# Supplementary material for: Integrated Multiscale Multilevel Approach to Open Shell Molecular Systems
Source: J Chem Theory Comput. 2023 Feb 13;19(5):1446–56. doi: 10.1021/acs.jctc.2c00805 (PMC10018740; doi:10.1021/acs.jctc.2c00805)
Supplement: Supplementary file 2 — ct2c00805_si_002.zip [file ct2c00805_si_002.zip › structures/PROXYL/frame37.xyz]

2624

C     -1.30100000      0.21600000     -1.42100000
H     -1.39000000      1.29300000     -1.56400000
H     -2.08800000     -0.29300000     -1.97800000
C     -1.28800000     -0.16500000      0.05200000
C     -2.03100000      0.77700000      0.98200000
H     -1.60500000      1.77900000      0.92600000
H     -1.94500000      0.59900000      2.05400000
H     -3.04000000      1.04000000      0.66600000
C     -1.97100000     -1.53800000      0.23300000
H     -1.81100000     -1.90700000      1.24600000
H     -3.05600000     -1.45500000      0.16900000
H     -1.61000000     -2.25600000     -0.50300000
N      0.13700000     -0.30000000      0.43800000
O      0.58600000      0.06100000      1.58100000
C      0.99500000     -0.17600000     -0.78800000
C      1.68700000      1.18400000     -0.69800000
H      2.37000000      1.19300000      0.15100000
H      2.43400000      1.19900000     -1.49100000
H      1.01500000      2.03900000     -0.77700000
C      1.98100000     -1.33600000     -0.92500000
H      2.74300000     -1.42200000     -0.15000000
H      2.56000000     -1.13200000     -1.82700000
H      1.39600000     -2.25000000     -0.82400000
C      0.02400000     -0.21600000     -1.99400000
H      0.34900000      0.37500000     -2.85100000
H     -0.00100000     -1.23300000     -2.38400000
O     -2.86700000     10.88100000      5.53300000
H     -1.92000000     11.00600000      5.47200000
H     -3.17200000     11.62000000      6.06000000
O     -8.35700000     -3.88700000      0.39800000
H     -7.60400000     -3.35800000      0.66100000
H     -9.07500000     -3.57200000      0.94700000
O     -4.49600000      4.02300000     16.76200000
H     -3.82600000      4.15200000     16.09000000
H     -4.19900000      4.55400000     17.50100000
O      7.24200000      5.93200000      7.84700000
H      8.15600000      6.20800000      7.92100000
H      7.22900000      5.04500000      8.20600000
O      1.04800000      3.02100000     16.96900000
H      0.35000000      2.88500000     16.32800000
H      1.81100000      2.58500000     16.58900000
O    -12.25200000      8.15300000     -3.67400000
H    -12.10800000      7.22600000     -3.48400000
H    -11.37200000      8.52200000     -3.74900000
O     -9.72600000      6.72000000     11.27700000
H     -9.30400000      5.89700000     11.03000000
H     -9.18500000      7.06300000     11.98800000
O     -3.91100000      8.73900000    -12.97800000
H     -3.32000000      8.30800000    -12.36200000
H     -3.66100000      9.66200000    -12.94500000
O    -13.12600000     -6.23400000      5.28000000
H    -12.17000000     -6.17900000      5.29000000
H    -13.32600000     -7.01300000      5.79800000
O      9.50300000     -9.77000000      4.05100000
H     10.28600000     -9.98200000      4.55900000
H      9.61500000     -8.85000000      3.81100000
O    -15.12300000     -6.23800000      3.32600000
H    -14.29600000     -6.12800000      3.79500000
H    -15.65600000     -6.78300000      3.90400000
O     -9.53400000     14.05900000      4.59200000
H    -10.18700000     14.12700000      3.89500000
H     -9.05500000     13.25400000      4.39300000
O     10.67300000      2.22400000      3.78000000
H     10.38900000      1.42000000      3.34500000
H     11.03200000      1.93000000      4.61700000
O    -13.84900000      0.50200000      8.08700000
H    -12.94100000      0.25800000      8.26400000
H    -13.88500000      0.62100000      7.13800000
O     13.84700000     -3.65800000     -7.45500000
H     13.63200000     -2.78700000     -7.12100000
H     13.25200000     -3.78300000     -8.19500000
O      6.29100000    -15.87000000     -3.73000000
H      6.85100000    -15.16600000     -4.05800000
H      6.78000000    -16.24200000     -2.99600000
O     -7.44500000      4.61000000      7.04700000
H     -7.02300000      4.80700000      7.88300000
H     -8.36700000      4.82400000      7.18700000
O     -0.25000000    -10.98000000      6.06500000
H     -0.16700000    -10.26000000      5.44000000
H      0.63300000    -11.34500000      6.12800000
O     -8.37500000      2.51000000     -6.33400000
H     -9.12900000      2.02700000     -6.67200000
H     -7.64900000      2.24900000     -6.90100000
O     14.45000000      0.93000000      8.29600000
H     14.74900000      0.02200000      8.24100000
H     13.84100000      0.93600000      9.03500000
O     -1.20600000      4.15300000      4.72800000
H     -1.70200000      4.77100000      4.19100000
H     -0.37400000      4.05000000      4.26700000
O      8.69600000     10.66900000      2.20600000
H      8.84400000     10.13800000      1.42400000
H      8.64800000     11.56800000      1.88100000
O     -4.19300000     -9.02800000    -14.20400000
H     -4.17100000     -9.76600000    -13.59400000
H     -5.06900000     -9.06200000    -14.58900000
O     -9.74100000     -0.05400000    -14.11300000
H    -10.06000000      0.67300000    -13.57800000
H    -10.19400000     -0.82300000    -13.76600000
O    -11.84900000      4.20300000    -11.59700000
H    -12.72300000      4.43500000    -11.91200000
H    -11.94900000      4.12500000    -10.64900000
O     10.72900000     -5.06800000      2.42700000
H     10.21100000     -4.35200000      2.05800000
H     11.21600000     -5.42000000      1.68200000
O      8.83600000     -3.33800000     -4.57800000
H      8.01100000     -3.81100000     -4.46400000
H      8.61300000     -2.60200000     -5.14800000
O     -9.13900000     -2.36900000     11.15100000
H     -9.45000000     -2.49400000     10.25500000
H     -9.10300000     -3.25200000     11.51800000
O     15.19400000      0.96600000     -3.03000000
H     15.26000000      0.73700000     -3.95700000
H     15.74700000      0.32400000     -2.58400000
O     16.19000000     -4.47200000     -6.28600000
H     16.56300000     -4.45700000     -7.16700000
H     15.24600000     -4.39900000     -6.42400000
O     -5.07200000     -1.82600000     14.51800000
H     -5.77400000     -1.19500000     14.67600000
H     -5.30600000     -2.58400000     15.05300000
O      6.96700000      1.92900000     -9.94300000
H      7.38100000      1.14500000     -9.58300000
H      7.63300000      2.61200000     -9.85800000
O    -13.89200000     -8.71900000      6.58100000
H    -14.35300000     -9.23600000      7.24200000
H    -14.46100000     -8.75200000      5.81200000
O     -4.25300000      4.90800000     -6.26800000
H     -4.19000000      4.09600000     -6.77200000
H     -5.06200000      5.31800000     -6.57500000
O     -3.70900000     11.36300000    -12.36900000
H     -3.52200000     12.01300000    -11.69200000
H     -4.44500000     11.73100000    -12.85800000
O      3.25200000     13.96200000     -1.79500000
H      4.13700000     14.31400000     -1.70300000
H      2.72700000     14.47000000     -1.17600000
O    -11.94700000     -3.99100000     -8.05000000
H    -11.23500000     -3.37000000     -8.20800000
H    -11.51400000     -4.76300000     -7.68500000
O     -0.39500000     13.27600000      3.48300000
H     -0.44500000     13.40100000      4.43100000
H     -1.21600000     13.63700000      3.15000000
O      0.11400000      6.56000000    -12.53200000
H     -0.77900000      6.64100000    -12.19700000
H      0.43000000      7.46200000    -12.59100000
O    -10.45600000     -0.39100000     13.76300000
H    -10.09800000      0.14400000     14.47200000
H    -10.90500000      0.23500000     13.19400000
O     -8.18500000     -1.22700000    -15.92000000
H     -8.78500000     -0.64300000    -15.45600000
H     -7.51400000     -0.64500000    -16.27800000
O     10.62900000     -0.23200000     13.61800000
H     10.32400000      0.67300000     13.54900000
H     10.14000000     -0.70200000     12.94200000
O      4.70000000      9.69700000     -8.74300000
H      4.71500000     10.27200000     -9.50800000
H      5.33300000      9.00800000     -8.94900000
O      7.29200000      7.39300000      4.67600000
H      7.35700000      6.89900000      5.49400000
H      8.17100000      7.35300000      4.30100000
O      1.55400000     -8.89400000     -1.52200000
H      1.01100000     -9.24000000     -2.23000000
H      0.96600000     -8.85200000     -0.76800000
O     -0.06300000     -3.26400000    -13.97100000
H      0.72400000     -3.61900000    -13.55700000
H      0.18600000     -3.13600000    -14.88700000
O     -6.51700000      1.96400000     -8.35300000
H     -6.24200000      1.99200000     -9.27000000
H     -5.82300000      1.47400000     -7.91100000
O      1.20900000     -8.55200000     -6.25300000
H      0.59300000     -8.09500000     -5.68100000
H      1.84700000     -7.88300000     -6.50200000
O     12.70800000      3.19200000     -9.66200000
H     13.38000000      3.57700000     -9.10000000
H     12.51400000      3.87300000    -10.30600000
O    -17.01600000     -6.25600000      0.92200000
H    -17.13700000     -5.31000000      0.99700000
H    -16.34500000     -6.46500000      1.57200000
O      6.34000000     -0.54400000     11.20600000
H      6.52900000     -0.37500000     10.28300000
H      7.19200000     -0.75300000     11.59000000
O      5.36200000     15.46800000     -7.81400000
H      6.09700000     15.00900000     -7.40900000
H      4.78300000     14.77000000     -8.12100000
O      4.87400000    -13.02100000      7.37800000
H      5.20300000    -12.18400000      7.70600000
H      5.43100000    -13.22000000      6.62600000
O      1.81000000      2.15800000     -4.78600000
H      1.59500000      2.73100000     -4.05000000
H      1.83200000      2.74100000     -5.54500000
O     -4.60400000     14.27100000     -3.09000000
H     -4.39000000     14.55700000     -2.20200000
H     -4.93900000     13.38100000     -2.98100000
O     -1.97000000      8.01400000      7.72800000
H     -1.72700000      7.29300000      8.30800000
H     -1.62500000      7.75900000      6.87200000
O     -4.87700000     -9.39200000     12.61300000
H     -4.77300000    -10.33800000     12.50600000
H     -5.22500000     -9.09300000     11.77300000
O      7.96500000    -14.72100000      3.13500000
H      8.37000000    -13.98900000      2.67000000
H      7.09000000    -14.79400000      2.75300000
O     -5.68400000     -4.07900000    -15.60300000
H     -6.62600000     -4.02800000    -15.76600000
H     -5.48300000     -3.28600000    -15.10700000
O      8.00200000     15.79200000      2.88300000
H      8.71900000     16.42500000      2.93000000
H      7.21200000     16.31400000      3.02700000
O    -11.49500000      3.76800000     12.36700000
H    -11.45000000      4.48700000     11.73700000
H    -11.59100000      4.19900000     13.21600000
O     -2.00100000    -12.37400000      0.12400000
H     -1.14800000    -12.45400000     -0.30200000
H     -2.58700000    -12.07000000     -0.57000000
O     -2.88800000      3.13800000    -12.07700000
H     -2.49700000      3.60700000    -11.34000000
H     -3.69000000      3.62400000    -12.27200000
O    -11.22500000    -10.69200000     -3.55700000
H    -11.84500000    -11.28300000     -3.98500000
H    -10.48100000    -10.65100000     -4.15700000
O      4.27300000      3.61500000     -2.32400000
H      3.62800000      4.32300000     -2.34000000
H      5.10700000      4.04700000     -2.50700000
O     10.13600000     -9.64600000      8.07700000
H     10.23400000     -9.50100000      9.01800000
H     11.00500000     -9.46800000      7.71600000
O     -9.81900000    -11.46800000      2.66800000
H     -8.92500000    -11.71300000      2.43100000
H     -9.93500000    -10.59400000      2.29700000
O     13.12300000     -4.30400000      4.54900000
H     13.44900000     -4.56700000      3.68900000
H     12.73200000     -3.44200000      4.40400000
O      6.37700000    -12.97800000     -2.92400000
H      6.03700000    -13.62100000     -2.30200000
H      5.60400000    -12.49500000     -3.21600000
O     -3.20500000     -1.63000000      8.51900000
H     -3.70000000     -1.66600000      7.70100000
H     -3.56400000     -0.87300000      8.98300000
O     -8.98700000     -8.53100000    -11.84900000
H     -8.34200000     -8.27500000    -11.19000000
H     -8.71800000     -8.06700000    -12.64200000
O     -6.23300000     10.37600000     13.48100000
H     -5.81500000     10.65900000     14.29400000
H     -5.83500000     10.92300000     12.80400000
O     -9.28900000     -5.77200000      6.64900000
H     -9.86400000     -5.84200000      7.41100000
H     -8.50500000     -5.33500000      6.98000000
O      7.99100000     10.98200000     -7.43800000
H      7.06400000     11.02900000     -7.20500000
H      8.00800000     10.49600000     -8.26200000
O      4.69400000    -14.87500000     -6.03600000
H      5.26700000    -14.13100000     -6.22200000
H      5.01500000    -15.22200000     -5.20400000
O     -5.98100000     -1.62500000      1.13600000
H     -5.50700000     -2.40800000      1.41700000
H     -5.77400000     -0.96800000      1.80100000
O     -6.37600000     -6.41700000     16.03400000
H     -6.18500000     -5.47900000     16.06500000
H     -6.50300000     -6.60500000     15.10400000
O     -3.02600000    -14.54500000      1.98700000
H     -2.36700000    -15.21600000      2.16700000
H     -2.70500000    -14.09800000      1.20400000
O      0.15600000      5.85500000      9.18000000
H     -0.52600000      5.55000000      8.58100000
H     -0.32200000      6.15600000      9.95300000
O    -16.96300000     -3.57100000      0.85800000
H    -16.77100000     -2.72300000      1.25600000
H    -17.29000000     -3.35700000     -0.01600000
O      3.30400000     -4.38400000     11.74900000
H      3.15400000     -5.27300000     12.07000000
H      3.01900000     -4.40800000     10.83600000
O    -18.35400000     -2.85600000     -1.40900000
H    -18.91100000     -2.52300000     -2.11300000
H    -17.46500000     -2.63100000     -1.68100000
O      4.03400000     -7.08200000     12.14200000
H      4.08200000     -7.40400000     13.04200000
H      3.39300000     -7.65100000     11.71700000
O      8.39400000     12.01600000     10.25500000
H      7.51700000     12.18800000      9.91200000
H      8.35200000     12.29200000     11.17100000
O     -2.75000000     -7.49500000      0.35900000
H     -2.98200000     -7.20700000      1.24100000
H     -2.89700000     -8.44100000      0.37000000
O     -8.28300000     14.16700000      1.87600000
H     -8.77700000     13.76400000      1.16200000
H     -7.49700000     14.51600000      1.45700000
O     12.53200000    -13.10300000     -2.61600000
H     12.06900000    -12.37400000     -3.02800000
H     12.03900000    -13.88000000     -2.88200000
O      3.34600000     13.76900000      8.16400000
H      2.64500000     14.23400000      8.62000000
H      2.89100000     13.17400000      7.56800000
O     -5.22900000    -13.05500000      2.22700000
H     -5.16300000    -12.65000000      3.09200000
H     -4.55700000    -13.73600000      2.23000000
O     -8.44800000     -6.80600000     -9.12800000
H     -9.31700000     -6.69800000     -9.51600000
H     -8.24900000     -5.95300000     -8.74400000
O      0.69900000    -11.68500000     -0.97400000
H      1.64000000    -11.60000000     -0.82500000
H      0.52400000    -11.12400000     -1.73000000
O     -1.12000000     12.81400000     -5.38500000
H     -0.57200000     13.12800000     -6.10400000
H     -0.94000000     13.41700000     -4.66400000
O     10.60500000      9.09900000      3.85400000
H     10.73200000      8.34400000      3.28100000
H      9.89500000      9.59300000      3.44600000
O    -14.44200000      4.58900000     -6.30900000
H    -14.34300000      5.25400000     -6.99100000
H    -15.22900000      4.85000000     -5.83200000
O     -4.88700000     -4.52800000     -9.66200000
H     -4.70200000     -5.22700000     -9.03400000
H     -5.77100000     -4.23600000     -9.44200000
O     -6.44100000     14.29300000     -0.65900000
H     -6.39400000     13.34200000     -0.75100000
H     -5.53100000     14.56900000     -0.55400000
O     -9.02100000      9.91900000      1.94800000
H     -8.32700000      9.37400000      2.31800000
H     -9.23800000      9.49900000      1.11500000
O     -6.92400000     -8.78300000      4.76200000
H     -6.55100000     -7.91100000      4.89100000
H     -6.65300000     -9.27500000      5.53700000
O      4.74100000     14.57200000      5.69700000
H      4.31000000     13.76900000      5.99100000
H      5.49500000     14.26800000      5.19100000
O     -9.68000000      4.84000000     -7.25300000
H     -9.26600000      3.98700000     -7.13000000
H     -9.88500000      5.13800000     -6.36700000
O      3.68400000      1.33900000     -7.67800000
H      4.21400000      0.60100000     -7.98100000
H      2.96300000      1.38900000     -8.30500000
O     12.56100000     -6.76300000    -10.17300000
H     12.36000000     -6.51600000    -11.07500000
H     12.80400000     -7.68700000    -10.22600000
O      0.72400000      4.05400000    -12.20400000
H      0.48100000      4.95400000    -12.42200000
H      1.66400000      4.01000000    -12.38200000
O    -11.67900000     -5.81300000      0.59600000
H    -12.63300000     -5.82800000      0.66500000
H    -11.49200000     -6.25700000     -0.23100000
O      9.96900000     -7.32300000      9.80600000
H      9.55200000     -7.48900000      8.96100000
H      9.64800000     -6.46000000     10.06700000
O      2.14100000      8.43100000      2.44900000
H      2.56300000      9.22300000      2.11600000
H      2.19700000      7.80800000      1.72500000
O      6.51500000    -12.40900000     -6.26400000
H      5.76500000    -12.00300000     -6.69700000
H      7.22700000    -12.33700000     -6.90000000
O      5.23500000    -12.82400000     -9.67700000
H      5.86500000    -12.33800000    -10.20900000
H      5.73800000    -13.55600000     -9.32000000
O      1.09000000      9.07700000    -11.87500000
H      0.89900000      9.86600000    -12.38300000
H      1.11100000      9.37700000    -10.96600000
O      8.11400000     -1.94700000     -6.84200000
H      7.55000000     -1.17900000     -6.74700000
H      7.74800000     -2.42100000     -7.58900000
O      0.89000000      3.22300000      8.20300000
H      1.75500000      2.96100000      7.88600000
H      1.01700000      4.10800000      8.54400000
O     -5.91900000     -6.19700000      5.59700000
H     -5.14900000     -5.81200000      5.17900000
H     -6.31400000     -5.47400000      6.08300000
O      3.86100000      8.63700000    -12.66700000
H      3.03600000      8.51300000    -12.19700000
H      3.61100000      9.08400000    -13.47500000
O     -2.43800000      0.15500000    -17.17600000
H     -2.58600000      0.32600000    -18.10600000
H     -3.01700000      0.76800000    -16.72400000
O      4.59200000     12.94500000     -8.61800000
H      4.82400000     12.30000000     -7.95000000
H      5.20500000     12.78000000     -9.33400000
O    -10.08000000     -4.80900000      4.35800000
H     -9.74800000     -5.44700000      3.72600000
H     -9.69900000     -5.07900000      5.19400000
O     -8.18900000      8.60000000     -8.08100000
H     -7.40100000      8.31100000     -8.54200000
H     -7.89900000      9.34800000     -7.55800000
O      3.27000000     -6.42000000     -6.68500000
H      3.18700000     -5.99800000     -5.82900000
H      2.83000000     -5.82200000     -7.29000000
O      4.64100000    -10.61300000      5.00900000
H      4.71700000    -10.60900000      5.96400000
H      5.51600000    -10.84900000      4.70000000
O     15.36000000     -9.98200000     -3.20600000
H     15.41100000    -10.79400000     -3.71000000
H     14.61100000     -9.51500000     -3.57900000
O      3.43300000      6.97700000     -5.37000000
H      4.04400000      6.38300000     -4.93500000
H      2.58100000      6.55000000     -5.28400000
O     -2.42800000     11.11900000     10.86200000
H     -1.81600000     10.57400000     10.36800000
H     -2.41500000     11.96300000     10.41100000
O      8.44500000    -12.19300000     -8.18000000
H      8.51700000    -12.24200000     -9.13300000
H      9.28700000    -12.51400000     -7.85800000
O     -7.72400000      4.17900000    -14.17800000
H     -8.60100000      4.45200000    -13.91000000
H     -7.83800000      3.84600000    -15.06800000
O     14.58400000     -9.43700000     -0.63400000
H     13.98200000    -10.15300000     -0.43400000
H     15.02900000     -9.71400000     -1.43500000
O     -6.19800000      4.43000000     -1.57700000
H     -6.79500000      4.46500000     -2.32500000
H     -5.44000000      4.94600000     -1.85200000
O     12.65900000    -11.37600000     -0.41500000
H     12.75300000    -12.20000000     -0.89300000
H     11.77500000    -11.41200000     -0.04900000
O     14.10600000     -9.26700000      6.13000000
H     14.38600000     -8.66900000      5.43700000
H     14.90100000     -9.74200000      6.37200000
O     -3.08700000    -12.49000000     -3.27700000
H     -2.36000000    -12.51900000     -3.89900000
H     -3.87100000    -12.50300000     -3.82500000
O     -7.81500000     -7.22100000    -14.05600000
H     -7.87100000     -7.01100000    -14.98900000
H     -6.91900000     -6.99100000    -13.81300000
O     -6.47800000      2.27400000      7.39600000
H     -7.15100000      1.59600000      7.45200000
H     -6.95500000      3.06500000      7.14400000
O      1.39700000     -8.44800000     14.09800000
H      2.16000000     -8.95600000     14.37300000
H      1.42600000     -8.47200000     13.14100000
O     -4.01800000     -1.90100000    -14.86800000
H     -3.44000000     -1.78600000    -15.62200000
H     -4.19500000     -1.01100000    -14.56300000
O      5.77900000     12.81800000      9.27700000
H      5.58900000     11.88100000      9.31700000
H      4.93400000     13.22600000      9.08700000
O     -4.05800000     -6.43700000     -7.99000000
H     -4.23000000     -6.99600000     -7.23300000
H     -3.57100000     -6.99600000     -8.59500000
O     10.00100000      8.65400000     -8.02300000
H      9.36300000      9.36700000     -8.01500000
H     10.54000000      8.80400000     -7.24600000
O     -1.79700000      4.61400000      7.56700000
H     -1.91800000      3.67100000      7.68400000
H     -1.56100000      4.71200000      6.64500000
O      3.11600000     -7.03100000    -14.18800000
H      2.17600000     -7.00400000    -14.01200000
H      3.37700000     -7.92400000    -13.96300000
O      3.13100000      0.25400000      7.96500000
H      2.36600000      0.18200000      7.39500000
H      2.81100000     -0.00100000      8.83000000
O      1.76200000     15.22700000     -4.26800000
H      2.05300000     14.49500000     -3.72500000
H      0.91700000     15.48100000     -3.89600000
O     11.81500000    -10.39100000      5.30700000
H     12.74900000    -10.20500000      5.21100000
H     11.77900000    -11.11700000      5.93000000
O    -16.93000000     -3.84400000     -3.95900000
H    -17.79600000     -3.44800000     -4.05500000
H    -16.45000000     -3.23600000     -3.39700000
O    -12.29000000      1.25700000     12.25400000
H    -13.11800000      1.27700000     11.77400000
H    -11.95700000      2.15200000     12.19400000
O      0.65600000      6.32400000     -4.82400000
H      0.67800000      6.75800000     -3.97100000
H     -0.20200000      6.54800000     -5.18500000
O     11.37000000    -10.44900000     -8.96400000
H     12.15300000     -9.90500000     -9.04500000
H     10.65700000     -9.82500000     -8.83400000
O     -4.79200000      1.23800000     17.20500000
H     -4.69400000      0.86100000     16.33100000
H     -4.75000000      2.18400000     17.06400000
O     -2.50800000      1.83500000     -5.03000000
H     -1.58700000      1.57400000     -4.99800000
H     -2.98100000      1.09400000     -4.65200000
O      5.23300000      5.40800000     -4.23300000
H      5.37700000      4.69300000     -4.85300000
H      5.92700000      6.03800000     -4.43000000
O      3.03000000      8.46800000     -1.78000000
H      3.92300000      8.13600000     -1.69600000
H      2.47500000      7.70100000     -1.64300000
O      3.15100000     -3.35700000      3.08700000
H      2.34400000     -3.07200000      2.65900000
H      2.85700000     -3.93200000      3.79400000
O      0.91600000    -17.48300000     -0.85300000
H      1.10900000    -16.56800000     -1.05800000
H     -0.00600000    -17.59200000     -1.08600000
O      3.13700000     -2.46200000    -14.00000000
H      2.99500000     -3.31900000    -13.59900000
H      2.81100000     -1.83700000    -13.35200000
O     -2.63100000     15.77100000     -7.64900000
H     -1.90000000     15.50100000     -8.20400000
H     -2.22900000     16.31100000     -6.96900000
O      8.47700000     -3.16300000    -12.79700000
H      7.52800000     -3.04600000    -12.84800000
H      8.76600000     -3.17500000    -13.70900000
O    -12.46900000      8.39700000      3.04500000
H    -13.31300000      8.80700000      2.85500000
H    -12.67600000      7.70200000      3.67000000
O     -2.88800000    -13.22400000      4.28200000
H     -3.54800000    -13.85900000      4.56000000
H     -2.79300000    -13.37400000      3.34200000
O      3.24500000     -1.78000000    -16.72800000
H      2.87500000     -2.12500000    -15.91600000
H      4.18000000     -1.97700000    -16.66800000
O      4.03300000    -11.38300000     -3.13400000
H      3.65600000    -10.97200000     -3.91200000
H      4.25800000    -10.65000000     -2.56100000
O     -0.21200000      1.90700000     10.21700000
H      0.07400000      2.44500000      9.47900000
H      0.59000000      1.72600000     10.70700000
O    -11.15800000      1.59300000    -12.31800000
H    -11.24300000      2.53000000    -12.13800000
H    -11.90800000      1.19600000    -11.87600000
O     -2.11500000     -2.41000000    -16.94400000
H     -1.97200000     -1.50400000    -17.22000000
H     -1.23700000     -2.74900000    -16.77100000
O    -13.89500000    -10.58700000      0.25000000
H    -13.56700000    -11.11600000      0.97800000
H    -13.95200000    -11.19900000     -0.48400000
O      0.43500000      5.95500000    -15.39900000
H      1.35200000      5.68700000    -15.45100000
H      0.31400000      6.21900000    -14.48700000
O      9.29900000      1.14700000     -0.40800000
H     10.11800000      1.34900000      0.04600000
H      9.55500000      0.54700000     -1.10800000
O      2.75700000      4.57100000      1.19900000
H      3.45200000      3.93900000      1.01800000
H      3.21900000      5.39100000      1.37400000
O     -0.06400000      4.93100000      0.94200000
H      0.73400000      4.58800000      1.34300000
H     -0.28800000      4.28900000      0.26800000
O     -6.59200000    -12.65800000      7.88200000
H     -5.64000000    -12.61300000      7.79500000
H     -6.73500000    -13.02200000      8.75600000
O     -2.95200000      7.82400000     14.42100000
H     -2.71800000      8.71000000     14.14700000
H     -2.11300000      7.40400000     14.61400000
O     12.76700000    -12.45700000      2.44100000
H     11.83700000    -12.25200000      2.54600000
H     12.87000000    -12.62600000      1.50500000
O     -8.49900000    -11.47700000     -0.31100000
H     -8.43200000    -11.18400000     -1.22000000
H     -9.43800000    -11.59500000     -0.16600000
O     -4.67600000    -15.04800000      5.62900000
H     -4.38700000    -15.86500000      5.22200000
H     -4.75200000    -15.25800000      6.56000000
O     12.94300000      1.43800000     10.70200000
H     12.68800000      2.24800000     10.26100000
H     13.15500000      1.70800000     11.59500000
O     -3.26400000     16.65400000     -3.50000000
H     -3.57800000     15.76000000     -3.63100000
H     -3.81000000     17.18700000     -4.07800000
O      8.30500000     -2.27600000     12.81000000
H      7.83400000     -3.03300000     12.46200000
H      7.69400000     -1.87800000     13.43000000
O     12.17900000     -4.14700000      7.90600000
H     11.61200000     -3.40700000      8.12200000
H     12.66800000     -3.85600000      7.13600000
O     -2.79600000     14.16400000      2.36500000
H     -2.93400000     13.24700000      2.12800000
H     -3.38000000     14.31000000      3.10900000
O     -7.89500000      4.31700000     14.36700000
H     -7.32300000      5.08000000     14.44700000
H     -7.85700000      3.89800000     15.22700000
O    -10.57500000      1.10300000     -6.96900000
H    -10.13200000      0.35100000     -6.57500000
H    -11.44500000      1.10400000     -6.56900000
O     -2.88800000    -10.33000000      4.92700000
H     -2.52200000    -11.18900000      5.14100000
H     -2.60200000    -10.16700000      4.02800000
O     12.18200000      7.65200000      6.26100000
H     11.65800000      7.66700000      5.46000000
H     12.33400000      8.57500000      6.46500000
O      3.82500000     16.91700000     -3.28900000
H      3.91400000     16.93300000     -4.24200000
H      3.03000000     16.40800000     -3.13100000
O      2.08400000    -10.26500000      1.84400000
H      2.42500000     -9.76400000      2.58600000
H      1.48800000     -9.66000000      1.40200000
O     -1.24100000      2.85800000    -14.45000000
H     -0.99700000      3.19100000    -13.58700000
H     -2.18500000      2.71400000    -14.39300000
O     -3.24100000      3.79000000      0.19700000
H     -3.77100000      3.01200000      0.02300000
H     -3.56400000      4.11600000      1.03700000
O      1.26000000     -4.82500000      0.02300000
H      2.08800000     -4.54300000     -0.36800000
H      1.05800000     -4.14900000      0.66900000
O     12.43400000     -2.50900000    -12.69400000
H     13.39100000     -2.50000000    -12.67000000
H     12.21200000     -3.36000000    -13.07100000
O    -14.51300000      1.07800000      4.25100000
H    -14.94300000      1.82100000      3.82700000
H    -13.96000000      1.47400000      4.92500000
O    -13.62000000     -2.04500000      2.09000000
H    -14.41400000     -1.57600000      2.34700000
H    -12.90800000     -1.55100000      2.49500000
O      2.11100000     -4.66500000    -13.02900000
H      2.53600000     -5.41200000    -13.45100000
H      2.03600000     -4.92100000    -12.10900000
O    -14.03800000      8.88000000     -0.20200000
H    -13.41600000      9.38400000      0.32400000
H    -14.89800000      9.17800000      0.09300000
O      9.72000000      9.97400000      7.78400000
H      9.83100000     10.61700000      8.48500000
H     10.28200000     10.29100000      7.07700000
O     -3.67200000      9.42300000      3.33000000
H     -3.01200000      9.87000000      3.86000000
H     -4.03000000      8.75100000      3.91000000
O    -14.98000000      0.78800000     -2.89200000
H    -14.58000000      1.24600000     -2.15300000
H    -15.57500000      1.43100000     -3.27900000
O      2.39400000    -10.71700000      8.92000000
H      1.46400000    -10.78500000      9.13600000
H      2.76600000    -11.55500000      9.19500000
O    -16.55200000      2.87400000     -3.40900000
H    -16.22200000      3.54200000     -2.80800000
H    -16.84400000      3.36500000     -4.17600000
O      3.26100000     -2.38800000     17.94700000
H      3.74600000     -2.30400000     17.12600000
H      3.89200000     -2.76500000     18.56000000
O     10.26600000      0.36700000     10.75400000
H     10.23400000      1.10300000     11.36600000
H     11.19200000      0.28500000     10.52600000
O     -6.37700000      8.06900000      9.53200000
H     -7.14800000      8.30800000      9.01800000
H     -6.12000000      8.88100000      9.96800000
O      4.33800000      0.12000000     12.96400000
H      3.64900000      0.68300000     12.61100000
H      4.85600000     -0.13300000     12.20000000
O    -10.55000000     -7.25400000     -1.55400000
H     -9.60100000     -7.37400000     -1.52800000
H    -10.90600000     -8.12600000     -1.38600000
O     15.74100000     -6.94500000     -3.48400000
H     16.07900000     -6.68100000     -4.34000000
H     15.74400000     -7.90200000     -3.51000000
O     12.88800000      2.50700000      0.65100000
H     12.63400000      1.74700000      0.12700000
H     13.81500000      2.63700000      0.45100000
O     -4.52500000      9.21300000      7.35100000
H     -3.97500000      9.84300000      6.88600000
H     -3.93500000      8.48900000      7.56100000
O      8.23600000      0.99800000     15.62100000
H      8.21500000      1.95300000     15.55200000
H      9.03000000      0.81100000     16.12200000
O      0.96100000     -8.46400000      5.00100000
H      0.31700000     -7.96300000      4.50000000
H      1.77000000     -8.38600000      4.49600000
O     -7.52700000      2.57100000    -16.42900000
H     -6.87200000      2.56000000    -17.12600000
H     -7.16400000      2.00100000    -15.75100000
O     -2.83300000     -0.89700000     12.29700000
H     -2.59700000     -1.75500000     12.65000000
H     -1.99400000     -0.45900000     12.15100000
O     -4.01900000     -9.72400000      1.10700000
H     -4.75000000     -9.82800000      1.71600000
H     -4.32300000    -10.13400000      0.29700000
O      6.57900000     -7.48800000     10.93800000
H      5.70600000     -7.21800000     11.22500000
H      7.17000000     -6.85400000     11.34500000
O     -2.16500000     -3.14800000     13.44300000
H     -2.44900000     -2.68200000     14.22900000
H     -2.31100000     -4.07200000     13.64600000
O      7.03500000     -7.93400000      8.15600000
H      6.97300000     -7.62000000      9.05800000
H      7.85200000     -7.55800000      7.82700000
O    -17.49200000      0.72900000     -0.55800000
H    -17.88600000      0.72900000     -1.43000000
H    -17.58400000      1.63200000     -0.25300000
O     -9.84600000      5.99300000      4.94100000
H     -9.36100000      6.30700000      5.70400000
H    -10.75600000      6.22600000      5.12300000
O    -14.37700000     -2.83200000     -0.53800000
H    -14.65300000     -3.71100000     -0.79800000
H    -14.57800000     -2.78500000      0.39700000
O      3.01200000      5.19100000    -15.66800000
H      3.84200000      5.06100000    -16.12700000
H      2.79500000      4.32800000    -15.31600000
O     -0.05400000     -3.03600000     -4.45000000
H     -0.29200000     -3.60800000     -5.18000000
H     -0.52500000     -2.22100000     -4.62000000
O    -10.75100000     -2.63400000    -12.95500000
H    -11.22900000     -2.56200000    -12.12900000
H    -10.35500000     -3.50600000    -12.92800000
O     -0.02200000     -6.71600000     -4.43200000
H     -0.76500000     -6.78100000     -3.83300000
H      0.72400000     -6.51400000     -3.86700000
O      4.50400000      1.81800000     -4.20500000
H      3.60900000      1.82300000     -4.54300000
H      4.52600000      2.53800000     -3.57500000
O     -2.10600000    -11.23600000     11.66100000
H     -2.62600000    -12.03500000     11.56500000
H     -1.38600000    -11.34300000     11.03900000
O      3.44400000      5.58200000    -12.86300000
H      4.39000000      5.43800000    -12.84200000
H      3.28400000      6.00000000    -13.70900000
O      6.67200000     -5.00600000      2.11900000
H      7.17700000     -5.55800000      1.52200000
H      7.21200000     -4.22400000      2.23700000
O     -3.66800000      4.14000000     -3.63900000
H     -3.68900000      4.40700000     -4.55700000
H     -3.71900000      3.18500000     -3.66600000
O      8.33900000     -2.80600000    -10.10000000
H      8.62100000     -3.16100000    -10.94300000
H      7.60100000     -3.35800000     -9.84100000
O     -5.18000000    -12.06900000     11.95000000
H     -5.13800000    -11.49700000     11.18400000
H     -4.90600000    -12.92600000     11.62400000
O     -0.02500000     -6.97800000     15.73700000
H      0.51000000     -7.41900000     15.07700000
H     -0.92100000     -7.25500000     15.54300000
O     -9.76400000    -15.77500000      0.55000000
H     -9.39800000    -15.22800000     -0.14600000
H     -9.31500000    -15.48500000      1.34400000
O     -4.25100000     -3.76500000      0.76000000
H     -3.33400000     -3.53200000      0.61700000
H     -4.56100000     -4.05600000     -0.09700000
O      0.28300000     15.91100000      2.88900000
H     -0.43400000     16.42400000      3.26200000
H      0.07100000     15.00500000      3.11200000
O    -14.76000000      1.41400000     10.47500000
H    -15.11500000      2.26900000     10.23400000
H    -14.51900000      1.01000000      9.64200000
O     -0.80600000     -6.35300000     10.75000000
H     -0.97000000     -7.15200000     11.25300000
H     -0.74200000     -5.66300000     11.41100000
O     14.39100000      0.02500000      2.25200000
H     14.18700000     -0.30700000      1.37700000
H     15.02900000     -0.59700000      2.60100000
O     -0.62100000      2.53400000     15.03300000
H     -0.47700000      2.71500000     14.10400000
H     -0.61800000      1.57900000     15.09400000
O     -6.73900000     -5.55100000     10.36500000
H     -6.50300000     -4.88700000      9.71700000
H     -6.47700000     -6.38000000      9.96500000
O     14.40800000     10.58800000      1.74100000
H     13.61000000     10.37800000      1.25600000
H     14.56100000      9.82100000      2.29300000
O      2.77100000     -5.73800000    -10.65200000
H      3.50900000     -6.15000000    -11.10200000
H      2.09300000     -6.41300000    -10.63800000
O      1.23300000     -2.78200000    -10.41200000
H      0.27900000     -2.85800000    -10.43900000
H      1.44500000     -2.16700000    -11.11400000
O     -9.80400000      5.49800000    -12.75700000
H     -9.43400000      5.54400000    -11.87500000
H    -10.67100000      5.11200000    -12.63300000
O     -0.43300000     13.32800000     10.80600000
H     -0.67300000     13.83400000     11.58200000
H     -0.55100000     12.41500000     11.07000000
O     10.20000000     -7.94200000      0.71700000
H      9.87400000     -8.24000000     -0.13300000
H     10.38700000     -7.01200000      0.58900000
O    -16.13100000     -1.31000000     -8.88500000
H    -16.54000000     -2.14400000     -9.11900000
H    -15.79900000     -1.44600000     -7.99800000
O     -8.21800000    -13.18600000     10.40900000
H     -7.81600000    -12.31700000     10.37900000
H     -8.91300000    -13.10600000     11.06100000
O      4.22700000      2.31300000      3.02000000
H      4.33600000      2.54900000      2.09900000
H      4.73200000      2.97100000      3.49800000
O    -10.82200000    -13.29200000     -1.26900000
H    -10.82100000    -13.74500000     -2.11200000
H    -11.69000000    -12.89300000     -1.21300000
O      0.30100000     -8.41200000      0.75500000
H      0.75500000     -7.71300000      1.22600000
H     -0.08300000     -8.95500000      1.44400000
O    -16.47600000      3.76500000      2.60800000
H    -17.05600000      3.40900000      3.28100000
H    -17.06400000      4.02700000      1.90000000
O      7.61300000     10.25900000    -10.43100000
H      8.45800000      9.87500000    -10.19500000
H      7.03400000      9.50700000    -10.55200000
O     -5.95800000     12.52500000      5.81900000
H     -6.38800000     11.76200000      5.43200000
H     -6.24500000     12.52400000      6.73200000
O     -1.71100000     11.00100000     -8.96200000
H     -1.84700000     11.80800000     -9.45900000
H     -0.94400000     10.59700000     -9.36700000
O     -0.84300000     -7.18600000      3.57000000
H     -0.73200000     -6.24300000      3.44700000
H     -1.72700000     -7.36700000      3.25000000
O     15.59900000      3.19000000      7.16000000
H     14.96000000      3.88500000      7.31800000
H     15.17300000      2.39500000      7.48200000
O      0.50600000     -3.08100000    -16.97500000
H      0.73500000     -4.00500000    -17.08400000
H      1.14200000     -2.61200000    -17.51600000
O      4.35400000     -8.87200000     -1.89800000
H      3.42500000     -8.73700000     -1.71200000
H      4.80800000     -8.31500000     -1.26600000
O     -0.02700000      9.89900000     14.39700000
H      0.02100000      8.95200000     14.26700000
H      0.87800000     10.16400000     14.56200000
O      5.55200000     -2.42800000      3.48000000
H      4.82000000     -2.93400000      3.12900000
H      5.16900000     -1.58200000      3.71300000
O     13.52400000     -8.86300000     -5.20500000
H     14.04000000     -8.89500000     -6.01100000
H     12.89000000     -8.16200000     -5.35500000
O      3.31400000     -9.73900000    -12.43700000
H      3.83100000     -9.43300000    -11.69200000
H      2.52500000    -10.11300000    -12.04400000
O      5.87900000     14.48400000     -1.64000000
H      5.56900000     14.14200000     -0.80100000
H      6.79900000     14.69700000     -1.48700000
O     -1.99500000     10.07500000     -5.48400000
H     -1.47700000      9.73400000     -6.21300000
H     -1.66700000     10.96400000     -5.35200000
O      8.90400000    -14.98200000     -1.68900000
H      9.01600000    -15.90900000     -1.47800000
H      9.38600000    -14.86300000     -2.50700000
O    -13.42200000      6.83400000     -7.52300000
H    -13.53200000      7.24100000     -8.38200000
H    -14.00400000      7.33000000     -6.94600000
O     -1.09200000      5.59300000     17.07300000
H     -1.50500000      4.78200000     17.37000000
H     -0.40000000      5.75800000     17.71300000
O    -10.77700000      8.76100000    -11.02400000
H     -9.86800000      8.69600000    -11.31600000
H    -10.78100000      8.34900000    -10.16000000
O    -10.96600000      7.90200000     -8.59600000
H    -11.41700000      7.30800000     -7.99700000
H    -10.12300000      8.07400000     -8.17500000
O      6.66900000      7.89700000      9.87300000
H      6.80000000      7.35900000      9.09200000
H      7.33500000      7.59000000     10.49000000
O     -6.80700000     -2.02300000      8.98600000
H     -6.10300000     -2.59900000      9.28600000
H     -7.35800000     -1.89600000      9.75800000
O     -9.23500000     -1.17900000      6.51100000
H     -8.49200000     -1.37600000      5.94000000
H     -9.18300000     -1.83500000      7.20600000
O     -4.36500000      6.82500000      4.11100000
H     -4.94200000      6.08100000      4.28100000
H     -3.55500000      6.43000000      3.78600000
O      5.96900000     -2.80000000    -13.56100000
H      5.22000000     -3.16800000    -14.02900000
H      5.90600000     -1.85700000    -13.70900000
O    -14.71700000     -3.42600000      4.78000000
H    -14.56700000     -2.56300000      5.16700000
H    -13.92000000     -3.60700000      4.28200000
O    -11.82900000     -5.84900000     12.53400000
H    -10.91200000     -5.60900000     12.67300000
H    -12.13700000     -5.24100000     11.86300000
O     10.07900000      5.19700000      5.71900000
H     10.39900000      4.33100000      5.97300000
H     10.10100000      5.70700000      6.52900000
O     -8.51200000      8.56600000      7.72600000
H     -8.71200000      9.42200000      8.10600000
H     -8.06600000      8.76900000      6.90300000
O    -11.16800000      3.82700000      4.34100000
H    -10.63000000      4.60700000      4.48000000
H    -10.54200000      3.10300000      4.32900000
O     -3.42300000      4.51800000     11.01300000
H     -4.29500000      4.26200000     11.31300000
H     -3.24900000      3.94200000     10.26700000
O      9.33100000     -2.75600000      1.35300000
H      9.04200000     -1.96500000      1.80800000
H      9.22700000     -2.55000000      0.42400000
O    -13.56200000     -8.81300000     -5.01700000
H    -14.12500000     -8.77600000     -5.79100000
H    -13.80900000     -9.62800000     -4.57900000
O     -2.04100000     13.07100000    -10.89400000
H     -2.74700000     13.67000000    -11.13600000
H     -1.38900000     13.62900000    -10.46900000
O     -6.39100000    -10.36000000     -4.71500000
H     -6.33200000     -9.41100000     -4.61100000
H     -7.33000000    -10.53700000     -4.77700000
O     -6.57700000     16.30200000      3.29000000
H     -6.72700000     17.24600000      3.24200000
H     -7.36500000     15.91400000      2.90800000
O      5.46400000     14.20800000      0.95200000
H      5.95500000     14.09100000      1.76600000
H      4.55000000     14.27000000      1.23000000
O      3.08700000    -14.58300000     -9.56200000
H      2.44400000    -13.87900000     -9.48300000
H      3.89600000    -14.14100000     -9.81900000
O      0.59000000     -7.51800000    -10.87000000
H      0.62400000     -7.91300000     -9.99800000
H      0.29700000     -8.22700000    -11.44300000
O     11.59300000     12.94600000      1.80100000
H     11.81300000     13.84300000      2.05400000
H     12.23900000     12.40400000      2.25400000
O    -11.34700000    -12.25500000      5.11500000
H    -10.74500000    -12.06500000      4.39500000
H    -11.32700000    -11.46700000      5.65800000
O      1.85300000     12.75000000      5.94300000
H      1.07500000     13.30300000      6.01000000
H      1.52800000     11.86000000      6.07700000
O      8.95100000     13.31800000      1.47400000
H      8.64400000     14.18600000      1.73500000
H      9.90500000     13.39500000      1.46000000
O     10.98300000     -7.72500000     -5.02000000
H     10.26900000     -8.21800000     -4.61500000
H     10.79900000     -7.76500000     -5.95800000
O    -16.45000000      5.47700000      5.86900000
H    -17.32900000      5.68400000      5.55200000
H    -15.97500000      5.19100000      5.08900000
O     10.82100000     -1.81300000     -6.81300000
H     10.55400000     -0.95900000     -6.47100000
H      9.99700000     -2.26600000     -6.99500000
O     -3.69600000     -7.59100000      3.58900000
H     -4.30600000     -6.85300000      3.56900000
H     -3.60500000     -7.80200000      4.51800000
O      5.19100000      5.15400000     -9.38400000
H      4.91100000      4.76600000    -10.21300000
H      5.23300000      4.41500000     -8.77600000
O      9.22000000      5.33100000    -12.46200000
H      9.66300000      5.68300000    -13.23400000
H      9.93100000      5.05400000    -11.88400000
O      4.52700000      3.62200000     -6.81500000
H      4.32500000      2.69900000     -6.96700000
H      3.67100000      4.04700000     -6.75300000
O    -11.39500000      2.61600000     -4.04900000
H    -12.04700000      2.34900000     -4.69700000
H    -11.14500000      1.80300000     -3.61000000
O     15.96400000     -2.89400000      6.03200000
H     16.54000000     -3.45700000      5.51500000
H     15.83900000     -2.11600000      5.48900000
O     -6.49800000      0.65600000    -14.47200000
H     -6.98800000     -0.14500000    -14.65800000
H     -6.97000000      1.06000000    -13.74300000
O     12.51000000      1.27700000     -1.87000000
H     13.33000000      1.39800000     -2.34900000
H     12.05500000      0.58300000     -2.34700000
O    -10.69300000     12.79800000      7.99700000
H    -11.49900000     12.40300000      8.32900000
H    -10.09800000     12.05900000      7.87100000
O      4.80100000    -14.11300000     -1.07000000
H      4.75100000    -13.33800000     -0.51000000
H      4.05800000    -14.02600000     -1.66700000
O      6.24900000    -10.48800000     11.41500000
H      7.13700000    -10.25300000     11.68600000
H      5.88300000     -9.67500000     11.06500000
O     -6.47800000    -12.88400000     -3.30700000
H     -6.57000000    -12.01700000     -3.70300000
H     -6.11200000    -13.42800000     -4.00500000
O      2.61000000      5.77100000     -1.27000000
H      1.89200000      5.35000000     -1.74200000
H      2.67800000      5.28200000     -0.45000000
O     12.07600000     11.00600000     -6.25800000
H     12.68000000     11.55800000     -6.75400000
H     11.23300000     11.45500000     -6.32400000
O     -4.91300000     17.21600000      0.96100000
H     -5.42300000     17.49200000      0.19900000
H     -5.25600000     17.74400000      1.68200000
O      0.77900000     12.81200000     -3.08600000
H      0.99400000     12.37600000     -2.26200000
H      0.70600000     12.10100000     -3.72200000
O    -12.29000000      3.42200000      1.57500000
H    -12.60300000      4.19700000      1.10900000
H    -11.90100000      3.76600000      2.37900000
O    -12.98400000      4.33100000      8.31400000
H    -12.82700000      4.64400000      9.20500000
H    -12.19500000      4.57700000      7.83100000
O     -5.97200000      7.24200000     -0.39900000
H     -5.73300000      8.14600000     -0.19700000
H     -5.13500000      6.79100000     -0.50700000
O    -10.47500000     -3.29000000     -4.64000000
H    -10.07300000     -4.15900000     -4.65800000
H    -11.27000000     -3.40500000     -4.12000000
O      9.06600000      8.82900000     -3.78800000
H      9.07400000      9.74100000     -3.49900000
H      9.63900000      8.81500000     -4.55400000
O    -12.75800000     -8.40300000     10.10700000
H    -11.89900000     -7.98800000     10.17800000
H    -13.12600000     -8.05600000      9.29400000
O      5.67600000      7.96700000     -0.80200000
H      5.73600000      8.77700000     -0.29500000
H      5.65400000      7.27300000     -0.14300000
O      8.87700000      6.08700000     -5.39700000
H      8.25800000      5.35900000     -5.34000000
H      8.70900000      6.60700000     -4.61100000
O      4.55100000    -16.54700000      5.22600000
H      4.05500000    -16.04500000      4.58000000
H      5.41200000    -16.12900000      5.24500000
O     16.59000000      2.81200000     -1.62200000
H     16.01800000      2.26500000     -2.16000000
H     17.18500000      2.19400000     -1.19900000
O     -6.46800000    -14.92100000     -1.29600000
H     -6.91100000    -14.33000000     -1.90400000
H     -6.85700000    -14.72400000     -0.44400000
O     15.39600000      0.15700000     -5.65400000
H     14.96100000      0.84600000     -6.15700000
H     14.85700000     -0.62100000     -5.79800000
O     -6.81000000     10.42900000     -1.26200000
H     -6.44100000     10.99100000     -0.58200000
H     -7.69300000     10.77100000     -1.40400000
O     -4.50800000     -3.69300000      9.71700000
H     -3.96800000     -2.98500000      9.36600000
H     -4.68900000     -3.43100000     10.62000000
O      9.48700000     -7.58300000    -12.98700000
H      9.62600000     -7.29900000    -13.89100000
H      9.72000000     -6.82000000    -12.45800000
O     -0.57600000      8.64600000      3.17600000
H      0.37800000      8.64300000      3.09300000
H     -0.73500000      8.54000000      4.11400000
O      1.79600000     -6.28700000     -2.44500000
H      1.48000000     -5.76100000     -1.71000000
H      1.77000000     -7.18800000     -2.12400000
O     -3.70900000     15.16600000     -0.61200000
H     -3.93300000     15.58700000      0.21800000
H     -2.77300000     15.33500000     -0.72200000
O     -5.01300000      5.00300000      1.85100000
H     -4.37000000      5.69000000      2.02400000
H     -5.83900000      5.36100000      2.17400000
O     -5.61100000     -7.29900000      8.13200000
H     -5.71200000     -7.14300000      7.19300000
H     -4.68100000     -7.15000000      8.30100000
O     10.57600000     -3.08600000     -2.66200000
H      9.81000000     -2.86100000     -2.13400000
H     10.21700000     -3.30600000     -3.52200000
O      9.33100000      3.70600000     10.59900000
H      9.36700000      3.04300000     11.28900000
H      8.52300000      3.51200000     10.12300000
O     -6.37100000     12.86200000      8.60100000
H     -6.29600000     13.68800000      9.08000000
H     -6.08300000     12.19600000      9.22500000
O     17.38400000     -3.99900000      1.97000000
H     17.25400000     -4.94700000      1.96300000
H     17.01100000     -3.70000000      1.14100000
O     12.22700000     -5.48400000      0.26500000
H     12.88200000     -5.49400000      0.96200000
H     12.60900000     -6.02000000     -0.43100000
O     -3.14100000     -7.73900000      6.11000000
H     -2.90000000     -7.53400000      7.01400000
H     -2.95300000     -8.67300000      6.01900000
O      1.25000000     13.53200000     -6.39400000
H      1.67200000     13.98300000     -5.66300000
H      1.22000000     12.61400000     -6.12400000
O     -0.04800000     -4.25900000     12.47400000
H     -0.80800000     -3.80500000     12.83800000
H      0.69500000     -3.92300000     12.97600000
O     10.97400000      2.91900000     -7.64800000
H     11.69700000      2.96400000     -8.27300000
H     10.76500000      3.83300000     -7.45700000
O      9.84200000     -9.88500000     -6.38100000
H     10.01400000    -10.46400000     -7.12400000
H      8.99700000     -9.48200000     -6.58200000
O     -0.34600000     14.83500000     -9.91300000
H      0.30800000     14.66700000    -10.59100000
H     -0.07800000     15.66700000     -9.52300000
O      6.56500000     -0.93400000     14.26400000
H      5.93100000     -0.41900000     13.76600000
H      7.11500000     -0.28100000     14.69800000
O      2.17600000     -1.13300000      9.95400000
H      1.54000000     -1.30800000     10.64700000
H      2.52600000     -1.99500000      9.72700000
O     -6.85200000      8.66100000     -5.38700000
H     -6.65700000      7.94300000     -5.98900000
H     -6.31800000      8.47800000     -4.61400000
O     -4.40300000      7.04500000     -3.65600000
H     -3.75700000      7.20600000     -2.96800000
H     -4.34500000      6.10500000     -3.82500000
O     -2.38800000      7.13300000    -11.02000000
H     -2.42400000      7.65400000    -10.21700000
H     -2.25900000      6.23500000    -10.71700000
O      3.38900000     -8.61100000      3.55800000
H      3.83700000     -7.76400000      3.57200000
H      3.96200000     -9.19200000      4.05900000
O      3.86400000     -0.22900000      3.37600000
H      3.28400000     -0.61200000      2.71900000
H      3.82400000      0.71300000      3.21200000
O     10.25400000      0.33900000    -11.25200000
H     10.07000000     -0.13100000    -12.06500000
H     10.78600000      1.08700000    -11.52200000
O     -1.85700000      1.02400000      8.20100000
H     -2.57100000      1.53300000      8.58600000
H     -1.17000000      1.03400000      8.86700000
O      8.76000000      3.50600000      1.24400000
H      9.68300000      3.75800000      1.23000000
H      8.68400000      2.83600000      0.56400000
O      3.24800000      0.69900000    -15.74700000
H      4.18500000      0.87600000    -15.67400000
H      3.19600000     -0.10300000    -16.26700000
O     -9.44400000     -5.59200000     -3.70800000
H     -9.65900000     -6.27900000     -4.33900000
H     -9.67700000     -5.96500000     -2.85800000
O      6.71400000    -11.31500000    -11.50900000
H      7.00900000    -10.42000000    -11.34200000
H      7.09400000    -11.53700000    -12.35900000
O      5.08500000     -7.46500000      0.47400000
H      5.14200000     -7.64100000      1.41300000
H      5.96300000     -7.17300000      0.23100000
O     -1.97700000      5.98200000      2.72600000
H     -2.20000000      6.83200000      2.34600000
H     -1.19900000      5.70100000      2.24400000
O    -11.21800000     -0.38800000      8.42700000
H    -10.82800000      0.29300000      8.97600000
H    -10.55100000     -0.57300000      7.76600000
O     -8.14500000      0.76700000     -3.82000000
H     -8.14400000      0.64100000     -2.87100000
H     -8.36000000      1.69200000     -3.94000000
O      4.47900000      2.85000000    -10.74200000
H      4.66900000      2.80200000    -11.67900000
H      5.23600000      2.44200000    -10.32200000
O     -9.28400000     -0.14700000    -10.17100000
H     -9.20300000      0.78600000     -9.97100000
H     -9.95000000     -0.18800000    -10.85700000
O      0.62100000    -10.73400000     -3.78400000
H     -0.19900000    -10.88000000     -4.25500000
H      1.30400000    -10.90800000     -4.43200000
O     -0.82900000     13.23500000     -0.84400000
H     -0.82900000     14.13300000     -0.51300000
H     -0.60000000     13.32000000     -1.77000000
O     -7.39100000    -16.67500000      3.69500000
H     -7.80800000    -17.08100000      4.45500000
H     -7.09800000    -15.82000000      4.01100000
O     12.32300000      0.10400000    -13.49600000
H     12.91200000      0.65000000    -12.97600000
H     12.30500000     -0.73500000    -13.03500000
O      7.70000000     -8.81400000    -11.00500000
H      8.26200000     -8.55700000    -10.27400000
H      8.14800000     -8.48100000    -11.78200000
O      9.33500000     11.58600000     -3.39700000
H     10.08100000     11.99500000     -2.95800000
H      8.56800000     11.93400000     -2.94200000
O     -1.77300000    -11.20100000    -10.37300000
H     -2.04800000    -10.36000000    -10.73800000
H     -2.36400000    -11.84000000    -10.77200000
O      4.20800000      6.51400000      2.30400000
H      5.16500000      6.50700000      2.30100000
H      3.97500000      7.24900000      2.87000000
O    -15.62300000      3.31900000      7.41500000
H    -14.79800000      3.30400000      7.90200000
H    -15.54200000      4.07100000      6.82900000
O     -2.80700000    -13.24000000    -11.69900000
H     -2.27700000    -13.86200000    -11.20000000
H     -2.80300000    -13.58300000    -12.59200000
O     -4.48900000      1.31200000     13.13400000
H     -3.80900000      0.64200000     13.05500000
H     -5.16400000      0.90400000     13.67700000
O     -5.35000000     -0.23100000    -10.74000000
H     -6.27300000     -0.44100000    -10.60200000
H     -4.96600000     -0.25400000     -9.86300000
O     -7.92100000     -1.76900000     13.66000000
H     -8.77400000     -1.36100000     13.51100000
H     -8.12600000     -2.60500000     14.07700000
O     -6.80900000    -10.02700000      2.17900000
H     -6.65700000     -9.86200000      3.11000000
H     -6.85000000     -9.15600000      1.78500000
O     -2.08900000      6.55600000     -5.54200000
H     -2.71700000      6.93500000     -4.92700000
H     -2.63200000      6.14400000     -6.21400000
O      6.17900000     -5.00000000     -4.40700000
H      5.83200000     -4.35800000     -5.02600000
H      5.89500000     -5.84500000     -4.75400000
O     -1.30900000      4.52300000    -16.62500000
H     -1.48100000      3.97900000    -15.85600000
H     -0.65500000      5.15600000    -16.32900000
O    -13.06200000     -3.84700000     -3.29900000
H    -13.66600000     -4.11300000     -2.60500000
H    -12.75700000     -4.67000000     -3.68000000
O     -5.67600000      3.58300000     12.23100000
H     -5.23300000      2.75500000     12.41800000
H     -6.14900000      3.78900000     13.03700000
O      8.15500000      4.35300000     -8.88300000
H      8.99500000      4.74000000     -8.63700000
H      7.67400000      5.07000000     -9.29800000
O      9.47300000     -8.05000000     -8.69500000
H     10.25100000     -7.49500000     -8.63600000
H      8.78400000     -7.54400000     -8.26600000
O     -4.16700000     12.59000000     -8.08000000
H     -3.43700000     12.08100000     -7.72700000
H     -4.48600000     13.10000000     -7.33600000
O      7.58900000     -7.54300000     -6.09300000
H      8.04800000     -6.70700000     -6.16900000
H      7.39800000     -7.62800000     -5.15900000
O      2.53900000      5.29000000     17.02300000
H      3.37600000      4.91300000     17.29400000
H      1.93700000      4.54600000     17.00000000
O     -4.35400000      0.22100000     -8.10800000
H     -4.85700000      0.11500000     -7.30100000
H     -3.70100000     -0.47700000     -8.07700000
O      9.18100000     -6.88100000      4.05200000
H      9.92400000     -7.11400000      4.60900000
H      9.45500000     -6.07500000      3.61400000
O     15.77300000      3.78900000     -8.82200000
H     15.69000000      4.51900000     -8.20800000
H     15.35800000      3.05200000     -8.37500000
O     -2.99100000     -6.05500000      8.80300000
H     -3.28600000     -5.22800000      9.18200000
H     -2.23300000     -6.30400000      9.33100000
O     14.30300000     -3.66600000     10.31500000
H     13.84300000     -4.50400000     10.25700000
H     14.85800000     -3.75000000     11.09000000
O     -4.62300000     11.82000000      2.21100000
H     -5.08000000     12.28300000      2.91300000
H     -4.42200000     10.96100000      2.58200000
O      7.96000000      4.45200000    -15.04500000
H      8.75600000      4.92500000    -15.28900000
H      7.78000000      4.73400000    -14.14800000
O      7.39500000     -0.02300000     -2.60600000
H      6.50100000     -0.29500000     -2.81400000
H      7.56300000      0.71500000     -3.19200000
O     -2.63700000     11.50100000     -1.81100000
H     -2.33100000     10.61200000     -1.99300000
H     -1.84500000     11.98300000     -1.57400000
O      4.25900000     11.58300000     -1.26000000
H      3.66000000     12.32200000     -1.36400000
H      4.07700000     11.24800000     -0.38200000
O     -3.11400000     -6.39200000    -10.77000000
H     -3.86700000     -5.81000000    -10.66700000
H     -2.69100000     -6.09400000    -11.57600000
O      1.97800000      6.46700000     12.51800000
H      1.03600000      6.45300000     12.34700000
H      2.21100000      7.39500000     12.50000000
O     -8.36200000      6.67500000    -14.69200000
H     -7.94100000      5.81500000    -14.68800000
H     -8.87700000      6.69300000    -13.88500000
O     -2.17000000      0.21000000      5.66900000
H     -1.95600000      0.42400000      6.57600000
H     -2.72000000      0.93600000      5.37400000
O      1.80000000      4.34600000     -6.46800000
H      1.09500000      4.91900000     -6.16800000
H      1.84600000      4.49600000     -7.41200000
O      9.77200000      6.75300000      7.96300000
H     10.67100000      6.85200000      7.65000000
H      9.59800000      7.55700000      8.45200000
O      2.37500000    -11.59400000     12.33700000
H      3.15700000    -11.94300000     12.76400000
H      2.35500000    -12.02800000     11.48300000
O     12.24500000     -2.96700000     -0.64900000
H     11.53900000     -2.91800000     -1.29300000
H     12.10100000     -3.79800000     -0.19800000
O     -5.69100000     -8.19500000    -11.80300000
H     -5.30100000     -8.37700000    -12.65800000
H     -5.82900000     -7.24800000    -11.79900000
O      0.45600000    -15.25800000     -3.91100000
H     -0.13200000    -15.92200000     -4.27300000
H      0.12900000    -15.10700000     -3.02400000
O     -2.48700000     10.62000000     13.55800000
H     -1.58000000     10.42100000     13.78900000
H     -2.43200000     11.00100000     12.68100000
O      7.38300000     -7.54900000     -3.27900000
H      8.17700000     -7.22100000     -2.85700000
H      7.14700000     -8.32700000     -2.77300000
O     10.73100000    -12.74200000     -6.10500000
H     11.50400000    -13.04000000     -6.58500000
H     11.08300000    -12.31300000     -5.32500000
O     13.80000000     -3.17100000     -3.10500000
H     14.51400000     -3.78900000     -2.95000000
H     13.19900000     -3.31200000     -2.37400000
O     -0.76700000      7.30600000      5.55600000
H     -1.05300000      6.40500000      5.40400000
H      0.18600000      7.24800000      5.61900000
O     10.10500000     -4.98900000    -11.90800000
H      9.80800000     -5.11700000    -11.00600000
H      9.47800000     -4.37000000    -12.28100000
O    -11.76900000      0.19100000     -2.95600000
H    -12.24500000     -0.41500000     -3.52400000
H    -12.45200000      0.64200000     -2.46100000
O     10.30300000     -0.29900000     -3.11000000
H     10.49200000     -1.23600000     -3.14600000
H      9.43900000     -0.21300000     -3.51400000
O      8.05600000     10.06800000    -13.23800000
H      7.35700000      9.43000000    -13.09400000
H      8.58100000     10.03300000    -12.43800000
O      8.90400000     12.30800000      5.43700000
H      9.50700000     12.76300000      4.85000000
H      9.12100000     12.64100000      6.30800000
O    -10.08800000      9.65800000     10.58700000
H     -9.92600000      8.73800000     10.79600000
H    -10.89300000      9.87300000     11.05800000
O     -4.62800000     14.36700000      4.35400000
H     -5.16400000     13.69900000      4.78100000
H     -5.26000000     14.99900000      4.01100000
O    -13.35800000     -0.69500000    -11.02000000
H    -13.70200000     -0.55400000    -10.13800000
H    -13.08900000     -1.61400000    -11.02800000
O      5.05200000    -12.23200000      0.74900000
H      5.96800000    -12.03000000      0.93900000
H      4.56400000    -11.48600000      1.09800000
O      1.14100000     10.82500000     10.63000000
H      0.40500000     10.52600000     10.09600000
H      1.79700000     11.11100000      9.99500000
O      6.48800000      9.11400000     13.32000000
H      6.43800000      9.05900000     12.36600000
H      7.30000000      9.59200000     13.49100000
O      5.78600000    -13.21000000     10.47700000
H      6.25400000    -13.76100000     11.10400000
H      5.92000000    -12.31700000     10.79500000
O     10.98700000     -0.05300000      5.21100000
H     11.22700000     -0.56100000      4.43600000
H     10.20600000     -0.48900000      5.55100000
O      6.54100000      7.57700000    -13.54900000
H      6.42500000      7.85300000    -14.45800000
H      5.75600000      7.89200000    -13.10200000
O     -8.61600000      8.29500000     -0.23600000
H     -8.01000000      8.81000000     -0.76800000
H     -8.05600000      7.67400000      0.23000000
O     -6.62200000     -2.94400000     -6.71700000
H     -5.85200000     -3.15100000     -6.18700000
H     -6.66300000     -1.98700000     -6.71500000
O     -9.87600000     -2.25000000     -8.33400000
H     -9.86600000     -1.64400000     -9.07500000
H    -10.03600000     -1.69400000     -7.57100000
O     17.15200000     -1.20200000      2.86800000
H     17.87500000     -0.92700000      2.30500000
H     17.20700000     -2.15800000      2.87800000
O     -8.00300000     -8.68600000      8.63700000
H     -8.47000000     -8.81200000      7.81100000
H     -7.16400000     -8.30100000      8.38200000
O     -1.00100000     -9.02900000      8.00700000
H     -0.26200000     -8.44500000      8.18200000
H     -0.88800000     -9.28900000      7.09200000
O     -6.63200000      6.20900000     -6.92100000
H     -7.52200000      6.43100000     -6.64800000
H     -6.66800000      6.20500000     -7.87700000
O    -12.65400000      6.79600000      5.03100000
H    -12.87600000      7.05100000      5.92700000
H    -13.18700000      6.01800000      4.86500000
O      5.32100000     11.50400000     -6.29400000
H      5.00400000     10.63500000     -6.04700000
H      4.99400000     12.08200000     -5.60500000
O     -3.11600000     13.84300000      9.66700000
H     -2.38900000     14.35700000     10.01900000
H     -3.84400000     14.46300000      9.61500000
O     -5.87500000     11.46800000     -5.82800000
H     -5.48400000     11.78700000     -5.01500000
H     -5.80000000     10.51600000     -5.77300000
O     -8.61600000     -4.88600000     12.31200000
H     -7.95900000     -5.07000000     11.64100000
H     -8.31900000     -5.37600000     13.07800000
O    -14.42300000     -1.87900000     -6.91900000
H    -13.73000000     -2.40900000     -7.31200000
H    -13.98700000     -1.39800000     -6.21600000
O    -12.91500000      2.17600000      6.15900000
H    -12.82200000      2.50200000      7.05500000
H    -12.13600000      2.49700000      5.70500000
O     15.29900000      2.64300000      3.08000000
H     14.98600000      1.77300000      2.83300000
H     14.89900000      2.80800000      3.93400000
O    -10.09800000    -13.89500000     -4.06400000
H     -9.91900000    -14.46300000     -4.81400000
H     -9.60800000    -13.09400000     -4.24900000
O      7.36400000     10.35200000      6.36800000
H      8.07200000      9.97100000      6.88700000
H      7.77300000     11.08700000      5.91000000
O     13.20700000     -6.19000000      9.72000000
H     12.46800000     -5.77300000      9.27800000
H     12.81300000     -6.89800000     10.23000000
O     -8.49600000      4.21000000     10.64300000
H     -7.71400000      4.14500000     10.09400000
H     -8.25700000      3.75900000     11.45300000
O     11.43100000     -6.57300000      5.39800000
H     12.19600000     -6.98400000      5.80100000
H     11.55800000     -5.63600000      5.54300000
O      1.20500000     -7.10500000      9.01000000
H      0.67900000     -6.68600000      9.69100000
H      1.69500000     -6.38700000      8.61000000
O    -10.40600000     -8.88500000      1.62800000
H    -10.76700000     -8.90300000      0.74200000
H     -9.91000000     -8.06800000      1.66800000
O      2.60200000      9.03400000     -7.09400000
H      2.83100000      8.15400000     -6.79500000
H      3.39800000      9.35700000     -7.51700000
O      1.56900000     -0.85700000    -12.63300000
H      0.87000000     -0.28000000    -12.32500000
H      1.16300000     -1.37500000    -13.32800000
O     -1.75000000    -16.67300000     -1.99600000
H     -1.61600000    -15.75400000     -1.76300000
H     -2.42200000    -16.65200000     -2.67700000
O      9.16000000      9.86000000     -0.58200000
H      9.17500000      9.00800000     -1.01800000
H      8.52400000     10.37300000     -1.08100000
O      4.62300000      6.60700000     12.52500000
H      4.60300000      7.52300000     12.80300000
H      3.70100000      6.36600000     12.43100000
O      5.29600000     -5.03500000    -11.82000000
H      5.18000000     -4.33300000    -12.46100000
H      5.79600000     -5.70500000    -12.28600000
O     -0.55900000     16.06600000     -3.42100000
H     -1.49600000     16.16700000     -3.59000000
H     -0.47200000     16.18500000     -2.47500000
O     14.34900000     -7.38100000      4.19800000
H     14.18000000     -7.86300000      3.38800000
H     14.36600000     -6.46200000      3.93100000
O     -2.66900000     -2.68400000     16.23500000
H     -3.58000000     -2.89500000     16.03300000
H     -2.47800000     -3.18400000     17.02900000
O      2.67600000    -10.66500000     -5.33600000
H      2.23500000     -9.85100000     -5.57900000
H      3.34300000    -10.78700000     -6.01200000
O     -4.25400000     -6.82500000     11.41300000
H     -3.79700000     -6.84000000     12.25400000
H     -4.10500000     -5.94300000     11.07400000
O     -3.80900000    -16.32900000     -5.82000000
H     -4.23600000    -15.52600000     -6.11700000
H     -3.29100000    -16.06000000     -5.06100000
O     -9.56600000     12.56400000      0.02900000
H    -10.03500000     11.96400000      0.60900000
H     -9.84800000     12.31600000     -0.85100000
O      6.64900000     16.54300000     -4.57800000
H      6.75900000     17.27200000     -5.18800000
H      5.73300000     16.59400000     -4.30600000
O     -0.86800000      9.99500000      9.08700000
H     -1.24800000      9.12500000      8.96100000
H     -0.81100000     10.36100000      8.20400000
O     16.43200000     -6.78000000      2.21000000
H     16.36900000     -7.61900000      2.66600000
H     17.25200000     -6.83500000      1.72000000
O    -15.68800000     -9.75900000      2.16400000
H    -15.89100000    -10.69500000      2.17200000
H    -14.96900000     -9.67600000      1.53700000
O     -4.76500000      0.69600000      2.74800000
H     -4.97700000      1.29900000      2.03500000
H     -4.27200000      1.22800000      3.37200000
O     -6.41400000      0.31600000     15.06200000
H     -6.64300000      0.31800000     15.99100000
H     -7.23000000      0.09400000     14.61400000
O     -7.43200000     13.22800000     -7.41800000
H     -6.86300000     13.83800000     -7.88800000
H     -6.87000000     12.47800000     -7.22400000
O     -1.01600000     -0.49900000    -14.46600000
H     -1.07200000      0.45500000    -14.52900000
H     -1.76000000     -0.81700000    -14.97800000
O    -11.19500000     -9.96300000     -0.94800000
H    -11.17200000    -10.23700000     -1.86500000
H    -12.09100000    -10.14700000     -0.66600000
O     -8.74200000     -8.50300000     -6.84700000
H     -8.18000000     -7.77400000     -6.58400000
H     -8.86400000     -8.38400000     -7.78900000
O     -6.18200000      7.10800000    -12.26300000
H     -5.77600000      6.25500000    -12.42000000
H     -5.54700000      7.74100000    -12.59800000
O     -1.26400000    -16.47900000      2.83000000
H     -0.79300000    -17.12400000      2.30300000
H     -1.49300000    -16.94700000      3.63300000
O      3.17800000     -3.46400000      9.12800000
H      2.96600000     -4.03700000      8.39100000
H      4.12900000     -3.36500000      9.08900000
O    -12.33400000      5.17200000     -4.47900000
H    -11.82700000      4.36400000     -4.39800000
H    -13.09500000      4.92600000     -5.00500000
O     -2.94600000      8.12500000      0.96800000
H     -2.33300000      8.81900000      0.72300000
H     -3.54400000      8.54100000      1.58900000
O      6.37900000      0.54200000      4.99000000
H      5.42800000      0.63700000      4.92900000
H      6.72600000      1.23100000      4.42400000
O    -13.73300000     -5.99800000      8.92400000
H    -14.25900000     -6.13600000      9.71100000
H    -14.37400000     -5.85000000      8.22900000
O      8.32700000     -0.24600000     -9.24900000
H      8.30500000     -1.16100000     -9.52900000
H      8.80000000      0.20700000     -9.94800000
O      3.88000000     -3.07000000    -10.16500000
H      4.08600000     -3.96300000    -10.44000000
H      2.92800000     -3.00800000    -10.24700000
O     -6.04900000     -0.03400000     -6.05000000
H     -5.47300000     -0.04100000     -5.28600000
H     -6.91700000      0.15600000     -5.69400000
O      1.30300000     -9.95100000     -8.76000000
H      1.32300000     -9.35300000     -8.01300000
H      0.37900000    -10.18100000     -8.85800000
O      2.79500000      3.58100000     12.52300000
H      2.22300000      2.88300000     12.20400000
H      2.21400000      4.33300000     12.63700000
O      2.03700000     -4.57900000     -8.05900000
H      2.26200000     -4.89200000     -8.93600000
H      2.06000000     -3.62500000     -8.13300000
O      6.61800000     -4.66100000     -9.36400000
H      5.98800000     -4.84400000    -10.06100000
H      6.21900000     -5.03200000     -8.57700000
O      2.73500000    -13.86900000     -2.69300000
H      2.75400000    -12.93000000     -2.87700000
H      2.26200000    -14.24900000     -3.43400000
O      6.66400000     13.54100000      3.42600000
H      7.22900000     12.76800000      3.44900000
H      7.26900000     14.27600000      3.32400000
O      7.72800000     -8.58000000      2.01900000
H      7.86100000     -7.99700000      2.76600000
H      8.55600000     -8.54900000      1.54000000
O     -1.14800000     -8.79000000     12.48800000
H     -0.46500000     -9.23100000     12.99300000
H     -1.70700000     -9.50000000     12.17100000
O    -14.16000000      4.72700000      4.01300000
H    -14.74600000      4.49900000      3.29200000
H    -13.61100000      3.95300000      4.13100000
O    -13.53100000     11.39000000      0.39100000
H    -14.43300000     11.69900000      0.47300000
H    -12.99600000     12.14500000      0.63400000
O    -13.57000000     -2.77500000      8.08800000
H    -13.69200000     -2.06600000      7.45700000
H    -14.15800000     -3.46700000      7.78700000
O     -7.59700000     15.26800000      6.69000000
H     -7.71600000     14.66500000      5.95600000
H     -6.66000000     15.22900000      6.88300000
O     -9.32700000     10.80900000     -2.13900000
H     -9.20000000     11.44700000     -2.84100000
H     -9.76400000     10.07100000     -2.56400000
O     10.24200000      5.77000000     -7.67300000
H      9.94000000      6.12000000     -6.83500000
H     10.32100000      6.53900000     -8.23900000
O      6.77800000     12.88600000    -10.72600000
H      6.79900000     11.94900000    -10.53200000
H      7.31400000     12.98000000    -11.51300000
O      1.37600000     -3.16400000      5.35700000
H      1.53900000     -2.22600000      5.26600000
H      0.43200000     -3.23100000      5.50100000
O     -4.06000000      2.72700000      9.01800000
H     -4.80200000      2.88400000      8.43300000
H     -4.36000000      2.03400000      9.60600000
O     -4.08900000    -12.51400000      8.21200000
H     -3.81100000    -11.80800000      8.79600000
H     -3.27600000    -12.95200000      7.96200000
O    -11.41500000    -10.13900000      6.70200000
H    -12.20800000     -9.67600000      6.43100000
H    -10.70100000     -9.54200000      6.48100000
O    -12.09200000     -1.18600000     -0.18800000
H    -12.89600000     -1.58100000     -0.52600000
H    -12.27700000     -1.02200000      0.73700000
O      4.95700000     -0.61500000     -3.24700000
H      4.39700000     -1.12700000     -3.83100000
H      4.74500000      0.29600000     -3.45100000
O     -7.79300000     11.91900000    -11.39600000
H     -7.91300000     11.10600000    -11.88600000
H     -7.47000000     11.63800000    -10.54100000
O    -13.61800000     -1.48000000     -4.13600000
H    -13.41400000     -2.21100000     -3.55300000
H    -14.37600000     -1.05700000     -3.73300000
O     13.47500000      5.14100000      7.44400000
H     13.04000000      5.78400000      6.88400000
H     14.00100000      5.66500000      8.04800000
O      2.81800000      8.90000000     12.85900000
H      3.03600000      9.41200000     13.63800000
H      2.24700000      9.47300000     12.34700000
O     10.14300000      2.34500000     13.23100000
H      9.75800000      2.73000000     14.01800000
H     11.07100000      2.57400000     13.28100000
O      5.86500000      5.05500000    -16.65900000
H      6.31900000      4.83800000    -15.84500000
H      6.03800000      4.31100000    -17.23600000
O     -6.73000000     -6.89700000      0.72100000
H     -6.42100000     -6.73500000      1.61200000
H     -6.22500000     -6.29100000      0.17800000
O     -0.24200000    -11.19100000      9.38800000
H     -0.43700000    -10.52100000      8.73300000
H     -0.56800000    -12.00400000      9.00300000
O     -5.81900000      2.61800000      1.20800000
H     -6.76900000      2.72400000      1.25800000
H     -5.46900000      3.46800000      1.47600000
O      0.70600000      0.13900000      6.31100000
H      0.10200000      0.68500000      5.80900000
H      0.14200000     -0.36300000      6.90000000
O     -6.66000000     10.87300000     -9.20200000
H     -5.74800000     11.07200000     -8.98800000
H     -6.61300000     10.08200000     -9.73800000
O     -3.15800000     -4.25300000     -6.74000000
H     -2.22200000     -4.39900000     -6.87800000
H     -3.58300000     -4.98100000     -7.19200000
O      1.30500000    -13.99000000     -6.24100000
H      0.92800000    -14.34900000     -5.43800000
H      2.01200000    -13.42000000     -5.94100000
O    -15.20000000     -4.71200000      7.15000000
H    -15.16000000     -4.54800000      6.20800000
H    -15.99300000     -5.23500000      7.26800000
O     -1.29300000      4.02200000     -1.61800000
H     -1.87400000      4.04500000     -2.37800000
H     -1.88300000      3.97600000     -0.86600000
O     17.89300000      0.99300000      0.04100000
H     17.57000000      1.35600000      0.86600000
H     18.79500000      0.73600000      0.23000000
O      6.49800000      0.15400000     -6.18500000
H      6.57100000      1.10400000     -6.27200000
H      5.68500000      0.02000000     -5.69700000
O      1.20000000      4.07300000     -2.86200000
H      0.36500000      3.88100000     -2.43400000
H      0.99000000      4.75500000     -3.50000000
O     -7.89400000     -3.93100000     -8.94500000
H     -7.29500000     -3.82000000     -8.20700000
H     -8.69100000     -3.47300000     -8.67800000
O     -0.02900000      7.08400000     14.69000000
H     -0.26200000      6.61400000     15.49000000
H      0.90000000      6.89000000     14.56100000
O    -12.54900000      4.40000000     -8.89100000
H    -12.21900000      3.81600000     -8.20800000
H    -12.50100000      5.27300000     -8.50300000
O     14.06200000      6.10600000     -9.29700000
H     14.64300000      6.60600000     -8.72400000
H     14.58400000      5.94000000    -10.08200000
O     10.71100000      8.64400000    -11.43800000
H     11.26500000      9.34300000    -11.09100000
H     10.99100000      8.54700000    -12.34900000
O     -2.28900000     -7.29000000    -14.90600000
H     -2.50200000     -8.01700000    -14.32100000
H     -1.63000000     -6.78400000    -14.42900000
O      8.48900000     -2.16900000     -1.37700000
H      7.83100000     -2.82900000     -1.59200000
H      8.11800000     -1.34700000     -1.69800000
O      9.11000000    -13.64800000      7.20900000
H      8.61200000    -12.86900000      7.45700000
H      8.45700000    -14.34700000      7.16900000
O     -1.89200000      6.87700000     10.78700000
H     -2.36600000      7.46900000     11.37100000
H     -2.36700000      6.04900000     10.84700000
O     -1.13000000     -7.81600000     -2.19500000
H     -1.06300000     -8.06000000     -1.27200000
H     -1.90300000     -8.28300000     -2.51100000
O     -9.40300000      1.69000000      4.78400000
H     -9.57800000      0.96500000      5.38300000
H     -8.66200000      1.39100000      4.25700000
O      8.66400000     13.71300000     -1.25100000
H      9.34000000     14.22100000     -1.69900000
H      8.99200000     13.61200000     -0.35800000
O     -7.60100000    -11.67700000     -9.38900000
H     -7.30700000    -10.85500000     -8.99600000
H     -6.92100000    -11.89500000    -10.02600000
O      7.56600000    -11.57200000      7.44700000
H      8.24400000    -10.89900000      7.39400000
H      6.76700000    -11.09000000      7.66200000
O      3.71300000     -3.71000000     -0.31700000
H      4.14500000     -3.94800000      0.50300000
H      3.88500000     -2.77300000     -0.41500000
O      1.95300000      2.25200000     -9.72900000
H      2.80300000      2.49600000    -10.09500000
H      1.38900000      2.13400000    -10.49300000
O     -1.58100000     -5.38900000    -12.90000000
H     -1.58500000     -4.51600000    -13.29200000
H     -0.67900000     -5.69400000    -13.00300000
O     16.84400000     -0.80300000     -1.86200000
H     17.31000000     -1.57000000     -1.52900000
H     17.09900000     -0.09300000     -1.27200000
O      9.78100000     -6.55600000     -2.25200000
H     10.60500000     -6.12300000     -2.47500000
H      9.94500000     -7.48400000     -2.41900000
O     -1.59900000    -10.19100000      1.88700000
H     -2.51600000    -10.09800000      1.62900000
H     -1.34900000    -11.06000000      1.57500000
O      7.41800000      1.10600000    -12.59900000
H      6.68900000      0.75100000    -13.10800000
H      7.06500000      1.20900000    -11.71500000
O     -5.58300000      4.29000000      4.58600000
H     -6.40800000      4.45300000      4.13000000
H     -5.82500000      4.24700000      5.51100000
O      8.10000000      1.95800000     -4.29300000
H      8.79200000      1.65000000     -4.87800000
H      7.72800000      2.71800000     -4.74100000
O      3.51800000     10.40700000     -3.67600000
H      3.28300000      9.48200000     -3.60200000
H      3.68800000     10.68400000     -2.77600000
O    -17.62000000      3.60200000     -0.09500000
H    -18.06600000      4.36300000      0.27700000
H    -16.95600000      3.97400000     -0.67600000
O     -8.49400000     15.16000000     -5.56400000
H     -7.90800000     14.49600000     -5.92800000
H     -8.00500000     15.53700000     -4.83300000
O      6.86000000     10.99300000     -1.37800000
H      5.96600000     11.02200000     -1.71900000
H      7.18400000     11.88900000     -1.47800000
O    -12.79300000      4.74300000     -1.51200000
H    -12.12200000      5.06600000     -2.11400000
H    -12.98000000      5.48700000     -0.94000000
O     -5.02400000      1.88200000     -1.45700000
H     -4.95200000      2.78900000     -1.75500000
H     -5.66900000      1.91300000     -0.75100000
O     14.39300000      7.37300000     -2.69800000
H     14.62400000      6.57000000     -2.23000000
H     13.44000000      7.42300000     -2.63100000
O     -6.91600000      8.48500000      2.79500000
H     -7.34800000      7.68700000      3.10300000
H     -6.57400000      8.89400000      3.59000000
O     12.20500000     10.09400000      0.26800000
H     11.68600000      9.29600000      0.36500000
H     11.59600000     10.80300000      0.47400000
O     -8.11400000     -8.32600000     -1.25300000
H     -8.59100000     -8.76700000     -0.54900000
H     -7.36500000     -7.92000000     -0.81700000
O      3.15900000    -13.26900000      9.98100000
H      4.05000000    -13.27400000     10.33000000
H      3.24900000    -13.59500000      9.08600000
O      9.07200000      6.33200000     10.96800000
H      9.14600000      5.37800000     10.96800000
H      9.91900000      6.63800000     11.29400000
O      7.12700000     -4.58200000     15.33400000
H      7.70600000     -5.22700000     14.93000000
H      6.37800000     -5.09200000     15.64200000
O      7.43400000      3.23700000     -1.73400000
H      7.60600000      2.36800000     -1.37100000
H      7.33400000      3.08800000     -2.67400000
O      7.36900000    -10.19500000     -2.26300000
H      6.61400000    -10.08600000     -1.68500000
H      7.15600000    -10.96200000     -2.79400000
O      2.00500000     -8.42300000     11.22400000
H      1.94100000     -7.87600000     10.44100000
H      1.97900000     -9.32000000     10.89200000
O      9.28800000     -6.22300000      7.25800000
H     10.05100000     -6.43500000      6.72000000
H      9.20300000     -5.27200000      7.18900000
O     -9.06100000      2.23400000     12.72100000
H    -10.00400000      2.39200000     12.68700000
H     -8.75500000      2.77000000     13.45400000
O      5.25700000     10.03700000      8.65200000
H      5.56200000      9.41100000      9.30800000
H      5.55400000      9.67600000      7.81700000
O      4.65800000      2.69300000      0.35800000
H      5.41400000      2.10700000      0.39300000
H      4.58600000      2.93400000     -0.56600000
O    -11.36500000    -11.53200000     -7.61000000
H    -12.19500000    -12.00700000     -7.60500000
H    -11.56700000    -10.70000000     -8.03900000
O     -3.31400000      6.27000000     -1.08600000
H     -3.30500000      5.40800000     -0.67100000
H     -3.03600000      6.87100000     -0.39500000
O     13.60500000      3.68200000      4.89300000
H     12.80600000      3.17600000      4.74700000
H     13.62700000      3.82700000      5.83900000
O      6.52800000     -6.09700000      5.75700000
H      6.73000000     -6.50800000      6.59800000
H      7.22200000     -6.39700000      5.17100000
O     -2.44900000      4.41500000     14.83300000
H     -2.03500000      5.06100000     15.40500000
H     -1.87200000      3.65200000     14.87800000
O     -8.56100000     15.36700000     -1.98900000
H     -7.83500000     14.98800000     -1.49300000
H     -8.16200000     16.07500000     -2.49500000
O     15.91700000      5.54300000     -0.83700000
H     16.63200000      5.56500000     -0.20100000
H     15.90300000      4.63900000     -1.15000000
O     -9.58400000     -0.86900000     -5.69900000
H     -9.18200000     -0.38400000     -4.97900000
H     -9.95400000     -1.64900000     -5.28600000
O      9.36800000      6.28400000      3.21500000
H      9.95500000      6.01900000      2.50700000
H      9.68900000      5.81100000      3.98300000
O      0.88700000     10.26800000     -9.45900000
H      1.47700000      9.81500000     -8.85700000
H      1.24700000     11.15200000     -9.52800000
O     -4.59400000      4.83400000    -15.73700000
H     -5.36700000      5.24600000    -16.12300000
H     -3.87200000      5.09800000    -16.30800000
O     -1.25100000    -11.15900000     -5.95200000
H     -2.16600000    -10.87900000     -5.94500000
H     -1.23000000    -11.89400000     -6.56500000
O     -2.00900000     17.62200000      1.20200000
H     -2.80400000     17.25300000      1.58800000
H     -1.77500000     18.34700000      1.78200000
O     -7.61100000      1.90900000    -12.44000000
H     -8.02500000      1.19300000    -11.95800000
H     -8.08400000      2.69200000    -12.15800000
O     -3.41200000      8.67900000     -9.04500000
H     -3.56000000      8.56600000     -8.10600000
H     -2.95300000      9.51600000     -9.11600000
O     -4.97800000     10.66300000      9.90000000
H     -4.22500000     10.55400000     10.48100000
H     -4.73900000     10.18300000      9.10700000
O      1.78500000     18.14700000      2.97200000
H      1.00400000     18.60700000      2.66500000
H      1.48600000     17.25200000      3.13500000
O      1.99100000     12.69900000     -9.33900000
H      1.52400000     12.78700000     -8.50800000
H      2.91100000     12.82700000     -9.11100000
O      6.46100000      5.18400000    -12.23900000
H      7.34100000      4.80700000    -12.25700000
H      6.55700000      6.03300000    -12.67100000
O     -1.48400000     -4.20400000      6.18200000
H     -1.35100000     -5.05600000      6.59800000
H     -1.10200000     -3.57600000      6.79500000
O     10.96900000     -2.42100000      3.71700000
H     10.13600000     -2.81400000      3.97600000
H     11.16900000     -2.81900000      2.87000000
O      8.64900000     -4.95400000     10.42200000
H      7.78000000     -4.75500000     10.77000000
H      9.17000000     -4.17400000     10.61600000
O     -1.29000000    -16.83400000     -5.23600000
H     -1.91800000    -17.55600000     -5.22300000
H     -1.39100000    -16.44400000     -6.10400000
O      3.56000000     -2.07800000     -5.01500000
H      3.26000000     -2.93000000     -4.69900000
H      3.33600000     -2.07600000     -5.94600000
O     -5.88000000    -10.20800000      7.11800000
H     -4.96100000    -10.13400000      7.37700000
H     -6.18600000    -11.00700000      7.54800000
O      5.52300000    -14.60300000      2.28500000
H      4.73200000    -15.06400000      2.56200000
H      5.20500000    -13.77800000      1.91900000
O     -6.58800000     -7.72400000     -3.69500000
H     -7.09600000     -7.87200000     -2.89700000
H     -6.02700000     -6.97700000     -3.48600000
O      3.88700000      4.14100000      6.35100000
H      4.52900000      4.47500000      5.72400000
H      3.26300000      4.85800000      6.46000000
O      9.20200000     -5.30900000     -6.44200000
H      9.96800000     -5.47400000     -6.99100000
H      9.46000000     -4.57600000     -5.88300000
O      1.91600000      2.73600000    -14.77200000
H      0.96900000      2.68100000    -14.90100000
H      2.27400000      2.04800000    -15.33200000
O      5.25200000     -8.13500000     -7.85500000
H      4.64000000     -7.57200000     -7.38100000
H      6.06200000     -8.09000000     -7.34600000
O      1.30800000      5.02900000      3.83000000
H      1.44700000      5.92700000      4.12900000
H      2.16100000      4.60700000      3.93700000
O     -0.94900000     13.85900000      6.09100000
H     -1.78900000     13.73200000      6.53100000
H     -0.54500000     14.59400000      6.55300000
O      8.24200000    -14.50400000     -5.33000000
H      7.58000000    -13.81400000     -5.37300000
H      9.07500000    -14.04400000     -5.42800000
O      2.43300000    -11.87600000    -10.18200000
H      2.08400000    -11.13700000     -9.68300000
H      3.38200000    -11.81000000    -10.07600000
O     10.04900000     -9.20000000     -1.74900000
H      9.24100000     -9.70000000     -1.86300000
H     10.70500000     -9.68900000     -2.24600000
O      5.35800000     -8.31700000     14.25800000
H      5.05700000     -9.04600000     14.80000000
H      6.28700000     -8.49700000     14.10800000
O      7.22400000      7.28300000     -3.05000000
H      6.57800000      7.69500000     -2.47500000
H      7.77300000      8.00700000     -3.35000000
O     15.15500000      8.95800000      3.65200000
H     14.79300000      8.08700000      3.81500000
H     14.95000000      9.45400000      4.44500000
O     -0.96400000    -14.42000000    -10.05900000
H     -0.44900000    -13.68500000    -10.39200000
H     -0.90900000    -15.08200000    -10.74800000
O      1.23500000     10.59600000     -1.26400000
H      0.91700000     10.18900000     -0.45800000
H      1.80700000      9.93600000     -1.65600000
O     -5.64600000    -12.18300000      4.97000000
H     -5.25800000    -12.93100000      5.42400000
H     -5.46900000    -11.43700000      5.54300000
O      5.94100000     -2.93400000      9.20700000
H      5.82300000     -2.04200000      8.87800000
H      6.27300000     -3.42500000      8.45500000
O      5.60100000     -0.84300000      7.68400000
H      5.98200000     -0.51500000      6.86900000
H      4.68000000     -0.58500000      7.63800000
O    -15.82900000      1.83800000     -7.74100000
H    -16.73400000      1.60300000     -7.94600000
H    -15.70700000      2.69700000     -8.14600000
O      5.28200000    -16.59400000      0.33400000
H      5.83600000    -16.17300000      0.99100000
H      5.15600000    -15.92500000     -0.33800000
O     10.59400000    -10.89700000      1.79300000
H      9.97100000    -10.96900000      1.07100000
H     10.20100000    -10.25600000      2.38600000
O     -1.82200000      9.21600000     -2.94800000
H     -1.79500000      9.37300000     -3.89200000
H     -1.22800000      8.47800000     -2.81100000
O     -3.10800000     -7.46100000     13.79000000
H     -2.37500000     -7.91700000     13.37600000
H     -3.25100000     -7.93200000     14.61100000
O     -3.21900000     -9.86800000     -2.51200000
H     -4.15900000    -10.04700000     -2.47400000
H     -2.81800000    -10.72700000     -2.64600000
O     -7.93900000     -5.48200000     -6.22600000
H     -8.15600000     -5.44800000     -5.29500000
H     -7.39100000     -4.71100000     -6.37300000
O     -5.11000000      6.26400000     13.43800000
H     -4.77100000      5.37000000     13.38800000
H     -4.35600000      6.79200000     13.69900000
O     -9.70600000      6.52800000     -5.22500000
H     -9.57400000      7.44300000     -4.97600000
H    -10.55600000      6.29800000     -4.84900000
O    -17.54900000     -4.81200000      4.63500000
H    -17.81300000     -4.14400000      4.00200000
H    -16.60000000     -4.70700000      4.71000000
O      2.75300000     -1.97400000     -7.60100000
H      3.33100000     -1.85500000     -8.35400000
H      2.10700000     -1.27300000     -7.68300000
O     -2.19200000     -3.01300000    -11.20700000
H     -2.31100000     -3.94400000    -11.39700000
H     -1.54700000     -2.71800000    -11.84900000
O      7.05800000    -11.08100000      4.07300000
H      7.72500000    -10.45800000      4.36100000
H      7.31600000    -11.31200000      3.18000000
O    -10.01300000     -2.96700000      8.71200000
H    -10.15700000     -3.85800000      8.39300000
H    -10.87500000     -2.55400000      8.66500000
O     -4.83000000     -5.22400000     -3.31400000
H     -3.87500000     -5.23500000     -3.36500000
H     -5.09700000     -4.56400000     -3.95400000
O    -15.34400000      3.80800000     -9.57700000
H    -15.33100000      3.04200000    -10.15200000
H    -14.45000000      4.15000000     -9.61400000
O      5.36800000      4.03200000     10.93000000
H      4.68000000      3.45900000     11.26900000
H      5.46600000      4.71000000     11.59900000
O      1.81400000      7.60600000      5.10000000
H      2.06000000      8.08400000      4.30700000
H      2.60700000      7.60800000      5.63600000
O      7.63500000    -11.36500000      1.39100000
H      7.64300000    -10.40800000      1.40200000
H      8.27700000    -11.60200000      0.72200000
O     -2.91100000     -2.06100000     -8.70300000
H     -2.83600000     -2.36000000     -9.60900000
H     -3.07500000     -2.85900000     -8.20000000
O     -6.12400000      7.74900000     -9.48000000
H     -6.12100000      7.35300000    -10.35100000
H     -5.21400000      8.00300000     -9.32900000
O      8.53800000      6.94000000    -10.46200000
H      9.33800000      7.44100000    -10.62000000
H      8.52500000      6.28400000    -11.15900000
O      4.99600000     -2.80500000     15.74300000
H      5.29600000     -2.24800000     15.02400000
H      5.68900000     -3.45800000     15.84600000
O      1.31900000     10.79000000     -5.55500000
H      1.49700000     10.18600000     -6.27600000
H      2.11300000     10.76500000     -5.02100000
O     -4.40100000    -17.56900000      2.96500000
H     -5.22800000    -17.81000000      2.54900000
H     -3.98900000    -16.96500000      2.34700000
O     -6.38200000    -10.24600000     10.09400000
H     -7.20300000     -9.77700000      9.94500000
H     -5.78300000     -9.89500000      9.43400000
O     -1.89600000     -4.53000000     -2.80600000
H     -1.56900000     -4.63700000     -1.91200000
H     -1.12600000     -4.27300000     -3.31300000
O     -6.56300000    -17.58900000     -0.77800000
H     -6.39100000    -16.66100000     -0.93400000
H     -7.14100000    -17.60100000     -0.01500000
O      1.68000000      7.98600000      8.69700000
H      2.52500000      7.60900000      8.94400000
H      1.05100000      7.27900000      8.84000000
O     -9.34300000     -6.31700000      1.67500000
H    -10.19300000     -6.01200000      1.35900000
H     -8.73800000     -6.12400000      0.95800000
O     -7.93200000    -14.10200000      5.75300000
H     -7.41600000    -13.63700000      5.09400000
H     -7.75500000    -13.63400000      6.56900000
O    -13.04400000     10.99000000      5.16300000
H    -12.32000000     11.03900000      4.53900000
H    -13.78300000     10.66700000      4.64700000
O     -8.13100000      4.18200000     -3.86000000
H     -8.25700000      3.65500000     -4.65000000
H     -8.88800000      4.76800000     -3.84000000
O    -10.67200000      6.83400000     -1.61200000
H     -9.84500000      7.20400000     -1.30500000
H    -11.13100000      6.57700000     -0.81200000
O      7.02100000      5.84500000      1.21700000
H      7.58800000      6.17700000      1.91300000
H      7.37400000      4.98000000      1.01300000
O     -0.21900000    -12.18400000     13.50100000
H      0.53600000    -11.80900000     13.04700000
H     -0.97700000    -11.78400000     13.07500000
O     -1.11600000     -9.22600000    -13.16000000
H     -1.71000000     -9.46200000    -12.44700000
H     -1.20800000     -9.93800000    -13.79300000
O      5.42200000     -1.07000000     -0.54000000
H      5.80100000     -0.28900000     -0.13700000
H      5.04700000     -0.75600000     -1.36300000
O      0.46500000     16.54200000      7.36000000
H     -0.10200000     17.09100000      7.90200000
H      0.60000000     15.75000000      7.88000000
O      0.50200000     -7.53400000    -14.26200000
H     -0.03300000     -8.23400000    -13.88800000
H      0.66800000     -7.81400000    -15.16200000
O     -6.18200000      5.10500000      9.56800000
H     -5.60900000      4.67900000     10.20500000
H     -6.14900000      6.03300000      9.79900000
O     10.92900000     -3.14000000     12.70500000
H     10.01800000     -3.08500000     12.99200000
H     11.42200000     -3.32500000     13.50400000
O     -9.80900000      1.89300000      9.41900000
H     -9.90700000      2.76000000      9.81200000
H     -9.01600000      1.53700000      9.81900000
O     14.32900000     -1.12400000     -0.27600000
H     14.49000000     -0.72700000     -1.13200000
H     13.54500000     -1.65800000     -0.40400000
O     16.04900000      7.00200000     -4.68100000
H     15.74500000      7.10000000     -3.77800000
H     16.06200000      6.05700000     -4.82800000
O     -7.96100000      0.61800000     10.90600000
H     -8.46500000     -0.19400000     10.96400000
H     -8.33400000      1.18100000     11.58400000
O     11.11100000      7.57900000      0.20700000
H     11.72500000      7.54000000     -0.52700000
H     10.35600000      7.06800000     -0.08500000
O     -8.34800000      4.23300000      0.50400000
H     -7.58900000      4.25600000     -0.07800000
H     -9.04400000      3.84300000     -0.02500000
O     11.80500000      5.81400000    -10.70100000
H     11.46900000      6.65200000    -11.01900000
H     12.44700000      6.05100000    -10.03200000
O      2.46000000     -2.99000000     14.13700000
H      2.93700000     -3.33800000     13.38300000
H      3.04900000     -3.13200000     14.87900000
O      0.80000000     -1.01500000     13.00700000
H      0.25800000     -0.72400000     13.74000000
H      1.35300000     -1.70300000     13.37600000
O      9.66000000      0.72900000     -6.70800000
H     10.12000000      1.35800000     -7.26400000
H      8.82300000      0.58600000     -7.15000000
O      8.79200000     -6.76300000     14.32400000
H      9.31500000     -6.93900000     15.10600000
H      9.40000000     -6.88900000     13.59600000
O      5.09700000    -10.25200000      7.75100000
H      4.25100000    -10.19200000      8.19500000
H      5.53400000     -9.42500000      7.95400000
O      2.44700000     -5.31700000      7.06900000
H      2.38300000     -6.19200000      6.68700000
H      2.42900000     -4.72500000      6.31700000
O      3.49200000      2.21100000     15.69200000
H      3.47100000      1.49200000     15.05900000
H      3.81500000      2.96000000     15.19200000
O     -3.11600000      2.77800000     -7.61000000
H     -3.37400000      2.06500000     -8.19400000
H     -2.99300000      2.35800000     -6.75900000
O     -4.13000000      8.61500000     -6.28800000
H     -4.40100000      8.14100000     -5.50200000
H     -3.53500000      9.29200000     -5.96600000
O      1.70300000     17.23700000     -6.42600000
H      1.48900000     16.51100000     -5.84000000
H      2.54300000     17.56400000     -6.10400000
O     -1.47900000     -5.12100000     -0.14200000
H     -0.55000000     -5.27000000      0.03400000
H     -1.86900000     -5.99400000     -0.12600000
O     -4.01000000     -0.02000000     -3.37700000
H     -4.37200000     -0.86900000     -3.12300000
H     -4.42800000      0.60600000     -2.78600000
O     -3.00500000     -8.98100000    -11.12100000
H     -3.83800000     -8.78800000    -11.55200000
H     -2.67400000     -8.12500000    -10.84700000
O     -6.82100000     -5.54500000    -11.55000000
H     -6.15800000     -5.03600000    -12.01600000
H     -7.27900000     -4.90100000    -11.00800000
O     -8.62000000     11.06300000      8.63200000
H     -8.42200000     11.99800000      8.68300000
H     -9.00200000     10.85300000      9.48500000
O     -3.46200000     13.23300000      7.05300000
H     -3.37500000     13.50100000      7.96700000
H     -4.11600000     13.83000000      6.68900000
O     14.93600000     -1.43100000     -9.39100000
H     14.35400000     -0.97200000     -8.78600000
H     15.65100000     -0.81500000     -9.55000000
O     -3.54400000    -10.90800000     -8.59800000
H     -4.11700000    -10.24500000     -8.98300000
H     -2.75800000    -10.89100000     -9.14300000
O     -3.79200000     -1.60900000      3.76700000
H     -2.84000000     -1.71100000      3.74400000
H     -3.93700000     -0.67800000      3.60100000
O      4.63100000    -10.89200000     -7.45200000
H      4.72200000    -11.40700000     -8.25300000
H      4.79100000     -9.98900000     -7.72800000
O     -2.24600000      0.23900000    -10.53800000
H     -2.40300000     -0.06000000     -9.64300000
H     -3.00600000     -0.06900000    -11.03100000
O      5.04000000     -6.63500000      3.57600000
H      5.41800000     -6.26200000      4.37200000
H      5.53200000     -6.22700000      2.86300000
O      5.71700000      1.72500000    -15.52000000
H      6.58500000      2.12000000    -15.43700000
H      5.37000000      2.07900000    -16.33900000
O     15.20000000     -6.71000000      7.69000000
H     14.80800000     -6.08900000      7.07600000
H     14.56100000     -6.78000000      8.40000000
O    -10.65400000     -5.62100000      8.90400000
H    -11.58800000     -5.82000000      8.83700000
H    -10.36100000     -6.10800000      9.67400000
O     11.51500000    -10.70100000     -4.31800000
H     10.88000000    -10.28500000     -4.90200000
H     12.35300000    -10.30200000     -4.55300000
O      0.10600000     10.65000000      5.74900000
H      0.48600000     10.73700000      4.87400000
H      0.61900000      9.95700000      6.16500000
O      7.51000000      3.51400000     -6.31400000
H      6.57800000      3.45800000     -6.52100000
H      7.94300000      3.56600000     -7.16600000
O     16.23700000     -4.63800000     -2.25900000
H     17.18700000     -4.55200000     -2.18000000
H     16.10500000     -5.51200000     -2.62700000
O    -15.98600000     -4.09000000     -6.88400000
H    -15.28400000     -3.50100000     -6.60700000
H    -16.67900000     -3.95700000     -6.23700000
O      0.52300000     11.01700000    -13.67600000
H      0.02700000     11.03200000    -14.49400000
H      1.43000000     11.16700000    -13.94200000
O    -12.25400000      5.89300000     10.74200000
H    -11.43300000      6.37700000     10.65300000
H    -12.93000000      6.57000000     10.76600000
O    -12.37700000     -3.09900000    -10.71400000
H    -12.75600000     -3.86300000    -11.14700000
H    -12.14700000     -3.40900000     -9.83800000
O    -11.14900000     10.70400000      3.30200000
H    -10.32000000     10.68900000      2.82400000
H    -11.44300000      9.79300000      3.30000000
O     -0.32300000     -5.26700000     -6.86100000
H      0.53300000     -5.17500000     -7.27900000
H     -0.16000000     -5.82200000     -6.09900000
O     -4.99100000      0.40900000     10.24500000
H     -4.84800000      0.50700000     11.18600000
H     -5.86200000      0.02000000     10.17300000
O     14.36800000     -4.98400000      2.12600000
H     15.07300000     -5.61300000      2.27700000
H     14.58200000     -4.58000000      1.28500000
O      0.18700000      1.25100000    -11.49000000
H      0.33700000      2.07000000    -11.96100000
H     -0.75200000      1.09000000    -11.58400000
O     -4.86800000     12.10400000     -0.43000000
H     -4.71900000     12.17100000      0.51300000
H     -4.01800000     11.84900000     -0.78900000
O     -0.27300000      7.00800000     -2.00100000
H     -0.31200000      7.57800000     -1.23200000
H     -0.82200000      6.25900000     -1.77200000
O    -10.10200000      2.87000000     -1.50700000
H    -10.41100000      3.19200000     -2.35400000
H    -10.89600000      2.58700000     -1.05400000
O      6.24000000      9.72900000      3.74600000
H      7.11800000     10.08100000      3.59700000
H      6.38100000      8.95900000      4.29700000
O     12.45700000      6.06000000     -5.39300000
H     11.73300000      5.52100000     -5.71100000
H     13.19500000      5.45300000     -5.32500000
O     -9.23100000     -8.44200000      6.00800000
H     -9.19800000     -7.48600000      6.00600000
H     -8.53700000     -8.70700000      5.40400000
O     11.14500000      8.60500000     -5.46900000
H     11.73900000      7.85600000     -5.52200000
H     11.66700000      9.34600000     -5.77700000
O     -6.92200000    -14.58800000     -6.12300000
H     -6.97300000    -15.54400000     -6.11600000
H     -7.82800000    -14.30100000     -6.23900000
O     -5.09100000      4.55300000    -13.10100000
H     -5.97400000      4.21100000    -13.23900000
H     -4.80000000      4.82400000    -13.97200000
O     10.23700000     -2.31500000      9.98000000
H     10.13800000     -1.38800000     10.19400000
H     10.84100000     -2.65000000     10.64300000
O     -5.89500000    -10.93700000     -0.88600000
H     -6.69800000    -10.95000000     -0.36600000
H     -5.84300000    -11.81300000     -1.26900000
O     10.98200000      2.66000000      6.66600000
H     11.69200000      2.26800000      7.17400000
H     10.19400000      2.20700000      6.96600000
O    -15.81800000      7.02800000     -1.68200000
H    -15.01000000      7.53300000     -1.59200000
H    -16.41700000      7.41900000     -1.04700000
O      6.60500000     -6.34800000    -13.93700000
H      7.53900000     -6.29300000    -14.14000000
H      6.33000000     -7.18800000    -14.30300000
O     -3.87300000    -10.38200000     -5.78400000
H     -4.73400000    -10.47500000     -5.37600000
H     -4.00500000    -10.66700000     -6.68900000
O      3.46700000     10.17800000      4.36300000
H      3.49600000     10.75700000      5.12400000
H      4.38000000     10.09700000      4.08800000
O     -1.46700000    -13.11300000      7.56300000
H     -1.13900000    -12.38100000      7.04100000
H     -1.05900000    -13.88700000      7.17500000
O      0.20000000      7.67200000      0.44100000
H      0.03200000      6.73300000      0.52600000
H     -0.02700000      8.03400000      1.29700000
O    -15.98800000     -1.75300000     -2.41600000
H    -15.37100000     -2.10400000     -1.77400000
H    -15.88800000     -0.80400000     -2.35000000
O     -9.53900000     -0.09300000     -0.58200000
H    -10.39800000     -0.47900000     -0.41200000
H     -9.64000000      0.35500000     -1.42200000
O      6.88900000      5.55200000     14.34400000
H      7.17800000      6.37900000     13.96000000
H      6.06400000      5.35600000     13.89900000
O      1.01700000     14.84800000      9.24900000
H      0.50100000     14.33100000      9.86700000
H      1.26200000     15.63300000      9.73900000
O     -7.73300000      5.37400000      2.81900000
H     -7.97500000      5.00500000      1.96900000
H     -8.54700000      5.36600000      3.32300000
O     12.78700000     -6.51500000     -2.54300000
H     13.69600000     -6.80200000     -2.62900000
H     12.43600000     -6.56300000     -3.43200000
O      1.89900000    -16.28200000     -7.78400000
H      2.41500000    -15.87300000     -8.47800000
H      1.71300000    -15.57000000     -7.17200000
O     -4.36300000      2.07300000    -17.20100000
H     -4.29500000      2.59100000    -16.39900000
H     -4.01500000      2.64400000    -17.88600000
O     -8.23100000     11.91700000      3.75300000
H     -8.22200000     11.11000000      3.23800000
H     -8.24200000     12.61800000      3.10000000
O     -4.59700000     -2.89800000     -4.89800000
H     -4.27400000     -3.54100000     -5.52800000
H     -3.82400000     -2.64900000     -4.39200000
O      1.68900000     16.40400000     -0.17200000
H      1.91400000     16.04700000      0.68700000
H      2.30100000     17.12900000     -0.29800000
O     -9.92200000     13.45500000     -3.72900000
H     -9.55900000     13.80100000     -4.54500000
H     -9.58000000     14.03700000     -3.05000000
O      1.46500000    -12.86400000    -12.48500000
H      1.88300000    -12.59800000    -11.66500000
H      2.19200000    -12.97600000    -13.09800000
O      0.58700000     -3.20700000      2.19200000
H      0.40200000     -3.41500000      3.10800000
H     -0.17500000     -2.70500000      1.90200000
O     11.48000000     -5.76000000     -8.00900000
H     11.99800000     -5.97700000     -8.78400000
H     12.08600000     -5.28200000     -7.44200000
O     11.47900000     -0.36700000      1.31900000
H     11.25100000     -1.17900000      0.86700000
H     12.30400000     -0.56200000      1.76200000
O     -5.66100000    -12.30800000    -11.39300000
H     -5.94800000    -12.03700000    -12.26500000
H     -4.84400000    -12.78200000    -11.54700000
O      7.16400000      3.22000000      8.94600000
H      6.56300000      2.80800000      8.32500000
H      6.59400000      3.64900000      9.58400000
O      8.24700000     -3.59900000      4.40400000
H      7.32900000     -3.86800000      4.37900000
H      8.54100000     -3.82900000      5.28500000
O     -5.89600000     -2.03300000     11.83500000
H     -5.09100000     -2.00300000     12.35300000
H     -6.59600000     -1.88300000     12.47000000
O     -8.62000000     -0.10500000      2.69100000
H     -7.93900000     -0.67900000      2.34200000
H     -9.39500000     -0.30600000      2.16700000
O     13.07300000     10.38500000     -2.24700000
H     13.93900000     10.21700000     -1.87600000
H     12.46200000     10.11300000     -1.56200000
O     14.38500000      9.06300000     -5.75300000
H     13.90600000      9.64700000     -5.16400000
H     14.80400000      8.42800000     -5.17200000
O     -1.36100000     10.83400000      1.20200000
H     -1.53900000     11.57600000      0.62400000
H     -0.66500000     11.14400000      1.78100000
O      8.72200000      3.80200000     15.33000000
H      9.30200000      4.40500000     15.79400000
H      8.13300000      4.37100000     14.83400000
O     13.68700000      5.99300000      3.04700000
H     13.61200000      5.40400000      3.79800000
H     12.97700000      5.72800000      2.46200000
O    -13.64900000      1.62000000     -0.68800000
H    -13.67400000      2.46800000     -0.24400000
H    -13.49800000      0.98700000      0.01400000
O      3.80700000      5.82100000      8.82500000
H      4.33400000      5.82200000      9.62300000
H      3.97300000      4.96500000      8.42900000
O     -8.84300000     -8.87400000     12.64300000
H     -8.64700000     -9.80200000     12.50800000
H     -8.61300000     -8.71200000     13.55800000
O     -6.01500000     -3.40500000     16.48100000
H     -6.93800000     -3.50700000     16.71000000
H     -5.71000000     -2.68300000     17.03000000
O     12.11800000     12.69100000     -3.45600000
H     12.67800000     12.76500000     -4.22800000
H     12.17600000     11.76900000     -3.20500000
O     15.39600000     -3.64700000      0.08000000
H     15.11100000     -2.73300000      0.06200000
H     15.57400000     -3.86000000     -0.83600000
O      1.97500000    -17.80600000     -4.61800000
H      2.91700000    -17.96200000     -4.68100000
H      1.89600000    -17.03600000     -4.05600000
O     11.51400000      7.17300000     -2.57300000
H     10.76800000      7.62700000     -2.96600000
H     11.57900000      6.35300000     -3.06100000
O     14.14700000      1.02300000    -11.28800000
H     13.85900000      0.14200000    -11.04500000
H     13.84200000      1.58000000    -10.57200000
O     11.71500000     -7.39700000     11.78300000
H     11.81200000     -8.31600000     12.03200000
H     10.99700000     -7.39600000     11.15000000
O     -0.82600000     15.90300000     -0.66900000
H      0.12600000     15.99700000     -0.65400000
H     -1.14200000     16.56500000     -0.05400000
O     -9.69800000      6.04500000      7.92100000
H     -9.35400000      6.93600000      7.86100000
H    -10.33900000      6.08200000      8.63100000
O      3.42200000     16.84800000      6.05100000
H      3.71500000     15.95400000      5.87600000
H      2.52500000     16.74800000      6.37000000
O    -16.23800000      6.87600000     -4.45600000
H    -16.01300000      6.97400000     -3.53100000
H    -15.81800000      7.62200000     -4.88500000
O    -11.74800000    -12.82500000      1.53100000
H    -11.08700000    -12.40900000      2.08400000
H    -11.25900000    -13.14700000      0.77300000
O     -9.21600000    -10.71500000     -5.42200000
H     -8.85000000     -9.96400000     -5.89000000
H     -9.95900000    -10.99100000     -5.95800000
O      1.26400000    -17.77300000      1.87400000
H      2.02100000    -18.35000000      1.97500000
H      1.14700000    -17.69500000      0.92700000
O     -1.00300000     -1.11000000      3.61500000
H     -1.39300000     -0.78600000      4.42700000
H     -0.41100000     -0.41100000      3.33800000
O     -8.42500000      5.25300000     -9.54900000
H     -8.17300000      6.16400000     -9.69500000
H     -9.06200000      5.29200000     -8.83500000
O    -10.18800000     -5.35000000    -12.39800000
H     -9.49100000     -5.95900000    -12.64400000
H    -10.86600000     -5.48200000    -13.06100000
O     14.79800000     -1.73900000      8.37900000
H     15.28900000     -2.22100000      7.71500000
H     14.67800000     -2.36700000      9.09100000
O      2.88900000    -15.70500000      2.86500000
H      2.10400000    -16.25200000      2.83500000
H      2.55500000    -14.80900000      2.91700000
O      1.05100000     13.66000000    -12.21500000
H      0.49100000     12.88500000    -12.25300000
H      1.71600000     13.44300000    -11.56100000
O      4.49300000      1.19100000    -13.01000000
H      4.73500000      1.49600000    -13.88500000
H      3.61500000      0.82500000    -13.11900000
O    -15.46600000      4.37900000     -1.69800000
H    -14.58900000      4.24400000     -1.33900000
H    -15.63700000      5.31200000     -1.56500000
O      5.13300000     13.62900000     -4.35500000
H      5.51000000     13.93700000     -3.53200000
H      4.24000000     13.37000000     -4.12800000
O      7.44000000     14.51900000     -6.32100000
H      7.12600000     15.11400000     -5.64000000
H      7.18800000     13.64900000     -6.01400000
O     -4.89900000     -3.35700000    -12.64800000
H     -4.56100000     -2.70700000    -13.26400000
H     -4.96600000     -2.88600000    -11.81700000
O     -0.45000000      3.54500000     12.57100000
H     -1.05200000      4.28800000     12.60900000
H     -0.62200000      3.14100000     11.72000000
O      1.38700000    -13.06300000      3.30600000
H      1.55700000    -12.43700000      2.60200000
H      1.47400000    -12.55000000      4.10900000
O     -1.39300000     17.73000000     -5.70500000
H     -0.46000000     17.87500000     -5.86400000
H     -1.42500000     17.27800000     -4.86200000
O      1.14300000      5.04000000     -9.29400000
H      1.74300000      5.67700000     -9.68200000
H      0.89700000      4.46800000    -10.02200000
O     -4.91600000     -6.24500000    -14.02000000
H     -5.04500000     -5.49300000    -14.59800000
H     -4.02200000     -6.53500000    -14.20000000
O     -9.94300000     -3.08200000      2.38400000
H     -9.80100000     -3.44300000      3.26000000
H    -10.82300000     -3.37300000      2.14500000
O     -3.89900000     -4.74600000    -17.39400000
H     -4.50100000     -4.86300000    -16.65900000
H     -3.52800000     -3.87400000    -17.26400000
O      6.35700000    -13.34000000      5.38500000
H      6.65700000    -12.49800000      5.04100000
H      6.72600000    -13.98900000      4.78600000
O     -9.94400000     12.32000000     -7.02900000
H    -10.41500000     12.55800000     -7.82800000
H     -9.03700000     12.57100000     -7.20300000
O     11.31600000      4.20800000      2.16500000
H     11.02100000      3.54100000      2.78500000
H     12.04300000      3.79600000      1.69900000
O     -3.84000000      1.36100000    -14.59600000
H     -3.77700000      1.49700000    -13.65100000
H     -4.73800000      1.06100000    -14.73600000
O      2.19800000    -11.78000000      5.66300000
H      2.74200000    -12.53800000      5.87300000
H      2.82100000    -11.10300000      5.39800000
O     13.50000000      4.37100000     -1.49800000
H     14.34400000      4.71800000     -1.20800000
H     13.18700000      3.85200000     -0.75700000
O     -8.44600000     -3.02500000     -2.29900000
H     -8.97600000     -2.94200000     -1.50600000
H     -9.02100000     -2.72600000     -3.00300000
O    -12.98300000     -6.81700000     -3.09300000
H    -12.04100000     -6.93100000     -3.21900000
H    -13.38300000     -7.39400000     -3.74400000
O     -3.87000000     -4.04300000      5.02000000
H     -3.07300000     -4.25500000      5.50600000
H     -3.73000000     -3.15000000      4.70700000
O      4.26400000      6.95300000      6.17900000
H      4.10600000      6.97500000      7.12300000
H      5.21500000      6.87200000      6.09700000
O      5.52400000     10.02800000      1.01100000
H      5.81500000     10.07000000      1.92200000
H      5.94800000     10.77600000      0.59000000
O      9.79300000     12.54600000     -6.04700000
H      9.57700000     12.27000000     -5.15600000
H      9.28800000     11.95800000     -6.60900000
O    -11.24400000     -7.47500000     -5.34400000
H    -10.73500000     -8.12100000     -5.83500000
H    -12.12400000     -7.84800000     -5.29900000
O     -4.90100000     13.57700000    -10.54100000
H     -4.76800000     14.51700000    -10.42300000
H     -4.65000000     13.19200000     -9.70100000
O      8.88100000      5.88800000     -1.33500000
H      8.15200000      6.34500000     -1.75600000
H      8.50800000      5.05300000     -1.05200000
O     -8.84200000      2.49100000     -9.87100000
H     -8.14300000      2.26700000     -9.25600000
H     -8.82100000      3.44600000     -9.91900000
O      5.89400000      4.47700000      4.58500000
H      6.70700000      3.97300000      4.60700000
H      6.11600000      5.26700000      4.09200000
O     -0.85000000     -0.32100000     15.25500000
H     -0.49600000     -0.59800000     16.10000000
H     -1.72000000     -0.71800000     15.21900000
O      5.07100000     11.86100000      6.39600000
H      5.35700000     12.46200000      7.08300000
H      5.78000000     11.22100000      6.32700000
O     -3.40800000      2.41800000      4.38400000
H     -4.19300000      2.92800000      4.58500000
H     -2.68400000      3.02800000      4.52600000
O     -5.97900000     -4.66200000     -1.01200000
H     -6.90000000     -4.40200000     -1.01600000
H     -5.81200000     -4.96700000     -1.90400000
O     -9.77400000     -7.53300000     10.58600000
H     -9.24000000     -8.02400000      9.96100000
H     -9.39600000     -7.74200000     11.44000000
O     -5.19800000     -5.40500000      2.90700000
H     -4.92400000     -4.83400000      2.19000000
H     -5.10100000     -4.86700000      3.69300000
O     13.51000000     -8.41200000      1.64400000
H     12.56000000     -8.52800000      1.65400000
H     13.73100000     -8.32600000      0.71700000
O    -14.29400000     -5.37400000     -1.20300000
H    -13.84300000     -5.77700000     -1.94500000
H    -14.71600000     -6.10700000     -0.75300000
O      2.02000000      0.99000000     11.63200000
H      1.54000000      0.42200000     12.23500000
H      2.16200000      0.44900000     10.85600000
O      6.35000000     -3.86600000     -2.07100000
H      6.17600000     -4.47900000     -2.78600000
H      5.50000000     -3.74500000     -1.64700000
O      5.22200000      2.14400000      7.43600000
H      4.74500000      2.79000000      6.91600000
H      4.59000000      1.43900000      7.58100000
O     -5.48700000     -1.66800000     -1.76500000
H     -6.01600000     -2.44600000     -1.94500000
H     -5.69400000     -1.44200000     -0.85800000
O     -4.52400000    -15.88500000     -2.77100000
H     -4.94000000    -15.96300000     -3.63000000
H     -5.22400000    -15.58400000     -2.19200000
O      6.83400000      0.94000000      0.84300000
H      7.68700000      0.85400000      0.41600000
H      6.95100000      0.51800000      1.69500000
O    -10.91200000     -6.70700000    -10.13200000
H    -11.81600000     -6.67800000     -9.81800000
H    -10.89800000     -6.10600000    -10.87700000
O      2.54000000     13.78700000      1.07700000
H      2.52900000     12.98100000      0.56100000
H      2.00000000     13.59000000      1.84200000
O     -7.29500000     -3.79300000      6.97700000
H     -7.23300000     -3.25300000      6.18900000
H     -7.08800000     -3.19400000      7.69500000
O     -1.97300000      4.71800000     -9.89200000
H     -1.11900000      5.08400000     -9.66300000
H     -2.26700000      4.27800000     -9.09400000
O     -4.36700000    -13.61300000     -5.56200000
H     -5.00100000    -13.92000000     -6.21000000
H     -3.63800000    -13.27400000     -6.08200000
O     -8.17400000      8.68800000    -11.87200000
H     -7.60000000      7.92700000    -11.96000000
H     -8.06500000      9.16700000    -12.69300000
O     -6.69600000     -1.34600000      4.99300000
H     -5.74900000     -1.27300000      4.87200000
H     -7.06700000     -0.75900000      4.33500000
O    -13.62300000      7.29200000      7.57700000
H    -13.34600000      7.57700000      8.44800000
H    -14.44700000      7.75300000      7.42500000
O     14.65300000      3.66300000     -5.93500000
H     14.10800000      3.80200000     -5.16100000
H     15.55100000      3.68700000     -5.60400000
O      9.25900000     -3.43000000      7.27800000
H      9.39800000     -3.19500000      8.19600000
H      9.04300000     -2.60200000      6.84900000
O     -4.34900000     -7.73300000     -5.51500000
H     -3.88900000     -8.57200000     -5.48600000
H     -4.75000000     -7.65000000     -4.65000000
O      0.81600000     -0.27200000     -8.19600000
H     -0.13000000     -0.13100000     -8.23400000
H      1.16600000      0.24900000     -8.91900000
O     17.12900000     -1.82500000     -4.57600000
H     16.84900000     -2.74000000     -4.61700000
H     16.45500000     -1.39200000     -4.05200000
O      0.76700000    -14.67700000     -1.06600000
H      0.54300000    -14.05100000     -0.37800000
H      1.54100000    -14.30300000     -1.48800000
O     -7.52500000    -13.84400000      0.88600000
H     -6.85000000    -13.59900000      1.51900000
H     -7.67700000    -13.04800000      0.37700000
O     -3.53900000    -10.02900000      9.27100000
H     -2.84800000     -9.72200000      8.68400000
H     -3.27700000     -9.71400000     10.13600000
O     -3.74700000      9.02700000    -15.58700000
H     -3.43600000      9.92900000    -15.50700000
H     -3.89200000      8.74200000    -14.68500000
O    -17.09500000      0.79500000      6.89200000
H    -16.42800000      1.45700000      7.07000000
H    -17.34900000      0.47200000      7.75700000
O     -4.86400000    -13.40600000     -8.38700000
H     -4.38600000    -12.60500000     -8.60300000
H     -5.77000000    -13.11800000     -8.26800000
O      4.83000000     -0.68400000     -9.32800000
H      4.74100000     -1.57000000     -9.67800000
H      5.75100000     -0.46300000     -9.46700000
O     13.10200000     -1.76100000     -5.32500000
H     12.30800000     -2.10000000     -5.73900000
H     13.23900000     -2.33000000     -4.56800000
O     -6.45900000      8.81700000      5.70000000
H     -5.87500000      8.96600000      6.44400000
H     -6.36000000      7.88600000      5.50000000
O      9.19300000      1.95800000    -14.50300000
H      8.90300000      2.86200000    -14.37300000
H      8.75500000      1.46500000    -13.81000000
O    -13.52500000     10.50500000     -2.35000000
H    -13.15000000      9.75900000     -2.81800000
H    -13.37500000     10.30800000     -1.42600000
O      2.97700000      6.82700000    -10.45200000
H      3.89500000      7.07300000    -10.33900000
H      2.90500000      6.59000000    -11.37700000
O     12.63600000      3.74600000     -3.94400000
H     12.91300000      3.90800000     -3.04300000
H     11.75800000      3.37200000     -3.86200000
O    -11.76200000     -3.18800000     13.96600000
H    -11.38700000     -2.38400000     14.32300000
H    -11.65600000     -3.10200000     13.01800000
O     17.99300000      2.65900000      2.45800000
H     18.49500000      2.88600000      3.24100000
H     17.09700000      2.54000000      2.77400000
O      7.75400000      2.58300000      3.71700000
H      8.66200000      2.58900000      4.02100000
H      7.77400000      3.07000000      2.89300000
O     -3.79800000     16.31400000      6.13900000
H     -4.21100000     15.68200000      5.55100000
H     -3.04800000     16.64600000      5.64500000
O     12.34500000     10.51400000      5.60200000
H     12.70300000     11.28800000      5.16700000
H     11.64700000     10.21300000      5.02100000
O      5.15900000     -4.25600000     -6.89600000
H      4.87500000     -3.38600000     -7.17800000
H      4.42500000     -4.59200000     -6.38100000
O      8.36200000     -0.97100000      6.63200000
H      7.65000000     -0.47500000      6.22600000
H      8.87400000     -0.31300000      7.10200000
O    -13.19500000      2.03200000     -6.17100000
H    -13.41000000      2.96300000     -6.23300000
H    -13.95200000      1.58600000     -6.55200000
O      7.92400000     -5.86000000     -0.29600000
H      7.22800000     -5.44500000     -0.80500000
H      8.71800000     -5.71100000     -0.81000000
O     -6.13700000     -9.25400000     -9.20600000
H     -5.90700000     -9.07400000    -10.11700000
H     -6.77800000     -8.57800000     -8.98200000
O      8.95500000      1.58500000      8.00200000
H      8.21600000      2.12700000      8.27800000
H      9.17600000      1.06900000      8.77700000
O     16.42200000      5.20300000      2.01500000
H     16.76500000      4.34500000      2.26500000
H     15.47100000      5.10300000      2.06300000
O      1.28900000     11.35300000      2.75800000
H      2.12500000     11.21200000      3.20200000
H      0.91200000     12.11700000      3.19400000
O     -6.52000000     -6.83300000     13.20900000
H     -5.79900000     -6.73700000     12.58700000
H     -6.51900000     -7.76400000     13.43400000
O    -17.09800000      0.01500000     -5.13000000
H    -16.51400000     -0.74300000     -5.10400000
H    -16.69000000      0.61100000     -5.75800000
O      9.45200000    -12.54600000     -0.23700000
H      9.64500000    -13.24400000      0.38800000
H      8.95500000    -12.97700000     -0.93300000
O     -0.12200000     -0.12000000     -5.38500000
H      0.09600000      0.50900000     -6.07300000
H      0.67700000     -0.63400000     -5.26900000
O      4.74200000     10.79000000    -11.28300000
H      5.09600000     11.22400000    -12.06000000
H      4.34500000      9.98600000    -11.61800000
O     13.00900000     -3.53600000    -10.13100000
H     13.80700000     -3.24400000    -10.57300000
H     12.35100000     -2.88200000    -10.36800000
O    -16.63100000     -0.95300000      1.50500000
H    -16.63600000     -0.48500000      0.67100000
H    -17.41600000     -0.64400000      1.95800000
O     13.67600000      1.45000000     -7.52200000
H     12.93600000      0.91400000     -7.80800000
H     13.28400000      2.11900000     -6.96000000
O     -0.80500000    -14.54400000      5.29600000
H     -0.41600000    -14.92600000      4.50900000
H     -1.48900000    -13.96100000      4.96600000
O      5.35300000     17.78200000     -0.81300000
H      4.80800000     17.28500000     -1.42400000
H      4.88500000     17.73200000      0.02100000
O     11.93300000      3.65500000      9.60400000
H     11.02200000      3.90100000      9.76400000
H     12.35900000      4.47100000      9.34200000
O      7.89900000     -0.76500000      3.05100000
H      7.70400000     -1.66800000      3.30000000
H      7.56500000     -0.23900000      3.77700000
O      4.97600000     -6.10900000     15.88300000
H      5.08500000     -6.79000000     15.22000000
H      4.03300000     -6.08400000     16.04800000
O      4.06100000     -7.64600000    -16.71300000
H      3.64100000     -7.31600000    -15.91800000
H      4.81500000     -8.14300000    -16.39800000
O     -7.74400000      7.41600000     13.21500000
H     -7.60100000      8.31300000     13.51600000
H     -6.88100000      7.11900000     12.92700000
O     -1.79000000    -13.73100000     -7.26000000
H     -0.83500000    -13.75500000     -7.19300000
H     -1.97300000    -14.00700000     -8.15800000
O    -14.99100000     -1.08100000      5.86100000
H    -14.93100000     -0.40300000      5.18800000
H    -15.92600000     -1.27500000      5.92400000
O      4.89300000     -8.70800000    -10.35400000
H      5.00300000     -8.48700000     -9.43000000
H      5.77600000     -8.65300000    -10.72000000
O     -9.47700000      9.44300000     -4.64600000
H     -9.75600000     10.19000000     -5.17500000
H     -8.53200000      9.38800000     -4.78800000
O    -12.64400000      6.34300000      0.66600000
H    -13.23900000      7.04100000      0.39300000
H    -12.35300000      6.60400000      1.54000000
O      2.23300000     10.41300000      7.84000000
H      3.14700000     10.49400000      8.11200000
H      1.97300000      9.54000000      8.13200000
O      5.99000000      7.64800000    -10.05400000
H      6.87200000      7.35600000    -10.28300000
H      5.58700000      6.88700000     -9.63500000
O    -12.84100000      0.77800000      2.08900000
H    -12.53300000      1.67000000      1.92700000
H    -13.15700000      0.79500000      2.99300000
O     -4.99600000     11.42500000     -3.19300000
H     -4.09800000     11.27900000     -2.89600000
H     -5.54000000     11.04300000     -2.50400000
O      0.54900000      1.16100000    -16.84500000
H     -0.35600000      1.02500000    -17.12500000
H      0.64900000      0.59800000    -16.07600000
O    -13.01400000     -1.93100000     10.68000000
H    -12.20300000     -1.43900000     10.55300000
H    -13.32000000     -2.12100000      9.79400000
O     12.12800000     -0.31400000     -8.97400000
H     11.92000000      0.16700000     -9.77600000
H     11.31600000     -0.76700000     -8.75000000
O      2.33400000     -4.83900000     -4.67000000
H      1.57600000     -4.25600000     -4.62400000
H      2.25400000     -5.39600000     -3.89500000
O      6.23300000     -4.39000000     11.72700000
H      5.32400000     -4.64300000     11.89100000
H      6.17000000     -3.66100000     11.11000000
O     -0.69900000     -2.55400000      7.88700000
H      0.06100000     -2.46600000      8.46300000
H     -1.43200000     -2.22200000      8.40600000
