# Supplementary material for: Integrated Multiscale Multilevel Approach to Open Shell Molecular Systems
Source: J Chem Theory Comput. 2023 Feb 13;19(5):1446–56. doi: 10.1021/acs.jctc.2c00805 (PMC10018740; doi:10.1021/acs.jctc.2c00805)
Supplement: Supplementary file 2 — ct2c00805_si_002.zip [file ct2c00805_si_002.zip › structures/PROXYL/frame23.xyz]

2558

C      0.64600000      1.83100000     -0.50000000
H      0.65700000      2.41700000      0.41900000
H      0.76400000      2.48200000     -1.36600000
C     -0.68500000      1.05700000     -0.58400000
C     -1.72100000      1.85200000      0.26600000
H     -1.91500000      2.82800000     -0.17900000
H     -1.32700000      1.94200000      1.27900000
H     -2.68300000      1.34100000      0.31000000
C     -1.10400000      0.92700000     -2.12300000
H     -0.21200000      0.74700000     -2.72300000
H     -1.73000000      0.06000000     -2.33300000
H     -1.55900000      1.85200000     -2.47500000
N     -0.31800000     -0.28500000     -0.02400000
O     -1.11600000     -1.22700000      0.09600000
C      1.06200000     -0.38400000      0.43900000
C      1.16000000     -0.27000000      1.96300000
H      2.16500000     -0.59400000      2.23400000
H      0.98700000      0.76800000      2.25000000
H      0.52300000     -0.97700000      2.49400000
C      1.59800000     -1.80300000     -0.03400000
H      1.04400000     -2.60700000      0.45100000
H      2.68000000     -1.89000000      0.06300000
H      1.53900000     -1.93300000     -1.11400000
C      1.66400000      0.69700000     -0.42800000
H      2.56000000      1.00700000      0.11000000
H      2.03400000      0.30200000     -1.37400000
O      8.54000000      6.64500000    -13.57600000
H      9.02900000      6.07200000    -12.98500000
H      8.13500000      7.29300000    -13.00100000
O     -7.71400000    -13.26500000     -1.21300000
H     -8.03000000    -13.92100000     -1.83400000
H     -7.68600000    -13.72500000     -0.37300000
O     -2.33600000     14.03400000      7.23500000
H     -3.00000000     13.64300000      7.80400000
H     -1.86200000     13.28600000      6.87100000
O      2.70500000     14.74600000     -1.11100000
H      2.66800000     15.52400000     -1.66700000
H      3.05200000     15.06300000     -0.27700000
O     -7.05500000     -6.72500000    -13.60200000
H     -6.76100000     -6.77800000    -14.51200000
H     -6.79000000     -7.56000000    -13.21600000
O     -1.82000000     16.63200000      2.74900000
H     -2.60000000     16.10300000      2.58400000
H     -2.02900000     17.12500000      3.54300000
O     -5.32900000    -10.48500000     -7.55200000
H     -4.93400000     -9.65200000     -7.80800000
H     -6.12900000    -10.23800000     -7.08800000
O     -5.21500000     -1.03300000      9.77600000
H     -5.49600000     -0.36600000      9.15000000
H     -4.64000000     -0.56600000     10.38200000
O      2.15300000    -16.13800000     -1.48200000
H      2.19500000    -15.32400000     -0.98000000
H      1.32900000    -16.54300000     -1.21200000
O      6.39200000     -0.45200000    -13.70000000
H      6.28500000     -1.19000000    -13.10000000
H      6.72800000     -0.84500000    -14.50500000
O     -8.18000000      5.02500000     -4.67100000
H     -8.88600000      5.67000000     -4.71200000
H     -8.06000000      4.85900000     -3.73600000
O      4.67500000     -0.63800000     -9.31600000
H      4.33600000     -1.49700000     -9.56600000
H      3.90100000     -0.14800000     -9.03500000
O    -12.23100000     -5.49100000      5.61200000
H    -13.08600000     -5.67900000      5.22400000
H    -12.34800000     -5.66700000      6.54500000
O     -1.58400000      1.65400000    -11.27800000
H     -1.97200000      2.05300000    -12.05700000
H     -1.11400000      2.36900000    -10.85100000
O      1.52100000     -5.14900000     -9.89700000
H      0.88200000     -5.12300000     -9.18500000
H      0.99100000     -5.13400000    -10.69400000
O     -7.35900000    -16.61100000      0.69000000
H     -7.47400000    -15.66500000      0.77700000
H     -7.98300000    -16.86600000      0.01000000
O      9.59100000      8.66200000     -9.49200000
H     10.34000000      8.08600000     -9.64400000
H      9.09300000      8.62800000    -10.30800000
O     -3.37800000    -13.25400000     -4.76100000
H     -3.13100000    -12.70400000     -4.01800000
H     -3.73800000    -14.04700000     -4.36200000
O     10.21200000     11.18000000     -8.04600000
H     10.31700000     10.35400000     -8.51800000
H      9.42400000     11.57200000     -8.42200000
O      7.84100000      7.16300000      6.36000000
H      7.84100000      7.00300000      5.41600000
H      8.58800000      7.74400000      6.50300000
O     14.87700000     -8.12000000     -1.60300000
H     14.98400000     -8.67700000     -2.37500000
H     14.90100000     -7.22700000     -1.94800000
O     11.13200000     -8.45400000      0.85700000
H     10.95600000     -9.39400000      0.89500000
H     11.65500000     -8.27600000      1.63900000
O      7.60100000      6.63900000     -0.60700000
H      8.18100000      6.82000000     -1.34700000
H      8.18200000      6.62600000      0.15400000
O     -6.40700000      5.51500000    -10.60500000
H     -6.50300000      4.59200000    -10.36800000
H     -7.26800000      5.76700000    -10.93900000
O      4.51300000      4.42800000     15.44500000
H      4.78800000      5.32100000     15.65200000
H      3.84200000      4.53400000     14.77200000
O     13.48500000     -8.60300000      5.52200000
H     13.87800000     -9.09300000      6.24400000
H     13.83300000     -9.02000000      4.73300000
O    -10.71500000     -1.48100000     15.34800000
H    -10.59500000     -1.06700000     14.49300000
H    -11.55400000     -1.93600000     15.27800000
O     -3.65200000     -2.92100000      6.58800000
H     -3.55300000     -2.07800000      7.03100000
H     -4.31600000     -2.76300000      5.91700000
O    -13.46100000      6.65300000     -5.75400000
H    -13.18000000      6.14800000     -4.99100000
H    -14.31200000      6.28300000     -5.98700000
O      3.49500000    -16.48800000     -7.50300000
H      3.64300000    -16.26900000     -6.58300000
H      3.14700000    -17.37900000     -7.48400000
O      1.43800000     -5.66000000      7.67300000
H      1.67700000     -4.73300000      7.69400000
H      0.49200000     -5.66000000      7.53000000
O      4.65400000     -6.12700000      2.22300000
H      4.67400000     -6.44700000      3.12500000
H      5.42200000     -6.52400000      1.81100000
O      7.69700000     -9.99100000      0.44300000
H      8.05300000    -10.80400000      0.80100000
H      7.92300000    -10.01900000     -0.48700000
O      9.16500000    -12.52900000      1.77200000
H      9.00000000    -12.83700000      0.88100000
H      9.23100000    -13.32900000      2.29300000
O      2.22800000    -16.75500000      2.47300000
H      1.63600000    -16.01300000      2.34600000
H      2.74100000    -16.52200000      3.24700000
O     -6.89100000     -7.90600000     -9.05600000
H     -6.66600000     -7.89900000     -9.98700000
H     -6.05000000     -7.83300000     -8.60600000
O     -3.03300000     -0.90600000      2.21000000
H     -2.59600000     -1.15200000      1.39400000
H     -2.46400000     -1.24700000      2.89900000
O     -2.54600000     11.74900000    -10.93700000
H     -2.23500000     11.47100000    -10.07600000
H     -3.45200000     12.02000000    -10.78900000
O      2.66200000    -11.04800000     13.27000000
H      2.87600000    -11.24400000     14.18200000
H      3.22600000    -11.62900000     12.76100000
O     -0.59600000      8.01700000    -15.26600000
H     -0.58600000      7.06100000    -15.32400000
H     -1.52400000      8.24300000    -15.20600000
O     14.34000000     -7.79000000      2.63200000
H     15.19500000     -7.59300000      3.01500000
H     14.53700000     -8.34900000      1.88000000
O    -11.12500000     -8.30300000      8.00300000
H    -11.04500000     -8.99700000      8.65700000
H    -12.01600000     -8.39500000      7.66500000
O     -4.95800000     -0.79100000     -4.42700000
H     -5.72800000     -0.48100000     -4.90300000
H     -4.98800000     -1.74300000     -4.51600000
O     -1.40600000    -10.62200000     14.14000000
H     -1.20200000     -9.91200000     14.74900000
H     -1.46200000    -11.40200000     14.69300000
O     -3.53500000      1.55700000    -17.38200000
H     -4.46400000      1.71500000    -17.20900000
H     -3.31100000      2.18100000    -18.07200000
O    -12.88900000     -9.83700000      6.49000000
H    -13.83900000     -9.83600000      6.60300000
H    -12.61300000    -10.70200000      6.79200000
O    -13.23200000      2.44800000    -10.05900000
H    -12.77700000      2.32500000    -10.89200000
H    -12.70400000      1.96300000     -9.42400000
O     -0.25800000    -16.95800000      6.31400000
H      0.51400000    -17.41500000      5.98100000
H     -0.03600000    -16.03000000      6.24500000
O    -12.01800000      6.28200000      0.31400000
H    -12.69300000      6.09700000      0.96800000
H    -12.28600000      7.11300000     -0.07800000
O    -15.37100000      6.29400000     -1.22800000
H    -14.79900000      6.33400000     -0.46100000
H    -16.25500000      6.38800000     -0.87300000
O      5.30100000     10.06600000    -13.85000000
H      5.41900000     10.39400000    -12.95900000
H      5.90200000     10.58900000    -14.38000000
O     -3.30600000     11.46800000      6.41600000
H     -2.39400000     11.45300000      6.70600000
H     -3.25800000     11.70100000      5.48900000
O     10.01800000      9.05600000      9.76000000
H      9.09400000      8.81000000      9.80200000
H     10.03800000      9.96600000     10.05500000
O     -1.09500000     10.58000000     -8.22300000
H     -0.56800000     10.04600000     -7.62800000
H     -1.96100000     10.17400000     -8.20700000
O     -1.44700000     -9.18400000     10.45200000
H     -2.35100000     -9.24000000     10.76100000
H     -0.91600000     -9.28900000     11.24100000
O     -8.13700000    -13.96200000     -7.77600000
H     -7.53200000    -14.00700000     -7.03500000
H     -8.85800000    -13.41500000     -7.46400000
O    -11.97900000      4.79700000     -9.63700000
H    -11.35100000      4.79200000    -10.35800000
H    -12.53000000      4.03000000     -9.79400000
O    -11.42700000    -11.80800000      7.39800000
H    -10.82800000    -11.98500000      6.67300000
H    -10.86600000    -11.79100000      8.17400000
O    -10.42200000      9.65400000    -10.23600000
H     -9.64700000      9.57000000     -9.68000000
H    -10.11200000     10.12800000    -11.00800000
O     13.72300000      2.42200000      5.68400000
H     13.21200000      2.78300000      6.40800000
H     13.99900000      1.55900000      5.99200000
O      5.33800000     13.70500000     -2.02300000
H      4.53500000     13.98100000     -1.58200000
H      5.21200000     12.77000000     -2.18700000
O     -0.31400000     -1.94000000     -4.44300000
H      0.31300000     -1.42700000     -4.95200000
H     -0.22600000     -2.83100000     -4.78300000
O      5.01700000      3.26900000     -0.55000000
H      4.24900000      3.38600000     -1.11000000
H      4.97400000      2.35400000     -0.27400000
O     -6.90700000      6.89300000     -1.50600000
H     -7.75600000      7.32600000     -1.59700000
H     -6.30400000      7.59800000     -1.26900000
O     -6.91800000     -1.14100000     -6.16600000
H     -7.78500000     -1.11200000     -5.76000000
H     -6.90100000     -1.97600000     -6.63400000
O     -1.79600000     -1.44800000     17.95900000
H     -2.49000000     -1.99000000     17.58500000
H     -1.75300000     -1.71500000     18.87700000
O      8.87100000      8.75200000      3.57900000
H      9.21000000      8.28100000      2.81800000
H      9.34500000      8.37800000      4.32200000
O     -3.92600000      6.16200000     -0.95500000
H     -4.63800000      6.53600000     -1.47300000
H     -3.40600000      5.66500000     -1.58700000
O      5.31700000    -10.32700000      3.60300000
H      6.24300000    -10.40700000      3.37600000
H      5.29400000     -9.65600000      4.28500000
O     15.42300000     -2.01200000     -5.48100000
H     16.07100000     -2.46500000     -4.94200000
H     15.89700000     -1.77800000     -6.27900000
O     -4.91700000      6.01700000     12.45700000
H     -4.50000000      6.12400000     13.31200000
H     -5.29400000      5.13700000     12.48300000
O    -10.46900000     -1.42100000      2.75000000
H    -10.39200000     -0.47700000      2.61100000
H    -10.60100000     -1.51400000      3.69400000
O    -10.31700000     -5.85300000    -10.46700000
H    -11.18800000     -5.45400000    -10.44900000
H    -10.27400000     -6.36800000     -9.66100000
O     -8.11200000    -14.11900000      1.32200000
H     -8.32000000    -13.21000000      1.54000000
H     -8.93100000    -14.47700000      0.98100000
O      7.78700000     13.70400000     -3.38800000
H      8.04400000     14.51400000     -3.82900000
H      7.06500000     13.96200000     -2.81600000
O     -8.69600000     12.62700000     -4.12300000
H     -9.11100000     13.40000000     -3.73900000
H     -9.28700000     11.90600000     -3.90900000
O      3.99500000     -2.93900000    -10.70900000
H      3.34700000     -3.52000000    -10.30900000
H      3.47600000     -2.24400000    -11.11300000
O      4.93200000     -9.95000000     -5.51500000
H      4.68600000    -10.77000000     -5.08600000
H      5.79900000     -9.74600000     -5.16300000
O      5.29800000     -4.39300000     10.65800000
H      5.72600000     -3.59200000     10.96200000
H      4.69100000     -4.62100000     11.36200000
O      7.39700000      3.15500000     10.23300000
H      8.09300000      3.76500000      9.98800000
H      6.61800000      3.70400000     10.32200000
O      5.05100000      7.27200000     -6.14300000
H      5.08300000      6.54700000     -5.51900000
H      5.90700000      7.25600000     -6.57200000
O      7.35800000      1.47900000     -1.82600000
H      7.09100000      2.26200000     -2.30800000
H      7.96300000      1.80300000     -1.15900000
O      7.19800000     -1.30000000     -1.93100000
H      8.13700000     -1.47600000     -1.99000000
H      7.12400000     -0.35300000     -2.04800000
O     -4.74700000      2.13800000     -4.51800000
H     -5.42200000      2.63200000     -4.05400000
H     -5.02500000      1.22500000     -4.44400000
O     -9.71000000      5.17600000     14.84100000
H     -9.60800000      4.37100000     14.33400000
H    -10.65400000      5.33100000     14.85700000
O     -8.68300000    -10.03400000     11.14900000
H     -7.82800000    -10.21000000     11.54200000
H     -8.69800000     -9.08500000     11.02400000
O     -4.26700000    -15.44000000      2.21800000
H     -5.10300000    -15.60000000      1.78000000
H     -4.05500000    -16.27300000      2.64000000
O     -4.10700000     -3.03900000     12.77200000
H     -3.80500000     -2.42200000     12.10600000
H     -3.59800000     -3.83400000     12.61000000
O    -13.77700000     -9.98100000     -5.56900000
H    -14.33400000     -9.21100000     -5.68100000
H    -13.05700000     -9.67800000     -5.01600000
O     10.39600000     -5.66200000     -7.75100000
H     10.22800000     -6.51300000     -7.34800000
H     11.18600000     -5.79700000     -8.27500000
O    -11.67000000    -10.90500000     -4.00000000
H    -11.62100000    -11.62500000     -3.37100000
H    -10.83300000    -10.44900000     -3.90600000
O      5.66100000     14.63100000     -5.96600000
H      5.63000000     13.77900000     -6.40100000
H      6.35400000     15.10800000     -6.42400000
O     -6.86000000     -1.82900000     16.11600000
H     -7.63500000     -2.26400000     16.47200000
H     -6.92500000     -0.92800000     16.43300000
O      3.81200000      4.40000000     -7.15200000
H      4.68300000      4.14000000     -6.85200000
H      3.22200000      4.10500000     -6.45800000
O     12.75100000      0.57900000     12.49200000
H     13.02700000      1.46600000     12.72000000
H     12.03600000      0.38600000     13.09900000
O     -8.06300000    -15.62000000      6.33000000
H     -7.69500000    -15.15800000      5.57700000
H     -7.45700000    -16.34400000      6.48700000
O      7.95600000      8.63700000    -11.70600000
H      8.06600000      9.42700000    -12.23600000
H      7.02000000      8.44200000    -11.75900000
O      4.97200000      0.63000000      0.50500000
H      5.78500000      0.30700000      0.11700000
H      5.07800000      0.47700000      1.44400000
O     -6.90900000     11.05500000     -5.55800000
H     -7.53700000     11.72400000     -5.28400000
H     -6.33900000     10.93600000     -4.79800000
O     -4.82600000      7.57300000     -9.97900000
H     -4.70100000      7.98200000    -10.83500000
H     -5.45000000      6.86600000    -10.13900000
O     14.89000000      4.82300000      4.52700000
H     14.13500000      4.51200000      4.02800000
H     15.23200000      4.04000000      4.95800000
O     -7.04100000      5.81900000      6.12200000
H     -7.41800000      6.60800000      5.73400000
H     -6.69000000      6.11100000      6.96400000
O      9.91200000    -10.42600000     10.82700000
H     10.56400000    -11.06100000     11.12600000
H      9.61800000    -10.76500000      9.98100000
O     -3.30300000      0.73700000     10.48600000
H     -2.81700000      0.12700000      9.93100000
H     -3.06700000      0.48700000     11.38000000
O      2.15400000    -13.96900000      0.02300000
H      2.90400000    -13.46600000      0.34000000
H      1.63500000    -14.14500000      0.80800000
O      7.58400000     -7.72200000     -3.16200000
H      7.15600000     -6.86700000     -3.11700000
H      8.52000000     -7.52200000     -3.14200000
O    -13.72900000      2.50400000     -5.24800000
H    -14.03300000      2.71100000     -6.13100000
H    -13.29000000      3.30100000     -4.95300000
O     17.10300000      0.55800000     -5.67100000
H     16.18400000      0.41500000     -5.44700000
H     17.58100000     -0.08200000     -5.14400000
O    -12.08400000     -1.86900000    -11.75800000
H    -11.70100000     -2.64900000    -12.16200000
H    -11.93600000     -1.17200000    -12.39700000
O     -9.17000000    -14.58100000     -3.22000000
H     -9.90900000    -14.62500000     -3.82600000
H     -8.87800000    -15.48900000     -3.13200000
O      1.72900000     11.39200000      0.20200000
H      1.91700000     12.23800000      0.60800000
H      1.72500000     11.57300000     -0.73800000
O     -5.75700000     13.11500000      1.39300000
H     -5.49100000     12.20000000      1.29400000
H     -6.69400000     13.11400000      1.19600000
O     -7.38500000     -8.32600000      2.81600000
H     -8.28600000     -8.22400000      3.12200000
H     -7.24000000     -7.57300000      2.24300000
O     11.91400000      1.12200000     -6.69500000
H     11.32900000      1.22900000     -5.94500000
H     12.78300000      1.32600000     -6.35100000
O      2.71800000     10.12100000      2.47800000
H      3.28100000      9.55600000      1.94900000
H      2.12600000     10.53000000      1.84600000
O     11.86700000      5.40500000      6.32100000
H     12.65300000      5.88800000      6.57800000
H     11.37100000      5.30700000      7.13400000
O     -5.56100000     -4.92400000     -9.04800000
H     -5.54800000     -5.42600000     -9.86200000
H     -4.64100000     -4.71800000     -8.87900000
O     -8.68800000      0.03300000    -10.81800000
H     -7.76300000      0.21400000    -10.98100000
H     -9.11200000      0.89000000    -10.86400000
O     -9.49100000     -1.59400000     -4.57600000
H    -10.33200000     -2.05000000     -4.59500000
H     -9.13300000     -1.78700000     -3.70900000
O    -14.70500000     -0.27900000     -8.72400000
H    -15.44200000      0.27400000     -8.98100000
H    -14.00500000      0.33800000     -8.50800000
O    -10.84500000     -1.22600000      5.83000000
H    -10.88400000     -0.27400000      5.92300000
H    -11.73700000     -1.52100000      6.01400000
O     13.55400000     -0.18300000     -3.31700000
H     14.26000000      0.06700000     -2.72200000
H     13.33000000     -1.07700000     -3.06000000
O      3.36100000      1.15800000     -6.47100000
H      3.34800000      1.39600000     -5.54400000
H      4.29100000      1.11500000     -6.69400000
O      2.44600000      1.06500000     -9.36900000
H      2.20400000      1.41700000     -8.51300000
H      2.26500000      1.77800000     -9.98200000
O      8.64000000     -6.08600000      7.60400000
H      8.25500000     -6.25500000      8.46400000
H      9.14700000     -6.87500000      7.41000000
O    -17.47200000      3.12100000      5.58200000
H    -16.95200000      2.67700000      4.91200000
H    -18.09000000      2.45700000      5.88500000
O    -13.74400000     -3.02500000     -1.98700000
H    -14.67700000     -3.19400000     -1.85400000
H    -13.30400000     -3.76300000     -1.56600000
O      5.67800000     15.47700000      6.89000000
H      5.35200000     16.07700000      6.21800000
H      4.92800000     14.91800000      7.09400000
O     -6.50100000     -7.21600000     -2.13600000
H     -5.66400000     -6.80200000     -2.34600000
H     -6.27900000     -7.89400000     -1.49800000
O      2.88400000     -9.65200000     -2.57600000
H      2.85800000    -10.60600000     -2.64800000
H      3.81300000     -9.44400000     -2.48200000
O    -14.58300000      0.36900000     -3.93300000
H    -13.68000000      0.09700000     -3.76800000
H    -14.50200000      1.14100000     -4.49300000
O     -3.51200000      4.57700000      2.28700000
H     -3.58500000      3.62500000      2.35500000
H     -3.79400000      4.90000000      3.14300000
O    -10.72400000     12.62900000      8.66300000
H     -9.98800000     13.16000000      8.35800000
H    -10.53300000     11.74800000      8.34100000
O     11.75500000     12.65000000     -1.61100000
H     10.91400000     12.31200000     -1.91900000
H     12.39000000     11.98100000     -1.86700000
O      3.05200000     -0.41900000      5.43200000
H      2.49600000      0.35600000      5.34200000
H      3.65800000     -0.19800000      6.13800000
O     -3.94400000     -5.93400000      6.21600000
H     -4.29200000     -5.71100000      5.35300000
H     -3.03900000     -5.62400000      6.19700000
O     -6.01700000     16.04900000      4.79900000
H     -5.45000000     15.91200000      5.55800000
H     -6.65600000     16.69900000      5.09300000
O     -5.31700000      4.31500000    -13.54900000
H     -6.25900000      4.21900000    -13.40800000
H     -5.22500000      5.15900000    -13.99000000
O     -1.83700000     12.53200000     -4.04800000
H     -1.33300000     13.16400000     -4.56000000
H     -1.18900000     12.10800000     -3.48600000
O      1.25500000     -3.59400000     17.57800000
H      1.21900000     -3.17000000     18.43500000
H      0.86600000     -4.45700000     17.72000000
O    -17.59900000      1.44700000      0.09800000
H    -17.23400000      1.48600000     -0.78600000
H    -18.54600000      1.50300000     -0.03200000
O     -8.99100000      0.38200000      8.69700000
H     -8.76300000      0.25100000      9.61800000
H     -9.72800000     -0.21000000      8.54600000
O     -0.51000000      7.99000000      6.04500000
H     -0.91600000      8.49500000      5.34100000
H     -0.32300000      7.13800000      5.65200000
O      1.93100000    -12.07900000    -10.85900000
H      1.27300000    -11.50500000    -10.46900000
H      1.42300000    -12.74600000    -11.32200000
O      1.74800000      7.64000000    -12.99400000
H      0.94100000      7.87600000    -13.45100000
H      1.51500000      6.86700000    -12.47900000
O     -6.47800000    -12.24700000      5.61600000
H     -6.09600000    -11.63700000      4.98500000
H     -6.58100000    -11.73200000      6.41600000
O      2.16900000      8.76100000      7.03200000
H      3.06300000      8.42400000      6.97700000
H      1.61500000      7.98700000      6.93500000
O    -10.79400000     10.04500000      1.51000000
H    -10.13300000      9.43300000      1.83500000
H    -10.63100000     10.85400000      1.99500000
O    -15.98300000     -2.63700000     -0.31300000
H    -16.80500000     -2.39000000      0.10900000
H    -15.85200000     -1.97300000     -0.99100000
O      0.40200000    -14.74000000      2.09400000
H     -0.26800000    -14.41400000      1.49400000
H      0.07600000    -14.51100000      2.96400000
O     -3.75900000      9.11000000     -8.06200000
H     -3.30900000      8.53100000     -7.44700000
H     -4.13100000      8.52000000     -8.71800000
O     -6.77300000     -3.39200000     13.38100000
H     -6.64600000     -3.61500000     14.30300000
H     -5.88600000     -3.29600000     13.03400000
O      0.38800000     -3.01500000     11.77300000
H      0.30900000     -3.80700000     11.24100000
H      1.14600000     -2.55700000     11.40800000
O     10.24800000     11.67800000     -5.27600000
H     10.93100000     12.32300000     -5.09100000
H     10.27200000     11.56900000     -6.22700000
O     -3.98800000    -11.22900000    -11.07400000
H     -3.78000000    -12.00200000    -11.60000000
H     -4.88600000    -11.37600000    -10.77700000
O     -4.00900000     16.09900000      6.56200000
H     -3.66200000     16.60500000      5.82800000
H     -3.32000000     15.46600000      6.76400000
O      9.24700000      4.94100000     -2.49300000
H      9.67000000      4.22900000     -2.01200000
H      8.57700000      5.27100000     -1.89300000
O     -6.12900000     -2.57100000     -0.00500000
H     -6.95800000     -2.99700000     -0.22200000
H     -6.13700000     -2.50100000      0.95000000
O     -3.05700000     -2.07400000    -13.85300000
H     -3.31400000     -1.40900000    -13.21400000
H     -3.57100000     -1.86600000    -14.63400000
O    -10.64400000    -11.79500000     -9.48300000
H     -9.77800000    -11.58300000     -9.13600000
H    -11.04100000    -10.94400000     -9.67000000
O     11.57800000     -3.81700000    -11.53200000
H     12.04000000     -2.97900000    -11.49400000
H     12.26300000     -4.47400000    -11.41100000
O      4.54900000     -9.96000000      7.87500000
H      4.69800000     -9.18000000      7.34000000
H      3.90700000    -10.47000000      7.38000000
O     -6.78300000      1.71500000     -1.99100000
H     -6.07800000      1.85400000     -1.35800000
H     -7.32900000      2.49800000     -1.91800000
O      8.84500000     -1.50100000     15.25700000
H      9.19300000     -2.18100000     15.83400000
H      7.93700000     -1.39000000     15.53900000
O    -16.93500000      3.70500000     -2.37400000
H    -16.53600000      4.56700000     -2.24900000
H    -16.22100000      3.15700000     -2.70000000
O      7.89000000     -7.73900000      9.70600000
H      7.30900000     -7.33300000     10.34900000
H      8.41200000     -8.36000000     10.21300000
O    -12.74800000     10.94700000      4.58100000
H    -13.54100000     11.02500000      4.05100000
H    -12.96900000     10.29600000      5.24800000
O     -1.93600000      5.09200000     -3.63600000
H     -2.20100000      4.38500000     -4.22400000
H     -1.24600000      5.55400000     -4.11300000
O    -14.55400000     -0.86900000    -11.31700000
H    -13.65700000     -1.20000000    -11.26800000
H    -14.88900000     -0.95200000    -10.42500000
O     15.85200000      4.98100000     -2.42600000
H     16.77500000      4.73400000     -2.48300000
H     15.82300000      5.63900000     -1.73200000
O     -1.81400000     16.03900000     -3.71600000
H     -2.63800000     15.83900000     -4.16100000
H     -1.84500000     15.52400000     -2.91100000
O      7.19600000     -5.09800000     -2.37600000
H      6.70500000     -4.90200000     -3.17400000
H      6.80500000     -4.53300000     -1.70900000
O      7.43100000    -10.21100000     -4.64000000
H      7.39900000     -9.33900000     -4.24600000
H      7.81900000    -10.76500000     -3.96200000
O     -4.26000000     -8.52000000      6.54600000
H     -4.07300000     -7.61200000      6.30700000
H     -3.40100000     -8.94200000      6.57500000
O    -15.94400000      3.35900000      1.68900000
H    -16.21900000      2.55700000      1.24400000
H    -16.76200000      3.79000000      1.93400000
O     -5.88000000     -4.93600000      8.34900000
H     -5.67700000     -5.55600000      9.04900000
H     -5.11500000     -4.96500000      7.77400000
O     12.88700000    -10.59100000     -1.34200000
H     13.81600000    -10.38400000     -1.45000000
H     12.78100000    -10.73200000     -0.40100000
O     -0.89700000     15.98200000      8.57000000
H     -0.43800000     15.59700000      9.31600000
H     -1.31800000     15.23800000      8.13900000
O      1.88100000    -10.58400000      9.33800000
H      2.34800000    -10.18000000     10.07000000
H      1.68200000     -9.85600000      8.74900000
O      8.39200000      0.00100000      4.83000000
H      8.62300000     -0.49800000      4.04600000
H      7.57200000      0.44000000      4.60200000
O    -14.42600000     -4.82900000     -5.66100000
H    -13.48900000     -4.67100000     -5.77500000
H    -14.80500000     -3.95600000     -5.55300000
O    -16.03300000     -7.13300000     -5.79900000
H    -15.45600000     -6.40300000     -6.02300000
H    -16.81000000     -6.99900000     -6.34100000
O     -2.57800000      3.42900000      5.09300000
H     -3.20000000      4.14500000      5.21800000
H     -3.06200000      2.77800000      4.58500000
O     -4.24300000      1.87400000      3.33300000
H     -4.20100000      1.01900000      2.90500000
H     -5.15900000      1.96800000      3.59300000
O     -4.10500000      8.73800000      6.51800000
H     -3.55500000      9.41100000      6.92000000
H     -3.59500000      8.43000000      5.76900000
O     12.18500000     -4.34100000     -4.06100000
H     12.27000000     -3.48900000     -4.48900000
H     11.32300000     -4.31500000     -3.64500000
O      3.60100000     11.30500000    -11.99100000
H      3.15700000     11.26000000    -12.83800000
H      3.33000000     10.50900000    -11.53500000
O    -10.76100000     11.13500000     -2.57800000
H    -10.33100000     11.40000000     -1.76500000
H    -11.68000000     11.37300000     -2.45100000
O     -6.02300000     10.14600000      5.20400000
H     -5.61900000     10.99900000      5.04700000
H     -5.39500000      9.68100000      5.75700000
O      0.14100000      3.25200000      3.96300000
H     -0.03500000      3.84600000      3.23200000
H     -0.62900000      3.33100000      4.52600000
O     -4.01400000     -5.49200000     -2.45300000
H     -3.12800000     -5.21800000     -2.21600000
H     -4.33000000     -4.80300000     -3.03700000
O      0.95200000     -6.66900000      0.94500000
H      0.13800000     -6.91100000      0.50400000
H      1.31800000     -5.96900000      0.40400000
O      3.85300000     -3.89800000     16.12900000
H      3.36900000     -3.48200000     15.41600000
H      3.18100000     -4.12800000     16.77200000
O      0.57100000     -0.13400000     13.47800000
H      0.72300000     -0.70900000     14.22800000
H      1.21600000      0.56500000     13.57700000
O      2.79200000      7.82800000     13.06300000
H      2.66000000      8.77500000     13.00800000
H      2.24300000      7.55200000     13.79700000
O      0.91000000     -8.45700000      7.28200000
H      0.94600000     -7.91900000      6.49100000
H      0.99100000     -7.83100000      8.00200000
O      0.68200000      9.88400000     14.47900000
H      0.22600000      9.41700000     13.77800000
H      0.24900000      9.59200000     15.28200000
O     -3.38500000      8.14200000    -15.03900000
H     -3.44000000      9.08400000    -15.19900000
H     -4.24500000      7.90700000    -14.69100000
O     -0.88500000     -3.83700000    -10.52200000
H     -0.88900000     -2.88800000    -10.64900000
H     -0.99100000     -4.19700000    -11.40300000
O    -16.07600000     -0.47100000      7.46600000
H    -16.66900000     -1.11800000      7.84800000
H    -16.60100000     -0.03100000      6.79700000
O     -1.02200000     -8.27600000      4.82400000
H     -1.35100000     -9.15200000      5.02600000
H     -0.74300000     -8.33000000      3.91000000
O     12.45400000     -5.88200000      8.96100000
H     12.67800000     -6.66400000      9.46700000
H     11.64200000     -5.56500000      9.35700000
O     11.45900000     -8.05200000     -4.02700000
H     11.12700000     -7.83500000     -3.15600000
H     12.37000000     -7.75800000     -4.01600000
O      7.35600000     11.72000000     -5.45100000
H      7.33200000     12.30000000     -4.69000000
H      8.17000000     11.22700000     -5.35100000
O      1.89800000     -8.02100000     -9.81000000
H      2.27200000     -7.15900000     -9.62400000
H      1.84100000     -8.44700000     -8.95400000
O      7.24000000      8.81900000     -3.26000000
H      6.66900000      9.01400000     -2.51700000
H      7.40600000      9.67100000     -3.66500000
O     -8.68700000     -0.55500000    -14.49200000
H     -8.25000000     -0.85800000    -13.69600000
H     -8.50000000     -1.23300000    -15.14100000
O     10.64800000      4.81400000      8.66300000
H      9.73900000      5.11300000      8.66700000
H     11.09800000      5.40400000      9.26700000
O      1.27100000    -10.40200000    -13.65600000
H      1.92700000     -9.72500000    -13.48900000
H      0.45400000    -10.03100000    -13.32500000
O     -8.81500000     -3.81100000     -0.36400000
H     -9.57000000     -3.24300000     -0.51600000
H     -8.85000000     -4.01000000      0.57200000
O     11.81400000      7.43200000    -10.50600000
H     12.43500000      8.13700000    -10.69000000
H     11.80100000      6.90800000    -11.30700000
O      4.24300000      7.10000000      3.63700000
H      4.65300000      6.43000000      4.18300000
H      4.88700000      7.80800000      3.60200000
O     -7.87600000    -14.38500000      8.96500000
H     -7.37700000    -13.64600000      8.61800000
H     -8.12300000    -14.89200000      8.19200000
O      8.88100000     -7.53100000     -9.97200000
H      9.40000000     -7.43800000    -10.77100000
H      9.17200000     -6.81100000     -9.41200000
O     12.33900000      8.65100000      3.81400000
H     12.22000000      9.17100000      3.01900000
H     12.68100000      9.27200000      4.45700000
O      7.98500000      6.88700000     -7.04200000
H      8.34200000      7.12200000     -6.18500000
H      8.53600000      7.35700000     -7.66700000
O     -4.31000000      9.26600000    -12.38200000
H     -3.37900000      9.31600000    -12.59600000
H     -4.73700000      9.05900000    -13.21300000
O     -0.53300000     11.58700000      7.42500000
H     -0.48600000     10.79100000      7.95500000
H      0.05300000     12.20300000      7.86400000
O     -9.54800000     -3.07200000      9.66800000
H     -9.69800000     -4.00100000      9.49200000
H     -8.73900000     -2.86800000      9.19700000
O     16.62100000      0.13800000      3.33100000
H     16.23100000     -0.10400000      2.49100000
H     17.27500000      0.80000000      3.11000000
O      6.67800000     -7.62800000    -13.70600000
H      6.04100000     -7.03500000    -13.30700000
H      6.52000000     -8.47000000    -13.27900000
O      3.39700000     -2.47000000    -16.74600000
H      2.80600000     -1.71900000    -16.70200000
H      3.08600000     -3.06000000    -16.05900000
O     11.07000000    -12.55400000     -1.68600000
H     11.62900000    -11.77700000     -1.68700000
H     11.67000000    -13.28000000     -1.85700000
O      4.12500000     -6.43000000      8.75400000
H      4.54700000     -5.95200000      9.46800000
H      3.21100000     -6.14900000      8.78500000
O     -0.42200000     13.31300000     -8.85900000
H     -0.54000000     12.41000000     -8.56600000
H      0.37900000     13.60300000     -8.42300000
O     -6.87700000    -14.60000000      4.09900000
H     -6.66900000    -14.28200000      3.22000000
H     -6.95900000    -13.80600000      4.62700000
O     -9.65700000    -10.07400000    -11.88200000
H     -9.86600000     -9.92400000    -10.96000000
H     -9.58200000     -9.19600000    -12.25700000
O      0.42500000     -2.00400000     15.41600000
H     -0.41300000     -2.43100000     15.23900000
H      0.65800000     -2.29100000     16.29900000
O    -12.16200000     -2.02100000     -4.06400000
H    -12.20000000     -2.87400000     -4.49700000
H    -12.65200000     -2.14300000     -3.25100000
O      3.59000000      2.90800000      9.30200000
H      4.45800000      3.28000000      9.14400000
H      2.99000000      3.49400000      8.84000000
O      2.64500000     14.03700000     -4.45900000
H      2.91600000     14.93200000     -4.66300000
H      3.37100000     13.49100000     -4.76100000
O      3.07200000     15.22900000    -10.18200000
H      3.54700000     14.48600000     -9.81100000
H      2.61600000     15.61900000     -9.43600000
O     10.69700000      2.85100000     14.21100000
H     11.47000000      3.39600000     14.35800000
H     10.24000000      3.27600000     13.48500000
O      6.04500000    -14.02600000     -9.84500000
H      5.37500000    -13.40800000     -9.55500000
H      6.85100000    -13.51000000     -9.87200000
O     -8.88200000     -5.29900000     -5.29100000
H     -8.45600000     -4.86300000     -4.55200000
H     -8.86900000     -6.22800000     -5.06000000
O    -11.18900000     -8.01900000     12.07000000
H    -11.34900000     -8.84600000     12.52500000
H    -10.53600000     -8.23500000     11.40400000
O     10.18100000     -1.38900000     -2.02600000
H     10.56500000     -0.58300000     -2.37200000
H     10.08700000     -1.22600000     -1.08700000
O     -7.76200000     -4.53000000    -10.85100000
H     -7.58300000     -4.35700000     -9.92700000
H     -8.43200000     -5.21300000    -10.84100000
O     -4.18700000     15.46300000      2.20700000
H     -4.86800000     16.05600000      2.52400000
H     -4.66700000     14.74200000      1.80000000
O     -4.26000000      3.62900000     -8.02000000
H     -4.61000000      2.77500000     -7.76800000
H     -4.74500000      3.86300000     -8.81200000
O     -9.81000000     -5.00900000      4.62800000
H    -10.61100000     -4.98200000      5.15000000
H     -9.17000000     -4.52000000      5.14600000
O      4.49400000    -15.74100000     -4.96400000
H      5.19700000    -15.13600000     -4.72600000
H      3.71300000    -15.37800000     -4.54600000
O      5.74900000     -3.71500000     -4.02800000
H      5.61200000     -3.19600000     -4.82000000
H      5.59900000     -3.10100000     -3.31000000
O     14.00600000      6.76800000      7.66300000
H     13.37600000      6.86700000      8.37600000
H     14.53600000      7.56400000      7.69800000
O     -8.56000000     -2.82900000      6.20100000
H     -8.15300000     -2.56400000      7.02600000
H     -9.40500000     -2.37900000      6.19600000
O     -5.95000000      4.55900000      0.56000000
H     -6.36800000      5.30500000      0.13100000
H     -5.01700000      4.77700000      0.56300000
O     -3.99400000      5.08400000      8.19200000
H     -4.18400000      4.55800000      8.96900000
H     -4.74200000      5.67600000      8.11500000
O      4.57500000    -12.14400000     11.47100000
H      5.52200000    -12.09900000     11.34000000
H      4.23300000    -12.47300000     10.64000000
O     12.87600000      7.13400000     -1.73100000
H     13.07000000      8.00900000     -2.06900000
H     12.67100000      7.27400000     -0.80700000
O      8.99900000     -4.77900000    -11.64100000
H      8.49900000     -4.00200000    -11.39100000
H      9.91400000     -4.50400000    -11.58500000
O      3.27500000      3.83000000     -9.78900000
H      4.11600000      3.64500000    -10.20700000
H      3.48200000      3.90700000     -8.85700000
O      6.70900000     12.36800000      7.45600000
H      6.33400000     13.14100000      7.03400000
H      7.26400000     12.71900000      8.15100000
O      8.52000000    -15.54300000     -2.21600000
H      8.14700000    -16.40300000     -2.02000000
H      9.46600000    -15.68500000     -2.20300000
O    -11.41700000      2.30100000      1.61900000
H    -12.35200000      2.31000000      1.82500000
H    -11.01300000      1.85300000      2.36300000
O     -4.35800000      1.67000000    -14.31800000
H     -4.20500000      2.60400000    -14.17100000
H     -5.03500000      1.64200000    -14.99400000
O      6.62800000     -6.43100000     12.07000000
H      6.06700000     -5.75100000     11.69800000
H      7.01700000     -6.02400000     12.84400000
O      7.82500000     -1.69700000    -15.72800000
H      8.68600000     -1.75500000    -16.14300000
H      7.29900000     -1.18200000    -16.34000000
O     -4.64700000     -0.20500000     -9.22500000
H     -3.97100000     -0.44100000     -8.58900000
H     -5.25800000      0.34400000     -8.73300000
O     -9.20900000     -8.27300000      6.10400000
H     -9.98600000     -8.33200000      6.66000000
H     -8.90100000     -7.37400000      6.21700000
O      6.91300000    -14.16000000      9.45500000
H      7.61200000    -14.30500000     10.09200000
H      6.82400000    -13.20800000      9.40900000
O      6.10400000     10.30800000     -1.02100000
H      5.75500000      9.63600000     -0.43600000
H      5.98800000     11.12800000     -0.54200000
O    -10.16500000      4.29700000      9.36900000
H    -10.64200000      5.09100000      9.61000000
H    -10.53000000      4.04600000      8.52000000
O     -0.60000000      1.90900000     -5.35400000
H     -1.09700000      1.15100000     -5.04500000
H     -1.23500000      2.62500000     -5.36100000
O      7.41600000     -1.43400000      2.53900000
H      6.71500000     -2.06800000      2.38700000
H      6.96700000     -0.65300000      2.86100000
O    -13.60400000     -2.87500000     -8.52100000
H    -12.87300000     -2.31000000     -8.77200000
H    -13.85800000     -2.56700000     -7.65100000
O     -2.41200000      6.61800000    -11.81100000
H     -1.85500000      7.36000000    -12.04600000
H     -3.13600000      6.65400000    -12.43700000
O    -14.92900000     -8.10400000      2.46800000
H    -15.09800000     -8.36700000      1.56300000
H    -14.03700000     -8.40300000      2.64200000
O     -9.31000000     12.43200000     -0.50300000
H     -9.27100000     11.98700000      0.34400000
H     -9.35100000     13.36300000     -0.28200000
O     -0.50600000      6.22600000     11.68800000
H     -0.92500000      5.36500000     11.69700000
H     -0.06500000      6.28600000     12.53500000
O     -3.24300000      8.23000000     13.33600000
H     -4.16400000      8.00200000     13.20600000
H     -2.92600000      8.45300000     12.46100000
O      3.23200000     16.98900000     -2.59800000
H      2.65100000     17.19900000     -3.32900000
H      4.09800000     16.90100000     -2.99600000
O     -0.24500000     -6.37600000     -8.12300000
H      0.35100000     -7.12300000     -8.15400000
H     -0.30300000     -6.15300000     -7.19400000
O     -8.11100000     13.74700000      7.09500000
H     -8.61100000     12.98100000      6.81400000
H     -7.33200000     13.38400000      7.51700000
O      5.42500000    -12.07100000     -2.10800000
H      5.77700000    -12.71700000     -2.72000000
H      4.47900000    -12.09400000     -2.25300000
O      1.13600000     -0.77500000      7.35800000
H      1.57600000     -0.57700000      6.53200000
H      0.38700000     -0.17900000      7.37900000
O     -3.33600000     11.48500000     12.47200000
H     -3.32500000     12.44100000     12.44500000
H     -3.78100000     11.22800000     11.66400000
O     -8.42200000      3.06500000     -6.81800000
H     -8.10000000      3.64200000     -6.12500000
H     -9.10700000      2.54600000     -6.39800000
O     -2.72400000      6.17400000     16.57200000
H     -2.48900000      5.48300000     17.19200000
H     -1.88500000      6.50300000     16.25000000
O    -11.45000000     -0.56500000    -14.04500000
H    -10.57500000     -0.71300000    -14.40200000
H    -12.01400000     -0.49300000    -14.81500000
O      3.45500000     -7.26300000     17.00000000
H      3.45400000     -7.41200000     16.05500000
H      4.38200000     -7.24000000     17.23800000
O     -6.29700000      1.35700000     -7.32000000
H     -6.38700000      0.55900000     -6.79800000
H     -6.95800000      1.95100000     -6.96500000
O    -10.69700000      9.81000000      8.45000000
H    -11.17000000      8.97800000      8.46100000
H     -9.90800000      9.63000000      7.93900000
O     -6.11900000    -12.00000000      2.74700000
H     -5.86600000    -11.12500000      3.04300000
H     -7.01000000    -11.89300000      2.41500000
O    -12.84500000     -5.39900000     -8.96500000
H    -13.22100000     -4.52300000     -8.88100000
H    -13.47200000     -5.97100000     -8.52300000
O      4.58600000      0.02700000    -17.32300000
H      4.32700000     -0.88900000    -17.42500000
H      4.05400000      0.34700000    -16.59500000
O      8.46000000     13.26900000      0.95600000
H      8.72100000     12.42000000      0.59900000
H      7.50700000     13.28500000      0.86300000
O     -1.12500000     -9.98500000     -4.72200000
H     -0.92600000     -9.04900000     -4.75800000
H     -1.86100000    -10.09600000     -5.32500000
O     11.73100000      6.22700000      2.68500000
H     11.84300000      6.67000000      3.52700000
H     12.15300000      5.37600000      2.80400000
O     -2.33100000    -12.68500000      7.21800000
H     -2.28800000    -12.72100000      8.17400000
H     -2.32300000    -11.75000000      7.01400000
O     -4.29500000     13.92000000     -7.69200000
H     -3.67400000     14.63300000     -7.54700000
H     -4.52000000     13.98400000     -8.62000000
O      1.02700000     -3.11300000      5.23400000
H      1.42700000     -3.94400000      4.97800000
H      1.76800000     -2.54700000      5.44700000
O      5.74800000     12.50500000      0.67200000
H      5.39800000     12.43800000      1.56000000
H      5.43400000     13.35100000      0.35400000
O      3.25400000      4.70100000      2.98300000
H      3.37800000      5.63800000      3.13500000
H      2.77000000      4.65400000      2.15900000
O     -3.96800000     -8.46300000    -14.45600000
H     -3.76200000     -8.75000000    -15.34500000
H     -4.83000000     -8.83900000    -14.27700000
O      0.83600000     -8.68700000      2.79000000
H      0.80200000     -8.01000000      2.11400000
H      1.62400000     -8.48400000      3.29400000
O      9.80800000     -8.33900000      6.96600000
H      9.18800000     -9.04900000      7.13000000
H     10.00900000     -8.40700000      6.03300000
O     14.77700000     -2.61100000      5.17200000
H     14.20800000     -3.15900000      5.71200000
H     14.34500000     -1.75700000      5.15900000
O      8.88500000      4.13600000     -8.94700000
H      9.74800000      4.51200000     -8.77000000
H      8.48700000      4.03400000     -8.08300000
O      8.14000000     14.89300000      5.85900000
H      7.96000000     15.46000000      5.10900000
H      7.32800000     14.90200000      6.36500000
O     -6.18300000      3.58900000     12.34900000
H     -6.78300000      2.96000000     11.95000000
H     -6.44100000      3.61400000     13.27100000
O     -6.86500000      3.82100000     15.62300000
H     -6.07700000      4.34100000     15.47000000
H     -7.49500000      4.44200000     15.98900000
O     14.11500000      1.36700000      2.34100000
H     14.69700000      1.42500000      3.09900000
H     14.48900000      0.67000000      1.80400000
O    -11.46800000     -0.94600000      8.66900000
H    -10.85000000     -1.63700000      8.90700000
H    -12.11300000     -1.38300000      8.11200000
O      1.52000000     16.72200000      2.72500000
H      1.61900000     15.79000000      2.91900000
H      0.92600000     17.04600000      3.40300000
O     -9.48900000     15.32400000     -0.10500000
H     -9.35600000     15.74100000      0.74700000
H     -8.61700000     15.30100000     -0.49900000
O     12.66900000     -2.05000000     -5.46000000
H     13.62100000     -2.07400000     -5.55500000
H     12.50500000     -1.31400000     -4.87000000
O     -8.10400000      7.78800000    -11.65400000
H     -8.77700000      8.26100000    -12.14300000
H     -7.53200000      8.47500000    -11.30900000
O     -2.76900000     11.17100000     -0.86900000
H     -3.34200000     11.38600000     -1.60500000
H     -2.34300000     10.35400000     -1.12700000
O     11.40500000     -0.67100000      7.75400000
H     10.96000000     -1.49800000      7.57400000
H     11.48700000     -0.64600000      8.70700000
O     -1.76700000      1.64300000     13.82800000
H     -1.87900000      0.87400000     13.26900000
H     -2.36600000      1.49600000     14.56000000
O     15.20700000     -1.38800000     -9.53300000
H     15.56500000     -0.63500000     -9.06300000
H     14.27300000     -1.37800000     -9.32400000
O    -17.27700000     -2.99300000      5.24700000
H    -16.63400000     -3.37600000      5.84300000
H    -17.88500000     -2.52400000      5.81900000
O    -15.35500000     -6.46500000     -0.43000000
H    -14.67800000     -6.46500000     -1.10700000
H    -16.17900000     -6.49500000     -0.91600000
O      2.55300000      1.70400000     13.67900000
H      3.38100000      1.34400000     13.36000000
H      2.67000000      2.65300000     13.63000000
O     -0.93700000      5.44900000      2.40100000
H     -1.77800000      5.15200000      2.05200000
H     -1.13600000      6.28100000      2.83000000
O     -8.77300000    -11.64300000      1.90700000
H     -9.08000000    -11.30500000      1.06500000
H     -9.22400000    -11.10700000      2.55900000
O      3.92900000     11.89400000     -5.87100000
H      3.87800000     10.95700000     -5.68400000
H      4.71900000     11.99000000     -6.40300000
O      1.27500000    -12.16600000     -7.67000000
H      0.92100000    -12.27800000     -6.78700000
H      0.82300000    -12.82600000     -8.19500000
O     -7.86700000     -1.13000000     11.86000000
H     -8.41400000     -1.66000000     11.28100000
H     -7.50600000     -1.75500000     12.48900000
O     -9.61000000      2.69200000    -10.20700000
H     -8.96200000      3.12000000     -9.64800000
H     -9.89900000      3.37900000    -10.80800000
O     -8.87800000      8.62600000     -2.63300000
H     -8.87800000      8.30000000     -3.53300000
H     -9.34500000      9.46100000     -2.68100000
O     -1.57100000     -5.28900000     -0.36000000
H     -1.51200000     -4.60200000     -1.02500000
H     -1.42900000     -4.83200000      0.46900000
O     -6.02500000     11.99900000     -2.53800000
H     -6.85100000     12.29000000     -2.92300000
H     -5.37300000     12.61200000     -2.87900000
O      2.28300000     13.31000000     -7.72100000
H      2.63700000     12.95800000     -6.90400000
H      3.02100000     13.28600000     -8.33100000
O     -2.20300000    -16.53700000     -2.84500000
H     -2.56900000    -17.35000000     -2.49800000
H     -2.94900000    -16.08900000     -3.24400000
O      3.69400000     -8.02800000     13.58600000
H      3.64300000     -8.58600000     12.81000000
H      2.78700000     -7.77800000     13.76100000
O     11.93700000      6.92600000     10.50100000
H     11.32700000      7.60700000     10.21800000
H     11.87300000      6.92900000     11.45600000
O    -11.67900000     -0.69000000     12.86600000
H    -12.52900000     -0.60900000     13.29900000
H    -11.52500000      0.17000000     12.47500000
O      0.64400000     -6.25000000     -4.98400000
H      0.83000000     -5.35100000     -4.71300000
H      1.47300000     -6.71400000     -4.85900000
O     -2.22900000      5.53400000     -8.98000000
H     -2.95100000      4.94600000     -8.75900000
H     -2.41700000      5.81900000     -9.87400000
O      9.37700000     -2.82900000     -5.50000000
H      9.45800000     -3.02500000     -4.56600000
H     10.23800000     -3.03700000     -5.86300000
O     -4.14700000     -4.99400000      3.65800000
H     -4.52900000     -4.21100000      3.26300000
H     -4.00000000     -5.58700000      2.92100000
O      1.59900000      1.98100000      5.88900000
H      1.13100000      2.33100000      5.13100000
H      1.48300000      2.64500000      6.56900000
O      1.58900000      6.89100000     15.61100000
H      1.42500000      6.33600000     16.37400000
H      0.71700000      7.11900000     15.28900000
O      2.94900000     11.32900000      5.29600000
H      2.73300000     10.97500000      4.43300000
H      2.27500000     10.97500000      5.87500000
O     -0.93700000      5.34200000    -15.62200000
H     -0.73500000      4.65400000    -16.25600000
H     -1.55400000      4.93400000    -15.01500000
O     14.18100000      1.41000000     -5.36100000
H     14.42600000      2.26200000     -5.00300000
H     13.90000000      0.90200000     -4.60100000
O     11.58300000      9.91100000      1.33900000
H     12.05500000     10.72700000      1.50500000
H     10.72600000     10.19000000      1.01700000
O     11.21500000      8.23400000     -4.68300000
H     10.32900000      7.96400000     -4.44100000
H     11.28800000      9.13200000     -4.35900000
O     -8.58400000     -3.48100000      2.34300000
H     -8.91100000     -2.58800000      2.44900000
H     -9.06300000     -3.99100000      2.99700000
O     -2.13300000     -9.37100000     -7.82500000
H     -1.21800000     -9.63900000     -7.89900000
H     -2.60100000    -10.17500000     -7.60000000
O     -5.13200000      7.91600000      3.48100000
H     -5.45400000      8.56300000      4.10900000
H     -5.72500000      7.99200000      2.73400000
O     -7.17500000    -11.30000000    -11.35000000
H     -8.07800000    -11.00500000    -11.47000000
H     -7.25500000    -12.12800000    -10.87600000
O     11.80300000      4.11500000     -1.78600000
H     11.74900000      4.92000000     -2.30200000
H     12.60500000      4.21400000     -1.27300000
O      2.88900000     -4.00800000     -7.35600000
H      2.58200000     -3.12800000     -7.57400000
H      2.47500000     -4.57400000     -8.00700000
O      3.74300000     -7.03800000     -2.50300000
H      3.21100000     -7.79700000     -2.74300000
H      4.61400000     -7.39800000     -2.34000000
O     -8.76600000     -0.82600000     -1.86500000
H     -8.65700000      0.04600000     -2.24500000
H     -8.46100000     -0.73400000     -0.96300000
O     -7.38600000      1.18100000     13.43100000
H     -7.73100000      0.42600000     12.95300000
H     -7.32500000      0.88200000     14.33800000
O    -12.41000000     -8.43600000      4.20500000
H    -12.79400000     -9.10900000      4.76700000
H    -12.22200000     -7.70800000      4.79800000
O     -1.16000000    -14.44500000      4.56400000
H     -2.00400000    -14.23800000      4.96500000
H     -0.59000000    -14.66000000      5.30300000
O     -8.52900000      8.10000000      4.59900000
H     -8.46000000      7.73100000      3.71800000
H     -9.14700000      7.52500000      5.05100000
O      9.72900000     -5.45500000     12.69300000
H      8.99300000     -4.98600000     13.08700000
H      9.72300000     -6.31200000     13.11900000
O    -10.41800000     -5.84100000      8.73600000
H    -10.82500000     -6.70300000      8.64500000
H    -10.15900000     -5.60300000      7.84600000
O      1.07500000    -14.50400000      6.05800000
H      1.98100000    -14.44000000      6.36000000
H      1.05200000    -13.98200000      5.25600000
O    -14.05600000      0.70700000     -0.77500000
H    -14.74100000      0.51100000     -1.41500000
H    -13.37100000      0.06200000     -0.95100000
O      0.22000000      0.97500000     10.65500000
H      0.43700000      0.35800000     11.35300000
H     -0.14900000      1.73200000     11.11000000
O     12.79200000      5.97400000     -4.25000000
H     13.05000000      6.30000000     -3.38800000
H     12.29000000      6.69200000     -4.63700000
O      5.22200000      9.44100000     11.74900000
H      5.18500000     10.31500000     11.35900000
H      4.45300000      9.40100000     12.31800000
O     13.21400000     10.42300000     -2.86800000
H     14.05600000     10.53500000     -2.42500000
H     13.38000000     10.69800000     -3.77000000
O     -6.82500000      0.98000000     16.63700000
H     -6.37400000      1.78100000     16.37100000
H     -6.69000000      0.93100000     17.58300000
O     15.72000000      9.20100000      0.68000000
H     15.02900000      8.61200000      0.98600000
H     16.22400000      8.67500000      0.05900000
O     -2.94500000     -1.47000000    -16.56400000
H     -3.70900000     -1.47400000    -17.14100000
H     -2.70000000     -0.54700000    -16.49800000
O      2.65200000    -13.19800000      9.31200000
H      1.92800000    -13.52000000      9.84900000
H      2.44600000    -12.27500000      9.16200000
O     -7.67800000      3.16100000      5.48200000
H     -7.79700000      4.01400000      5.89800000
H     -7.74400000      3.34100000      4.54400000
O     -1.98000000    -12.69000000      0.33500000
H     -1.57600000    -12.53500000      1.18800000
H     -2.51600000    -11.91200000      0.17900000
O     -0.08600000     14.60600000     -2.06600000
H      0.27500000     13.72300000     -2.13700000
H      0.48000000     15.04500000     -1.43100000
O     10.85900000      0.68100000    -10.88300000
H     10.12700000      1.23600000    -11.15300000
H     10.60400000      0.35100000    -10.02100000
O     -0.75400000      0.95200000      8.01800000
H     -0.66800000      1.90500000      7.98900000
H     -0.49900000      0.71500000      8.90900000
O     -4.19100000     -8.64500000     -4.77200000
H     -3.40900000     -8.21600000     -5.12100000
H     -3.94400000     -8.90700000     -3.88500000
O     -6.21700000      1.07300000      5.86200000
H     -5.95400000      1.20700000      6.77300000
H     -6.47300000      1.94300000      5.55600000
O      5.18400000      3.71400000    -13.89300000
H      5.77100000      3.83400000    -13.14700000
H      4.39700000      4.20600000    -13.66100000
O      0.90800000     10.11600000     -6.28300000
H      1.53000000      9.51300000     -5.87600000
H      1.44200000     10.65700000     -6.86300000
O      6.44800000      1.18300000     -7.04200000
H      7.35900000      1.38600000     -6.82900000
H      6.43600000      0.23500000     -7.16800000
O     -7.04600000     -2.51000000      8.45600000
H     -6.64300000     -3.37200000      8.55400000
H     -6.35400000     -1.89400000      8.69900000
O     14.47000000      3.68500000      0.50900000
H     15.32700000      4.10600000      0.44000000
H     14.51000000      3.19400000      1.32900000
O     10.96600000      0.02500000    -14.47500000
H     10.05800000      0.20300000    -14.23200000
H     11.33600000     -0.41900000    -13.71200000
O      7.85200000     -1.06800000      8.84900000
H      8.50600000     -1.73200000      8.63300000
H      7.12200000     -1.24800000      8.25800000
O    -11.72700000      2.13300000    -12.99300000
H    -11.22200000      2.85400000    -13.36900000
H    -11.08500000      1.43600000    -12.85900000
O    -14.26100000      5.75000000      2.12500000
H    -14.89100000      6.08000000      2.76500000
H    -14.68900000      4.98600000      1.73900000
O     13.78400000     -6.52700000     -3.42600000
H     14.19400000     -6.44000000     -4.28700000
H     13.07200000     -5.88800000     -3.43500000
O      9.68400000     -3.05500000      8.33600000
H     10.23200000     -3.27800000      9.08800000
H      9.33800000     -3.89500000      8.03500000
O     -4.67500000     10.39500000     10.14100000
H     -5.62200000     10.51800000     10.08000000
H     -4.56000000      9.44700000     10.20800000
O     11.00700000    -10.33900000     -5.36600000
H     11.00300000     -9.55600000     -4.81600000
H     10.64000000    -10.04800000     -6.20100000
O     -5.00800000     -7.66700000      9.43500000
H     -5.74200000     -8.16700000      9.79200000
H     -5.05500000     -7.81200000      8.49000000
O      8.21800000      1.55200000    -13.54000000
H      8.09900000      1.81200000    -12.62700000
H      7.58100000      0.85000000    -13.67400000
O     -1.80100000     -7.20500000     -4.49200000
H     -2.47000000     -6.52000000     -4.47200000
H     -0.99400000     -6.74400000     -4.72200000
O     -1.73800000      9.38400000    -12.66100000
H     -1.40900000      9.70100000    -13.50200000
H     -1.81600000     10.17100000    -12.12200000
O      8.59100000    -12.85600000     -9.78700000
H      9.04700000    -12.83900000     -8.94600000
H      8.61000000    -11.94800000    -10.08900000
O     12.24900000    -11.90800000      5.35200000
H     12.98800000    -11.54800000      5.84300000
H     11.63800000    -12.20800000      6.02600000
O     -6.73400000     -5.90100000      1.63300000
H     -5.79400000     -6.02700000      1.76300000
H     -6.94200000     -5.11200000      2.13300000
O    -11.73600000     -0.44500000     -1.57600000
H    -11.34900000     -1.07100000     -0.96300000
H    -11.29300000     -0.61800000     -2.40700000
O      2.43700000     14.04300000      4.25300000
H      1.60400000     14.46400000      4.46700000
H      2.46400000     13.26700000      4.81200000
O      8.72500000     -3.80800000     -8.64600000
H      9.00100000     -3.95800000     -9.55000000
H      9.33000000     -4.33200000     -8.12100000
O     -5.82100000      7.31800000      8.21000000
H     -5.40200000      7.42500000      9.06400000
H     -5.33000000      7.89700000      7.62800000
O     -6.06600000      9.34500000      1.16100000
H     -5.15800000      9.48600000      1.43200000
H     -6.05400000      9.46500000      0.21200000
O     -0.75400000     -3.41900000    -13.27300000
H     -1.47900000     -2.79400000    -13.26200000
H     -0.48000000     -3.45200000    -14.19000000
O     -8.52600000      2.26300000    -14.46500000
H     -9.36200000      2.67700000    -14.68000000
H     -8.70500000      1.32300000    -14.51100000
O      3.62100000      6.60900000     -8.82700000
H      4.02800000      7.10000000     -8.11300000
H      3.77100000      5.69100000     -8.60100000
O      4.60600000      8.65100000      0.90200000
H      4.66400000      7.73600000      0.62600000
H      4.90900000      8.64700000      1.81000000
O     -6.55100000     -9.79400000     -5.22200000
H     -6.54100000    -10.20700000     -4.35800000
H     -5.76600000     -9.24700000     -5.23600000
O     -5.77900000     11.04000000     -8.05400000
H     -6.14600000     10.93000000     -7.17700000
H     -4.92100000     10.61900000     -8.00900000
O      7.95800000     -1.50800000     -7.54000000
H      7.95000000     -1.91400000     -6.67300000
H      8.13600000     -2.23100000     -8.14100000
O      5.12600000      7.65600000      6.96900000
H      5.61300000      8.45300000      6.75900000
H      5.68700000      6.94500000      6.65900000
O      6.90500000      0.22400000    -10.17100000
H      6.03700000      0.03100000     -9.81600000
H      7.40500000     -0.57900000    -10.03100000
O     -3.97800000     12.97100000      9.34700000
H     -4.02700000     12.04100000      9.56800000
H     -3.77000000     13.40300000     10.17500000
O      4.26800000    -17.08100000      0.81800000
H      4.16700000    -16.97200000      1.76400000
H      3.38700000    -16.94800000      0.46700000
O    -15.86600000     -5.14300000      1.85900000
H    -15.76000000     -5.82000000      1.19100000
H    -16.49900000     -4.53200000      1.48200000
O      6.63800000      3.13700000      1.88300000
H      6.02700000      2.93900000      2.59300000
H      6.07800000      3.31700000      1.12800000
O    -14.46600000     10.05300000     -4.89400000
H    -14.03600000      9.67900000     -4.12500000
H    -14.36400000     10.99900000     -4.78800000
O      2.06500000    -14.97600000     -3.99900000
H      1.19900000    -15.24900000     -4.30100000
H      2.18600000    -15.43600000     -3.16900000
O     15.54900000     -9.45700000      0.77100000
H     15.10000000     -9.03200000      0.04000000
H     16.46100000     -9.17800000      0.68700000
O     13.59600000     -4.78700000     -8.27900000
H     13.37000000     -3.85700000     -8.29800000
H     14.49600000     -4.82200000     -8.60200000
O    -11.72900000     -4.63000000     -6.07700000
H    -11.09800000     -5.25600000     -5.72200000
H    -11.34200000     -4.34200000     -6.90400000
O     -3.27400000     -6.78600000      1.53700000
H     -2.68100000     -6.62000000      0.80400000
H     -3.11000000     -7.69800000      1.77700000
O     15.62300000      0.78600000     -1.80900000
H     16.57100000      0.82500000     -1.68200000
H     15.29900000      1.61100000     -1.44700000
O      0.42700000     -5.20200000     13.49900000
H      1.14500000     -5.28000000     12.87100000
H      0.33300000     -4.26000000     13.64100000
O      9.08100000     -6.78600000      2.00600000
H      9.22200000     -7.56400000      2.54700000
H      9.70800000     -6.87800000      1.28800000
O     12.81300000    -12.85500000     -4.55500000
H     12.23700000    -12.20800000     -4.14800000
H     13.14900000    -12.41800000     -5.33700000
O      8.95700000      5.19800000     14.29600000
H      8.10800000      4.78900000     14.46300000
H      9.36200000      5.27100000     15.16100000
O    -10.19100000     11.92400000      5.94900000
H    -11.03200000     11.66800000      5.57000000
H     -9.53800000     11.51900000      5.37800000
O     13.21400000     -5.16900000      1.68500000
H     12.37400000     -5.31800000      1.25000000
H     13.45700000     -6.02600000      2.03500000
O     -2.66300000     -1.26200000     -7.67800000
H     -2.47700000     -1.05500000     -6.76200000
H     -2.27700000     -0.53700000     -8.17000000
O     -5.87100000    -16.31600000     -1.59400000
H     -6.08100000    -16.53200000     -0.68500000
H     -5.94100000    -17.14900000     -2.06000000
O     -2.03100000      7.97800000     10.25400000
H     -1.40700000      7.36200000     10.63800000
H     -1.53800000      8.41800000      9.56200000
O     15.74100000      7.01200000     -4.38800000
H     15.01400000      6.46200000     -4.67900000
H     15.85000000      6.79700000     -3.46200000
O      9.42600000     11.65000000     -2.42800000
H      9.76500000     11.35000000     -3.27200000
H      8.91700000     12.43300000     -2.64000000
O     -7.47000000     -4.52400000     -2.88400000
H     -7.96500000     -4.38300000     -2.07700000
H     -7.03500000     -5.36700000     -2.75400000
O      4.68000000     -5.87300000    -12.49300000
H      4.88000000     -5.90700000    -11.55700000
H      3.93600000     -5.27500000    -12.55700000
O    -12.90600000      7.07800000     -8.37700000
H    -13.13600000      6.97800000     -7.45300000
H    -12.43500000      6.27500000     -8.59500000
O     12.29800000     -7.09800000     -9.53900000
H     12.72500000     -6.24200000     -9.51000000
H     13.02000000     -7.72700000     -9.51500000
O     12.72200000     -1.73500000     -8.46600000
H     12.85400000     -1.85800000     -7.52600000
H     11.89500000     -1.25800000     -8.53100000
O     -3.95600000     11.44900000     -5.81100000
H     -4.19000000     12.16300000     -6.40500000
H     -3.36000000     11.84900000     -5.17900000
O     12.23300000      2.48800000      8.27800000
H     11.39900000      2.09000000      8.03100000
H     12.08000000      3.43000000      8.20300000
O     -9.90200000    -10.28000000      4.20100000
H     -9.40200000     -9.66100000      4.73300000
H    -10.72400000     -9.82600000      4.01400000
O      5.54000000      3.83800000    -16.39600000
H      5.66700000      3.70800000    -15.45700000
H      4.82100000      4.46700000    -16.45600000
O     -0.60600000      1.12100000     -7.92000000
H     -0.69200000      1.63400000     -7.11600000
H     -0.49300000      1.77500000     -8.61000000
O     10.25100000     -1.02900000     11.23100000
H      9.39100000     -0.61700000     11.15700000
H     10.77700000     -0.39900000     11.72500000
O     15.60300000     -5.65600000      5.66500000
H     14.92900000     -5.11100000      6.07200000
H     15.63700000     -6.44200000      6.21000000
O      5.55100000     -9.16900000     -2.44300000
H      5.71900000    -10.10500000     -2.33300000
H      6.42100000     -8.77800000     -2.52300000
O    -11.11600000     -4.53200000    -12.72700000
H    -10.42200000     -4.45000000    -13.38100000
H    -10.73700000     -5.08900000    -12.04600000
O     11.46500000    -10.06000000      3.66400000
H     11.75800000    -10.70700000      4.30700000
H     11.71400000     -9.21700000      4.04300000
O      1.02700000     -9.10300000     -7.38000000
H      1.23800000     -8.90400000     -6.46700000
H      1.33200000    -10.00200000     -7.50500000
O      0.39300000     -5.34000000     10.46700000
H      0.02900000     -5.61600000      9.62700000
H      1.12800000     -5.93500000     10.61800000
O    -13.77600000      3.81000000      6.05700000
H    -14.25600000      3.53600000      6.83800000
H    -13.75500000      4.76600000      6.11100000
O     -3.81100000     15.63000000     -0.66600000
H     -3.69500000     16.57700000     -0.59300000
H     -3.47600000     15.28200000      0.16000000
O      3.61200000      1.13700000    -15.12100000
H      3.86000000      1.96600000    -14.71300000
H      3.74900000      0.48200000    -14.43600000
O     -0.37700000     14.70700000     10.99600000
H      0.35400000     15.16500000     11.41000000
H     -0.09600000     13.79300000     10.95600000
O     -4.56300000      5.41900000      4.63700000
H     -4.53000000      6.18900000      4.06900000
H     -5.29100000      5.59200000      5.23400000
O     -5.27000000     -6.54300000     14.50700000
H     -5.21200000     -5.81500000     15.12600000
H     -4.65900000     -6.31100000     13.80700000
O      1.41900000     14.03900000      7.55700000
H      1.57600000     14.61100000      8.30900000
H      1.01000000     14.60700000      6.90500000
O      2.93600000     -1.74300000     -4.31400000
H      3.33300000     -1.16000000     -3.66700000
H      2.05400000     -1.39500000     -4.44100000
O     -7.04400000     15.57700000     -1.11100000
H     -6.72800000     16.44500000     -1.36300000
H     -6.32800000     14.98500000     -1.34200000
O      0.95800000      3.41700000     16.85900000
H      1.91000000      3.35600000     16.78100000
H      0.69500000      2.58400000     17.24900000
O     -2.07100000      8.85600000     -1.97500000
H     -1.81100000      8.77500000     -2.89300000
H     -1.25000000      8.78400000     -1.48700000
O      9.48900000     -7.49900000     -5.88600000
H      8.87600000     -6.81700000     -5.61200000
H     10.12900000     -7.54500000     -5.17600000
O     -3.63700000     10.98900000      1.86400000
H     -3.29300000     11.44600000      1.09700000
H     -3.27200000     10.10700000      1.80200000
O     -6.59200000    -11.13700000     -2.75400000
H     -6.62200000    -10.44700000     -2.09100000
H     -6.74700000    -11.94500000     -2.26600000
O      6.65300000    -10.08600000    -12.33800000
H      7.30000000    -10.71400000    -12.01600000
H      5.84700000    -10.31400000    -11.87400000
O      5.52200000      2.88700000    -10.88100000
H      5.91100000      3.72700000    -11.12400000
H      6.07000000      2.56700000    -10.16400000
O     -6.29600000     -1.57100000      4.99300000
H     -6.40000000     -0.66200000      5.27500000
H     -7.11500000     -1.99600000      5.24700000
O    -14.93200000     -9.75200000     -2.39700000
H    -15.47800000    -10.10400000     -3.09900000
H    -14.71100000     -8.86600000     -2.68500000
O     -3.55500000     -4.55800000    -15.11500000
H     -3.44000000     -5.16300000    -14.38300000
H     -3.39200000     -3.69300000    -14.73900000
O      4.39800000    -12.39100000      0.91000000
H      4.50900000    -11.58400000      1.41200000
H      5.07500000    -12.34700000      0.23400000
O      1.36100000      5.27800000      0.83300000
H      0.67700000      5.55000000      1.44600000
H      0.88900000      4.83600000      0.12800000
O     -7.45700000     13.43700000     -7.64300000
H     -6.72300000     13.53400000     -7.03600000
H     -7.05600000     13.13100000     -8.45600000
O      2.63100000      3.01000000    -17.28200000
H      2.77100000      2.44000000    -16.52600000
H      3.13000000      2.59900000    -17.98800000
O      8.19700000     -9.45000000      3.40300000
H      7.76300000     -9.45800000      2.55000000
H      9.09700000     -9.71700000      3.21700000
O      6.31500000    -13.83600000      4.63400000
H      6.67100000    -14.22300000      5.43400000
H      6.72100000    -12.97100000      4.58500000
O     13.30800000     11.63500000      2.39700000
H     13.30300000     12.59200000      2.39100000
H     13.54500000     11.40200000      3.29500000
O     -2.37600000     -9.84600000      2.00200000
H     -1.76300000    -10.38400000      1.50100000
H     -2.34500000    -10.20900000      2.88700000
O     -2.83300000     18.16800000      0.26800000
H     -2.39600000     17.58500000      0.88900000
H     -2.68900000     19.04600000      0.62100000
O      0.72700000      7.06100000     -3.28100000
H      0.29600000      7.90100000     -3.43600000
H      1.31300000      7.22500000     -2.54200000
O      1.18600000     -7.60100000     14.27000000
H      0.72500000     -6.78500000     14.07300000
H      0.73200000     -7.95400000     15.03500000
O      6.11600000     -2.39600000     16.13300000
H      6.43800000     -2.74500000     16.96400000
H      5.32100000     -2.89800000     15.95300000
O     -6.05500000     11.72600000      7.76100000
H     -5.85700000     11.95300000      6.85300000
H     -5.19900000     11.67100000      8.18600000
O     -1.22600000    -12.36200000      9.86200000
H     -0.86900000    -11.52200000     10.15300000
H     -0.56700000    -13.00500000     10.12300000
O     13.51900000     -4.57100000      6.78200000
H     13.17400000     -5.12400000      7.48400000
H     12.81100000     -4.53200000      6.13900000
O    -13.57300000     -1.66600000      7.27400000
H    -13.76900000     -2.56500000      7.53900000
H    -14.42500000     -1.22900000      7.26200000
O     -9.80200000      2.65900000     13.84400000
H     -9.02200000      2.10500000     13.83200000
H    -10.45500000      2.14200000     14.31600000
O     -8.35500000    -10.39700000     -8.53700000
H     -7.50700000    -10.79800000     -8.72900000
H     -8.21000000     -9.45900000     -8.66300000
O     10.26700000      2.69700000      2.56900000
H     10.98300000      3.30700000      2.39500000
H      9.83700000      3.04800000      3.34900000
O     -5.49200000     -8.62300000    -11.57900000
H     -4.73300000     -9.14200000    -11.31400000
H     -5.18200000     -7.71700000    -11.55700000
O     -2.51300000      8.16600000      3.79200000
H     -3.44000000      8.06200000      3.57700000
H     -2.10200000      8.41500000      2.96400000
O     -7.02200000     11.86600000     10.96400000
H     -7.19300000     12.23500000     11.83000000
H     -7.23600000     12.57400000     10.35600000
O    -13.31000000     -6.16000000      8.15300000
H    -12.65200000     -5.92000000      8.80600000
H    -14.03200000     -6.52600000      8.66400000
O      0.14700000     17.90900000     -3.63300000
H     -0.45000000     17.26100000     -4.00800000
H     -0.31200000     18.23800000     -2.86000000
O     -1.46900000     -7.68500000     -1.73200000
H     -1.69200000     -6.84600000     -1.32900000
H     -1.29000000     -7.47000000     -2.64700000
O      6.43600000     -8.97400000     13.04100000
H      5.82200000     -9.03500000     13.77200000
H      6.21500000     -8.14800000     12.61100000
O      8.65600000    -13.59100000     -6.36800000
H      9.42000000    -13.03100000     -6.22800000
H      8.01800000    -13.02100000     -6.79800000
O     -0.25700000      9.26300000      0.00300000
H      0.23200000      8.80600000      0.68700000
H      0.31900000      9.97900000     -0.26600000
O     10.24200000     -0.32200000     -8.46800000
H      9.53000000     -0.78700000     -8.02900000
H     10.58400000      0.27600000     -7.80400000
O     -9.36100000      0.85800000      0.53100000
H     -9.94800000      0.46800000     -0.11600000
H     -9.89800000      1.51200000      0.97900000
O      5.92900000     -6.97900000     -9.89100000
H      5.40000000     -7.55500000     -9.33900000
H      6.80700000     -7.02500000     -9.51300000
O     -1.58600000     -4.08400000      2.03900000
H     -1.90200000     -4.70900000      2.69100000
H     -1.77700000     -3.22600000      2.41800000
O     10.24400000     -7.03000000     -1.66200000
H     10.37200000     -7.63500000     -0.93200000
H     10.80500000     -6.28200000     -1.45500000
O      1.55400000     15.94900000     -7.30200000
H      1.96600000     16.35100000     -6.53700000
H      1.62600000     15.00800000     -7.14700000
O     -6.80900000     -9.19200000     -0.24100000
H     -7.71400000     -9.36000000      0.02400000
H     -6.32000000     -9.16900000      0.58200000
O     -0.33500000    -13.73700000    -11.11200000
H     -0.78800000    -13.66000000    -10.27100000
H     -0.76700000    -13.09500000    -11.67600000
O     -0.98100000      0.81200000    -16.70400000
H     -1.86200000      1.09200000    -16.95500000
H     -0.60700000      1.57100000    -16.25800000
O      9.57500000      5.97900000      0.91800000
H     10.35000000      6.12400000      1.46200000
H      9.76100000      5.16500000      0.45000000
O    -10.62200000     11.21800000     -6.81600000
H    -10.80000000     10.87200000     -5.94200000
H    -10.08100000     10.54700000     -7.23300000
O      9.73700000      4.33000000    -12.44800000
H      9.59200000      3.39400000    -12.59200000
H      9.43400000      4.48400000    -11.55400000
O     -3.70900000     -9.59500000     -2.24100000
H     -2.97500000     -9.02400000     -2.01300000
H     -4.06100000     -9.88000000     -1.39700000
O      5.50900000      5.07200000      9.70300000
H      4.85000000      5.73900000      9.89500000
H      6.31900000      5.56600000      9.57600000
O     -2.86400000      8.64200000      1.09400000
H     -3.27500000      7.80600000      0.87300000
H     -2.40100000      8.89900000      0.29600000
O      7.79100000     -4.35700000      0.77300000
H      6.96500000     -4.10000000      1.18400000
H      8.00600000     -5.19900000      1.17400000
O     -2.74100000      7.56900000     -5.94600000
H     -3.18900000      8.20000000     -5.38200000
H     -3.17500000      6.73500000     -5.76400000
O      2.26600000     -3.25500000    -13.61400000
H      1.37300000     -3.42600000    -13.31200000
H      2.30400000     -3.64800000    -14.48500000
O     11.87700000      2.91200000     -8.73800000
H     11.85800000      2.19100000     -8.10900000
H     12.40000000      2.58100000     -9.46700000
O     10.92300000     -4.73400000      5.70200000
H     10.28200000     -4.40300000      5.07200000
H     10.40300000     -4.97800000      6.46800000
O      6.28700000     -2.03400000     10.90300000
H      6.79300000     -1.65500000     10.18400000
H      6.87000000     -1.97900000     11.66100000
O     -6.49100000      7.72200000     -5.38700000
H     -6.80600000      7.57800000     -6.27900000
H     -6.75500000      6.93500000     -4.91000000
O      7.61300000      0.52400000     11.08000000
H      7.81800000      0.01700000     10.29500000
H      7.65700000      1.43700000     10.79500000
O      2.38600000      6.75400000     -1.05500000
H      3.31500000      6.52600000     -1.06300000
H      2.03300000      6.29400000     -0.29400000
O     12.08000000     -8.36700000     10.53100000
H     12.27600000     -9.30300000     10.51500000
H     11.30200000     -8.29400000     11.08400000
O      4.55600000      1.40300000     11.56400000
H      5.47100000      1.49200000     11.29600000
H      4.05800000      1.79400000     10.84600000
O     -1.69100000    -12.62900000     -2.55400000
H     -1.65300000    -11.69100000     -2.74100000
H     -1.86100000    -12.68000000     -1.61300000
O     -9.87300000      1.15200000     -5.24300000
H     -9.76800000      0.31600000     -4.78900000
H    -10.35500000      1.70100000     -4.62600000
O      0.45500000     -9.61400000     12.34200000
H      0.53900000     -9.02400000     13.09200000
H      1.01300000    -10.36000000     12.56100000
O     -3.06700000    -11.95800000     -7.15700000
H     -3.94100000    -11.57500000     -7.23100000
H     -3.12700000    -12.54900000     -6.40700000
O      4.10400000      3.10000000      5.05300000
H      4.10200000      3.73200000      4.33500000
H      3.17700000      2.93500000      5.22900000
O      6.89400000      5.20000000    -10.96100000
H      6.56700000      6.09900000    -10.99400000
H      7.36100000      5.14500000    -10.12700000
O      9.21500000     15.47200000     -0.32500000
H     10.04700000     15.64700000      0.11500000
H      8.99300000     14.57600000     -0.07100000
O     -8.22900000      9.24000000      7.21200000
H     -7.63000000      9.98600000      7.23400000
H     -8.27000000      8.99400000      6.28700000
O     -5.50500000     -9.92000000      4.47300000
H     -5.19800000     -9.34200000      5.17200000
H     -6.00800000     -9.34900000      3.89300000
O      9.93200000      1.43200000      6.75500000
H      9.22600000      1.04500000      6.23600000
H     10.37500000      0.68300000      7.15300000
O     14.21500000      3.79600000     -4.33500000
H     14.69000000      4.20900000     -3.61400000
H     13.53200000      4.42600000     -4.56400000
O    -13.86900000      2.39800000      3.16300000
H    -13.82400000      2.93100000      3.95700000
H    -14.49400000      2.85700000      2.60200000
O     -2.42300000    -15.14700000     -7.01600000
H     -2.93900000    -14.94500000     -6.23600000
H     -2.91700000    -15.83700000     -7.45900000
O      2.34700000     10.08200000      9.50600000
H      2.96300000     10.80900000      9.60300000
H      2.52400000      9.73300000      8.63200000
O     -3.07700000     -0.41200000      7.05100000
H     -2.26600000      0.02300000      7.31400000
H     -3.48000000      0.19000000      6.42500000
O    -10.86900000     -2.16500000      0.20500000
H    -11.64600000     -2.71000000      0.33600000
H    -10.70500000     -1.77400000      1.06300000
O    -11.03500000      3.80800000      6.91200000
H    -10.53700000      3.05900000      6.58500000
H    -11.93400000      3.64200000      6.62600000
O      5.47100000     -3.25400000      8.02700000
H      5.18200000     -3.77000000      7.27500000
H      5.40200000     -3.85300000      8.77000000
O     12.83400000     -1.32400000    -12.06900000
H     13.72900000     -1.02700000    -12.23000000
H     12.63800000     -1.02300000    -11.18100000
O     -2.71300000      3.54100000     -5.55900000
H     -3.11900000      3.75200000     -6.40000000
H     -3.37300000      3.02300000     -5.09900000
O     14.48400000      2.69800000    -10.39300000
H     14.65200000      2.55300000     -9.46200000
H     15.31500000      3.02500000    -10.73800000
O      1.71000000     -4.12800000     -3.74500000
H      1.96600000     -4.38600000     -2.86000000
H      2.23600000     -3.35000000     -3.92900000
O     -6.66800000     10.13300000    -10.65000000
H     -5.79200000     10.13900000    -11.03600000
H     -6.51400000     10.16800000     -9.70600000
O      9.61500000      0.13300000     -5.16400000
H     10.02800000      0.36900000     -4.33300000
H      8.98000000     -0.54400000     -4.93200000
O     15.40000000      5.86700000     -8.13700000
H     15.15200000      4.95300000     -7.99700000
H     14.60100000      6.28600000     -8.45700000
O      7.96900000    -10.25400000     -9.93700000
H      8.00700000     -9.36800000    -10.29800000
H      7.97100000    -10.12500000     -8.98800000
O      7.10300000     -5.72200000      5.36600000
H      7.48300000     -5.24200000      4.63000000
H      7.80500000     -5.75600000      6.01600000
O      6.36700000     11.66100000     -8.10400000
H      7.13500000     11.88100000     -8.63200000
H      6.72700000     11.26000000     -7.31300000
O     -9.96100000     -6.66900000     -0.21400000
H     -9.34900000     -5.93400000     -0.18200000
H    -10.18300000     -6.83600000      0.70200000
O      0.28200000     15.49400000      5.25800000
H     -0.17400000     15.25800000      4.45000000
H     -0.38700000     15.91800000      5.79500000
O      2.63500000     -3.05900000     13.78500000
H      1.77700000     -2.71200000     14.02900000
H      2.89700000     -2.53700000     13.02600000
O      1.47700000    -12.75000000      3.94500000
H      2.36600000    -13.02700000      3.72100000
H      1.10700000    -12.43900000      3.11900000
O     12.81100000      4.76000000    -11.71800000
H     11.94500000      4.35100000    -11.70800000
H     13.37600000      4.13600000    -11.26200000
O     14.43800000     -6.30200000     -6.15300000
H     13.82700000     -7.03800000     -6.14600000
H     14.06500000     -5.68700000     -6.78400000
O     -2.86000000      1.44300000     16.27700000
H     -3.70400000      0.99200000     16.26600000
H     -2.21900000      0.74800000     16.42600000
O      1.30900000      1.78500000    -11.93600000
H      2.20100000      1.55900000    -12.20000000
H      0.90700000      0.94700000    -11.70800000
O      2.33300000      4.50800000     13.71300000
H      1.42400000      4.31400000     13.94300000
H      2.29600000      4.76900000     12.79300000
O      8.86800000     -4.47700000      3.62600000
H      8.65600000     -3.66900000      3.15800000
H      9.02200000     -5.12100000      2.93400000
O      2.86000000     -8.46600000    -16.26600000
H      2.68100000     -7.89500000    -15.51900000
H      3.64300000     -8.09300000    -16.67000000
O     13.19500000     -4.05900000     12.21100000
H     13.81300000     -4.77000000     12.04200000
H     12.52600000     -4.15800000     11.53400000
O     14.42200000      0.78800000      8.89800000
H     14.20700000      0.15300000      9.58100000
H     13.75900000      1.47300000      8.99100000
O     -0.02600000      3.57600000    -17.37900000
H      0.89500000      3.33400000    -17.47900000
H     -0.42500000      3.35300000    -18.22000000
O     -9.85800000    -12.31100000     -6.62200000
H    -10.76300000    -12.02000000     -6.73000000
H     -9.33400000    -11.52300000     -6.76900000
O     -2.43500000      3.73200000    -12.82300000
H     -3.38600000      3.62400000    -12.80800000
H     -2.28900000      4.61500000    -12.48300000
O      8.24900000      7.76500000     13.24100000
H      7.35500000      7.73600000     13.57900000
H      8.59700000      6.88900000     13.40800000
O     -3.63800000     -5.52900000     -5.97400000
H     -3.42900000     -5.12800000     -6.81800000
H     -4.35200000     -4.99500000     -5.62500000
O     -6.15700000     -9.51000000     12.43800000
H     -5.94200000     -8.58700000     12.30300000
H     -5.58400000     -9.78700000     13.15300000
O      4.42300000     -8.49000000     -7.78100000
H      4.42000000     -9.31200000     -7.29200000
H      4.22400000     -7.82100000     -7.12600000
O    -10.97800000     -1.38000000     -9.09200000
H    -11.14900000     -1.88400000     -9.88700000
H    -10.19800000     -0.86500000     -9.29900000
O      2.03100000     -7.52500000     10.74900000
H      2.81100000     -8.07700000     10.69500000
H      1.41900000     -8.02700000     11.28800000
O      6.54800000      0.81400000     13.65200000
H      7.21600000      0.81700000     12.96600000
H      5.74700000      0.53800000     13.20500000
O      6.73300000      9.88800000      6.39400000
H      6.47900000     10.73500000      6.76000000
H      7.50600000      9.63100000      6.89800000
O     17.24400000     -4.55300000      1.65400000
H     16.49700000     -4.24000000      2.16400000
H     17.93000000     -3.90400000      1.81200000
O      3.78800000    -15.97600000      4.51100000
H      3.80600000    -15.02000000      4.47900000
H      3.95600000    -16.18800000      5.42900000
O      3.99100000    -13.51800000      3.23500000
H      4.14000000    -13.16800000      2.35700000
H      4.84100000    -13.44300000      3.66900000
O     -0.85700000      6.81600000     14.54100000
H     -1.61500000      7.25200000     14.15000000
H     -1.09100000      5.88800000     14.54700000
O     -2.03000000     -1.71500000      9.46100000
H     -1.78200000     -1.66800000      8.53700000
H     -1.89100000     -2.63200000      9.69900000
O     -5.20700000     -3.41900000     -4.52900000
H     -5.70800000     -3.10400000     -5.28200000
H     -5.87100000     -3.72300000     -3.91000000
O      6.92100000    -16.42700000      3.86300000
H      6.45600000    -15.64600000      4.16200000
H      6.74600000    -16.46500000      2.92200000
O      4.22300000      0.82500000    -12.51000000
H      4.53400000      1.66100000    -12.16200000
H      5.02100000      0.32700000    -12.68600000
O     -2.00000000     -7.54000000    -10.05300000
H     -2.29300000     -8.20700000     -9.43200000
H     -1.55200000     -6.88900000     -9.51200000
O      5.63500000      7.24600000    -12.03800000
H      5.44500000      6.99900000    -12.94300000
H      4.92300000      7.83900000    -11.79700000
O     -0.19700000     14.20400000      2.92100000
H     -0.41800000     13.58300000      2.22700000
H     -0.61700000     15.02200000      2.65300000
O     15.33400000     -3.53400000     -0.54600000
H     16.08800000     -4.06800000     -0.79500000
H     15.06300000     -3.88300000      0.30300000
O      0.62400000    -14.31300000     10.86900000
H      1.15700000    -14.16400000     11.65000000
H      0.66000000    -15.26000000     10.73200000
O      1.38800000     -5.85900000      4.19700000
H      1.48900000     -5.87500000      3.24500000
H      1.95500000     -6.56300000      4.51000000
O     -9.45300000      1.32700000      6.29500000
H     -9.22200000      1.07000000      7.18800000
H     -8.73500000      1.89400000      6.01500000
O     -1.58100000     -3.08100000     -2.01600000
H     -1.37400000     -2.61400000     -2.82500000
H     -1.27200000     -2.50200000     -1.31900000
O     -0.80800000      9.24300000     -4.23600000
H     -1.72600000      9.40100000     -4.45700000
H     -0.32300000      9.88500000     -4.75500000
O     -7.94900000      4.35900000     -1.81800000
H     -7.33200000      5.08300000     -1.71200000
H     -8.54400000      4.43900000     -1.07300000
O     -1.07800000      3.37700000     11.85000000
H     -1.16600000      2.99800000     12.72400000
H     -1.97400000      3.41300000     11.51300000
O     11.09500000      4.24400000     -6.18500000
H     10.86500000      5.07900000     -5.77600000
H     11.49500000      4.48900000     -7.02000000
O     -4.26400000     -8.87600000     15.40900000
H     -4.83400000     -9.63100000     15.26300000
H     -4.76600000     -8.13000000     15.08100000
O      8.78300000      2.72300000     -5.85600000
H      9.08500000      1.86000000     -5.57300000
H      9.57700000      3.25700000     -5.88300000
O     -6.37500000      0.80100000    -11.86600000
H     -6.17500000      0.98400000    -12.78400000
H     -5.57100000      0.41600000    -11.51700000
O     -3.50800000    -10.49500000     12.37200000
H     -3.70200000     -9.56100000     12.45400000
H     -2.68700000    -10.61100000     12.85200000
O     15.15600000     -0.63400000      1.20100000
H     14.98800000     -1.40900000      1.73700000
H     15.44500000     -0.98400000      0.35800000
O     -1.75200000    -11.25500000      4.52400000
H     -2.55900000    -11.69100000      4.25300000
H     -1.25700000    -11.93100000      4.98600000
O     12.11900000      6.43000000     -7.80700000
H     12.26500000      6.62800000     -8.73300000
H     12.18200000      7.27800000     -7.36900000
O      8.24700000      5.79600000      8.77400000
H      8.03900000      6.63300000      9.19000000
H      8.09700000      5.94800000      7.84100000
O      8.64500000     -9.63600000     -7.15800000
H      8.19300000    -10.03600000     -6.41500000
H      8.78300000     -8.72700000     -6.89300000
O     -1.96300000     -2.61400000      4.45900000
H     -1.06600000     -2.87000000      4.67100000
H     -2.50900000     -3.15800000      5.02700000
O    -13.39300000      8.54100000     -2.83200000
H    -13.38500000      8.69200000     -1.88600000
H    -14.28100000      8.23500000     -3.01800000
O     -9.00200000      5.14100000     -8.61200000
H     -8.75000000      4.51700000     -7.93100000
H     -9.94900000      5.23500000     -8.51100000
O     -3.52800000    -12.80400000     11.08300000
H     -3.52100000    -12.03000000     11.64600000
H     -2.69900000    -12.75900000     10.60500000
O    -12.98600000     -4.08600000      1.01900000
H    -13.10400000     -4.68600000      1.75500000
H    -13.85500000     -3.71100000      0.87300000
O     -4.60800000      7.76100000     10.57600000
H     -4.69300000      7.17800000     11.33000000
H     -3.67000000      7.76900000     10.38300000
O    -12.92500000      9.48600000      0.06900000
H    -12.15000000      9.82200000      0.51900000
H    -13.66100000      9.80200000      0.59300000
O     -0.57100000      5.06500000     -1.09500000
H     -0.73200000      5.96300000     -1.38500000
H     -1.11200000      4.52700000     -1.67300000
O     -1.40600000    -11.30800000    -12.51000000
H     -2.16300000    -10.86300000    -12.12700000
H     -1.73200000    -11.66900000    -13.33400000
O     -6.05400000     -1.25700000    -16.94500000
H     -6.82400000     -1.80400000    -16.79300000
H     -6.27100000     -0.41900000    -16.53700000
O    -12.43300000     -5.66800000     -1.25600000
H    -12.53500000     -5.12100000     -0.47700000
H    -11.50700000     -5.91000000     -1.26000000
O    -10.49600000      7.28000000     -5.55400000
H    -11.36400000      7.04400000     -5.88200000
H    -10.62300000      8.12800000     -5.13000000
O     -0.03200000     14.20100000     -5.07600000
H      0.87700000     13.90100000     -5.04200000
H     -0.08100000     14.89200000     -4.41500000
O      0.61800000     -1.73400000    -15.89700000
H      0.32400000     -0.82300000    -15.90400000
H      0.26100000     -2.10700000    -16.70300000
O      4.81200000     15.94600000      0.86300000
H      4.71700000     15.59600000      1.74800000
H      4.75700000     16.89500000      0.97300000
O      0.35600000      0.82200000     17.89200000
H     -0.14200000      0.03500000     17.66900000
H      1.17500000      0.49000000     18.26200000
O     -0.26300000      2.47800000    -14.31200000
H      0.09700000      2.09700000    -13.51100000
H     -1.16300000      2.70900000    -14.08300000
O      3.21700000      6.87500000     10.33300000
H      3.05200000      7.14200000     11.23700000
H      3.22900000      7.69500000      9.83900000
O    -12.58900000     -5.29600000     10.67800000
H    -13.15700000     -6.02100000     10.93900000
H    -11.96100000     -5.21300000     11.39600000
O    -16.76900000     -1.01400000      3.15400000
H    -15.88100000     -0.84100000      2.84100000
H    -16.65100000     -1.60700000      3.89600000
O      9.63800000     -4.09800000     -2.97500000
H      8.82900000     -4.54600000     -2.72700000
H      9.63600000     -3.29500000     -2.45300000
O      2.66700000      5.31500000      8.08100000
H      3.44100000      5.72000000      7.69000000
H      2.59900000      5.71500000      8.94800000
O     -0.53500000      3.64400000     -9.46600000
H      0.20200000      3.96700000     -9.98400000
H     -1.10100000      4.40800000     -9.35300000
O      1.30200000     12.38000000     -2.72100000
H      1.75600000     13.15400000     -3.05300000
H      1.52200000     11.68800000     -3.34500000
O     -7.83200000      9.18200000     12.27400000
H     -7.61900000      8.47800000     12.88600000
H     -6.99800000      9.39900000     11.85800000
O     -5.82900000     -4.25500000     16.25300000
H     -6.42500000     -4.88700000     16.65700000
H     -6.00100000     -3.43500000     16.71400000
O      6.54300000    -12.04300000     -7.39800000
H      5.80500000    -12.10800000     -8.00300000
H      6.32400000    -11.30400000     -6.83200000
O    -14.76500000      2.22200000      8.30700000
H    -14.16200000      1.71000000      8.84500000
H    -15.35900000      1.57400000      7.92900000
O      2.19600000      5.43300000     -4.82200000
H      2.43200000      5.85300000     -5.65000000
H      1.58100000      6.04200000     -4.41300000
O     -7.34400000    -11.69700000      8.69800000
H     -8.29500000    -11.59700000      8.72500000
H     -7.00700000    -10.88800000      9.08300000
O     -8.31100000     10.85700000      3.91400000
H     -8.40600000      9.93000000      3.69500000
H     -7.41700000     10.93500000      4.24700000
O      9.03100000      3.23600000     -0.13800000
H      9.76400000      2.77100000      0.26400000
H      8.43300000      3.41500000      0.58700000
O     -5.00600000    -15.34700000     -3.98700000
H     -5.32000000    -15.45100000     -3.08900000
H     -5.64500000    -15.82100000     -4.52000000
O     13.09800000      7.94400000      0.97000000
H     12.72600000      7.23000000      1.48900000
H     12.57000000      8.70800000      1.20100000
O     -4.79400000     -6.05000000    -11.56200000
H     -5.29800000     -5.32300000    -11.92900000
H     -4.07300000     -6.17600000    -12.17900000
O     11.61200000      0.57500000      1.41100000
H     12.53300000      0.77400000      1.57900000
H     11.13000000      1.21000000      1.93900000
O      9.02700000     -8.02100000     13.71100000
H      8.21500000     -8.40400000     13.37900000
H      9.65100000     -8.74700000     13.71100000
O      2.52700000    -10.62900000      6.03800000
H      2.24800000    -11.38900000      5.52800000
H      1.72400000    -10.30900000      6.45000000
O     -1.32600000     12.98500000      0.63500000
H     -1.85900000     12.33000000      0.18500000
H     -0.72900000     13.31200000     -0.03800000
O    -13.54100000      5.19100000     -3.40400000
H    -14.27100000      5.34800000     -2.80400000
H    -12.95500000      4.61000000     -2.92000000
O     12.95200000     -2.37300000     -1.24200000
H     13.83300000     -2.68900000     -1.04300000
H     12.41500000     -3.16500000     -1.27400000
O      3.89200000     13.52500000      6.82400000
H      2.97000000     13.56100000      7.07900000
H      3.97100000     12.71100000      6.32600000
O      1.23100000      7.03600000      3.85200000
H      1.34800000      6.26100000      3.30100000
H      2.10500000      7.42000000      3.91300000
O     -4.35400000      9.10500000     -4.32200000
H     -5.23200000      8.82700000     -4.58300000
H     -4.16400000      9.85600000     -4.88400000
O      5.18500000      1.74800000     15.97700000
H      4.79800000      2.59700000     15.76300000
H      5.81500000      1.58700000     15.27500000
O    -12.96300000      0.89500000      9.86500000
H    -12.46700000      1.39700000     10.51200000
H    -12.31800000      0.30600000      9.47300000
O      0.50700000     -6.85200000    -14.82300000
H     -0.06800000     -7.46900000    -15.27600000
H      0.46100000     -7.11200000    -13.90300000
O      6.73100000    -14.34800000     -4.03600000
H      7.11300000    -14.26300000     -4.90900000
H      7.35700000    -14.88800000     -3.55200000
O    -11.64900000     -8.71600000     -1.70600000
H    -12.14100000     -8.82700000     -2.52000000
H    -12.18200000     -9.15300000     -1.04200000
O      2.40200000     -8.31900000     -5.00600000
H      2.78300000     -9.05100000     -4.52200000
H      3.15400000     -7.78500000     -5.26500000
O     -0.54100000    -15.70600000     -4.82700000
H     -1.09800000    -15.40100000     -5.54400000
H     -1.15600000    -16.00400000     -4.15700000
O      9.09600000     10.64800000      0.03700000
H      8.16100000     10.46900000     -0.06500000
H      9.35000000     11.06700000     -0.78600000
O     -3.76600000     -7.82400000     11.70700000
H     -3.15400000     -7.09800000     11.83300000
H     -4.12500000     -7.68500000     10.83100000
O     -2.14100000     -0.78100000     12.83400000
H     -1.24700000     -1.11800000     12.89200000
H     -2.50600000     -0.91600000     13.70800000
O    -14.56300000      2.77900000     -7.74600000
H    -15.30500000      2.44700000     -8.25100000
H    -13.96700000      3.13700000     -8.40400000
O     11.24000000     -7.40600000      4.50200000
H     11.06100000     -6.48000000      4.66500000
H     12.16900000     -7.50900000      4.70800000
O     -6.33200000    -13.66700000     -5.83300000
H     -5.44300000    -13.45100000     -5.55200000
H     -6.83100000    -12.86300000     -5.69000000
O     -9.93400000    -11.56800000      9.45700000
H     -9.45800000    -10.98800000     10.05000000
H    -10.08300000    -12.36400000      9.96700000
O    -10.05300000     10.47800000     11.07800000
H     -9.30900000     10.03600000     11.48600000
H     -9.97700000     10.26600000     10.14700000
O     -2.07400000     -5.64100000     11.97100000
H     -1.50600000     -5.50500000     12.72900000
H     -1.46900000     -5.76300000     11.23800000
O     -7.78400000      7.59600000      2.09000000
H     -7.20500000      8.24400000      1.69000000
H     -8.38200000      7.34300000      1.38600000
O     -2.50300000     -0.05600000     -4.99500000
H     -3.38000000     -0.39000000     -4.80200000
H     -1.93200000     -0.51200000     -4.37700000
O     -3.82200000      3.40400000     10.52000000
H     -4.63000000      3.54600000     11.01200000
H     -3.59100000      2.49200000     10.69700000
O      4.92400000      0.39100000      3.37200000
H      4.41100000     -0.38900000      3.58300000
H      4.79800000      0.97100000      4.12200000
O      1.27200000     -0.29900000     -5.87000000
H      0.76300000      0.49400000     -6.03800000
H      2.18300000     -0.02900000     -5.98500000
O     -8.96400000     -8.82500000     -5.76400000
H     -8.06900000     -9.10100000     -5.56600000
H     -9.22300000     -8.29400000     -5.01100000
O     17.01100000      5.02300000      0.56900000
H     17.04600000      5.97100000      0.69700000
H     17.69300000      4.84300000     -0.07800000
O     -4.59100000     14.47300000     -3.03600000
H     -4.50000000     15.13900000     -3.71700000
H     -4.21500000     14.87600000     -2.25400000
O     -5.26700000      6.14400000     15.38200000
H     -4.40000000      6.42500000     15.67600000
H     -5.77300000      6.95400000     15.31800000
O      4.71200000     -2.23400000      4.58800000
H      4.08300000     -1.60600000      4.94200000
H      4.85700000     -2.85600000      5.30100000
O      9.00700000    -11.37000000      7.78100000
H      9.96300000    -11.40300000      7.80800000
H      8.74800000    -12.22500000      7.43800000
O     -5.76500000      7.62200000    -14.12400000
H     -6.32300000      7.66000000    -14.90100000
H     -6.32800000      7.25500000    -13.44300000
O     -9.44000000     -7.53400000     -3.37900000
H     -9.96600000     -7.70100000     -2.59700000
H     -8.53600000     -7.66400000     -3.09300000
O      5.00100000     -0.39600000      7.82500000
H      5.05600000     -1.30900000      8.10600000
H      4.34200000     -0.00800000      8.40200000
O      4.61000000      0.60700000     -3.16900000
H      4.97200000      1.32400000     -3.69000000
H      4.97000000      0.74200000     -2.29300000
O      7.39800000      7.99500000     10.34300000
H      6.56900000      8.46800000     10.41300000
H      7.70100000      7.90800000     11.24700000
O      7.60300000     -5.37900000     -5.38500000
H      8.42400000     -4.89800000     -5.48700000
H      6.96900000     -4.71600000     -5.11000000
O     10.95000000     -9.56000000     -8.54200000
H      9.99700000     -9.58400000     -8.45700000
H     11.12000000     -8.80900000     -9.11200000
O     -7.82200000     -2.22400000    -12.34900000
H     -7.73200000     -3.00400000    -11.80200000
H     -8.23700000     -1.57800000    -11.77800000
O     -5.18100000     -0.08800000     -0.33700000
H     -5.02900000     -0.99600000     -0.07500000
H     -5.61700000     -0.15300000     -1.18700000
O      6.87400000    -16.98300000      0.97700000
H      5.93200000    -16.93900000      0.81600000
H      7.25400000    -16.37100000      0.34600000
O      0.34600000    -12.10000000     -5.16500000
H      0.10100000    -11.18700000     -5.01800000
H     -0.11600000    -12.58500000     -4.48100000
O     -4.64100000     -7.69300000     -7.78900000
H     -3.82600000     -8.09300000     -7.48600000
H     -4.52900000     -6.75900000     -7.61300000
O    -10.59900000    -12.47300000     -2.00500000
H    -10.15400000    -13.21400000     -2.41600000
H    -10.46600000    -12.60400000     -1.06700000
O      8.69200000      3.64000000    -15.29900000
H      8.65600000      2.80700000    -14.82900000
H      8.67700000      4.30500000    -14.61000000
O    -10.18400000      6.16600000      5.85300000
H    -10.39900000      5.72800000      5.02900000
H    -10.43800000      5.53800000      6.53000000
O     10.55400000      0.00900000     13.87300000
H     10.20600000      0.73200000     14.39500000
H     10.09400000     -0.76500000     14.19700000
O     -1.80400000     15.15700000     -7.21300000
H     -1.12500000     15.01200000     -6.55400000
H     -1.64600000     14.48100000     -7.87200000
O      3.60300000     16.37300000     -5.52500000
H      4.40800000     15.90200000     -5.74300000
H      3.78600000     17.28200000     -5.76200000
O      6.61000000     -3.11200000    -11.05500000
H      5.68800000     -2.91900000    -10.88700000
H      6.66600000     -4.06700000    -11.01600000
O    -15.55400000      5.17400000     -6.37800000
H    -16.28700000      4.78800000     -5.89700000
H    -15.17800000      4.44300000     -6.86700000
O    -11.06400000      2.70900000     -3.15000000
H    -11.71100000      2.33400000     -2.55200000
H    -10.80000000      3.52900000     -2.73200000
O      4.17900000     -9.14200000     10.97700000
H      4.64300000     -9.90900000     11.31300000
H      4.55100000     -9.00000000     10.10600000
O      3.28200000    -15.17200000      7.42300000
H      2.80800000    -14.56700000      7.99300000
H      4.08400000    -15.37600000      7.90500000
O      1.05800000     -0.43900000    -18.71300000
H      0.67500000     -0.01500000    -17.94500000
H      0.32200000     -0.88700000    -19.13100000
O     -0.34300000      9.15600000      8.61400000
H     -0.01400000      8.86700000      7.76300000
H      0.44500000      9.31400000      9.13400000
O      2.80500000     -5.00600000     -1.10900000
H      3.46600000     -4.89100000     -0.42700000
H      3.17900000     -5.66300000     -1.69700000
O     -3.25400000     12.60300000      3.96300000
H     -3.56200000     12.00400000      3.28400000
H     -2.42200000     12.93800000      3.62700000
O     -7.62000000     -8.54900000      8.28500000
H     -8.16300000     -9.09600000      7.71900000
H     -7.68200000     -7.67300000      7.90300000
O      9.61700000     11.90900000      9.28500000
H      9.00300000     12.52400000      9.68700000
H      9.31400000     11.82400000      8.38100000
O     -6.95500000     -3.71500000     -7.04400000
H     -6.55800000     -3.97100000     -7.87700000
H     -7.76400000     -4.22500000     -6.99900000
O      3.16400000     10.60000000     13.56700000
H      2.26400000     10.44300000     13.85500000
H      3.31400000     11.52800000     13.74500000
O      7.11200000     -3.95700000     13.93400000
H      7.04800000     -3.25900000     14.58600000
H      6.22300000     -4.30600000     13.86700000
O     -4.21000000     15.91700000     -5.17400000
H     -4.79000000     16.52400000     -5.63200000
H     -3.51400000     15.72900000     -5.80400000
O     -1.10800000     -5.71200000      5.84100000
H     -0.35200000     -5.26200000      5.46300000
H     -0.96300000     -6.63600000      5.63800000
O     -1.83400000     -9.89000000      7.42700000
H     -0.98300000     -9.47100000      7.29400000
H     -2.04800000     -9.71200000      8.34200000
O      2.80400000     -8.21500000      4.78400000
H      3.53600000     -8.07800000      5.38400000
H      2.55400000     -9.12900000      4.91500000
O      2.03900000     -1.60800000     -8.22800000
H      1.72400000     -0.99000000     -7.56800000
H      2.37800000     -1.05400000     -8.93200000
O    -15.72100000     -4.08600000      7.23600000
H    -16.15500000     -4.46000000      8.00300000
H    -15.00400000     -4.69200000      7.04800000
O      5.14200000      5.75700000     -0.00200000
H      4.99300000      4.83700000     -0.22200000
H      6.07400000      5.89500000     -0.17100000
O      0.00000000      6.37600000     -6.21500000
H     -0.33300000      6.21800000     -7.09900000
H     -0.55500000      7.07600000     -5.87200000
O     -6.56600000     -9.75000000    -13.86300000
H     -7.34200000    -10.27000000    -13.65500000
H     -6.12000000     -9.63900000    -13.02300000
O     -0.58700000      4.19100000     14.91300000
H     -0.81500000      3.36600000     14.48500000
H     -0.21600000      3.93000000     15.75600000
O     14.79300000     -3.15100000      2.41700000
H     14.06000000     -3.75900000      2.32100000
H     14.88200000     -3.03000000      3.36200000
O      5.58100000      7.19300000     13.86300000
H      4.73100000      7.63100000     13.92000000
H      5.72600000      7.07200000     12.92400000
O      3.13200000      8.71600000    -10.95300000
H      2.65500000      8.39800000    -11.72000000
H      2.95400000      8.06700000    -10.27300000
O      6.63200000     -7.15200000      0.37100000
H      6.73800000     -8.08300000      0.17600000
H      7.25500000     -6.71400000     -0.20800000
O      4.85600000     11.89500000      3.33500000
H      5.55500000     11.29500000      3.59400000
H      4.08400000     11.57900000      3.80400000
O      5.01600000     -2.74100000     -0.96400000
H      5.70700000     -2.16300000     -1.28800000
H      4.78500000     -2.38100000     -0.10800000
O     -2.18100000     -3.48100000     15.40100000
H     -2.23400000     -4.27000000     15.93900000
H     -2.98200000     -3.49400000     14.87700000
O    -12.32200000      0.55100000     -7.70700000
H    -11.69400000     -0.13200000     -7.94200000
H    -12.09300000      0.78900000     -6.80900000
O      3.91300000     12.41600000      9.82300000
H      3.39100000     13.14900000     10.15000000
H      4.71400000     12.82200000      9.49200000
O     -9.45200000     -7.28000000     -8.08200000
H     -9.50000000     -7.81300000     -7.28800000
H     -8.54500000     -7.36600000     -8.37400000
O     -7.63800000      3.65300000      2.72500000
H     -7.29500000      4.31800000      2.12800000
H     -7.54000000      2.82900000      2.24900000
O      9.91100000      3.83000000      5.24800000
H      9.97500000      2.99000000      5.70200000
H     10.60300000      4.36600000      5.63600000
O     -2.25300000    -15.42200000      0.66500000
H     -2.85500000    -15.56600000      1.39400000
H     -2.34100000    -14.49100000      0.46100000
O      5.19300000     -7.55300000      6.55300000
H      4.84200000     -7.22400000      7.38000000
H      6.06400000     -7.16100000      6.48900000
O      0.00800000    -16.78800000     -7.99000000
H      0.37400000    -16.62700000     -8.86000000
H     -0.36300000    -15.94600000     -7.72600000
O      4.71600000      6.88900000    -14.79000000
H      4.19300000      6.20600000    -15.21000000
H      4.35100000      7.70900000    -15.12200000
O      3.20500000      3.88900000     -2.20700000
H      2.50800000      4.54000000     -2.12900000
H      3.07500000      3.50200000     -3.07300000
O    -12.84800000    -10.43500000      0.11900000
H    -12.71300000    -11.31800000      0.46300000
H    -13.77900000    -10.26300000      0.26000000
O      9.75900000     12.17400000      6.20500000
H      9.17900000     12.93500000      6.21200000
H     10.56300000     12.48900000      5.79200000
O      0.11100000     -9.76700000     -1.13600000
H     -0.29700000     -8.90400000     -1.19300000
H      0.97500000     -9.65000000     -1.53100000
O    -11.95900000      7.34900000      7.66900000
H    -11.23500000      7.07000000      7.10900000
H    -12.74100000      7.21300000      7.13400000
O    -11.00300000     -3.49500000     12.08600000
H    -11.37500000     -2.63800000     12.29400000
H    -10.87600000     -3.47700000     11.13700000
O    -14.72400000     -1.87000000     -6.18300000
H    -15.14700000     -1.42100000     -5.45100000
H    -14.82000000     -1.26800000     -6.92100000
O      6.77100000      4.72200000     -5.68200000
H      7.31500000      5.48900000     -5.85600000
H      7.39200000      3.99600000     -5.62100000
O     -0.98200000     -1.05600000    -10.55600000
H     -1.24100000     -0.14000000    -10.66200000
H     -0.65700000     -1.10900000     -9.65700000
O     -2.73100000     -6.34000000     16.52400000
H     -2.95100000     -7.16800000     16.09800000
H     -2.75200000     -6.53900000     17.46000000
O      4.50100000     -0.09400000     17.87300000
H      4.79300000      0.25700000     17.03100000
H      5.18500000      0.16700000     18.49100000
O      1.27900000     12.37800000     10.91800000
H      1.76200000     12.05000000     10.16000000
H      1.01800000     11.59000000     11.39400000
O     -8.45300000      7.02900000      9.38900000
H     -7.97500000      6.69800000     10.15000000
H     -7.77800000      7.42200000      8.83500000
O     -8.13400000      4.89600000    -13.99100000
H     -8.20700000      5.41000000    -14.79600000
H     -8.15300000      3.98600000    -14.28500000
O     -7.31700000      7.17500000     -7.95700000
H     -6.68100000      7.08000000     -8.66700000
H     -7.99900000      6.53400000     -8.15800000
O     13.83700000     10.58800000      5.16200000
H     13.44000000     10.19100000      5.93800000
H     14.76600000     10.66500000      5.38100000
O     -9.72900000      1.06700000      3.45500000
H     -8.80400000      0.86300000      3.32000000
H     -9.78200000      1.34600000      4.36900000
O     -0.22200000     13.39800000    -11.99000000
H     -0.83700000     12.79900000    -11.56700000
H      0.40600000     13.62100000    -11.30300000
O      2.28800000      3.86100000    -14.04800000
H      1.47000000      3.38600000    -14.18800000
H      2.33000000      4.48400000    -14.77300000
O      5.15600000     14.65500000      3.35500000
H      4.43100000     14.66700000      3.97900000
H      5.31400000     13.72600000      3.18800000
O     -3.59800000    -14.73800000      6.33300000
H     -3.20600000    -13.99100000      6.78600000
H     -4.50200000    -14.47000000      6.16800000
O     15.12200000      7.52600000      4.16000000
H     15.02000000      6.57600000      4.21900000
H     14.23100000      7.86800000      4.23900000
O     -8.86400000     10.53500000    -12.52200000
H     -8.44600000     10.76900000    -13.35100000
H     -8.13700000     10.42000000    -11.91100000
O      2.13100000     -4.99400000    -15.86200000
H      1.51600000     -5.63300000    -15.50100000
H      2.71100000     -5.50900000    -16.42200000
O      2.26100000     -3.14100000      8.10400000
H      2.59400000     -2.67400000      8.87000000
H      1.57800000     -2.57000000      7.75300000
O     -6.64900000      2.90200000     -9.77500000
H     -6.76900000      2.42900000    -10.59900000
H     -6.66200000      2.22100000     -9.10300000
O     -0.71400000     10.38500000     11.70000000
H     -1.44200000     10.97400000     11.89700000
H     -1.12000000      9.52100000     11.62500000
O     -1.45600000      3.81200000      7.64700000
H     -2.23400000      4.11400000      8.11500000
H     -1.72000000      3.80000000      6.72700000
O      2.72900000      0.10000000      9.32800000
H      1.99700000     -0.03300000      8.72600000
H      2.72900000      1.04200000      9.50000000
O      0.46500000     16.60100000     -0.01100000
H      1.00700000     16.72500000      0.76800000
H      0.36300000     17.48000000     -0.37500000
O     -0.24100000    -17.10100000     -0.95200000
H     -0.94600000    -16.85200000     -0.35400000
H     -0.52900000    -16.78200000     -1.80800000
O     -5.90900000     13.14600000      5.13200000
H     -6.36800000     13.96100000      4.92700000
H     -5.04800000     13.24800000      4.72500000
O     11.81600000    -10.55000000      7.87200000
H     11.49500000     -9.65900000      8.01400000
H     12.28300000    -10.76700000      8.67900000
O     -3.68700000    -12.99100000      3.44100000
H     -3.60100000    -13.79700000      2.93100000
H     -4.59100000    -12.71100000      3.29400000
O     -7.58500000     -6.09200000      6.53900000
H     -7.07400000     -5.58900000      7.17400000
H     -7.43300000     -5.64800000      5.70400000
O     -8.98300000     -4.31400000    -14.26500000
H     -8.71200000     -3.44800000    -13.96200000
H     -8.26900000     -4.89500000    -13.99900000
O     12.55100000    -11.21300000      1.51100000
H     12.18400000    -12.09600000      1.52500000
H     12.31600000    -10.84200000      2.36200000
O      6.47900000    -11.50900000      9.17300000
H      7.15200000    -10.83000000      9.22200000
H      5.78300000    -11.12000000      8.64400000
O     10.90400000      1.31900000     -2.95500000
H     10.94200000      2.15800000     -2.49600000
H     11.80400000      0.99500000     -2.93700000
O    -16.63800000     -0.05900000     -2.01500000
H    -16.17100000      0.12400000     -2.83000000
H    -17.55900000      0.09200000     -2.22700000
O     12.92000000     -8.43400000     -6.95600000
H     12.77100000     -9.28300000     -6.53900000
H     12.51700000     -8.51800000     -7.82100000
O      4.59200000     -4.65300000      5.90000000
H      4.00200000     -5.29600000      6.29300000
H      5.34800000     -5.16500000      5.61400000
O     10.55000000     -4.04400000     -0.01800000
H      9.65900000     -4.36900000     -0.14200000
H     10.43900000     -3.11700000      0.19400000
O    -10.79000000      7.14100000     10.58100000
H    -11.31300000      7.24200000      9.78500000
H     -9.88300000      7.16900000     10.27600000
O     12.81400000      3.55700000      3.40100000
H     12.82300000      3.26700000      4.31300000
H     13.10400000      2.79300000      2.90400000
O    -11.75000000      7.23200000    -11.07500000
H    -11.15700000      7.81600000    -10.60200000
H    -12.04600000      6.60500000    -10.41500000
O    -14.65200000     -1.35300000     10.69600000
H    -14.37500000     -0.48800000     10.39200000
H    -14.08800000     -1.53300000     11.44800000
O      7.54200000      5.32800000      4.00000000
H      8.07200000      4.63800000      4.39800000
H      7.22300000      4.94400000      3.18300000
O      2.79500000    -12.76600000     -2.27600000
H      2.38100000    -13.40900000     -2.85100000
H      2.46900000    -12.98200000     -1.40200000
O      3.02300000    -12.14700000     -5.29900000
H      3.33200000    -12.94200000     -5.73300000
H      2.10100000    -12.32100000     -5.10800000
O      9.24700000     -6.97700000    -13.19300000
H      8.32200000     -7.17100000    -13.34500000
H      9.24100000     -6.20000000    -12.63400000
O     -2.85500000     -4.23700000     -8.29300000
H     -2.19500000     -4.40000000     -8.96700000
H     -2.61900000     -3.38600000     -7.92600000
O     10.73500000     -3.61300000     10.72200000
H     10.63400000     -2.67100000     10.85700000
H     10.17600000     -4.01200000     11.39000000
O      8.99000000      6.84800000     -4.35800000
H      9.02700000      5.95200000     -4.02400000
H      8.36300000      7.29100000     -3.78700000
O      8.75600000    -13.21800000     -0.69400000
H      9.66700000    -12.93000000     -0.73900000
H      8.70700000    -13.95600000     -1.30100000
O      2.06100000      2.99600000     -4.47100000
H      2.07400000      3.93500000     -4.65500000
H      1.14600000      2.74100000     -4.59000000
O     -7.08300000      0.72900000      1.86400000
H     -6.37500000      0.69100000      1.22100000
H     -7.88200000      0.61800000      1.34800000
O      2.13900000     -0.89900000    -11.96400000
H      1.93800000     -1.42400000    -12.73800000
H      2.87400000     -0.34700000    -12.23200000
O     10.62700000     14.54900000      2.04100000
H     11.38600000     14.01400000      2.27600000
H      9.93300000     13.91500000      1.86300000
O      5.96700000      2.66600000     -4.30600000
H      6.02000000      3.57500000     -4.60100000
H      6.26000000      2.15200000     -5.05900000
O      8.77500000    -10.63000000     -2.21900000
H      9.65900000    -10.50200000     -2.56500000
H      8.79600000    -11.50200000     -1.82600000
O    -13.27500000      3.21700000     -1.40700000
H    -13.45300000      2.30900000     -1.16000000
H    -13.04300000      3.64700000     -0.58400000
O    -10.21200000     -7.01600000      2.82900000
H    -11.07800000     -7.26100000      3.15500000
H     -9.97200000     -6.24400000      3.34200000
O      4.07200000    -10.82900000    -12.00500000
H      3.59800000    -10.05600000    -12.31000000
H      3.42900000    -11.31700000    -11.49000000
O     -5.21900000     15.39500000      9.07700000
H     -4.92300000     15.76500000      8.24600000
H     -4.72500000     14.58000000      9.16700000
O      8.36200000      2.22400000    -10.84600000
H      8.44800000      2.67300000    -10.00500000
H      7.90000000      1.41200000    -10.63900000
O      2.86800000     -2.09900000     10.83400000
H      3.77000000     -2.36900000     10.66400000
H      2.79400000     -1.23700000     10.42500000
O    -10.45000000      5.08300000      3.36300000
H    -11.04700000      4.70300000      2.71800000
H     -9.63100000      4.60200000      3.24300000
O      5.24500000     -2.50300000     -6.27700000
H      4.42300000     -2.30900000     -5.82700000
H      4.97900000     -2.78400000     -7.15200000
O     -5.32400000     -2.77200000      2.74400000
H     -5.61400000     -2.39200000      3.57300000
H     -4.68000000     -2.14900000      2.40700000
O    -11.27500000     -9.24100000     -9.72000000
H    -10.74900000     -8.54600000     -9.32300000
H    -12.05700000     -9.29300000     -9.17000000
O     -8.80400000     -5.32900000     12.51400000
H     -9.49300000     -4.67400000     12.40600000
H     -7.99500000     -4.81900000     12.56900000
O      4.53000000     -4.93700000     13.26200000
H      4.29000000     -5.83400000     13.49500000
H      3.83800000     -4.39700000     13.64500000
O     -2.65600000     -6.39500000    -13.15500000
H     -3.13600000     -7.12800000    -13.54100000
H     -1.75000000     -6.70000000    -13.10700000
O      3.63700000      9.32200000     -5.10000000
H      3.73400000      9.27500000     -4.14900000
H      4.13000000      8.57000000     -5.42800000
O     13.96900000     -0.13200000      6.24700000
H     14.51300000     -0.04400000      7.02900000
H     13.07200000     -0.03700000      6.56600000
O      4.06300000    -12.21400000     -8.91600000
H      3.45700000    -11.99700000     -8.20700000
H      3.51200000    -12.25200000     -9.69800000
O    -14.38900000     -0.03000000      2.21200000
H    -14.49000000      0.01500000      1.26100000
H    -14.18900000      0.86800000      2.47500000
O    -14.45600000     -6.12800000      4.13500000
H    -14.69100000     -5.34100000      3.64300000
H    -14.72400000     -6.85300000      3.57100000
O    -10.37500000      4.13100000     -0.01600000
H    -10.97900000      4.86500000     -0.13400000
H    -10.79400000      3.58100000      0.64600000
O      4.41700000     13.06300000     -9.29200000
H      5.20600000     12.62700000     -8.97400000
H      4.21100000     12.61700000    -10.11300000
O      4.12100000     -6.38300000     -5.95100000
H      3.74200000     -5.63200000     -6.40800000
H      4.37500000     -6.04000000     -5.09400000
O      2.99900000      5.43800000    -16.20800000
H      2.43700000      6.10300000    -16.60500000
H      2.88000000      4.66400000    -16.75900000
O     -9.52300000      7.29500000      0.23800000
H     -9.85400000      7.81300000     -0.49600000
H    -10.19500000      6.63000000      0.38500000
O     -7.37700000      3.80000000      8.88700000
H     -8.23700000      3.98000000      9.26600000
H     -7.35800000      4.31400000      8.08000000
O     -4.54100000     -0.70100000     15.02000000
H     -4.60800000     -1.29600000     14.27200000
H     -5.24000000     -0.98100000     15.61100000
O     -9.16600000    -12.60700000      5.67500000
H     -8.21200000    -12.67400000      5.70100000
H     -9.35200000    -12.14500000      4.85800000
O     -0.30800000     -7.24500000    -12.21700000
H      0.53300000     -7.53300000    -11.86300000
H     -0.91200000     -7.30500000    -11.47700000
O     -8.71000000      9.66400000     -8.17400000
H     -8.63000000      8.71100000     -8.12700000
H     -7.92400000      9.99200000     -7.73700000
O    -10.21900000      5.00900000    -11.96800000
H     -9.53300000      4.97600000    -12.63500000
H    -10.62600000      5.86700000    -12.08500000
O     14.53100000      3.41200000     -7.53200000
H     13.59400000      3.57600000     -7.42500000
H     14.70600000      2.65500000     -6.97200000
O      7.22500000     16.36100000      2.65300000
H      7.39500000     15.86000000      1.85600000
H      6.60300000     15.82500000      3.14500000
O     -3.77300000     -0.65200000    -11.73500000
H     -3.91400000     -0.79200000    -10.79900000
H     -3.26300000      0.15700000    -11.78200000
O    -14.17900000      6.54600000      6.41300000
H    -14.40100000      6.92200000      5.56100000
H    -15.02100000      6.29100000      6.79000000
O    -11.46200000      9.65100000     -4.57100000
H    -11.11000000     10.34800000     -4.01700000
H    -12.03900000      9.15300000     -3.99200000
O      3.26200000      9.16500000     -2.19600000
H      2.84800000      8.46000000     -1.69800000
H      4.07600000      9.34500000     -1.72600000
O     -6.48600000      1.87400000    -16.24900000
H     -7.00000000      2.17100000    -15.49700000
H     -7.12900000      1.76600000    -16.95000000
O     -8.71200000     -7.42400000     10.89700000
H     -8.66600000     -6.72200000     11.54600000
H     -8.49900000     -6.99800000     10.06700000
O      6.16600000      9.13700000      3.91400000
H      6.38200000      9.36400000      4.81800000
H      7.01400000      9.07800000      3.47300000
O     -4.67300000    -14.78400000     -9.78600000
H     -3.85800000    -14.40800000     -9.45300000
H     -4.81200000    -14.34700000    -10.62600000
O      5.54000000     -3.38900000      2.27900000
H      5.09500000     -3.04500000      3.05400000
H      5.01600000     -4.14600000      2.01800000
O    -11.00900000      1.99600000     11.39900000
H    -10.65000000      2.44200000     12.16600000
H    -10.67800000      2.49700000     10.65300000
O     -1.03200000     -6.50500000      8.52500000
H     -1.74900000     -7.10500000      8.72800000
H     -1.26100000     -6.13800000      7.67100000
O     17.27100000     -0.47000000      6.69100000
H     17.08300000     -1.24800000      7.21700000
H     16.72400000     -0.57000000      5.91200000
O     -5.71900000      9.56000000     -1.68700000
H     -6.07900000     10.37300000     -2.04200000
H     -5.10400000      9.25900000     -2.35600000
O    -13.66600000     -7.14700000     -3.21400000
H    -13.17600000     -6.70000000     -2.52400000
H    -13.84300000     -6.46400000     -3.86200000
O     -5.48600000      1.57000000      8.41100000
H     -4.59200000      1.46100000      8.73400000
H     -5.90400000      2.14500000      9.05300000
O      6.28900000      1.50000000      5.70700000
H      5.62700000      2.18200000      5.59100000
H      6.14300000      1.17400000      6.59500000
O     -9.79000000    -10.16800000     -0.21100000
H     -9.94000000    -10.50300000     -1.09600000
H    -10.33700000     -9.38500000     -0.15500000
O     -1.45500000    -13.38500000     -8.59000000
H     -2.03500000    -12.68500000     -8.29100000
H     -1.71600000    -14.14900000     -8.07600000
O     -9.33100000     12.57200000      2.12400000
H    -10.02800000     13.16100000      2.41400000
H     -8.88100000     12.31800000      2.93000000
O      1.48100000      5.26400000    -11.70100000
H      1.96200000      5.00100000    -10.91700000
H      1.81300000      4.68900000    -12.39100000
O      2.68900000     -8.42600000    -12.17500000
H      2.19700000     -8.23800000    -11.37600000
H      3.42000000     -7.80800000    -12.15800000
O     12.89000000      8.99800000     -6.80700000
H     13.31500000      9.75700000     -6.40700000
H     12.15000000      8.80600000     -6.23100000
O      0.15000000    -11.11300000      1.64900000
H      0.39400000    -10.97900000      0.73300000
H      0.64400000    -10.44700000      2.12800000
O      9.63200000      9.24400000      6.92300000
H      9.79000000     10.14800000      6.65100000
H      9.87200000      9.22700000      7.84900000
O      9.71300000     -1.15200000      0.68800000
H      8.96700000     -0.97200000      1.26100000
H     10.44500000     -0.68900000      1.09600000
O     -1.32500000     -3.73500000    -16.32500000
H     -2.06300000     -4.14500000    -15.87300000
H     -1.62900000     -2.84900000    -16.52300000
