# Supplementary material for: Integrated Multiscale Multilevel Approach to Open Shell Molecular Systems
Source: J Chem Theory Comput. 2023 Feb 13;19(5):1446–56. doi: 10.1021/acs.jctc.2c00805 (PMC10018740; doi:10.1021/acs.jctc.2c00805)
Supplement: Supplementary file 2 — ct2c00805_si_002.zip [file ct2c00805_si_002.zip › structures/PROXYL/frame109.xyz]

2549

C      1.33800000      1.31700000     -0.35100000
H      2.26600000      0.81700000     -0.62800000
H      1.36900000      2.38000000     -0.11000000
C      0.66400000      0.58000000      0.87400000
C      1.50300000     -0.16400000      1.86800000
H      0.95500000     -0.98600000      2.32700000
H      1.77500000      0.61900000      2.57600000
H      2.42700000     -0.52700000      1.41900000
C     -0.22400000      1.50500000      1.67700000
H      0.32800000      2.28000000      2.21000000
H     -0.82400000      1.97800000      0.90000000
H     -0.85800000      0.91700000      2.34000000
N     -0.19000000     -0.40100000      0.07700000
O     -0.93500000     -1.13700000      0.73000000
C     -0.37000000     -0.13500000     -1.36800000
C      0.37700000     -1.18500000     -2.10800000
H      1.39700000     -1.28700000     -1.73700000
H     -0.16400000     -2.12600000     -2.00800000
H      0.42700000     -0.92200000     -3.16500000
C     -1.86400000     -0.15100000     -1.85500000
H     -1.95500000     -0.17100000     -2.94100000
H     -2.42200000      0.68800000     -1.44000000
H     -2.27900000     -1.09200000     -1.49200000
C      0.35100000      1.21100000     -1.56100000
H      0.94900000      1.26300000     -2.47000000
H     -0.34600000      2.04500000     -1.47500000
O    -11.45200000      7.69000000     -9.03200000
H    -11.33300000      8.10100000     -8.17600000
H    -11.30300000      8.39700000     -9.66000000
O     12.61100000      5.89800000     -8.16200000
H     12.76200000      4.97600000     -8.36700000
H     12.83600000      6.36300000     -8.96800000
O     -0.67200000    -13.78000000      1.53800000
H     -1.13300000    -13.22500000      0.90900000
H      0.21600000    -13.85400000      1.18700000
O     -6.63500000      5.45800000      8.24100000
H     -7.03800000      4.75500000      8.75000000
H     -7.34900000      6.07700000      8.08200000
O     -3.75200000    -11.62000000     -8.64800000
H     -3.25300000    -11.27600000     -7.90700000
H     -4.65400000    -11.66100000     -8.33000000
O    -16.53500000      4.09200000      4.41300000
H    -16.81900000      3.98100000      5.32000000
H    -16.15800000      3.24500000      4.17500000
O      6.58300000     12.77200000      0.54100000
H      6.32700000     13.60700000      0.14900000
H      5.75500000     12.32500000      0.71400000
O      9.82500000     -9.43700000     -6.02200000
H      9.19400000     -9.76900000     -6.66100000
H      9.28900000     -9.15500000     -5.28100000
O      4.06900000      5.57800000      4.68600000
H      4.17300000      5.49400000      5.63400000
H      4.87700000      5.21600000      4.32300000
O     -8.38900000      7.79100000      7.04100000
H     -8.75300000      7.12900000      6.45300000
H     -9.14500000      8.12600000      7.52300000
O     -1.97600000     12.07500000     -0.58200000
H     -2.50600000     12.86500000     -0.47400000
H     -2.59900000     11.35500000     -0.48300000
O      4.34700000     -6.56600000     14.95700000
H      3.86100000     -6.79100000     15.75000000
H      3.91500000     -7.06200000     14.26200000
O      9.08000000     -2.30900000    -13.43400000
H      9.68600000     -1.61100000    -13.68500000
H      9.63600000     -2.97400000    -13.02800000
O     14.85400000      4.10800000      4.99100000
H     14.36700000      3.30500000      5.17700000
H     15.65400000      3.80800000      4.55900000
O    -10.50900000      9.61300000     -3.57400000
H    -10.17600000      9.46100000     -2.68900000
H     -9.73000000      9.59600000     -4.12900000
O     -2.75700000    -13.13600000    -11.34900000
H     -3.62000000    -12.96300000    -11.72500000
H     -2.43600000    -12.27500000    -11.08000000
O     -5.70400000      2.27600000      9.27000000
H     -5.42700000      2.88900000      8.58900000
H     -6.65500000      2.37800000      9.31200000
O     10.36100000    -12.16200000      1.50000000
H     10.31400000    -13.11400000      1.58500000
H     10.20400000    -11.99600000      0.57000000
O     -9.48400000     -6.99600000     12.04100000
H     -9.05200000     -7.75100000     12.43900000
H     -9.19000000     -7.00500000     11.13000000
O     12.05500000     -7.01100000     -5.13600000
H     12.05500000     -6.45800000     -5.91700000
H     12.83900000     -7.55300000     -5.22600000
O     14.13800000     -9.24200000      3.64900000
H     13.31400000     -9.65900000      3.39800000
H     13.91300000     -8.70600000      4.41000000
O     -1.54100000     17.76900000      2.94700000
H     -1.77700000     16.99800000      3.46400000
H     -2.33600000     17.98100000      2.45800000
O      7.62300000     -5.73600000     -0.49700000
H      8.55800000     -5.73800000     -0.28900000
H      7.20900000     -5.33000000      0.26400000
O    -11.41900000     -5.40700000    -12.62600000
H    -11.51400000     -5.22000000    -13.56000000
H    -11.94300000     -6.19600000    -12.48600000
O      5.21000000      1.49300000     -4.86600000
H      5.91100000      1.24200000     -5.46700000
H      4.43200000      1.05300000     -5.20800000
O     -0.33200000     13.83500000    -11.67700000
H      0.47400000     13.58800000    -11.22400000
H     -0.72400000     14.50700000    -11.11900000
O     -6.07300000     -8.17900000      4.19300000
H     -5.20600000     -7.79100000      4.31200000
H     -6.47100000     -7.66300000      3.49200000
O    -13.07900000     -1.77800000      2.02600000
H    -13.97600000     -2.10100000      1.93800000
H    -12.64600000     -2.04900000      1.21600000
O      1.02800000     -1.57000000    -18.35100000
H      0.41000000     -0.88200000    -18.10500000
H      1.57200000     -1.69200000    -17.57200000
O      5.17300000     -8.02100000    -14.42100000
H      6.06100000     -8.36900000    -14.51000000
H      4.60500000     -8.74200000    -14.69100000
O     13.93900000     -6.61000000      1.72000000
H     14.64700000     -7.16100000      1.38500000
H     13.18800000     -6.82500000      1.16800000
O     -9.24200000     -2.97700000     -1.07500000
H     -8.49800000     -3.29100000     -0.56100000
H     -9.18000000     -3.45500000     -1.90200000
O    -14.81300000      7.57800000     -5.63400000
H    -15.12800000      8.48200000     -5.61400000
H    -14.97100000      7.24900000     -4.75000000
O    -13.15900000      7.67000000      2.51400000
H    -13.15600000      6.89600000      3.07600000
H    -14.03500000      7.68300000      2.12900000
O     -1.41400000      4.04400000     -5.69200000
H     -1.29600000      3.11300000     -5.50400000
H     -1.03400000      4.49100000     -4.93600000
O      6.66600000     -4.85000000      1.82800000
H      6.97500000     -4.59500000      2.69700000
H      5.80200000     -5.23100000      1.98400000
O     -0.06300000      8.97100000     -0.41400000
H     -0.02500000      8.97800000      0.54200000
H     -0.77800000      8.36800000     -0.62100000
O    -13.88500000      4.93800000      1.33400000
H    -13.01200000      5.27100000      1.54600000
H    -13.72100000      4.17300000      0.78200000
O      3.88100000     -5.07000000      2.04900000
H      3.36200000     -4.79900000      1.29100000
H      3.75600000     -4.36900000      2.68800000
O    -10.35100000     -7.71000000     -4.94200000
H    -10.44500000     -7.39000000     -5.84000000
H     -9.50700000     -7.36400000     -4.65200000
O     -7.09500000     -7.87900000    -12.98900000
H     -6.67100000     -8.66400000    -12.64400000
H     -7.90200000     -7.80000000    -12.48000000
O      6.60300000     -9.76100000     12.74700000
H      6.93900000     -8.88700000     12.94600000
H      6.55100000    -10.19700000     13.59800000
O     -4.33000000     16.94500000     -3.12100000
H     -4.44200000     16.27400000     -2.44800000
H     -4.29900000     16.45700000     -3.94400000
O      3.28200000     -2.71300000     12.49300000
H      3.76200000     -2.58200000     13.31000000
H      3.95200000     -2.66700000     11.81100000
O     12.68000000      8.98800000      1.66700000
H     12.28300000      9.18000000      2.51600000
H     11.93700000      8.83500000      1.08400000
O     -3.94800000     -4.37900000    -14.08200000
H     -4.86100000     -4.64800000    -14.18200000
H     -3.65800000     -4.80700000    -13.27600000
O     11.67700000     -1.45300000     -7.97400000
H     12.37200000     -2.10900000     -7.92800000
H     12.08900000     -0.64500000     -7.66600000
O      0.51100000      3.37200000    -13.00000000
H     -0.38000000      3.04000000    -13.11400000
H      0.43700000      4.02200000    -12.30100000
O     -6.71200000     -1.20900000      5.54500000
H     -5.93900000     -0.70900000      5.80900000
H     -7.41600000     -0.87000000      6.09800000
O     12.23000000     -1.45100000     -3.89800000
H     12.42100000     -2.38900000     -3.88400000
H     12.92700000     -1.07300000     -4.43400000
O     12.41400000      2.69000000     -1.41500000
H     11.46600000      2.56500000     -1.44900000
H     12.62100000      3.17500000     -2.21400000
O      1.10500000     10.61400000     -7.54500000
H      1.05400000     11.01700000     -8.41200000
H      0.51700000     11.14000000     -7.00200000
O     -1.83200000      4.31700000     11.55500000
H     -2.47200000      4.14400000     12.24500000
H     -1.82100000      3.51600000     11.03200000
O     -7.85300000      0.99900000    -13.40000000
H     -7.78500000      1.66500000    -12.71600000
H     -8.77100000      1.02500000    -13.66900000
O      5.53800000     15.18200000     -0.97100000
H      5.20300000     15.10700000     -1.86500000
H      4.95600000     15.81400000     -0.54900000
O     -0.04800000    -12.22100000     12.04100000
H      0.09100000    -12.58400000     11.16700000
H     -0.96700000    -12.40400000     12.23400000
O      3.39900000      8.04400000    -10.49200000
H      3.89500000      8.12600000    -11.30600000
H      2.48200000      8.09700000    -10.76300000
O     13.47000000      6.32500000      5.11000000
H     12.73200000      5.93600000      5.57900000
H     13.95900000      5.57600000      4.76900000
O     -4.70700000    -11.76000000      3.74800000
H     -4.30800000    -11.13000000      4.34700000
H     -4.13400000    -11.75900000      2.98100000
O     -7.23100000      5.80500000    -14.40400000
H     -7.73300000      5.04800000    -14.70400000
H     -6.35600000      5.46000000    -14.23100000
O      3.52800000     -1.05300000    -15.02500000
H      4.06100000     -1.72200000    -15.45600000
H      3.28200000     -0.45400000    -15.72900000
O    -14.59200000      6.17300000      4.76100000
H    -15.29200000      6.65200000      5.20500000
H    -14.99700000      5.34600000      4.50000000
O     -6.40000000     -3.85000000     11.43900000
H     -5.55300000     -4.27200000     11.28900000
H     -6.96400000     -4.19400000     10.74700000
O    -11.57500000    -10.12700000     10.52900000
H    -11.34900000     -9.30900000     10.08600000
H    -11.09600000    -10.80100000     10.04700000
O      6.76300000     14.99200000     -8.43300000
H      6.58200000     14.18600000     -7.95000000
H      7.70500000     15.12600000     -8.33200000
O     18.08300000     -2.93500000      1.67500000
H     17.76800000     -3.69500000      2.16400000
H     17.51600000     -2.89500000      0.90400000
O     12.36000000      2.71200000     -5.56500000
H     11.91900000      3.29400000     -4.94600000
H     12.17500000      3.09000000     -6.42400000
O     -5.74600000     10.72900000     -3.55900000
H     -4.87200000     10.72100000     -3.94900000
H     -6.28300000     10.21800000     -4.16400000
O     11.79000000      9.85300000     -7.39700000
H     12.12400000      9.90200000     -6.50100000
H     12.17800000     10.60800000     -7.83900000
O      7.29200000    -10.58400000     -6.93700000
H      7.15700000    -11.34900000     -6.37800000
H      6.64700000     -9.94600000     -6.63000000
O      8.75700000    -14.21400000     -6.89900000
H      8.03000000    -13.97200000     -7.47300000
H      9.01700000    -15.08600000     -7.19600000
O     -7.41900000     -0.92000000      2.80100000
H     -8.37400000     -0.89900000      2.74800000
H     -7.22900000     -0.84600000      3.73600000
O     11.35100000     11.59200000     -1.17500000
H     11.85900000     12.39300000     -1.04400000
H     11.91100000     11.03900000     -1.71900000
O    -11.18700000      1.26800000     -4.81900000
H    -10.49800000      1.25600000     -4.15500000
H    -11.07200000      2.10400000     -5.26900000
O     -7.77400000      7.27100000      2.47500000
H     -7.51300000      8.09100000      2.05600000
H     -8.71600000      7.36500000      2.61800000
O     -6.90900000      7.11900000     -6.75500000
H     -6.59400000      6.86200000     -7.62200000
H     -7.78300000      6.73400000     -6.69500000
O    -15.42100000      0.71100000     -2.49500000
H    -15.09600000      1.59600000     -2.66000000
H    -15.07800000      0.19100000     -3.22100000
O    -10.28000000      3.49800000     -2.42000000
H     -9.79500000      2.89900000     -2.98800000
H     -9.61400000      3.87400000     -1.84400000
O     -5.65700000     -4.32900000     -5.22700000
H     -6.28600000     -3.71900000     -4.84200000
H     -5.63700000     -4.09800000     -6.15500000
O    -15.96600000      5.10700000      7.76300000
H    -15.29400000      4.83900000      7.13700000
H    -16.05600000      6.05100000      7.62900000
O      7.10100000     -9.08500000      9.18100000
H      8.02900000     -8.85000000      9.17300000
H      7.08800000    -10.01600000      8.96000000
O    -11.72500000    -14.23000000     -3.10400000
H    -10.85000000    -13.87400000     -3.25900000
H    -11.81000000    -14.25200000     -2.15100000
O      6.68000000     12.96900000      3.32700000
H      6.55000000     12.65400000      2.43200000
H      7.63100000     13.00700000      3.43100000
O      5.97900000     -1.36000000     12.67800000
H      5.92800000     -2.04400000     12.01100000
H      6.50300000     -1.74800000     13.37900000
O      7.25400000     -5.26700000      4.70000000
H      7.62900000     -5.15000000      5.57200000
H      7.86700000     -5.85000000      4.25200000
O     13.85100000      6.89400000     -1.97500000
H     14.67100000      6.40000000     -1.97000000
H     14.12000000      7.80300000     -2.10700000
O     11.10100000      5.33500000     12.83500000
H     10.55600000      5.28400000     12.05100000
H     10.91200000      4.52600000     13.31100000
O      0.06200000      7.41600000     15.54100000
H      0.02900000      6.48600000     15.31800000
H     -0.74200000      7.57200000     16.03800000
O      5.33400000     -2.93100000     10.52500000
H      6.01400000     -2.60700000      9.93500000
H      5.30800000     -3.87500000     10.36400000
O      5.33500000      2.80300000      2.19700000
H      4.67800000      2.97600000      1.52300000
H      6.09900000      2.49100000      1.71200000
O    -10.69100000      9.48500000     -6.88100000
H    -10.97600000      8.82200000     -6.25100000
H    -11.47200000     10.01700000     -7.03800000
O    -11.22300000     -0.06700000      5.27700000
H    -10.81100000     -0.67100000      5.89500000
H    -12.15300000     -0.09600000      5.49800000
O     -8.48500000     -0.51900000     -2.43300000
H     -7.69600000     -0.47900000     -1.89200000
H     -9.11100000     -1.01500000     -1.90600000
O     -5.80600000      4.20800000     -2.51700000
H     -6.05000000      3.71000000     -3.29700000
H     -5.10800000      4.79300000     -2.81500000
O    -13.82900000      0.17300000      6.32500000
H    -13.29000000      0.19400000      7.11600000
H    -14.71900000      0.03200000      6.64600000
O      5.98400000     -7.67500000      2.46700000
H      5.93900000     -8.62700000      2.37600000
H      5.38000000     -7.47400000      3.18200000
O      2.66600000     -4.04200000      0.09600000
H      2.95800000     -3.16500000     -0.15500000
H      1.72400000     -3.94900000      0.23900000
O     -7.48400000    -12.90000000      4.05500000
H     -8.18200000    -12.25900000      3.91900000
H     -6.70100000    -12.48200000      3.69600000
O     -6.51700000     -0.86100000     -0.22800000
H     -6.76100000     -0.75200000      0.69100000
H     -6.05900000     -1.70100000     -0.25600000
O      4.31100000      9.54800000    -14.39500000
H      3.99600000     10.18500000    -15.03600000
H      3.85100000      8.73800000    -14.61600000
O      7.63700000     -7.88900000    -11.40600000
H      7.93300000     -7.05400000    -11.04300000
H      7.79900000     -8.52400000    -10.70800000
O     -6.98600000     -5.49500000      9.22500000
H     -6.42000000     -6.21000000      8.93300000
H     -6.50900000     -4.70000000      8.98800000
O      1.30600000    -16.39100000      3.21200000
H      2.09900000    -15.94300000      3.50700000
H      1.29500000    -17.21000000      3.70800000
O     -0.50500000     15.59400000     -0.06400000
H      0.08500000     15.09000000     -0.62400000
H      0.03100000     15.83400000      0.69200000
O     10.50300000     13.23300000      2.53400000
H     10.10600000     12.38200000      2.72200000
H     11.37800000     13.17900000      2.92000000
O    -13.19500000     -8.23000000      6.23000000
H    -12.61600000     -8.19900000      6.99200000
H    -13.80400000     -7.50300000      6.36200000
O     -2.24600000     -9.22700000     12.55900000
H     -3.08500000     -9.36600000     12.12000000
H     -2.39200000     -9.52400000     13.45700000
O     -7.19400000     -4.01800000    -10.23900000
H     -8.07300000     -4.36800000    -10.09300000
H     -6.66100000     -4.78800000    -10.43800000
O    -14.79800000     -5.46200000      3.80000000
H    -14.53100000     -5.00100000      4.59400000
H    -14.94100000     -4.76800000      3.15600000
O      9.55500000    -10.16300000      7.29900000
H      9.68400000     -9.53200000      8.00700000
H      8.98100000    -10.83100000      7.67400000
O    -16.35300000     -0.74400000      0.17500000
H    -15.81200000     -0.19800000     -0.39500000
H    -15.83300000     -1.53600000      0.31300000
O     13.28000000     -3.10900000     -1.44300000
H     13.41000000     -3.33200000     -0.52100000
H     13.84300000     -2.34800000     -1.58700000
O     -4.50300000      5.58200000    -15.68000000
H     -3.96000000      6.13300000    -16.24300000
H     -3.98200000      5.46500000    -14.88500000
O      8.89600000      2.53600000     -5.85900000
H      8.16400000      2.26600000     -6.41300000
H      9.33500000      1.71800000     -5.62700000
O     -1.89700000     -6.02000000     12.53700000
H     -1.04200000     -6.07300000     12.10900000
H     -2.43300000     -5.50100000     11.93700000
O     -6.61200000     -3.14000000      7.78900000
H     -6.03300000     -3.38400000      7.06700000
H     -7.43900000     -2.90800000      7.36600000
O      1.68100000     13.73500000     -9.29200000
H      1.99900000     14.12600000     -8.47800000
H      2.33600000     13.97700000     -9.94600000
O     -7.93700000     -7.17700000     -3.60600000
H     -7.29500000     -7.06900000     -4.30800000
H     -7.54700000     -7.82800000     -3.02300000
O     14.64000000     -1.78500000    -11.56700000
H     14.95200000     -2.53200000    -11.05600000
H     13.78700000     -1.57500000    -11.18800000
O      1.30100000      1.04700000     -8.22200000
H      0.99300000      0.14600000     -8.12500000
H      1.97800000      1.14200000     -7.55100000
O      0.31100000     -5.97900000      9.92500000
H      1.26600000     -5.98900000      9.85000000
H      0.10000000     -6.78500000     10.39700000
O     -1.85200000      0.01500000      4.86500000
H     -0.98600000     -0.11800000      5.25000000
H     -1.96200000      0.96600000      4.84500000
O    -13.10600000     -8.58100000     -4.73000000
H    -12.99900000     -8.52200000     -5.68000000
H    -12.21400000     -8.52500000     -4.38600000
O     -0.64300000    -13.87800000      6.94900000
H     -0.76400000    -13.65400000      6.02600000
H      0.12600000    -14.44900000      6.95800000
O    -13.96800000      0.30600000     -5.82900000
H    -14.02600000      1.25600000     -5.93100000
H    -13.02800000      0.12200000     -5.83600000
O     -1.26000000    -14.83800000     -8.46500000
H     -1.25100000    -14.77000000     -9.42000000
H     -2.13300000    -15.17000000     -8.25700000
O    -11.21700000      4.74700000      2.04800000
H    -10.70200000      3.94700000      2.15600000
H    -11.34500000      5.07200000      2.93900000
O      2.08300000      8.58800000     -5.86400000
H      1.65700000      9.34000000     -6.27500000
H      1.36000000      8.05500000     -5.53200000
O     14.77200000     10.43400000      0.30500000
H     15.67800000     10.30400000      0.58600000
H     14.25700000      9.88000000      0.89200000
O     -9.08000000    -13.12000000     -2.60500000
H     -9.26600000    -12.43000000     -3.24100000
H     -8.47900000    -12.71400000     -1.98000000
O      9.96300000     -2.84400000     -5.58900000
H     10.58100000     -2.93100000     -4.86400000
H     10.13000000     -1.97100000     -5.94300000
O     10.66700000     -3.79100000      1.74600000
H     11.35400000     -3.42000000      2.30000000
H      9.89000000     -3.27000000      1.94800000
O      6.63000000     -3.81200000    -10.19100000
H      5.72100000     -3.94400000    -10.46100000
H      6.64700000     -2.92400000     -9.83400000
O     -2.13100000      0.49400000     15.21100000
H     -2.85600000      1.10000000     15.05900000
H     -2.28600000     -0.22400000     14.59600000
O     -7.56600000      8.51600000     10.80100000
H     -8.15800000      7.76400000     10.81500000
H     -6.69300000      8.13200000     10.71600000
O     -5.84600000     14.88100000     -5.16900000
H     -6.12400000     15.78400000     -5.01700000
H     -6.43400000     14.56000000     -5.85200000
O     -2.27600000     13.37900000     -7.82000000
H     -2.96100000     14.04500000     -7.76000000
H     -1.83400000     13.56400000     -8.64900000
O      1.16300000    -13.82800000     -4.92400000
H      1.89900000    -14.31100000     -4.54700000
H      0.46700000    -13.90600000     -4.27200000
O     -5.62500000    -13.56700000     -1.81200000
H     -6.32300000    -12.97800000     -1.52500000
H     -6.05000000    -14.42200000     -1.89000000
O      7.49400000    -16.52700000     -3.67300000
H      7.98000000    -15.70300000     -3.68300000
H      6.57600000    -16.26500000     -3.73900000
O    -11.01000000      5.06400000     -8.86800000
H    -11.22600000      5.93600000     -9.19800000
H    -11.00800000      4.50700000     -9.64600000
O     10.50800000     -2.23400000     11.99500000
H     10.63600000     -2.85800000     11.28000000
H      9.79200000     -2.60500000     12.51100000
O     -5.73400000    -14.90300000     -5.64400000
H     -6.66000000    -14.99600000     -5.87000000
H     -5.39600000    -14.26800000     -6.27600000
O    -10.93500000     -8.31300000     -7.95000000
H    -11.67400000     -8.13100000     -8.53100000
H    -10.21300000     -7.80000000     -8.31400000
O      6.23600000      6.59600000    -10.32900000
H      5.50000000      6.75700000     -9.73800000
H      6.11400000      7.22500000    -11.04000000
O     -1.90400000      1.96500000     10.27200000
H     -2.64400000      1.40800000     10.51300000
H     -1.67400000      1.68800000      9.38500000
O     10.30300000      0.55700000     -4.88300000
H     11.17000000      0.72600000     -5.25300000
H     10.47700000      0.26600000     -3.98800000
O     -6.06300000     -1.57400000     10.00800000
H     -6.23800000     -2.35100000     10.54000000
H     -6.15200000     -1.87700000      9.10500000
O      2.40700000     -5.56700000      4.99200000
H      3.29700000     -5.89400000      4.86000000
H      2.51900000     -4.77300000      5.51600000
O     -0.43500000    -12.74500000      4.46300000
H     -0.73200000    -11.90800000      4.82000000
H     -0.42300000    -12.61000000      3.51500000
O      0.22900000     12.20400000      3.86000000
H      0.22700000     11.64000000      4.63400000
H      0.26800000     11.59600000      3.12200000
O     -1.52500000     -4.64900000     14.90700000
H     -0.69700000     -4.87800000     15.33000000
H     -1.61800000     -5.28900000     14.20200000
O      0.59100000    -10.38000000     -7.80500000
H      1.15300000    -10.12100000     -8.53500000
H      0.53300000    -11.33300000     -7.87300000
O    -14.43300000     -2.97500000     -0.30800000
H    -14.77300000     -3.49900000     -1.03400000
H    -13.48300000     -3.00000000     -0.41900000
O    -13.01100000      1.31100000      3.17100000
H    -12.37400000      1.82400000      2.67300000
H    -12.74400000      0.40200000      3.03600000
O      5.10000000    -13.94300000     -6.19600000
H      5.54500000    -14.34900000     -5.45200000
H      4.30200000    -14.45900000     -6.30900000
O      7.11400000    -14.81200000      7.18000000
H      7.22200000    -14.78900000      8.13100000
H      7.79500000    -15.41200000      6.87600000
O     -8.47500000      3.97400000     14.54700000
H     -7.79200000      4.26800000     15.15000000
H     -9.17800000      4.61500000     14.65000000
O      6.71100000      8.66800000     -6.14100000
H      7.56900000      8.45400000     -6.50800000
H      6.10600000      8.57700000     -6.87600000
O    -13.11800000     -4.70000000     -6.32900000
H    -13.81300000     -5.32900000     -6.52500000
H    -13.54300000     -4.03700000     -5.78500000
O      3.60200000     -7.27400000    -11.99900000
H      4.20000000     -7.44900000    -12.72600000
H      3.02600000     -6.58200000    -12.32400000
O      2.86700000     -9.79200000      7.82000000
H      2.33700000     -9.00300000      7.70600000
H      2.61200000    -10.36000000      7.09400000
O     -0.57600000     13.71900000      6.29200000
H     -0.95400000     13.86300000      5.42500000
H     -1.31000000     13.83600000      6.89600000
O     -3.84000000     10.18800000      0.17400000
H     -4.33500000      9.59100000     -0.38700000
H     -4.34200000     11.00300000      0.15700000
O      2.95000000     16.40000000      0.28400000
H      2.09500000     16.64400000     -0.06800000
H      2.87900000     15.46100000      0.45700000
O     -6.31000000    -11.41500000     -7.62700000
H     -6.57300000    -10.86400000     -6.89000000
H     -7.13300000    -11.75400000     -7.97800000
O     12.14900000      4.22700000      1.57700000
H     12.70400000      4.87100000      1.13500000
H     12.73100000      3.80300000      2.20700000
O      2.83100000    -10.59200000    -10.08500000
H      3.55200000    -10.26300000     -9.54700000
H      3.22700000    -10.75400000    -10.94100000
O     -3.49100000      5.30600000     -3.02000000
H     -3.86800000      5.94900000     -3.62200000
H     -2.77500000      4.90700000     -3.51400000
O     15.75800000      2.63100000     -9.63300000
H     15.02500000      2.51200000    -10.23600000
H     15.34800000      2.73300000     -8.77400000
O     -4.55300000     -2.65600000     -1.27000000
H     -4.47900000     -2.57400000     -2.22100000
H     -3.74500000     -3.09500000     -1.00400000
O      9.21600000     -2.78100000      7.98400000
H      8.41500000     -2.25800000      8.02900000
H      8.90900000     -3.68600000      7.92700000
O      5.08000000      2.51800000    -14.58200000
H      5.11800000      1.74000000    -14.02500000
H      5.83700000      3.04000000    -14.31700000
O     -0.17700000     -5.73300000    -15.13300000
H     -0.21800000     -4.79000000    -15.28900000
H     -0.63300000     -6.11900000    -15.88200000
O     10.96500000      7.36200000    -12.27900000
H     11.01100000      7.98700000    -13.00300000
H     11.05700000      7.90000000    -11.49300000
O     -9.67000000     10.14700000     10.65800000
H     -9.84200000     10.79600000     11.34000000
H     -8.85300000      9.72600000     10.92700000
O     -5.46800000     -4.45600000     -7.86200000
H     -6.16900000     -3.88500000     -8.17600000
H     -5.61400000     -5.28600000     -8.31700000
O     -9.01800000     -0.90100000     13.97700000
H     -9.40800000     -1.14800000     13.13900000
H     -8.47300000     -1.65000000     14.21800000
O     -1.67000000      0.30800000     17.98800000
H     -1.70300000      0.36200000     17.03300000
H     -2.00900000     -0.56300000     18.19100000
O      3.03000000      2.90700000     -9.84100000
H      2.42300000      3.60100000    -10.09700000
H      2.48600000      2.27000000     -9.37800000
O    -11.11200000     -3.90900000      9.58900000
H    -11.83000000     -4.52100000      9.75200000
H    -10.50000000     -4.39800000      9.04000000
O     16.65500000     -1.53200000     -3.54900000
H     16.42900000     -1.22200000     -2.67200000
H     16.71900000     -0.73500000     -4.07600000
O      8.23200000     -2.55400000     13.89300000
H      7.71200000     -3.16900000     14.41000000
H      8.75000000     -2.07600000     14.54100000
O    -10.15700000     -6.16100000      1.55000000
H     -9.71300000     -5.37300000      1.86400000
H    -10.92200000     -6.24700000      2.11900000
O    -10.18500000     -2.35700000     11.75700000
H     -9.60900000     -2.91000000     12.28500000
H    -10.62900000     -2.96800000     11.16800000
O      2.47100000     -8.20100000     -7.30400000
H      2.28500000     -7.54300000     -6.63400000
H      2.09200000     -9.00900000     -6.95800000
O    -10.27800000      1.94900000      2.33200000
H     -9.65500000      1.63900000      2.98900000
H     -9.83400000      1.80800000      1.49600000
O     -4.87300000     -2.18500000     15.33400000
H     -5.33000000     -3.00800000     15.16300000
H     -4.15000000     -2.17800000     14.70600000
O      7.58600000     11.13300000      8.68400000
H      7.33700000     10.58300000      7.94000000
H      7.57100000     12.02500000      8.33800000
O    -11.78400000     11.72400000     -4.95600000
H    -11.49400000     12.44700000     -4.39800000
H    -11.65500000     10.94200000     -4.41900000
O      6.23300000      4.66800000     -0.96200000
H      6.90400000      4.03300000     -1.21100000
H      6.72500000      5.44300000     -0.69000000
O      8.75500000     -7.16500000      3.55400000
H      7.89700000     -7.57500000      3.44900000
H      9.31500000     -7.86500000      3.89100000
O     10.99800000      0.10000000     13.07400000
H     10.10900000      0.42900000     13.20600000
H     10.87800000     -0.80300000     12.78100000
O     -5.09900000      0.47900000     -7.31800000
H     -5.46400000      1.35400000     -7.18800000
H     -4.46600000      0.58600000     -8.02800000
O      1.99800000     -6.51900000     -5.19000000
H      2.38400000     -5.65500000     -5.04700000
H      1.46300000     -6.67500000     -4.41200000
O      0.89600000     15.40900000     -2.57400000
H      1.56800000     15.17900000     -3.21500000
H      0.13700000     15.66000000     -3.10100000
O     16.50800000     -5.13100000      2.04900000
H     16.65300000     -5.38600000      2.96000000
H     15.55600000     -5.12600000      1.95100000
O      1.31900000     14.24500000      9.70800000
H      1.58800000     13.32600000      9.69600000
H      1.82200000     14.65100000      9.00200000
O      9.83500000      2.17800000     -2.27500000
H      9.06600000      1.81100000     -1.83900000
H      9.67400000      2.03000000     -3.20700000
O      5.72100000      0.97400000     16.86300000
H      6.05500000      0.10800000     17.09500000
H      6.49900000      1.53100000     16.83400000
O     -6.90600000     -4.06000000      0.62900000
H     -6.49000000     -4.26100000     -0.21000000
H     -6.19900000     -3.70400000      1.16700000
O      4.37600000    -11.94800000     12.73500000
H      4.73400000    -11.08200000     12.92900000
H      4.79200000    -12.52700000     13.37400000
O    -14.86500000     -5.88900000      6.93800000
H    -14.59000000     -5.00200000      6.70600000
H    -15.54900000     -5.76400000      7.59500000
O    -15.24100000     -2.63100000     10.32100000
H    -14.58000000     -2.37000000      9.67900000
H    -14.81800000     -3.32100000     10.83200000
O     -0.54400000      3.77100000     -8.19100000
H     -0.42800000      2.82600000     -8.09300000
H     -0.89100000      4.05900000     -7.34700000
O      6.55600000     -1.99400000     -2.03000000
H      6.12500000     -1.74400000     -2.84800000
H      5.87800000     -1.89100000     -1.36200000
O      3.30800000    -16.17500000     -6.51100000
H      2.59700000    -16.13900000     -7.15200000
H      2.97700000    -16.74600000     -5.81800000
O     -1.13900000      0.95800000      7.66300000
H     -1.64800000      1.48800000      7.05000000
H     -0.35200000      0.71500000      7.17500000
O     -1.85400000    -11.07700000     -6.61100000
H     -1.33600000    -10.35700000     -6.97100000
H     -1.35500000    -11.86400000     -6.83000000
O     -3.38900000     15.59200000      3.69400000
H     -2.97600000     14.76800000      3.43500000
H     -4.12100000     15.69500000      3.08600000
O      1.85200000      3.82900000      5.54400000
H      1.91000000      3.74700000      6.49600000
H      2.50600000      4.49000000      5.32000000
O     -5.00700000    -12.29700000      6.70200000
H     -4.44700000    -13.04500000      6.90900000
H     -5.07500000    -12.30600000      5.74700000
O     -7.26700000      9.07800000    -10.25500000
H     -7.48100000      9.70900000     -9.56800000
H     -6.81500000      8.36900000     -9.79700000
O      9.68200000      4.90800000     -4.97900000
H      9.49800000      5.44500000     -5.75000000
H      9.36400000      4.03600000     -5.21300000
O      8.74800000      8.63200000    -10.13500000
H      8.64900000      7.68000000    -10.14300000
H      9.01400000      8.83800000     -9.23800000
O      8.96500000      5.16700000     -2.23800000
H      9.61900000      4.46800000     -2.22600000
H      9.21500000      5.71600000     -2.98100000
O      6.79900000     12.24100000     -6.77100000
H      5.88400000     12.51700000     -6.71700000
H      6.92000000     11.66400000     -6.01700000
O     -1.68000000     10.48800000      7.34300000
H     -1.94500000     11.37100000      7.08800000
H     -2.42100000      9.93500000      7.09500000
O      5.01900000    -13.97200000     -1.31400000
H      5.92000000    -13.83700000     -1.02100000
H      4.56600000    -14.31500000     -0.54400000
O    -13.68800000      3.47800000      6.23000000
H    -13.90600000      2.62300000      5.85800000
H    -13.49300000      3.29700000      7.14900000
O    -13.94100000     -3.60700000      5.73400000
H    -13.46000000     -3.18100000      6.44300000
H    -13.33800000     -3.58900000      4.99100000
O     16.02300000     -3.04700000     -0.38200000
H     15.12000000     -3.35300000     -0.28800000
H     15.93900000     -2.13600000     -0.66500000
O      4.03800000     14.04200000      3.35800000
H      4.72300000     13.38200000      3.25700000
H      4.50600000     14.87700000      3.34500000
O      8.90500000     11.81200000     -8.31500000
H      8.87600000     10.86600000     -8.17100000
H      8.17600000     12.15500000     -7.79800000
O    -12.02800000     -6.52200000      3.67500000
H    -12.06900000     -7.47700000      3.63100000
H    -12.87200000     -6.26300000      4.04600000
O     13.16300000     -0.92700000      5.38700000
H     13.29700000     -1.87500000      5.39400000
H     13.56600000     -0.62300000      6.20100000
O     12.94700000     -3.89800000     -4.32600000
H     13.57100000     -4.38200000     -4.86800000
H     13.09300000     -4.23000000     -3.44000000
O     -1.97500000    -15.01600000      3.94000000
H     -1.58000000    -15.40900000      3.16200000
H     -1.70200000    -14.09900000      3.91100000
O    -13.67100000     12.48400000     -0.39700000
H    -13.42900000     12.12900000      0.45800000
H    -13.13500000     11.99400000     -1.02000000
O      9.60200000    -11.63000000      4.13800000
H      9.87500000    -12.37600000      4.67100000
H      9.72500000    -11.92300000      3.23500000
O      5.13000000     -0.64200000      1.61200000
H      5.70200000     -1.15100000      2.18500000
H      5.03300000      0.20000000      2.05600000
O      7.15600000     -4.26500000     15.82600000
H      6.96600000     -5.20200000     15.78600000
H      7.75900000     -4.17400000     16.56400000
O      6.00100000      4.90500000     -7.08000000
H      5.47900000      5.42800000     -7.68800000
H      6.83900000      4.78200000     -7.52700000
O     -6.64700000     11.71200000     11.39900000
H     -6.45500000     11.22100000     12.19900000
H     -7.57900000     11.91800000     11.46200000
O      4.00500000     -4.29400000    -10.82200000
H      3.47800000     -4.72400000    -11.49500000
H      3.37600000     -4.05600000    -10.14100000
O      0.23000000     -2.93400000      4.74100000
H      0.61700000     -3.03100000      5.61100000
H     -0.70900000     -2.84500000      4.90500000
O     -0.90800000     -9.11200000    -15.26500000
H     -1.06700000     -8.65900000    -16.09300000
H      0.01100000     -9.37700000    -15.30900000
O     12.47000000    -11.33500000      3.02200000
H     12.62200000    -12.13500000      3.52500000
H     11.80000000    -11.57700000      2.38300000
O    -13.13900000    -12.28400000      5.35500000
H    -12.29500000    -11.98100000      5.02200000
H    -13.07100000    -12.18500000      6.30500000
O      0.69400000     10.27100000      6.26200000
H     -0.11900000     10.36700000      6.75900000
H      1.20100000     11.05400000      6.47900000
O     -0.70800000     -5.65300000      5.54700000
H      0.00700000     -5.07500000      5.28200000
H     -1.49000000     -5.10300000      5.50200000
O      7.92600000     10.29400000     -2.03000000
H      8.23900000     10.74800000     -1.24700000
H      7.31400000      9.63800000     -1.69700000
O     -9.00500000     -3.78600000     -8.09500000
H     -9.36900000     -4.09100000     -7.26400000
H     -9.00800000     -2.83100000     -8.02200000
O     -1.64800000     14.42500000      9.59800000
H     -1.84200000     14.45400000     10.53600000
H     -0.69400000     14.47000000      9.54900000
O      5.79500000     -5.87100000     -4.79200000
H      5.52200000     -5.61100000     -3.91200000
H      5.22400000     -5.37400000     -5.37700000
O     -6.57200000      5.87100000     15.46300000
H     -6.22700000      5.94600000     14.57300000
H     -6.39900000      6.72500000     15.85900000
O      7.57200000     -1.20500000    -11.69100000
H      8.07000000     -0.39600000    -11.57700000
H      8.07500000     -1.70600000    -12.33300000
O     17.69000000     -0.57000000      3.52600000
H     18.58700000     -0.36600000      3.79100000
H     17.78600000     -1.24600000      2.85500000
O     16.42900000      5.88400000     -4.41700000
H     16.24800000      5.95300000     -5.35400000
H     17.37000000      5.72000000     -4.36600000
O     -0.96200000    -11.04700000      0.01300000
H     -0.30200000    -11.38800000     -0.59000000
H     -0.62100000    -10.19500000      0.28400000
O     -5.80800000    -16.17000000     -3.36200000
H     -5.54900000    -15.65300000     -4.12400000
H     -5.06400000    -16.75200000     -3.20300000
O      7.81000000      1.83700000      1.40800000
H      8.28000000      2.66400000      1.51200000
H      8.22500000      1.24400000      2.03400000
O     -3.26700000    -14.30900000      7.98800000
H     -3.56400000    -13.93700000      8.81900000
H     -2.31400000    -14.23400000      8.01900000
O      0.78500000     -2.58000000     11.77100000
H      1.72600000     -2.55300000     11.94100000
H      0.38400000     -2.36000000     12.61200000
O      4.84600000    -11.67600000      7.82700000
H      4.32800000    -10.87300000      7.88400000
H      4.90100000    -11.99000000      8.73000000
O    -10.61900000      5.53200000      8.87800000
H    -10.17500000      5.63400000      8.03600000
H    -11.39800000      6.08200000      8.80600000
O      2.30000000     -9.76500000     -2.52500000
H      2.52200000     -9.93100000     -3.44100000
H      2.76800000     -8.96000000     -2.30600000
O     -6.98900000     -6.85300000      2.19200000
H     -7.56500000     -6.09400000      2.09800000
H     -7.28400000     -7.46300000      1.51500000
O    -15.08400000     -4.77800000     -2.85000000
H    -14.77100000     -5.62700000     -2.53900000
H    -15.91800000     -4.97100000     -3.27800000
O    -16.81000000     -1.41300000     -4.99800000
H    -16.83900000     -0.45800000     -5.06000000
H    -17.53700000     -1.63700000     -4.41600000
O     12.12600000    -12.76400000     -3.11300000
H     12.58800000    -12.03400000     -3.52500000
H     11.64100000    -12.36300000     -2.39200000
O    -10.35300000    -14.38300000      5.29700000
H    -10.53200000    -14.24500000      6.22700000
H     -9.99400000    -13.54800000      4.99600000
O      1.32100000      4.56300000     10.09100000
H      0.38500000      4.55100000     10.28900000
H      1.60700000      5.44200000     10.34000000
O     -2.96400000     13.74900000      7.44900000
H     -2.62600000     14.06200000      8.28800000
H     -3.86100000     13.47400000      7.64000000
O     10.82800000    -12.54700000     -8.09700000
H     10.14500000    -12.29700000     -7.47500000
H     11.13000000    -13.40200000     -7.79000000
O    -17.96300000      1.44700000     -4.04300000
H    -17.38900000      1.11800000     -3.35200000
H    -17.74300000      2.37600000     -4.11400000
O      5.33200000      0.24600000    -12.96300000
H      4.75600000     -0.28600000    -13.51300000
H      6.09700000     -0.30800000    -12.81100000
O    -10.83200000     -3.22000000      6.77700000
H    -10.46600000     -4.08700000      6.95500000
H    -10.93300000     -3.19300000      5.82500000
O     -9.04200000     -3.80300000      2.50900000
H     -8.39900000     -3.77400000      1.80100000
H     -9.08300000     -2.90200000      2.83200000
O      2.03500000     -7.13700000     -9.69200000
H      2.78200000     -7.29800000    -10.26800000
H      2.12600000     -7.78600000     -8.99400000
O     11.56200000     -3.15600000    -12.43900000
H     11.96600000     -2.56900000    -11.80100000
H     11.48000000     -3.99100000    -11.97900000
O     -6.89100000    -11.29300000     -4.36400000
H     -7.52400000    -12.01200000     -4.34500000
H     -7.33700000    -10.59500000     -4.84400000
O     13.57300000     -8.05700000     -8.15700000
H     12.62400000     -8.13100000     -8.25700000
H     13.91500000     -8.88300000     -8.50000000
O      0.87900000     17.97100000     -1.57000000
H      0.89700000     17.08800000     -1.94100000
H     -0.04900000     18.20200000     -1.54800000
O     -3.53900000     -7.24800000      4.25800000
H     -3.67400000     -6.30200000      4.31000000
H     -2.90100000     -7.43700000      4.94700000
O      8.02300000     -5.43900000      7.43200000
H      8.37100000     -5.65200000      8.29800000
H      7.31500000     -6.06900000      7.29700000
O     -8.48300000     -3.56500000     13.74300000
H     -9.06600000     -4.20700000     14.14800000
H     -7.76700000     -4.08700000     13.38000000
O     13.58500000      3.41100000    -11.32200000
H     12.66100000      3.20200000    -11.18700000
H     13.59600000      4.35400000    -11.48500000
O     -6.19500000      9.39600000      6.15600000
H     -6.91500000      9.16000000      6.74000000
H     -6.27600000      8.79200000      5.41800000
O    -12.00100000    -11.22800000      1.93300000
H    -12.57100000    -11.39700000      1.18200000
H    -12.39300000    -10.46900000      2.36500000
O    -10.64200000     -4.15900000     -5.51300000
H    -11.03800000     -3.28900000     -5.46600000
H    -11.36400000     -4.73800000     -5.75500000
O     14.46600000     -3.45800000      8.11500000
H     14.74900000     -2.61800000      8.47700000
H     14.83200000     -3.47200000      7.23000000
O     -9.74100000      1.69600000      6.80800000
H     -9.56600000      2.52000000      6.35200000
H    -10.29600000      1.20200000      6.20400000
O     -0.72800000     -2.25900000      8.02400000
H     -1.57100000     -2.60800000      7.73500000
H     -0.95300000     -1.47900000      8.53100000
O    -10.16600000      8.63600000    -12.96300000
H     -9.56700000      7.98300000    -12.60200000
H    -10.06300000      8.55600000    -13.91200000
O      7.58200000     -9.26300000    -14.30300000
H      7.46400000     -8.72100000    -13.52300000
H      7.63700000    -10.15700000    -13.96700000
O      7.27300000     -0.55900000     -6.47600000
H      6.75600000     -0.47800000     -7.27700000
H      7.43500000     -1.49800000     -6.38900000
O     15.97100000     -0.09600000     -7.83000000
H     16.16500000      0.05400000     -8.75500000
H     16.62400000     -0.73600000     -7.54900000
O      6.51600000      6.38400000      9.27600000
H      6.77700000      7.09400000      9.86200000
H      5.56800000      6.31400000      9.39300000
O     -9.53900000     -0.27400000     10.17000000
H     -8.84000000      0.18000000     10.64100000
H     -9.82500000     -0.96200000     10.77100000
O     -9.27200000     -4.77400000     -3.08600000
H     -9.80600000     -4.65100000     -3.87100000
H     -8.83800000     -5.61600000     -3.22100000
O    -10.11300000    -11.78500000      8.64300000
H     -9.36200000    -12.35000000      8.82300000
H    -10.80700000    -12.38700000      8.37400000
O      5.13000000      4.67100000     -4.42100000
H      5.55700000      4.61000000     -5.27500000
H      5.66700000      4.12600000     -3.84500000
O      1.30900000     -4.64700000     -2.34400000
H      1.94900000     -4.32600000     -1.70900000
H      1.09200000     -5.52800000     -2.04200000
O     12.59900000    -10.72400000      0.20700000
H     12.11100000    -10.18900000      0.83300000
H     13.29700000    -10.15000000     -0.10600000
O     -6.94600000    -15.27100000      5.14100000
H     -7.19700000    -14.40000000      4.83500000
H     -6.27400000    -15.55800000      4.52200000
O    -15.78100000     -0.48700000     -7.91900000
H    -15.25500000     -0.16400000     -7.18700000
H    -15.73000000     -1.44000000     -7.84800000
O     16.09600000      5.56000000      7.02200000
H     15.53100000      5.07100000      6.42400000
H     15.57600000      6.32300000      7.27300000
O      6.72600000    -13.62800000     -8.62100000
H      6.16000000    -13.84400000     -7.88000000
H      6.30900000    -14.05000000     -9.37200000
O      1.98300000      7.18100000      4.05100000
H      2.80500000      6.77200000      4.32400000
H      1.87900000      6.91900000      3.13600000
O     -6.06000000      0.42200000     15.36700000
H     -5.97100000     -0.42200000     15.81000000
H     -6.91000000      0.75600000     15.65400000
O     16.45000000      2.77300000      1.99800000
H     16.12200000      2.46000000      1.15500000
H     16.32400000      2.03400000      2.59300000
O      3.76400000     -7.48300000     -2.09000000
H      4.39700000     -6.78100000     -2.24000000
H      4.12000000     -7.97300000     -1.34900000
O      0.46000000      8.33700000     12.13600000
H      0.13200000      8.68600000     12.96400000
H      0.18600000      8.97900000     11.48000000
O      2.03100000     -3.70200000     15.73300000
H      1.69100000     -4.28700000     16.40900000
H      1.82200000     -4.14100000     14.90800000
O     -5.55400000    -10.16100000      0.35400000
H     -6.05200000    -10.89900000      0.00200000
H     -4.74300000    -10.55200000      0.67800000
O     -8.91600000     10.94300000    -11.53600000
H     -8.42800000     10.23900000    -11.10800000
H     -9.67500000     10.50700000    -11.92200000
O     11.39600000      8.00400000     -2.37800000
H     10.84100000      7.75700000     -3.11700000
H     12.10900000      7.36600000     -2.38900000
O     -3.50100000     -0.30000000    -16.59700000
H     -3.18600000      0.59000000    -16.75300000
H     -3.50900000     -0.38700000    -15.64400000
O     -7.37600000    -11.97600000     -0.50400000
H     -8.12400000    -11.43000000     -0.26000000
H     -7.40500000    -12.71000000      0.10900000
O     -1.64600000     -5.12000000     -9.60500000
H     -1.49800000     -5.22200000     -8.66500000
H     -1.06900000     -4.40100000     -9.86300000
O     -4.62300000     15.45400000     -8.20400000
H     -3.94300000     16.08400000     -7.96600000
H     -5.23800000     15.47800000     -7.47100000
O    -12.71600000      9.86600000      0.91500000
H    -13.44500000      9.61100000      0.34900000
H    -12.62800000      9.14000000      1.53400000
O      1.16800000      8.96300000    -14.98500000
H      0.82600000      9.81400000    -14.71200000
H      1.47400000      9.10400000    -15.88100000
O     -0.38100000     12.40100000     -3.23100000
H      0.10900000     13.22100000     -3.17100000
H     -0.73400000     12.26800000     -2.35100000
O     -1.83900000      4.22300000      1.93200000
H     -1.62200000      4.54500000      2.80700000
H     -2.75600000      4.46900000      1.80800000
O     10.54200000     -5.40900000    -11.45800000
H      9.78500000     -5.35400000    -10.87400000
H     10.43400000     -6.24600000    -11.91000000
O     12.31300000     -6.19200000      3.87900000
H     12.22900000     -7.05000000      4.29400000
H     12.90000000     -6.34200000      3.13700000
O    -16.88400000     -8.19900000     -0.95800000
H    -16.02400000     -7.85300000     -0.72000000
H    -17.19700000     -7.61200000     -1.64600000
O     -5.02800000      2.40400000    -16.62600000
H     -4.75900000      3.24000000    -17.00800000
H     -4.83300000      2.49400000    -15.69300000
O      3.23800000    -11.81200000     -0.71400000
H      3.75000000    -12.41600000     -1.25100000
H      3.01500000    -11.09400000     -1.30800000
O    -10.42200000      4.54300000    -11.53000000
H     -9.86400000      5.27100000    -11.80400000
H    -11.22000000      4.64400000    -12.04900000
O     -1.69200000     17.93100000     -5.44600000
H     -1.83400000     17.82800000     -6.38700000
H     -1.25300000     17.12300000     -5.18000000
O     -0.16500000      6.23300000      7.95400000
H      0.73100000      5.94000000      8.12200000
H     -0.08600000      6.82900000      7.20900000
O     12.52700000      6.39900000      8.67900000
H     12.89700000      6.43200000      9.56200000
H     12.21200000      7.28800000      8.51900000
O      1.88900000    -12.38200000     13.74500000
H      2.73100000    -12.46300000     13.29600000
H      1.24300000    -12.35100000     13.03900000
O      0.76000000      1.07900000      5.89400000
H      1.60400000      0.78100000      6.23400000
H      0.98700000      1.68400000      5.18800000
O     -1.54700000      6.20500000    -14.97900000
H     -1.50800000      7.00200000    -15.50700000
H     -1.52800000      6.51500000    -14.07400000
O     12.66600000     -1.86900000      2.78700000
H     12.71500000     -1.40200000      3.62100000
H     12.47900000     -1.18700000      2.14200000
O    -10.97200000    -10.97600000     -6.87700000
H    -10.90100000    -10.02300000     -6.94200000
H    -10.64500000    -11.29800000     -7.71800000
O      6.22100000     -7.40800000      7.30700000
H      6.38900000     -7.83800000      8.14600000
H      6.75800000     -7.89000000      6.67900000
O     -4.22500000    -12.49700000     -3.95100000
H     -4.54100000    -13.10700000     -3.28400000
H     -5.01900000    -12.09800000     -4.30600000
O     -3.67600000     -7.92700000     -9.13900000
H     -3.76700000     -8.15100000     -8.21300000
H     -2.86100000     -7.42800000     -9.18600000
O      9.57000000      3.31100000      9.92500000
H      8.91500000      2.90100000     10.49000000
H     10.38300000      2.84800000     10.12500000
O      2.83000000     -7.80200000     13.03700000
H      3.16900000     -7.85500000     12.14300000
H      2.20000000     -8.52100000     13.09800000
O     -9.58000000      5.43500000      6.25500000
H     -9.00200000      4.95300000      5.66300000
H    -10.43700000      5.40700000      5.82800000
O     -1.43300000     -4.35200000     -2.84600000
H     -0.51800000     -4.37800000     -2.56600000
H     -1.93400000     -4.38000000     -2.03100000
O      2.05900000      7.31600000      1.21100000
H      2.29400000      8.06300000      0.66100000
H      1.82100000      6.62700000      0.59000000
O     -4.14800000      1.63800000      3.72700000
H     -3.83700000      0.83400000      3.31200000
H     -4.58900000      2.11500000      3.02500000
O     -4.94300000      0.03900000      7.21700000
H     -4.53600000      0.66600000      7.81600000
H     -5.76600000     -0.20000000      7.64400000
O     -8.36000000     -5.58900000      4.90400000
H     -8.70200000     -6.25500000      4.30800000
H     -8.25700000     -4.81000000      4.35900000
O      1.50900000    -13.71300000    -11.01800000
H      2.41000000    -13.39900000    -11.09900000
H      1.05600000    -13.33700000    -11.77300000
O    -17.55800000      0.03800000      5.25200000
H    -16.71600000      0.39900000      4.97300000
H    -17.66200000      0.34300000      6.15300000
O     -4.33200000      6.84500000      1.08400000
H     -4.72800000      5.97600000      1.01600000
H     -4.04700000      6.90800000      1.99500000
O      1.99100000     -3.45100000     -4.78100000
H      2.63700000     -2.78300000     -4.55400000
H      1.74200000     -3.83900000     -3.94300000
O      2.09600000     -5.16300000    -12.52100000
H      1.35500000     -5.57400000    -12.96400000
H      2.03400000     -4.23700000    -12.75800000
O     -8.85800000      9.70100000      4.97500000
H     -9.60200000     10.24600000      5.23000000
H     -8.09900000     10.13500000      5.36600000
O     -7.86700000     14.08200000     -7.01000000
H     -8.61100000     13.51100000     -6.81600000
H     -7.84400000     14.12800000     -7.96500000
O     12.63900000      6.91400000     -5.51200000
H     13.43900000      7.38400000     -5.74800000
H     12.43000000      6.39300000     -6.28700000
O     12.85400000     -8.02400000      6.09700000
H     12.00300000     -8.24200000      5.71500000
H     12.87200000     -8.50000000      6.92700000
O     -4.59000000     11.17100000    -12.63100000
H     -5.36500000     11.43300000    -12.13400000
H     -3.85200000     11.46000000    -12.09500000
O      1.88400000    -11.17800000      5.64700000
H      1.73100000    -12.05600000      5.29800000
H      2.56300000    -10.81000000      5.08100000
O     -8.27500000      3.42100000     11.79100000
H     -8.58300000      3.53500000     12.69100000
H     -7.80500000      2.58700000     11.80300000
O      0.10800000     11.01900000    -13.08000000
H     -0.22900000     11.79900000    -12.63900000
H      1.03700000     10.99800000    -12.85300000
O     16.25900000     -4.10000000     -4.47300000
H     16.18100000     -3.65100000     -5.31500000
H     16.31800000     -3.39400000     -3.82900000
O      9.37600000      4.72100000    -11.77600000
H      8.75500000      4.53700000    -12.48100000
H      9.90000000      5.45300000    -12.10300000
O     -0.65700000      4.74200000     -0.57500000
H     -0.93300000      4.33800000      0.24800000
H      0.29200000      4.83100000     -0.49200000
O     -1.40600000    -14.31800000     -3.04400000
H     -0.84500000    -15.04200000     -2.76900000
H     -0.93600000    -13.53200000     -2.76700000
O     -4.97300000      4.59500000     17.32600000
H     -5.77000000      4.82100000     16.84700000
H     -4.26900000      4.70200000     16.68500000
O     -3.68000000      3.67800000     13.49300000
H     -4.53300000      4.11300000     13.49000000
H     -3.88200000      2.75300000     13.35800000
O      9.57300000    -11.67600000     -1.70000000
H      9.35600000    -10.74500000     -1.65300000
H      9.16900000    -11.97600000     -2.51400000
O      7.47800000     -3.53600000    -15.41700000
H      8.11500000     -2.88500000    -15.12500000
H      6.93000000     -3.69700000    -14.64800000
O      2.77900000      5.16100000     14.30300000
H      2.95300000      4.31800000     13.88400000
H      1.88800000      5.38300000     14.03400000
O     -4.26700000      8.28300000    -12.45500000
H     -3.48300000      8.70100000    -12.81100000
H     -4.94700000      8.95300000    -12.52000000
O      9.03000000     -1.58600000     -1.12500000
H      9.75700000     -2.00500000     -1.58600000
H      8.26600000     -1.76200000     -1.67300000
O     13.08400000      1.72500000      3.39200000
H     14.01900000      1.59100000      3.23800000
H     12.92600000      1.34200000      4.25500000
O     -2.52200000      2.56300000    -13.38000000
H     -3.46700000      2.42200000    -13.42800000
H     -2.40300000      3.13800000    -12.62400000
O     -3.25800000    -11.89300000      1.16900000
H     -2.51800000    -11.57300000      0.65300000
H     -3.55400000    -12.67600000      0.70300000
O     12.03000000      0.17200000      1.43000000
H     12.31900000      0.56700000      0.60700000
H     12.04900000      0.89200000      2.06100000
O     -2.19700000      3.94200000    -10.86500000
H     -2.75100000      3.19100000    -10.65400000
H     -1.52900000      3.94700000    -10.17900000
O     14.01200000     -3.71700000      1.22100000
H     13.54600000     -3.06200000      1.74000000
H     13.73700000     -4.55600000      1.59000000
O    -14.25200000      7.10600000     -9.39000000
H    -14.21300000      6.27900000     -8.91000000
H    -13.42700000      7.54400000     -9.18000000
O     12.47000000    -10.07900000     -4.96400000
H     11.66700000     -9.66900000     -5.28300000
H     12.98200000    -10.24900000     -5.75500000
O     15.87600000     -0.38800000     -1.04200000
H     15.09600000     -0.16100000     -1.55000000
H     16.11500000      0.42500000     -0.59600000
O     -7.13900000      0.23400000     11.76000000
H     -7.15800000     -0.22100000     12.60200000
H     -7.03100000     -0.46300000     11.11300000
O      5.51700000      7.18800000     -3.66400000
H      5.81400000      7.39900000     -4.55000000
H      5.24700000      6.27100000     -3.71500000
O      4.99400000     12.37700000      5.86700000
H      5.06300000     12.97300000      6.61200000
H      5.59900000     12.73500000      5.21700000
O      9.55300000      0.08400000     10.30800000
H     10.38800000     -0.22700000      9.95700000
H      9.51900000     -0.27500000     11.19500000
O      5.05600000     -2.88600000    -16.55800000
H      5.92900000     -3.22100000    -16.35300000
H      4.53400000     -3.66900000    -16.73200000
O      9.17100000    -14.50300000      2.62700000
H      8.73400000    -14.80100000      1.83000000
H      8.48600000    -14.05500000      3.12300000
O      6.48600000      4.99200000      3.36700000
H      6.05700000      4.36500000      2.78500000
H      7.41200000      4.94100000      3.13200000
O     -8.53500000     12.40700000      6.79700000
H     -8.44200000     13.13000000      6.17600000
H     -8.28800000     12.78400000      7.64200000
O     -8.37000000     12.30500000     -2.60700000
H     -7.46600000     12.61700000     -2.63500000
H     -8.34500000     11.45700000     -3.05000000
O      5.05600000      9.20700000      3.06900000
H      4.49300000      9.32500000      3.83400000
H      5.88900000      8.90400000      3.42900000
O     -7.28300000    -14.30100000      1.05000000
H     -6.52000000    -14.52100000      1.58400000
H     -7.91600000    -14.99300000      1.24000000
O     14.19100000     -0.47300000     10.22900000
H     13.36500000     -0.63200000      9.77200000
H     14.10500000     -0.95000000     11.05400000
O     11.92500000     -3.93900000      5.19000000
H     11.96900000     -4.67200000      4.57600000
H     12.49100000     -4.20000000      5.91700000
O      5.66600000      9.02500000    -11.79400000
H      5.53100000      9.32500000    -12.69300000
H      5.91400000      9.81500000    -11.31300000
O     -2.93400000      8.91700000      2.87500000
H     -3.47200000      9.60700000      3.26400000
H     -2.99600000      9.06800000      1.93200000
O     -6.50600000     -5.25200000    -13.76700000
H     -6.83600000     -6.10400000    -13.48400000
H     -7.08500000     -4.61800000    -13.34400000
O      7.23200000     -1.02300000      8.82600000
H      6.86300000     -0.25400000      8.39200000
H      7.93900000     -0.67600000      9.36900000
O      3.33300000     -2.79800000      3.65300000
H      2.38700000     -2.79400000      3.50500000
H      3.49800000     -2.00900000      4.16900000
O      1.57500000     14.15200000     -6.47800000
H      1.08000000     13.42000000     -6.11000000
H      2.16200000     14.42200000     -5.77200000
O    -10.36300000    -11.60800000      4.08500000
H    -10.90300000    -11.39500000      3.32300000
H     -9.82200000    -10.83100000      4.22000000
O     -5.95400000      3.91800000    -10.54100000
H     -6.80700000      3.65100000    -10.88200000
H     -5.36100000      3.21200000    -10.79900000
O     -3.67800000     11.49800000      3.51600000
H     -4.23200000     11.86400000      4.20500000
H     -2.94600000     12.11100000      3.44700000
O     -1.73200000      9.40300000     -2.94800000
H     -0.97900000      9.81400000     -2.52400000
H     -1.95100000      8.66300000     -2.38200000
O    -10.73700000      9.08200000      8.56800000
H    -10.33300000      9.48800000      9.33500000
H    -11.55600000      8.71200000      8.89600000
O     -3.26000000     -7.80300000     -0.74600000
H     -2.44900000     -7.72400000     -0.24300000
H     -3.84000000     -8.31600000     -0.18400000
O     -8.74700000     -8.36500000      0.17800000
H     -9.41400000     -7.73800000      0.45700000
H     -9.16900000     -9.22000000      0.26600000
O     -0.55400000      7.85700000     -5.01000000
H     -0.87600000      8.51300000     -4.39300000
H     -0.92800000      7.03200000     -4.69900000
O     -8.46600000      2.63300000    -11.23900000
H     -9.08400000      3.35200000    -11.36900000
H     -9.01100000      1.89500000    -10.96500000
O    -13.22500000      2.64600000      9.40400000
H    -13.52400000      1.75100000      9.56000000
H    -12.60500000      2.81900000     10.11300000
O    -10.50700000      1.26300000    -13.61700000
H    -10.71400000      0.35500000    -13.83900000
H    -11.32300000      1.73900000    -13.77000000
O    -15.93600000      2.40800000     -8.27200000
H    -15.17400000      2.98700000     -8.29200000
H    -15.70100000      1.72400000     -7.64500000
O      2.46000000     11.59800000      9.26100000
H      2.38100000     11.89600000      8.35500000
H      3.34200000     11.23000000      9.31700000
O     -8.61700000      6.55300000    -11.95800000
H     -8.12200000      7.20300000    -11.46000000
H     -8.03300000      6.30500000    -12.67400000
O     -6.59100000     -8.45900000     -1.48700000
H     -7.37600000     -8.21300000     -0.99700000
H     -6.14700000     -9.09400000     -0.92400000
O     -6.04100000      6.26500000     -9.21900000
H     -5.20900000      6.55400000     -9.59400000
H     -6.14300000      5.36500000     -9.52900000
O      6.78900000     -7.43700000     15.71100000
H      6.43700000     -7.69300000     16.56400000
H      6.02900000     -7.12100000     15.22300000
O    -12.71400000      2.90400000     -1.17700000
H    -11.81400000      2.99400000     -1.48900000
H    -13.24300000      2.88100000     -1.97500000
O      1.22500000     -1.86700000     -7.92900000
H      0.96500000     -2.50700000     -7.26700000
H      1.01100000     -2.28500000     -8.76300000
O      6.65200000     -8.40400000     -0.50500000
H      7.16800000     -7.61100000     -0.36400000
H      5.84800000     -8.25900000     -0.00700000
O     -0.43600000     -8.52600000      3.61700000
H      0.26000000     -9.16400000      3.77200000
H     -1.23100000     -8.95700000      3.93300000
O    -11.87900000      5.42600000     -3.45800000
H    -11.29100000      4.75900000     -3.10300000
H    -12.57100000      5.50900000     -2.80100000
O     -0.31400000      5.24100000     -3.71200000
H      0.51800000      4.77100000     -3.77300000
H     -0.38800000      5.47900000     -2.78800000
O    -13.91700000      4.02500000    -10.67100000
H    -14.49700000      3.61000000    -11.30900000
H    -13.10400000      3.52400000    -10.72500000
O     -6.97900000    -11.77300000    -10.51600000
H     -6.41400000    -12.48800000    -10.22200000
H     -6.38100000    -11.03900000    -10.66000000
O     11.15500000      5.12900000      6.31600000
H     11.38000000      4.24200000      6.59800000
H     10.51600000      5.43100000      6.96200000
O     11.70800000     -1.15100000      8.76300000
H     11.06800000     -1.85200000      8.88300000
H     11.86100000     -1.12400000      7.81900000
O      0.03600000      1.46800000    -10.66200000
H      0.77800000      1.72100000    -11.21100000
H      0.42700000      1.25200000     -9.81500000
O      1.57300000    -13.86800000     -0.11900000
H      2.14100000    -13.24600000     -0.57500000
H      2.17500000    -14.42800000      0.37000000
O      0.05500000      7.56000000      5.72900000
H      0.61900000      7.51400000      4.95700000
H      0.21000000      8.43400000      6.08700000
O      8.14900000     -5.80300000     -9.62900000
H      8.18000000     -5.60200000     -8.69300000
H      7.48300000     -5.21200000     -9.97900000
O     -4.35400000      7.08300000     -4.82900000
H     -5.05500000      6.84600000     -5.43500000
H     -3.83700000      7.73400000     -5.30400000
O      9.07500000      4.11000000      1.98500000
H      9.20800000      4.95300000      1.55100000
H      9.91100000      3.92700000      2.41500000
O      3.48700000     12.27400000     -3.10600000
H      2.82400000     11.70800000     -2.71200000
H      4.02100000     11.68300000     -3.63800000
O      4.04100000    -12.99600000    -12.03000000
H      4.14800000    -12.98700000    -12.98100000
H      4.83500000    -12.58100000    -11.69500000
O    -14.69700000      8.49700000     -0.40900000
H    -14.46100000      7.65500000     -0.79700000
H    -15.63700000      8.58100000     -0.57100000
O      9.96100000      5.63500000      8.76800000
H      9.88300000      4.78500000      9.20100000
H     10.90400000      5.78800000      8.70800000
O     -2.96600000      9.23900000     11.15100000
H     -2.15300000      9.74300000     11.17700000
H     -2.75500000      8.47100000     10.62000000
O      6.92000000      3.80900000      8.47000000
H      7.25700000      4.69900000      8.58000000
H      7.16300000      3.35900000      9.27900000
O     13.38100000      6.50600000      0.65100000
H     13.20100000      6.42900000     -0.28600000
H     13.22900000      7.43100000      0.84800000
O      4.05400000      0.82800000     14.92700000
H      4.67100000      0.67000000     15.64200000
H      3.80000000     -0.04600000     14.63200000
O      2.22300000      1.31100000     -5.51000000
H      2.48400000      2.14400000     -5.90500000
H      2.36800000      1.43500000     -4.57200000
O      0.12900000     -1.84700000     14.37300000
H      0.73700000     -2.15900000     15.04300000
H      0.38400000     -0.93700000     14.22300000
O     15.03600000    -10.18900000     -3.74100000
H     14.96600000    -10.93100000     -4.34200000
H     14.47000000     -9.51700000     -4.12300000
O    -11.77500000      0.05200000      8.36600000
H    -11.62900000      0.99800000      8.35500000
H    -11.10500000     -0.28700000      8.96000000
O     -1.78800000     13.32900000      2.49800000
H     -1.50600000     13.65300000      1.64300000
H     -0.97800000     13.06300000      2.93300000
O      1.84800000     -0.03700000      9.24600000
H      1.29200000     -0.58900000      8.69600000
H      2.73200000     -0.17200000      8.90600000
O    -15.58800000     -8.43500000     -3.80200000
H    -14.75300000     -8.46800000     -4.27100000
H    -15.34400000     -8.26600000     -2.89200000
O      9.29700000      1.06200000      3.38600000
H      9.91900000      1.71900000      3.69900000
H      9.40500000      0.32400000      3.98500000
O     -3.46800000    -14.35300000     -0.02700000
H     -4.16500000    -14.35000000     -0.68300000
H     -3.49500000    -15.23400000      0.34700000
O      9.18900000     -5.68700000      9.76300000
H      9.05800000     -5.33400000     10.64300000
H     10.06100000     -5.38400000      9.51200000
O     -1.98500000    -10.93800000    -13.41200000
H     -1.95800000    -10.86400000    -12.45800000
H     -1.75300000    -10.06400000    -13.72600000
O     -4.99800000     -9.16000000    -11.42300000
H     -4.78800000     -9.26500000    -10.49500000
H     -4.15400000     -8.99300000    -11.84200000
O      3.76100000     18.20500000      2.38500000
H      2.84700000     17.97700000      2.55500000
H      4.08600000     17.49400000      1.83300000
O     -5.06300000      2.02100000      1.08100000
H     -5.25900000      1.26300000      0.53100000
H     -4.73700000      2.68200000      0.46900000
O    -10.69400000     13.60600000     -3.15800000
H     -9.84900000     13.29900000     -2.82900000
H    -10.99900000     14.22300000     -2.49300000
O      9.91100000      6.13800000     -7.87400000
H     10.83400000      5.89600000     -7.94100000
H      9.48900000      5.67500000     -8.59800000
O     10.51500000     -7.56700000     -8.03300000
H     10.20800000     -8.16100000     -7.34900000
H      9.80600000     -7.55500000     -8.67600000
O     -0.92600000     -7.43200000     -7.60400000
H     -0.66500000     -7.17600000     -8.48900000
H     -0.20700000     -7.13500000     -7.04600000
O      6.91300000     -3.05200000     -5.25700000
H      6.61200000     -3.77400000     -4.70500000
H      7.73000000     -2.76400000     -4.85000000
O      0.04900000      9.23200000      2.36500000
H     -0.73800000      9.13800000      2.90200000
H      0.71200000      8.71200000      2.82000000
O     12.11400000     -1.05100000    -10.47300000
H     11.95400000     -0.17600000    -10.82700000
H     11.77200000     -1.01400000     -9.58000000
O    -11.20200000      3.56200000     11.33900000
H    -10.31600000      3.33200000     11.61800000
H    -11.11400000      4.43600000     10.95900000
O     -3.26600000     10.77000000     -4.60600000
H     -2.84100000     10.57900000     -5.44200000
H     -2.67700000     10.39900000     -3.94800000
O      2.44100000     -4.72000000     -8.44600000
H      1.56400000     -4.41100000     -8.21700000
H      2.30600000     -5.61500000     -8.75700000
O     14.95100000     -0.35500000      7.47400000
H     15.25800000     -0.24800000      8.37500000
H     15.02600000      0.51800000      7.09000000
O      1.30500000     -2.91800000    -13.69900000
H      0.53300000     -2.65200000    -14.19800000
H      1.94900000     -2.23100000    -13.87100000
O    -10.42800000      8.28200000      2.88300000
H    -10.27600000      8.74000000      3.71000000
H    -11.38000000      8.20700000      2.82100000
O     -2.13400000    -10.43400000      5.29900000
H     -1.46700000    -10.23800000      5.95700000
H     -2.87800000     -9.88300000      5.54200000
O     -4.33800000      1.26200000     13.55300000
H     -4.65200000      0.87300000     12.73700000
H     -4.91500000      0.90500000     14.22800000
O      7.22400000     -1.67900000      3.21800000
H      7.67100000     -2.32800000      3.76100000
H      7.92800000     -1.24000000      2.74000000
O      4.24400000      4.18100000     10.92700000
H      3.71800000      4.64000000     10.27200000
H      3.60100000      3.74700000     11.48800000
O     -4.84400000     -0.20600000     -3.56100000
H     -4.28800000     -0.81600000     -4.04600000
H     -4.61700000     -0.35300000     -2.64300000
O     -6.11900000     10.54800000     -7.09700000
H     -6.37600000      9.62600000     -7.08700000
H     -6.94700000     11.02700000     -7.05100000
O      4.19500000      4.55400000      7.32400000
H      3.69600000      3.76100000      7.51400000
H      5.05100000      4.40100000      7.72400000
O      2.11200000      5.14200000     -0.81000000
H      2.51300000      5.60200000     -1.54800000
H      2.72200000      4.43200000     -0.61100000
O     -2.09800000     -0.02000000    -11.81100000
H     -1.55700000      0.62400000    -11.35500000
H     -2.97800000      0.35600000    -11.80100000
O      4.73900000      8.74300000      8.10900000
H      5.30300000      8.99800000      7.38000000
H      4.86400000      9.43100000      8.76200000
O    -10.72200000     -1.33700000     -8.47700000
H    -11.58900000     -1.36900000     -8.87900000
H    -10.89200000     -1.38500000     -7.53600000
O     -6.27500000      2.20500000      5.33900000
H     -5.55700000      1.96600000      4.75300000
H     -5.84200000      2.54100000      6.12400000
O     -5.64900000     -5.65400000     -1.38200000
H     -5.54500000     -5.41100000     -2.30300000
H     -6.08900000     -6.50300000     -1.40700000
O      4.31400000    -12.77300000     10.14700000
H      3.64700000    -13.43300000     10.33700000
H      4.57700000    -12.44400000     11.00600000
O     -2.78500000     12.36200000    -10.91100000
H     -2.18200000     13.00800000    -11.28000000
H     -3.58500000     12.85700000    -10.73300000
O     -4.11400000      4.16900000     -6.89000000
H     -3.45500000      4.29100000     -6.20600000
H     -3.87700000      4.80300000     -7.56700000
O     -2.59100000      8.27100000     -6.89200000
H     -2.52900000      9.22500000     -6.92900000
H     -1.77300000      7.99300000     -6.47900000
O      7.76200000      6.87400000      0.09800000
H      8.08200000      7.20100000      0.93900000
H      8.53500000      6.87000000     -0.46700000
O     -3.82700000     -4.64100000     10.71300000
H     -4.18500000     -5.26500000     10.08100000
H     -3.08100000     -4.24500000     10.26300000
O      2.47400000      4.56400000     -4.07500000
H      3.37600000      4.56500000     -4.39400000
H      2.30700000      5.47300000     -3.82600000
O      6.21800000    -11.71700000    -10.80200000
H      6.01900000    -10.88500000    -10.37300000
H      6.29100000    -12.34500000    -10.08300000
O      1.40700000    -15.54300000     -8.79500000
H      0.47700000    -15.46600000     -8.57900000
H      1.55400000    -14.87200000     -9.46100000
O     -0.01400000     -3.86400000      0.23100000
H     -0.41100000     -4.50300000      0.82300000
H     -0.37700000     -3.02300000      0.50800000
O     13.53300000      4.01900000      8.48000000
H     13.48000000      3.98500000      9.43500000
H     13.31600000      4.92500000      8.26100000
O      3.90800000     -0.02600000      7.46300000
H      4.18100000     -0.63600000      6.77900000
H      4.70400000      0.45900000      7.68200000
O      9.39900000     -0.01400000     -8.30700000
H     10.17400000     -0.56400000     -8.41700000
H      9.09000000     -0.21000000     -7.42200000
O     11.62900000      3.22200000     -8.16200000
H     11.85300000      2.40900000     -8.61500000
H     10.68400000      3.31200000     -8.28700000
O     -4.11600000     -6.12500000      8.46700000
H     -3.33300000     -6.66700000      8.37600000
H     -4.26200000     -5.76700000      7.59100000
O      8.47800000     -4.74400000     -3.20100000
H      9.20800000     -4.36400000     -2.71200000
H      7.76900000     -4.80900000     -2.56100000
O     10.51100000     -4.15500000     -1.50700000
H     10.33100000     -4.05400000     -0.57200000
H     11.46500000     -4.11100000     -1.57400000
O      5.41500000     -9.54000000     -9.46300000
H      5.68900000     -8.78000000     -9.97700000
H      5.98300000     -9.52600000     -8.69300000
O     -8.90800000     -6.91300000     -8.85800000
H     -8.59400000     -6.04000000     -8.62200000
H     -8.34800000     -7.18000000     -9.58700000
O     11.42400000     -8.99100000     -2.30300000
H     11.94600000     -9.24900000     -3.06200000
H     10.56300000     -9.37800000     -2.46200000
O     -0.32000000     12.17600000     -5.98700000
H     -0.71800000     12.16300000     -5.11700000
H     -1.03600000     12.41300000     -6.57600000
O     12.10100000      9.10000000      8.28100000
H     11.96000000      9.59700000      9.08700000
H     13.01000000      9.28200000      8.04300000
O     15.96500000     -5.76700000     -2.10000000
H     16.35000000     -5.36400000     -2.87800000
H     15.03000000     -5.82200000     -2.29600000
O     -3.58100000     -2.38300000      7.31100000
H     -4.16300000     -2.72900000      7.98800000
H     -3.81900000     -1.45900000      7.24000000
O      9.44200000     -2.85000000      5.10700000
H      9.35900000     -2.91500000      6.05800000
H     10.17100000     -3.43200000      4.88900000
O     -2.59400000      5.26600000     15.79600000
H     -1.93400000      4.66700000     16.14600000
H     -2.39500000      5.32200000     14.86100000
O      3.01400000     14.64800000     -4.26000000
H      3.81300000     15.17400000     -4.21600000
H      3.27600000     13.78700000     -3.93600000
O     -0.17800000     -0.52600000    -15.03400000
H      0.20800000      0.33600000    -15.18600000
H     -0.24200000     -0.59500000    -14.08100000
O     -6.21400000      2.24800000     -4.47100000
H     -5.98200000      1.32100000     -4.52100000
H     -6.20700000      2.54600000     -5.38000000
O     -3.55900000      6.25800000      3.82400000
H     -3.55500000      6.17400000      4.77800000
H     -3.08300000      7.07100000      3.65400000
O      3.96600000     -1.63800000     -0.81500000
H      4.26800000     -1.22300000     -0.00700000
H      3.93900000     -0.92700000     -1.45400000
O    -16.60100000      4.72300000      1.38300000
H    -15.66100000      4.90600000      1.36400000
H    -16.93900000      5.28300000      2.08200000
O      1.25000000    -10.18700000      9.98800000
H      2.11100000    -10.51600000     10.24900000
H      0.80900000    -10.94600000      9.60800000
O     -0.68000000    -17.32300000      1.59300000
H     -0.12500000    -16.71300000      2.07900000
H     -1.11600000    -17.84200000      2.27000000
O     11.44300000      7.83800000      3.99700000
H     12.11200000      7.16500000      4.12500000
H     11.03500000      7.93600000      4.85700000
O      3.04100000      2.63400000     13.24200000
H      3.61100000      2.03100000     13.72000000
H      2.53000000      2.07000000     12.66100000
O     -8.87600000     10.56700000     -8.51900000
H     -9.46300000     10.49000000     -9.27000000
H     -9.30200000     10.05900000     -7.82800000
O     -7.55800000      3.46500000      1.83300000
H     -7.00300000      2.68700000      1.89800000
H     -7.07600000      4.14200000      2.30800000
O      7.74100000     -5.12400000     -7.12400000
H      6.96600000     -5.42900000     -6.65300000
H      7.99300000     -4.31700000     -6.67500000
O      2.30800000      1.99400000     16.66200000
H      3.07100000      2.31600000     16.18200000
H      1.84200000      1.44500000     16.03100000
O      1.72700000     15.01100000      4.46100000
H      2.56200000     14.55700000      4.57300000
H      1.06800000     14.32100000      4.53300000
O     11.46400000     -4.89200000     -6.89200000
H     10.92500000     -4.39500000     -6.27600000
H     10.83600000     -5.28100000     -7.50000000
O     -8.77900000     -9.15200000    -10.89900000
H     -8.59100000     -9.98000000    -10.45700000
H     -9.64900000     -9.27600000    -11.27900000
O      0.52200000      0.78900000     14.48000000
H     -0.42100000      0.79200000     14.64100000
H      0.61800000      1.17300000     13.60800000
O     -2.31600000    -10.67700000     -4.01300000
H     -2.11900000    -11.07500000     -4.86100000
H     -3.09600000    -11.14000000     -3.70700000
O     11.30100000      1.62000000    -11.34600000
H     11.34100000      1.74900000    -12.29400000
H     10.43500000      1.24100000    -11.19300000
O      5.60300000      4.58700000     13.20900000
H      5.62800000      5.53000000     13.04200000
H      5.20000000      4.21600000     12.42400000
O     -7.01200000     -7.20700000     14.48000000
H     -7.41700000     -6.63600000     15.13200000
H     -6.18400000     -6.77600000     14.26500000
O     -9.69500000     -8.93700000      6.93100000
H     -9.79800000     -9.71600000      7.47800000
H     -9.07000000     -9.20000000      6.25500000
O     -3.67900000      8.57600000      7.55900000
H     -4.46500000      9.04800000      7.28200000
H     -3.85800000      8.32400000      8.46500000
O      8.34600000     15.37100000      0.65400000
H      7.53300000     15.62100000      0.21500000
H      8.06400000     14.82600000      1.38900000
O     15.03600000      2.29200000     -0.86500000
H     14.08100000      2.23700000     -0.84500000
H     15.21800000      3.17900000     -1.17400000
O      0.35100000     -7.45900000     -2.84000000
H     -0.60100000     -7.37900000     -2.77900000
H      0.49800000     -8.36000000     -3.12600000
O      9.05300000     11.12700000      0.47000000
H      8.31100000     11.71900000      0.58600000
H      9.80400000     11.70700000      0.34200000
O     -9.04700000     -3.56800000    -15.33300000
H     -9.74900000     -2.91800000    -15.32600000
H     -8.67600000     -3.53100000    -14.45100000
O     -7.69400000      9.79900000      1.22600000
H     -7.27000000     10.59800000      1.54000000
H     -7.34800000      9.67500000      0.34300000
O      4.30400000     -1.88800000     -4.68900000
H      4.13900000     -1.21300000     -5.34700000
H      5.10700000     -2.31800000     -4.98400000
O      2.48600000    -16.17100000     -3.30000000
H      2.03700000    -16.37600000     -2.48000000
H      1.98800000    -16.64000000     -3.97000000
O      9.75200000      9.42700000     -4.34900000
H      9.35900000      9.18600000     -5.18800000
H      9.04500000      9.85800000     -3.86800000
O      2.39900000      2.90800000      8.22500000
H      2.11800000      2.06700000      8.58600000
H      2.07400000      3.55700000      8.85000000
O     -7.89300000      8.80000000     -4.78000000
H     -7.80300000      8.16500000     -4.07000000
H     -7.64700000      8.31500000     -5.56800000
O      3.97200000     -0.71000000     -7.03100000
H      4.50500000     -1.19400000     -7.66200000
H      3.07400000     -0.99000000     -7.21200000
O      8.47300000    -13.80100000     -4.10000000
H      8.50400000    -13.98700000     -5.03800000
H      8.08300000    -12.92900000     -4.04100000
O     10.95200000      2.16600000      6.77400000
H     10.68000000      1.81400000      7.62200000
H     10.49700000      1.62100000      6.13200000
O     13.05000000     -5.74000000      8.61200000
H     13.62100000     -4.97300000      8.56700000
H     13.22600000     -6.21700000      7.80100000
O      6.99400000    -12.62500000      1.35400000
H      7.15600000    -11.97600000      0.66900000
H      7.79600000    -12.62700000      1.87600000
O      6.24000000      1.95000000      4.67800000
H      5.60600000      2.46100000      4.17500000
H      7.08800000      2.17700000      4.29600000
O      6.05900000     -0.98000000     -9.40200000
H      5.75500000     -0.08200000     -9.53700000
H      6.83600000     -1.05400000     -9.95600000
O    -13.68700000      6.10300000     -1.75100000
H    -12.93900000      6.18800000     -1.16000000
H    -14.00700000      5.21300000     -1.60500000
O     -6.62900000     -1.90800000     -6.90800000
H     -6.79400000     -1.94100000     -5.96600000
H     -5.91800000     -1.27500000     -7.00500000
O     12.13900000      2.26700000     11.52800000
H     13.07600000      2.43900000     11.43400000
H     12.09200000      1.52400000     12.13000000
O      0.23400000     -8.27500000     11.46500000
H     -0.64400000     -8.62800000     11.61100000
H      0.65700000     -8.91500000     10.89200000
O     -2.01800000     -7.63500000      6.62000000
H     -1.36000000     -7.07000000      6.21400000
H     -1.65900000     -7.84000000      7.48300000
O     11.05600000    -14.74300000     -0.19100000
H     11.27000000    -13.90200000     -0.59500000
H     11.68900000    -14.83400000      0.52100000
O     -6.09400000     16.70800000      2.88600000
H     -6.73700000     17.22800000      3.36800000
H     -6.54100000     16.46800000      2.07400000
O     -3.06000000     -0.87700000      2.55800000
H     -2.64300000     -0.72900000      3.40600000
H     -2.33000000     -0.95200000      1.94300000
O     -7.70600000     -9.16400000     -6.01800000
H     -8.41200000     -8.98200000     -6.63800000
H     -7.27600000     -8.31800000     -5.88900000
O    -13.18900000     -1.20300000     -9.77000000
H    -13.06700000     -1.75300000    -10.54300000
H    -13.72400000     -1.73400000     -9.18000000
O    -15.21100000      5.20800000     -7.33200000
H    -16.14200000      5.08000000     -7.51500000
H    -15.17600000      6.02000000     -6.82600000
O      4.34700000     12.68400000     -5.92200000
H      4.19500000     11.81600000     -5.55000000
H      3.51500000     12.91700000     -6.33500000
O     -4.44700000     -3.19500000    -11.22200000
H     -4.23500000     -3.86300000    -11.87500000
H     -5.39600000     -3.09000000    -11.28700000
O     -0.23100000      5.03200000      4.33900000
H     -0.14600000      5.88700000      4.76000000
H      0.44000000      4.49200000      4.75600000
O    -10.63300000      5.94800000     13.62400000
H    -10.06900000      6.16700000     12.88200000
H    -11.45200000      6.41100000     13.44700000
O     16.85900000      0.85800000     -5.16600000
H     17.60800000      1.45200000     -5.12300000
H     16.68900000      0.75500000     -6.10300000
O     -5.15900000    -15.54200000      2.77600000
H     -4.50700000    -15.26900000      3.42100000
H     -4.77100000    -16.30700000      2.35200000
O      2.14500000      3.09000000    -15.32500000
H      3.02600000      2.75300000    -15.16200000
H      1.71900000      3.07000000    -14.46800000
O     -3.09900000      6.98600000    -10.03100000
H     -3.37200000      7.69800000    -10.60900000
H     -2.44100000      7.38000000     -9.45900000
O      4.08300000     -2.29200000     15.03500000
H      4.78400000     -2.48100000     15.65800000
H      3.33900000     -2.80600000     15.34800000
O      9.27900000      8.73000000     -7.33600000
H      9.47700000      7.80900000     -7.50800000
H     10.10800000      9.10000000     -7.03300000
O      7.72800000      3.99200000    -13.93300000
H      8.22300000      3.85200000    -14.74000000
H      7.20000000      4.77100000    -14.10800000
O      0.87500000     -5.89700000     14.18000000
H      0.70100000     -6.06700000     13.25400000
H      1.07700000     -6.75800000     14.54700000
O     -3.13400000     10.89000000     -7.47600000
H     -4.05000000     10.87400000     -7.75300000
H     -2.85300000     11.79300000     -7.62700000
O    -11.60700000      0.50700000     -0.30100000
H    -12.16000000      1.23500000     -0.58500000
H    -10.75400000      0.90600000     -0.13200000
O     -4.09100000    -15.72100000      5.64200000
H     -3.48100000    -15.52900000      4.93000000
H     -3.60600000    -15.50200000      6.43800000
O     -0.86600000      6.34800000    -12.27800000
H     -1.56900000      6.07500000    -11.68800000
H     -0.84300000      7.30100000    -12.19800000
O      2.54600000     -5.41500000     11.69600000
H      2.51000000     -5.91000000     12.51500000
H      2.51100000     -4.49800000     11.96800000
O      4.31900000     14.54000000    -10.27600000
H      4.26800000     15.42300000    -10.64300000
H      4.43100000     14.67700000     -9.33500000
O     10.45800000     14.12100000     -2.63400000
H     10.90000000     14.79200000     -2.11300000
H     10.15600000     13.47900000     -1.99100000
O     -6.89000000     -2.23700000     -4.34400000
H     -6.38300000     -1.47500000     -4.06300000
H     -7.63600000     -2.26300000     -3.74500000
O     -4.18000000     16.15800000      6.01700000
H     -3.80300000     15.45800000      6.55100000
H     -3.85800000     15.98400000      5.13300000
O     -5.86900000    -13.90300000     -9.33300000
H     -5.12700000    -14.48200000     -9.16000000
H     -6.62100000    -14.49100000     -9.40300000
O     -2.32200000    -10.24400000    -10.78700000
H     -1.75700000     -9.52900000    -10.49400000
H     -2.65800000    -10.63100000     -9.97900000
O    -11.69000000     -1.47200000     -5.96000000
H    -12.54400000     -1.55000000     -5.53500000
H    -11.33900000     -0.64100000     -5.64000000
O     -8.20800000     -9.84800000      4.72100000
H     -7.59700000    -10.48600000      5.09000000
H     -7.64700000     -9.16800000      4.34900000
O     -8.75000000      1.80600000     -3.81800000
H     -8.06000000      2.01100000     -4.44900000
H     -8.45000000      1.00600000     -3.38600000
O    -17.07800000      5.72500000     -1.44400000
H    -16.66400000      6.40800000     -1.97200000
H    -16.51700000      5.64500000     -0.67300000
O     -5.58900000     -5.27000000      6.01500000
H     -6.29900000     -5.91200000      6.03000000
H     -5.49900000     -5.03400000      5.09200000
O     -4.61800000      3.82500000      6.79100000
H     -3.82100000      4.33800000      6.65400000
H     -5.21900000      4.42800000      7.22900000
O     15.77000000      7.73600000      2.53600000
H     16.42000000      7.73100000      1.83300000
H     14.94500000      7.52300000      2.10000000
O     -1.24600000     -3.89900000     10.52700000
H     -0.52300000     -3.30700000     10.73700000
H     -0.82300000     -4.66500000     10.14000000
O      6.22600000     10.07700000      6.37600000
H      5.61400000     10.78300000      6.16900000
H      6.40300000      9.65900000      5.53300000
O     -8.14000000      4.16300000     -0.95100000
H     -7.25400000      4.13200000     -1.31300000
H     -8.01100000      4.31700000     -0.01500000
O     -6.69800000      3.07700000     -7.31100000
H     -5.85300000      3.50700000     -7.18200000
H     -6.86300000      3.15200000     -8.25100000
O     -9.39600000     -5.34300000      7.74500000
H     -9.25700000     -5.85300000      6.94700000
H     -8.54700000     -5.35400000      8.18700000
O     13.76600000     -3.36100000     -7.70900000
H     13.03600000     -3.79700000     -7.27100000
H     13.98100000     -3.93400000     -8.44500000
O      9.25700000     -1.11700000      1.54400000
H     10.12400000     -0.73200000      1.67200000
H      9.18900000     -1.24600000      0.59800000
O     13.71300000      2.05800000      6.52700000
H     12.83800000      2.00600000      6.14200000
H     13.57800000      2.48700000      7.37200000
O     -3.37100000     -8.24900000     -6.22000000
H     -3.17400000     -8.97400000     -5.62700000
H     -2.51900000     -7.85700000     -6.41100000
O     14.71000000      9.35900000     -2.24200000
H     14.58900000      9.69600000     -1.35400000
H     15.33000000      9.96500000     -2.64600000
O    -16.17900000     -3.38200000      2.34500000
H    -16.33100000     -2.95900000      1.50000000
H    -16.96900000     -3.19600000      2.85200000
O     -2.75500000      0.74800000     -8.85100000
H     -2.72000000     -0.20800000     -8.87100000
H     -2.09300000      1.00000000     -8.20700000
O     -1.65500000     -7.36600000    -13.23100000
H     -2.01900000     -7.83800000    -13.98000000
H     -0.98900000     -6.79300000    -13.60900000
O      0.20300000      5.65900000     13.32300000
H     -0.41300000      5.24300000     12.71900000
H      0.10800000      6.59600000     13.15400000
O      0.29900000    -12.93000000      9.41000000
H     -0.04900000    -13.28300000      8.59100000
H      1.10800000    -13.42000000      9.55800000
O    -18.29900000      0.69200000     -1.23100000
H    -17.55500000      0.09700000     -1.14300000
H    -18.63900000      0.78500000     -0.34100000
O     -8.50100000      5.82900000     10.63200000
H     -8.37000000      5.01600000     11.12000000
H     -9.27900000      5.66500000     10.09900000
O      2.09600000     10.34300000     -1.47700000
H      2.68800000      9.92600000     -0.85200000
H      1.26200000      9.88800000     -1.35900000
O     -0.98100000      1.58000000     -5.31200000
H     -1.48300000      0.76500000     -5.33600000
H     -0.06900000      1.30100000     -5.40100000
O    -11.71400000     -8.09600000      8.60500000
H    -11.39800000     -7.49800000      9.28300000
H    -10.99900000     -8.13600000      7.96900000
O      9.12300000     11.73400000      4.27500000
H      9.39100000     10.84100000      4.48900000
H      8.69500000     12.05300000      5.07000000
O      1.53500000    -11.03300000     -5.04800000
H      1.68100000    -11.97400000     -4.94500000
H      1.12300000    -10.94800000     -5.90800000
O      2.54800000     -7.50200000      2.06800000
H      1.61900000     -7.30500000      1.94500000
H      2.95600000     -6.65000000      2.22200000
O     10.53100000      8.72500000      0.08600000
H     10.86600000      8.60600000     -0.80300000
H     10.08400000      9.57100000      0.06200000
O     -4.87000000     -5.46400000     14.62100000
H     -4.03800000     -5.75000000     15.00000000
H     -4.61800000     -4.93500000     13.86400000
O    -11.03700000     11.31900000      7.22700000
H    -10.98700000     10.41800000      7.54700000
H    -10.12600000     11.60600000      7.17300000
O      4.18500000     11.73100000      1.40800000
H      3.92000000     11.17800000      0.67300000
H      4.27600000     11.12500000      2.14300000
O      3.16900000    -14.22600000      4.03000000
H      3.58700000    -13.80700000      4.78200000
H      3.09300000    -13.52900000      3.37800000
O      5.63500000     -5.34600000     -2.08700000
H      6.19600000     -5.70900000     -1.40200000
H      5.33400000     -4.51000000     -1.73200000
O     -6.67100000     -7.51900000      7.40500000
H     -6.85300000     -7.94900000      6.56900000
H     -6.16700000     -8.16500000      7.90100000
O    -10.94300000      3.61500000     -6.36600000
H    -10.34600000      4.27200000     -6.00600000
H    -10.83900000      3.69200000     -7.31500000
O      0.25600000     11.85700000      0.78200000
H      0.34600000     10.90800000      0.86800000
H     -0.57000000     11.97700000      0.31400000
O     -5.41100000     -4.05600000    -17.17200000
H     -5.77300000     -4.76800000    -16.64500000
H     -4.56600000     -3.86400000    -16.76600000
O      6.12500000     16.43700000      2.90500000
H      6.69300000     15.97500000      3.52100000
H      6.42500000     17.34500000      2.93700000
O      5.76700000    -16.84700000      0.71500000
H      6.04500000    -17.74400000      0.89900000
H      6.57800000    -16.38200000      0.51000000
O     -8.26600000     -3.45100000    -12.79500000
H     -7.52900000     -3.20700000    -12.23500000
H     -9.02400000     -3.03200000    -12.38800000
O      2.70100000     10.81700000     13.50400000
H      1.87500000     10.75400000     13.02600000
H      3.09200000      9.94700000     13.42400000
O     18.53700000     -0.16100000     -0.53700000
H     17.78700000     -0.66700000     -0.22300000
H     19.30000000     -0.68100000     -0.28600000
O      7.48500000      8.38600000      4.56100000
H      7.99400000      7.96000000      3.87100000
H      7.67800000      7.87800000      5.34900000
O      6.35800000      7.28800000     12.20700000
H      6.60700000      8.00900000     12.78500000
H      5.40700000      7.36200000     12.12700000
O     -6.75300000      9.62600000     -1.37600000
H     -6.56200000      8.78300000     -1.78600000
H     -6.22800000     10.25700000     -1.86900000
O      8.98700000     -4.93200000     12.34800000
H      8.41700000     -4.72000000     13.08700000
H      9.86500000     -4.97200000     12.72700000
O     -2.79500000    -12.10000000     12.26500000
H     -2.33900000    -11.66900000     12.98800000
H     -3.14100000    -11.38000000     11.73800000
O     13.35000000      0.69300000     -7.42100000
H     14.10500000      0.16100000     -7.17100000
H     13.28600000      1.35700000     -6.73400000
O     -9.58300000      0.19400000    -10.21500000
H     -9.72900000     -0.62700000    -10.68400000
H    -10.16500000      0.14300000     -9.45600000
O      7.06900000      2.82800000     11.59500000
H      6.71200000      3.71500000     11.62800000
H      6.29800000      2.26200000     11.54500000
O      0.18400000     -5.99500000      2.55800000
H      0.70600000     -5.38500000      3.07900000
H     -0.30400000     -6.50500000      3.20400000
O     -8.23300000    -15.94300000     -2.06200000
H     -8.44100000    -15.03500000     -2.28500000
H     -7.49300000    -16.16500000     -2.62800000
O      4.33900000      7.20800000     15.13000000
H      3.75700000      7.61200000     15.77300000
H      3.90400000      6.39000000     14.89300000
O     -8.11000000     -0.25000000      7.78400000
H     -8.30400000      0.68500000      7.70700000
H     -8.73700000     -0.57200000      8.43200000
O     -2.18500000      2.74000000      5.01200000
H     -3.10000000      2.81700000      4.74000000
H     -1.75300000      3.49700000      4.61700000
O     -9.55600000      6.26900000     -6.66000000
H     -9.95900000      5.83700000     -7.41300000
H    -10.23600000      6.25800000     -5.98600000
O      3.68900000     -3.16800000      8.45100000
H      4.26700000     -2.66900000      9.02900000
H      3.92000000     -4.08200000      8.61300000
O    -14.11300000     -5.24400000     -9.84100000
H    -13.95200000     -5.78600000    -10.61300000
H    -14.04900000     -5.85200000     -9.10400000
O     -7.65700000     12.87600000      3.66800000
H     -6.87300000     12.67700000      4.18100000
H     -7.65200000     12.23100000      2.96200000
O     -9.99000000     -1.07000000      3.18600000
H    -10.78500000     -1.39000000      2.76100000
H    -10.29900000     -0.66100000      3.99500000
O    -10.57500000    -14.01500000      2.15800000
H    -10.77100000    -14.29200000      3.05300000
H    -10.25700000    -13.11700000      2.24900000
O     10.57900000     12.74100000     -4.82700000
H     11.21800000     12.08700000     -4.54300000
H     10.42400000     13.27700000     -4.04900000
O      1.76600000     -7.85100000     15.89200000
H      1.61800000     -8.78900000     15.77300000
H      2.36700000     -7.79600000     16.63500000
O      3.76300000    -15.09100000      1.00300000
H      3.92400000    -14.96300000      1.93800000
H      4.15400000    -15.94200000      0.80700000
O      5.50000000     15.82300000     -3.81500000
H      5.98300000     16.63100000     -3.64200000
H      6.18000000     15.16000000     -3.93700000
O      8.16900000      7.50700000      7.17900000
H      7.45800000      7.27800000      7.77700000
H      8.94700000      7.54600000      7.73600000
O     15.64500000     -3.24000000      5.68600000
H     16.02400000     -2.71600000      4.98100000
H     15.56600000     -4.11900000      5.31600000
O     -1.68800000      3.27500000    -15.84700000
H     -1.82000000      2.86500000    -14.99200000
H     -1.78300000      4.21300000    -15.68000000
O      2.40200000     15.28800000      7.40900000
H      1.79000000     15.38000000      6.67900000
H      3.25600000     15.50400000      7.03400000
O     10.04300000     -6.42100000      1.15500000
H     10.40800000     -5.58100000      1.43400000
H      9.41100000     -6.64600000      1.83900000
O     -6.43700000     -1.13500000    -12.46700000
H     -7.08700000     -0.74600000    -13.05100000
H     -6.42700000     -0.55900000    -11.70200000
O      5.82800000      8.59200000     -1.33200000
H      6.46100000      7.99500000     -0.93300000
H      5.50900000      8.12300000     -2.10300000
O     -4.52000000     13.34400000     -0.23800000
H     -5.15000000     13.30600000     -0.95800000
H     -3.96300000     14.09400000     -0.44700000
O     -6.09700000    -15.85600000      7.74300000
H     -5.49700000    -15.13000000      7.91700000
H     -6.44700000    -15.67300000      6.87100000
O      7.96700000     14.84600000     -4.49200000
H      8.69500000     14.61800000     -3.91400000
H      8.01000000     14.20000000     -5.19700000
O    -17.45400000      2.20000000      1.85000000
H    -16.85400000      1.76000000      2.45200000
H    -17.01900000      3.02600000      1.64000000
O      8.81300000      3.54600000      5.11400000
H      8.03900000      3.67600000      5.66200000
H      9.44100000      4.19600000      5.42900000
O      2.07900000     14.12200000      1.28100000
H      1.68300000     13.27300000      1.08500000
H      2.77600000     13.92200000      1.90600000
O      9.26800000      7.74100000      2.28200000
H      9.56100000      8.31000000      1.57100000
H     10.03100000      7.66000000      2.85500000
O     12.35500000      4.70200000     -3.32700000
H     12.95700000      5.14600000     -2.73000000
H     12.26800000      5.30100000     -4.06900000
O     14.34400000      0.43700000     -4.32900000
H     14.20600000      1.25700000     -3.85400000
H     15.28100000      0.43000000     -4.52700000
O      9.74300000      9.72500000      6.16100000
H     10.10200000      9.64300000      7.04500000
H      8.89200000      9.29000000      6.20700000
O    -12.43600000     -9.18300000      3.93300000
H    -12.52500000     -8.91600000      4.84800000
H    -13.32900000     -9.37900000      3.65200000
O    -11.85300000     11.47300000      3.13600000
H    -10.91900000     11.67400000      3.07200000
H    -12.01700000     10.86500000      2.41500000
O     13.05200000     -0.01700000     -1.61700000
H     12.90600000     -0.34800000     -2.50300000
H     12.40900000      0.68500000     -1.51400000
O      8.55100000     -9.14300000     -2.43100000
H      8.09000000     -8.70100000     -1.71800000
H      8.77600000     -8.44100000     -3.04200000
O     14.25200000      8.84100000      5.92200000
H     14.53200000      8.27400000      6.64000000
H     14.06800000      8.24100000      5.20000000
O      7.98700000      5.54700000     14.38400000
H      8.18000000      5.35600000     13.46600000
H      7.08600000      5.24700000     14.50700000
O      4.88700000      9.08800000     -8.27500000
H      4.15200000      9.00700000     -7.66800000
H      4.50100000      8.94300000     -9.13900000
O     -6.07200000     13.83800000     -2.25200000
H     -5.85800000     13.94100000     -3.18000000
H     -6.78500000     14.46000000     -2.10100000
O      4.81600000     -0.49000000      4.62900000
H      5.62300000     -0.99000000      4.50400000
H      5.08200000      0.42400000      4.52500000
O    -11.65700000     -3.41000000      3.77000000
H    -11.00800000     -3.86800000      3.23600000
H    -12.22000000     -2.96700000      3.13500000
O      1.29700000     17.49800000      2.90300000
H      0.39600000     17.81700000      2.94300000
H      1.28400000     16.67900000      3.39900000
O     -2.77000000     -1.86500000     -9.55000000
H     -3.46000000     -2.32800000    -10.02500000
H     -2.14400000     -1.60700000    -10.22700000
O     12.05000000     -7.50100000     -0.05900000
H     11.22400000     -7.20200000      0.32200000
H     11.79700000     -8.20500000     -0.65600000
O     -9.09400000     -7.76400000      9.52000000
H     -8.82200000     -7.62300000      8.61300000
H     -8.31600000     -8.11900000      9.95000000
O     -8.19300000      2.91300000      9.07400000
H     -8.56400000      3.16200000      9.92000000
H     -8.94100000      2.90200000      8.47800000
O     -0.19500000     10.51600000     13.85600000
H      0.07300000     11.43500000     13.86300000
H     -0.69400000     10.40500000     14.66500000
O      6.78400000    -14.18100000      4.49400000
H      6.80200000    -15.11400000      4.27800000
H      6.66400000    -14.15800000      5.44300000
O      2.73200000      0.68300000    -17.16500000
H      2.00200000      1.27400000    -17.35200000
H      3.51300000      1.19200000    -17.38000000
O     14.88800000     -9.93000000     -1.11200000
H     15.34600000     -9.09200000     -1.05000000
H     15.07500000    -10.23900000     -1.99900000
O    -12.04600000      5.05400000      4.73300000
H    -12.11300000      4.10100000      4.77800000
H    -12.93700000      5.36500000      4.89700000
O     -5.07300000     13.63900000    -10.35300000
H     -5.24900000     14.34800000     -9.73400000
H     -5.83400000     13.63300000    -10.93300000
O      3.30000000      6.58100000      9.25400000
H      3.44700000      6.06300000      8.46200000
H      3.55800000      7.47000000      9.01000000
O      3.13200000      7.01700000    -14.27600000
H      3.03100000      6.28300000    -13.67000000
H      2.24300000      7.20500000    -14.57400000
O      5.41000000      1.58200000    -10.32000000
H      5.49700000      1.45100000    -11.26500000
H      4.54400000      1.97500000    -10.21200000
O     -2.93000000     -5.47000000    -11.88000000
H     -2.37500000     -6.19700000    -12.16200000
H     -2.65900000     -5.29800000    -10.97800000
O     -4.64900000      5.74100000    -12.78400000
H     -4.26200000      5.51900000    -11.93700000
H     -4.55600000      6.69200000    -12.84800000
O      8.38900000      1.51700000    -10.42500000
H      7.56100000      1.97300000    -10.27300000
H      8.59500000      1.10900000     -9.58400000
O     -8.15400000     15.84900000     -1.91400000
H     -9.05900000     15.54600000     -1.84600000
H     -8.18500000     16.55400000     -2.56100000
O     -6.74500000      8.49900000    -15.01200000
H     -5.84300000      8.73200000    -15.23600000
H     -6.67400000      7.64000000    -14.59500000
O    -12.92200000      7.74300000      8.91200000
H    -13.50600000      8.22600000      8.32800000
H    -13.47900000      7.07200000      9.30700000
O      4.93700000     -6.68900000      4.94500000
H      4.93700000     -6.80500000      5.89600000
H      5.63900000     -6.06000000      4.78100000
O    -13.31100000     10.92100000      5.46900000
H    -12.86000000     11.29800000      4.71300000
H    -12.68000000     10.99200000      6.18500000
O     -0.40600000     -4.23700000     -7.23100000
H     -1.16400000     -3.65300000     -7.20500000
H     -0.39900000     -4.65800000     -6.37100000
O    -10.10700000    -11.01100000     -0.21500000
H    -10.68000000    -11.19400000     -0.96000000
H    -10.70100000    -10.94200000      0.53200000
O    -12.04800000      7.03300000     -5.64100000
H    -12.98900000      6.98200000     -5.80800000
H    -11.92600000      6.57100000     -4.81100000
O      4.65800000     10.15000000     -4.72400000
H      5.28200000      9.79200000     -5.35500000
H      3.99900000      9.46400000     -4.62300000
O      4.43900000    -15.13800000      7.66300000
H      4.89800000    -15.88400000      7.27700000
H      5.11200000    -14.46300000      7.75200000
O      3.70300000      3.34600000     -7.07200000
H      3.82400000      3.35400000     -8.02200000
H      4.45100000      3.83700000     -6.73200000
O      3.38200000     -9.19100000      4.02800000
H      3.11000000     -8.59500000      3.33100000
H      3.65100000     -8.61600000      4.74400000
O     -3.31900000     15.80300000     -0.60800000
H     -2.37700000     15.84600000     -0.44400000
H     -3.67800000     16.55200000     -0.13200000
O     -0.69500000     -5.71900000     -4.96000000
H     -0.86000000     -6.59400000     -4.60800000
H     -0.73000000     -5.14300000     -4.19700000
O     -2.94800000      7.57600000     13.40700000
H     -2.61200000      7.86800000     14.25400000
H     -2.94000000      8.36200000     12.86100000
O     -6.79900000      0.25000000     -9.98500000
H     -7.74700000      0.33800000     -9.88500000
H     -6.57100000     -0.51100000     -9.44900000
O    -14.79900000      3.12700000     -3.50700000
H    -14.27400000      2.96900000     -4.29200000
H    -15.51900000      3.68200000     -3.80700000
O    -10.41500000     -3.12900000    -10.66800000
H    -10.58200000     -4.02700000    -10.95600000
H    -10.37000000     -3.18900000     -9.71300000
O     12.23200000     10.81700000      5.16200000
H     11.44300000     10.45500000      5.56400000
H     12.87500000     10.11000000      5.21600000
O     -4.85500000     -4.85300000      3.39200000
H     -5.35600000     -5.45700000      2.84400000
H     -4.79300000     -4.05300000      2.87100000
O      5.87200000    -10.61700000      3.35500000
H      5.96700000    -11.56700000      3.42300000
H      4.93200000    -10.46300000      3.44800000
O      8.61500000      1.49000000     13.39600000
H      7.96600000      1.00200000     13.90100000
H      8.12700000      1.83700000     12.64900000
O     -0.40500000      9.83000000     10.14200000
H      0.31100000     10.45900000     10.05200000
H     -0.89800000      9.90900000      9.32500000
O      3.88000000      9.21000000      0.21500000
H      4.68000000      9.05400000     -0.28700000
H      4.09300000      8.91900000      1.10200000
O     -8.63000000      3.52400000      4.66400000
H     -7.91500000      2.89000000      4.71400000
H     -8.64600000      3.79400000      3.74600000
O     -6.00700000     -7.02300000     -5.58700000
H     -5.15200000     -7.34800000     -5.87100000
H     -5.86300000     -6.09400000     -5.41000000
O      2.49700000     12.46500000      6.69500000
H      3.23100000     12.28300000      6.10900000
H      2.43900000     13.42000000      6.71600000
O     -6.52500000    -11.16400000      8.67200000
H     -7.11600000    -11.87300000      8.92300000
H     -5.83200000    -11.59400000      8.17200000
O     -4.46400000      1.63800000    -10.75400000
H     -5.25700000      1.20900000    -10.43300000
H     -3.78000000      1.36500000    -10.14300000
O    -14.21900000     -6.95300000     -1.63500000
H    -14.25400000     -7.29700000     -0.74200000
H    -13.28900000     -6.96400000     -1.85900000
O      2.85100000      7.11600000     -2.66500000
H      3.62600000      7.14000000     -3.22600000
H      2.40600000      7.94700000     -2.83500000
O    -10.31300000      9.32100000     -0.45300000
H     -9.60500000      9.04600000      0.13000000
H    -11.03900000      9.53200000      0.13500000
O      3.90500000      6.29400000     -8.36900000
H      3.55200000      6.92400000     -8.99700000
H      3.13300000      5.85600000     -8.01000000
O      0.33000000    -11.89800000     -2.43000000
H     -0.47800000    -11.43500000     -2.65100000
H      1.02800000    -11.28500000     -2.66200000
O    -13.41900000    -11.09500000     -0.60900000
H    -13.57600000    -11.20500000     -1.54600000
H    -14.05800000    -11.67000000     -0.18900000
O     -0.65600000     -8.08800000    -10.51400000
H     -0.66500000     -7.97700000    -11.46500000
H      0.26900000     -8.02000000    -10.27500000
O     -5.89500000      5.13600000      2.95300000
H     -6.31500000      5.96300000      2.71600000
H     -5.12300000      5.39500000      3.45600000
O     -3.57800000     -3.07700000     -4.02500000
H     -4.01800000     -3.77800000     -4.50500000
H     -2.79800000     -3.49200000     -3.65500000
O      5.43400000     14.61200000      7.66200000
H      5.94200000     15.28300000      7.20600000
H      5.14100000     15.03800000      8.46700000
O     -5.17100000     -2.49300000      2.10300000
H     -5.86600000     -1.92100000      2.42900000
H     -4.37200000     -1.97500000      2.19400000
O      4.31600000     -4.34400000     -6.37500000
H      3.99300000     -4.50500000     -7.26200000
H      3.93800000     -3.49800000     -6.13200000
O      0.68600000      5.31800000    -16.35800000
H     -0.04000000      5.55100000    -15.77800000
H      1.06100000      4.53000000    -15.96600000
O      7.24700000      1.07600000     -1.10100000
H      7.84600000      0.33700000     -1.20500000
H      7.27300000      1.27700000     -0.16600000
O     -2.45300000     -2.38300000     17.08300000
H     -1.72900000     -2.95700000     16.83400000
H     -2.76400000     -2.01600000     16.25500000
O     -3.07100000     -4.88800000     -0.24700000
H     -2.93100000     -5.83500000     -0.26000000
H     -3.93900000     -4.76900000     -0.63200000
O     -7.71700000      6.63500000     -2.98500000
H     -8.59500000      6.25700000     -2.94800000
H     -7.13000000      5.89300000     -2.83400000
O      7.59000000     -9.05000000      5.30600000
H      7.28600000     -9.47000000      4.50100000
H      8.28700000     -9.62200000      5.62600000
O      9.47200000     -7.27500000     -4.11100000
H      9.10800000     -6.46100000     -3.76200000
H     10.24000000     -6.99900000     -4.61100000
O     12.13500000     10.49100000     -4.31800000
H     12.62500000      9.75700000     -3.94500000
H     11.23600000     10.16900000     -4.38700000
O      8.74100000      8.80000000      9.91300000
H      8.94500000      9.12000000     10.79100000
H      8.45700000      9.57800000      9.43300000
O     -2.32400000      6.83200000      9.93300000
H     -1.62100000      6.79700000      9.28400000
H     -2.10900000      6.13800000     10.55700000
O     15.53600000      1.07900000      3.99200000
H     15.51500000      1.03200000      4.94800000
H     16.11700000      0.36500000      3.73000000
O      8.46700000     -9.68000000     -9.57500000
H      8.39500000    -10.40600000     -8.95600000
H      9.40900000     -9.53000000     -9.66000000
O     15.89900000     -7.58400000      0.01500000
H     15.76900000     -6.78800000     -0.50000000
H     16.80400000     -7.83900000     -0.16200000
O      1.68900000    -15.13400000      6.43200000
H      1.72000000    -14.85600000      5.51700000
H      2.60200000    -15.31000000      6.66000000
O      6.11000000    -11.08600000     -0.87900000
H      6.30100000    -10.15900000     -1.01900000
H      5.19100000    -11.10400000     -0.61500000
O      8.79500000     13.35900000      7.17700000
H      9.71600000     13.10400000      7.12800000
H      8.81000000     14.24600000      7.53500000
O     -5.46100000     11.88500000      5.62700000
H     -5.26100000     12.13700000      6.52900000
H     -5.93700000     11.05800000      5.71000000
O    -14.15000000     -2.84600000     -4.71400000
H    -14.20400000     -3.55000000     -4.06900000
H    -15.01800000     -2.44300000     -4.70100000
O      2.61500000     10.50100000    -12.28600000
H      3.06800000     11.32300000    -12.09800000
H      3.18200000     10.05400000    -12.91500000
O     -0.98200000     -3.06700000    -14.92700000
H     -0.72200000     -2.47300000    -15.63100000
H     -1.92800000     -3.16800000    -15.03500000
O     -5.88400000     12.09200000      1.71700000
H     -5.51000000     12.68000000      1.06100000
H     -5.13800000     11.82800000      2.25500000
O     -5.08600000      1.48600000    -13.70300000
H     -6.02300000      1.48000000    -13.89800000
H     -4.80800000      0.57900000    -13.83200000
O     14.97400000      3.70900000     -7.26800000
H     15.81700000      4.15300000     -7.17500000
H     14.50400000      3.91500000     -6.46000000
O     -3.03200000     -3.45500000     -7.41600000
H     -3.82300000     -3.98900000     -7.49200000
H     -3.04300000     -2.90000000     -8.19600000
O      4.91100000     11.07400000      9.75500000
H      5.71000000     11.40100000      9.34100000
H      5.14800000     10.95800000     10.67500000
O     -4.36300000     -9.95400000     11.17700000
H     -4.83700000     -9.28700000     10.68100000
H     -5.04900000    -10.48900000     11.57700000
O     -5.20200000      6.78400000     10.23100000
H     -5.69300000      6.36200000      9.52600000
H     -4.28700000      6.71900000      9.95700000
O     -0.24400000    -10.15700000      7.07800000
H      0.45800000    -10.63600000      6.63800000
H      0.09200000     -9.99700000      7.96000000
O    -12.41600000      1.82200000    -10.02400000
H    -11.67600000      1.64000000    -10.60300000
H    -12.77100000      0.96000000     -9.81000000
O      9.88300000     -8.27000000      9.31500000
H     10.36300000     -8.36700000     10.13700000
H      9.62900000     -7.34700000      9.29400000
O     -2.47600000     -1.14300000     -5.67400000
H     -2.41900000     -1.81600000     -6.35300000
H     -2.72900000     -1.62100000     -4.88400000
O     -4.33500000      0.45800000     10.71900000
H     -4.89500000     -0.27400000     10.46200000
H     -4.80300000      1.23600000     10.41800000
O     -6.15900000     -6.54700000    -10.09400000
H     -6.38100000     -7.30800000    -10.63000000
H     -5.22300000     -6.64200000     -9.91800000
O     -2.20200000      7.23600000     -0.85300000
H     -2.91300000      7.31500000     -0.21700000
H     -2.09200000      6.29300000     -0.97400000
O    -11.91000000     -6.45700000     11.09700000
H    -12.58600000     -6.83700000     11.65700000
H    -11.08700000     -6.66200000     11.54100000
O    -15.78100000     -0.04800000      8.39200000
H    -16.33100000      0.46900000      8.98100000
H    -15.99500000     -0.95700000      8.60100000
O      3.32000000      9.06700000      5.32000000
H      2.66900000      8.49400000      4.91400000
H      2.99100000      9.21200000      6.20700000
O     -1.37300000     -7.91500000      1.17100000
H     -0.80800000     -7.17600000      1.39700000
H     -1.49500000     -8.38500000      1.99600000
O      5.90400000     -2.94400000    -12.90700000
H      6.51600000     -2.52900000    -12.29900000
H      5.23300000     -3.33000000    -12.34600000
O    -11.81300000     -2.12500000     -0.43400000
H    -11.73000000     -1.19000000     -0.62200000
H    -10.93600000     -2.47800000     -0.58300000
O     12.12700000      8.52800000     -9.93200000
H     13.07400000      8.66900000     -9.94900000
H     11.88800000      8.62100000     -9.00900000
O      4.30200000      4.93800000    -16.77900000
H      4.61900000      5.84000000    -16.73600000
H      3.45100000      4.96200000    -16.34200000
O     10.44300000     -0.45800000      5.60200000
H      9.94800000     -1.25800000      5.42600000
H     11.35300000     -0.69500000      5.42600000
O      7.51900000    -11.63800000      8.38000000
H      6.58700000    -11.83700000      8.29500000
H      7.85700000    -12.31700000      8.96500000
O     13.12400000     -5.99800000     -2.54700000
H     12.86800000     -6.31300000     -3.41300000
H     12.71000000     -6.61000000     -1.93700000
O      2.42000000     -6.70400000    -15.90000000
H      2.26700000     -7.60200000    -15.60700000
H      1.68800000     -6.20600000    -15.53700000
O      3.47000000      8.23200000     12.62400000
H      3.46100000      7.82900000     13.49200000
H      2.62800000      7.98700000     12.23800000
O      5.58600000     -8.55000000     -6.50200000
H      5.54700000     -7.81000000     -5.89600000
H      4.69000000     -8.64200000     -6.82500000
O    -15.15700000     -7.76500000      1.30700000
H    -15.46700000     -8.28500000      2.04900000
H    -15.02000000     -6.88900000      1.66900000
O      1.06100000      4.72300000    -10.11400000
H      0.50500000      4.51100000     -9.36400000
H      0.54700000      5.34900000    -10.62400000
O      6.95200000    -11.13000000     -3.70300000
H      7.21900000    -10.24900000     -3.44100000
H      6.35600000    -11.41600000     -3.01000000
O      4.94600000      0.92200000     11.17200000
H      4.15300000      0.53300000     10.80400000
H      5.47000000      0.17400000     11.46000000
O     10.87400000     -9.46300000      4.96600000
H     10.56100000    -10.01800000      4.25200000
H     10.50900000     -9.86000000      5.75600000
O     15.96700000      5.18500000     -1.84700000
H     15.89500000      5.23600000     -2.80000000
H     16.88600000      4.97400000     -1.68600000
O      8.77100000      6.11400000     11.73100000
H      9.19500000      6.57300000     11.00500000
H      7.88600000      6.47700000     11.75900000
O      0.78600000    -17.16500000     -5.08200000
H      0.93700000    -17.95400000     -5.60100000
H      0.00700000    -16.76700000     -5.47200000
O     -8.80900000      1.45300000     -0.03300000
H     -8.07800000      1.15400000     -0.57300000
H     -8.67500000      2.39700000      0.05100000
O     -5.86400000      9.71700000     12.83800000
H     -4.97500000      9.53900000     12.53200000
H     -6.42800000      9.27100000     12.20600000
O      0.18900000      8.73600000    -11.12900000
H      0.73600000      9.49000000    -11.34700000
H     -0.35600000      9.03700000    -10.40200000
O     14.53700000     -8.06600000     -5.60700000
H     15.38900000     -7.62900000     -5.61800000
H     14.30800000     -8.16800000     -6.53000000
O     -9.71500000    -11.77100000     -4.64900000
H     -9.99300000    -12.23400000     -5.44000000
H    -10.01700000    -10.87200000     -4.77900000
O     -4.07800000      3.61500000     -0.47600000
H     -4.58200000      3.77100000     -1.27500000
H     -3.20500000      3.37600000     -0.78700000
O      5.23400000     -8.36700000     11.06600000
H      5.56400000     -9.00200000     11.70200000
H      5.57100000     -8.67300000     10.22400000
O     -2.66900000     -3.89800000      5.24100000
H     -3.10300000     -3.33900000      5.88500000
H     -3.01000000     -3.60200000      4.39800000
O      0.94000000      1.10100000     11.69100000
H      1.16900000      0.40900000     11.07100000
H      0.65400000      1.83100000     11.14100000
O     -2.05600000    -16.20800000     -5.49900000
H     -2.94200000    -16.40100000     -5.80700000
H     -2.15800000    -15.43200000     -4.94800000
O      3.67000000    -12.15100000      2.00700000
H      3.10300000    -12.10900000      1.23700000
H      4.54300000    -12.32400000      1.65200000
O      1.34600000     -3.89300000      7.47700000
H      2.18400000     -3.49000000      7.70000000
H      0.69000000     -3.25500000      7.75800000
O     -9.21700000     14.54200000      1.59600000
H     -9.13300000     13.73500000      1.08900000
H     -8.64500000     14.41000000      2.35300000
O     -0.53400000     16.41700000      7.87400000
H     -1.10500000     16.04400000      8.54500000
H     -0.35200000     15.68600000      7.28200000
O      0.72000000    -16.32400000     -0.81500000
H      0.91300000    -15.43000000     -0.53400000
H      0.14300000    -16.67000000     -0.13500000
O      6.26900000      1.30800000      7.43300000
H      6.19700000      1.45400000      6.49000000
H      6.48700000      2.16800000      7.79300000
O    -11.41900000     -6.96800000     -2.46100000
H    -11.16100000     -7.20200000     -3.35200000
H    -10.74600000     -6.35100000     -2.17100000
O     -3.28000000      6.23100000      6.46300000
H     -3.54000000      7.09100000      6.79400000
H     -2.34400000      6.17400000      6.65700000
O     -3.37500000    -17.01800000     -2.67400000
H     -3.09100000    -16.15200000     -2.38200000
H     -2.81300000    -17.21400000     -3.42400000
O      7.57600000      6.81100000    -13.71600000
H      7.44900000      7.19200000    -12.84700000
H      7.33600000      7.51200000    -14.32300000
O      3.96200000     -8.83700000      0.25100000
H      3.53200000     -8.12300000      0.72300000
H      3.66600000     -9.63100000      0.69600000
O    -15.57400000      0.89500000      3.36900000
H    -15.63700000      0.02800000      2.96600000
H    -14.63500000      1.08200000      3.38800000
O     -5.16900000     12.81300000      8.39200000
H     -5.03400000     11.97300000      8.83100000
H     -5.63300000     13.34800000      9.03600000
O     -9.24200000     11.93000000      0.67700000
H     -9.13100000     11.86600000     -0.27200000
H     -8.83000000     11.13700000      1.02000000
O     -3.49100000     13.67000000     -4.41600000
H     -4.35500000     13.91700000     -4.74400000
H     -3.40600000     12.74300000     -4.63800000
O      5.16400000      3.92100000     16.30500000
H      5.34500000      4.08900000     15.38000000
H      5.79100000      3.24100000     16.55100000
O     11.68100000     -3.82800000     10.05300000
H     12.14800000     -4.65800000      9.95200000
H     12.26200000     -3.17700000      9.65900000
O     -6.99800000     -9.18300000     10.28500000
H     -7.25500000     -9.66900000     11.06800000
H     -6.65300000     -9.85000000      9.69100000
O      8.31300000      4.66800000     -9.40500000
H      7.42200000      4.85400000     -9.70000000
H      8.84100000      4.70100000    -10.20300000
O     16.14700000     -3.44700000     -6.96000000
H     15.30700000     -3.13800000     -7.30100000
H     16.70400000     -2.66800000     -6.95600000
O    -13.81200000      3.27400000     -5.95600000
H    -14.23300000      3.98100000     -6.44500000
H    -12.87500000      3.42900000     -6.06800000
O     -0.41500000      3.77100000     16.51000000
H     -0.83600000      3.05900000     16.99200000
H      0.50600000      3.51600000     16.46100000
O      6.90400000     11.36300000     -4.16900000
H      7.33200000     10.96600000     -3.41000000
H      5.98200000     11.12200000     -4.07700000
O      3.99300000      3.23100000     -0.44600000
H      4.03200000      2.42400000     -0.96000000
H      4.74900000      3.73900000     -0.74000000
O     -2.53600000     -1.96500000     13.90500000
H     -1.58300000     -2.01700000     13.97800000
H     -2.70200000     -1.92200000     12.96400000
O      1.83800000     -7.43900000      7.27600000
H      1.28000000     -6.69100000      7.49000000
H      2.01900000     -7.34300000      6.34100000
O     -2.12900000     -7.95500000     -3.38600000
H     -2.98300000     -7.65900000     -3.07200000
H     -2.25800000     -8.88100000     -3.59100000
O     -0.96800000     15.26500000     -4.63300000
H     -0.70800000     14.89500000     -5.47600000
H     -1.85600000     14.93800000     -4.49200000
O     -1.94100000      9.81000000     -9.74900000
H     -2.27200000     10.50000000    -10.32400000
H     -2.23800000     10.06500000     -8.87500000
O      0.05600000    -12.91600000     -7.21600000
H     -0.45000000    -13.58200000     -7.68000000
H      0.44400000    -13.38200000     -6.47600000
O      4.83900000     -5.64100000     10.20500000
H      5.09000000     -6.56500000     10.20600000
H      3.95600000     -5.63300000     10.57500000
O    -11.41700000      6.45000000     -0.32100000
H    -10.72400000      6.10900000      0.24500000
H    -11.04200000      7.24000000     -0.71000000
O    -13.14200000     -2.57900000      8.18600000
H    -12.24000000     -2.89200000      8.26200000
H    -13.06500000     -1.62500000      8.19900000
O     10.12700000      3.50500000     14.65700000
H      9.75700000      2.67300000     14.36200000
H      9.37300000      4.00800000     14.96200000
O     -0.37100000     -3.02700000    -11.29000000
H      0.18300000     -3.13300000    -12.06300000
H     -1.26500000     -3.03600000    -11.63300000
O      5.01200000    -15.19700000     -3.60900000
H      4.13600000    -15.55200000     -3.46000000
H      5.17300000    -14.63100000     -2.85400000
O     -9.52200000    -11.84600000     -9.20000000
H    -10.12500000    -11.57800000     -9.89300000
H     -8.65300000    -11.76000000     -9.59100000
O    -12.94700000     10.50800000     -2.42600000
H    -13.60800000      9.83500000     -2.26300000
H    -12.15200000     10.01800000     -2.63500000
O     -5.09000000     10.44000000      9.71600000
H     -5.75600000     10.76800000     10.32100000
H     -4.34400000     10.22400000     10.27500000
O     -0.29200000     15.70000000     -8.77400000
H      0.25000000     14.98400000     -8.44300000
H      0.32000000     16.42600000     -8.89900000
O      1.72500000     -0.46600000     18.51100000
H      2.32800000     -0.06100000     17.88800000
H      0.85800000     -0.32600000     18.13000000
O     -3.28500000    -16.71200000      0.94000000
H     -3.51300000    -17.61000000      1.18000000
H     -2.32900000    -16.70700000      0.90900000
O     -1.74100000      8.85000000    -13.40600000
H     -0.86500000      9.09900000    -13.11000000
H     -1.77600000      9.13600000    -14.31900000
O      4.58000000      0.87400000     -2.16700000
H      4.68500000      1.09600000     -3.09300000
H      5.46300000      0.93900000     -1.80400000
O     -5.37500000      6.10400000     12.94800000
H     -5.62500000      6.44600000     12.09000000
H     -4.48700000      6.43300000     13.08800000
O     -3.61000000     -1.06200000    -13.73000000
H     -3.04200000     -1.01700000    -12.96200000
H     -4.48000000     -1.24500000    -13.37500000
