# Supplementary material for: Integrated Multiscale Multilevel Approach to Open Shell Molecular Systems
Source: J Chem Theory Comput. 2023 Feb 13;19(5):1446–56. doi: 10.1021/acs.jctc.2c00805 (PMC10018740; doi:10.1021/acs.jctc.2c00805)
Supplement: Supplementary file 2 — ct2c00805_si_002.zip [file ct2c00805_si_002.zip › structures/PROXYL/frame121.xyz]

2606

C      0.90400000     -1.77600000     -0.24100000
H      1.73000000     -2.31500000      0.22500000
H      0.71200000     -2.29100000     -1.18300000
C      1.25500000     -0.26400000     -0.44000000
C      2.45100000      0.27200000      0.31400000
H      3.25400000     -0.36100000     -0.06400000
H      2.28900000      0.02300000      1.36300000
H      2.66700000      1.32600000      0.14100000
C      1.57100000      0.03700000     -1.92300000
H      2.06500000      1.00800000     -1.98000000
H      2.26500000     -0.71200000     -2.30400000
H      0.67800000     -0.05500000     -2.54000000
N     -0.06900000      0.35700000     -0.11400000
O     -0.16700000      1.61500000     -0.03400000
C     -1.10000000     -0.63500000      0.32900000
C     -1.89800000     -0.08500000      1.50900000
H     -2.52900000      0.73800000      1.17300000
H     -2.48200000     -0.87000000      1.98900000
H     -1.19400000      0.34500000      2.22100000
C     -1.96400000     -0.99200000     -0.86000000
H     -1.37300000     -1.09900000     -1.77000000
H     -2.62500000     -0.16700000     -1.12400000
H     -2.53400000     -1.91800000     -0.78300000
C     -0.30400000     -1.82900000      0.74900000
H      0.12700000     -1.61900000      1.72800000
H     -0.97000000     -2.68700000      0.83600000
O     -3.99800000      4.05500000     -6.84300000
H     -4.12300000      4.48400000     -5.99700000
H     -3.06300000      4.15100000     -7.02500000
O      2.00700000      1.12100000     10.18100000
H      1.64700000      0.49900000     10.81400000
H      1.72900000      0.78400000      9.32900000
O     -4.47000000     -4.80600000    -11.66700000
H     -5.39500000     -4.56000000    -11.64800000
H     -4.21100000     -4.69800000    -12.58200000
O      2.13800000      2.97400000    -11.43400000
H      3.02800000      3.30400000    -11.31100000
H      1.86100000      3.33900000    -12.27400000
O      7.83200000    -10.98000000    -10.72000000
H      8.58900000    -11.40800000    -11.11900000
H      7.84900000    -10.08900000    -11.06900000
O     -9.97600000      1.77900000     -3.48700000
H     -9.60400000      2.44500000     -4.06400000
H     -9.80000000      0.95000000     -3.93200000
O     -4.36800000     -9.09800000     14.46900000
H     -3.55700000     -8.61800000     14.30100000
H     -4.89400000     -8.50100000     15.00100000
O      5.80700000      6.20100000     13.83700000
H      5.64800000      6.17700000     14.78100000
H      6.69400000      5.85600000     13.73500000
O    -11.81900000     -9.05500000      1.96300000
H    -12.51100000     -9.67600000      1.73500000
H    -11.63400000     -8.59100000      1.14600000
O     -4.56800000      0.85000000     11.12600000
H     -3.88200000      0.89600000     11.79200000
H     -5.04900000      0.04900000     11.33400000
O     -7.86400000     -3.56400000     -0.33600000
H     -7.98700000     -4.25200000      0.31800000
H     -7.04500000     -3.13700000     -0.08300000
O     -4.65400000     -6.73800000     -3.94600000
H     -5.02900000     -5.91700000     -4.26300000
H     -4.37200000     -6.54400000     -3.05300000
O     17.18400000     -1.95500000     -3.32500000
H     17.01200000     -1.02600000     -3.47900000
H     18.08500000     -1.98100000     -3.00100000
O      3.40800000      9.08000000     11.96900000
H      3.43400000      8.23800000     12.42500000
H      3.33400000      9.72900000     12.66900000
O     11.00400000      0.03700000      7.75200000
H     10.98800000     -0.11000000      6.80600000
H     11.87400000      0.39600000      7.92500000
O      4.26000000     -1.88000000      2.44900000
H      4.93100000     -1.82500000      3.12900000
H      4.73400000     -1.72500000      1.63200000
O     14.64300000     -4.87400000      6.77100000
H     14.13600000     -5.25600000      6.05500000
H     14.24200000     -4.01700000      6.91800000
O      2.07600000     -3.61000000    -13.57200000
H      2.89400000     -3.81400000    -13.11900000
H      2.35000000     -3.32400000    -14.44300000
O     -4.42500000    -14.35000000      5.44800000
H     -4.31400000    -13.99400000      6.33000000
H     -4.92600000    -15.15500000      5.57600000
O    -12.46700000      1.43000000      1.81200000
H    -13.09200000      1.77800000      1.17500000
H    -12.59400000      0.48200000      1.77700000
O     -9.27800000    -11.27300000     -1.73200000
H     -9.13300000    -11.35800000     -0.78900000
H     -8.39900000    -11.29300000     -2.11100000
O     -0.41600000    -12.33600000     -5.02400000
H      0.20000000    -11.72200000     -5.42300000
H     -0.41700000    -13.09200000     -5.61100000
O      6.19000000     -1.76500000      4.76400000
H      7.02100000     -1.46800000      5.13400000
H      5.54500000     -1.58400000      5.44800000
O     13.71600000      5.62500000     -6.09500000
H     13.98500000      4.88100000     -6.63300000
H     14.42700000      5.73300000     -5.46300000
O     10.59000000    -10.39700000      5.30900000
H     10.17500000     -9.89200000      6.00900000
H     11.52800000    -10.31900000      5.48100000
O     16.57300000      8.28000000      0.99400000
H     15.61700000      8.23500000      0.97700000
H     16.85300000      7.67200000      0.31000000
O      7.67000000      1.13000000     -2.86000000
H      6.94900000      1.48500000     -3.37900000
H      7.24200000      0.68000000     -2.13100000
O     -7.52500000     -9.38300000      7.37200000
H     -8.12000000     -9.99400000      7.80800000
H     -6.75900000     -9.91300000      7.15000000
O      4.00100000     -4.32300000     -5.71100000
H      3.73600000     -5.15500000     -5.31900000
H      3.85500000     -3.67500000     -5.02200000
O     15.95100000      2.99500000     -2.90700000
H     15.45000000      3.16100000     -2.10800000
H     15.78000000      2.07500000     -3.10900000
O     -5.20700000    -16.07400000     -2.42500000
H     -5.60000000    -16.90700000     -2.16400000
H     -5.85900000    -15.67000000     -2.99700000
O      8.71300000      0.20200000    -13.79000000
H      9.06700000      0.33100000    -14.67000000
H      8.71000000     -0.74800000    -13.67100000
O     14.62800000     -2.30200000      4.64500000
H     15.52200000     -2.34500000      4.98300000
H     14.71700000     -1.89800000      3.78200000
O     -4.66300000     -2.78700000      4.18900000
H     -4.60100000     -1.89000000      3.86000000
H     -5.52600000     -2.83300000      4.60000000
O     10.35600000      9.12600000      6.23000000
H      9.46900000      9.39800000      6.46600000
H     10.50200000      9.51300000      5.36600000
O     -8.77600000     -2.64300000      2.75900000
H     -8.43700000     -3.53400000      2.67700000
H     -9.34600000     -2.67300000      3.52700000
O     -1.08500000      0.41700000     10.92900000
H     -0.19300000      0.16900000     11.17500000
H     -1.02000000      1.34100000     10.69000000
O      2.90100000    -13.76000000     -7.61600000
H      3.14500000    -14.68500000     -7.58500000
H      2.36900000    -13.67900000     -8.40700000
O      0.49400000      1.56300000     -5.97100000
H      0.70700000      2.08900000     -6.74100000
H     -0.36800000      1.19400000     -6.16300000
O      2.24500000     -6.85900000      4.85200000
H      1.98000000     -6.28100000      4.13600000
H      1.50000000     -7.44700000      4.97300000
O     11.46900000      2.05200000     11.93600000
H     11.70100000      1.12900000     12.03300000
H     11.14600000      2.31100000     12.80000000
O     16.74600000     -6.39900000      3.04900000
H     16.97600000     -7.18000000      2.54700000
H     15.82700000     -6.23900000      2.83500000
O     -3.85500000      4.00000000     -9.91400000
H     -3.25400000      4.42000000     -9.29800000
H     -4.66800000      4.49800000     -9.83200000
O      1.84800000     -3.81200000    -17.02300000
H      1.63800000     -4.55100000    -16.45300000
H      2.60500000     -4.10800000    -17.52900000
O     -7.14400000      6.50800000     -2.34000000
H     -6.64200000      5.72100000     -2.12600000
H     -7.46800000      6.35100000     -3.22700000
O     -5.23900000      7.91600000     -7.59300000
H     -4.63900000      7.46100000     -7.00200000
H     -4.66800000      8.33100000     -8.24000000
O     -6.55000000     -0.35300000      7.12800000
H     -6.79100000      0.30900000      6.48100000
H     -7.38700000     -0.69000000      7.44900000
O     16.93000000      3.64300000     -5.54500000
H     16.59400000      3.17400000     -4.78100000
H     17.31900000      2.96200000     -6.09200000
O    -10.78400000    -12.91900000     -6.70700000
H    -10.43100000    -12.04800000     -6.88700000
H    -11.33300000    -13.11700000     -7.46600000
O     -9.57100000    -10.57100000     -6.49000000
H     -8.80100000    -10.21900000     -6.04400000
H     -9.68500000    -10.00500000     -7.25400000
O    -13.95900000      8.88800000      3.47800000
H    -13.81800000      8.39800000      2.66700000
H    -14.49800000      8.30900000      4.01700000
O     -5.17200000     -2.50600000     -0.06300000
H     -4.80900000     -2.81100000      0.76900000
H     -4.77700000     -3.07900000     -0.72100000
O    -11.43700000     -1.18600000      8.84600000
H    -11.02200000     -0.42700000      9.25600000
H    -10.92100000     -1.93300000      9.14600000
O     -8.81200000     -1.21100000     -1.30000000
H     -8.46100000     -2.00900000     -0.90400000
H     -9.28200000     -1.51500000     -2.07600000
O     -6.38400000      3.90200000     -1.58700000
H     -5.85900000      3.27000000     -2.07900000
H     -6.94200000      3.36400000     -1.02500000
O      8.91300000      1.98500000     -6.68900000
H      9.39600000      2.03900000     -7.51400000
H      8.92200000      2.87900000     -6.34700000
O     -7.62300000      9.20100000     -4.64100000
H     -7.62800000      9.24500000     -5.59700000
H     -7.54400000      8.26700000     -4.44500000
O     -8.64100000      9.72500000      6.04400000
H     -7.88800000      9.26900000      6.41900000
H     -9.37000000      9.50000000      6.62200000
O      2.42600000    -14.08700000     -4.87400000
H      1.66300000    -14.63900000     -4.70400000
H      2.38400000    -13.90200000     -5.81200000
O     -7.14700000      7.50100000      6.86100000
H     -6.50600000      6.81600000      7.05300000
H     -7.97800000      7.14700000      7.17800000
O     -0.43400000    -11.15400000     -8.06300000
H      0.01700000    -10.36200000     -7.77100000
H     -1.36400000    -10.93100000     -8.01800000
O    -17.78500000     -2.56100000     -1.15000000
H    -17.59600000     -2.94200000     -0.29200000
H    -18.49800000     -3.09500000     -1.49800000
O     -8.97400000      7.42400000     -6.29000000
H     -9.87900000      7.34400000     -6.59300000
H     -8.55700000      7.99900000     -6.93100000
O    -13.16500000     -0.49300000     -0.61800000
H    -12.68600000      0.16100000     -1.12600000
H    -12.48500000     -1.06000000     -0.25400000
O      7.17500000      1.26100000      7.72500000
H      6.48300000      0.78200000      8.18200000
H      7.56200000      0.61600000      7.13400000
O      9.01800000     -9.04300000      7.62300000
H      8.41000000     -9.63300000      8.06800000
H      9.85000000     -9.16700000      8.07900000
O     -5.28500000      9.43700000      8.03300000
H     -6.06200000      8.87800000      8.04200000
H     -4.55600000      8.83700000      8.19400000
O    -15.09500000     -4.18500000      8.14600000
H    -15.61600000     -3.92200000      8.90500000
H    -14.78800000     -5.06600000      8.36000000
O     -5.43000000    -10.00300000     -7.60600000
H     -5.00500000    -10.07500000     -6.75200000
H     -6.32600000     -9.73300000     -7.40600000
O     11.51500000     -6.72400000    -10.17300000
H     11.89700000     -6.09600000     -9.55900000
H     12.06100000     -7.50500000    -10.08700000
O     -0.96300000     -4.31400000     15.78700000
H     -1.45900000     -3.55900000     16.10300000
H     -1.54500000     -4.73500000     15.15500000
O     -3.41300000     -4.13600000    -14.13300000
H     -3.54200000     -3.82500000    -15.03000000
H     -3.47100000     -3.34600000    -13.59500000
O      5.49900000    -13.07200000     -6.94900000
H      4.68200000    -13.10100000     -7.44600000
H      5.82700000    -13.97100000     -6.97400000
O     -3.81400000     14.63900000     -5.53200000
H     -4.43300000     14.41100000     -4.83800000
H     -4.08500000     15.51200000     -5.81700000
O     -8.47500000     14.99800000      6.14600000
H     -8.56800000     14.06100000      5.97500000
H     -8.22000000     15.05000000      7.06700000
O     -3.83900000     10.10000000     -2.19600000
H     -3.28700000     10.59700000     -1.59300000
H     -3.22200000      9.59700000     -2.72700000
O      9.98600000     -3.13400000     12.68800000
H      9.69500000     -3.81000000     12.07700000
H     10.37200000     -3.61900000     13.41800000
O      8.55000000      2.80300000      2.99800000
H      7.83400000      2.41300000      2.49500000
H      8.28600000      3.71500000      3.12000000
O     -5.67200000     -7.30500000     15.87000000
H     -6.12000000     -6.74700000     15.23400000
H     -5.39900000     -6.70700000     16.56500000
O      8.74100000     -2.50500000      0.30800000
H      8.24000000     -3.05500000     -0.29300000
H      9.49500000     -2.21300000     -0.20400000
O    -12.87200000     10.90900000     -0.08800000
H    -12.07200000     11.40500000      0.08300000
H    -12.77000000     10.59100000     -0.98600000
O     11.14300000     -2.18600000      9.35100000
H     11.05000000     -1.28900000      9.03200000
H     10.34200000     -2.34600000      9.85100000
O    -12.32700000      9.87200000     -7.93100000
H    -13.23100000      9.99400000     -8.22300000
H    -12.38400000      9.85900000     -6.97600000
O    -12.99300000     10.00400000      6.28100000
H    -12.83800000     10.94800000      6.31000000
H    -13.15200000      9.81600000      5.35600000
O     -3.17200000      8.67100000     -9.99900000
H     -2.39800000      8.12100000     -9.88000000
H     -3.07800000      9.03000000    -10.88100000
O      7.51600000    -10.87600000      8.70000000
H      6.64500000    -10.57800000      8.43800000
H      7.64000000    -11.69900000      8.22600000
O     10.47300000     -1.35300000     -8.50700000
H     11.25400000     -1.77200000     -8.14500000
H      9.87200000     -1.28300000     -7.76500000
O    -12.02100000      8.59300000     -2.97100000
H    -12.08600000      8.40300000     -2.03500000
H    -11.88900000      7.73800000     -3.38000000
O      2.36700000      0.35200000     15.68900000
H      2.43500000     -0.43200000     15.14500000
H      3.09800000      0.90300000     15.40600000
O     -8.45700000      3.67300000      7.56100000
H     -8.47100000      3.74700000      6.60700000
H     -7.54700000      3.46500000      7.77200000
O      4.83000000      9.32900000     -7.49700000
H      5.18500000      8.81000000     -8.21900000
H      4.61700000     10.17400000     -7.89100000
O      9.85500000    -12.68900000      2.11500000
H     10.61500000    -12.46600000      2.65300000
H     10.22800000    -12.95800000      1.27500000
O     12.20800000     -7.89900000      2.08700000
H     12.62500000     -8.11100000      2.92300000
H     11.53200000     -7.26000000      2.31200000
O     -5.04800000     14.40800000     -3.28200000
H     -4.67500000     14.30200000     -2.40700000
H     -5.74400000     13.75200000     -3.32700000
O     -8.78500000     -0.27600000     14.15600000
H     -9.59200000     -0.50000000     14.62000000
H     -8.10600000     -0.30400000     14.83000000
O     -2.87900000      9.75100000    -14.08600000
H     -2.80400000      9.78100000    -15.04000000
H     -2.24600000      9.08600000    -13.81700000
O      5.38900000    -11.86600000      2.41800000
H      5.03400000    -12.44200000      1.74100000
H      5.29100000    -12.36300000      3.23100000
O     12.29900000     -7.60500000     -7.11700000
H     11.89500000     -6.73700000     -7.11000000
H     12.52300000     -7.77200000     -6.20100000
O      2.49700000      2.62100000      5.78800000
H      2.18700000      3.44700000      5.41500000
H      2.81100000      2.12100000      5.03400000
O     -6.83100000     -2.87200000      5.61700000
H     -6.44800000     -2.56400000      6.43900000
H     -7.64800000     -3.29700000      5.87800000
O     -8.75800000      1.28300000     -6.70700000
H     -9.24900000      1.64900000     -7.44300000
H     -7.84400000      1.49100000     -6.90000000
O      4.31300000     14.11600000     -9.22500000
H      3.56400000     14.37300000     -8.68700000
H      4.61100000     14.93200000     -9.62700000
O     -3.66400000      5.33500000      9.36900000
H     -3.98100000      5.18000000     10.25900000
H     -3.54300000      6.28300000      9.32000000
O     -3.30800000     12.42300000      4.18800000
H     -4.19400000     12.78400000      4.15100000
H     -3.10500000     12.38200000      5.12300000
O     -7.04100000    -15.22500000     -7.00700000
H     -7.88700000    -15.53200000     -7.33300000
H     -7.15000000    -14.27800000     -6.91200000
O      7.15400000      9.78400000    -14.39200000
H      6.85600000      9.21800000    -13.68100000
H      7.68700000      9.21200000    -14.94600000
O     10.35300000     -6.25400000     -0.75000000
H     11.19500000     -6.64700000     -0.52100000
H     10.53300000     -5.31500000     -0.79800000
O      0.20600000     -2.07700000     -8.93600000
H      0.07200000     -1.17500000     -8.64300000
H     -0.48200000     -2.22300000     -9.58500000
O     -0.29900000     -8.00300000     -8.60400000
H     -1.18200000     -8.30600000     -8.81800000
H     -0.40400000     -7.07000000     -8.41900000
O     -4.34000000      2.53200000      0.84000000
H     -4.71800000      2.37300000      1.70500000
H     -4.27800000      3.48500000      0.77700000
O     14.03800000      9.85600000      4.77300000
H     13.70200000      9.69300000      5.65400000
H     14.03700000     10.80900000      4.68800000
O     10.61300000      0.70700000      2.83300000
H     10.70300000      0.73100000      1.88000000
H     10.11400000      1.49600000      3.04600000
O     10.16700000      1.13200000     -1.16100000
H     10.45300000      0.22600000     -1.27300000
H      9.25800000      1.13500000     -1.46000000
O     13.49800000      0.51100000      8.74900000
H     14.00700000      0.45700000      9.55800000
H     14.15500000      0.60600000      8.05900000
O    -11.21200000      4.85900000      0.92300000
H    -10.35700000      5.28200000      0.84200000
H    -11.36400000      4.45900000      0.06700000
O      5.21100000     -8.43000000    -10.90300000
H      5.34300000     -8.97500000    -10.12700000
H      5.42400000     -9.00500000    -11.63800000
O    -10.40100000     -2.28800000     -3.90300000
H     -9.85200000     -3.07200000     -3.89600000
H    -10.70600000     -2.21600000     -4.80700000
O      1.78600000      5.57000000     -5.44100000
H      2.67000000      5.67700000     -5.79300000
H      1.82300000      4.75200000     -4.94500000
O      6.86500000     -4.30600000     13.19600000
H      6.35200000     -5.05000000     12.88000000
H      7.62400000     -4.27400000     12.61500000
O     14.93700000     -1.86400000     -1.20900000
H     14.89600000     -2.81600000     -1.11900000
H     14.26000000     -1.53800000     -0.61600000
O    -13.18000000     -4.26700000     -5.64800000
H    -13.40100000     -3.90300000     -4.79000000
H    -12.48000000     -3.70100000     -5.97400000
O     -9.95400000      8.31700000     -9.45400000
H     -9.64200000      7.42400000     -9.30900000
H    -10.62500000      8.44800000     -8.78500000
O      1.73700000    -14.91300000      8.32500000
H      1.07500000    -15.45300000      7.89400000
H      1.70100000    -15.17800000      9.24400000
O     -5.23700000    -13.36300000     -4.50200000
H     -4.63800000    -14.01400000     -4.86600000
H     -5.29000000    -12.68400000     -5.17500000
O     -8.50000000      3.79800000      4.67500000
H     -8.29100000      4.57500000      4.15700000
H     -9.25900000      3.41400000      4.23600000
O      7.18800000      9.35400000     13.41100000
H      7.43100000      8.85600000     14.19100000
H      7.72000000      8.97700000     12.71100000
O     15.46100000     -3.00700000      9.76100000
H     14.88800000     -2.88700000      9.00400000
H     16.26500000     -3.37800000      9.39700000
O    -11.41200000     -1.82300000      1.15800000
H    -11.88600000     -2.13400000      1.92900000
H    -10.49000000     -1.97100000      1.36800000
O     -5.59800000    -11.12200000     13.39000000
H     -6.08700000    -11.25600000     14.20200000
H     -4.97200000    -10.42900000     13.60000000
O     -4.09400000      2.42200000     -2.26800000
H     -3.16200000      2.63800000     -2.23100000
H     -4.38700000      2.46600000     -1.35800000
O     -8.69300000     12.58300000     -2.17800000
H     -7.93600000     12.61600000     -2.76200000
H     -9.13900000     11.76800000     -2.40900000
O      7.93100000     -6.84600000    -12.43200000
H      8.39500000     -7.49600000    -11.90400000
H      7.00400000     -7.02800000    -12.27500000
O     -0.96400000     -3.85200000      7.23300000
H     -1.22300000     -4.46800000      7.92000000
H     -0.79100000     -3.03400000      7.69900000
O     -6.43500000     11.28000000      9.64400000
H     -5.78200000     11.58800000     10.27300000
H     -5.96700000     10.64100000      9.10600000
O     -3.26000000    -11.05100000     -8.51400000
H     -3.26200000    -11.03600000     -9.47100000
H     -4.07200000    -10.60800000     -8.26500000
O     11.07200000      5.25600000     -5.46800000
H     11.09200000      4.59800000     -4.77300000
H     11.97100000      5.58400000     -5.51300000
O    -10.19300000      1.16300000     10.37800000
H    -10.89500000      1.55000000     10.90000000
H     -9.39300000      1.56400000     10.71700000
O      3.15700000    -11.63600000    -11.05200000
H      2.81500000    -11.05300000    -11.73000000
H      2.38100000    -12.06000000    -10.68700000
O     -0.07700000      8.13900000     11.83700000
H      0.54800000      7.81600000     11.18800000
H     -0.75700000      7.46500000     11.87000000
O     -6.24500000     -5.94400000     10.83600000
H     -5.73500000     -5.50400000     10.15600000
H     -6.97200000     -6.35100000     10.36400000
O     17.86100000      2.66500000     -0.64500000
H     17.22600000      3.19900000     -0.16900000
H     17.36500000      1.89500000     -0.92500000
O      8.57100000     15.15500000      4.66000000
H      7.69000000     14.97100000      4.33500000
H      9.00800000     15.59700000      3.93200000
O      2.30600000      3.51700000     17.72900000
H      1.61000000      3.64900000     17.08500000
H      2.05400000      4.06800000     18.47000000
O     11.99400000     -4.18500000     -1.06300000
H     12.87800000     -4.54400000     -0.98400000
H     11.84700000     -4.11700000     -2.00600000
O      4.61200000     -5.39800000     -8.24900000
H      4.43400000     -5.29000000     -7.31500000
H      3.89700000     -5.94800000     -8.56800000
O     -2.06900000     14.31700000      8.39200000
H     -1.90500000     14.02600000      9.28900000
H     -2.07300000     13.51100000      7.87600000
O     -3.45900000      7.48100000     14.91000000
H     -3.76200000      8.22700000     14.39300000
H     -4.26100000      7.04000000     15.18900000
O      5.20800000    -12.53800000    -12.28300000
H      5.78600000    -11.78300000    -12.39700000
H      4.50300000    -12.21800000    -11.72100000
O      7.96200000      1.75900000     13.44300000
H      7.27300000      2.29300000     13.83700000
H      8.03600000      2.08800000     12.54700000
O     -7.34400000     -4.14000000    -16.05100000
H     -6.77000000     -3.38200000    -16.15500000
H     -8.16600000     -3.77500000    -15.72300000
O      1.28800000     -7.96200000     -3.53700000
H      0.99900000     -7.05100000     -3.58500000
H      1.56800000     -8.07800000     -2.63000000
O    -10.43700000    -10.89500000      3.62600000
H    -10.01300000    -11.23000000      2.83600000
H    -10.98500000    -10.17300000      3.31600000
O     -2.20100000     -9.28100000     -1.40500000
H     -1.91500000    -10.19400000     -1.42200000
H     -1.48100000     -8.81300000     -0.98100000
O      1.72700000     -9.25400000      7.05900000
H      1.06700000     -9.40900000      7.73500000
H      1.23100000     -8.91600000      6.31300000
O    -15.15400000      9.63300000     -1.06300000
H    -14.38700000      9.62000000     -0.49100000
H    -15.55300000     10.49000000     -0.91000000
O     -3.80900000      0.83100000     16.91500000
H     -3.34000000      0.58200000     17.71100000
H     -3.56300000      1.74500000     16.76800000
O    -11.26300000      5.31600000      4.78700000
H    -10.37400000      5.65500000      4.68500000
H    -11.32400000      5.07600000      5.71100000
O     -1.33800000      3.17500000     10.28700000
H     -0.96000000      3.85000000      9.72300000
H     -1.99800000      2.74900000      9.74200000
O      5.18100000     -5.90900000      1.56500000
H      5.42900000     -6.74700000      1.95600000
H      5.88500000     -5.31100000      1.81500000
O     11.13000000      3.59200000      4.76900000
H     10.38400000      3.37800000      4.20900000
H     11.15300000      4.54900000      4.78200000
O    -11.81400000     -4.92900000     -8.94200000
H    -11.05900000     -5.06600000     -8.37000000
H    -12.53500000     -5.37300000     -8.49600000
O      6.59400000    -10.02700000      5.58900000
H      6.52700000     -9.08700000      5.75900000
H      5.68800000    -10.33700000      5.59900000
O     10.13800000    -13.25000000     -1.01200000
H     11.07200000    -13.26300000     -1.22000000
H      9.76800000    -12.60100000     -1.61000000
O     -8.54100000    -14.01800000      8.51200000
H     -8.25100000    -14.79000000      8.99800000
H     -8.05000000    -14.05400000      7.69100000
O     -1.11100000      7.41300000    -13.68800000
H     -0.69600000      6.76500000    -14.25800000
H     -0.38700000      7.95400000    -13.37300000
O     -5.26600000     -0.28200000      2.74900000
H     -6.10400000      0.02400000      3.09600000
H     -5.39000000     -0.29200000      1.80000000
O     -0.20000000     10.08600000    -12.16600000
H     -0.25700000     10.83200000    -11.56900000
H      0.16600000     10.45000000    -12.97200000
O      7.35000000      3.00300000    -11.33900000
H      7.30500000      3.55900000    -12.11700000
H      8.27600000      2.77300000    -11.26200000
O      0.75200000     15.76400000     -5.58200000
H      0.64100000     15.02600000     -6.18300000
H      0.14000000     15.58500000     -4.86800000
O    -11.55200000    -12.66800000     -1.96600000
H    -11.48800000    -13.36600000     -2.61800000
H    -10.76300000    -12.14300000     -2.10000000
O      5.41000000      2.67400000      2.51800000
H      4.86800000      2.20300000      3.15100000
H      5.48900000      2.07300000      1.77600000
O    -10.56500000     -5.72400000      5.60200000
H    -11.29900000     -6.30800000      5.79300000
H    -10.12100000     -6.13300000      4.85900000
O      8.04500000     -5.08700000      7.63700000
H      8.40300000     -5.43300000      6.81900000
H      7.46300000     -5.77800000      7.95500000
O     12.84000000      3.72600000     10.37900000
H     12.21200000      3.39100000     11.01900000
H     13.66800000      3.30500000     10.61300000
O      4.10700000     -0.79200000      6.59700000
H      3.27200000     -0.50700000      6.22600000
H      4.22500000     -0.24300000      7.37200000
O     -5.54000000     -1.92000000    -14.49400000
H     -5.03100000     -1.96100000    -15.30400000
H     -5.51300000     -0.99700000    -14.24100000
O    -14.52500000      8.11600000      8.43600000
H    -14.31300000      9.04200000      8.31900000
H    -13.69500000      7.71100000      8.68900000
O    -13.29700000     -6.36700000      9.71000000
H    -13.57400000     -6.17900000     10.60600000
H    -13.77800000     -7.16000000      9.47100000
O     -1.07400000      4.91900000     -0.13700000
H     -1.29200000      4.51000000     -0.97400000
H     -0.39500000      5.55800000     -0.35300000
O    -11.73300000     -0.47400000    -14.20200000
H    -12.40200000     -0.69200000    -13.55200000
H    -10.90300000     -0.64600000    -13.75800000
O     15.55600000      5.36700000     -4.09200000
H     16.14700000      4.99500000     -4.74700000
H     15.27700000      4.61600000     -3.56700000
O     14.88200000      7.07100000     -0.88900000
H     15.52200000      6.95800000     -1.59100000
H     14.63900000      6.17900000     -0.64000000
O     -6.44500000     14.98800000     -7.66700000
H     -7.05200000     14.31300000     -7.36300000
H     -6.99000000     15.76800000     -7.77600000
O      7.81400000     11.00300000     -1.01900000
H      8.32200000     11.66600000     -0.55200000
H      8.47000000     10.39700000     -1.36400000
O     -9.66600000     -9.48200000     -9.23400000
H    -10.36900000     -9.34400000     -9.86900000
H     -9.25300000    -10.30100000     -9.50800000
O     10.60500000      9.96200000      3.71000000
H     11.56100000      9.97300000      3.66900000
H     10.35500000     10.88600000      3.70500000
O      7.43700000      8.04600000      3.89200000
H      6.56600000      8.02900000      4.28700000
H      7.59300000      8.96900000      3.69500000
O     -1.48500000     -0.61200000    -13.68300000
H     -1.58400000     -1.15300000    -14.46600000
H     -2.10500000     -0.98400000    -13.05500000
O     -1.44000000     -0.00700000     -7.35100000
H     -2.00100000     -0.68700000     -7.72500000
H     -1.93300000      0.80400000     -7.47100000
O     -6.55300000     -3.45600000     15.64100000
H     -6.75100000     -2.57000000     15.94400000
H     -7.36800000     -3.94100000     15.76700000
O     -7.10400000      1.71500000      5.24700000
H     -7.50900000      2.53200000      4.95300000
H     -7.60900000      1.02800000      4.81100000
O     12.33100000    -12.18500000     -4.29600000
H     12.56600000    -12.81200000     -3.61200000
H     11.75800000    -11.55600000     -3.85800000
O    -15.04400000      6.43300000      4.13900000
H    -15.16800000      6.02800000      4.99700000
H    -14.37100000      5.89900000      3.71700000
O      0.41600000     -4.79700000     18.10600000
H      0.95200000     -5.54200000     17.83400000
H      0.03000000     -4.47000000     17.29300000
O     13.91900000      8.79800000     -7.36600000
H     14.75600000      9.02400000     -7.77200000
H     14.15800000      8.29000000     -6.59100000
O    -15.14600000      1.77700000      8.06600000
H    -15.45000000      2.61800000      8.40600000
H    -14.64200000      2.00200000      7.28400000
O     10.41300000      9.38700000      0.46300000
H     10.89500000      8.67000000      0.05100000
H     10.12000000      9.02800000      1.30100000
O    -10.65600000     12.51800000      0.04100000
H     -9.81100000     12.12600000     -0.17700000
H    -10.57500000     13.43000000     -0.23600000
O     -9.51600000      5.55700000     -8.86600000
H     -9.74100000      4.86900000     -9.49100000
H     -8.97100000      5.11900000     -8.21200000
O      3.80900000     -4.73100000     15.45100000
H      3.97500000     -5.15000000     16.29500000
H      3.24500000     -5.34700000     14.98400000
O     -4.22000000      4.40100000     12.14100000
H     -4.32200000      3.77000000     12.85400000
H     -4.95000000      5.00900000     12.25400000
O    -10.88800000     10.33000000     10.22800000
H    -10.20500000      9.72700000     10.52100000
H    -10.45100000     10.89900000      9.59400000
O     11.79600000     10.86800000     -1.51900000
H     11.13500000     11.17400000     -2.14000000
H     11.29700000     10.62300000     -0.74000000
O     -9.42500000     -0.06300000     -9.74900000
H    -10.06400000      0.44100000     -9.24500000
H     -9.94100000     -0.48400000    -10.43600000
O      9.97100000     -6.38900000      2.38100000
H      9.71600000     -7.22600000      2.77000000
H     10.02900000     -6.56800000      1.44300000
O     16.62800000      0.03200000     -0.12700000
H     17.12900000     -0.40400000      0.56200000
H     16.15900000     -0.67700000     -0.56700000
O     -9.34000000     -7.27500000    -13.99300000
H     -9.69100000     -7.07600000    -14.86100000
H     -8.49000000     -6.83600000    -13.97200000
O     10.77400000     -4.40500000      7.50800000
H      9.90200000     -4.57000000      7.86800000
H     10.95000000     -3.48800000      7.71900000
O     -3.29800000    -10.75600000     10.75800000
H     -3.94100000    -11.05100000     11.40300000
H     -2.58100000    -11.38700000     10.82800000
O     -0.15900000      4.98200000    -15.47900000
H     -1.10700000      5.11500000    -15.46700000
H      0.10000000      5.18400000    -16.37800000
O     -6.09900000     -3.71100000     -9.23900000
H     -5.39700000     -4.35000000     -9.11300000
H     -6.88300000     -4.24100000     -9.38000000
O     15.85000000      6.35100000      7.10400000
H     14.90800000      6.36200000      7.27600000
H     16.22400000      6.91500000      7.78100000
O      1.30800000     -0.11800000    -14.12300000
H      1.92700000     -0.09500000    -13.39300000
H      0.46700000     -0.33000000    -13.71800000
O     -4.63200000      3.25300000    -15.05300000
H     -5.17100000      3.91700000    -14.62300000
H     -3.98600000      3.75500000    -15.55000000
O     -1.92000000      1.78800000    -14.57100000
H     -2.14900000      2.40800000    -13.87900000
H     -1.71200000      0.97700000    -14.10600000
O      0.11400000     12.02500000     -9.89500000
H     -0.41700000     11.52700000     -9.27300000
H     -0.44600000     12.75600000    -10.15700000
O     -3.82400000     -6.29600000     12.49800000
H     -3.96700000     -5.82100000     13.31600000
H     -4.61000000     -6.12300000     11.98000000
O     10.83800000    -10.08100000     -3.36000000
H     10.97300000     -9.17500000     -3.64000000
H      9.89100000    -10.16000000     -3.25100000
O     -7.73300000      1.59300000     12.00400000
H     -8.04400000      1.15900000     12.79900000
H     -6.83200000      1.84600000     12.20600000
O      0.36300000    -14.39900000      2.32600000
H      0.76200000    -13.59000000      2.64400000
H      0.65400000    -15.06900000      2.94500000
O     -5.79400000      0.68300000     -3.88200000
H     -5.86200000     -0.26700000     -3.98200000
H     -5.43800000      0.80600000     -3.00200000
O    -10.78200000    -13.37400000      4.55500000
H    -10.74600000    -12.44400000      4.32900000
H    -10.43600000    -13.82200000      3.78400000
O      2.87800000      0.22700000    -11.98500000
H      2.65100000      1.13300000    -11.77600000
H      3.83300000      0.22600000    -12.04500000
O      3.47000000      6.37700000      9.64400000
H      3.46500000      5.63600000      9.03800000
H      4.31900000      6.79500000      9.50500000
O     -1.11300000     11.31100000     12.81300000
H     -0.59400000     10.81300000     13.44500000
H     -1.64200000     11.90100000     13.35000000
O     12.77300000     10.01700000      7.19300000
H     13.10000000      9.49100000      7.92300000
H     11.83800000      9.81600000      7.15400000
O      0.25400000      3.17100000     12.65600000
H     -0.22000000      3.22100000     11.82600000
H     -0.17100000      2.45800000     13.13200000
O     -8.34300000      5.55500000    -11.69000000
H     -7.49700000      5.32500000    -11.30500000
H     -8.57300000      4.79900000    -12.23000000
O      5.94100000     12.64700000      3.48900000
H      6.08400000     12.37500000      2.58300000
H      5.42600000     13.45100000      3.41900000
O     10.60400000     12.71100000      3.81000000
H     10.90000000     13.22800000      4.56000000
H     10.99200000     13.14600000      3.05100000
O     -5.45500000    -10.73400000      6.02500000
H     -6.03000000    -11.11800000      5.36300000
H     -4.71100000    -10.39500000      5.52700000
O      8.51200000     -4.21400000    -12.19200000
H      8.32400000     -3.87300000    -11.31800000
H      8.18500000     -5.11400000    -12.17400000
O      6.28300000     11.72600000     11.03100000
H      7.04800000     11.15000000     11.03900000
H      5.65900000     11.30200000     11.62000000
O      3.66700000    -16.33300000     -6.43100000
H      4.20300000    -17.09200000     -6.66200000
H      3.77800000    -16.24000000     -5.48500000
O     -3.07000000     -1.57800000    -11.50600000
H     -3.16500000     -1.81400000    -10.58300000
H     -2.69700000     -0.69600000    -11.49100000
O    -15.03500000     -0.92200000     -7.10000000
H    -15.74500000     -1.44700000     -7.47100000
H    -15.29500000     -0.77500000     -6.19100000
O     -4.25800000      1.18200000    -16.92000000
H     -3.48700000      1.45400000    -17.41700000
H     -4.22300000      1.70400000    -16.11800000
O    -14.53300000      6.25100000     -6.76000000
H    -14.95500000      6.98000000     -7.21600000
H    -14.55100000      6.50400000     -5.83700000
O    -15.80900000     -6.48500000      2.95100000
H    -15.11100000     -6.45700000      2.29600000
H    -15.48800000     -7.09300000      3.61700000
O     -2.42500000     -1.96700000     10.93600000
H     -2.14700000     -2.19700000     10.05000000
H     -1.99900000     -1.12700000     11.11100000
O    -17.42100000      3.88500000      0.70600000
H    -17.34200000      4.83800000      0.67100000
H    -17.27500000      3.66600000      1.62600000
O     -5.55100000      2.25000000     13.88400000
H     -4.61500000      2.05900000     13.94800000
H     -5.80100000      2.52400000     14.76600000
O    -14.47800000      2.83500000     -4.32200000
H    -14.28800000      3.76900000     -4.23700000
H    -13.72000000      2.40000000     -3.93300000
O      4.91700000      9.02400000      9.60500000
H      4.58000000      9.76000000      9.09500000
H      4.50300000      9.11800000     10.46300000
O      3.06500000     -3.30300000      7.76100000
H      2.50400000     -3.36700000      6.98800000
H      3.78000000     -2.72700000      7.49100000
O      7.13900000     -3.97000000    -14.74500000
H      7.58600000     -3.86300000    -13.90500000
H      6.46400000     -4.62600000    -14.57500000
O     -5.95500000     -5.52500000      4.16300000
H     -5.21100000     -4.97100000      4.39900000
H     -6.37900000     -5.72500000      4.99800000
O      8.09800000     -6.05300000     -6.38300000
H      9.03800000     -6.23400000     -6.39400000
H      7.70000000     -6.87400000     -6.09500000
O     -5.75100000     -1.32400000    -11.23900000
H     -4.91600000     -1.54800000    -11.65000000
H     -5.96600000     -2.08600000    -10.70100000
O     -1.99400000      8.55900000      4.25900000
H     -1.37800000      7.85300000      4.06500000
H     -2.83700000      8.11800000      4.36800000
O     -8.06500000      0.07500000      3.32600000
H     -8.84500000      0.62200000      3.40900000
H     -8.39000000     -0.75400000      2.97400000
O     -3.91100000     -7.72200000     -6.29400000
H     -3.19700000     -8.32700000     -6.09000000
H     -4.39800000     -7.64200000     -5.47400000
O     -3.30900000     -6.70100000    -15.21400000
H     -3.63900000     -5.93100000    -14.75100000
H     -3.08200000     -7.31900000    -14.51900000
O     -1.84800000     15.12900000      1.63400000
H     -2.64200000     15.11500000      2.16800000
H     -1.15000000     14.87000000      2.23500000
O     11.31300000      6.43900000      2.49200000
H     11.87600000      7.21000000      2.43100000
H     10.79800000      6.58100000      3.28600000
O      5.27100000    -17.52900000      2.77100000
H      6.01400000    -17.93100000      2.32100000
H      5.42500000    -16.58800000      2.69400000
O    -15.67600000      5.06600000      6.60000000
H    -16.53000000      4.72000000      6.34000000
H    -15.88100000      5.83100000      7.13700000
O     -8.11400000     -5.48300000     -9.01000000
H     -7.74000000     -6.21500000     -8.52000000
H     -8.65300000     -5.89700000     -9.68500000
O    -12.51000000     -3.29600000     12.38100000
H    -12.01800000     -3.80300000     13.02700000
H    -11.93100000     -2.56900000     12.15600000
O     13.50900000     -7.65800000     -4.65200000
H     14.15600000     -7.66800000     -3.94600000
H     12.78100000     -7.14400000     -4.30300000
O     -8.32400000     13.87500000      2.91800000
H     -8.09300000     13.25900000      2.22200000
H     -9.02700000     13.44000000      3.39900000
O     -8.16600000      9.62200000      3.34400000
H     -7.97900000     10.55600000      3.24400000
H     -8.27200000      9.49800000      4.28700000
O     -0.78500000     10.87300000      3.09700000
H     -1.27900000     11.59100000      3.49500000
H     -1.26100000     10.08400000      3.35400000
O      5.35300000      5.56200000      2.25500000
H      5.28100000      4.61500000      2.37300000
H      4.45700000      5.85000000      2.08300000
O      2.27100000     -0.30500000     -5.26300000
H      3.11700000     -0.07700000     -5.64700000
H      1.65600000      0.31800000     -5.65100000
O      5.31700000     -2.34100000     -6.92700000
H      5.01400000     -1.96000000     -7.75200000
H      4.79200000     -3.13500000     -6.82300000
O      2.45900000    -12.72300000     -2.55300000
H      2.34400000    -13.10300000     -3.42400000
H      2.46700000    -13.47700000     -1.96200000
O      3.86700000      5.82900000     -9.08300000
H      4.47300000      6.48600000     -9.42500000
H      3.83000000      6.00500000     -8.14200000
O    -12.61200000     -0.56800000     -8.26400000
H    -12.70100000     -0.76300000     -9.19700000
H    -13.47900000     -0.74500000     -7.89900000
O     -3.67400000    -11.15700000    -11.19600000
H     -3.37300000    -11.30800000    -12.09200000
H     -4.38100000    -10.51800000    -11.28500000
O     15.26000000     -0.75600000      2.43100000
H     15.99200000     -1.33400000      2.64700000
H     15.52100000      0.09900000      2.77200000
O     -8.52300000    -12.70800000      1.60600000
H     -8.44300000    -13.17300000      0.77300000
H     -8.68800000    -13.39600000      2.25000000
O      2.29900000     -1.79300000     14.19700000
H      3.25500000     -1.74500000     14.20300000
H      2.10700000     -2.72600000     14.10400000
O     -4.25000000     -7.63500000     -0.97200000
H     -3.94200000     -6.82200000     -0.57100000
H     -3.46000000     -8.16400000     -1.07800000
O     12.59700000     -9.86300000     -0.89300000
H     11.96200000     -9.79800000     -1.60600000
H     12.68600000     -8.96700000     -0.56800000
O    -10.43700000     -8.77700000     -0.67800000
H    -10.25100000     -9.67200000     -0.96300000
H    -10.96900000     -8.40700000     -1.38200000
O     -9.34000000     -6.74200000    -11.36200000
H     -9.23400000     -6.79400000    -12.31100000
H    -10.16400000     -7.19700000    -11.18700000
O      2.33400000     17.40100000      1.01200000
H      2.61600000     18.26200000      0.70300000
H      1.59700000     17.58500000      1.59400000
O     -6.63000000    -12.30300000     -2.41000000
H     -6.43000000    -12.60100000     -3.29700000
H     -5.78300000    -12.04700000     -2.04600000
O      7.00600000      2.53800000    -14.62400000
H      7.32700000      3.42600000    -14.47000000
H      7.73500000      1.97200000    -14.36800000
O      4.90900000     13.60500000     -6.19300000
H      5.17300000     13.68800000     -7.10900000
H      4.01500000     13.94800000     -6.16900000
O     -6.67800000     -7.09600000    -12.52100000
H     -7.23500000     -6.68000000    -11.86300000
H     -5.80500000     -7.10000000    -12.12800000
O     -6.48100000      6.01100000     10.27300000
H     -6.26500000      5.10000000     10.07500000
H     -7.18900000      6.22700000      9.66500000
O      3.65900000    -11.21800000     -5.77100000
H      2.80900000    -11.56000000     -5.49500000
H      4.23000000    -11.98600000     -5.79400000
O      7.48000000     -4.43600000     -9.09100000
H      8.14800000     -4.80100000     -8.51100000
H      6.65100000     -4.75500000     -8.73400000
O      4.86300000      0.10100000      9.32600000
H      3.95500000      0.30800000      9.55100000
H      5.02900000     -0.73900000      9.75400000
O     15.36800000     -6.97500000     -2.73700000
H     16.02100000     -7.42000000     -2.19700000
H     15.85000000     -6.26200000     -3.15600000
O     -0.64900000     -8.08600000      2.36700000
H     -0.53100000     -7.69700000      1.50000000
H     -0.31600000     -8.97900000      2.27500000
O     -5.04900000     14.70800000      7.43700000
H     -4.14300000     14.46800000      7.24000000
H     -4.97500000     15.49900000      7.97300000
O     -5.72200000     -1.12300000     -8.02200000
H     -5.91100000     -1.95600000     -8.45400000
H     -6.44100000     -1.00700000     -7.40100000
O     -9.69000000      3.51800000     -1.32700000
H     -9.61900000      2.75800000     -0.75000000
H     -9.64600000      3.15300000     -2.21100000
O    -10.25900000     -6.96900000      3.31800000
H    -10.20800000     -6.14000000      2.84200000
H    -11.15700000     -7.27000000      3.18000000
O    -13.27400000     -7.13000000     -5.19800000
H    -12.90500000     -6.25100000     -5.28200000
H    -13.55300000     -7.35800000     -6.08500000
O      3.26100000     16.60400000     -4.89100000
H      2.43100000     16.77700000     -5.33400000
H      3.09600000     15.81900000     -4.36900000
O    -12.04200000     -0.46300000    -10.99000000
H    -12.37200000      0.41200000    -11.19300000
H    -12.61500000     -1.05400000    -11.47900000
O      1.18500000     -7.57600000      9.66600000
H      1.97700000     -7.34700000      9.18100000
H      1.47100000     -7.63600000     10.57800000
O    -11.71800000     13.26300000      2.68100000
H    -11.42700000     13.04300000      1.79600000
H    -12.33200000     12.56600000      2.91100000
O     -6.04800000      8.85400000     -0.76900000
H     -5.89400000      8.01600000     -0.33200000
H     -5.44100000      8.85300000     -1.50900000
O      1.02900000     10.36100000    -14.59000000
H      1.19600000     11.25300000    -14.89400000
H      0.64600000      9.91800000    -15.34700000
O     -2.03700000     -4.60900000    -10.05900000
H     -1.44600000     -4.80900000    -10.78500000
H     -2.91200000     -4.77400000    -10.41000000
O      1.85200000      3.98100000    -13.91900000
H      1.81400000      3.07600000    -14.22900000
H      1.30000000      4.46700000    -14.53200000
O    -12.98400000      2.21800000    -11.02800000
H    -13.42900000      2.52800000    -11.81700000
H    -13.11000000      2.92100000    -10.39000000
O      9.93200000     12.43700000      0.43200000
H     10.01900000     11.51200000      0.66200000
H     10.80500000     12.80300000      0.57700000
O     -7.04800000      6.00600000     -5.04100000
H     -7.79500000      6.39500000     -5.49600000
H     -6.51300000      5.62700000     -5.73800000
O     -5.54600000      6.32400000    -12.20900000
H     -4.66700000      6.04700000    -12.46900000
H     -6.09500000      6.11800000    -12.96500000
O      2.55500000      5.71900000      4.73100000
H      3.37600000      6.05500000      5.09000000
H      2.58000000      5.96400000      3.80600000
O     12.58100000      3.81800000    -13.10500000
H     13.33300000      4.29900000    -12.75900000
H     11.86700000      4.02400000    -12.50200000
O      7.08900000    -11.07000000     -5.77500000
H      7.90100000    -11.06000000     -6.28100000
H      6.60300000    -11.82100000     -6.11600000
O      8.40400000     -4.79900000     10.95500000
H      8.61300000     -5.62700000     10.52400000
H      7.61600000     -4.48800000     10.51000000
O      0.41900000      3.17800000     -9.19900000
H      0.61000000      4.07500000     -9.47500000
H      0.59500000      2.64600000     -9.97500000
O     -1.96300000      0.93200000    -10.93600000
H     -2.24700000      1.46100000    -10.19100000
H     -1.61600000      1.56700000    -11.56300000
O     -1.13600000     -8.44600000      8.35500000
H     -1.92700000     -8.51800000      8.88900000
H     -0.53300000     -7.93000000      8.89000000
O     -5.56900000     17.01600000     -3.63500000
H     -5.35600000     16.14100000     -3.31200000
H     -5.09300000     17.08800000     -4.46300000
O    -10.92300000      8.12800000     -0.26700000
H    -10.61200000      7.34900000     -0.72800000
H    -10.15600000      8.44800000      0.20800000
O     -1.10100000     16.34400000      6.73500000
H     -0.20700000     16.04500000      6.57000000
H     -1.44100000     15.73200000      7.38800000
O      6.94500000    -15.74900000     -6.50000000
H      6.74300000    -16.56900000     -6.04900000
H      7.26000000    -15.16700000     -5.80900000
O      6.54500000      5.93200000      8.14900000
H      6.50200000      5.20500000      7.52800000
H      6.91400000      5.54700000      8.94400000
O      5.98000000      4.56000000     -5.13600000
H      6.05000000      5.00400000     -4.29100000
H      6.80000000      4.76600000     -5.58400000
O     15.25600000      0.61600000     -4.35600000
H     14.38200000      0.99800000     -4.27200000
H     15.09900000     -0.27000000     -4.68100000
O      7.71400000     -4.56400000     -1.34800000
H      7.75300000     -5.48200000     -1.07700000
H      7.00600000     -4.53400000     -1.99200000
O      6.92300000    -11.59200000     11.73400000
H      6.51200000    -11.14200000     10.99600000
H      7.84000000    -11.68900000     11.47500000
O     -3.15400000      3.37900000     16.63900000
H     -3.00800000      3.92000000     17.41500000
H     -2.90700000      3.94100000     15.90500000
O    -10.10400000     11.93000000      8.09600000
H    -10.78900000     12.59900000      8.08300000
H     -9.28500000     12.42600000      8.12300000
O    -16.60300000     -4.33600000      5.81900000
H    -15.98400000     -4.19300000      6.53500000
H    -16.08600000     -4.76300000      5.13700000
O     -3.49000000     -8.76400000    -13.39300000
H     -3.65500000     -8.93600000    -12.46600000
H     -3.09500000     -9.57200000    -13.72000000
O     10.51500000      4.96100000    -11.91500000
H     10.45000000      5.05600000    -10.96500000
H      9.92300000      5.62700000    -12.26300000
O      0.89300000     -3.11600000     -6.19100000
H      1.14900000     -2.84900000     -7.07300000
H      0.81300000     -2.29500000     -5.70600000
O     -1.57200000     -4.38800000     12.43600000
H     -1.91500000     -3.49600000     12.38100000
H     -2.35000000     -4.93900000     12.51000000
O      5.52200000      1.97800000     -4.39000000
H      5.08900000      1.67200000     -5.18700000
H      5.88000000      2.83400000     -4.62500000
O      2.20300000      7.26700000     15.53300000
H      2.04200000      6.41400000     15.12900000
H      3.09400000      7.49400000     15.26700000
O      4.08200000    -10.33600000      0.20900000
H      4.50500000    -10.70900000      0.98200000
H      4.80100000     -9.96500000     -0.30300000
O     -4.46700000     15.53300000      2.55700000
H     -5.18700000     15.05800000      2.97200000
H     -4.29500000     16.26800000      3.14500000
O     -6.85300000     11.65500000      1.82700000
H     -6.66600000     11.55400000      0.89400000
H     -6.23000000     11.07300000      2.26100000
O     -6.58100000     -0.24800000     -0.12200000
H     -6.10100000     -1.07600000     -0.14200000
H     -7.40500000     -0.43800000     -0.57200000
O     -2.62800000     -7.78100000     10.65700000
H     -3.11900000     -7.27200000     11.30200000
H     -2.77200000     -8.69300000     10.91200000
O      4.50800000      8.40700000     14.90100000
H      4.41800000      9.22500000     14.41200000
H      4.99100000      7.82800000     14.31100000
O     14.90000000      3.68900000     -7.46100000
H     15.77900000      3.31000000     -7.43500000
H     14.52100000      3.35900000     -8.27600000
O    -10.44300000     13.63400000     -5.74600000
H     -9.60800000     13.74000000     -5.28900000
H    -10.98100000     13.11900000     -5.14400000
O     -3.48800000    -16.83100000      0.10500000
H     -4.26600000    -16.36300000      0.40800000
H     -3.11000000    -16.26000000     -0.56400000
O      1.13900000     -4.32000000     13.53500000
H      0.32900000     -4.33500000     13.02500000
H      0.89500000     -4.68800000     14.38400000
O      4.22600000      9.18700000      3.77300000
H      4.75000000      9.70300000      4.38500000
H      4.12400000      9.75300000      3.00800000
O     -4.51900000     -5.04700000      9.01000000
H     -4.33800000     -4.34300000      8.38700000
H     -3.65500000     -5.31900000      9.32100000
O     -2.83900000      4.95200000    -16.25000000
H     -3.33400000      5.64600000    -16.68600000
H     -2.74300000      4.27200000    -16.91700000
O    -17.24900000     -4.39100000      1.31300000
H    -17.18700000     -4.92300000      2.10600000
H    -17.17400000     -5.02000000      0.59600000
O      9.35400000     -8.29000000    -10.50700000
H     10.11500000     -7.71900000    -10.39600000
H      9.18000000     -8.63000000     -9.62900000
O     11.14800000     -6.76700000     -3.43500000
H     10.86200000     -6.58300000     -2.54000000
H     11.09000000     -5.92400000     -3.88400000
O      3.98300000     -9.22700000     -7.50400000
H      4.58700000     -9.58800000     -8.15300000
H      3.80600000     -9.95600000     -6.90900000
O     -6.09900000     11.65500000     -3.86100000
H     -5.35900000     11.30200000     -3.36600000
H     -6.67600000     10.90400000     -3.99900000
O     -8.76500000      8.15200000    -11.77700000
H     -8.56800000      7.22700000    -11.63100000
H     -9.19100000      8.43600000    -10.96800000
O      0.07400000      5.27000000    -11.15500000
H     -0.51100000      4.89700000    -11.81400000
H     -0.31900000      6.11500000    -10.93600000
O      8.52700000    -14.62700000     -4.61300000
H      8.83800000    -15.52500000     -4.50300000
H      9.10100000    -14.25400000     -5.28200000
O      2.45400000     -7.46700000    -14.29400000
H      1.75700000     -7.00400000    -14.75800000
H      2.47900000     -7.05700000    -13.42900000
O     11.05300000     -1.52600000     -1.04600000
H     11.26100000     -2.34600000     -1.49300000
H     11.76400000     -1.41000000     -0.41500000
O      4.90100000     -5.95900000     -1.19300000
H      5.04400000     -6.89500000     -1.33500000
H      5.09500000     -5.82500000     -0.26500000
O     -7.09200000     14.39600000     -0.76800000
H     -6.36600000     13.79800000     -0.58900000
H     -7.82500000     13.82300000     -0.99200000
O      3.49400000     -7.29000000     -5.56200000
H      2.65500000     -6.83800000     -5.65600000
H      3.56500000     -7.82900000     -6.35000000
O     -8.81200000      6.59400000      4.57900000
H     -8.73500000      7.47800000      4.22200000
H     -7.91300000      6.34400000      4.79400000
O      9.82900000      0.55400000     -4.36900000
H      9.08200000      0.72100000     -3.79400000
H      9.65500000      1.08200000     -5.14800000
O     -4.39500000     -3.92800000     -2.82200000
H     -3.52200000     -3.84400000     -3.20600000
H     -4.93400000     -3.31000000     -3.31400000
O     -7.46600000     13.47200000      8.11900000
H     -6.59600000     13.87200000      8.09700000
H     -7.34500000     12.66400000      8.61800000
O     -1.96700000    -13.84500000    -11.00000000
H     -2.63300000    -13.15800000    -11.01700000
H     -1.96500000    -14.19900000    -11.89000000
O      0.74500000     15.26900000      0.27100000
H     -0.04100000     15.52400000      0.75400000
H      1.36500000     15.98100000      0.42900000
O     -4.62900000    -13.30800000      2.97800000
H     -3.76600000    -12.89400000      2.94700000
H     -4.62600000    -13.80600000      3.79600000
O      4.88200000      4.74700000    -14.12800000
H      4.29900000      4.09200000    -14.51000000
H      5.01300000      4.45400000    -13.22600000
O     12.97600000     -6.36100000      9.85000000
H     12.68700000     -5.46900000     10.04500000
H     13.85900000     -6.25400000      9.49600000
O      8.14200000     12.03300000      5.09900000
H      7.53800000     12.28800000      4.40200000
H      8.85500000     12.66900000      5.04300000
O      3.46000000     -9.48300000     11.73400000
H      2.67800000     -9.99600000     11.93600000
H      3.34900000     -8.67300000     12.23300000
O      5.22800000     11.54600000     -8.95900000
H      4.90500000     12.44600000     -8.93900000
H      6.10400000     11.59700000     -8.57600000
O     -7.64300000      4.15100000     -7.25600000
H     -6.85100000      4.08000000     -7.78900000
H     -7.36700000      3.87800000     -6.38000000
O    -16.66800000      3.08500000      3.11400000
H    -15.76900000      3.00300000      3.43200000
H    -17.12500000      3.56100000      3.80800000
O     -3.22600000      1.07000000      4.17800000
H     -3.83900000      0.54500000      3.66200000
H     -2.83400000      0.44700000      4.79000000
O    -14.25100000     -3.55400000      1.83100000
H    -15.16700000     -3.81400000      1.92000000
H    -14.19600000     -2.70900000      2.27800000
O    -13.58300000     -3.58300000      5.86800000
H    -13.61600000     -2.62700000      5.88800000
H    -14.10700000     -3.85700000      6.62100000
O     -0.48400000     -2.10700000      9.13400000
H     -0.23400000     -1.25900000      9.50200000
H      0.18900000     -2.71100000      9.44700000
O      4.04900000     -9.08300000    -15.58300000
H      3.36500000     -9.04900000    -14.91400000
H      4.10800000     -8.18500000    -15.91100000
O      1.78100000      5.00900000     14.14500000
H      2.19800000      5.39600000     13.37600000
H      1.14400000      4.39100000     13.78600000
O     -7.43700000      1.05100000    -11.46400000
H     -6.77200000      0.42800000    -11.17100000
H     -8.17600000      0.90900000    -10.87200000
O     -7.85500000     -9.44800000      3.10800000
H     -8.38800000     -8.71000000      3.40300000
H     -7.83200000     -9.36200000      2.15500000
O      2.49800000      4.88600000      0.94400000
H      1.96200000      4.23300000      1.39300000
H      2.31300000      5.70500000      1.40400000
O      0.34600000      1.20400000    -16.37000000
H     -0.27700000      1.87600000    -16.09400000
H      0.88800000      1.04700000    -15.59700000
O    -11.18500000      2.01600000     -8.41300000
H    -11.82600000      1.30800000     -8.47800000
H    -11.71200000      2.81300000     -8.35900000
O     -6.31300000     -8.40700000      0.85700000
H     -6.14900000     -9.33800000      1.00900000
H     -5.70900000     -8.17000000      0.15300000
O      7.90800000     -2.45000000      7.92400000
H      7.85900000     -3.37700000      7.68800000
H      7.46400000     -2.39500000      8.77000000
O    -14.13400000      2.21600000      4.08900000
H    -13.58200000      2.75400000      4.65700000
H    -13.57800000      2.01400000      3.33600000
O      3.91800000    -15.10400000      6.56300000
H      3.18800000    -15.00600000      7.17500000
H      4.69200000    -15.16200000      7.12300000
O      7.66000000      9.03700000    -11.35400000
H      8.32700000      9.63200000    -11.01300000
H      6.87000000      9.57400000    -11.41800000
O     -6.85600000      4.58200000      1.60900000
H     -7.43200000      5.01800000      0.98000000
H     -6.95700000      3.65000000      1.41900000
O     -6.48100000      5.63700000     13.60100000
H     -7.09500000      5.22400000     14.20800000
H     -5.96100000      6.22500000     14.14900000
O    -12.23900000     -4.84600000    -11.68200000
H    -12.38100000     -4.79500000    -10.73700000
H    -11.28800000     -4.89200000    -11.77900000
O    -14.44900000     -1.20200000      3.32900000
H    -14.90400000     -0.45600000      2.93800000
H    -14.58500000     -1.09900000      4.27100000
O     -9.52800000     -6.43700000      0.62700000
H     -9.84100000     -7.32900000      0.77800000
H     -9.71200000     -6.27200000     -0.29800000
O     -6.37800000    -12.70500000     -9.59100000
H     -5.61900000    -13.26300000     -9.42300000
H     -6.60500000    -12.34400000     -8.73400000
O      5.01700000     -7.10000000      5.08600000
H      4.17100000     -6.77000000      4.78300000
H      5.40800000     -7.50400000      4.31100000
O      2.52500000      3.82100000      8.51300000
H      2.28400000      3.67500000      7.59800000
H      3.24100000      3.20700000      8.67300000
O     15.03600000      2.77800000      2.72800000
H     14.60900000      2.93400000      1.88600000
H     14.35500000      2.38200000      3.27200000
O      2.25500000     11.33200000     -6.63500000
H      1.43200000     10.92200000     -6.36900000
H      1.98800000     12.08100000     -7.16800000
O     -5.49200000    -15.55200000      1.25700000
H     -6.24900000    -15.31000000      0.72300000
H     -5.29200000    -14.76200000      1.75900000
O     -0.36900000    -17.54000000     -1.38700000
H      0.34500000    -18.17000000     -1.29200000
H     -1.16400000    -18.05600000     -1.25400000
O      9.86000000      3.06600000      8.61300000
H     10.08400000      2.81300000      9.50800000
H      9.75000000      2.23500000      8.15000000
O    -11.62400000      6.66000000     -7.11300000
H    -11.45700000      5.97600000     -7.76100000
H    -12.57400000      6.78200000     -7.13300000
O    -11.05500000     -2.08300000     -6.56000000
H    -10.46100000     -2.35000000     -7.26200000
H    -11.65900000     -1.46900000     -6.97800000
O     13.64500000      3.26800000     -9.90400000
H     12.72200000      3.52200000     -9.92400000
H     13.63600000      2.31900000    -10.02900000
O     -9.94800000     12.41300000     -8.68100000
H    -10.19800000     13.26500000     -8.32300000
H    -10.42800000     11.77900000     -8.14700000
O      3.75500000    -17.35200000      4.95800000
H      4.27200000    -17.35700000      4.15200000
H      3.87000000    -16.47000000      5.31100000
O     10.35100000      7.78000000     -8.01100000
H      9.47000000      7.72900000     -7.63900000
H     10.91600000      7.96700000     -7.26100000
O     12.09000000     -5.32000000    -12.33500000
H     12.95200000     -5.69500000    -12.51900000
H     11.75800000     -5.83400000    -11.59900000
O      0.54800000     12.79900000     -0.24900000
H      0.83200000     12.79000000     -1.16300000
H      0.48800000     13.72800000     -0.02600000
O     -9.35800000     -3.02900000     -8.54400000
H     -9.37100000     -2.73300000     -9.45400000
H     -8.87200000     -3.85400000     -8.56700000
O      2.46200000     12.30200000      6.19000000
H      1.77800000     12.47200000      6.83800000
H      2.69900000     13.16900000      5.86000000
O    -13.47700000     -3.47200000     -0.99800000
H    -12.82600000     -2.79700000     -1.19000000
H    -13.76800000     -3.27800000     -0.10700000
O     -3.09400000      1.05300000     13.71600000
H     -2.27000000      1.28200000     14.14700000
H     -3.35200000      0.22400000     14.11800000
O      2.86300000     12.16900000    -11.03600000
H      1.98600000     12.06500000    -10.66700000
H      3.03500000     13.10900000    -10.98200000
O     -7.79100000    -13.91500000     -0.60600000
H     -8.28700000    -14.54900000     -1.12300000
H     -7.51400000    -13.25300000     -1.23900000
O      7.94400000    -10.56500000      1.67800000
H      8.55300000    -11.30200000      1.63700000
H      7.07900000    -10.97200000      1.72500000
O     11.08600000      8.75700000     -5.62200000
H     11.22400000      9.70400000     -5.63500000
H     11.71100000      8.43300000     -4.97300000
O     13.54100000     -8.17800000      4.71600000
H     13.07400000     -7.55000000      5.26700000
H     14.38600000     -8.29600000      5.15100000
O      4.64600000     14.84200000     -1.50400000
H      3.95800000     14.18000000     -1.43400000
H      5.06400000     14.66300000     -2.34700000
O     -5.81200000    -13.31000000      9.90500000
H     -5.23000000    -13.29400000      9.14500000
H     -6.17100000    -14.19700000      9.91200000
O     13.26200000      6.33200000      7.37800000
H     12.93700000      5.43400000      7.30600000
H     12.67400000      6.84400000      6.82200000
O     -9.49200000     12.44900000      5.13600000
H     -9.14400000     11.56100000      5.22000000
H    -10.14800000     12.51700000      5.83000000
O      8.10200000      6.49300000      0.83400000
H      7.15000000      6.55000000      0.91200000
H      8.41000000      6.37600000      1.73300000
O     -7.29300000     -8.95400000     13.85400000
H     -8.13400000     -9.38600000     13.70300000
H     -6.78900000     -9.58300000     14.37000000
O     -1.49900000     14.65600000     -4.18400000
H     -1.67000000     15.26400000     -3.46500000
H     -2.29600000     14.68200000     -4.71400000
O     -1.12800000     -3.96500000     -4.05400000
H     -1.22100000     -3.03900000     -4.27900000
H     -0.41300000     -4.27500000     -4.61000000
O      2.18300000     -5.46300000     -1.15900000
H      3.05800000     -5.66600000     -1.48800000
H      2.33200000     -5.12000000     -0.27800000
O     -1.12400000      5.81100000     -3.28500000
H     -1.90000000      5.35700000     -3.61500000
H     -0.47300000      5.11900000     -3.17000000
O      4.66500000     -2.52400000    -15.25600000
H      5.23700000     -1.90300000    -14.80500000
H      5.26300000     -3.17000000    -15.63200000
O     14.23500000     -6.11500000      1.86000000
H     13.75800000     -5.54100000      2.45900000
H     13.71600000     -6.91900000      1.83500000
O      8.22200000    -12.52600000     -2.85800000
H      8.19100000    -13.34100000     -3.36000000
H      7.45100000    -12.56400000     -2.29300000
O     10.27900000      4.78100000     -0.26000000
H     10.17600000      3.97500000      0.24700000
H      9.60600000      5.36800000      0.08500000
O     10.98800000     -5.21400000     -6.91100000
H     11.29600000     -4.33300000     -6.70000000
H     10.58000000     -5.12500000     -7.77300000
O     -1.90300000      8.41400000     -3.52200000
H     -1.76000000      7.47400000     -3.41100000
H     -1.07000000      8.74400000     -3.85700000
O     13.25700000     -1.28300000      0.81200000
H     13.98400000     -1.01800000      1.37600000
H     12.75300000     -1.89800000      1.34500000
O      9.55400000     10.48100000    -10.30600000
H      9.61300000     11.41500000    -10.50600000
H     10.40300000     10.26400000     -9.92100000
O      7.82900000      4.91000000    -13.70400000
H      8.41200000      5.65900000    -13.83000000
H      6.94900000      5.28600000    -13.71900000
O      7.78400000      7.47300000     -6.91700000
H      7.56800000      7.43100000     -5.98600000
H      7.02500000      7.89300000     -7.32100000
O     14.87000000      0.02000000     -7.77000000
H     14.53800000     -0.46200000     -8.52700000
H     14.16700000     -0.03700000     -7.12300000
O     -2.89300000      7.67700000     -5.97200000
H     -2.63800000      8.20100000     -5.21300000
H     -2.08400000      7.24800000     -6.25100000
O     -4.28900000    -12.51800000      7.65400000
H     -4.67000000    -11.86100000      7.07100000
H     -3.52800000    -12.08500000      8.03800000
O      5.74400000    -12.97000000     -2.32500000
H      5.69700000    -13.79000000     -2.81700000
H      4.87900000    -12.57600000     -2.43500000
O      2.62100000     -7.27400000     13.77000000
H      2.33400000     -7.84000000     14.48600000
H      1.90300000     -6.65300000     13.65200000
O     -5.91400000    -11.49300000      1.53000000
H     -5.46200000    -11.91600000      2.26000000
H     -6.80100000    -11.85100000      1.55900000
O     17.04700000     -5.05300000      0.35100000
H     17.94000000     -4.89000000      0.04700000
H     17.13800000     -5.75800000      0.99200000
O      1.37600000     -3.80400000      5.55800000
H      1.39600000     -4.40900000      4.81700000
H      0.53500000     -3.97300000      5.98300000
O    -13.26100000      4.69800000      2.94100000
H    -12.99000000      4.41700000      2.06700000
H    -12.44100000      4.90000000      3.39200000
O     -6.38000000      2.97400000      9.16000000
H     -5.45700000      2.81000000      8.96500000
H     -6.53600000      2.51200000      9.98400000
O      4.45000000      6.91200000      6.48900000
H      4.63700000      7.84900000      6.44900000
H      5.06400000      6.57300000      7.14100000
O      5.92800000      3.30900000     13.83600000
H      5.47000000      3.78100000     14.53200000
H      5.23300000      3.02700000     13.24100000
O     10.44500000     -3.13100000    -13.81600000
H     11.10700000     -3.67800000    -13.39300000
H      9.61300000     -3.44400000    -13.46100000
O     -7.38400000     -6.07500000     14.34900000
H     -7.45100000     -6.98400000     14.05700000
H     -7.40600000     -5.56200000     13.54100000
O      3.24100000     -4.09800000      1.54300000
H      3.95000000     -4.74000000      1.50700000
H      3.62900000     -3.33500000      1.97000000
O     10.63300000     -7.33300000     11.08400000
H     10.79400000     -6.90100000     11.92300000
H     11.44500000     -7.21400000     10.59300000
O      2.45500000      9.47200000      6.17200000
H      3.05300000      9.51500000      5.42500000
H      2.22200000     10.38400000      6.34400000
O      1.32900000    -17.83100000      1.05400000
H      2.20900000    -17.52700000      0.83100000
H      1.22100000    -17.59700000      1.97500000
O      4.34700000     -4.41200000    -11.43100000
H      4.90300000     -4.80900000    -10.76000000
H      3.79100000     -3.79900000    -10.95000000
O      1.30800000      8.70200000      0.81100000
H      0.59000000      9.22100000      1.17200000
H      1.00700000      8.45200000     -0.06300000
O    -12.55800000      1.70600000     -2.58300000
H    -12.76400000      2.39400000     -1.95000000
H    -11.61000000      1.59400000     -2.51500000
O     -2.57300000    -12.69900000     -3.08500000
H     -3.31800000    -12.16200000     -3.35500000
H     -1.85000000    -12.40100000     -3.63800000
O     -1.52800000     -8.54200000     14.24900000
H     -1.68400000     -7.94000000     14.97700000
H     -1.23000000     -9.35000000     14.66600000
O      8.08800000     10.64500000      7.68900000
H      8.13100000     11.50400000      8.11000000
H      7.91900000     10.83900000      6.76600000
O      5.81800000     11.25300000    -11.52400000
H      5.59400000     11.37800000    -10.60200000
H      5.17800000     11.78300000    -12.00000000
O      2.42400000    -14.70200000     -0.70000000
H      1.57500000    -14.87700000     -0.29300000
H      2.81000000    -15.56800000     -0.83100000
O      1.44100000      5.25100000     -1.70100000
H      2.02600000      4.63400000     -2.13900000
H      1.60900000      5.11900000     -0.76800000
O      5.48100000     -8.60700000      2.64500000
H      4.66200000     -8.97800000      2.97200000
H      6.10700000     -9.33000000      2.69200000
O     15.67700000      5.99100000      4.29800000
H     15.78600000      5.86900000      5.24200000
H     16.12600000      5.24200000      3.90700000
O     -6.08700000      5.65200000      3.98900000
H     -5.45500000      5.08400000      4.42900000
H     -6.34200000      5.16400000      3.20600000
O      5.96000000     -0.39900000    -14.19400000
H      6.66500000      0.15200000    -14.53300000
H      5.95200000     -0.22600000    -13.25300000
O     10.38400000     11.68300000     -7.11000000
H     10.96700000     11.87500000     -7.84400000
H     10.35900000     12.49600000     -6.60500000
O    -10.98400000      2.41200000     13.27400000
H    -11.08000000      2.21900000     14.20600000
H    -11.76700000      2.03700000     12.87000000
O      7.76100000     -0.38700000     -7.61200000
H      6.85000000     -0.37700000     -7.31800000
H      8.19100000      0.28200000     -7.08000000
O     10.33200000     -1.97200000     -4.72600000
H     10.10100000     -1.04400000     -4.68300000
H      9.56600000     -2.39200000     -5.11700000
O     -1.42700000     11.76600000      9.78800000
H     -1.36000000     10.85400000     10.07200000
H     -1.46400000     12.26900000     10.60100000
O      7.51000000      2.22200000     10.63600000
H      6.65200000      1.79900000     10.65800000
H      7.71700000      2.29700000      9.70400000
O     -5.64600000      0.95200000    -13.91000000
H     -5.00500000      1.58900000    -14.22500000
H     -5.97200000      1.32500000    -13.09000000
O     -6.37200000     -5.13700000     -5.60100000
H     -6.71500000     -4.24400000     -5.60400000
H     -5.84100000     -5.19200000     -6.39500000
O      8.19300000     -3.09900000     -5.93300000
H      7.53400000     -2.57000000     -6.38200000
H      7.86900000     -3.99600000     -6.00300000
O    -13.64900000      5.50500000     -3.68100000
H    -14.33100000      6.07900000     -3.33300000
H    -13.33200000      5.02100000     -2.91900000
O     -1.67900000      5.90100000     11.60500000
H     -1.05000000      5.46200000     11.03200000
H     -2.51900000      5.49200000     11.39500000
O     12.92700000     -3.09100000    -11.22200000
H     12.58800000     -3.86900000    -11.66500000
H     12.50000000     -2.35800000    -11.66400000
O     -0.26600000     10.56200000     -5.71800000
H      0.11000000      9.74300000     -5.39600000
H     -0.56100000     10.35800000     -6.60500000
O     -7.94300000     16.34000000      1.59100000
H     -8.38500000     15.52700000      1.83700000
H     -7.39700000     16.09900000      0.84300000
O     -2.04400000    -16.04300000     -5.60500000
H     -2.95300000    -16.09900000     -5.90000000
H     -2.10800000    -15.86700000     -4.66600000
O      9.03400000    -11.85300000     -7.76800000
H      9.78100000    -12.43000000     -7.61300000
H      8.94000000    -11.83200000     -8.72000000
O     -2.09900000     11.64200000     -0.73100000
H     -1.22700000     12.01300000     -0.59400000
H     -2.49800000     11.64200000      0.13900000
O    -13.37500000      7.65400000      1.12200000
H    -12.84600000      7.31800000      1.84600000
H    -12.77100000      8.19400000      0.61400000
O     -1.78700000      4.73500000     -8.20000000
H     -1.31600000      5.49400000     -7.85500000
H     -1.11500000      4.06100000     -8.30200000
O      0.83700000      8.50100000     -4.36800000
H      1.59200000      8.58400000     -3.78500000
H      0.73900000      7.55900000     -4.50100000
O      4.18600000    -12.33300000     12.19100000
H      4.78400000    -11.61400000     11.98700000
H      4.25400000    -12.92200000     11.44000000
O     12.80700000     -0.28100000     -4.86500000
H     11.86300000     -0.12400000     -4.87000000
H     12.89700000     -1.21000000     -5.07800000
O     -3.03800000     -2.11400000     -8.50200000
H     -3.83000000     -1.75600000     -8.10100000
H     -2.78500000     -2.83600000     -7.92700000
O      5.79600000      0.93900000      0.29600000
H      6.40600000      0.38600000      0.78300000
H      5.59900000      0.43900000     -0.49600000
O    -10.41600000      1.76700000      3.74100000
H    -11.21400000      1.74800000      3.21100000
H    -10.72100000      1.62800000      4.63700000
O     -9.10800000    -11.86800000    -10.04700000
H     -9.58700000    -12.53100000    -10.54300000
H     -8.18700000    -12.10600000    -10.15600000
O      4.48900000      6.29900000     -6.54000000
H      4.63500000      7.19200000     -6.23100000
H      5.05700000      5.75900000     -5.99100000
O      0.02300000     12.56300000     -3.45900000
H     -0.24600000     11.68000000     -3.71400000
H     -0.62600000     13.13800000     -3.86500000
O      3.74400000     -4.94300000     12.03800000
H      3.66900000     -5.80800000     12.44100000
H      3.15000000     -4.39000000     12.54500000
O      4.07800000     11.26900000      8.41800000
H      3.75500000     11.65200000      7.60200000
H      3.28700000     11.07300000      8.92000000
O     -9.84500000     -9.33000000      6.03200000
H     -8.96800000     -9.29600000      6.41200000
H     -9.72900000     -9.79000000      5.20000000
O     12.24200000     -8.75200000      8.56600000
H     12.91300000     -9.34000000      8.91300000
H     12.49800000     -7.88500000      8.87900000
O     12.48600000      3.76000000      7.30200000
H     12.00500000      3.27000000      6.63600000
H     11.93600000      3.70600000      8.08400000
O     -0.64800000     -5.32800000     -1.59400000
H     -0.82500000     -4.90700000     -2.43600000
H      0.30100000     -5.26000000     -1.48700000
O     -3.16600000    -17.08700000      4.38700000
H     -2.68300000    -16.33800000      4.03800000
H     -2.49000000    -17.66000000      4.74800000
O    -16.58900000      6.46100000      0.42800000
H    -17.43400000      6.69900000      0.04700000
H    -16.53800000      6.97200000      1.23600000
O      8.62500000     -6.94000000      5.96200000
H      9.31000000     -7.17600000      5.33800000
H      8.74800000     -7.54500000      6.69400000
O     10.95200000      5.25500000     -8.93900000
H     11.56100000      5.29000000     -8.20100000
H     10.53300000      6.11600000     -8.94500000
O     -0.45300000     14.04100000      3.60000000
H      0.43700000     13.68800000      3.58200000
H     -0.54300000     14.41900000      4.47400000
O    -15.21800000     -0.81600000      6.05300000
H    -14.26100000     -0.83000000      6.03900000
H    -15.43900000     -0.34100000      6.85400000
O      9.57600000      5.87500000      7.67800000
H      9.53200000      4.96300000      7.96600000
H      8.68800000      6.20900000      7.80200000
O      5.82700000     12.23200000      0.75400000
H      4.95800000     11.83800000      0.67800000
H      6.41400000     11.59700000      0.34400000
O      7.75900000     -1.41300000     13.39600000
H      8.32400000     -0.69700000     13.68700000
H      8.33500000     -1.97900000     12.88100000
O    -13.95600000     11.86900000      3.63800000
H    -14.59200000     12.06500000      2.95000000
H    -13.82600000     10.92200000      3.58100000
O      7.07300000     -1.05000000      1.95600000
H      6.97600000     -1.27600000      2.88200000
H      7.75300000     -1.64200000      1.63500000
O     10.43500000      1.65700000     14.96700000
H      9.68800000      1.63200000     14.37000000
H     10.33400000      0.87600000     15.51100000
O      1.90200000     10.67400000     10.02600000
H      2.47000000     10.37400000     10.73600000
H      1.15800000     10.07200000     10.04300000
O    -16.70800000      1.01900000     -3.58500000
H    -16.00500000      1.63300000     -3.79600000
H    -17.44800000      1.57600000     -3.34100000
O     12.90600000      1.07000000     -2.01700000
H     12.70300000      0.30900000     -2.56100000
H     12.06000000      1.33800000     -1.65700000
O     13.15100000      8.38400000      2.47800000
H     13.44800000      9.00600000      1.81400000
H     13.36700000      8.80100000      3.31100000
O    -13.30700000      3.80400000     -8.69800000
H    -13.93200000      3.29800000     -8.17900000
H    -13.56900000      4.71500000     -8.56600000
O     -5.47900000     -9.24300000    -10.49400000
H     -5.55200000     -9.57400000     -9.59900000
H     -6.29100000     -9.51800000    -10.91900000
O      0.00800000     -6.84800000     12.74700000
H     -0.71000000     -6.38500000     12.31500000
H     -0.40500000     -7.61700000     13.13900000
O    -13.88200000     -0.11600000      9.55100000
H    -13.03700000     -0.09400000      9.10300000
H    -14.36600000      0.62500000      9.18600000
O     -4.11300000     -5.27900000     -7.24400000
H     -4.24200000     -6.22100000     -7.13200000
H     -3.16200000     -5.16800000     -7.25700000
O     12.01200000      9.36900000     -9.33400000
H     12.71200000      9.39700000     -8.68100000
H     11.28300000      8.94000000     -8.88600000
O     13.51100000    -12.17000000      0.57600000
H     12.98100000    -12.20000000      1.37200000
H     13.32400000    -11.31200000      0.19500000
O     -9.55600000    -15.14800000     -2.04900000
H     -9.99800000    -15.84900000     -2.52800000
H     -9.71100000    -14.36400000     -2.57500000
O      9.07700000     10.85800000     10.99400000
H      9.67600000     11.23900000     10.35100000
H      8.97300000      9.94900000     10.71500000
O     12.92300000     -8.94200000     -9.46200000
H     13.76300000     -9.39600000     -9.39000000
H     12.79700000     -8.53400000     -8.60500000
O      2.33500000     -1.39300000      4.20500000
H      2.67700000     -1.80600000      3.41200000
H      2.15900000     -2.12200000      4.79900000
O      3.88500000    -17.16700000     -0.00300000
H      4.70300000    -16.67000000      0.00700000
H      4.13300000    -18.02900000     -0.33600000
O      3.36900000    -16.86300000     -3.46400000
H      2.62000000    -16.27600000     -3.56600000
H      2.99100000    -17.68100000     -3.14200000
O      8.60100000     14.29000000     -3.24600000
H      8.94500000     14.66200000     -2.43400000
H      7.68100000     14.55500000     -3.26000000
O    -10.69000000      2.48100000    -12.19700000
H    -11.18800000      3.18000000    -12.62100000
H    -11.19400000      2.27100000    -11.41100000
O      3.91200000      3.23400000     11.38800000
H      3.23800000      3.90700000     11.29400000
H      3.47000000      2.41900000     11.15200000
O    -12.42400000     -8.83200000      6.25900000
H    -12.70800000     -8.25000000      5.55400000
H    -11.50000000     -9.00000000      6.07300000
O      7.24000000    -14.75300000      5.50800000
H      7.80800000    -14.91800000      4.75600000
H      7.36400000    -13.82400000      5.70300000
O     13.26000000     -7.12700000     -0.85500000
H     13.70100000     -6.82100000     -0.06200000
H     13.88000000     -6.94000000     -1.56000000
O      1.11500000     -9.16900000    -10.89500000
H      1.41700000     -8.26400000    -10.96200000
H      0.41600000     -9.14100000    -10.24100000
O      0.75100000     12.32200000      8.37100000
H     -0.16600000     12.28900000      8.64400000
H      1.22200000     11.84400000      9.05400000
O      3.76900000      2.51000000    -15.83600000
H      3.62000000      2.77600000    -16.74300000
H      4.54200000      1.94700000    -15.87400000
O     -1.70900000      9.11500000      1.27600000
H     -2.44400000      8.74400000      1.76500000
H     -1.31800000      9.75100000      1.87600000
O     10.45500000    -10.18900000     10.48200000
H     11.22900000    -10.04400000      9.93900000
H     10.31400000     -9.35300000     10.92600000
O      7.66700000     -1.78800000    -10.03300000
H      8.05900000     -1.37800000     -9.26200000
H      7.40300000     -2.65800000     -9.73300000
O     -8.54400000     -4.46600000     12.30200000
H     -8.54600000     -3.53800000     12.53400000
H     -7.87300000     -4.54200000     11.62300000
O    -14.59800000      1.92200000     -7.16100000
H    -14.29200000      2.09500000     -6.27100000
H    -14.27900000      1.04100000     -7.35700000
O      4.18400000      0.92300000     -6.63900000
H      3.75700000      1.73900000     -6.89700000
H      4.14700000      0.37400000     -7.42200000
O      1.92500000     17.36000000     -1.98100000
H      1.92200000     16.41200000     -2.10700000
H      2.00500000     17.47600000     -1.03400000
O     17.55700000      2.51900000      3.41200000
H     17.98800000      1.67300000      3.53400000
H     16.67000000      2.29800000      3.13100000
O    -15.30100000      8.03200000     -3.17300000
H    -15.47200000      8.51400000     -3.98200000
H    -15.16900000      8.71200000     -2.51200000
O      5.95300000     -9.82500000    -13.55800000
H      5.40600000     -9.62400000    -14.31800000
H      6.83200000     -9.54600000    -13.81600000
O     -3.60600000     -9.88200000      4.26500000
H     -3.94000000     -9.06800000      3.88900000
H     -3.47300000    -10.45700000      3.51100000
O    -13.96500000     -7.16400000     -8.09300000
H    -14.76500000     -7.16900000     -8.61900000
H    -13.62400000     -8.05500000     -8.16800000
O      2.94000000      3.10500000     -7.80600000
H      2.13500000      3.16400000     -8.32000000
H      3.50700000      3.78400000     -8.17100000
O     -1.43600000      3.05200000     -2.28200000
H     -0.81100000      2.98300000     -3.00500000
H     -1.02300000      2.57600000     -1.56200000
O    -10.69100000      5.95500000     -2.36200000
H     -9.98300000      5.94700000     -1.71900000
H    -10.70900000      5.06400000     -2.71100000
O     -9.53600000     -2.57300000    -11.50600000
H     -9.04600000     -1.90900000    -11.99100000
H     -9.54000000     -3.33600000    -12.08400000
O      6.58500000     -4.12500000      3.20300000
H      7.48500000     -4.21100000      3.51400000
H      6.09800000     -3.80200000      3.96100000
O      1.90000000     -9.14500000     -0.75800000
H      1.67300000     -9.74500000     -1.46800000
H      2.70200000     -9.50900000     -0.38400000
O      0.55000000     -6.14300000    -15.62900000
H      0.03700000     -6.80600000    -16.09000000
H      0.08600000     -5.32200000    -15.79600000
O      6.86800000     14.87200000      0.37500000
H      6.16700000     15.20200000     -0.18700000
H      6.54900000     14.02500000      0.68400000
O      3.67900000      6.21000000     12.23600000
H      3.89300000      5.96800000     11.33500000
H      4.52100000      6.20800000     12.69200000
O    -14.21400000      5.39700000     -0.30100000
H    -13.62400000      6.01000000      0.13800000
H    -15.09100000      5.68900000     -0.05400000
O     -1.63100000     -5.37000000      9.43600000
H     -0.91500000     -5.23800000     10.05700000
H     -1.92600000     -6.26700000      9.59700000
O    -17.57400000     -0.94600000      4.25300000
H    -17.19400000     -0.60300000      3.44400000
H    -16.82300000     -1.09800000      4.82600000
O     -1.32000000      8.88700000      6.94400000
H     -0.57300000      8.28900000      6.96600000
H     -1.40000000      9.13700000      6.02400000
O    -10.89400000      8.52600000      7.43300000
H    -11.39400000      8.31200000      8.22100000
H    -11.47000000      9.10500000      6.93300000
O      6.76300000    -15.45900000     -0.24900000
H      6.34100000    -15.44000000     -1.10800000
H      7.64300000    -15.79300000     -0.42200000
O      1.65300000      0.77400000      7.35900000
H      0.76900000      0.72000000      6.99500000
H      2.08500000      1.45000000      6.83700000
O    -10.64400000     -8.04100000     11.31000000
H    -10.85700000     -8.68500000     10.63400000
H     -9.89300000     -7.56400000     10.95800000
O      4.87700000     -2.19600000     13.46900000
H      4.88200000     -2.90000000     14.11700000
H      5.79800000     -1.95800000     13.36700000
O     -5.51200000     13.72400000      4.85400000
H     -5.32600000     14.00900000      5.74900000
H     -6.45300000     13.54700000      4.85000000
O     -2.47700000      3.37900000    -12.26400000
H     -2.56600000      4.15900000    -12.81100000
H     -3.02900000      3.55700000    -11.50200000
O     -2.67100000    -13.18200000     -6.71200000
H     -3.36400000    -13.63300000     -7.19300000
H     -2.47800000    -12.40700000     -7.24000000
O      3.27300000     12.56500000     -1.38800000
H      2.90800000     12.17800000     -0.59300000
H      3.70000000     11.83500000     -1.83700000
O     -3.15400000      1.81800000     -8.30300000
H     -3.37500000      2.70400000     -8.01600000
H     -3.93300000      1.51600000     -8.77100000
O     -4.30400000     10.57800000     13.41600000
H     -3.72000000     10.38900000     14.15000000
H     -5.05100000     11.02700000     13.81300000
O     -8.38700000      2.83900000    -13.10400000
H     -9.30600000      2.79800000    -12.83900000
H     -7.93000000      2.28600000    -12.47000000
O     -6.15000000      9.30400000    -11.56200000
H     -7.06400000      9.04300000    -11.44900000
H     -5.64700000      8.52200000    -11.33200000
O    -11.88200000     12.30000000     -3.65000000
H    -12.51000000     11.78100000     -4.15200000
H    -11.18200000     11.68400000     -3.43300000
O      4.27800000      5.52600000    -16.98500000
H      4.22400000      4.81300000    -17.62100000
H      4.65800000      5.12200000    -16.20400000
O      1.15000000      8.59600000     -8.03700000
H      1.79800000      8.79400000     -8.71200000
H      1.59300000      8.79700000     -7.21200000
O     14.84600000     -2.69200000     -9.21100000
H     15.73800000     -2.73800000     -9.55700000
H     14.28600000     -2.71900000     -9.98700000
O      8.05400000      8.73400000      9.55600000
H      8.02700000      9.53300000      9.03000000
H      7.26600000      8.25300000      9.30300000
O    -16.76500000     -6.20400000     -0.60700000
H    -16.06700000     -6.75700000     -0.25600000
H    -16.94000000     -6.56300000     -1.47700000
O     -3.24000000     -3.95000000      2.35800000
H     -3.71900000     -3.37300000      2.95300000
H     -3.05600000     -4.73200000      2.87900000
O     -3.66200000      5.52800000     -4.35100000
H     -4.21900000      5.85800000     -3.64500000
H     -3.53400000      6.28200000     -4.92700000
O     -7.33800000      0.43100000    -16.10400000
H     -6.75100000      0.67200000    -15.38800000
H     -6.77100000     -0.00000000    -16.74400000
O     -4.14000000     -1.03800000     14.98100000
H     -3.90200000     -0.42600000     15.67700000
H     -3.83400000     -1.88900000     15.29500000
O     10.80100000      6.49100000      5.31400000
H     10.45100000      6.05300000      6.09100000
H     10.77800000      7.42200000      5.53400000
O      9.39600000     -8.91800000      3.29600000
H      8.86900000     -9.35200000      2.62500000
H      9.70200000     -9.63000000      3.85800000
O      9.86400000     14.21700000     -5.78200000
H     10.69500000     14.42600000     -5.35600000
H      9.26100000     14.04300000     -5.05800000
O     10.42000000     -4.14700000     -9.35700000
H     10.27400000     -4.34100000    -10.28300000
H     10.25400000     -3.20800000     -9.27900000
O     -1.38100000     13.82100000    -11.32900000
H     -1.85200000     14.62300000    -11.10000000
H     -1.85600000     13.47200000    -12.08300000
O     -6.35300000     -6.61900000      7.03400000
H     -5.99100000     -6.22700000      7.82900000
H     -6.70000000     -7.46400000      7.32000000
O     -8.93000000     -6.59200000      9.73700000
H     -9.43600000     -5.82800000      9.46200000
H     -8.90800000     -7.15500000      8.96300000
O     13.79000000     -2.21300000      7.40300000
H     13.41600000     -1.81600000      6.61600000
H     13.53400000     -1.62400000      8.11300000
O    -15.83200000     -4.79600000     -5.79400000
H    -15.80300000     -4.54600000     -4.87100000
H    -14.91300000     -4.83300000     -6.06100000
O     -0.29300000      6.27600000      3.86400000
H      0.58900000      6.34600000      4.22900000
H     -0.36800000      5.36200000      3.59300000
O      0.70200000    -15.84700000     -3.43800000
H      0.15600000    -15.94300000     -2.65700000
H      0.36100000    -16.49900000     -4.05000000
O    -14.06100000      2.79400000      0.10800000
H    -14.95100000      2.48600000      0.28000000
H    -14.16800000      3.71500000     -0.13100000
O     12.80500000     -3.56100000     11.54400000
H     12.43100000     -3.18300000     10.74700000
H     13.53900000     -2.98600000     11.75900000
O     -6.49600000     11.92900000     -8.52400000
H     -6.92100000     12.61900000     -9.03200000
H     -5.95800000     11.45900000     -9.16100000
O     -8.05500000      8.01600000     13.00000000
H     -7.71700000      7.13700000     13.17400000
H     -7.58900000      8.30100000     12.21400000
O      9.96400000     -9.01200000     -7.98400000
H      9.26500000     -9.44800000     -7.49700000
H     10.70800000     -9.00500000     -7.38100000
O      8.43600000    -15.01600000      3.14300000
H      8.82600000    -14.26400000      2.69900000
H      7.51400000    -14.99300000      2.88800000
O     -2.66500000    -11.20700000      1.93100000
H     -1.73800000    -11.11200000      2.14800000
H     -2.70200000    -11.97900000      1.36600000
O      4.78600000      3.97200000    -11.25500000
H      4.51300000      4.64500000    -10.63200000
H      5.57100000      3.58800000    -10.86400000
O      4.22700000      4.43800000     15.79800000
H      4.01100000      4.08000000     16.65900000
H      3.43800000      4.29500000     15.27500000
O     -7.51400000     -9.91600000     -5.11500000
H     -7.66100000     -8.97700000     -5.22200000
H     -6.78800000     -9.97600000     -4.49300000
O      1.31800000     -5.05200000      3.01600000
H      0.55400000     -4.85700000      2.47200000
H      2.06200000     -4.73300000      2.50600000
O      8.10500000     -7.96400000     -1.15300000
H      8.39500000     -8.78000000     -1.56100000
H      8.88600000     -7.40900000     -1.14700000
O     -7.47300000    -11.06400000     10.85900000
H     -7.00600000    -10.76500000     11.63900000
H     -6.91600000    -11.75300000     10.49700000
O      5.16700000    -10.48800000      9.93100000
H      4.55200000     -9.90600000     10.37700000
H      4.62000000    -11.18600000      9.57300000
O      2.28400000     -7.28500000     -8.40800000
H      1.50000000     -7.80800000     -8.24000000
H      3.01200000     -7.87600000     -8.21500000
O     -2.91500000     -2.14200000    -16.38400000
H     -1.97500000     -2.32200000    -16.37000000
H     -3.06800000     -1.73100000    -17.23400000
O     -7.48900000     -2.16100000     11.35900000
H     -6.62600000     -1.91700000     11.69400000
H     -7.32800000     -2.43000000     10.45500000
O     -3.66500000     13.91400000     -0.81100000
H     -2.96000000     13.40000000     -1.20300000
H     -3.31900000     14.18600000      0.03900000
O     -0.03000000      4.85000000      8.64500000
H      0.85600000      4.57000000      8.41700000
H      0.07300000      5.75500000      8.94000000
O      9.13800000      7.77400000     11.84500000
H      9.20900000      6.82400000     11.94300000
H      8.65800000      7.89400000     11.02600000
O      7.02500000      4.92000000     -9.02100000
H      7.02400000      4.32000000     -8.27500000
H      7.31500000      4.38400000     -9.75900000
O    -12.58800000     -1.09700000      6.40700000
H    -11.87700000     -0.61500000      5.98500000
H    -12.28400000     -1.23400000      7.30500000
O     -3.19300000     -4.87000000     -0.39500000
H     -2.27600000     -4.86200000     -0.67000000
H     -3.19200000     -4.42300000      0.45100000
O      9.73000000     -4.04500000      4.06600000
H      9.88800000     -4.89500000      3.65400000
H      9.76500000     -4.22500000      5.00500000
O    -16.64700000      0.34700000      1.96300000
H    -16.66200000      1.25800000      2.25600000
H    -16.70800000      0.40100000      1.00900000
O    -13.43600000     -6.09400000      4.71400000
H    -13.12100000     -5.80800000      3.85700000
H    -13.62200000     -5.28200000      5.18500000
O      4.95700000      5.68100000     -2.38500000
H      5.01600000      4.86300000     -1.89200000
H      5.82800000      6.07100000     -2.30900000
O     -7.67600000    -12.52500000     -7.00300000
H     -8.58500000    -12.73000000     -6.78400000
H     -7.43600000    -11.82300000     -6.39800000
O      4.27100000     13.96500000     10.61400000
H      4.87000000     14.12600000     11.34200000
H      4.56900000     13.13800000     10.23500000
O      0.92000000      3.51400000     -4.11400000
H      1.77900000      3.55000000     -3.69400000
H      0.85800000      2.62100000     -4.45500000
O     -2.73200000      9.39300000     11.21700000
H     -1.90200000      9.54300000     11.67100000
H     -3.34700000      9.99500000     11.63600000
O     12.98600000     -2.19900000     -7.37500000
H     13.51700000     -2.49000000     -8.11600000
H     13.60200000     -2.14500000     -6.64400000
O      7.79500000      5.04500000     11.02300000
H      7.91900000      4.12600000     10.78900000
H      7.84500000      5.05800000     11.97900000
O      9.03900000     15.23200000     -0.84300000
H      8.21500000     15.62200000     -0.55300000
H      9.12200000     14.43300000     -0.32200000
O     -3.75600000     -5.00900000     15.06000000
H     -3.46700000     -4.97600000     15.97200000
H     -4.54500000     -4.46800000     15.03900000
O     13.75200000      5.17600000      1.93700000
H     13.00200000      5.75200000      2.08700000
H     14.31300000      5.30900000      2.70100000
O     12.87700000     -4.46900000      3.71600000
H     12.30200000     -3.97600000      3.13100000
H     13.28600000     -3.80300000      4.26800000
O     -1.35400000    -11.32500000      5.46100000
H     -0.81600000    -11.59700000      4.71800000
H     -2.03400000    -10.77300000      5.07600000
O      1.23500000     15.43600000      6.06900000
H      1.50900000     15.20600000      5.18100000
H      2.04300000     15.41300000      6.58200000
O      4.54500000      3.58500000     -0.37800000
H      5.23000000      3.40300000      0.26500000
H      3.91500000      4.13300000      0.09000000
O     -3.75300000     -3.40200000      6.89000000
H     -2.88200000     -3.80000000      6.92100000
H     -3.82400000     -3.04800000      6.00400000
O     -8.85900000     -0.37900000    -13.69700000
H     -8.26300000     -0.25000000    -14.43500000
H     -8.52100000      0.19700000    -13.01200000
O      6.06200000     15.21700000     -4.06400000
H      5.90500000     14.50600000     -4.68600000
H      5.42300000     15.88900000     -4.30100000
O     10.92300000     -1.10200000      5.00800000
H     10.62200000     -0.67500000      4.20600000
H     11.67200000     -1.63000000      4.73100000
O     -7.04600000     -0.52800000     16.26900000
H     -6.16700000     -0.31200000     15.95600000
H     -7.12000000     -0.07200000     17.10700000
O      5.28400000     -8.55300000     -1.44600000
H      6.23400000     -8.54400000     -1.56400000
H      4.94700000     -8.96100000     -2.24300000
O      2.67500000     -0.70600000    -16.40800000
H      2.32800000     -0.34100000    -15.59400000
H      3.24600000     -1.42100000    -16.12500000
O     -2.67200000     11.53700000      6.91200000
H     -3.47400000     11.12600000      7.23400000
H     -1.97700000     10.92100000      7.14400000
O      1.42700000     -3.70400000     10.28200000
H      1.69800000     -4.09400000      9.45100000
H      2.00600000     -4.10100000     10.93300000
O      4.94800000     -5.68900000    -13.81600000
H      4.92200000     -5.27900000    -12.95200000
H      4.06700000     -6.04100000    -13.94200000
O      1.16200000      7.66700000      9.46000000
H      1.11800000      7.65700000      8.50400000
H      2.05300000      7.38100000      9.66200000
O      7.94700000     11.00600000     -8.01500000
H      8.22500000     10.46100000     -8.75200000
H      8.76300000     11.26500000     -7.58700000
O      6.77800000     16.71400000      2.49000000
H      6.87800000     16.14800000      1.72500000
H      6.98300000     17.59100000      2.16700000
O     -0.35100000      6.60500000     -6.92900000
H      0.15400000      7.27400000     -7.39100000
H      0.30800000      6.06700000     -6.49100000
O      1.36400000     -5.91200000     -5.60600000
H      1.69500000     -5.10900000     -6.00600000
H      0.43800000     -5.93600000     -5.84700000
O    -13.73300000    -10.90300000      1.75100000
H    -13.63600000    -11.71600000      2.24600000
H    -13.79700000    -11.18400000      0.83800000
O      6.27600000      7.60400000     -9.56500000
H      7.04200000      7.96800000    -10.00800000
H      6.46000000      6.66600000     -9.50100000
O     -0.01500000     -1.34000000     16.24600000
H      0.13800000     -0.99900000     15.36500000
H      0.59100000     -0.84900000     16.80100000
O     14.76200000     -4.64800000     -1.01200000
H     15.36000000     -4.61300000     -0.26500000
H     15.32000000     -4.87900000     -1.75500000
O     -1.86600000     10.83200000     -8.18900000
H     -2.55600000     11.47600000     -8.02400000
H     -2.32100000     10.09200000     -8.59100000
O     -4.54900000      9.36600000      2.32300000
H     -5.03500000      8.75800000      1.76600000
H     -4.35700000      8.86400000      3.11500000
O     -1.34500000     -4.59700000     -7.32800000
H     -0.61900000     -3.99300000     -7.17100000
H     -1.48700000     -4.56100000     -8.27400000
O     -0.52600000      1.69800000     14.92900000
H      0.33400000      1.44900000     15.26700000
H     -0.85800000      2.33400000     15.56200000
O    -10.96400000     -4.38700000      9.70500000
H    -11.70200000     -4.93800000      9.44600000
H    -11.13000000     -4.18100000     10.62500000
O     -1.88100000      4.83100000     14.54700000
H     -1.40500000      4.53200000     13.77200000
H     -2.15300000      5.72300000     14.33100000
O     12.12500000     -6.60100000      6.50300000
H     11.79700000     -5.76300000      6.82900000
H     11.75300000     -7.25200000      7.09800000
O     -7.78300000     -8.13200000     -8.21500000
H     -8.52500000     -8.52500000     -8.67400000
H     -8.12300000     -7.92200000     -7.34500000
O      3.35100000     15.48600000      8.25300000
H      3.71900000     14.86000000      8.87600000
H      4.10300000     15.78300000      7.74000000
O     -5.37900000      7.81700000     11.88200000
H     -5.85900000      7.09200000     11.48100000
H     -4.69200000      8.02700000     11.25000000
O    -17.37100000     -1.56200000     -3.79700000
H    -17.20100000     -2.08800000     -3.01500000
H    -17.46100000     -0.66700000     -3.46900000
O      2.39500000     14.04300000      3.84800000
H      2.36700000     13.33200000      3.20800000
H      2.94000000     14.71400000      3.43700000
O     -7.50400000      9.43100000     -7.56300000
H     -7.61300000     10.26400000     -8.02200000
H     -6.64200000      9.11700000     -7.83800000
O     -5.70000000    -16.68300000      3.63000000
H     -4.85400000    -16.91000000      4.01600000
H     -5.48500000    -16.35100000      2.75900000
O     -9.26600000     -4.12000000      7.63100000
H     -9.73800000     -4.44700000      6.86500000
H     -9.92900000     -4.07400000      8.32000000
O      6.30500000     -1.26400000     -1.13700000
H      5.65700000     -1.96200000     -1.23500000
H      6.95900000     -1.62700000     -0.54000000
O      6.00800000    -15.82600000     -2.87300000
H      5.10900000    -16.03000000     -3.13000000
H      6.48200000    -15.75200000     -3.70200000
O      4.03900000     10.03600000     -2.48400000
H      3.64100000      9.16600000     -2.44800000
H      4.87800000      9.89700000     -2.92400000
O     11.36300000     -3.08100000      1.71100000
H     10.51000000     -3.11500000      2.14300000
H     11.19600000     -3.40100000      0.82500000
O     14.69400000     -2.54800000     -4.99600000
H     15.26200000     -2.42100000     -4.23700000
H     14.99000000     -3.37200000     -5.38200000
O    -10.86500000     -3.05400000      4.57500000
H    -11.79900000     -2.90200000      4.72100000
H    -10.61100000     -3.66300000      5.26900000
O      5.83300000      0.59600000    -11.31100000
H      6.51800000     -0.02100000    -11.05600000
H      6.25000000      1.45600000    -11.25400000
O      1.34400000    -16.57700000      3.77500000
H      0.84300000    -16.30300000      4.54200000
H      2.20400000    -16.81300000      4.12200000
O     -2.16100000     -2.44700000     17.22200000
H     -2.56200000     -1.74300000     17.73200000
H     -1.24900000     -2.17500000     17.11500000
O    -14.88600000     -8.14000000      0.32900000
H    -14.60800000     -8.87600000      0.87500000
H    -14.60700000     -8.37900000     -0.55500000
O      7.77800000      5.82300000     -1.89300000
H      8.05300000      5.94700000     -0.98500000
H      8.48500000      6.20800000     -2.41200000
O     14.86100000    -10.82600000     -2.25600000
H     14.39600000    -10.08600000     -1.86600000
H     14.29300000    -11.57900000     -2.09200000
O     -5.96400000      5.69800000     -9.30600000
H     -5.99600000      6.14100000    -10.15400000
H     -5.84600000      6.40400000     -8.67100000
O     -9.83300000      1.12100000      0.00500000
H    -10.35900000      0.74100000      0.70900000
H     -9.66300000      0.38900000     -0.58900000
O     13.89900000      9.78700000      0.08600000
H     13.24700000     10.13300000     -0.52300000
H     14.02900000      8.88000000     -0.19100000
O    -10.56500000      7.45900000     11.55300000
H    -10.19300000      6.65600000     11.91700000
H    -10.41600000      8.12100000     12.22900000
O     -7.12700000     -2.99200000      8.56100000
H     -8.01100000     -3.25500000      8.30700000
H     -6.58100000     -3.74900000      8.35000000
O      2.09000000    -11.85400000      4.54200000
H      2.81600000    -12.47600000      4.51200000
H      2.29100000    -11.28600000      5.28500000
O     -2.17000000    -10.04700000     -5.34800000
H     -1.94600000    -10.95000000     -5.57300000
H     -1.35300000     -9.56200000     -5.46000000
O     -1.83800000      4.11000000      6.61600000
H     -2.72100000      4.08900000      6.98500000
H     -1.30900000      4.54000000      7.28800000
O      3.49900000      8.66600000    -14.54800000
H      3.24500000      9.55600000    -14.30200000
H      3.20500000      8.12200000    -13.81700000
O    -10.85400000     -8.85700000     -3.92900000
H    -10.04600000     -9.31700000     -4.15600000
H    -11.50100000     -9.18800000     -4.55200000
O    -10.21700000     14.84200000     -1.23100000
H     -9.89400000     15.73900000     -1.14500000
H     -9.69800000     14.46800000     -1.94300000
O      3.73300000     10.44500000      1.46500000
H      3.33500000      9.99300000      0.72200000
H      3.05500000     11.04700000      1.77100000
O      1.74500000    -11.66700000      0.70300000
H      2.47900000    -11.05700000      0.63400000
H      1.37300000    -11.69400000     -0.17900000
O      2.47700000     -6.68900000    -11.68600000
H      2.63700000     -5.82700000    -11.30000000
H      3.17600000     -7.24100000    -11.33500000
O     14.73800000      2.15900000     -0.49200000
H     15.27500000      1.39200000     -0.29200000
H     14.02900000      1.81900000     -1.03900000
O     -4.87000000     -1.74700000     12.31800000
H     -4.63900000     -1.59100000     13.23400000
H     -4.05800000     -2.05200000     11.91500000
O    -12.23700000     -0.13800000     12.20300000
H    -12.75500000      0.08200000     11.42900000
H    -11.35200000     -0.28000000     11.86600000
O      5.41300000    -10.77900000     -9.17000000
H      4.64600000    -11.24500000     -9.50500000
H      6.15900000    -11.23500000     -9.56000000
O      8.36800000      4.93900000     13.84600000
H      7.91500000      4.36800000     14.46700000
H      9.27700000      4.63900000     13.86500000
O     -9.62400000      4.36400000     -4.39400000
H    -10.11800000      4.39000000     -5.21400000
H     -9.21600000      5.22800000     -4.33300000
O     -0.45700000     -4.50800000    -12.46300000
H      0.28700000     -4.47200000    -13.06400000
H     -1.18800000     -4.80800000    -13.00400000
O      3.37500000      3.01800000     -2.81600000
H      3.71300000      3.12100000     -1.92600000
H      4.05800000      2.53200000     -3.27700000
O      4.05000000    -10.92500000      6.57100000
H      3.52200000    -10.19600000      6.89800000
H      3.81300000    -11.66300000      7.13300000
O      2.21500000     14.05200000     -3.46600000
H      1.38800000     13.65700000     -3.74200000
H      2.54400000     13.46600000     -2.78400000
O      8.22000000     -9.87900000     -3.33200000
H      8.23500000    -10.81100000     -3.11400000
H      7.40400000     -9.76100000     -3.81900000
O    -12.27100000     -5.55300000      2.11100000
H    -12.81600000     -4.81700000      1.83100000
H    -11.79100000     -5.80900000      1.32300000
O     -1.81700000     17.05800000      4.27000000
H     -2.77300000     17.00600000      4.28600000
H     -1.54200000     16.65600000      5.09500000
O    -13.94100000     -8.04600000     -2.52400000
H    -13.64800000     -7.65700000     -3.34800000
H    -14.20600000     -8.93500000     -2.76000000
O     -8.50900000      6.30800000      0.15000000
H     -8.38000000      7.19600000      0.48300000
H     -8.20000000      6.34400000     -0.75500000
O      4.41200000     -0.71100000     -9.17800000
H      4.91800000     -0.28600000     -9.87100000
H      3.63500000     -1.05000000     -9.62200000
O      8.51800000      4.72300000     -6.48700000
H      8.35800000      5.39800000     -7.14700000
H      9.42400000      4.86500000     -6.21400000
O    -15.03000000     -9.05800000      3.77600000
H    -14.47300000     -9.76400000      3.44900000
H    -15.54100000     -9.46100000      4.47900000
O      0.19800000    -10.57800000      2.67200000
H      0.70800000    -10.88200000      3.42300000
H      0.73000000    -10.81200000      1.91100000
O    -11.26700000      1.66000000      6.47800000
H    -12.01700000      2.18500000      6.75900000
H    -10.51300000      2.07500000      6.89600000
O     -2.17900000     -6.35400000      3.55200000
H     -1.44300000     -6.86700000      3.22000000
H     -2.93200000     -6.94000000      3.47900000
O     -0.30100000      8.01800000    -10.35400000
H     -0.08800000      8.72600000    -10.96300000
H      0.21000000      8.21500000     -9.56900000
O     -0.11900000    -16.17000000      6.32400000
H     -0.92300000    -15.74800000      6.62600000
H     -0.25900000    -17.10200000      6.49500000
O      5.51600000     -7.03000000      7.73700000
H      5.62100000     -7.13200000      6.79100000
H      4.59700000     -6.79000000      7.85200000
O      3.14600000      1.10500000      3.67700000
H      3.06200000      0.24700000      4.09400000
H      2.75900000      0.98800000      2.81000000
O     11.40800000      7.15300000      9.59100000
H     12.19100000      7.06200000      9.04800000
H     10.71900000      6.71200000      9.09300000
O    -15.99500000      0.13400000     -0.73700000
H    -15.12800000     -0.26900000     -0.70600000
H    -16.02000000      0.58500000     -1.58100000
O      3.11100000     -6.09400000      8.10200000
H      3.30000000     -5.15900000      8.17100000
H      2.54500000     -6.16800000      7.33300000
O      5.56900000     10.47800000      5.54100000
H      6.02000000     10.93800000      4.83300000
H      5.48600000     11.13200000      6.23600000
O      2.46800000     -2.47800000    -10.69100000
H      1.65000000     -2.62500000    -10.21500000
H      2.22000000     -1.91500000    -11.42400000
O     -7.93600000     -4.08700000     -3.16000000
H     -7.73600000     -4.34200000     -2.26000000
H     -8.53400000     -4.76500000     -3.47400000
O     -7.71600000    -11.72800000      4.49700000
H     -7.54300000    -11.06800000      3.82600000
H     -8.65300000    -11.64800000      4.67600000
O      3.06100000      9.38100000    -10.42200000
H      3.44100000      9.06700000    -11.24300000
H      3.43400000     10.25400000    -10.30400000
O      2.01800000     -9.94800000    -13.36000000
H      1.49900000     -9.99400000    -12.55700000
H      2.16500000     -9.01200000    -13.49600000
O    -13.38200000     10.36400000     -4.70000000
H    -13.04700000      9.64400000     -4.16500000
H    -14.25000000     10.07300000     -4.97800000
O    -12.32600000     -6.14200000     -1.14400000
H    -12.77200000     -5.30600000     -1.28000000
H    -12.92500000     -6.79500000     -1.50600000
O     10.94400000      3.39900000     -2.99500000
H     10.67700000      3.74300000     -2.14300000
H     10.54800000      2.52800000     -3.03600000
O     -9.87900000     10.42200000     -3.32500000
H    -10.56300000      9.81900000     -3.03400000
H     -9.23800000      9.86300000     -3.76600000
O      4.41600000    -13.24900000      0.45900000
H      3.50100000    -13.12800000      0.20700000
H      4.85300000    -13.51700000     -0.35000000
O     13.80300000      0.44000000    -10.49500000
H     12.99500000     -0.05400000    -10.63400000
H     14.50100000     -0.17600000    -10.71500000
O     12.25200000     -3.75200000     -3.69300000
H     11.68200000     -3.19900000     -4.22700000
H     13.08000000     -3.77600000     -4.17200000
O     -3.42800000     11.78800000      1.63900000
H     -3.61200000     10.85100000      1.69300000
H     -3.33900000     12.06700000      2.55100000
O    -13.28000000      3.78800000      6.02700000
H    -12.67900000      4.19700000      5.40500000
H    -13.95800000      4.44800000      6.17500000
O      0.65400000      3.27400000      1.99700000
H     -0.02800000      3.07100000      2.63700000
H      0.28100000      3.00700000      1.15700000
O      5.12500000      1.00100000     15.40200000
H      5.83400000      0.36100000     15.45700000
H      5.40000000      1.60600000     14.71300000
O      6.50600000     -4.32800000     15.85300000
H      6.84300000     -4.37700000     14.95800000
H      5.56100000     -4.44900000     15.75900000
O      6.54800000      7.69900000     -4.34900000
H      7.19300000      7.88600000     -3.66700000
H      5.96900000      8.46100000     -4.34600000
O     11.91700000      7.18200000     -0.55200000
H     12.85500000      7.04200000     -0.41500000
H     11.53000000      6.31200000     -0.45700000
O     15.35100000     -5.43700000     -6.28100000
H     15.06600000     -5.57800000     -7.18400000
H     15.15700000     -6.26200000     -5.83600000
O      5.74300000     10.59300000     -4.96100000
H      5.68500000     10.32600000     -5.87800000
H      5.03100000     11.22300000     -4.85000000
O     -5.31200000      6.85900000      1.23300000
H     -5.95100000      6.33700000      1.71800000
H     -4.47900000      6.40800000      1.37200000
O     -0.25200000    -14.82000000     -0.47000000
H     -0.17200000    -14.60300000      0.45900000
H     -0.44800000    -15.75700000     -0.48100000
O     11.85400000     -0.66700000     12.68600000
H     12.73800000     -1.03100000     12.72400000
H     11.28000000     -1.43200000     12.66000000
O     17.00400000     -3.22800000      2.58700000
H     17.65300000     -3.06200000      1.90400000
H     16.46900000     -3.94200000      2.24100000
O      9.77900000      2.29000000    -11.70300000
H     10.04400000      3.07200000    -12.18500000
H      9.80700000      1.58700000    -12.35200000
O      1.58100000     11.96200000      2.11800000
H      1.03800000     11.37200000      2.64100000
H      1.05200000     12.15000000      1.34300000
O     11.94300000     -0.95700000    -12.64200000
H     12.15900000     -0.44400000    -13.42100000
H     11.35100000     -1.63900000    -12.96000000
O     -3.15300000      5.68300000    -13.59500000
H     -3.27700000      5.40500000    -14.50300000
H     -2.45000000      6.33100000    -13.63800000
O     -3.85500000     12.69700000     -7.66200000
H     -4.76100000     12.49100000     -7.89200000
H     -3.92500000     13.26900000     -6.89700000
O     13.87000000      4.74400000     -0.56200000
H     14.18500000      3.85100000     -0.69800000
H     13.94000000      4.88200000      0.38300000
O     -4.51700000      7.86800000      4.69900000
H     -4.48800000      7.52600000      5.59300000
H     -5.06500000      7.24400000      4.22200000
O     -7.23200000     16.43200000      4.22900000
H     -7.30100000     16.00100000      3.37700000
H     -7.69100000     15.84800000      4.83200000
O     -1.34400000     14.54500000     -7.88200000
H     -2.11800000     15.08500000     -8.04300000
H     -1.68200000     13.77200000     -7.42900000
O      9.39700000      7.02800000     -3.78200000
H      9.89000000      6.27100000     -4.09700000
H      9.56800000      7.71200000     -4.42900000
O      8.45200000    -12.25000000      6.07100000
H      9.34200000    -11.97500000      5.85300000
H      7.90400000    -11.50400000      5.82900000
O      3.04700000      7.55300000     -2.55100000
H      2.23200000      7.05600000     -2.48400000
H      3.73500000      6.88800000     -2.53800000
O      0.12500000      8.67900000     14.64000000
H      0.84300000      8.13200000     14.95900000
H     -0.11800000      8.29000000     13.80000000
O     -0.39600000     -8.28200000      5.58100000
H     -0.86200000     -8.08200000      6.39300000
H     -1.03900000     -8.12100000      4.89000000
O     12.51300000     12.08500000      1.16800000
H     12.88100000     11.21500000      1.01300000
H     13.27500000     12.65800000      1.24800000
O      5.76200000    -14.79900000      2.59700000
H      5.77200000    -14.29600000      1.78300000
H      5.38600000    -14.20100000      3.24300000
O     -5.13600000      5.69900000      6.81100000
H     -4.73100000      5.51100000      7.65800000
H     -5.11300000      4.86400000      6.34400000
O      1.34900000     -1.13400000     11.61300000
H      1.55700000     -1.33100000     12.52600000
H      1.57300000     -1.93500000     11.13900000
O    -10.07900000     -2.13100000     12.41000000
H     -9.28100000     -1.86200000     11.95500000
H    -10.01300000     -1.72100000     13.27300000
O     -0.24100000      7.61600000     -1.04100000
H     -1.02100000      8.01700000     -0.65800000
H     -0.58000000      7.04100000     -1.72700000
O      4.34300000     15.36300000      2.45600000
H      3.92600000     16.06700000      1.95900000
H      5.03500000     15.79900000      2.95300000
O     -0.08500000     -2.04600000    -16.18700000
H      0.47900000     -1.28100000    -16.07500000
H      0.49400000     -2.72200000    -16.53800000
O      1.14000000      7.15800000      6.62300000
H      1.87700000      7.75800000      6.73600000
H      1.31400000      6.71900000      5.79100000
O      4.40200000     -3.32800000     -1.43700000
H      4.24800000     -3.16000000     -2.36700000
H      4.50200000     -4.27800000     -1.37800000
O     -2.78200000    -13.37400000     -0.11900000
H     -1.97400000    -13.46300000     -0.62400000
H     -3.36300000    -12.86700000     -0.68600000
O    -14.76200000     -1.71800000     11.29300000
H    -14.10700000     -2.28500000     11.70000000
H    -14.34700000     -1.41400000     10.48600000
O      7.08000000      3.74800000      6.90700000
H      7.25600000      2.98000000      7.45200000
H      7.33200000      3.47800000      6.02400000
O     -4.79000000      3.29600000      5.42500000
H     -5.60500000      2.84800000      5.19700000
H     -4.10300000      2.66500000      5.21300000
O     10.19700000     -6.61200000    -13.98400000
H      9.42100000     -6.57000000    -13.42500000
H     10.84800000     -6.07600000    -13.53100000
O      1.28500000    -10.77100000     12.52400000
H      1.79100000    -11.55600000     12.73100000
H      0.37400000    -11.03100000     12.65500000
O     -7.27300000     13.01800000     -5.79300000
H     -7.25400000     12.31200000     -6.43900000
H     -6.94300000     12.61600000     -4.98900000
O     -0.90600000      1.26000000      6.42000000
H     -1.05200000      2.13900000      6.07200000
H     -1.73000000      1.03400000      6.85200000
O      3.93900000     -2.08100000     -3.87500000
H      3.38800000     -1.31200000     -4.02300000
H      4.67800000     -1.96400000     -4.47200000
O      6.78500000     -8.49300000     -5.79800000
H      6.66900000     -9.44100000     -5.73300000
H      5.93100000     -8.13100000     -5.56000000
O      6.20000000      7.34300000    -12.86700000
H      5.24800000      7.32100000    -12.96600000
H      6.34100000      7.45300000    -11.92700000
O     -9.40400000      4.64300000     11.94500000
H     -8.61600000      4.10400000     11.87600000
H    -10.11800000      4.01200000     12.04100000
O     -4.26200000     17.64400000      0.87900000
H     -4.31100000     16.86800000      1.43800000
H     -3.32800000     17.75600000      0.70500000
O      9.29800000      7.20100000    -12.77400000
H      8.62800000      7.71800000    -12.32800000
H      9.64100000      7.78600000    -13.45000000
O     12.27600000      8.79900000     11.33100000
H     11.54600000      9.40300000     11.46400000
H     11.95000000      8.16600000     10.69100000
O     14.64300000      0.71400000      6.16400000
H     15.02400000      1.53000000      6.48800000
H     14.15600000      0.97100000      5.38100000
O      4.85500000     -2.15200000     10.52700000
H      4.60000000     -2.09100000     11.44800000
H      4.95700000     -3.09000000     10.36900000
O     15.13300000      3.04900000      8.29000000
H     15.36700000      3.57800000      9.05300000
H     14.22000000      3.27500000      8.11400000
O     15.40500000      8.15400000     -3.94800000
H     15.48000000      7.21900000     -3.76200000
H     14.50200000      8.37300000     -3.71500000
O     -0.42500000     -7.57500000     -0.29100000
H     -0.41000000     -6.77200000     -0.81100000
H      0.37000000     -8.04200000     -0.54800000
O      5.56700000     -4.75100000      9.93500000
H      5.02300000     -5.12500000     10.62800000
H      5.65800000     -5.45600000      9.29400000
O     -8.01600000     -5.11300000      2.08500000
H     -7.32300000     -5.61900000      2.51000000
H     -8.53100000     -5.76400000      1.60800000
O      2.99900000      7.30300000      2.31700000
H      3.49300000      8.01000000      2.73200000
H      2.37500000      7.75000000      1.74600000
O     -4.43400000     12.10700000     11.14200000
H     -4.21600000     11.68600000     11.97400000
H     -3.72400000     12.73300000     10.99800000
O    -10.99500000      4.94400000      7.68100000
H    -11.75600000      4.57800000      8.13100000
H    -10.24900000      4.46600000      8.04400000
O      8.55000000     10.58700000     -4.71900000
H      9.10400000     10.34700000     -5.46200000
H      7.74900000     10.92800000     -5.11900000
O     -8.84100000      6.67900000      9.00500000
H     -9.52700000      7.26200000      8.68000000
H     -9.21300000      6.28900000      9.79600000
O     12.93000000      1.77300000      3.97000000
H     12.30200000      1.16500000      3.57900000
H     12.41100000      2.54600000      4.18900000
O      5.75500000     17.32300000     -1.19000000
H      5.07200000     17.99200000     -1.14200000
H      5.29800000     16.53400000     -1.48000000
O    -15.42600000     -4.09500000     -3.00200000
H    -16.20400000     -3.67100000     -2.64300000
H    -14.92300000     -4.36400000     -2.23300000
O      7.55900000     -7.36000000      9.59500000
H      8.17400000     -8.09000000      9.51700000
H      6.80700000     -7.62300000      9.06500000
O     -2.83000000      7.91100000      8.88500000
H     -2.53400000      8.30900000      9.70400000
H     -2.32200000      8.35500000      8.20600000
O      8.38100000     -0.64400000      6.06900000
H      8.22800000     -1.23000000      6.81000000
H      9.22400000     -0.92500000      5.71200000
O     -9.12800000    -11.14800000      8.79100000
H     -8.42500000    -11.06800000      9.43600000
H     -8.92000000    -11.94800000      8.30900000
O      0.37000000    -10.92900000     -2.26000000
H      0.79200000    -11.72700000     -2.57800000
H     -0.22000000    -10.67000000     -2.96900000
O     -0.18100000      3.82600000     16.58000000
H     -0.51200000      4.03800000     17.45300000
H     -0.59800000      4.46800000     16.00400000
O    -10.23000000     -6.28300000     -3.05900000
H    -10.98900000     -6.17600000     -2.48600000
H    -10.40000000     -7.09800000     -3.53200000
O    -12.26600000      7.10300000      9.40800000
H    -11.74500000      7.27800000     10.19200000
H    -11.73600000      6.48800000      8.90100000
O     -6.93000000      3.07600000     -5.00100000
H     -6.61500000      2.25400000     -4.62600000
H     -7.71800000      3.28200000     -4.49800000
O     -4.72200000    -11.25000000     -0.75500000
H     -5.19900000    -11.32500000      0.07100000
H     -4.12600000    -10.51300000     -0.62100000
O      2.07500000      7.34200000    -16.80200000
H      2.52800000      6.54900000    -16.51600000
H      2.57900000      8.05800000    -16.41600000
O     -6.79100000      4.90300000    -14.29300000
H     -7.25000000      5.47300000    -14.91000000
H     -7.42900000      4.22500000    -14.07300000
O      6.66900000      1.23200000    -17.12100000
H      6.84100000      1.81300000    -16.38000000
H      7.24900000      0.48400000    -16.97700000
O     -8.45500000      8.95200000      0.76800000
H     -8.10200000      9.32100000      1.57800000
H     -7.77000000      9.10400000      0.11700000
O     -6.87800000     -3.94700000    -12.74700000
H     -6.93800000     -4.52100000    -13.51100000
H     -6.60400000     -3.10200000    -13.10300000
O      0.28500000     17.96600000      2.92200000
H     -0.53800000     17.65400000      3.29700000
H      0.67600000     18.50000000      3.61300000
O      4.71700000    -13.12200000      4.58200000
H      4.50400000    -13.87800000      5.12900000
H      4.82600000    -12.40100000      5.20200000
O     12.64100000      8.31500000     -3.31100000
H     12.71200000      9.21400000     -2.99000000
H     12.19200000      7.84500000     -2.60900000
O     -4.38800000    -14.73400000     -8.34800000
H     -5.24700000    -15.15600000     -8.36600000
H     -3.76400000    -15.45900000     -8.37600000
O     -1.71200000     16.15100000     -2.02900000
H     -1.55100000     16.74800000     -1.29900000
H     -1.63600000     15.27700000     -1.64500000
O    -11.06800000     -9.30000000      8.80400000
H    -11.32600000     -9.15200000      7.89400000
H    -10.35800000     -9.94000000      8.75100000
O      6.58200000     -1.39700000     17.16700000
H      6.19600000     -1.91200000     17.87500000
H      6.57800000     -1.98600000     16.41200000
O     -0.59400000    -11.19300000      8.14100000
H     -1.01800000    -10.33600000      8.18300000
H     -0.70100000    -11.46900000      7.23100000
O     -3.64900000     -0.60200000      7.06500000
H     -3.41200000     -1.52500000      7.15900000
H     -4.55400000     -0.55600000      7.37300000
O    -10.89600000     -5.52000000     13.24800000
H    -10.07000000     -5.27700000     12.82800000
H    -11.20400000     -6.27600000     12.74900000
O     -3.20400000      5.17600000      1.76400000
H     -2.51400000      5.13400000      1.10200000
H     -2.85100000      4.69200000      2.51000000
O     -5.57400000     11.92600000     -0.58800000
H     -4.89000000     12.58000000     -0.44500000
H     -5.11200000     11.17200000     -0.95300000
O     -8.21700000     -1.30800000     -6.43400000
H     -8.53600000     -0.40600000     -6.46200000
H     -8.88200000     -1.81200000     -6.90200000
O     -0.86500000    -12.22500000     10.76900000
H     -0.06100000    -12.74500000     10.77000000
H     -0.90600000    -11.84900000      9.88900000
O      0.42700000     -9.49800000     -5.88700000
H      0.83600000     -9.10700000     -5.11500000
H      0.50100000     -8.82500000     -6.56400000
O     12.53500000     11.13400000     -4.30900000
H     13.20000000     11.80900000     -4.44300000
H     11.74200000     11.62100000     -4.08300000
O     -7.42900000      2.08500000      0.86800000
H     -8.27900000      1.76100000      0.57200000
H     -6.82900000      1.35400000      0.72300000
O      0.94300000    -12.80400000     -9.86300000
H      0.51300000    -12.14100000     -9.32300000
H      0.27000000    -13.46800000    -10.00900000
O     -6.32100000     -8.62900000     -2.62300000
H     -6.21000000     -8.60000000     -1.67200000
H     -6.00600000     -7.77800000     -2.92600000
O     -2.06700000    -15.17200000      2.90800000
H     -2.83900000    -15.09100000      2.34800000
H     -1.34800000    -14.83400000      2.37400000
O     -4.82300000    -10.14500000     -4.32100000
H     -5.11900000     -9.53500000     -3.64500000
H     -3.89700000     -9.93700000     -4.44200000
O     -8.20400000     -7.27200000     -5.42100000
H     -8.37300000     -7.37000000     -4.48400000
H     -7.45600000     -6.67700000     -5.46900000
O    -13.80500000    -11.25300000     -1.08300000
H    -13.02300000    -11.79900000     -1.16800000
H    -13.95200000    -10.90700000     -1.96300000
O     -1.39400000     -1.32500000     -4.91800000
H     -2.14400000     -0.80600000     -4.62600000
H     -1.08900000     -0.88000000     -5.70900000
O     -6.34500000     -2.22700000     -4.18300000
H     -6.78500000     -2.96400000     -3.76100000
H     -6.93000000     -1.97500000     -4.89800000
O     -3.50500000      1.92400000      8.85400000
H     -3.65300000      1.07000000      8.44600000
H     -3.77000000      1.80200000      9.76600000
O      3.31500000      6.69000000    -12.59600000
H      2.78200000      6.52300000    -11.81900000
H      3.15600000      5.93500000    -13.16300000
O      1.42300000     14.26200000     -8.18100000
H      0.48200000     14.37500000     -8.04700000
H      1.51100000     14.07500000     -9.11600000
O     10.02600000     12.05400000     -3.18100000
H      9.67000000     12.94000000     -3.11600000
H      9.34800000     11.55600000     -3.63800000
O    -12.97800000      4.17800000      9.39200000
H    -13.49000000      4.95000000      9.63200000
H    -13.21500000      3.52100000     10.04600000
O     -3.05900000      0.74700000     -4.12800000
H     -3.52000000      1.09600000     -4.89200000
H     -3.48400000      1.16600000     -3.38000000
O     -1.95600000      3.49800000      4.03600000
H     -2.55900000      2.75500000      4.01600000
H     -1.92800000      3.75800000      4.95700000
O     -7.34400000    -13.89500000      6.13800000
H     -6.41900000    -13.76600000      6.34900000
H     -7.46500000    -13.43900000      5.30600000
O      2.40500000    -12.27600000      8.32100000
H      1.59600000    -11.85800000      8.61600000
H      2.22400000    -13.21400000      8.37900000
O     -4.76000000     -7.77100000      3.02500000
H     -5.24900000     -7.91100000      2.21400000
H     -5.07600000     -6.92800000      3.35200000
O     10.36900000      1.51600000     -8.97100000
H     10.62300000      0.59400000     -8.94000000
H     10.21800000      1.69300000     -9.89900000
O     -2.58600000    -15.50300000     -3.05400000
H     -2.02100000    -14.73200000     -3.01900000
H     -3.46000000    -15.16900000     -2.85300000
O      4.26500000     -9.33400000     -3.81500000
H      4.11700000     -8.52800000     -4.31000000
H      3.80900000    -10.01000000     -4.31600000
O      7.98600000      5.42900000      3.31900000
H      8.01900000      6.34400000      3.59800000
H      7.05700000      5.20100000      3.35300000
