# Supplementary material for: Integrated Multiscale Multilevel Approach to Open Shell Molecular Systems
Source: J Chem Theory Comput. 2023 Feb 13;19(5):1446–56. doi: 10.1021/acs.jctc.2c00805 (PMC10018740; doi:10.1021/acs.jctc.2c00805)
Supplement: Supplementary file 2 — ct2c00805_si_002.zip [file ct2c00805_si_002.zip › structures/PROXYL/frame135.xyz]

2570

C      0.66000000     -1.40100000     -1.20800000
H      0.45200000     -2.44900000     -1.42100000
H      1.68800000     -1.19100000     -1.50400000
C      0.40800000     -1.21700000      0.26600000
C     -0.43700000     -2.39300000      0.75400000
H      0.15000000     -3.31000000      0.70800000
H     -1.33900000     -2.54100000      0.15900000
H     -0.74300000     -2.23300000      1.78700000
C      1.74300000     -1.17000000      1.07600000
H      2.29600000     -2.09700000      0.92300000
H      2.34500000     -0.33200000      0.72400000
H      1.50700000     -1.16200000      2.14000000
N     -0.19500000      0.10600000      0.35700000
O     -0.11000000      0.76600000      1.46000000
C     -0.55800000      0.77000000     -0.89800000
C     -2.00800000      1.19300000     -0.89800000
H     -2.63200000      0.30000000     -0.84600000
H     -2.24900000      1.82600000     -0.04400000
H     -2.16800000      1.60700000     -1.89300000
C      0.28500000      2.03500000     -1.20400000
H      0.22200000      2.27500000     -2.26500000
H      1.32800000      1.88200000     -0.92500000
H     -0.06300000      2.88500000     -0.61700000
C     -0.27900000     -0.39400000     -1.92200000
H     -1.21400000     -0.90200000     -2.15900000
H      0.03900000     -0.10600000     -2.92400000
O     10.19400000    -10.84200000     -5.53800000
H      9.98000000     -9.91300000     -5.45400000
H     10.30900000    -11.14300000     -4.63700000
O      5.80900000     12.17300000     -0.21100000
H      5.98300000     12.50700000      0.66900000
H      6.67100000     11.93200000     -0.55000000
O    -11.56000000     10.98200000     -7.96800000
H    -10.87400000     10.41700000     -8.32500000
H    -11.77000000     10.59600000     -7.11800000
O      2.79300000     -4.81900000    -11.99600000
H      2.63100000     -4.01400000    -11.50500000
H      2.81300000     -5.50600000    -11.33000000
O     -0.66900000     -2.60100000     15.10100000
H     -0.47000000     -2.07500000     15.87600000
H     -1.46700000     -3.07600000     15.33200000
O    -11.15000000    -10.27400000      7.26600000
H    -10.71700000    -11.09500000      7.03400000
H    -10.45400000     -9.73600000      7.64500000
O     10.35400000     -6.42300000      3.01300000
H     10.14600000     -5.60300000      2.56400000
H      9.63700000     -6.54500000      3.63400000
O      3.04000000      0.60600000     -7.31100000
H      3.63500000     -0.04500000     -6.93800000
H      2.65300000      1.04100000     -6.55100000
O     -1.75200000      8.12500000    -14.96300000
H     -1.38600000      8.93000000    -14.59600000
H     -1.89400000      7.55900000    -14.20400000
O      4.77600000     -1.36700000     12.87700000
H      4.42800000     -1.35300000     13.76900000
H      5.52900000     -0.77600000     12.90500000
O    -15.72300000      3.06900000      7.81600000
H    -16.60500000      2.72500000      7.95400000
H    -15.27500000      2.38500000      7.31800000
O     -5.47400000      3.82300000      2.24900000
H     -5.51400000      4.14400000      1.34800000
H     -5.07700000      4.54100000      2.74200000
O      2.63600000    -10.31200000     10.43700000
H      2.40600000     -9.38500000     10.50500000
H      3.47600000    -10.38400000     10.89100000
O     11.56500000     -4.96800000     -9.78300000
H     10.91400000     -5.32300000    -10.38800000
H     11.07600000     -4.79700000     -8.97800000
O      6.17800000      1.48100000     15.45000000
H      6.68500000      0.91500000     14.86800000
H      5.36500000      1.64700000     14.97400000
O      3.35400000     -0.20700000    -14.38100000
H      4.02300000      0.05300000    -13.74700000
H      2.53300000     -0.17300000    -13.88900000
O      9.26700000     -9.92900000      2.82000000
H      9.61300000    -10.80700000      2.65900000
H      9.99100000     -9.45800000      3.23200000
O     16.24700000     -5.93500000      2.87000000
H     15.75000000     -5.41900000      3.50500000
H     17.12600000     -5.99200000      3.24300000
O      2.09600000     -5.93100000     14.21200000
H      1.32900000     -5.48400000     13.85400000
H      1.73700000     -6.68400000     14.68100000
O     -7.60800000     10.77300000      6.88400000
H     -8.15800000     11.03100000      7.62300000
H     -6.74600000     11.13800000      7.08800000
O     -9.94200000     -9.57300000     -2.95900000
H     -9.61300000     -9.36300000     -3.83300000
H    -10.87200000     -9.75900000     -3.09100000
O      4.12300000      2.74700000     -4.20200000
H      4.40900000      3.65100000     -4.07100000
H      3.16800000      2.78900000     -4.15000000
O     13.69000000      7.53400000      4.89800000
H     14.02800000      8.29500000      4.42700000
H     12.80200000      7.41700000      4.56000000
O    -10.31100000     -5.95000000     -3.88900000
H    -10.66400000     -6.60300000     -3.28500000
H    -10.56900000     -5.10900000     -3.51200000
O      3.78400000     -8.80000000      6.69200000
H      3.46200000     -9.46500000      6.08300000
H      3.42100000     -7.97800000      6.36300000
O     -6.35500000      8.06100000     -4.21100000
H     -5.66200000      7.42400000     -4.38700000
H     -5.97200000      8.90400000     -4.45400000
O     -4.42800000      6.58100000      9.06000000
H     -4.81700000      7.14400000      8.39000000
H     -3.50700000      6.83800000      9.08400000
O     -7.62100000     -5.07300000      2.67100000
H     -7.62700000     -5.99500000      2.92600000
H     -6.84300000     -4.98200000      2.12100000
O      8.62400000      3.37300000     -8.39100000
H      7.75800000      3.44300000     -7.98900000
H      9.09500000      4.14700000     -8.08300000
O    -15.97100000     -6.26600000      7.39800000
H    -15.73800000     -6.65200000      8.24200000
H    -15.13900000     -5.96000000      7.03700000
O     -4.07000000      1.37700000     -4.94000000
H     -4.61700000      1.68400000     -4.21700000
H     -4.46600000      0.54600000     -5.20300000
O     -1.34900000     -3.30400000     11.34700000
H     -1.64800000     -2.58400000     11.90200000
H     -1.07200000     -2.88100000     10.53400000
O     13.70200000     -1.56500000    -10.15300000
H     13.48400000     -0.72000000     -9.75800000
H     13.35800000     -1.50800000    -11.04400000
O     11.76900000     -5.15400000      4.77200000
H     11.53600000     -5.68300000      4.00900000
H     10.94900000     -5.05800000      5.25600000
O     -4.38900000     -4.31900000     -5.17600000
H     -4.13300000     -3.65900000     -4.53100000
H     -5.22600000     -4.65500000     -4.85500000
O      8.81000000      6.67900000     -3.67500000
H      8.01600000      7.19800000     -3.80300000
H      8.99200000      6.30300000     -4.53600000
O     -7.14900000     -2.60000000      3.96400000
H     -7.42400000     -3.29800000      3.37000000
H     -7.36300000     -2.93000000      4.83700000
O     -5.44700000     -1.17000000      6.25200000
H     -5.38500000     -2.00000000      5.78000000
H     -5.06500000     -0.52600000      5.65600000
O     12.04800000      2.50800000      7.10500000
H     12.52000000      2.09500000      7.82800000
H     11.96700000      3.42600000      7.36400000
O      2.62600000     15.58100000     -3.08400000
H      2.87900000     14.91800000     -3.72600000
H      2.50000000     15.09200000     -2.27000000
O     -5.44000000     -0.64300000     -6.28400000
H     -5.35100000     -0.40300000     -7.20700000
H     -6.33300000     -0.38400000     -6.05500000
O      8.44000000     14.63900000     -1.09000000
H      9.34300000     14.47300000     -0.82200000
H      8.15000000     15.35400000     -0.52300000
O     -2.63600000     17.41500000     -4.21800000
H     -3.45900000     17.27500000     -3.75100000
H     -2.12300000     16.62600000     -4.04300000
O      7.48200000     -6.62100000     -3.25400000
H      6.53500000     -6.74700000     -3.20500000
H      7.64400000     -6.37200000     -4.16400000
O     11.13300000      6.74400000      9.91800000
H     11.40100000      7.35200000      9.22900000
H     11.19100000      7.25600000     10.72500000
O     -5.85900000    -13.33600000     -7.81800000
H     -5.19400000    -12.77800000     -7.41400000
H     -6.62500000    -12.76900000     -7.90800000
O     10.67500000     -7.78000000      0.49500000
H     10.11300000     -7.11200000      0.10300000
H     10.42000000     -7.79700000      1.41800000
O     -4.54000000     -5.21400000      5.87900000
H     -4.16600000     -5.04000000      6.74200000
H     -5.45900000     -4.96000000      5.96000000
O     -5.06500000    -10.90700000      2.58100000
H     -5.52400000    -11.25400000      3.34700000
H     -4.13700000    -10.98800000      2.80100000
O     -6.18000000     -3.92100000      8.79300000
H     -6.99000000     -3.71500000      9.26000000
H     -6.46400000     -4.13300000      7.90400000
O     -5.25600000     -1.03400000     10.79200000
H     -5.57600000     -0.31400000     11.33600000
H     -4.62300000     -1.49000000     11.34600000
O     -6.37500000      9.38500000     -1.68000000
H     -6.34700000      8.87900000     -2.49200000
H     -6.08400000      8.77200000     -1.00500000
O      0.90800000      5.48100000     -5.04300000
H      0.82000000      5.55200000     -4.09300000
H      1.32400000      4.63000000     -5.18200000
O      1.15900000      5.38500000    -14.09400000
H      0.53900000      4.89900000    -14.63800000
H      1.37100000      4.78600000    -13.37900000
O     -0.23400000      3.87700000    -15.84900000
H      0.12200000      2.99200000    -15.93000000
H     -1.16000000      3.78400000    -16.07300000
O      8.96900000     -0.86700000     -9.66000000
H      8.69500000     -1.56800000     -9.06800000
H      9.66800000     -1.25700000    -10.18600000
O      9.07800000     -2.35600000     14.30800000
H      9.10500000     -3.10700000     13.71500000
H      9.17400000     -2.73600000     15.18100000
O     -0.93700000     -2.13400000    -17.93100000
H     -0.22200000     -1.50100000    -17.87300000
H     -0.72800000     -2.66200000    -18.70200000
O     -6.29100000     -2.25300000    -13.35000000
H     -6.27000000     -3.06300000    -13.85900000
H     -6.51000000     -1.57400000    -13.98800000
O     -9.39800000     -2.24400000     -5.86900000
H     -9.09200000     -2.46800000     -6.74800000
H    -10.35300000     -2.25000000     -5.93900000
O     -2.16300000     -4.47600000     -7.87900000
H     -2.16200000     -3.66300000     -7.37500000
H     -2.91500000     -4.39300000     -8.46600000
O    -13.26500000     -2.03700000    -10.72800000
H    -13.67000000     -2.28300000     -9.89700000
H    -12.34000000     -1.91100000    -10.51600000
O      4.26100000      9.19300000      2.49400000
H      3.90400000     10.05600000      2.70500000
H      5.21000000      9.31000000      2.53500000
O     -0.08400000    -14.52000000     -3.48200000
H      0.87300000    -14.54700000     -3.46800000
H     -0.29700000    -13.58700000     -3.51200000
O      1.65400000    -17.13100000     -3.72500000
H      2.00600000    -16.72400000     -2.93300000
H      2.41400000    -17.23400000     -4.29900000
O      4.92700000     -2.37900000      1.94100000
H      5.42400000     -3.08900000      2.34600000
H      4.02300000     -2.53200000      2.21700000
O      1.97800000      5.04100000    -11.30800000
H      1.50100000      5.83500000    -11.06900000
H      2.74400000      5.03900000    -10.73400000
O     12.43800000     -8.86000000     -4.73100000
H     12.14500000     -9.60600000     -4.20900000
H     12.71400000     -8.20900000     -4.08500000
O    -14.89500000     -0.99100000      0.47400000
H    -15.70200000     -1.48700000      0.62000000
H    -15.05400000     -0.50800000     -0.33700000
O      9.21000000      1.14900000     -4.13300000
H      9.34400000      0.51200000     -4.83500000
H      8.28400000      1.06400000     -3.90600000
O      0.62400000      1.26700000      8.85700000
H      1.55900000      1.43900000      8.96400000
H      0.28300000      1.23600000      9.75100000
O      3.22500000     -4.79100000     -1.74300000
H      3.19700000     -4.02800000     -2.32000000
H      2.31700000     -5.09300000     -1.70100000
O      6.38200000      8.50500000     -3.19500000
H      6.45800000      8.37800000     -2.24900000
H      5.66300000      9.12800000     -3.29600000
O     -4.37100000      8.16100000      6.35300000
H     -3.74900000      7.43800000      6.27200000
H     -4.76900000      8.23300000      5.48500000
O    -11.13100000      2.52200000      7.56200000
H    -10.42200000      2.21400000      8.12700000
H    -10.99200000      2.06400000      6.73300000
O     11.62200000      1.95000000     -7.93000000
H     11.32500000      2.38200000     -7.12900000
H     10.94200000      2.14700000     -8.57400000
O    -11.95000000      3.76100000     -7.26700000
H    -11.00900000      3.93300000     -7.23300000
H    -12.34400000      4.49300000     -6.79300000
O     -3.00800000      7.26000000     13.24400000
H     -3.94600000      7.07900000     13.18500000
H     -2.71900000      6.77600000     14.01800000
O     10.72300000     -5.14300000      9.83900000
H     10.96300000     -4.47000000      9.20300000
H     10.49900000     -5.90700000      9.30700000
O     -5.64100000    -12.09000000    -10.95900000
H     -5.99700000    -12.88900000    -11.34700000
H     -5.93300000    -11.39000000    -11.54200000
O     11.26700000     10.92100000      3.36500000
H     10.69800000     10.35600000      3.88700000
H     11.27500000     11.75400000      3.83700000
O      1.41900000    -17.76400000      0.69300000
H      0.85300000    -18.42000000      0.28500000
H      1.61500000    -18.12200000      1.55900000
O      6.63800000      3.36500000     -6.57300000
H      7.03300000      3.70800000     -5.77100000
H      5.75500000      3.73300000     -6.58100000
O     -0.13400000     -8.71000000     -3.70600000
H     -0.48100000     -9.19600000     -4.45400000
H     -0.53600000     -9.12500000     -2.94300000
O     -7.34000000     -5.18000000     12.22300000
H     -7.50500000     -6.12200000     12.22100000
H     -6.38600000     -5.10400000     12.26000000
O      4.72100000     -0.92300000     -3.10000000
H      5.34300000     -1.36000000     -2.51800000
H      4.87600000     -1.31900000     -3.95800000
O    -15.34700000     -5.10400000      2.70600000
H    -15.92600000     -5.39000000      3.41300000
H    -15.13500000     -5.90800000      2.23100000
O     -0.40800000     -9.72000000     -6.84000000
H     -1.18100000     -9.30400000     -7.22100000
H     -0.27700000    -10.50900000     -7.36500000
O     -5.17200000      6.26500000    -12.50000000
H     -5.05300000      7.21200000    -12.42000000
H     -6.11600000      6.13400000    -12.41500000
O     -3.31300000     12.51800000    -10.82300000
H     -4.22500000     12.62200000    -11.09300000
H     -2.89900000     13.34900000    -11.05500000
O    -10.93200000     -6.02500000     -0.53600000
H    -11.13100000     -5.70800000      0.34500000
H    -11.31500000     -5.37000000     -1.11900000
O     13.02000000     -4.21400000     -5.42200000
H     12.24100000     -3.75600000     -5.10700000
H     13.17600000     -4.89700000     -4.77000000
O     -5.94800000      3.51100000     14.40700000
H     -6.20700000      2.76800000     14.95200000
H     -6.41400000      4.25800000     14.78300000
O     10.36200000      3.24700000     -5.69400000
H      9.92600000      2.72400000     -5.02200000
H      9.80700000      4.02000000     -5.79500000
O    -12.44000000     -2.47300000     -6.07700000
H    -12.40200000     -2.32800000     -7.02200000
H    -12.28600000     -3.41200000     -5.97100000
O     -3.07900000     -4.42700000      8.01300000
H     -3.16500000     -3.54400000      8.37300000
H     -2.15000000     -4.63700000      8.11300000
O      4.27000000    -11.35400000      0.54500000
H      4.82100000    -10.60700000      0.30900000
H      3.37900000    -11.00600000      0.53800000
O     -8.82600000     11.45700000     -6.45800000
H     -9.69500000     11.84300000     -6.55900000
H     -8.94900000     10.75300000     -5.82100000
O     -3.78500000     -1.77800000      8.59700000
H     -4.29300000     -1.46800000      9.34700000
H     -4.40100000     -1.75600000      7.86500000
O    -16.50100000      4.38000000     -6.46900000
H    -15.74500000      4.92600000     -6.25300000
H    -16.14400000      3.68000000     -7.01400000
O     16.99200000     -2.69800000      0.14200000
H     16.48000000     -2.69500000      0.95100000
H     16.39500000     -2.35100000     -0.52100000
O     -9.93600000     13.23100000      6.14100000
H    -10.67200000     12.67300000      5.89000000
H    -10.11000000     13.46200000      7.05300000
O     -4.83700000    -16.93700000     -1.47500000
H     -4.63300000    -17.09400000     -2.39600000
H     -4.10500000    -16.41100000     -1.15300000
O      8.85100000      6.70500000    -14.48300000
H      8.64800000      7.59000000    -14.78600000
H      7.99600000      6.28700000    -14.37700000
O    -13.11300000      1.67000000    -10.32800000
H    -12.60500000      0.89400000    -10.56400000
H    -13.07300000      2.22900000    -11.10500000
O      8.84800000     -0.42200000      9.23600000
H      9.19000000      0.37000000      8.82100000
H      9.29100000     -1.14000000      8.78400000
O     -4.06500000     -4.58800000     -9.99700000
H     -4.04400000     -4.98800000    -10.86600000
H     -4.30600000     -3.67600000    -10.15800000
O     -6.50500000    -10.44900000     -8.70900000
H     -6.11000000    -11.02200000     -9.36500000
H     -7.44400000    -10.48500000     -8.89200000
O    -14.60000000      9.25600000      6.18300000
H    -14.38400000      8.80500000      5.36600000
H    -14.96600000     10.09400000      5.90300000
O      3.47300000    -16.59200000     -1.05000000
H      2.78400000    -16.96600000     -0.50100000
H      3.66300000    -15.74300000     -0.65000000
O      7.70000000      5.09700000      4.46700000
H      6.77900000      5.32800000      4.34300000
H      8.01000000      4.87300000      3.58900000
O     -5.77900000     -7.77800000     11.38100000
H     -5.95200000     -8.56800000     10.86900000
H     -5.15600000     -7.28100000     10.85000000
O      6.55800000    -10.30100000     -5.48200000
H      7.22900000    -10.00600000     -4.86600000
H      6.32800000     -9.51600000     -5.98000000
O      0.63200000     -5.03100000     -2.36500000
H     -0.20000000     -4.75100000     -1.98400000
H      0.58000000     -4.75800000     -3.28100000
O    -13.32400000     -5.60100000      9.81900000
H    -13.17500000     -4.92800000      9.15500000
H    -14.20600000     -5.42400000     10.14500000
O     13.76100000      1.43700000      3.86300000
H     13.52500000      1.22100000      2.96100000
H     14.22500000      2.27200000      3.79500000
O     14.32200000    -11.34500000      2.17900000
H     14.54200000    -10.42100000      2.29700000
H     14.06300000    -11.64300000      3.05100000
O      0.95400000      8.92800000     -0.91500000
H      1.83100000      8.55900000     -1.01800000
H      1.09800000      9.87100000     -0.83100000
O    -12.10300000      4.45700000    -10.54300000
H    -11.99500000      3.75800000     -9.89800000
H    -12.52300000      5.16800000    -10.05900000
O      6.88700000    -12.23800000     10.38500000
H      6.40600000    -12.88300000     10.90400000
H      7.80800000    -12.42600000     10.56400000
O     16.26300000     -2.19900000     -3.90800000
H     15.30700000     -2.20000000     -3.94900000
H     16.50500000     -1.27500000     -3.96300000
O      4.43400000     15.62100000      0.05800000
H      4.82000000     15.65600000      0.93300000
H      3.85500000     14.85900000      0.08200000
O     -8.79100000     -1.20600000     16.37200000
H     -8.21100000     -1.06800000     15.62300000
H     -9.62300000     -1.47600000     15.98300000
O     -7.42200000     -1.23600000     13.83300000
H     -6.48700000     -1.41000000     13.72100000
H     -7.78500000     -1.30500000     12.95000000
O     -7.50100000     -0.94000000      8.33300000
H     -6.88000000     -0.74700000      7.63000000
H     -7.03400000     -1.55200000      8.90300000
O      0.20700000     10.20100000     14.67900000
H      0.16200000     10.44900000     13.75600000
H      1.13500000     10.02500000     14.83600000
O    -16.56300000      6.36900000      1.96700000
H    -17.40900000      6.34400000      2.41500000
H    -16.17500000      5.51200000      2.14100000
O     10.90200000      0.31500000    -14.01100000
H     11.51200000     -0.01300000    -13.34900000
H     11.17200000     -0.11800000    -14.82100000
O    -14.37500000     10.28400000     -2.49000000
H    -15.24900000     10.38400000     -2.11100000
H    -14.16000000      9.36100000     -2.35500000
O      1.82700000    -11.23900000     -1.38300000
H      2.15000000    -11.85300000     -2.04300000
H      1.44700000    -11.79500000     -0.70400000
O    -10.83200000      7.48300000     -0.49700000
H    -11.29000000      6.73200000     -0.12000000
H    -10.56100000      8.00300000      0.25900000
O     -3.79100000     10.13700000      0.85600000
H     -2.83600000     10.19600000      0.86700000
H     -3.97400000      9.26900000      0.49700000
O     -3.73600000      0.17800000    -13.55100000
H     -3.21100000      0.96800000    -13.41800000
H     -3.10200000     -0.53800000    -13.52400000
O    -12.99200000      9.08100000      0.84300000
H    -13.91800000      8.85000000      0.91100000
H    -12.55200000      8.49200000      1.45600000
O      9.97400000      9.69400000      5.48700000
H     10.64800000      9.12200000      5.85400000
H      9.52500000     10.05600000      6.25000000
O     -7.21900000      1.14400000     -3.23800000
H     -7.41600000      0.42600000     -3.84100000
H     -8.00700000      1.68800000     -3.24800000
O    -12.43400000      5.71300000      0.86100000
H    -12.07300000      5.13200000      1.53000000
H    -13.31000000      5.36800000      0.69100000
O      4.42300000      6.47600000     -5.84900000
H      4.02900000      5.83200000     -6.43700000
H      3.97300000      7.29600000     -6.05500000
O    -13.65200000     -9.57700000     -5.29000000
H    -13.03200000     -9.94700000     -5.91800000
H    -13.96800000     -8.77600000     -5.70800000
O      6.71600000      3.22300000      2.19200000
H      6.17800000      2.62100000      1.67800000
H      6.30900000      3.22700000      3.05900000
O     -1.89600000     -1.67900000    -12.56100000
H     -1.79600000     -2.51200000    -13.02200000
H     -1.37700000     -1.78400000    -11.76300000
O     -1.49000000     -4.97100000    -13.39900000
H     -0.77900000     -4.43600000    -13.75200000
H     -1.07100000     -5.51600000    -12.73300000
O     -8.06800000     10.50000000    -10.79900000
H     -8.54000000     11.00000000    -11.46500000
H     -7.70600000     11.16400000    -10.21200000
O      0.49800000     -7.93400000      4.43700000
H     -0.33600000     -7.53900000      4.69000000
H      0.64200000     -7.63700000      3.53800000
O     -9.33500000      3.96800000     -7.90800000
H     -8.42000000      3.83100000     -8.15300000
H     -9.60100000      4.74700000     -8.39600000
O     -3.33900000    -12.92100000     -9.54200000
H     -3.95600000    -12.46200000    -10.11300000
H     -3.17900000    -13.75400000     -9.98400000
O     -5.28900000     10.18600000     -5.72600000
H     -5.66400000     10.27900000     -6.60200000
H     -4.89900000     11.04000000     -5.54000000
O    -13.36400000     -3.14100000      3.39600000
H    -13.94200000     -2.55200000      3.88000000
H    -13.87500000     -3.94300000      3.28700000
O      4.17600000     -0.20700000      9.86400000
H      5.09600000     -0.46900000      9.91500000
H      3.83200000     -0.37100000     10.74200000
O      4.81100000      5.14700000      1.19900000
H      5.00800000      5.40400000      0.29800000
H      5.55400000      4.60200000      1.46000000
O     -0.54900000     -2.62600000    -15.20600000
H     -0.51400000     -1.68700000    -15.02400000
H     -0.79600000     -2.68200000    -16.13000000
O      4.00100000      3.88700000     -7.46600000
H      3.05300000      3.82600000     -7.35200000
H      4.11500000      4.48200000     -8.20700000
O     -3.02800000     13.72600000      6.42400000
H     -3.50700000     14.22900000      7.08400000
H     -2.61000000     13.02100000      6.91800000
O     12.52000000      6.82500000     -3.83600000
H     13.38500000      6.92700000     -3.43900000
H     12.15200000      6.04900000     -3.41200000
O      7.78300000     -2.79700000     -7.86900000
H      7.11800000     -3.48300000     -7.81500000
H      8.59200000     -3.26400000     -8.08100000
O     -5.65100000     -8.28800000      8.03400000
H     -6.29300000     -8.93800000      8.31700000
H     -5.47000000     -8.51200000      7.12100000
O      5.99600000      7.08700000      9.52600000
H      5.56900000      6.96200000     10.37300000
H      6.84300000      7.47600000      9.74000000
O      4.37400000     -2.56500000    -15.54300000
H      4.36900000     -1.72600000    -15.08200000
H      4.09200000     -3.20100000    -14.88600000
O    -10.84900000      8.84400000     -3.06300000
H    -11.04900000      8.35600000     -2.26400000
H    -10.35500000      9.60600000     -2.76100000
O      9.21900000      1.71200000    -10.50100000
H      9.11200000      0.78800000    -10.27500000
H      8.93500000      2.18400000     -9.71800000
O      7.17000000      0.11300000    -14.91200000
H      6.53500000      0.05800000    -14.19900000
H      7.83100000      0.73000000    -14.59700000
O     -3.75100000    -12.22900000      5.11600000
H     -3.83800000    -12.87500000      5.81600000
H     -3.00900000    -11.68500000      5.38300000
O     12.63600000     -4.98100000      1.26300000
H     12.58200000     -5.72800000      0.66600000
H     13.53900000     -4.99300000      1.58000000
O     11.21200000      6.89200000      3.81600000
H     10.53000000      6.22100000      3.78800000
H     11.19200000      7.29100000      2.94700000
O      3.48000000     -2.92300000     -7.28600000
H      4.03700000     -3.62300000     -7.62600000
H      4.09400000     -2.27500000     -6.94000000
O      8.63000000     14.30900000     -6.78900000
H      8.78400000     14.87800000     -6.03500000
H      8.75900000     13.42300000     -6.45200000
O      4.71500000      1.33900000    -16.56600000
H      4.26300000      0.94300000    -15.82000000
H      5.60600000      1.49200000    -16.25200000
O     14.72200000     -1.79500000      2.71800000
H     15.40900000     -1.59400000      3.35200000
H     13.93800000     -1.93400000      3.25000000
O     15.60300000      3.43600000      8.34000000
H     15.42400000      3.19300000      7.43200000
H     14.98200000      2.91800000      8.85300000
O      2.66600000     -9.09500000      0.50600000
H      2.19300000     -8.30400000      0.76400000
H      2.18200000     -9.42800000     -0.25000000
O      3.91400000     11.29500000      4.43700000
H      4.47700000     12.06600000      4.36000000
H      4.20500000     10.86600000      5.24200000
O      0.46600000     12.79300000     -5.29200000
H      0.29100000     13.52900000     -5.87800000
H     -0.33200000     12.26600000     -5.32500000
O    -11.19200000    -13.26400000     -5.39700000
H    -11.32500000    -13.62700000     -4.52100000
H    -10.41600000    -12.71100000     -5.31100000
O    -11.60600000     -0.84500000      6.26300000
H    -11.08700000     -0.78200000      7.06400000
H    -11.18600000     -1.54200000      5.75900000
O     -1.19000000     -9.42100000    -13.73000000
H     -1.73900000     -9.60700000    -14.49200000
H     -1.81100000     -9.20000000    -13.03600000
O     -1.59800000    -11.55600000      1.06600000
H     -1.09500000    -12.00900000      1.74300000
H     -1.70900000    -10.66800000      1.40500000
O      0.92200000     16.83800000      1.23100000
H      0.58400000     17.00900000      0.35100000
H      0.19000000     16.42800000      1.69200000
O      8.71100000      0.93100000     11.66700000
H      8.95600000      0.59800000     10.80400000
H      9.35800000      1.61200000     11.85400000
O    -14.44800000      0.94000000      6.47200000
H    -13.68500000      0.36900000      6.56300000
H    -15.05100000      0.44900000      5.91400000
O      0.43000000      6.39600000      0.23000000
H      1.23800000      6.65400000      0.67300000
H      0.11900000      7.19900000     -0.18900000
O     -8.08300000     12.22900000      4.41600000
H     -8.58500000     12.58900000      5.14600000
H     -7.18900000     12.53600000      4.56500000
O      5.31300000     -1.47700000     -6.14200000
H      6.01600000     -2.05800000     -5.85300000
H      5.63000000     -0.59700000     -5.93700000
O      3.68200000     -9.55400000     -2.45900000
H      3.22900000     -8.99300000     -3.08900000
H      2.98000000    -10.01100000     -1.99700000
O     -0.34200000     15.30100000     -6.89600000
H     -1.28600000     15.35500000     -7.04600000
H      0.04500000     15.42200000     -7.76300000
O     -0.94400000    -12.90000000    -12.84100000
H     -1.10900000    -13.03600000    -13.77400000
H     -1.71000000    -12.41900000    -12.53000000
O      2.75000000     -5.90400000      8.93100000
H      2.26300000     -5.72100000      8.12700000
H      2.90900000     -5.04200000      9.31600000
O     -5.50400000     -0.87600000     -9.04900000
H     -5.10200000     -0.02000000     -9.20300000
H     -5.26500000     -1.39400000     -9.81800000
O      1.48800000     12.52200000      2.47000000
H      2.13400000     12.12700000      3.05600000
H      1.74200000     13.44300000      2.42000000
O     -7.57400000      5.54300000     -3.32800000
H     -7.63000000      4.97000000     -4.09300000
H     -7.45600000      6.42000000     -3.69400000
O     14.87800000     -1.50700000      7.07700000
H     15.15400000     -1.00800000      7.84600000
H     14.23900000     -0.94300000      6.64200000
O     -0.78400000    -10.30600000     10.05800000
H     -0.53900000    -10.46400000      9.14600000
H     -0.53800000    -11.11000000     10.51500000
O     -6.38100000     -0.26800000      2.59600000
H     -6.72300000     -0.93400000      3.19300000
H     -5.53600000     -0.02000000      2.97200000
O     15.37700000     -4.46400000     -1.84000000
H     16.21100000     -4.57500000     -2.29700000
H     15.44300000     -5.04000000     -1.07800000
O     -1.11600000      0.38300000     -8.08900000
H     -0.17400000      0.35700000     -7.92500000
H     -1.19500000      0.73000000     -8.97800000
O     15.12900000     -0.56700000     -1.04700000
H     14.60100000     -1.23000000     -1.49100000
H     14.53300000     -0.17400000     -0.40900000
O      4.96500000     -8.49700000     -6.95100000
H      4.11000000     -8.10100000     -6.78400000
H      5.17900000     -8.23600000     -7.84700000
O      0.72600000      6.65100000     -8.63100000
H     -0.22900000      6.57900000     -8.61600000
H      0.92500000      7.02300000     -9.49000000
O     14.17200000     -8.30000000     -2.16600000
H     15.11300000     -8.47500000     -2.15800000
H     13.89800000     -8.42200000     -1.25700000
O     -8.94900000     -5.29500000     -9.98000000
H     -8.49400000     -4.49100000     -9.72900000
H     -9.44700000     -5.05400000    -10.76100000
O     17.04300000     -1.64600000      5.00100000
H     17.46500000     -0.89300000      5.41500000
H     16.21400000     -1.74400000      5.47000000
O    -12.42200000     -1.84200000      1.23400000
H    -12.67600000     -2.13100000      2.11100000
H    -13.24100000     -1.82900000      0.73900000
O      4.72600000     -2.97600000     -9.80200000
H      5.26000000     -2.18900000     -9.69600000
H      3.92600000     -2.66700000    -10.22800000
O     -8.43300000     -2.60600000     -3.16900000
H     -7.49300000     -2.78400000     -3.13200000
H     -8.62400000     -2.52300000     -4.10300000
O      7.40500000      6.11700000     -1.22200000
H      7.84100000      5.27600000     -1.08700000
H      7.64400000      6.37100000     -2.11400000
O      4.58700000    -13.90300000     -0.17600000
H      4.65100000    -13.78900000     -1.12400000
H      4.38300000    -13.02800000      0.15700000
O     -5.27800000    -13.51100000     10.55700000
H     -6.07800000    -13.15700000     10.16900000
H     -5.13300000    -14.33700000     10.09600000
O     -1.04300000     14.86200000     -3.43300000
H     -1.79100000     14.41300000     -3.03900000
H     -0.38100000     14.17900000     -3.53800000
O     -1.97900000     12.06900000      8.41700000
H     -2.57200000     11.31900000      8.44000000
H     -1.16200000     11.73900000      8.79100000
O     -1.27700000    -11.74100000     -4.30600000
H     -2.21900000    -11.57800000     -4.25600000
H     -0.98700000    -11.23400000     -5.06400000
O     -8.54600000     -8.63800000      2.26600000
H     -8.92100000     -9.44300000      2.62300000
H     -9.13100000     -8.39900000      1.54700000
O      3.46900000     13.11100000     -1.01800000
H      3.79700000     13.22600000     -1.91000000
H      4.13200000     12.57100000     -0.58700000
O     -1.80600000      8.32800000    -11.78700000
H     -2.35900000      7.72400000    -11.29100000
H     -2.33100000      9.12500000    -11.86400000
O    -12.26500000      4.37600000     11.19500000
H    -11.51800000      4.87500000     11.52500000
H    -12.07800000      4.25300000     10.26400000
O      8.49600000    -12.81900000     -5.41800000
H      9.23100000    -12.20900000     -5.48000000
H      7.74500000    -12.26600000     -5.20000000
O     16.75400000      1.98000000      0.32500000
H     17.31900000      1.28400000      0.65900000
H     16.32200000      2.33200000      1.10300000
O      1.00100000     -9.49100000    -15.83600000
H      0.46400000     -9.56000000    -15.04700000
H      1.65100000    -10.18800000    -15.74500000
O      1.80000000      0.04300000     15.82600000
H      1.29100000      0.48400000     15.14600000
H      2.41200000      0.71000000     16.13700000
O    -12.57500000     11.53700000     -0.77000000
H    -12.68200000     10.80200000     -0.16600000
H    -13.32900000     11.47500000     -1.35700000
O     12.02400000     10.07900000      8.34800000
H     12.65500000      9.40200000      8.10300000
H     12.51400000     10.89900000      8.28000000
O      2.70400000     -3.04200000     -4.23300000
H      1.92600000     -3.58800000     -4.34300000
H      3.26600000     -3.27500000     -4.97300000
O     -2.03000000      3.98800000    -10.30600000
H     -1.27300000      3.66600000    -10.79500000
H     -1.75100000      3.97000000     -9.39100000
O      6.29600000     -8.41300000    -12.38300000
H      5.96200000     -7.55600000    -12.64800000
H      5.71400000     -9.04000000    -12.81100000
O     13.72200000     -8.25100000      8.89800000
H     14.05700000     -9.07600000      9.25100000
H     13.25200000     -8.50400000      8.10300000
O      5.91400000     15.36300000     -2.44600000
H      5.48000000     15.47500000     -1.60000000
H      6.71400000     14.87800000     -2.24200000
O     -4.08900000     -6.60200000      9.46800000
H     -4.67500000     -7.16000000      8.95800000
H     -3.76300000     -5.95800000      8.83800000
O      8.55800000    -11.89400000    -11.08100000
H      9.16300000    -11.15600000    -11.15500000
H      8.25100000    -11.86100000    -10.17500000
O      0.30900000     -4.67500000      3.85800000
H     -0.49500000     -4.46700000      4.33300000
H      0.02400000     -5.23700000      3.13800000
O     -7.56400000     -8.74600000     -1.31900000
H     -7.53600000     -9.54700000     -0.79600000
H     -8.16400000     -8.94800000     -2.03600000
O     -7.18800000    -14.53800000     -0.97600000
H     -7.02700000    -15.10700000     -0.22300000
H     -6.34000000    -14.13300000     -1.15700000
O    -13.82100000      1.03200000     -4.83300000
H    -13.51300000      1.66800000     -4.18700000
H    -14.77500000      1.09900000     -4.79700000
O     13.79100000      7.97300000      7.89000000
H     13.22400000      7.58900000      7.22200000
H     14.54400000      7.38200000      7.93400000
O     -3.12500000    -14.19700000     -5.46200000
H     -2.38900000    -14.41000000     -4.88900000
H     -2.76400000    -13.57500000     -6.09400000
O      3.01100000     -3.84800000      3.70700000
H      2.06100000     -3.96100000      3.70400000
H      3.16500000     -3.13000000      4.32100000
O     -0.25100000    -15.41800000      1.24100000
H     -1.08900000    -15.52600000      0.79100000
H      0.31100000    -16.09800000      0.86900000
O     15.64200000     -4.63300000     -6.58400000
H     14.71300000     -4.42900000     -6.47300000
H     16.02800000     -3.82000000     -6.90900000
O     -2.35200000      0.85300000     10.01400000
H     -2.30800000      0.40800000     10.86100000
H     -2.29600000      0.14700000      9.37000000
O    -12.06100000     -5.85400000      3.98800000
H    -11.42700000     -5.44000000      3.40200000
H    -12.42400000     -6.57700000      3.47600000
O      1.17300000     11.62900000     -0.26000000
H      1.81400000     12.15200000     -0.74100000
H      1.24400000     11.93500000      0.64400000
O      4.66100000    -16.05700000      1.85700000
H      4.31800000    -15.59500000      2.62200000
H      4.71300000    -15.38700000      1.17500000
O     -4.74900000      4.01700000    -10.75000000
H     -3.88400000      4.11300000    -10.35300000
H     -4.73700000      4.61200000    -11.50000000
O      9.48700000     12.04000000     -4.37800000
H     10.34200000     12.28400000     -4.02300000
H      9.68500000     11.38900000     -5.05100000
O    -15.90900000     -4.37100000     -3.28800000
H    -16.31200000     -5.00600000     -2.69700000
H    -15.08300000     -4.13800000     -2.86300000
O     -5.62700000     16.31800000     -6.48400000
H     -5.82600000     15.72800000     -5.75700000
H     -6.29800000     16.99700000     -6.43200000
O    -17.44600000      1.66300000      5.08400000
H    -18.10400000      1.61900000      5.77800000
H    -17.02900000      0.80200000      5.09400000
O     -8.42600000     -3.19800000     10.57800000
H     -7.97000000     -3.83700000     11.12700000
H     -9.01600000     -2.74400000     11.17900000
O      7.29100000     -7.94600000     10.01700000
H      7.17700000     -7.59600000     10.90000000
H      6.43900000     -7.82300000      9.59800000
O     -7.89600000     -5.97400000     -1.19500000
H     -7.85700000     -6.92600000     -1.11000000
H     -8.81900000     -5.75800000     -1.05700000
O     -6.29100000    -16.02000000      1.57800000
H     -5.74600000    -16.79600000      1.71000000
H     -5.79700000    -15.30800000      1.98500000
O     -3.40200000     -4.10500000     15.34700000
H     -3.56900000     -4.84800000     14.76800000
H     -3.94100000     -4.27600000     16.11900000
O      5.55200000      0.45100000    -12.64800000
H      5.48900000      1.39500000    -12.50100000
H      5.83200000      0.09500000    -11.80500000
O      3.15200000     -2.23300000      5.89200000
H      2.61500000     -1.78900000      6.54800000
H      4.03800000     -1.90700000      6.04800000
O     -1.62300000     -8.92800000     -1.28700000
H     -1.99900000     -9.51900000     -0.63500000
H     -2.27600000     -8.23500000     -1.38600000
O    -10.67600000     10.77100000      3.79800000
H     -9.97800000     11.42500000      3.75700000
H    -10.34200000     10.10200000      4.39600000
O     -9.94100000     -2.31700000     12.96200000
H     -9.79100000     -3.22500000     13.22400000
H    -10.29400000     -1.89600000     13.74500000
O    -14.57700000     -0.39300000      3.76700000
H    -13.84700000      0.21900000      3.66800000
H    -15.24300000     -0.07100000      3.16000000
O     -9.16200000     -5.01800000     14.15100000
H     -8.51400000     -4.95000000     13.45000000
H     -8.66300000     -5.32300000     14.90900000
O      0.09500000     -4.91900000     -9.30600000
H      0.70700000     -5.16600000     -8.61200000
H     -0.71100000     -4.68900000     -8.84400000
O     -0.84300000      2.20900000     16.76300000
H     -0.53300000      1.86100000     15.92700000
H     -0.38800000      3.04500000     16.85700000
O      9.22600000    -13.09400000      0.50100000
H      8.92500000    -13.99900000      0.58600000
H     10.18000000    -13.15600000      0.53400000
O      5.10600000     11.25600000     -6.41800000
H      4.86600000     12.18000000     -6.49100000
H      4.27600000     10.78600000     -6.50000000
O     -7.10200000     -7.08500000    -11.03700000
H     -7.06700000     -7.09900000    -11.99300000
H     -7.91800000     -6.62700000    -10.83400000
O     -3.40000000      4.39200000      7.48000000
H     -2.88000000      3.60100000      7.34100000
H     -2.80300000      4.99700000      7.92100000
O      7.36300000     -2.12900000     -3.87700000
H      7.41300000     -2.83800000     -3.23600000
H      8.27600000     -1.91100000     -4.06600000
O    -11.68900000      7.88000000      3.11200000
H    -11.18700000      8.69100000      3.19500000
H    -11.06700000      7.19000000      3.34000000
O     -4.56100000      4.93000000     -0.36500000
H     -4.72300000      4.40200000     -1.14600000
H     -3.63500000      5.16500000     -0.42100000
O    -11.26200000      4.00000000      2.71400000
H    -11.40800000      3.12200000      2.36300000
H    -11.18700000      3.87000000      3.66000000
O     -2.91800000     11.52100000      3.49800000
H     -2.66100000     10.96800000      2.75900000
H     -2.12500000     11.59300000      4.03000000
O      9.34200000     -4.23200000     11.88900000
H      8.40700000     -4.21000000     11.68500000
H      9.75600000     -4.53800000     11.08100000
O      1.29600000    -15.94100000      3.78300000
H      0.50500000    -16.17300000      3.29700000
H      1.59900000    -15.13000000      3.37500000
O     13.68500000     11.31300000      2.38700000
H     12.75400000     11.28000000      2.60900000
H     13.70600000     11.66100000      1.49500000
O     -6.97800000    -10.08100000    -11.74400000
H     -7.76300000    -10.17000000    -12.28400000
H     -6.85100000     -9.13600000    -11.66100000
O     -8.95400000     -8.39300000     -5.35100000
H     -8.34500000     -8.44700000     -6.08600000
H     -9.06200000     -7.45400000     -5.19800000
O    -12.48300000    -10.03300000     -2.19900000
H    -13.22500000    -10.32700000     -2.72900000
H    -12.66600000    -10.37300000     -1.32300000
O      0.10400000     -1.43000000     17.37900000
H     -0.18900000     -0.57300000     17.68800000
H      0.83900000     -1.23700000     16.79800000
O      7.84900000      2.77100000      5.69200000
H      7.93700000      3.53800000      5.12600000
H      7.00100000      2.88700000      6.12200000
O     10.53700000      6.58000000     -1.40800000
H     10.27000000      7.27700000     -0.80800000
H     10.07700000      6.77600000     -2.22400000
O     -8.81000000     -1.83200000     -9.89900000
H     -8.28900000     -1.49200000    -10.62700000
H     -8.26400000     -1.68800000     -9.12600000
O     13.41000000      2.03800000      9.37200000
H     13.10100000      1.47200000     10.07900000
H     13.06400000      2.90400000      9.58900000
O      7.86600000     -3.92400000     -1.94900000
H      7.70800000     -4.75000000     -2.40500000
H      7.71300000     -4.12700000     -1.02600000
O      6.76200000     -4.76500000    -11.16800000
H      5.99600000     -5.22000000    -11.51900000
H      6.46600000     -3.86400000    -11.03900000
O      9.47100000     -7.14200000      8.23800000
H      8.85700000     -6.40800000      8.26300000
H      9.08000000     -7.80100000      8.81100000
O      4.03800000      5.53200000     -9.60000000
H      4.80800000      5.11400000     -9.98400000
H      4.34400000      6.39900000     -9.33300000
O     -6.11300000     -8.06900000     -6.86800000
H     -6.04700000     -8.79900000     -7.48300000
H     -6.68300000     -7.43700000     -7.30700000
O      6.60400000     -6.14600000     16.11300000
H      5.91700000     -6.13400000     15.44700000
H      7.29500000     -6.69000000     15.73500000
O     -0.79200000     12.66000000     12.06300000
H     -0.85500000     11.71400000     11.92800000
H     -0.19100000     12.96000000     11.38100000
O      1.83700000     -1.32300000    -17.10700000
H      2.37000000     -1.30800000    -16.31200000
H      1.93100000     -2.21500000    -17.44200000
O      9.66900000      5.48500000     -7.17300000
H     10.42600000      6.05700000     -7.30000000
H      8.92700000      6.08400000     -7.09100000
O      0.44300000     -7.25700000     -0.16000000
H      0.95400000     -6.68400000     -0.73100000
H     -0.32000000     -7.50000000     -0.68500000
O     -0.43200000     -2.33900000    -10.39100000
H     -0.56700000     -3.19300000     -9.97900000
H     -0.15900000     -1.76800000     -9.67300000
O      1.44000000      4.12400000     -7.63000000
H      1.41700000      4.85900000     -8.24200000
H      0.55200000      3.76800000     -7.64900000
O      1.21800000     -1.66600000     -8.26100000
H      1.74900000     -2.35700000     -7.86500000
H      1.85200000     -1.00600000     -8.54000000
O    -11.53800000      1.24000000      2.08600000
H    -11.96000000      0.41700000      1.83900000
H    -10.62000000      1.12000000      1.84300000
O      3.71600000      9.82500000      9.13200000
H      3.28000000      9.52600000      9.93000000
H      4.59000000     10.08900000      9.42100000
O    -11.93900000    -10.91700000      4.54400000
H    -11.85600000    -10.46900000      5.38600000
H    -12.47300000    -11.68800000      4.73500000
O     14.42500000     -4.08700000     -9.63800000
H     14.36400000     -3.15400000     -9.43600000
H     13.53000000     -4.34200000     -9.86400000
O      6.68000000    -13.93700000     -8.92300000
H      6.17300000    -13.15000000     -8.72200000
H      6.59400000    -14.04300000     -9.87000000
O      2.29200000      2.37700000    -11.99300000
H      3.19700000      2.42500000    -12.30000000
H      2.10600000      3.25400000    -11.65600000
O    -10.26400000     -4.44500000      2.11800000
H     -9.34200000     -4.60100000      2.31900000
H    -10.26800000     -3.61600000      1.63900000
O      9.53900000      9.15400000     -0.98300000
H      9.93000000      9.28400000     -1.84700000
H      9.81300000      9.92000000     -0.47800000
O     10.75600000     -2.14800000    -11.12600000
H     11.24700000     -2.94000000    -10.90900000
H     10.36300000     -2.33500000    -11.97900000
O     11.57600000      9.51900000     -3.15400000
H     11.92200000      8.69400000     -3.49400000
H     11.62000000     10.12200000     -3.89700000
O     -1.36800000     -6.22100000     11.31200000
H     -1.74200000     -5.43700000     11.71300000
H     -1.07500000     -5.93100000     10.44800000
O     -1.56300000      2.39100000     -4.46300000
H     -2.41500000      2.01900000     -4.69000000
H     -1.73900000      3.32000000     -4.31300000
O    -13.56200000      7.75200000     -1.74300000
H    -13.29500000      7.83700000     -0.82800000
H    -12.95600000      7.10900000     -2.11100000
O     -3.34400000      4.10600000     13.18800000
H     -3.50300000      4.35000000     12.27600000
H     -4.21300000      3.91900000     13.54100000
O      4.37500000     13.83100000      6.88200000
H      4.50200000     14.30900000      7.70100000
H      3.99500000     14.47600000      6.28500000
O     15.21400000      7.00700000     -2.44700000
H     14.81000000      6.18500000     -2.16800000
H     15.44100000      7.45000000     -1.63000000
O     -7.90300000     -7.63400000      4.61700000
H     -7.95100000     -7.85400000      3.68700000
H     -8.81300000     -7.49500000      4.87800000
O     -1.63400000      5.67400000      8.76800000
H     -1.17300000      4.90000000      8.44500000
H     -0.98000000      6.14300000      9.28600000
O      7.12700000     13.15500000      6.40900000
H      7.02200000     14.03600000      6.04700000
H      6.23200000     12.83200000      6.51500000
O     -7.14200000      4.97000000     -9.66000000
H     -6.44500000      4.53300000    -10.15000000
H     -7.45900000      5.65200000    -10.25300000
O     13.96400000    -10.62900000      5.76400000
H     13.08200000    -10.39700000      5.47200000
H     14.37800000     -9.79000000      5.96500000
O      5.95400000    -10.31400000      5.81300000
H      6.30700000    -10.54600000      6.67200000
H      5.34100000     -9.60000000      5.99000000
O      2.90300000    -15.87200000     -5.93400000
H      2.83900000    -14.94500000     -5.70500000
H      2.90300000    -15.88400000     -6.89100000
O     -7.86400000     11.10800000     -0.29100000
H     -7.32300000     10.48800000     -0.78000000
H     -7.27200000     11.47600000      0.36500000
O    -12.42000000      1.00700000     -7.16300000
H    -12.75600000      1.03800000     -6.26700000
H    -12.24100000      1.92100000     -7.38400000
O     -8.77600000      4.88500000      1.36400000
H     -9.14600000      4.57200000      2.18900000
H     -8.76300000      4.11300000      0.79800000
O     16.26300000      1.42100000     -2.50300000
H     16.12100000      1.99600000     -1.75100000
H     16.15000000      0.53700000     -2.15400000
O      2.14300000      5.11200000     10.53000000
H      1.60000000      5.81700000     10.88300000
H      1.53300000      4.39000000     10.38200000
O    -14.82600000      4.82800000     -0.60300000
H    -15.37600000      5.13000000     -1.32500000
H    -15.37300000      4.19900000     -0.13200000
O     -3.95400000     -5.61000000    -12.50000000
H     -3.10000000     -5.40100000    -12.87800000
H     -4.52500000     -5.74200000    -13.25800000
O     -5.66900000    -15.38600000     -5.82800000
H     -5.36500000    -14.93800000     -6.61700000
H     -4.96300000    -15.26000000     -5.19400000
O    -14.61300000      2.90000000     -8.20300000
H    -13.78600000      3.29000000     -7.92100000
H    -14.35800000      2.21600000     -8.82200000
O     -3.54800000     10.32600000    -12.60000000
H     -3.70000000     10.73300000    -13.45300000
H     -3.47900000     11.06200000    -11.99200000
O     -5.00700000     -0.21900000     -1.79300000
H     -5.02800000      0.37300000     -1.04100000
H     -5.78900000      0.00600000     -2.29700000
O     -0.11400000     -8.66300000    -10.06500000
H     -0.71200000     -8.54400000     -9.32800000
H     -0.09800000     -9.60900000    -10.21100000
O     -1.09000000      9.42300000      0.87100000
H     -0.93000000      8.89200000      1.65100000
H     -0.49000000      9.07100000      0.21400000
O      0.86800000     -0.83400000     11.84600000
H      1.39700000     -1.62900000     11.91400000
H     -0.01000000     -1.14800000     11.62800000
O     -1.99200000    -10.24200000      5.89500000
H     -2.40800000     -9.48500000      5.48300000
H     -1.09500000     -9.95600000      6.07000000
O    -16.85000000     -0.89600000      5.25000000
H    -16.88100000     -1.71200000      4.74900000
H    -16.56000000     -1.16200000      6.12200000
O     13.51700000     -8.53800000      0.60700000
H     12.56500000     -8.44100000      0.59100000
H     13.71500000     -8.80600000      1.50400000
O     -6.26900000     -5.46800000     -3.78700000
H     -6.85900000     -6.20900000     -3.64500000
H     -6.28200000     -4.98900000     -2.95800000
O    -10.41800000     -7.55100000      5.47100000
H    -10.92400000     -6.82300000      5.11000000
H    -10.61400000     -7.54000000      6.40700000
O      1.54500000     12.05900000    -12.35100000
H      1.26900000     11.65800000    -11.52700000
H      2.49000000     11.91200000    -12.38400000
O    -14.09400000     -0.36100000     10.50800000
H    -13.88600000      0.35900000      9.91200000
H    -15.02900000     -0.26200000     10.68500000
O     -6.33700000      1.89200000      5.28800000
H     -6.33900000      2.57600000      5.95700000
H     -6.74800000      2.30100000      4.52600000
O      9.23000000     10.11800000      8.12100000
H      9.01100000      9.39500000      8.70900000
H     10.18200000     10.19600000      8.18300000
O      6.55300000    -13.12000000      1.74500000
H      7.44200000    -12.77900000      1.64800000
H      5.98900000    -12.35300000      1.63900000
O      7.88200000    -12.36900000      5.66200000
H      8.16500000    -11.45600000      5.61700000
H      6.93600000    -12.32000000      5.79900000
O    -12.81100000     -1.25200000     -3.73800000
H    -12.52000000     -1.72700000     -4.51700000
H    -13.26300000     -0.48200000     -4.08200000
O     11.15700000    -12.14900000     -8.06400000
H     10.90100000    -11.93000000     -7.16800000
H     11.89700000    -11.57100000     -8.24900000
O      6.48300000     -8.57800000     -9.39800000
H      6.49300000     -8.52600000    -10.35400000
H      6.89400000     -9.42000000     -9.20000000
O      9.40800000     -2.63200000      7.71800000
H      8.78300000     -3.29800000      8.00100000
H      9.58900000     -2.84700000      6.80200000
O      8.95500000     -8.17600000    -13.04400000
H      8.10400000     -8.32400000    -12.63100000
H      8.95100000     -7.24700000    -13.27300000
O      4.86600000     -5.08100000     -6.54400000
H      5.57100000     -5.69500000     -6.75100000
H      4.44900000     -5.44800000     -5.76500000
O     -1.23000000      0.09200000      7.13900000
H     -1.87300000      0.69400000      6.76500000
H     -0.67300000      0.64600000      7.68600000
O     12.02600000      3.59600000     -2.97100000
H     11.81100000      2.74800000     -2.58200000
H     11.32500000      3.75400000     -3.60400000
O      0.92100000      1.41200000    -16.65600000
H      1.68300000      0.88800000    -16.41000000
H      0.95000000      1.44600000    -17.61200000
O     -7.10400000    -11.51700000      4.42100000
H     -7.93900000    -11.22000000      4.05800000
H     -7.33200000    -12.28100000      4.95200000
O      9.70200000      2.32400000      2.55800000
H      9.48200000      3.19800000      2.23600000
H      8.96500000      2.08300000      3.11900000
O    -13.62700000     -5.06100000      6.20600000
H    -13.09900000     -5.53700000      5.56600000
H    -12.99500000     -4.52400000      6.68600000
O      2.60700000     10.24400000     -5.98000000
H      2.27900000     10.60200000     -5.15500000
H      2.36200000      9.31900000     -5.95500000
O     -3.92300000     -7.41300000     -4.98400000
H     -4.74100000     -7.71600000     -5.37800000
H     -3.89100000     -6.47800000     -5.18600000
O     -1.41300000      6.26500000     -6.38700000
H     -0.54700000      5.92600000     -6.16100000
H     -1.54400000      7.00200000     -5.79100000
O     -8.52800000     -3.29100000    -15.82500000
H     -7.77100000     -3.69500000    -15.40000000
H     -8.86700000     -2.67500000    -15.17600000
O      1.49100000     -5.11400000      6.67900000
H      2.15000000     -4.42300000      6.61100000
H      1.21800000     -5.27400000      5.77600000
O      7.90200000      6.86200000     12.41600000
H      8.64200000      7.16200000     12.94400000
H      7.15200000      6.90300000     13.00900000
O      2.22700000    -10.31600000      4.85400000
H      2.93200000     -9.90500000      4.35400000
H      1.53400000     -9.65500000      4.87900000
O     -5.33000000      7.72100000     15.32500000
H     -4.82300000      7.79000000     16.13300000
H     -6.11700000      8.24100000     15.49000000
O     -9.78100000      6.53100000      9.69700000
H     -9.10000000      5.97700000     10.07900000
H    -10.06400000      6.05700000      8.91500000
O     -5.34000000      8.68700000     -9.17500000
H     -5.64500000      8.81500000    -10.07300000
H     -5.83100000      9.32800000     -8.66100000
O      0.88400000      4.56300000     16.40800000
H      0.85400000      5.12400000     17.18300000
H      0.42800000      5.06500000     15.73100000
O      8.13300000    -11.02000000     -0.99000000
H      8.49700000    -11.73100000     -0.46200000
H      8.87300000    -10.43300000     -1.14300000
O     -3.39900000      1.19500000     16.43000000
H     -2.53400000      1.04100000     16.81200000
H     -3.93300000      0.46700000     16.74900000
O      2.60400000      8.79000000     11.82900000
H      2.59300000      7.87700000     12.11700000
H      3.35100000      9.17700000     12.28500000
O     -2.57300000      1.74900000     14.01900000
H     -2.87500000      2.60100000     13.70700000
H     -2.96400000      1.65900000     14.88800000
O    -16.99900000     -2.74300000      3.13100000
H    -16.42500000     -3.43900000      2.81000000
H    -17.56100000     -2.53400000      2.38500000
O     -8.34600000    -12.57000000     -8.19600000
H     -8.80000000    -13.40500000     -8.30400000
H     -8.87000000    -12.09300000     -7.55300000
O     -1.12900000     17.48300000     -0.74500000
H     -1.78000000     18.18500000     -0.77100000
H     -0.88900000     17.34500000     -1.66100000
O    -13.97500000     -6.89800000     -5.69900000
H    -13.31900000     -6.20300000     -5.66000000
H    -14.79500000     -6.44300000     -5.89200000
O      9.95600000     -2.35000000     -2.63000000
H     10.42800000     -2.15200000     -1.82100000
H      9.24500000     -2.93000000     -2.35700000
O     -5.24100000     -8.62600000      0.69000000
H     -5.69700000     -8.76600000     -0.14000000
H     -5.51000000     -9.36400000      1.23800000
O    -13.03900000      7.08400000      7.75300000
H    -13.20700000      7.57000000      6.94600000
H    -12.36200000      7.59100000      8.20200000
O      3.73500000     -9.92100000    -12.95200000
H      2.78000000     -9.88700000    -13.01300000
H      3.90800000    -10.22200000    -12.06000000
O     -5.70200000     15.42100000      2.62700000
H     -6.51700000     15.92000000      2.57200000
H     -5.29000000     15.72300000      3.43600000
O      2.38800000      3.94900000     13.93400000
H      1.43100000      3.95800000     13.95900000
H      2.65200000      4.01400000     14.85200000
O     15.06000000     -4.34400000      7.18500000
H     14.73700000     -3.44400000      7.20800000
H     15.06200000     -4.57500000      6.25600000
O      6.69400000      4.06100000    -10.89200000
H      7.08900000      4.92300000    -11.01700000
H      7.40000000      3.52300000    -10.53300000
O     13.34100000     -0.06800000      1.09000000
H     13.82000000     -0.28700000      1.88900000
H     12.49600000     -0.50700000      1.18900000
O    -11.30800000     -2.65400000     -8.48600000
H    -11.37300000     -3.58100000     -8.71600000
H    -10.50800000     -2.35600000     -8.91800000
O      3.31500000      6.15400000      5.58400000
H      4.21000000      5.83500000      5.47000000
H      3.25800000      6.38300000      6.51200000
O      7.16700000      2.66400000     13.02800000
H      7.40800000      2.25600000     12.19500000
H      7.76900000      3.40300000     13.11500000
O     -6.79300000     13.48200000      8.83900000
H     -6.39600000     13.55900000      9.70700000
H     -6.18800000     12.92700000      8.34700000
O     -7.58800000     -0.18400000    -15.13300000
H     -7.99000000      0.68300000    -15.09000000
H     -7.14200000     -0.20000000    -15.98000000
O     -8.20900000    -14.35100000     -4.55700000
H     -7.43600000    -14.87100000     -4.77800000
H     -8.88500000    -14.65800000     -5.16100000
O      7.74300000      4.05700000     -4.09800000
H      6.98300000      4.59200000     -3.86600000
H      7.75900000      3.36500000     -3.43700000
O     -6.16600000      1.12500000     12.04200000
H     -5.93900000      1.71700000     12.75900000
H     -7.05200000      1.38500000     11.78700000
O     10.66600000    -10.09900000     -0.76600000
H     11.15500000    -10.66500000     -0.16900000
H     10.65800000     -9.24500000     -0.33300000
O      8.64800000      4.54300000     11.01400000
H      8.36600000      5.31500000     11.50500000
H      8.00000000      4.45500000     10.31400000
O    -16.46100000      2.79500000      0.32400000
H    -16.05900000      2.11700000     -0.21800000
H    -16.07200000      2.67200000      1.19000000
O     -3.51600000    -10.09100000     14.11800000
H     -3.30500000     -9.79600000     13.23200000
H     -4.37000000    -10.51500000     14.03200000
O    -10.81200000      1.35600000      4.67900000
H    -11.12300000      0.60000000      5.17600000
H    -11.00800000      1.14000000      3.76700000
O      8.62900000     -1.40200000    -16.57000000
H      8.09900000     -0.91200000    -15.94100000
H      9.51000000     -1.39800000    -16.19500000
O      1.13900000    -10.22300000    -12.78100000
H      0.74400000    -11.04600000    -12.49300000
H      0.39400000     -9.64800000    -12.95500000
O      9.29200000      1.19400000     15.40400000
H      9.68900000      0.64000000     14.73200000
H      8.53300000      1.58800000     14.97300000
O      1.18900000    -10.28600000      8.07200000
H      1.17300000    -11.12900000      7.61900000
H      1.81000000    -10.41000000      8.78900000
O     17.37400000     -4.66900000     -4.40000000
H     17.11200000     -3.78400000     -4.14900000
H     16.74000000     -4.92600000     -5.07000000
O     -3.63700000      0.21300000      2.93300000
H     -3.67100000     -0.23000000      2.08500000
H     -3.05500000     -0.33100000      3.46300000
O      2.13500000     13.97300000    -10.49100000
H      2.73500000     14.21300000    -11.19600000
H      1.57400000     13.29800000    -10.87300000
O      0.16900000     -4.03200000     -4.92300000
H     -0.31400000     -3.22600000     -5.10600000
H     -0.50700000     -4.70600000     -4.85600000
O      2.19100000     -0.93000000      7.89600000
H      1.57800000     -0.20600000      8.02500000
H      3.04500000     -0.56600000      8.13000000
O    -15.66500000      2.76200000      2.96600000
H    -16.24800000      2.58900000      3.70500000
H    -14.94200000      3.26300000      3.34400000
O     12.32000000      0.37200000     11.33200000
H     12.08300000     -0.37300000     10.77900000
H     11.77600000      0.27200000     12.11300000
O     -9.29800000    -12.85400000     -1.69900000
H     -8.49700000    -13.32200000     -1.46400000
H     -8.99300000    -12.07800000     -2.17000000
O     15.87100000     -6.18600000      0.27500000
H     15.91100000     -7.14000000      0.34400000
H     15.87100000     -5.88000000      1.18200000
O    -10.08000000     -2.24800000    -13.75000000
H    -10.05500000     -1.52800000    -14.38000000
H    -10.87400000     -2.09000000    -13.23800000
O     -2.94700000      4.20100000    -16.63300000
H     -3.78200000      3.73300000    -16.64800000
H     -2.99000000      4.79000000    -17.38600000
O      4.83000000      3.06500000    -12.67400000
H      5.48500000      3.37400000    -12.04700000
H      4.77100000      3.76700000    -13.32300000
O     -1.98200000     -6.34700000    -15.81100000
H     -1.13200000     -6.62300000    -16.15300000
H     -1.77000000     -5.79100000    -15.06200000
O      7.05300000      8.50800000     -0.21600000
H      7.00800000      7.58800000     -0.47800000
H      7.79000000      8.86300000     -0.71300000
O    -14.32700000      8.22500000      3.70600000
H    -14.86600000      8.53400000      2.97900000
H    -13.48600000      8.00600000      3.30500000
O     -2.44900000     -4.15000000      4.39600000
H     -3.15900000     -4.34500000      5.00700000
H     -2.81300000     -4.35100000      3.53400000
O     -5.09300000     12.77800000      4.90900000
H     -4.50400000     13.46500000      5.22000000
H     -4.59400000     12.32300000      4.23000000
O      7.92800000     -0.02600000      5.75400000
H      8.07200000      0.89600000      5.54100000
H      8.56600000     -0.21500000      6.44200000
O     12.01900000     -6.48100000    -12.70900000
H     12.12400000     -7.41900000    -12.54900000
H     11.10400000     -6.30200000    -12.49000000
O      3.87900000      0.99500000      2.26100000
H      3.34000000      0.28800000      1.90700000
H      3.28900000      1.48300000      2.83500000
O     -2.00000000     11.75400000     -5.93300000
H     -2.17400000     11.26100000     -5.13100000
H     -2.84000000     12.15400000     -6.15600000
O    -12.75500000     12.32900000      2.96200000
H    -12.95000000     12.45500000      3.89000000
H    -12.06800000     11.66200000      2.95000000
O     -2.59700000      7.16300000     -9.04600000
H     -2.68800000      6.24900000     -8.77700000
H     -3.49600000      7.47900000     -9.12900000
O     -0.40100000    -14.33100000     -9.99700000
H      0.06500000    -14.35200000    -10.83200000
H     -0.20900000    -15.17700000     -9.59300000
O     -3.65600000    -17.72200000      1.83700000
H     -3.41500000    -18.51300000      1.35600000
H     -3.41000000    -17.00300000      1.25500000
O      1.19800000      2.60400000     -4.44900000
H      1.62000000      1.74800000     -4.52000000
H      0.29600000      2.45100000     -4.73000000
O     12.19100000     -1.67500000      9.18100000
H     13.02700000     -2.07600000      8.94100000
H     11.63300000     -1.80700000      8.41500000
O      0.76400000    -15.80600000      6.61200000
H      0.89500000    -16.02900000      5.69100000
H      0.54900000    -16.63900000      7.03200000
O    -11.89800000      9.39000000     -5.74200000
H    -11.69600000      9.00400000     -4.88900000
H    -12.82800000      9.61100000     -5.69000000
O     -9.09000000     -4.94100000      8.11500000
H     -9.14000000     -4.46800000      8.94500000
H     -9.56700000     -5.75500000      8.27400000
O      5.95300000      6.34900000    -13.52700000
H      5.56800000      7.20900000    -13.35500000
H      5.22300000      5.81900000    -13.84500000
O      7.33900000     -0.28600000     13.60600000
H      7.79900000      0.10400000     12.86300000
H      7.98300000     -0.86900000     14.00800000
O     15.08700000      3.34100000      2.07600000
H     15.53600000      4.03400000      2.56000000
H     14.23600000      3.71700000      1.85300000
O     11.11100000    -10.72600000      8.11000000
H     10.75700000    -10.96700000      8.96600000
H     12.03300000    -10.97600000      8.15300000
O     -3.81600000     11.39300000     -8.23800000
H     -3.54900000     12.04100000     -8.89000000
H     -3.47300000     10.56300000     -8.56900000
O      7.38900000      6.81200000     -6.19300000
H      7.24100000      7.75300000     -6.28400000
H      6.52700000      6.45200000     -5.98400000
O     11.91900000    -11.11800000     -3.25600000
H     12.46100000    -11.90500000     -3.19800000
H     11.74900000    -10.87700000     -2.34600000
O      0.27100000     -4.67300000     17.37000000
H      0.36700000     -3.92500000     16.78000000
H      1.15600000     -4.83500000     17.69600000
O    -12.43000000      5.05300000     -2.04900000
H    -12.95000000      4.94600000     -1.25200000
H    -11.52500000      4.94200000     -1.76000000
O     10.25600000    -12.37300000      3.23800000
H     10.08800000    -13.07800000      2.61300000
H      9.70100000    -12.58400000      3.99000000
O     -6.01600000     14.07100000     -1.65000000
H     -5.50400000     13.26800000     -1.74300000
H     -6.56700000     13.91600000     -0.88300000
O     13.61700000      1.24500000     -5.03300000
H     13.23500000      1.69900000     -4.28300000
H     13.14300000      0.41500000     -5.07900000
O     -0.58200000     -8.16300000      7.89500000
H     -0.82700000     -8.94900000      8.38300000
H      0.27900000     -8.36700000      7.52900000
O     -5.34200000      7.63000000      0.11400000
H     -5.87400000      7.62700000      0.91000000
H     -4.95100000      6.75700000      0.08400000
O     11.52100000     -0.94500000     -7.37200000
H     12.45800000     -1.07000000     -7.22300000
H     11.43800000     -0.02300000     -7.61300000
O     -9.54600000     14.93800000     -0.93800000
H     -9.18600000     14.23000000     -0.40300000
H     -9.10900000     15.72700000     -0.61600000
O      4.10200000    -15.33300000     -8.55200000
H      3.78500000    -14.70100000     -9.19700000
H      4.62600000    -14.81100000     -7.94300000
O     -0.08800000     -4.51400000     13.40900000
H      0.00700000     -3.74500000     13.97100000
H     -0.60700000     -4.20600000     12.66600000
O     10.60200000      2.90600000     12.06100000
H     11.45100000      3.00300000     11.62900000
H     10.08000000      3.63700000     11.73000000
O      3.25800000      6.89100000      8.19700000
H      2.97500000      6.15500000      8.73900000
H      4.10200000      7.15100000      8.56700000
O     12.17500000      2.90200000      0.64200000
H     11.26800000      2.90100000      0.94600000
H     12.44700000      1.98500000      0.69600000
O     -0.37600000     -6.35700000    -11.33800000
H     -0.24100000     -7.21300000    -10.93200000
H     -0.26900000     -5.73300000    -10.62000000
O     -9.25900000      8.81500000      5.13700000
H     -9.22100000      7.91100000      5.44700000
H     -8.77600000      9.31500000      5.79600000
O      4.01700000    -12.28800000      4.92100000
H      4.79200000    -11.73100000      4.84300000
H      3.29300000    -11.67400000      5.04500000
O      0.80200000      7.72500000    -11.14000000
H      1.31400000      8.19600000    -11.79800000
H     -0.10700000      7.95400000    -11.33600000
O      4.94000000    -15.56400000      4.88100000
H      4.64700000    -14.65300000      4.87100000
H      5.85100000    -15.52000000      5.17100000
O     -3.78700000      1.39600000      6.38800000
H     -4.28800000      1.32400000      7.20100000
H     -4.44900000      1.53500000      5.71100000
O     -0.15200000    -13.09500000      6.85800000
H     -1.06800000    -13.16400000      7.12700000
H      0.18900000    -13.98600000      6.93800000
O     -8.09500000      5.45400000      6.98200000
H     -7.71000000      6.27400000      7.29000000
H     -7.39300000      4.81000000      7.07300000
O      2.16900000     -4.24300000    -17.36000000
H      2.98800000     -4.20300000    -16.86600000
H      1.89200000     -5.15600000    -17.29200000
O     12.83500000    -13.10900000      3.68700000
H     12.68400000    -13.53400000      4.53100000
H     11.96000000    -12.88700000      3.37100000
O     10.32800000     -3.60200000     -7.74200000
H     10.28600000     -3.64000000     -6.78600000
H     10.91700000     -2.86900000     -7.92600000
O      8.48300000     -6.78000000     -0.73200000
H      7.76400000     -7.06400000     -0.16900000
H      8.09500000     -6.72200000     -1.60500000
O      9.12800000     -3.98100000      5.33600000
H      8.65900000     -4.80000000      5.49200000
H      8.79200000     -3.66900000      4.49500000
O      6.07200000      2.30400000     10.09300000
H      6.22700000      1.38600000     10.31500000
H      5.56200000      2.64500000     10.82800000
O    -11.09300000     -0.67800000     10.83900000
H    -12.00300000     -0.97300000     10.82900000
H    -10.68900000     -1.16800000     11.55500000
O    -12.50400000     -5.16600000     -8.97600000
H    -13.19300000     -5.20600000     -8.31300000
H    -12.83100000     -5.70800000     -9.69400000
O      5.62900000      1.33400000      0.18700000
H      5.03100000      1.08100000      0.89000000
H      5.05800000      1.51700000     -0.55900000
O     14.45300000      3.58600000     -5.81300000
H     13.91100000      4.20700000     -5.32600000
H     14.15100000      2.72500000     -5.52400000
O     -1.74000000      0.75600000    -10.72100000
H     -1.94900000      0.08400000    -11.37100000
H     -2.21100000      1.53300000    -11.02100000
O    -16.73000000      0.74400000     -4.74700000
H    -16.65400000     -0.21000000     -4.74700000
H    -17.67300000      0.90800000     -4.72800000
O     -4.42800000     11.31900000     -1.58500000
H     -5.01200000     10.56100000     -1.60500000
H     -3.87100000     11.17200000     -0.82100000
O     -6.02500000     11.58700000      1.64400000
H     -6.31800000     10.80400000      2.11000000
H     -5.16100000     11.35400000      1.30400000
O    -13.97700000      5.00800000      3.59200000
H    -13.05100000      5.21900000      3.71200000
H    -14.39600000      5.85300000      3.43000000
O      4.39700000     11.87000000    -12.10700000
H      4.80400000     12.60700000    -12.56200000
H      4.61300000     12.00800000    -11.18500000
O     -3.37900000    -13.33700000      0.40200000
H     -3.62400000    -13.53000000      1.30700000
H     -2.64200000    -12.73100000      0.47700000
O     13.15900000      5.53600000     -0.92700000
H     12.82200000      4.68900000     -0.63800000
H     12.40400000      6.12300000     -0.88300000
O      6.33500000     -1.03100000     -0.37300000
H      5.96300000     -1.36600000      0.44300000
H      6.23400000     -0.08100000     -0.31000000
O      1.49100000     -7.78200000     10.45500000
H      0.54400000     -7.64200000     10.48200000
H      1.83300000     -7.01900000      9.98900000
O     13.36400000     -2.74300000     -2.07700000
H     12.68600000     -3.12000000     -1.51600000
H     14.13800000     -3.28200000     -1.91300000
O     -9.80200000      5.21200000     -1.63800000
H     -8.96700000      5.29400000     -2.09800000
H     -9.76700000      5.88200000     -0.95600000
O     -4.34700000    -14.04900000      7.06700000
H     -3.67500000    -14.16400000      7.73900000
H     -4.40400000    -14.90300000      6.63800000
O     -0.47100000     14.11800000      5.58400000
H     -1.37700000     13.95700000      5.84800000
H     -0.16000000     13.27100000      5.26500000
O     -9.59800000    -11.09700000      3.24800000
H     -9.90500000    -11.77500000      2.64500000
H    -10.37200000    -10.86100000      3.75800000
O      1.61800000     17.33400000     -6.60100000
H      1.24900000     16.49800000     -6.31900000
H      0.93100000     17.73000000     -7.13800000
O     -1.27100000     10.08400000     -8.16700000
H     -1.45700000     10.81200000     -7.57400000
H     -1.75600000      9.34600000     -7.79900000
O      9.61600000      5.38700000      1.71400000
H     10.26500000      6.08600000      1.62600000
H      9.40500000      5.14200000      0.81300000
O    -10.93300000     -0.01300000    -10.83200000
H    -11.00700000     -0.20900000    -11.76600000
H    -10.26700000     -0.62100000    -10.51100000
O     -7.32600000      2.33800000    -13.93900000
H     -7.33400000      3.24600000    -13.63600000
H     -7.57400000      1.82700000    -13.16900000
O      9.34500000      5.27200000      6.92700000
H      8.76600000      5.59700000      6.23800000
H      8.75900000      4.83500000      7.54600000
O     -6.65200000     14.68900000     -4.23600000
H     -7.55700000     14.40200000     -4.35600000
H     -6.52100000     14.67900000     -3.28800000
O      1.88900000      7.71200000     -6.19300000
H      1.37500000      7.58000000     -6.99000000
H      1.65000000      6.97600000     -5.62900000
O     -8.53500000     -6.68800000     -7.49000000
H     -9.43800000     -6.99100000     -7.39000000
H     -8.55400000     -6.13400000     -8.27100000
O     11.49800000      2.48900000    -11.50400000
H     10.74900000      1.91600000    -11.34100000
H     11.12400000      3.25300000    -11.94300000
O     -2.74300000      5.16000000    -13.99100000
H     -3.19100000      5.61500000    -13.27800000
H     -3.38100000      5.14300000    -14.70400000
O     15.65400000     -8.89900000      2.41200000
H     15.71800000     -8.14100000      2.99300000
H     16.44700000     -8.85700000      1.87700000
O    -10.76100000      8.49100000     11.80900000
H    -10.11600000      7.95800000     11.34400000
H    -11.60600000      8.12300000     11.55000000
O      7.05100000     -6.33300000     -8.05100000
H      7.14500000     -6.07600000     -8.96800000
H      7.05500000     -7.29000000     -8.06900000
O    -10.48200000     -0.82100000     -2.23600000
H    -11.31300000     -0.86400000     -2.70800000
H     -9.94500000     -1.50700000     -2.63200000
O      6.15600000     -3.56700000      4.17200000
H      6.27000000     -4.33500000      4.73200000
H      5.66700000     -2.94700000      4.71200000
O     10.49100000      9.78600000     -6.42000000
H     10.90500000     10.16900000     -7.19300000
H      9.58600000      9.62600000     -6.68700000
O     11.66300000     -2.42000000      0.06400000
H     11.13200000     -1.78000000      0.53800000
H     11.75800000     -3.15100000      0.67400000
O      9.41900000     -2.93900000    -13.32200000
H      9.76200000     -2.33400000    -13.98000000
H      8.47400000     -2.78800000    -13.32800000
O      7.85000000     12.45200000      9.21700000
H      7.42400000     12.82800000      8.44600000
H      8.37400000     11.72900000      8.87100000
O     -8.87700000      1.86100000      8.82500000
H     -8.72200000      1.89000000      9.76900000
H     -8.31400000      1.15300000      8.51200000
O      8.84500000      1.67600000    -13.38300000
H      9.08800000      2.14500000    -12.58400000
H      9.62300000      1.16300000    -13.60600000
O      4.08000000      4.96900000    -14.62500000
H      3.18500000      5.27100000    -14.47200000
H      4.00700000      4.36600000    -15.36500000
O    -14.72700000      5.67400000      9.38500000
H    -14.97600000      4.86800000      8.93200000
H    -14.16700000      6.13600000      8.76100000
O     -4.97500000    -12.81600000     -1.74800000
H     -4.39700000    -13.02300000     -1.01400000
H     -4.38400000    -12.53600000     -2.44700000
O    -11.17000000      1.32900000     -0.88800000
H    -10.95600000      0.42100000     -1.09900000
H    -11.57500000      1.28500000     -0.02200000
O    -16.92800000      4.78200000     -3.29100000
H    -16.32600000      4.76500000     -4.03500000
H    -17.43600000      5.58500000     -3.41200000
O      2.36700000    -13.13400000     -3.20900000
H      2.28300000    -12.65100000     -4.03100000
H      3.20700000    -13.58700000     -3.28100000
O     -3.87100000     -6.84500000     14.16500000
H     -3.90100000     -7.10800000     13.24500000
H     -3.89000000     -7.66900000     14.65100000
O      0.86900000    -12.14500000     11.24000000
H      1.39800000    -11.45100000     10.84700000
H      1.47900000    -12.87300000     11.35900000
O      6.56100000     -2.61000000    -13.19400000
H      6.12500000     -3.19800000    -13.81100000
H      5.93100000     -1.90300000    -13.05200000
O     -4.93000000     12.97600000     -5.19700000
H     -5.76100000     13.37800000     -4.94800000
H     -4.27300000     13.64500000     -5.00600000
O     -7.07000000      1.31200000     15.28800000
H     -7.89800000      1.77300000     15.42500000
H     -7.30300000      0.55800000     14.74600000
O     -4.46300000     -5.62400000    -16.09300000
H     -4.49500000     -4.68100000    -16.25300000
H     -3.54200000     -5.80500000    -15.90700000
O    -15.79800000      0.91400000     -1.68600000
H    -16.66800000      1.17200000     -1.99200000
H    -15.19500000      1.34200000     -2.29300000
O     13.12400000     -7.75900000      5.80400000
H     14.00300000     -7.42500000      5.62500000
H     12.60200000     -6.97600000      5.98300000
O     -1.89900000      6.17000000      5.02900000
H     -2.53800000      5.51500000      5.31200000
H     -1.04900000      5.77400000      5.22200000
O      6.51800000      1.42100000     -3.29000000
H      5.82100000      1.87200000     -3.76600000
H      6.10200000      0.62900000     -2.95000000
O     -9.22700000    -10.28100000      9.58200000
H     -9.12500000    -11.23000000      9.50800000
H     -9.65400000    -10.15200000     10.42900000
O     10.90600000     13.50400000     -0.36300000
H     11.63700000     13.86000000      0.14200000
H     11.23700000     12.67800000     -0.71500000
O     -8.35100000     13.82500000      1.51600000
H     -7.88900000     13.25300000      2.13000000
H     -8.33800000     14.68500000      1.93500000
O      7.18700000    -15.91500000     -4.01000000
H      6.31600000    -16.15000000     -4.32800000
H      7.78500000    -16.25200000     -4.67600000
O      3.56500000    -15.26400000      7.51000000
H      2.66400000    -14.98700000      7.34200000
H      4.01800000    -15.12500000      6.67900000
O      0.16700000      9.76600000     11.23800000
H      1.06900000      9.67800000     11.54500000
H      0.25000000     10.05900000     10.33000000
O     -5.28100000      8.07400000      3.75900000
H     -5.58300000      8.88900000      3.35800000
H     -6.04800000      7.50200000      3.74600000
O     -7.32100000    -11.24000000     -0.11200000
H     -7.70100000    -11.47600000      0.73400000
H     -6.72000000    -11.95700000     -0.31400000
O     -5.74200000    -11.55300000     12.35800000
H     -5.96600000    -10.96300000     11.63900000
H     -5.42500000    -12.34700000     11.92600000
O    -12.53700000    -10.68400000      0.53100000
H    -13.15400000    -11.09300000      1.13700000
H    -12.13900000     -9.97500000      1.03600000
O     -0.09200000      3.52400000      7.60600000
H     -0.57500000      3.14400000      6.87200000
H      0.27200000      2.76900000      8.07000000
O     -4.91200000      1.56900000      9.38500000
H     -4.00700000      1.42400000      9.66200000
H     -5.43500000      1.36600000     10.16100000
O      3.63300000     -6.73300000      4.74200000
H      3.23400000     -5.92100000      4.42800000
H      3.68300000     -7.29100000      3.96500000
O      9.02100000     -0.86000000     -6.24100000
H      8.48900000     -1.56200000     -6.61500000
H      9.78500000     -0.80600000     -6.81600000
O     -1.38200000      0.34000000    -14.95600000
H     -1.24700000      1.19400000    -15.36700000
H     -2.04700000     -0.08400000    -15.49800000
O      2.21000000      0.17500000     -4.55800000
H      3.06300000      0.02100000     -4.15200000
H      1.73800000     -0.64900000     -4.44200000
O     -1.21600000     -6.36600000     -4.72800000
H     -2.01100000     -6.71800000     -5.13000000
H     -0.80400000     -7.12100000     -4.30900000
O      7.23400000      9.60400000      2.19000000
H      7.74700000     10.41200000      2.19400000
H      7.41200000      9.21100000      1.33600000
O      5.48600000     -1.10200000      5.86000000
H      4.93800000     -0.46400000      5.40300000
H      6.36100000     -0.71400000      5.85300000
O     -6.78300000     15.17300000      6.46100000
H     -6.91900000     14.65700000      7.25600000
H     -7.64500000     15.54200000      6.26500000
O     -1.60700000    -13.15100000     -7.43900000
H     -0.76500000    -13.36400000     -7.84100000
H     -2.23800000    -13.21800000     -8.15500000
O      5.16600000     14.18900000     -6.29800000
H      5.24400000     15.07500000     -5.94500000
H      4.81400000     14.31300000     -7.18000000
O      2.92800000      3.82200000     -0.80500000
H      3.28600000      3.91900000      0.07700000
H      3.11000000      2.91200000     -1.03900000
O     -9.51400000      9.20500000      1.21800000
H     -8.91800000      9.64600000      0.61300000
H     -9.91900000      9.91600000      1.71600000
O      8.07300000     15.74300000      1.46800000
H      8.66100000     16.46600000      1.24900000
H      7.35000000     16.15800000      1.94000000
O     16.45800000      0.39100000     -7.22000000
H     15.50900000      0.31000000     -7.31200000
H     16.78100000     -0.50900000     -7.25900000
O     -4.30700000      4.01600000     16.98000000
H     -5.17100000      4.38900000     16.80400000
H     -4.40400000      3.08500000     16.78100000
O     -2.88100000    -15.78000000      0.01700000
H     -2.12500000    -15.93400000     -0.54900000
H     -3.09800000    -14.85800000     -0.11800000
O     14.04600000      1.37600000    -11.03500000
H     14.50200000      2.21200000    -11.13400000
H     13.19500000      1.51700000    -11.45000000
O      6.24300000     -5.86500000      5.56900000
H      5.33500000     -6.10200000      5.38400000
H      6.75700000     -6.59500000      5.22400000
O     -4.65700000     17.47100000      0.57900000
H     -5.16100000     17.00900000      1.24900000
H     -3.82200000     17.67100000      1.00200000
O     11.85000000      7.31200000     -6.84300000
H     11.77000000      8.24200000     -6.63400000
H     12.36900000      6.94900000     -6.12500000
O     11.26000000      7.29600000      6.94400000
H     11.39400000      7.39300000      6.00100000
H     10.63100000      6.57900000      7.02400000
O      1.57300000      5.07100000    -17.79800000
H      1.00600000      4.98800000    -17.03200000
H      1.46400000      5.97900000    -18.08000000
O     -3.42900000     13.76900000      1.96400000
H     -3.41800000     12.98200000      2.50800000
H     -4.26900000     14.18400000      2.16100000
O     13.20600000      6.23600000     -9.18100000
H     12.83700000      5.38400000     -9.41400000
H     12.75200000      6.48100000     -8.37400000
O      4.93000000    -11.80500000     -8.21000000
H      4.21000000    -11.71600000     -8.83600000
H      4.87300000    -11.02000000     -7.66600000
O      4.23800000      4.30100000     11.86600000
H      3.82200000      3.83900000     12.59300000
H      3.51200000      4.56400000     11.30100000
O     -3.28800000      9.65500000      8.28500000
H     -3.67100000      9.13200000      7.58100000
H     -2.95100000      9.00900000      8.90700000
O     -8.23500000      0.07300000     -5.89800000
H     -8.59600000     -0.80800000     -5.80100000
H     -8.43600000      0.31600000     -6.80200000
O      5.59800000      6.33200000     13.58700000
H      5.83700000      5.44100000     13.33400000
H      4.68000000      6.26900000     13.84800000
O      8.09100000    -11.24900000     -8.53800000
H      8.99700000    -11.38900000     -8.26100000
H      7.60100000    -11.16400000     -7.71900000
O    -10.06000000    -12.72500000      6.93200000
H     -9.17900000    -12.62600000      7.29400000
H     -9.94700000    -13.31300000      6.18500000
O      8.61200000      8.00200000     10.16200000
H      8.52100000      7.71800000     11.07200000
H      9.13000000      7.31300000      9.74700000
O     -7.44300000      7.24300000      2.23000000
H     -8.12900000      7.88000000      2.03300000
H     -7.86800000      6.39200000      2.12000000
O     -2.24100000     14.65000000      9.50300000
H     -1.50400000     14.05400000      9.37100000
H     -2.92800000     14.10000000      9.88100000
O     11.48200000     -0.62300000     14.08700000
H     10.80900000     -1.26300000     14.32100000
H     12.28200000     -1.14000000     13.99100000
O     13.62900000      9.06700000      0.38000000
H     13.81800000      9.13900000      1.31600000
H     14.15900000      8.32700000      0.08500000
O     -8.25500000     10.20900000      9.61100000
H     -7.54600000      9.97500000     10.21000000
H     -8.90600000     10.63800000     10.16800000
O     -3.34300000     -7.78800000      4.45900000
H     -4.20200000     -8.11900000      4.72400000
H     -3.42300000     -6.83600000      4.52500000
O     12.15200000     12.50100000     -3.96700000
H     12.29500000     13.40900000     -4.23400000
H     13.02700000     12.16900000     -3.77000000
O    -14.07500000      5.25400000     -4.78700000
H    -14.57100000      6.07100000     -4.73500000
H    -13.92700000      5.00600000     -3.87400000
O    -14.13200000     -8.03800000     -1.55200000
H    -14.36000000     -7.26800000     -2.07300000
H    -13.31300000     -8.35200000     -1.93400000
O     -2.69100000     -9.15700000      1.85600000
H     -2.59300000     -8.70600000      2.69400000
H     -3.61900000     -9.06400000      1.64100000
O     -5.58200000      3.49600000     -3.06200000
H     -6.21700000      4.21300000     -3.07000000
H     -6.09300000      2.72100000     -3.29400000
O      0.41600000     10.45500000      8.80400000
H      0.57800000      9.74200000      8.18600000
H      0.92900000     11.18800000      8.46400000
O    -12.96200000     -8.63500000      3.42300000
H    -12.52700000     -9.47600000      3.56700000
H    -13.51000000     -8.51400000      4.19900000
O      4.01100000    -11.12600000     -4.84200000
H      4.84300000    -10.87900000     -5.24500000
H      4.06100000    -10.77400000     -3.95300000
O      1.06000000      8.17300000      7.38900000
H      0.87800000      7.92100000      6.48400000
H      1.92400000      7.80300000      7.57200000
O    -12.28500000     -3.40700000      7.87400000
H    -11.36200000     -3.55000000      7.66300000
H    -12.40600000     -2.46100000      7.78800000
O      9.14100000    -15.15700000     -2.39700000
H      8.79200000    -15.47200000     -1.56300000
H      8.45500000    -15.35500000     -3.03400000
O      2.91400000     10.64500000     -8.59500000
H      2.76600000     10.67600000     -7.65000000
H      2.08900000     10.32200000     -8.95700000
O     10.00200000      4.37200000    -12.89700000
H     10.14100000      5.11800000    -13.48100000
H      9.43200000      4.71200000    -12.20600000
O     -4.47800000    -14.42600000      2.92500000
H     -4.29800000    -15.26600000      3.34600000
H     -4.39200000    -13.78200000      3.62800000
O     -4.31100000     13.08800000     10.31200000
H     -4.32500000     12.56200000     11.11100000
H     -4.80800000     13.87600000     10.53500000
O     -0.23500000    -11.28000000    -10.59600000
H     -1.07600000    -11.10700000    -11.02100000
H     -0.25400000    -12.21600000    -10.40000000
O     -7.72900000      6.47400000    -11.92700000
H     -8.31600000      6.37200000    -12.67600000
H     -8.16600000      7.11300000    -11.36400000
O      3.46000000    -13.91200000    -10.79000000
H      2.79100000    -14.20400000    -11.41000000
H      4.22700000    -13.73000000    -11.33400000
O      2.66900000     -3.30500000      9.50300000
H      2.55700000     -3.23900000     10.45200000
H      2.19700000     -2.54900000      9.15400000
O    -10.68700000      4.93600000      5.67500000
H     -9.82600000      5.07800000      6.06700000
H    -11.18500000      4.47600000      6.35100000
O      4.92500000     -7.77600000      8.78700000
H      4.46000000     -8.46300000      8.31000000
H      4.26100000     -7.10500000      8.94900000
O      5.52700000     13.65000000     10.93700000
H      5.71200000     13.35500000     11.82800000
H      6.16700000     13.19000000     10.39400000
O      7.88500000    -15.11200000      5.21800000
H      8.16500000    -15.64700000      4.47500000
H      8.01400000    -14.21000000      4.92600000
O      3.65000000     16.20200000      5.06900000
H      4.20600000     16.85000000      5.50200000
H      3.11700000     16.71300000      4.45900000
O      8.40300000     11.89900000     -1.68500000
H      8.77500000     11.85200000     -2.56600000
H      8.45900000     12.82600000     -1.45200000
O     -5.10100000     16.64900000      4.91700000
H     -5.37000000     17.53200000      5.17400000
H     -5.45500000     16.08300000      5.60300000
O    -16.29500000     -5.11300000     -5.94800000
H    -17.17200000     -5.44700000     -5.75900000
H    -16.02400000     -4.68000000     -5.13900000
O      1.56600000     -8.62900000     14.78000000
H      2.05300000     -8.84300000     13.98500000
H      0.67500000     -8.45600000     14.47700000
O     -1.87600000      5.13200000     -3.53800000
H     -1.83600000      5.10100000     -2.58200000
H     -1.53500000      5.99700000     -3.76400000
O      0.47500000      5.55300000      5.80200000
H      0.57800000      4.93000000      6.52200000
H      1.31900000      5.53900000      5.35000000
O     -0.93800000    -16.37900000     -1.59600000
H     -0.55300000    -15.80800000     -2.26100000
H     -1.03000000    -17.22600000     -2.03300000
O      2.72700000     17.79100000      3.18900000
H      2.85500000     18.71500000      2.97400000
H      2.03300000     17.50200000      2.59700000
O      0.38200000     10.57800000    -10.11500000
H     -0.12000000     10.70400000     -9.31000000
H      0.11400000      9.71600000    -10.43300000
O     -9.27700000     -7.53900000      9.89300000
H     -9.22300000     -8.43100000      9.54900000
H     -8.37200000     -7.30900000     10.10500000
O      9.57600000      2.56300000    -16.13100000
H     10.51400000      2.61400000    -15.95000000
H      9.15900000      2.76600000    -15.29300000
O     -4.13300000     -2.42600000     -2.84800000
H     -4.14100000     -1.61600000     -2.33800000
H     -4.80100000     -2.97500000     -2.43600000
O     -3.25300000     -8.20600000    -11.91000000
H     -3.49400000     -8.17400000    -10.98400000
H     -3.36800000     -7.30800000    -12.21900000
O     -2.71500000     17.52400000      4.45600000
H     -2.02600000     16.99400000      4.05600000
H     -3.45800000     16.92700000      4.54000000
O     -0.77400000     15.10400000      2.78300000
H     -0.74500000     14.71000000      3.65500000
H     -1.51100000     14.67200000      2.35000000
O      5.19500000     11.66700000     -9.54800000
H      5.68300000     11.58400000     -8.72900000
H      4.42000000     11.11900000     -9.42300000
O      4.60800000    -14.59400000     -2.91300000
H      4.17300000    -15.39200000     -2.61300000
H      5.51000000    -14.86400000     -3.08800000
O     17.11600000      5.15500000      2.68800000
H     17.70300000      4.64800000      2.12700000
H     17.56200000      5.99500000      2.80400000
O      7.34400000      8.94300000    -12.02100000
H      8.26400000      8.88200000    -12.27900000
H      7.37000000      9.07500000    -11.07300000
O     -5.94300000      3.67800000      7.36100000
H     -5.06500000      4.04900000      7.27500000
H     -5.92900000      3.22200000      8.20300000
O    -14.31400000     -0.34000000     -8.47700000
H    -14.75700000      0.28600000     -9.05000000
H    -13.44800000      0.03900000     -8.33200000
O     -1.79600000     -4.11400000     -1.96900000
H     -2.37000000     -3.43900000     -2.33000000
H     -2.33800000     -4.90200000     -1.94600000
O      9.94900000      8.66600000     -9.84300000
H     10.05500000      9.09900000    -10.69000000
H     10.71200000      8.94100000     -9.33600000
O      4.81000000      9.41300000    -13.52100000
H      4.29300000     10.04600000    -13.02200000
H      5.57900000      9.25000000    -12.97500000
O      4.08000000     -8.97000000      3.06600000
H      5.00300000     -8.72600000      3.00700000
H      3.84800000     -9.24600000      2.17900000
O      4.32000000     13.35800000     -3.69400000
H      4.72400000     14.17600000     -3.40300000
H      4.42600000     13.36300000     -4.64500000
O     10.40600000     -9.07900000     12.47400000
H     10.92100000     -9.10300000     13.28100000
H     10.39900000     -8.15600000     12.22200000
O     -0.30100000      7.35600000     15.00700000
H     -1.24800000      7.29800000     15.13700000
H     -0.09700000      8.28200000     15.13900000
O      2.42400000      6.65200000     13.46000000
H      2.50700000      5.69900000     13.48800000
H      1.62400000      6.83800000     13.95300000
O     -1.01800000     -2.05100000      8.85700000
H     -0.34000000     -1.96500000      8.18700000
H     -1.83800000     -1.88800000      8.39000000
O      9.57900000     -7.85600000     -8.35600000
H     10.01000000     -8.38400000     -9.02800000
H     10.29800000     -7.45900000     -7.86500000
O      0.17400000      7.11700000      9.88700000
H      0.41700000      7.33800000      8.98800000
H      0.10700000      7.96200000     10.33200000
O     -4.67400000     -8.37900000     -9.61200000
H     -5.38700000     -8.93700000     -9.30000000
H     -5.10700000     -7.57200000     -9.89100000
O     11.55800000      7.47900000      1.20600000
H     10.86700000      8.09200000      0.95600000
H     12.37100000      7.96400000      1.06300000
O      8.34000000     12.18200000      4.07400000
H      8.12500000     12.51800000      4.94400000
H      9.12500000     11.65100000      4.21000000
O      5.15100000      3.98000000     16.22900000
H      5.76200000      3.25300000     16.11500000
H      4.30800000      3.56000000     16.40000000
O    -11.67900000      7.19100000    -12.19600000
H    -12.47200000      6.78500000    -11.84600000
H    -11.13000000      7.34500000    -11.42700000
O      6.84700000     -9.05600000      3.67900000
H      6.59400000     -9.48500000      4.49700000
H      7.72200000     -9.39500000      3.49200000
O      2.28200000     -2.22300000    -10.99200000
H      2.20000000     -1.68600000    -11.78000000
H      1.40300000     -2.23100000    -10.61400000
O      7.27200000     -4.11900000    -15.87400000
H      7.63600000     -3.53300000    -16.53800000
H      6.50000000     -4.50200000    -16.29100000
O     15.45900000     -0.10100000      9.36100000
H     16.14100000      0.36900000      9.84000000
H     14.64300000      0.31800000      9.63300000
O      6.32200000     -4.84500000      0.46100000
H      5.42300000     -4.56000000      0.62500000
H      6.31500000     -5.78200000      0.65800000
O     11.61600000     10.79300000     -0.66800000
H     12.43000000     10.50100000     -0.25900000
H     11.72200000     10.57500000     -1.59400000
O     14.30100000     -4.66400000      4.08600000
H     14.29000000     -3.76300000      3.76400000
H     13.45500000     -4.77400000      4.52000000
O      8.43900000      3.68800000     -0.50100000
H      7.84100000      3.26900000      0.11700000
H      9.01300000      2.98000000     -0.79500000
O      6.83100000     13.38800000      2.03300000
H      7.19500000     14.25200000      1.83700000
H      7.45700000     12.99800000      2.64300000
O     -6.55900000     11.01300000     -8.08000000
H     -7.19800000     11.41600000     -7.49200000
H     -5.95100000     11.72100000     -8.29400000
O     12.57900000     -1.57300000      4.15700000
H     11.76800000     -1.70300000      3.66500000
H     12.32800000     -1.01000000      4.88900000
O     -0.13200000      3.21000000     11.33600000
H     -1.03600000      2.89400000     11.34400000
H      0.05000000      3.43700000     12.24800000
O      8.97100000     -9.89000000      6.58100000
H      9.86600000    -10.01700000      6.89700000
H      8.43100000     -9.93000000      7.37000000
O     -7.46800000    -13.10300000      7.64500000
H     -7.64500000    -14.04300000      7.69100000
H     -6.51300000    -13.03800000      7.66300000
O     -2.34600000    -13.79700000      8.95200000
H     -2.41800000    -13.83900000      9.90500000
H     -1.91000000    -14.61400000      8.70900000
O      9.37800000     -5.19800000    -11.86200000
H      9.42700000     -4.40000000    -12.38700000
H      8.44100000     -5.34000000    -11.72900000
O    -10.59800000    -15.18700000      1.89400000
H    -10.52600000    -14.25600000      1.67900000
H    -11.53100000    -15.32300000      2.06000000
O      2.43700000     11.96000000      8.10700000
H      2.94800000     11.20000000      8.38500000
H      3.07800000     12.54500000      7.70300000
O     -7.32500000     -3.07600000     -7.79800000
H     -6.80000000     -3.71700000     -7.32000000
H     -6.68200000     -2.50600000     -8.21900000
O     -9.03500000      8.76900000     -7.76500000
H     -8.47800000      9.54600000     -7.81000000
H     -9.35700000      8.75700000     -6.86400000
O      6.94200000      9.41200000     -6.13300000
H      7.23900000      9.52600000     -5.23100000
H      6.27500000     10.08800000     -6.25300000
O     -5.25300000     11.70500000      7.59500000
H     -4.58000000     11.10400000      7.91400000
H     -4.94500000     11.97100000      6.72800000
O      6.25800000     -9.46500000     -0.33600000
H      5.71300000     -9.43200000     -1.12200000
H      6.96300000    -10.07300000     -0.55800000
O    -15.55700000     -1.54400000     -6.20200000
H    -15.29400000     -1.06700000     -6.98900000
H    -14.74900000     -1.95200000     -5.88900000
O     -2.22300000     -7.93300000     -8.43500000
H     -3.09500000     -8.08600000     -8.79800000
H     -2.31100000     -7.12400000     -7.93100000
O      0.03400000      1.27600000     14.15000000
H     -0.90600000      1.37200000     14.30200000
H      0.09600000      0.74900000     13.35300000
O    -13.42800000      7.04000000    -10.17100000
H    -13.41200000      7.07200000     -9.21400000
H    -13.78100000      7.89100000    -10.43200000
O     17.19800000      4.21100000     -6.31100000
H     16.44500000      3.91500000     -5.79800000
H     17.95800000      3.88200000     -5.83200000
O     16.13600000      5.49200000      5.43100000
H     16.38600000      5.65100000      4.52000000
H     15.32500000      5.98600000      5.54600000
O     -3.21600000     -5.22000000      1.13000000
H     -4.16200000     -5.33200000      1.03300000
H     -2.90000000     -5.07000000      0.23900000
O      1.45100000     -0.14400000    -12.68200000
H      0.50500000     -0.26700000    -12.76100000
H      1.54900000      0.74500000    -12.34300000
O     -0.66300000     -5.58800000      8.44800000
H      0.02400000     -5.27100000      7.86200000
H     -0.68500000     -6.53300000      8.30200000
O      5.18800000     10.07300000      6.41900000
H      4.71800000      9.68600000      7.15700000
H      5.98700000      9.55100000      6.34300000
O     -2.11500000     -1.39800000      4.71000000
H     -1.53400000     -1.13000000      5.42100000
H     -1.96100000     -2.33800000      4.61600000
O     -1.07300000     -6.93300000     16.31800000
H     -0.58700000     -6.11100000     16.25500000
H     -1.22600000     -7.19000000     15.40800000
O     -3.21600000     -6.69100000     -2.29200000
H     -2.83800000     -6.99900000     -3.11500000
H     -4.14000000     -6.93800000     -2.34500000
O     -7.87500000      5.06200000     11.04100000
H     -7.06800000      4.64300000     10.74300000
H     -7.58200000      5.84100000     11.51200000
O     17.56100000      1.81900000     -4.85000000
H     17.08100000      1.65000000     -5.66100000
H     16.94400000      1.59300000     -4.15400000
O     -1.31900000      7.97000000     -4.21200000
H     -0.66200000      8.47300000     -3.73100000
H     -2.06600000      8.56400000     -4.28900000
O      2.19400000      7.94300000    -13.79900000
H      3.01400000      8.03700000    -14.28400000
H      1.86500000      7.07900000    -14.04900000
O     -7.13500000     -7.33400000    -13.62000000
H     -6.56500000     -7.57800000    -14.35000000
H     -7.92800000     -7.85400000    -13.75100000
O      7.93500000     -5.01300000      7.79700000
H      7.45100000     -5.20800000      6.99500000
H      7.26200000     -4.75000000      8.42500000
O      6.07800000     10.09700000     10.87800000
H      6.95000000     10.27300000     10.52400000
H      6.22200000      9.96400000     11.81500000
O      5.76100000      6.99200000      3.84600000
H      6.56300000      7.43200000      4.12500000
H      5.39500000      7.56500000      3.17300000
O      7.79900000     -1.46500000      3.36100000
H      8.12800000     -1.29200000      4.24200000
H      7.06800000     -2.07000000      3.49300000
O      8.70200000     -9.17000000     -3.96200000
H      8.52200000     -9.53800000     -3.09700000
H      8.90200000     -8.25000000     -3.79400000
O     -2.04300000      3.27100000      5.41300000
H     -2.91500000      2.90200000      5.55100000
H     -1.81800000      3.02600000      4.51500000
O     -9.92700000     11.21200000     -2.00000000
H    -10.66500000     11.26000000     -1.39200000
H     -9.15600000     11.14900000     -1.43500000
O      5.67200000     -3.55700000      9.03500000
H      5.96400000     -2.64800000      9.10000000
H      4.73200000     -3.49400000      8.86600000
O      9.53900000      1.75100000      7.63500000
H      8.81900000      2.24900000      7.24800000
H     10.32300000      2.25600000      7.41800000
O     -6.92300000     -8.66800000     13.70600000
H     -6.38100000     -8.47100000     12.94200000
H     -7.59200000     -9.26800000     13.37700000
O      5.18200000      3.86500000      4.79100000
H      4.60100000      3.42600000      5.41200000
H      4.62600000      4.51700000      4.36400000
O    -11.14800000     -6.90200000      8.18300000
H    -10.60900000     -7.13200000      8.94000000
H    -12.02700000     -6.78300000      8.54200000
O     -0.70100000     -6.66100000      2.28500000
H     -1.53300000     -6.24000000      2.06700000
H     -0.44000000     -7.10800000      1.48000000
O      1.61700000     -5.25100000     -7.04200000
H      2.29200000     -4.59700000     -7.22300000
H      1.21000000     -4.95500000     -6.22700000
O     11.56900000     -8.74600000      3.50100000
H     11.15600000     -7.90900000      3.28600000
H     12.40800000     -8.50500000      3.89200000
O     -2.53200000      8.63800000     10.75200000
H     -2.05800000      9.42400000     11.02300000
H     -2.51900000      8.07300000     11.52400000
O     -8.18600000      3.78300000     -5.42700000
H     -8.36700000      3.73300000     -6.36600000
H     -8.71900000      3.08800000     -5.04300000
O      0.98800000     16.11000000      7.35100000
H      0.19800000     15.57500000      7.27700000
H      1.44100000     15.98500000      6.51700000
O     -7.17400000      8.07400000      7.90100000
H     -6.61200000      8.67100000      7.40600000
H     -7.66000000      8.64100000      8.49900000
O      9.14900000     11.47200000      1.21400000
H      9.90000000     11.87600000      0.77900000
H      8.40500000     11.67700000      0.64700000
O    -11.30300000      1.64100000     12.16500000
H    -11.78300000      2.03500000     11.43700000
H    -11.17200000      0.73100000     11.90100000
O      8.74000000     -1.85200000      0.86200000
H      8.00800000     -1.87900000      0.24500000
H      8.32500000     -1.82500000      1.72400000
O      3.70000000      1.41000000     -1.82500000
H      3.70900000      1.80400000     -2.69700000
H      3.72600000      0.46700000     -1.98900000
O    -14.30200000     -7.23000000      1.27200000
H    -14.00400000     -7.46700000      0.39400000
H    -13.94800000     -7.91500000      1.83800000
O    -11.23300000     -7.45800000     -7.00400000
H    -11.52200000     -8.05400000     -7.69500000
H    -11.04500000     -8.02900000     -6.25900000
O     -4.59200000     -2.32900000     13.39400000
H     -4.62100000     -3.13300000     12.87400000
H     -4.20500000     -2.59700000     14.22800000
O     -7.28900000    -11.97900000     -3.28000000
H     -6.53500000    -12.11500000     -2.70600000
H     -7.63400000    -12.85900000     -3.43500000
O     15.27300000      3.39300000     -8.63500000
H     14.91800000      3.66300000     -7.78800000
H     14.91700000      2.51600000     -8.77500000
O      0.65000000     10.40200000    -14.34200000
H      0.96800000     11.09700000    -13.76600000
H      1.13700000      9.62400000    -14.07100000
O     -8.98200000      8.84000000     -5.08200000
H     -9.45500000      8.64500000     -4.27300000
H     -8.20300000      8.28500000     -5.04300000
O      2.51000000     -8.18400000     -4.25100000
H      2.61200000     -8.17900000     -5.20300000
H      1.56500000     -8.11900000     -4.11200000
O     11.34000000      4.12300000     14.47400000
H     11.12400000      3.78400000     13.60500000
H     10.65200000      4.76300000     14.65900000
O     12.53900000     -1.17800000     -4.36300000
H     11.64600000     -1.35900000     -4.65600000
H     12.63900000     -1.69500000     -3.56400000
O     -9.46900000      2.61300000     -2.79500000
H     -9.84600000      3.47700000     -2.62700000
H     -9.95400000      2.02300000     -2.21800000
O      9.72300000      1.53100000     -1.40900000
H      9.70400000      0.61500000     -1.13200000
H      9.70300000      1.49200000     -2.36500000
O      3.37100000      2.89300000      6.27600000
H      3.13400000      2.44100000      7.08600000
H      3.11100000      2.28800000      5.58100000
O    -11.01200000     -3.00000000      4.71100000
H    -11.94800000     -3.12200000      4.55000000
H    -10.59000000     -3.27500000      3.89700000
O    -12.75400000      6.78200000     -7.12400000
H    -13.11300000      6.58100000     -6.26000000
H    -12.16400000      7.52100000     -6.97400000
O      9.92400000    -13.33900000      7.27100000
H      9.05100000    -12.99100000      7.09000000
H     10.46300000    -12.56500000      7.43100000
O      3.16500000      1.95900000      9.03700000
H      3.45500000      2.61300000      9.67400000
H      3.75200000      1.21500000      9.17400000
O     -5.89500000      9.05800000    -12.17600000
H     -5.09100000      9.57800000    -12.19200000
H     -6.57300000      9.67400000    -11.89700000
O     15.57100000      7.11000000      0.31000000
H     16.16400000      7.15800000      1.05900000
H     15.54200000      6.17900000      0.08700000
O      3.78500000     13.95400000      3.56400000
H      4.73500000     13.85500000      3.62500000
H      3.57700000     14.65900000      4.17800000
O     12.23000000     10.03000000     -8.62400000
H     12.02900000     10.75100000     -9.22100000
H     12.95700000      9.56800000     -9.04300000
O     13.94500000      0.48600000     -8.32200000
H     13.99500000      0.65700000     -9.26200000
H     13.16000000      0.95400000     -8.03600000
O    -12.74700000      2.52500000     -2.80000000
H    -12.08500000      2.08000000     -2.27100000
H    -12.52000000      3.45300000     -2.73700000
O      4.25600000     13.96600000     -8.76400000
H      3.35100000     14.01700000     -9.07000000
H      4.56100000     13.10800000     -9.05900000
O      1.08600000    -12.81100000      0.86000000
H      0.98300000    -12.49300000      1.75700000
H      0.34100000    -13.39600000      0.72600000
O      4.73700000     -4.86200000    -13.90400000
H      4.02700000     -4.83000000    -13.26300000
H      4.66700000     -5.73200000    -14.29700000
O      6.51400000     -7.50400000      1.48300000
H      6.35800000     -8.18800000      0.83100000
H      6.92900000     -7.96000000      2.21500000
O      0.33800000    -11.99500000      3.45100000
H     -0.20000000    -12.50900000      4.05300000
H      0.62700000    -11.24400000      3.97000000
O     -8.62800000      2.11500000     11.43100000
H     -8.76200000      3.02900000     11.18200000
H     -9.45600000      1.85000000     11.83000000
O     -5.60800000     -8.75300000      5.36700000
H     -5.60000000     -9.62800000      4.98000000
H     -6.41300000     -8.35200000      5.03800000
O      6.23700000     16.37100000      3.34400000
H      5.36800000     16.73500000      3.51500000
H      6.53800000     16.06000000      4.19800000
O     12.17300000    -11.84600000      0.57400000
H     12.77900000    -11.69400000      1.29800000
H     12.17000000    -12.79600000      0.45900000
O     -5.24300000      1.45800000      0.66500000
H     -5.76100000      0.87200000      1.21600000
H     -5.03300000      2.19900000      1.23500000
O      7.22300000      4.15000000      8.60100000
H      6.75300000      3.45500000      9.06100000
H      6.62100000      4.89400000      8.61100000
O     -9.94000000     -2.34800000      0.30000000
H    -10.73400000     -1.96900000      0.67700000
H     -9.86300000     -1.93700000     -0.56100000
O    -10.10200000     -1.39700000      8.48800000
H     -9.14800000     -1.31200000      8.47500000
H    -10.35900000     -1.07900000      9.35300000
O      8.36900000      6.32200000    -11.36700000
H      8.99900000      7.03700000    -11.27500000
H      7.82700000      6.57500000    -12.11400000
O      6.46100000     -1.19200000     10.27800000
H      6.55700000     -1.80400000     11.00700000
H      7.34900000     -1.08700000      9.93400000
O      3.00900000    -13.98900000      2.67000000
H      2.59400000    -13.42900000      2.01300000
H      3.39500000    -13.37700000      3.29600000
O      0.58200000     13.85900000      9.80400000
H      1.15900000     14.55200000     10.12400000
H      1.15500000     13.28700000      9.29400000
O      4.28900000     10.16200000     -3.08500000
H      4.63500000     10.99400000     -3.40900000
H      3.35400000     10.32400000     -2.96200000
O     -9.56800000     -9.95500000     -9.03600000
H    -10.36800000     -9.87800000     -8.51600000
H     -9.85800000     -9.83600000     -9.94000000
O      2.59600000      9.06900000     15.56500000
H      2.94500000      8.18000000     15.63300000
H      3.36700000      9.61900000     15.43400000
O     -4.03500000     16.66400000     -1.85100000
H     -4.40600000     15.78400000     -1.91800000
H     -4.33300000     16.98600000     -1.00100000
O      2.86100000      2.47400000     16.99100000
H      3.01400000      1.93600000     17.76700000
H      2.06000000      2.96000000     17.19000000
O     -2.58200000     -0.53000000     12.52400000
H     -3.29200000     -1.14300000     12.71200000
H     -2.58000000      0.07100000     13.26900000
O     -1.73500000      2.52100000      2.86400000
H     -2.51000000      1.96600000      2.95500000
H     -1.14700000      2.01900000      2.30000000
O      6.23800000     -0.44900000    -10.32900000
H      7.18800000     -0.43900000    -10.20900000
H      5.89800000      0.04500000     -9.58300000
O     15.80700000      4.36700000     -1.07800000
H     14.89200000      4.58800000     -0.90300000
H     15.93500000      3.52000000     -0.65000000
O     -4.77200000     -2.98500000    -16.86700000
H     -4.25300000     -2.40800000    -17.42600000
H     -5.62300000     -2.55200000    -16.79900000
O     -6.35200000      9.29600000     11.83300000
H     -6.30200000     10.05300000     12.41600000
H     -5.44500000      9.00400000     11.74000000
O     -6.99800000     -2.51700000      0.89600000
H     -7.94100000     -2.35200000      0.85800000
H     -6.64400000     -1.77000000      1.37900000
O      2.38300000     -7.80500000     -7.34900000
H      1.64000000     -8.40800000     -7.35600000
H      1.99500000     -6.94900000     -7.16700000
O     -1.87200000      5.01700000     -0.68600000
H     -1.24900000      5.60200000     -0.25600000
H     -1.54700000      4.13700000     -0.49400000
O      5.98400000     -8.25300000     12.51900000
H      5.31200000     -8.92900000     12.60600000
H      6.80100000     -8.74000000     12.40800000
O     -6.24100000      8.90500000    -14.93500000
H     -6.56400000      8.63800000    -14.07400000
H     -5.53700000      8.28700000    -15.12900000
O     -2.74000000      6.37000000     16.47300000
H     -3.39200000      5.67100000     16.51100000
H     -2.34400000      6.37500000     17.34500000
O     -2.84300000    -10.92500000    -11.74300000
H     -2.97400000     -9.98500000    -11.62100000
H     -3.50900000    -11.17800000    -12.38300000
O      4.34400000    -10.49800000     12.75400000
H      5.15600000    -10.95800000     12.96600000
H      3.69100000    -10.88400000     13.33800000
O     -7.56600000      0.10800000    -11.58600000
H     -7.46100000     -0.46400000    -12.34600000
H     -6.69300000      0.47300000    -11.43800000
O      3.52100000     18.23800000      0.02600000
H      3.86300000     18.23400000     -0.86800000
H      3.43300000     17.31200000      0.25300000
O     -5.70800000     -5.98100000      0.94300000
H     -6.40500000     -5.77100000      0.32100000
H     -5.71800000     -6.93700000      1.00000000
O     -2.63800000     -8.65800000     11.93600000
H     -2.28800000     -7.86100000     11.53900000
H     -2.56700000     -9.32000000     11.24800000
O      6.22900000     -3.23400000     15.55100000
H      6.01400000     -3.04100000     14.63900000
H      5.38100000     -3.29100000     15.99100000
O    -10.62300000    -12.62600000      0.90200000
H    -11.28200000    -11.97300000      0.66600000
H    -10.17100000    -12.81800000      0.08000000
O      7.34700000      8.86800000      5.14500000
H      8.29700000      8.77100000      5.22000000
H      7.22600000      9.50300000      4.43900000
O      7.46600000      8.55000000     -8.88300000
H      8.35000000      8.41400000     -9.22400000
H      7.57100000      8.53400000     -7.93100000
O     -4.44900000     -2.24100000    -11.25100000
H     -5.18900000     -2.32800000    -11.85200000
H     -3.72500000     -1.94500000    -11.80300000
O      4.77800000      8.08700000     -9.03400000
H      4.27400000      8.81700000     -8.67400000
H      5.68600000      8.38900000     -9.01500000
O     -6.26500000     -3.73900000     -1.58300000
H     -6.38600000     -3.14200000     -0.84400000
H     -6.92900000     -4.41600000     -1.45500000
O    -14.74100000     -4.37100000     -0.58400000
H    -15.64000000     -4.49700000     -0.88800000
H    -14.79300000     -4.47600000      0.36600000
O     -8.75700000      0.91400000      1.76800000
H     -8.47300000      1.48500000      1.05400000
H     -7.94400000      0.57900000      2.14500000
O    -17.88700000     -2.15800000     -4.07800000
H    -17.00400000     -2.48900000     -3.91300000
H    -18.46600000     -2.83700000     -3.73300000
O     -2.23500000     13.93800000     -0.59900000
H     -1.99800000     14.83900000     -0.38100000
H     -2.66800000     13.60700000      0.18800000
O     11.93700000     -3.80400000     12.73800000
H     12.45900000     -3.78900000     11.93500000
H     11.05200000     -3.57800000     12.45300000
O      4.68700000     -6.58900000     -3.55100000
H      4.17800000     -7.38400000     -3.71100000
H      4.34500000     -6.24900000     -2.72400000
O      6.79600000     -4.13900000     11.60100000
H      6.30700000     -4.45000000     12.36200000
H      6.13600000     -4.04700000     10.91400000
O     -8.76900000     13.16300000     -3.61300000
H     -9.08600000     12.28000000     -3.42300000
H     -8.74000000     13.59600000     -2.75900000
O    -12.49700000     -4.17500000     -2.00900000
H    -13.26600000     -4.22500000     -1.44100000
H    -12.56200000     -3.31600000     -2.42500000
O     -8.99000000    -11.72700000     -5.52000000
H     -8.84300000    -10.80800000     -5.29600000
H     -8.28600000    -12.19800000     -5.07300000
O      4.99300000      5.14400000     -3.69000000
H      4.82600000      5.71500000     -4.43900000
H      4.37500000      5.43900000     -3.02100000
O     12.57600000      4.38800000      9.95300000
H     13.30400000      4.88100000     10.33100000
H     11.91000000      5.05000000      9.76700000
O      3.63700000      8.11500000     -0.98200000
H      3.47600000      8.06700000     -0.04000000
H      4.32000000      8.77800000     -1.07600000
O     -3.11400000     15.64800000     -6.02600000
H     -3.95800000     15.62300000     -6.47600000
H     -3.15000000     16.44300000     -5.49400000
O     -8.95000000     14.43900000     -5.95700000
H     -8.97800000     13.65600000     -5.40800000
H     -8.92500000     14.10300000     -6.85300000
O     10.53400000     14.68000000      2.51600000
H      9.66700000     14.60500000      2.11800000
H     10.59100000     13.93100000      3.10900000
O     -4.48000000      6.27200000     -5.05400000
H     -4.36700000      6.22800000     -6.00300000
H     -3.81500000      5.67800000     -4.70500000
O     13.62000000     -6.10700000     -3.34200000
H     13.85900000     -6.92100000     -2.90000000
H     14.27600000     -5.47400000     -3.04900000
O      2.54700000    -11.44900000     -9.90400000
H      2.90400000    -12.14900000    -10.45100000
H      1.80300000    -11.11200000    -10.40200000
O     -7.02900000      7.01100000     13.16800000
H     -6.71400000      7.73900000     12.63100000
H     -6.37800000      6.92800000     13.86400000
O      2.04900000      8.14600000      4.29300000
H      2.54700000      8.94400000      4.11300000
H      2.66100000      7.58500000      4.77000000
O      6.94200000    -10.24900000      8.51900000
H      6.96600000     -9.47100000      9.07500000
H      7.08800000    -10.97900000      9.12100000
O     -0.85800000     -7.87600000     13.59300000
H     -1.50000000     -8.47900000     13.21800000
H     -0.72900000     -7.21200000     12.91600000
O     -0.60200000      8.78300000      4.07500000
H      0.25900000      8.36900000      4.13400000
H     -1.21900000      8.08800000      4.30500000
O     -3.48400000    -11.10200000      8.73000000
H     -3.35000000    -11.30500000      7.80400000
H     -2.92100000    -11.72100000      9.19400000
O    -10.41600000     -8.69000000     -0.03500000
H    -10.59200000     -7.77100000     -0.23500000
H    -10.66100000     -9.16000000     -0.83300000
O     -4.82100000      2.15700000    -15.27200000
H     -4.41200000      1.34800000    -14.96500000
H     -5.61900000      2.23500000    -14.75000000
O     -3.81400000      5.81400000      3.04600000
H     -4.21000000      6.68100000      3.12700000
H     -2.93900000      5.91400000      3.42300000
O     -9.90000000      2.80400000    -12.95400000
H    -10.53800000      2.74800000    -13.66600000
H    -10.23700000      2.21100000    -12.28300000
O    -13.05500000      2.01900000      9.39600000
H    -13.84100000      2.52600000      9.19300000
H    -12.44800000      2.22100000      8.68300000
O     -9.44200000      5.77200000     14.40500000
H     -9.77800000      6.62900000     14.66800000
H     -8.58200000      5.95700000     14.02900000
O     -5.32700000      6.06400000     -7.66300000
H     -5.75400000      5.47300000     -8.28400000
H     -5.70400000      6.92300000     -7.85300000
O    -11.66900000     -4.93000000     -6.10200000
H    -11.36000000     -5.60300000     -6.70800000
H    -11.09300000     -5.00900000     -5.34200000
O      0.21900000      4.73100000      2.62700000
H      0.14900000      5.31500000      1.87200000
H     -0.56600000      4.18600000      2.58200000
O     15.16600000     -7.55400000     -7.11900000
H     14.71500000     -7.59100000     -7.96200000
H     15.25500000     -6.61800000     -6.93600000
O     -5.31000000      4.31000000     10.62200000
H     -4.82100000      3.55400000     10.29700000
H     -4.96900000      5.05000000     10.11900000
O    -11.53700000    -10.32000000     -7.21100000
H    -10.97100000    -10.96200000     -6.78400000
H    -12.06300000    -10.83400000     -7.82400000
O      2.79300000      4.17500000      2.93600000
H      1.97800000      4.67500000      2.92000000
H      3.46800000      4.80800000      2.68800000
O     10.04800000     -3.91300000     -5.02400000
H      9.99200000     -3.66600000     -4.10100000
H      9.47800000     -4.67800000     -5.10200000
O     -4.87100000      1.62100000     -9.49900000
H     -4.97800000      2.52100000     -9.80700000
H     -4.44500000      1.70900000     -8.64600000
O     -1.68400000      2.78600000    -13.12800000
H     -1.99400000      3.65100000    -13.39700000
H     -0.80800000      2.71700000    -13.50900000
O     -0.51700000      4.94300000     13.62900000
H     -1.37500000      4.70500000     13.27700000
H     -0.57700000      5.88400000     13.79100000
O      0.98900000    -12.30900000     -8.00000000
H      0.69600000    -13.05300000     -8.52700000
H      1.68400000    -11.90500000     -8.52000000
O      2.75800000     -2.92300000     12.06400000
H      3.56000000     -2.40500000     12.12100000
H      2.63500000     -3.27400000     12.94600000
O     -7.20000000     -5.00800000      6.18300000
H     -7.40300000     -5.93200000      6.03800000
H     -7.94500000     -4.67400000      6.68200000
O     -1.41300000      3.81200000     -7.54200000
H     -2.07300000      3.13600000     -7.39100000
H     -1.68500000      4.54100000     -6.98500000
O     13.07400000      0.20500000      6.26400000
H     13.26800000      0.43900000      5.35600000
H     12.56000000      0.94100000      6.59700000
O     -4.64200000     -4.34400000     11.33800000
H     -4.97300000     -3.98000000     10.51600000
H     -4.19400000     -5.15000000     11.08000000
O      8.76800000     -4.44300000      2.09400000
H      9.11100000     -3.59600000      1.81000000
H      8.06700000     -4.63800000      1.47300000
O      3.73500000     -1.70800000     15.31100000
H      3.83600000     -2.30800000     16.05000000
H      2.99200000     -1.15400000     15.55300000
O    -10.03900000     -4.65800000    -12.54600000
H    -10.98700000     -4.59600000    -12.43300000
H     -9.84100000     -4.05000000    -13.25700000
O     13.20000000     -5.86700000     10.41400000
H     12.27300000     -5.64900000     10.51300000
H     13.20500000     -6.64000000      9.84800000
O      1.43400000     -6.90900000    -16.44200000
H      1.40800000     -7.84300000    -16.23800000
H      1.51800000     -6.48000000    -15.59100000
O      1.11700000     -6.59000000    -13.50500000
H      1.61900000     -5.79400000    -13.33400000
H      0.52400000     -6.66400000    -12.75700000
O      4.93200000     -5.71000000     13.67500000
H      3.98000000     -5.77600000     13.74400000
H      5.17700000     -6.40400000     13.06300000
O      1.46400000     10.88200000     -3.33300000
H      1.00100000     11.16700000     -2.54600000
H      1.32100000     11.58700000     -3.96400000
O      2.32700000     -6.92700000    -10.22700000
H      1.46500000     -7.28900000    -10.43200000
H      2.60700000     -7.40400000     -9.44600000
O     -2.30100000     -1.74600000     -6.85800000
H     -1.66200000     -1.07200000     -7.09400000
H     -3.10300000     -1.48400000     -7.31000000
O     -0.96200000     12.07800000     -1.82100000
H     -0.54900000     11.88800000     -0.97900000
H     -1.59600000     12.76800000     -1.62700000
O     -0.45300000    -16.57300000     -5.84300000
H      0.46900000    -16.71900000     -5.62900000
H     -0.69700000    -15.80000000     -5.33500000
O     -9.72100000      0.51100000     -8.24700000
H    -10.65500000      0.47200000     -8.04000000
H     -9.67900000      0.98400000     -9.07800000
O      7.80100000    -15.28800000      0.40500000
H      7.41300000    -15.64800000      1.20200000
H      7.18200000    -14.61600000      0.11900000
O     -4.10400000    -11.11200000     -7.38500000
H     -3.60800000    -11.28100000     -8.18600000
H     -4.68700000    -10.38800000     -7.61200000
O      3.62500000     -7.28400000    -14.05600000
H      3.89700000     -8.08000000    -13.59900000
H      2.70900000     -7.16300000    -13.80300000
O    -10.97200000      8.88400000      8.82700000
H    -10.53500000      9.57300000      9.32700000
H    -10.43000000      8.10700000      8.96500000
O      1.67500000      5.77200000     -2.41500000
H      1.81600000      4.93800000     -1.96800000
H      2.19900000      6.40200000     -1.91900000
O      5.61800000      1.50200000     -8.41100000
H      4.69400000      1.32100000     -8.23500000
H      5.82800000      2.24700000     -7.84800000
O      1.53800000      1.72700000      3.28200000
H      0.98800000      1.41100000      2.56400000
H      1.46200000      2.68000000      3.24000000
O     -6.68000000     -4.80400000    -14.40200000
H     -6.85300000     -5.55400000    -13.83200000
H     -6.12500000     -5.15600000    -15.09800000
O     -3.91500000    -10.82000000     -4.16100000
H     -4.33600000    -11.21300000     -4.92500000
H     -3.98800000     -9.87700000     -4.30600000
O      8.70500000     -6.20200000     -5.74000000
H      9.58300000     -6.36900000     -6.08200000
H      8.15800000     -6.11100000     -6.52100000
O    -11.91000000    -13.46900000     -2.59400000
H    -11.15500000    -12.94300000     -2.33200000
H    -11.78900000    -14.30300000     -2.14000000
O     10.76300000     -0.20800000      1.73400000
H     10.07400000     -0.59000000      1.19000000
H     10.38500000      0.60800000      2.06200000
O     -9.60300000      8.07400000    -10.35600000
H     -9.55800000      8.17600000     -9.40600000
H     -9.11200000      8.82000000    -10.70100000
O     -3.28000000      1.89700000     -7.35100000
H     -2.44500000      1.44400000     -7.46700000
H     -3.59700000      1.60000000     -6.49800000
O     -7.50300000     10.02500000      3.23600000
H     -8.05800000      9.39400000      3.69600000
H     -7.63600000     10.84800000      3.70600000
O     11.19700000     -6.48700000     -6.49800000
H     11.82700000     -5.76600000     -6.48700000
H     11.63200000     -7.19300000     -6.02000000
O      2.44700000      7.11200000      1.59200000
H      2.78600000      7.79800000      2.16800000
H      3.22800000      6.65400000      1.28000000
O     -2.61000000     10.66800000     -3.54100000
H     -3.42300000     10.61500000     -3.03900000
H     -1.95800000     10.97300000     -2.90900000
O     -7.87800000      2.62600000     -0.25100000
H     -6.93600000      2.69400000     -0.09600000
H     -7.97100000      2.70600000     -1.20000000
O     -0.28400000     11.34400000      4.26900000
H      0.46300000     11.48600000      3.68800000
H     -0.32400000     10.39400000      4.37900000
O      9.26400000     -7.21500000      5.47800000
H      9.23200000     -8.17100000      5.45000000
H      9.18500000     -7.00000000      6.40800000
O      2.44300000    -13.12700000     -5.84000000
H      3.16400000    -12.52200000     -5.66600000
H      1.98100000    -12.74300000     -6.58500000
O     -6.01300000    -10.29700000      9.94800000
H     -5.15500000    -10.53100000      9.59600000
H     -6.57600000    -11.03700000      9.72000000
O     -9.96700000      5.57900000    -13.48400000
H     -9.97800000      4.85600000    -12.85700000
H    -10.76600000      6.07100000    -13.29600000
