# Supplementary material for: Integrated Multiscale Multilevel Approach to Open Shell Molecular Systems
Source: J Chem Theory Comput. 2023 Feb 13;19(5):1446–56. doi: 10.1021/acs.jctc.2c00805 (PMC10018740; doi:10.1021/acs.jctc.2c00805)
Supplement: Supplementary file 2 — ct2c00805_si_002.zip [file ct2c00805_si_002.zip › structures/PROXYL/frame123.xyz]

2558

C     -1.12900000      0.79200000     -1.46100000
H     -0.56300000      1.64700000     -1.82900000
H     -2.15100000      0.86800000     -1.83300000
C     -1.03400000      0.73700000      0.14500000
C     -0.91500000      2.25600000      0.66900000
H     -1.10300000      2.16400000      1.73900000
H     -1.67500000      2.80600000      0.11500000
H      0.05000000      2.69200000      0.41000000
C     -2.13400000     -0.17700000      0.76900000
H     -2.15200000     -0.18100000      1.85800000
H     -3.10600000      0.27400000      0.56700000
H     -2.18200000     -1.17000000      0.32200000
N      0.16200000      0.00200000      0.36000000
O      0.76900000      0.02300000      1.46700000
C      0.74500000     -0.65200000     -0.89700000
C      1.94300000      0.16100000     -1.37700000
H      1.79900000      1.21400000     -1.61800000
H      2.72800000      0.16000000     -0.62000000
H      2.38400000     -0.34000000     -2.23900000
C      1.14000000     -2.02100000     -0.53800000
H      1.49100000     -2.60800000     -1.38700000
H      0.21400000     -2.55100000     -0.31800000
H      1.79700000     -2.17200000      0.31900000
C     -0.39900000     -0.48800000     -1.86700000
H     -0.08900000     -0.52500000     -2.91200000
H     -1.11700000     -1.30000000     -1.75200000
O      6.03200000      0.87100000    -13.04200000
H      6.68400000      1.41200000    -13.48800000
H      5.21700000      1.36600000    -13.11800000
O     -7.90900000      4.65100000     -8.03400000
H     -7.59900000      5.03700000     -7.21500000
H     -7.15800000      4.70700000     -8.62400000
O     -0.98800000      6.44400000     10.56300000
H     -0.30300000      6.36300000      9.89900000
H     -1.45600000      7.24500000     10.32800000
O     10.47000000      9.48300000      9.81100000
H      9.88500000      8.80000000     10.13900000
H      9.88600000     10.19900000      9.56200000
O     -0.77800000     -8.25700000    -14.56500000
H     -0.44400000     -9.05000000    -14.98300000
H     -0.36500000     -8.25000000    -13.70100000
O      6.68500000     -9.19100000     -3.70400000
H      7.07500000     -8.75100000     -4.46000000
H      6.99100000    -10.09600000     -3.76900000
O      9.34500000      7.28500000    -10.15000000
H      8.93600000      8.00300000     -9.66600000
H     10.11200000      7.05200000     -9.62700000
O      2.18600000     15.56500000      2.45900000
H      3.06200000     15.43900000      2.09200000
H      1.93200000     16.44300000      2.17600000
O      1.18900000      4.13200000      1.86800000
H      1.71500000      3.48800000      1.39300000
H      1.38000000      3.96400000      2.79100000
O    -13.98600000      9.23400000      2.10000000
H    -14.49600000      9.81300000      1.53300000
H    -13.13400000      9.66200000      2.17600000
O     10.97100000     -8.53300000    -10.80700000
H     10.06000000     -8.75100000    -10.60800000
H     10.96000000     -7.59200000    -10.98100000
O      4.48000000     -5.48200000     14.50200000
H      4.37700000     -5.02800000     15.33900000
H      4.39400000     -4.79200000     13.84400000
O     10.23700000    -11.58100000     -0.67000000
H      9.32700000    -11.85200000     -0.78700000
H     10.27700000    -11.25500000      0.22900000
O      3.77200000     -5.39200000     -5.52200000
H      3.05800000     -5.13500000     -6.10600000
H      4.07600000     -6.23000000     -5.86900000
O     -1.96400000    -16.24000000      3.90900000
H     -1.78700000    -16.50400000      4.81200000
H     -2.32100000    -17.02500000      3.49500000
O    -10.21600000     13.64100000     -3.51500000
H     -9.52100000     14.25600000     -3.74700000
H    -11.00100000     13.99800000     -3.93100000
O      6.57000000     -5.79400000      9.92800000
H      6.96700000     -5.96700000      9.07400000
H      7.13700000     -5.13500000     10.32700000
O      1.93700000      0.74800000      4.95900000
H      2.02700000      1.45500000      4.32000000
H      2.52400000      0.99500000      5.67400000
O      3.76800000      2.27400000    -13.12900000
H      2.91500000      1.86800000    -13.28200000
H      3.74000000      3.08700000    -13.63400000
O    -16.61200000     -6.53600000      1.25100000
H    -17.13900000     -7.15000000      0.74000000
H    -15.74700000     -6.56500000      0.84200000
O    -12.39300000      2.81400000      4.17500000
H    -13.03100000      2.93600000      4.87800000
H    -11.55600000      2.70800000      4.62700000
O      7.09000000     -9.97200000     11.77000000
H      6.40700000    -10.51900000     11.38300000
H      7.90600000    -10.43300000     11.57500000
O      0.42800000    -11.31100000      0.92800000
H      1.33000000    -11.63200000      0.91500000
H     -0.08600000    -12.05200000      1.24800000
O    -15.40200000     -1.71000000      7.05700000
H    -15.72600000     -2.11800000      7.86100000
H    -14.72100000     -2.30500000      6.74400000
O      1.72300000      9.05700000     -4.41800000
H      0.83800000      8.83700000     -4.12700000
H      1.62200000      9.88400000     -4.88900000
O      3.66000000     10.04200000    -12.25300000
H      2.75200000      9.86400000    -12.01000000
H      3.70300000     10.99500000    -12.33600000
O      2.68000000    -15.85700000     -0.52600000
H      2.89400000    -14.95300000     -0.75500000
H      2.76200000    -15.88800000      0.42800000
O      1.06600000     -5.02400000     -6.21300000
H      0.98300000     -5.83400000     -5.71000000
H      0.60200000     -4.37000000     -5.69100000
O      2.80400000     12.86200000     -2.04000000
H      3.02200000     11.95800000     -2.26700000
H      2.58700000     12.83000000     -1.10900000
O     -4.57900000      9.96800000      7.56800000
H     -4.96100000      9.20700000      8.00500000
H     -5.05400000     10.71600000      7.93000000
O      5.69800000     -2.74600000     -9.37100000
H      6.17600000     -1.91700000     -9.34300000
H      4.77900000     -2.49000000     -9.45000000
O     15.36400000     -7.05200000      3.01800000
H     15.71400000     -6.20700000      3.29900000
H     15.44300000     -7.03900000      2.06400000
O     15.45400000      3.89900000     -8.27100000
H     14.60200000      3.47600000     -8.16400000
H     15.37600000      4.39300000     -9.08700000
O     -2.02200000     -6.58100000     12.80100000
H     -2.86700000     -6.17700000     12.60400000
H     -2.23400000     -7.48900000     13.01800000
O      2.62500000    -11.65800000      6.58400000
H      3.03400000    -11.43100000      7.41900000
H      2.58800000    -10.83100000      6.10400000
O     12.38000000      5.30600000     -3.70900000
H     11.83400000      4.60200000     -4.05900000
H     11.83300000      5.72600000     -3.04600000
O     13.18000000    -10.61800000     -0.86400000
H     13.03200000    -10.05500000     -0.10300000
H     12.30200000    -10.85900000     -1.15800000
O     -4.14600000      5.16600000     15.99500000
H     -3.98800000      4.42400000     16.57800000
H     -4.73300000      4.82100000     15.32200000
O     -0.71700000    -13.35700000      8.25000000
H     -0.49800000    -12.48300000      7.92400000
H      0.07500000    -13.87300000      8.10000000
O      5.08700000      2.40700000     16.21400000
H      4.76100000      1.58000000     15.85800000
H      5.37200000      2.19000000     17.10200000
O      7.39000000     -2.11000000    -13.38700000
H      7.24800000     -1.18600000    -13.18000000
H      7.36500000     -2.14700000    -14.34300000
O     16.09100000      2.12500000     -4.03900000
H     16.88000000      2.21900000     -3.50500000
H     15.47800000      2.76500000     -3.67500000
O     -4.19600000     11.21000000     11.08400000
H     -3.23900000     11.19900000     11.08800000
H     -4.43300000     11.75800000     11.83300000
O     10.60400000      4.15100000     -7.39000000
H     10.33700000      3.98700000     -6.48600000
H     11.33500000      3.55100000     -7.53700000
O     -1.87500000      6.66700000      3.91700000
H     -1.23400000      7.01200000      4.53900000
H     -2.00200000      7.37500000      3.28600000
O     -5.95600000      8.73900000    -14.30400000
H     -6.75200000      8.21700000    -14.20700000
H     -5.62000000      8.83200000    -13.41300000
O     -8.89900000     -8.58900000    -11.27500000
H     -9.55900000     -8.23000000    -11.86800000
H     -8.91100000     -9.53100000    -11.44600000
O      1.10500000     14.23200000     10.31200000
H      0.28400000     14.50000000     10.72400000
H      1.47300000     15.04400000      9.96100000
O     13.28600000     -2.75500000      8.85700000
H     12.41000000     -3.05300000      9.10300000
H     13.80300000     -2.84300000      9.65800000
O      6.45200000     -8.05000000      2.08400000
H      7.32000000     -8.39900000      1.88400000
H      6.09700000     -8.65100000      2.73900000
O      2.37900000     -3.51200000     -8.21900000
H      1.81500000     -3.97300000     -7.59700000
H      2.53500000     -4.14700000     -8.91800000
O     -1.61900000     10.82600000     10.19800000
H     -1.01000000     11.43500000     10.61600000
H     -1.49400000     10.96900000      9.26000000
O     14.16800000      0.23200000      8.94300000
H     13.95300000      0.83400000      8.23100000
H     13.57800000     -0.51000000      8.81600000
O      3.12900000      2.53800000      0.70700000
H      3.85600000      2.12900000      1.17600000
H      2.67200000      1.80700000      0.29000000
O    -14.31500000     -3.84000000     10.23300000
H    -13.99900000     -3.64000000     11.11400000
H    -15.23800000     -3.58700000     10.24700000
O      2.30000000     11.79400000      9.83800000
H      2.04300000     12.69100000     10.04800000
H      3.17800000     11.87700000      9.46500000
O     -2.92300000     -9.66400000     11.81700000
H     -2.50600000     -9.39500000     10.99800000
H     -3.80800000     -9.30300000     11.76500000
O     -7.16200000     -9.05700000     10.57000000
H     -8.09100000     -8.94600000     10.77500000
H     -7.15600000     -9.51500000      9.73000000
O      6.09400000      9.43300000      2.70700000
H      6.77700000      9.11000000      2.11900000
H      6.25200000      8.97500000      3.53200000
O     -7.03900000     11.22800000     -2.90000000
H     -7.62700000     11.33000000     -2.15200000
H     -6.21800000     11.62800000     -2.61600000
O      8.00100000      1.68700000     -6.19700000
H      8.22500000      2.00400000     -7.07200000
H      7.74600000      2.47400000     -5.71500000
O     12.67100000     -0.13300000      0.90000000
H     12.17200000     -0.92800000      0.70900000
H     13.00600000     -0.26800000      1.78600000
O     -3.20700000     -0.27600000     10.02500000
H     -3.94900000     -0.85100000      9.83800000
H     -2.50600000     -0.59700000      9.45700000
O      5.95500000    -16.80400000      2.69500000
H      6.88600000    -16.78800000      2.91400000
H      5.88000000    -17.47100000      2.01200000
O     -2.32200000      8.54100000    -11.89800000
H     -1.95500000      9.21800000    -11.32900000
H     -2.55500000      9.00400000    -12.70200000
O     -4.24700000     15.99800000     -5.33300000
H     -3.31400000     15.88200000     -5.15700000
H     -4.57100000     15.11400000     -5.50500000
O     -6.89100000     16.67300000      2.66800000
H     -7.19600000     16.09700000      3.36900000
H     -6.60800000     16.07800000      1.97400000
O     -3.77000000      3.66500000      2.04600000
H     -3.46500000      3.74800000      2.94900000
H     -3.97500000      2.73500000      1.94800000
O      5.91600000     14.31300000      2.98300000
H      6.64200000     14.89800000      3.20100000
H      5.57100000     14.65700000      2.15800000
O      6.94900000     -2.85200000      9.94900000
H      7.01700000     -2.07100000     10.49900000
H      7.56000000     -2.69200000      9.23000000
O      8.88400000      0.77400000     -0.72800000
H      8.91300000      1.69000000     -0.45300000
H      8.04000000      0.68300000     -1.17100000
O      2.82200000      4.79500000     12.68600000
H      2.57100000      5.70700000     12.54300000
H      2.89700000      4.42600000     11.80600000
O     -0.30500000     10.25600000     13.53600000
H     -0.59300000      9.36500000     13.33900000
H     -0.03300000     10.22300000     14.45300000
O      8.43300000      2.61800000    -13.39200000
H      8.70500000      3.38100000    -12.88300000
H      8.34000000      2.94600000    -14.28600000
O     11.27600000      9.66800000     -6.53700000
H     11.67700000      8.87400000     -6.18300000
H     11.93000000     10.01600000     -7.14400000
O     -2.75700000    -12.12300000      1.80700000
H     -2.66000000    -12.28200000      2.74600000
H     -3.04100000    -12.96500000      1.45000000
O     -5.40100000      9.97500000     -0.30400000
H     -4.45200000      9.95300000     -0.18200000
H     -5.57000000     10.82200000     -0.71600000
O     -6.59500000      3.74500000     -5.05200000
H     -7.35600000      3.54400000     -4.50800000
H     -5.84500000      3.46600000     -4.52700000
O      7.19000000      4.20300000      2.07000000
H      6.52900000      4.76600000      2.47200000
H      7.96800000      4.75600000      2.00400000
O     -8.94600000      4.83900000      9.38000000
H     -9.71300000      4.52100000      8.90300000
H     -9.15200000      4.67600000     10.30100000
O     -8.38200000     11.56300000     -0.69200000
H     -8.41500000     10.94600000      0.04000000
H     -9.22700000     12.01200000     -0.66500000
O    -11.71400000     -3.26000000    -10.81300000
H    -10.83500000     -3.19100000    -11.18600000
H    -12.17800000     -3.85400000    -11.40300000
O      3.41200000      9.84000000      7.01900000
H      3.50800000      9.57300000      7.93300000
H      4.27700000     10.17000000      6.77400000
O      7.70400000    -12.79800000      4.01800000
H      8.03000000    -12.08600000      4.56800000
H      6.97100000    -13.16500000      4.51100000
O     -5.27100000      4.25200000     11.41700000
H     -4.32000000      4.30400000     11.31800000
H     -5.40200000      3.68600000     12.17800000
O      1.47500000      2.51700000     -9.13000000
H      1.01700000      2.84100000     -9.90500000
H      2.31400000      2.19800000     -9.46300000
O     -6.68800000      8.15900000      5.54400000
H     -5.73600000      8.06800000      5.53300000
H     -6.83800000      9.09000000      5.70800000
O    -14.44100000     -6.70700000     -0.32500000
H    -13.96200000     -7.37000000     -0.82300000
H    -14.52100000     -5.96700000     -0.92700000
O      8.53500000      9.30600000     -1.40500000
H      9.15300000      9.02800000     -2.08100000
H      7.78100000      9.63900000     -1.89300000
O     11.63000000      7.57300000      5.40700000
H     12.52400000      7.31100000      5.62600000
H     11.64900000      7.72200000      4.46100000
O     -0.17900000    -13.94100000      4.12200000
H     -0.59100000    -14.75700000      4.40200000
H     -0.16500000    -13.99500000      3.16600000
O     -1.54900000      5.93400000    -12.35000000
H     -1.67000000      6.88400000    -12.34000000
H     -1.97800000      5.64700000    -13.15600000
O     -4.61600000    -14.18800000     -8.62600000
H     -5.22100000    -14.67100000     -8.06300000
H     -4.68600000    -14.61800000     -9.47800000
O     15.55900000     -0.03500000     -6.05700000
H     15.71800000      0.68900000     -5.45200000
H     15.22900000     -0.74200000     -5.50300000
O      5.80200000      6.10500000     12.52200000
H      5.24100000      5.66600000     13.16200000
H      6.51000000      5.48300000     12.35800000
O     -2.04200000     -0.72900000    -12.00600000
H     -2.92900000     -0.86400000    -11.67300000
H     -1.84600000      0.18600000    -11.80200000
O      8.16500000      1.69000000     -8.96900000
H      7.71600000      2.52100000     -9.12700000
H      9.07100000      1.85300000     -9.23100000
O      7.11800000     -6.54600000     14.72700000
H      6.36400000     -6.03500000     14.43200000
H      6.76200000     -7.41500000     14.91200000
O      0.75700000    -10.55900000     -8.92800000
H      0.27300000    -10.49200000     -9.75100000
H      1.09600000    -11.45400000     -8.92100000
O     -5.22200000      1.98000000    -13.39100000
H     -4.57700000      1.40300000    -13.80000000
H     -6.02100000      1.84700000    -13.90200000
O      0.54900000      2.96500000     10.78100000
H      1.12900000      2.70800000     11.49700000
H      0.38000000      3.89500000     10.93100000
O      2.59000000     -0.41500000    -11.48600000
H      2.12400000      0.15900000    -12.09400000
H      1.91200000     -0.73100000    -10.88800000
O     -9.37000000    -10.98200000     11.73600000
H     -9.19500000    -10.49500000     12.54100000
H     -9.61500000    -10.31200000     11.09900000
O     -3.22900000     18.15700000      2.28300000
H     -3.31500000     18.74400000      3.03400000
H     -3.00700000     17.30800000      2.66500000
O      6.86800000     -5.41900000     -4.39300000
H      7.39800000     -6.12500000     -4.76400000
H      6.60000000     -4.89900000     -5.15000000
O      3.38700000    -10.17700000     11.95800000
H      3.69100000    -10.08400000     11.05500000
H      2.48900000    -10.49800000     11.87600000
O      6.46800000      3.64000000     14.28300000
H      6.03000000      3.03800000     14.88600000
H      7.10500000      4.10200000     14.82800000
O     11.35000000     -5.91300000      1.13000000
H     10.99600000     -5.93600000      2.01900000
H     11.17300000     -5.02400000      0.82400000
O     -1.28800000     -8.30100000     -8.04000000
H     -1.05800000     -7.83900000     -8.84600000
H     -1.74200000     -7.64600000     -7.51000000
O     -1.29400000    -13.17400000     -9.86100000
H     -2.12100000    -13.63300000     -9.71800000
H     -0.70700000    -13.84200000    -10.21500000
O     -1.43800000      1.15300000     11.62700000
H     -0.92800000      1.85300000     11.22100000
H     -2.18000000      1.02300000     11.03600000
O     -2.66900000      3.83500000     10.53500000
H     -1.86600000      4.23900000     10.86400000
H     -2.63000000      3.96300000      9.58800000
O     -1.65400000    -11.38800000     -2.30700000
H     -2.49600000    -11.58800000     -1.89600000
H     -1.12400000    -11.02000000     -1.60000000
O    -10.11500000    -14.08600000     -4.36300000
H     -9.49300000    -14.57300000     -3.82100000
H     -9.59400000    -13.77400000     -5.10300000
O      2.33700000    -11.99400000     -5.83700000
H      3.12800000    -11.50900000     -6.06900000
H      2.46600000    -12.24100000     -4.92100000
O     -9.43900000     -4.25600000     -6.26300000
H     -9.48200000     -4.49000000     -5.33600000
H    -10.28300000     -3.84200000     -6.44400000
O      0.33000000     -9.79300000     -5.96400000
H      1.12000000    -10.32400000     -5.86400000
H      0.16100000     -9.79100000     -6.90600000
O     11.43000000    -13.86900000     -2.37800000
H     11.37800000    -13.16300000     -1.73400000
H     10.57300000    -13.86700000     -2.80600000
O    -16.09300000     -6.83600000     -4.78900000
H    -15.27900000     -6.33500000     -4.84000000
H    -16.32400000     -7.01100000     -5.70100000
O     10.59000000      0.94100000    -13.14200000
H      9.99100000      1.64000000    -12.87900000
H     11.10900000      1.32400000    -13.85000000
O      6.15500000      7.82000000      4.71300000
H      5.70600000      7.63000000      5.53700000
H      7.08300000      7.84300000      4.94600000
O     -9.93300000      1.78700000      6.59700000
H     -9.40100000      2.41500000      6.10700000
H     -9.29700000      1.18400000      6.98200000
O     -4.59100000     -7.31000000     14.74100000
H     -4.69700000     -6.56000000     15.32500000
H     -5.36600000     -7.84900000     14.90000000
O      2.00200000     -2.85800000     14.65400000
H      2.68400000     -2.55900000     15.25600000
H      1.79700000     -2.08800000     14.12400000
O     -0.52100000      7.85000000    -14.99400000
H     -1.07700000      7.81300000    -15.77200000
H     -0.80300000      8.64200000    -14.53600000
O      7.60100000     -6.31700000     -8.02400000
H      7.42400000     -5.67900000     -7.33300000
H      6.99200000     -6.08600000     -8.72500000
O    -10.80100000    -10.58700000      4.61600000
H    -11.07400000     -9.78400000      4.17300000
H    -10.59600000    -11.19500000      3.90500000
O    -12.96400000     10.73000000     -4.77200000
H    -12.76600000     10.22900000     -5.56300000
H    -12.59600000     10.20800000     -4.05900000
O      6.03100000     11.07000000     13.39300000
H      6.36000000     10.19800000     13.60900000
H      5.09900000     10.93800000     13.21700000
O     12.27600000     -4.58000000     -8.33000000
H     12.76900000     -4.39000000     -7.53200000
H     11.94000000     -3.73000000     -8.61300000
O      1.29400000      8.41600000     -9.71900000
H      0.77500000      7.78100000     -9.22500000
H      1.44100000      7.99700000    -10.56700000
O     14.70100000     -2.27400000     -4.22100000
H     14.46700000     -3.17800000     -4.00900000
H     13.86200000     -1.83800000     -4.36800000
O      8.25700000     11.99600000     -4.55000000
H      7.42600000     12.36700000     -4.25300000
H      8.39600000     12.38300000     -5.41400000
O      0.31300000      2.73700000      6.96800000
H      0.70100000      2.18000000      7.64200000
H     -0.62900000      2.68300000      7.12500000
O     10.94200000      3.10900000     -1.91600000
H     11.30000000      3.00900000     -1.03400000
H      9.99400000      3.13600000     -1.78900000
O     -9.59200000     -3.69400000      5.13800000
H     -9.05000000     -3.35900000      4.42400000
H     -9.91200000     -2.91100000      5.58500000
O      3.36800000     -1.10800000      2.47400000
H      4.02400000     -0.56800000      2.03300000
H      2.53500000     -0.67800000      2.28200000
O      3.55000000     -8.42100000    -11.48200000
H      4.00800000     -8.96700000    -10.84300000
H      4.24900000     -7.97700000    -11.96200000
O      4.11400000      0.11900000     -7.07000000
H      4.96100000     -0.32300000     -7.00300000
H      3.49900000     -0.47500000     -6.64000000
O     -6.52000000    -12.10000000     -9.00800000
H     -6.19000000    -12.92000000     -8.64200000
H     -6.70500000    -11.55300000     -8.24400000
O      8.05400000      6.58600000      8.00600000
H      8.47700000      6.08700000      7.30800000
H      7.46900000      5.95700000      8.42900000
O     -2.90500000     12.17900000      1.22000000
H     -3.22400000     12.76000000      1.91100000
H     -3.17500000     12.60500000      0.40600000
O     12.67300000     -9.82500000     -4.04800000
H     12.53000000     -9.32100000     -3.24700000
H     13.61000000    -10.02100000     -4.04400000
O     12.71000000      9.70200000      7.43600000
H     12.39600000      9.40900000      8.29100000
H     11.92000000      9.76000000      6.89800000
O     -2.31200000     -7.15100000      4.79600000
H     -1.55400000     -7.04100000      4.22200000
H     -2.16700000     -6.52500000      5.50600000
O     -8.47800000      7.14600000      7.51200000
H     -7.92600000      7.65800000      6.92000000
H     -7.90600000      6.93500000      8.25000000
O     13.78100000      4.70700000      8.31700000
H     14.48300000      4.93700000      8.92500000
H     13.31000000      5.52700000      8.17200000
O     13.91000000     -7.31800000     -1.34500000
H     13.32200000     -7.33000000     -2.10000000
H     13.34000000     -7.48100000     -0.59400000
O      7.59300000      4.05800000     -3.60200000
H      6.68000000      3.78200000     -3.68000000
H      7.54300000      4.97100000     -3.31600000
O      2.30100000     -1.26400000     -5.32200000
H      1.80900000     -2.01000000     -4.97900000
H      1.69200000     -0.52800000     -5.26400000
O      3.52900000     -0.85800000     12.07000000
H      2.77100000     -0.28000000     11.98700000
H      3.40100000     -1.52000000     11.39000000
O     -5.15400000     12.86600000     -8.39900000
H     -5.63400000     13.07900000     -9.19900000
H     -5.17800000     11.91000000     -8.35300000
O     -1.77000000      0.11800000     16.94100000
H     -1.77300000      0.41200000     16.03000000
H     -1.30800000     -0.72000000     16.92100000
O     -4.53200000      4.73500000     -6.52700000
H     -5.32900000      4.55400000     -6.03000000
H     -4.80500000      4.69100000     -7.44300000
O     -7.45700000     -0.73000000     11.11600000
H     -6.98800000     -1.44500000     11.54600000
H     -6.83600000     -0.00100000     11.12000000
O      3.78400000      4.89400000    -13.97400000
H      2.91900000      5.13700000    -14.30500000
H      4.35600000      4.94200000    -14.73900000
O     -9.76000000     -3.36300000      1.19700000
H    -10.59900000     -2.91600000      1.30800000
H     -9.16200000     -2.90200000      1.78500000
O     -8.15200000     -5.54500000    -10.41400000
H     -7.40900000     -5.50900000    -11.01700000
H     -8.52800000     -6.41500000    -10.54900000
O      2.63300000    -15.03000000     10.45100000
H      2.16100000    -14.35200000      9.96800000
H      2.03900000    -15.27900000     11.15900000
O      4.09300000      8.03900000     -5.68100000
H      3.89300000      7.12100000     -5.86500000
H      3.44200000      8.30000000     -5.03000000
O     11.62700000     -6.82000000      6.30600000
H     12.11500000     -7.39900000      5.72100000
H     12.22900000     -6.09600000      6.48300000
O     -0.48500000     12.18500000     -1.37500000
H     -0.19000000     11.27900000     -1.46900000
H     -0.12400000     12.46800000     -0.53500000
O     11.28800000     -2.63300000      1.58500000
H     11.40300000     -3.12900000      2.39500000
H     10.39500000     -2.29000000      1.63800000
O     15.88400000     -2.89200000     -7.31100000
H     16.64900000     -3.41800000     -7.54700000
H     16.20600000     -2.28600000     -6.64400000
O      4.17400000      7.52600000     -2.78600000
H      3.78200000      8.36300000     -2.53800000
H      3.84800000      6.90500000     -2.13500000
O      2.65600000      3.35800000     14.80000000
H      2.64600000      3.74900000     13.92700000
H      3.57800000      3.36600000     15.05600000
O     -6.78700000      8.27300000     -1.76900000
H     -7.61000000      8.18300000     -1.28800000
H     -6.21800000      8.76700000     -1.17900000
O     -0.96900000     12.84900000     13.20300000
H     -0.77000000     11.92800000     13.03100000
H     -0.39800000     13.08400000     13.93400000
O      1.57700000      0.90000000    -15.83000000
H      1.98300000      0.03500000    -15.78000000
H      0.64000000      0.73100000    -15.72900000
O    -10.25000000      5.77200000      3.80300000
H    -10.19100000      6.25900000      4.62600000
H    -11.18100000      5.78800000      3.58100000
O      5.82400000     12.71500000     -2.62500000
H      5.55500000     13.56800000     -2.28300000
H      5.65800000     12.10500000     -1.90600000
O      7.98700000      8.84000000      6.48000000
H      8.06500000      8.06800000      7.04100000
H      8.88600000      9.03800000      6.21900000
O      5.74300000    -15.53000000     -0.03200000
H      5.78700000    -16.15100000     -0.75900000
H      4.81500000    -15.49900000      0.20100000
O     10.97500000    -12.08500000      5.99700000
H     11.08900000    -11.46400000      6.71700000
H     10.34500000    -11.66100000      5.41400000
O     -2.97000000     14.62600000     -8.69800000
H     -2.11500000     14.19600000     -8.67100000
H     -3.56600000     13.99900000     -8.28900000
O     -5.43100000     10.04700000     -8.65800000
H     -5.45000000      9.17000000     -8.27600000
H     -5.43300000      9.89700000     -9.60300000
O      3.08700000     -2.71500000      9.92400000
H      3.15900000     -3.66600000      9.84200000
H      3.60900000     -2.37200000      9.19900000
O    -13.45900000     -2.44900000     -2.56600000
H    -13.57400000     -1.59200000     -2.15600000
H    -13.05200000     -2.25700000     -3.41100000
O     -7.24200000      6.55100000     -6.00900000
H     -7.78200000      7.24400000     -5.62900000
H     -6.78100000      6.17000000     -5.26100000
O     -8.86000000     -0.50000000     13.60000000
H     -8.81400000     -0.80800000     12.69500000
H     -8.10400000     -0.90300000     14.02800000
O      0.90700000     15.51900000     -7.91100000
H      1.44000000     14.83300000     -7.50900000
H      0.50900000     15.09700000     -8.67300000
O      0.06000000     -5.28100000     -0.33600000
H      0.99800000     -5.44300000     -0.23400000
H     -0.35600000     -6.09000000     -0.03900000
O     -6.08500000     -4.53700000    -12.62600000
H     -5.31200000     -3.97400000    -12.65400000
H     -5.74900000     -5.41600000    -12.80300000
O      1.60800000     -7.80300000     -8.40200000
H      0.94700000     -7.28100000     -8.85700000
H      1.42800000     -8.70400000     -8.67100000
O     -3.22700000    -11.25700000      5.34400000
H     -2.27700000    -11.23600000      5.45700000
H     -3.36700000    -11.84500000      4.60200000
O    -12.65900000      7.06100000      9.46300000
H    -12.50900000      7.74500000      8.81000000
H    -12.40700000      7.46400000     10.29400000
O     14.95500000      4.47700000     -3.21100000
H     15.62700000      5.09900000     -3.49000000
H     14.16700000      4.75000000     -3.68000000
O     -1.61400000     -0.66500000     -4.98400000
H     -1.22200000      0.16100000     -4.70000000
H     -2.43400000     -0.72200000     -4.49500000
O    -10.80100000     -7.58100000     -8.30000000
H    -10.97100000     -8.25800000     -7.64400000
H    -10.15800000     -7.00400000     -7.88600000
O      0.72900000      5.49400000      7.67500000
H      0.74800000      4.59500000      7.34900000
H      1.52200000      5.57400000      8.20500000
O     15.57000000      8.07500000      2.11100000
H     14.63800000      8.04600000      2.32500000
H     15.97400000      8.51800000      2.85700000
O      2.35200000      5.66200000     -9.04900000
H      2.06500000      6.41900000     -9.56100000
H      2.91700000      5.17000000     -9.64500000
O     -5.42300000      4.94600000     -9.44500000
H     -6.02700000      5.41900000    -10.01900000
H     -4.92300000      4.38300000    -10.03600000
O     -5.45000000     -7.16700000    -15.38500000
H     -4.50900000     -7.01500000    -15.29800000
H     -5.52500000     -8.10000000    -15.58600000
O     15.04200000      9.72500000     -2.87500000
H     15.08800000      9.05700000     -2.19200000
H     15.04300000      9.23100000     -3.69400000
O      5.71100000      2.82900000     -0.98900000
H      5.25800000      3.67200000     -0.96300000
H      6.63400000      3.05700000     -1.10000000
O      9.29300000     -0.55100000      4.08200000
H      9.12700000     -0.83900000      3.18500000
H     10.24600000     -0.47500000      4.13600000
O     -5.33100000      9.48800000     -4.72600000
H     -5.98200000      9.90600000     -4.16200000
H     -5.15200000      8.64800000     -4.30300000
O     -7.46300000     -2.28600000    -11.15100000
H     -6.62300000     -2.62000000    -11.46400000
H     -8.11600000     -2.74600000    -11.67800000
O    -14.98700000     -1.96500000      0.23400000
H    -15.71600000     -2.35700000     -0.24700000
H    -15.35300000     -1.75400000      1.09300000
O      2.81000000     10.56200000     -9.16100000
H      2.13500000      9.88800000     -9.24400000
H      3.61900000     10.07300000     -9.00600000
O      5.09800000     -2.35900000      7.89300000
H      5.63300000     -2.44400000      8.68200000
H      5.73200000     -2.33300000      7.17600000
O    -15.16300000      3.02300000      8.33200000
H    -14.24300000      2.88200000      8.55700000
H    -15.18600000      2.97700000      7.37600000
O     10.96300000     -3.96700000      9.85600000
H     10.40300000     -3.90600000     10.63000000
H     11.20700000     -4.89100000      9.81000000
O     -8.57800000      0.65500000      3.95000000
H     -7.87900000      1.27200000      4.16800000
H     -9.33300000      0.96100000      4.45300000
O    -16.11600000      3.07500000     -8.75100000
H    -15.21100000      2.97500000     -9.04700000
H    -16.63000000      3.10000000     -9.55700000
O      5.10900000     -3.89800000     -2.71100000
H      5.61000000     -4.53200000     -3.22400000
H      4.20500000     -4.01600000     -3.00200000
O      3.08900000      1.81800000      7.07600000
H      3.87700000      1.43100000      7.45800000
H      2.41500000      1.69900000      7.74500000
O      4.65200000    -12.73800000     12.20700000
H      5.03200000    -12.40200000     11.39600000
H      5.39000000    -13.13100000     12.67300000
O     11.54500000    -10.51300000      8.03200000
H     11.32600000     -9.58300000      8.08900000
H     12.48300000    -10.55000000      8.22100000
O      5.29700000     -6.77300000      0.13000000
H      5.89000000     -6.14900000     -0.28900000
H      5.81400000     -7.15700000      0.83700000
O     -4.09600000     -0.90800000     -3.95500000
H     -4.33000000     -1.42300000     -3.18300000
H     -4.78200000     -1.10700000     -4.59200000
O      0.49500000     10.08400000      3.16000000
H      1.34500000     10.48700000      3.33600000
H     -0.13300000     10.80200000      3.24400000
O      7.89800000      4.27600000     -7.24300000
H      7.54900000      5.01900000     -7.73500000
H      8.76800000      4.13000000     -7.61400000
O      8.33300000      1.72400000      9.37100000
H      7.56600000      1.40800000      9.84900000
H      9.06200000      1.21200000      9.72200000
O     -2.14900000     -4.16100000    -13.25700000
H     -1.66800000     -3.33300000    -13.27300000
H     -2.26900000     -4.35000000    -12.32700000
O    -12.77400000     -3.24900000      3.77000000
H    -12.16000000     -2.58000000      3.46600000
H    -13.34400000     -3.40900000      3.01800000
O      1.33300000      7.17400000     15.66500000
H      1.49100000      7.36100000     16.59000000
H      0.44400000      6.82000000     15.64100000
O     -1.17200000      3.73200000     15.49900000
H     -1.45900000      3.80800000     14.58900000
H     -1.33500000      4.59700000     15.87400000
O     -7.37800000    -10.68800000     -3.43100000
H     -7.41200000    -10.42400000     -2.51200000
H     -6.52800000    -10.37400000     -3.74000000
O      9.54800000      2.14500000      3.27300000
H      9.03100000      1.39200000      3.56000000
H      9.59400000      2.05500000      2.32100000
O     -1.41800000     -3.32700000     11.22400000
H     -0.82700000     -4.06600000     11.07800000
H     -2.14000000     -3.47300000     10.61400000
O     11.36800000     -9.35000000      3.56900000
H     11.49000000    -10.28300000      3.74100000
H     12.08500000     -8.92400000      4.03900000
O      5.43500000     10.32700000     -6.66000000
H      5.73600000     10.04400000     -7.52300000
H      5.35700000      9.51800000     -6.15600000
O      5.18900000     15.05000000     -7.43600000
H      4.49900000     14.46300000     -7.12900000
H      4.77400000     15.91200000     -7.46900000
O     -7.37000000     -0.20400000     -3.18600000
H     -7.08300000     -0.31100000     -4.09300000
H     -8.29100000     -0.46500000     -3.19400000
O      3.10000000     14.87800000      6.55000000
H      2.23200000     14.92300000      6.14900000
H      3.61700000     15.53000000      6.07700000
O      8.09800000     -8.52000000     -1.46000000
H      8.39800000     -9.28500000     -0.96800000
H      7.59100000     -8.88600000     -2.18500000
O     -7.69900000     -2.13100000      3.40500000
H     -7.79800000     -1.21600000      3.66900000
H     -6.91900000     -2.13700000      2.84900000
O     -0.45300000      8.53100000      0.95700000
H     -0.00100000      9.05600000      1.61800000
H      0.18200000      7.85800000      0.71000000
O    -12.78700000     -3.15700000     12.66300000
H    -11.83700000     -3.27400000     12.64600000
H    -13.02400000     -3.25200000     13.58600000
O    -15.08500000     10.03000000     -1.96400000
H    -15.58900000      9.22300000     -1.85800000
H    -14.43800000     10.00200000     -1.25900000
O    -15.14000000     -8.37300000      4.82100000
H    -14.57100000     -7.63500000      4.60700000
H    -14.70400000     -8.80800000      5.55400000
O     15.46400000     -5.72900000     -6.82900000
H     15.29200000     -4.78800000     -6.87300000
H     16.19600000     -5.81000000     -6.21800000
O     -3.31000000     -4.65700000     -5.51500000
H     -4.01600000     -4.28200000     -4.98800000
H     -3.03900000     -3.94600000     -6.09400000
O     -6.85300000     -1.46000000     15.53100000
H     -6.72100000     -0.53000000     15.71600000
H     -6.03300000     -1.74300000     15.12700000
O      0.44900000    -10.27100000      8.96600000
H      0.40000000     -9.56700000      9.61400000
H     -0.24500000    -10.06800000      8.33900000
O      1.28600000      0.69400000     12.31600000
H      0.43300000      0.55500000     11.90300000
H      1.10200000      0.68300000     13.25500000
O      2.25400000     -1.83600000      5.98800000
H      2.13500000     -0.99500000      5.54800000
H      1.55400000     -1.86700000      6.64000000
O     10.24300000     10.79100000      6.75700000
H      9.42800000     10.98900000      7.22000000
H     10.15100000     11.23100000      5.91200000
O      3.90200000      4.17900000      5.92500000
H      3.60600000      3.68200000      6.68700000
H      4.72100000      3.75600000      5.66600000
O     -0.69600000     12.64900000      3.56100000
H     -1.57900000     12.55700000      3.91700000
H     -0.39600000     13.50000000      3.87900000
O      4.28800000     -0.95300000    -13.77500000
H      3.77100000     -0.83700000    -12.97800000
H      5.02100000     -0.34600000    -13.67500000
O      9.79100000     -8.68400000     12.47000000
H      9.09500000     -9.16300000     12.92100000
H      9.66900000     -7.77400000     12.74000000
O      9.61500000    -14.28500000      6.62700000
H     10.43600000    -14.72900000      6.41700000
H      9.78400000    -13.36300000      6.42900000
O      3.70700000     -6.85200000      7.50500000
H      4.43100000     -6.23800000      7.38500000
H      2.92000000     -6.31000000      7.45400000
O     14.37800000      3.45200000     -0.55200000
H     14.37100000      3.98100000     -1.35000000
H     14.77800000      2.62400000     -0.81600000
O     -6.23700000     -1.83500000      5.88400000
H     -6.44000000     -2.59200000      6.43300000
H     -6.55100000     -2.07800000      5.01300000
O      8.32300000     15.16000000     -2.05900000
H      9.01500000     14.62400000     -2.44500000
H      7.75400000     15.38400000     -2.79500000
O     -0.22000000     -2.92200000     -4.39200000
H     -0.63200000     -2.08200000     -4.59900000
H     -0.83900000     -3.35300000     -3.80300000
O     12.13600000     -5.06200000     12.36800000
H     12.02700000     -5.47600000     13.22400000
H     11.32200000     -4.57800000     12.23000000
O      3.47800000     -2.85000000    -11.57900000
H      3.25500000     -1.92000000    -11.52600000
H      4.39800000     -2.86000000    -11.84200000
O     -1.88100000     -6.18700000     -3.95700000
H     -1.77500000     -5.66300000     -3.16200000
H     -2.39200000     -5.63000000     -4.54400000
O    -11.52100000      0.01900000      4.62200000
H    -11.86900000      0.41900000      5.41900000
H    -11.00500000     -0.72400000      4.93300000
O    -13.57500000      5.83700000     -0.80600000
H    -14.17200000      5.13200000     -0.55500000
H    -12.70200000      5.49000000     -0.62200000
O     -1.01800000     -4.06800000     -8.51400000
H     -0.62600000     -4.64500000     -7.85900000
H     -0.49500000     -3.26800000     -8.47200000
O     -5.81600000     -2.45900000     12.46800000
H     -6.18900000     -3.33600000     12.37300000
H     -5.29700000     -2.50600000     13.27100000
O      6.70800000      4.06400000      8.57400000
H      7.18600000      3.29800000      8.89200000
H      6.71000000      3.96800000      7.62100000
O     -9.11400000      3.56700000      4.91200000
H     -9.58400000      4.27200000      4.46600000
H     -8.30600000      3.97700000      5.22200000
O      9.66400000     -3.57800000     12.10000000
H     10.00700000     -2.84200000     12.60600000
H      8.79300000     -3.73400000     12.46400000
O    -13.88800000     -9.12900000      7.22400000
H    -13.03200000     -9.38300000      7.56900000
H    -14.25200000     -8.54800000      7.89200000
O     -2.80700000     12.88900000     -2.56000000
H     -2.00500000     12.68100000     -2.07900000
H     -2.58800000     13.67500000     -3.06000000
O    -16.92600000      0.54000000      0.70200000
H    -17.33600000      1.37100000      0.94000000
H    -15.98800000      0.69700000      0.80400000
O      9.57700000     -2.47000000     -1.66600000
H      9.69900000     -1.56900000     -1.36800000
H      8.95200000     -2.40200000     -2.38700000
O     -7.66000000     -7.47300000      3.34100000
H     -6.91500000     -7.89400000      2.91300000
H     -8.20100000     -7.15300000      2.61800000
O      3.78600000    -15.43200000      1.96100000
H      4.51800000    -15.82400000      2.43600000
H      3.40900000    -14.80400000      2.57700000
O      0.00100000     12.74300000      8.13700000
H      0.58200000     11.99900000      8.29700000
H      0.34000000     13.43700000      8.70100000
O     13.45700000      2.39100000      7.28800000
H     12.68400000      2.24100000      7.83200000
H     13.80800000      3.22700000      7.59500000
O      3.51600000     -5.42400000    -12.92200000
H      4.24500000     -5.75800000    -13.44500000
H      3.41200000     -4.51600000    -13.20800000
O      4.16500000      3.03700000     10.50100000
H      4.27900000      2.53100000     11.30600000
H      4.88900000      2.76000000      9.93900000
O    -12.33400000     -8.59800000     -0.98900000
H    -12.76700000     -9.44000000     -1.13200000
H    -11.55500000     -8.81300000     -0.47600000
O     -0.62300000     -6.36600000      7.43100000
H     -0.42200000     -5.67400000      6.80100000
H     -0.04700000     -6.18900000      8.17400000
O     -9.55000000     -3.23500000    -12.53300000
H     -9.38500000     -4.17700000    -12.48100000
H    -10.01600000     -3.11900000    -13.36000000
O     -9.29900000      7.57600000     -0.66900000
H     -9.14500000      6.83400000     -0.08500000
H    -10.21300000      7.81500000     -0.51700000
O     -2.90200000     -6.28000000    -14.86100000
H     -2.16000000     -6.83900000    -15.09300000
H     -2.52800000     -5.61100000    -14.28800000
O     -3.57200000     -7.03100000     -7.08700000
H     -3.33300000     -6.32700000     -6.48400000
H     -4.30500000     -6.67800000     -7.59000000
O      4.35200000      4.47300000    -10.99400000
H      4.09700000      3.56700000    -10.81700000
H      4.04200000      4.64000000    -11.88400000
O     -6.05300000      6.02900000      2.22500000
H     -5.88100000      5.35200000      2.88000000
H     -5.18500000      6.30900000      1.93600000
O      4.69400000     -1.83300000      4.59500000
H      4.23200000     -1.80200000      3.75800000
H      4.01700000     -1.66000000      5.24900000
O    -11.61800000      1.76700000     -9.56500000
H    -12.16700000      1.04500000     -9.87000000
H    -10.72200000      1.44200000     -9.65600000
O      1.89000000    -17.77200000      3.77700000
H      1.69100000    -18.48300000      3.16900000
H      1.09000000    -17.24700000      3.80200000
O      1.61700000      3.51100000      4.42000000
H      1.11500000      3.09200000      5.11900000
H      2.46100000      3.71700000      4.82200000
O    -12.75700000      1.03800000      7.27200000
H    -12.06400000      1.54400000      7.69500000
H    -12.68000000      0.16200000      7.65200000
O     -4.29600000     -2.74200000     14.84300000
H     -3.34900000     -2.81500000     14.72500000
H     -4.52900000     -3.50300000     15.37600000
O    -11.82100000     -9.01300000    -10.38900000
H    -11.35300000     -8.36600000     -9.86100000
H    -12.28800000     -9.55100000     -9.74900000
O     11.75500000     -7.56800000     -8.27300000
H     11.54600000     -7.86700000     -9.15800000
H     11.66800000     -6.61600000     -8.31600000
O      1.34400000      6.59200000    -11.80500000
H      0.39600000      6.46500000    -11.77700000
H      1.57500000      6.47200000    -12.72600000
O     -4.73900000      0.24900000      7.10200000
H     -4.95800000     -0.37700000      7.79200000
H     -5.13300000     -0.11800000      6.31100000
O      7.72000000     12.21300000    -10.59300000
H      7.50200000     11.28500000    -10.68200000
H      7.68800000     12.55300000    -11.48700000
O      4.21000000    -10.44000000    -13.58900000
H      3.82100000    -10.47100000    -12.71500000
H      4.97900000    -11.00800000    -13.52900000
O     -5.76700000     -6.80900000      9.92200000
H     -6.05600000     -7.71600000     10.02800000
H     -6.28300000     -6.31700000     10.56100000
O    -12.18200000     -1.76400000     -5.19000000
H    -12.88000000     -1.80800000     -5.84300000
H    -12.28900000     -0.90400000     -4.78200000
O     -5.88600000     -6.48400000      6.26600000
H     -5.72500000     -7.27400000      5.75100000
H     -5.23300000     -6.51700000      6.96600000
O      8.59500000     -2.43200000      7.92200000
H      7.99800000     -2.17000000      7.22100000
H      9.39500000     -1.93400000      7.75400000
O     -0.31500000     -1.91800000    -13.46600000
H     -0.88400000     -1.26500000    -13.05800000
H      0.04800000     -2.41200000    -12.73100000
O     -1.81400000     -2.26600000     13.98100000
H     -1.90900000     -1.31500000     13.92900000
H     -1.48200000     -2.52100000     13.12000000
O      9.25900000    -10.93500000     -6.40900000
H      9.60200000    -10.11200000     -6.06200000
H     10.02900000    -11.49400000     -6.50500000
O     -8.57500000      9.85200000     -7.81500000
H     -7.66400000     10.13500000     -7.73800000
H     -8.52000000      8.92200000     -8.03200000
O      4.40100000     -7.68400000     12.21600000
H      3.98400000     -8.53000000     12.38100000
H      4.57500000     -7.33000000     13.08800000
O      3.67600000      5.06900000    -16.99500000
H      3.33300000      5.82900000    -16.52600000
H      2.90700000      4.52700000    -17.17000000
O     -8.86300000    -14.93700000      5.16900000
H     -7.99000000    -15.32900000      5.17900000
H     -9.18500000    -15.04600000      6.06400000
O      0.58500000     14.63400000      4.83700000
H      0.19600000     15.47500000      5.07700000
H      1.18300000     14.84300000      4.12000000
O     -2.18500000    -10.71800000    -13.25000000
H     -2.86200000    -10.40800000    -12.64700000
H     -2.45100000    -10.37800000    -14.10400000
O      6.62900000     -0.89200000     -5.98300000
H      7.07500000     -0.04600000     -5.94200000
H      7.31300000     -1.53300000     -5.79000000
O      1.99100000    -14.28100000      6.92900000
H      2.23400000    -13.38300000      6.70200000
H      2.77400000    -14.79700000      6.73400000
O      5.05900000      6.03600000      2.67900000
H      5.45200000      6.80700000      3.08800000
H      4.11600000      6.17300000      2.76600000
O      0.95500000      1.39900000    -12.68900000
H      0.68700000      2.26200000    -12.37500000
H      0.16100000      1.02500000    -13.07100000
O     15.18000000      8.03500000     -0.80900000
H     14.61500000      7.29500000     -0.58700000
H     15.47100000      8.37600000      0.03700000
O     -2.41700000     15.34500000      3.18600000
H     -2.78700000     14.50700000      3.46500000
H     -1.74600000     15.54000000      3.83900000
O      2.12200000     -4.58200000      7.60900000
H      1.37000000     -4.59500000      7.01800000
H      2.48600000     -3.70200000      7.51400000
O    -10.33000000     -3.62200000     13.79300000
H    -10.17500000     -4.02900000     12.94100000
H     -9.67800000     -2.92300000     13.84700000
O      0.33300000    -13.08400000     13.10000000
H      0.69300000    -12.92000000     12.22900000
H     -0.61600000    -13.08600000     12.97100000
O      5.02400000     13.14900000      8.71700000
H      4.41300000     13.57600000      8.11700000
H      5.59100000     12.62500000      8.15000000
O     10.20400000     10.62300000      0.91600000
H     10.65900000     10.42000000      0.09800000
H      9.79900000      9.79600000      1.17600000
O      6.55000000    -12.49600000      9.88900000
H      6.93300000    -13.32900000     10.16500000
H      7.24500000    -12.06600000      9.39100000
O     -5.23800000    -15.60700000     -4.32300000
H     -5.12600000    -14.68100000     -4.53700000
H     -4.93900000    -16.07100000     -5.10500000
O     -8.75900000     13.04600000     10.01800000
H     -8.37500000     13.55300000     10.73400000
H     -8.34100000     12.18700000     10.08200000
O     -3.31100000    -13.58300000      3.96200000
H     -4.09200000    -13.87800000      3.49500000
H     -2.80700000    -14.38200000      4.11500000
O     -4.82400000     -4.83900000    -16.58500000
H     -3.96300000     -4.87700000    -17.00200000
H     -4.80300000     -5.53600000    -15.92900000
O     -9.44400000      2.26900000     13.90700000
H     -9.02500000      2.67500000     14.66500000
H     -8.99300000      1.43100000     13.80300000
O     -8.77200000      8.09200000     11.12800000
H     -8.37600000      7.23900000     11.30500000
H     -9.19200000      8.33700000     11.95300000
O      4.32300000    -14.29900000     -7.68400000
H      5.09900000    -14.52300000     -8.19700000
H      4.16400000    -13.37600000     -7.88000000
O    -14.36300000     -0.05500000      3.61600000
H    -13.48100000      0.21300000      3.87600000
H    -14.82000000     -0.20500000      4.44300000
O     15.86300000      0.87300000      1.88600000
H     15.77900000      1.07400000      0.95300000
H     15.54700000      1.66100000      2.32900000
O     -9.78000000    -12.90100000      3.22500000
H     -9.25100000    -13.31700000      3.90500000
H    -10.68500000    -13.08400000      3.48000000
O      0.45900000     -1.42800000     10.43400000
H     -0.15300000     -1.94200000     10.96100000
H      1.12800000     -2.05700000     10.16200000
O    -14.13200000      3.89500000      6.02600000
H    -13.34800000      4.44000000      5.97500000
H    -14.85800000      4.51800000      6.02700000
O     10.13400000     -6.01600000    -11.85100000
H      9.59600000     -5.23200000    -11.95800000
H      9.92700000     -6.55500000    -12.61500000
O      5.35300000      0.90900000      8.08400000
H      5.33300000      0.18500000      8.70900000
H      6.25800000      0.92900000      7.77000000
O     15.73500000     -5.94600000      0.39700000
H     15.23100000     -6.16900000     -0.38500000
H     15.51500000     -5.03100000      0.57100000
O      9.07400000    -11.51500000      9.10400000
H      9.45400000    -12.34300000      9.39600000
H      9.82800000    -10.94600000      8.94900000
O      1.52200000     -6.39700000    -14.74400000
H      2.13400000     -6.03900000    -14.10200000
H      1.10000000     -7.12800000    -14.29300000
O     10.34200000      2.97900000      6.24700000
H     10.42500000      3.84800000      6.63900000
H     10.94900000      2.99100000      5.50700000
O     -3.94100000      4.00900000     -0.72500000
H     -3.80200000      4.18200000      0.20600000
H     -3.13600000      4.31100000     -1.14700000
O     -7.44300000     -4.34200000      6.66700000
H     -8.16200000     -4.44000000      6.04300000
H     -7.02000000     -5.20000000      6.68200000
O      5.36200000    -11.43800000     -5.93000000
H      6.13200000    -11.18100000     -5.42300000
H      5.67400000    -11.48400000     -6.83400000
O    -15.21500000      3.73900000      0.10700000
H    -15.89400000      4.41400000      0.11700000
H    -15.06600000      3.53700000      1.03100000
O    -10.94800000     -8.61200000      2.86400000
H    -11.50700000     -7.85100000      2.70500000
H    -10.64200000     -8.87100000      1.99500000
O      0.40300000     11.14900000    -11.88100000
H     -0.49200000     11.39600000    -11.64600000
H      0.95200000     11.60700000    -11.24500000
O      0.04700000     -2.49000000    -17.96000000
H     -0.32100000     -2.08400000    -18.74400000
H     -0.64700000     -3.06900000    -17.64200000
O     -6.00500000     -4.87800000      3.97100000
H     -6.00900000     -5.38500000      4.78300000
H     -6.71200000     -5.25600000      3.44900000
O      5.52500000      1.80000000      2.21600000
H      5.63800000      1.11500000      1.55600000
H      6.11700000      2.49900000      1.93900000
O     -3.08700000     -2.55200000     -7.19300000
H     -2.56100000     -1.98300000     -6.63100000
H     -2.47500000     -2.86000000     -7.86100000
O     -3.11000000     11.09600000     -4.90300000
H     -3.28900000     11.78400000     -4.26100000
H     -3.96000000     10.68400000     -5.05700000
O    -11.28400000      4.64400000      0.40900000
H    -11.76100000      4.14000000      1.06900000
H    -10.37800000      4.64500000      0.71800000
O     -0.79800000     16.95200000      5.04200000
H     -0.37700000     17.44800000      5.74400000
H     -1.73500000     17.02000000      5.22800000
O      4.06300000     -9.36000000     -3.94900000
H      4.32400000    -10.05000000     -4.55900000
H      4.85000000     -9.18500000     -3.43400000
O    -12.80600000      5.79300000      2.67000000
H    -13.23300000      4.97400000      2.41900000
H    -13.52800000      6.40400000      2.81700000
O     10.66400000      1.59100000     -9.85200000
H     11.38100000      1.89100000     -9.29300000
H     11.05600000      0.91100000    -10.40100000
O    -10.41500000     11.60200000     -6.89600000
H     -9.67400000     11.12300000     -7.26800000
H    -11.03300000     10.92000000     -6.63300000
O      5.03100000     -3.11300000      0.63100000
H      4.89100000     -3.46600000     -0.24700000
H      5.32900000     -3.86200000      1.14600000
O     -6.63000000      1.26000000     15.96900000
H     -6.29200000      1.07700000     16.84600000
H     -7.11200000      2.08100000     16.06400000
O     -4.30800000      3.71000000    -11.61100000
H     -4.11500000      4.52600000    -12.07200000
H     -4.81100000      3.19300000    -12.24000000
O     -5.10200000      6.05800000    -13.06300000
H     -4.51100000      6.80900000    -13.09600000
H     -5.59000000      6.10000000    -13.88600000
O    -12.04900000      0.23900000     13.04800000
H    -11.28300000     -0.23300000     12.72300000
H    -11.84200000      0.43200000     13.96200000
O     -3.68300000     -6.54700000      1.42600000
H     -3.44700000     -6.61600000      0.50000000
H     -3.42100000     -7.38700000      1.80300000
O      0.24100000      7.71000000      5.12700000
H      1.03900000      7.18400000      5.18300000
H      0.52800000      8.54000000      4.74600000
O     -0.48400000     -1.48400000      6.57600000
H     -0.49500000     -0.69100000      7.11100000
H     -0.98600000     -1.25200000      5.79400000
O      2.66600000     12.63100000      3.54300000
H      3.40700000     12.62400000      4.14900000
H      1.89400000     12.64100000      4.10900000
O     -2.14000000    -10.12400000     -4.87600000
H     -1.29600000     -9.92700000     -5.28100000
H     -1.95700000    -10.14200000     -3.93600000
O    -11.38200000      2.93000000     -1.99700000
H    -12.33600000      2.94000000     -2.07500000
H    -11.19700000      3.50100000     -1.25100000
O    -11.21900000      1.65800000    -13.42400000
H    -10.83000000      1.80400000    -14.28600000
H    -10.84800000      0.82600000    -13.13100000
O     -9.99800000     -6.63800000      4.77400000
H    -10.08000000     -7.24800000      4.04100000
H     -9.13800000     -6.23400000      4.65400000
O     -2.72800000     14.81400000      9.14600000
H     -2.38000000     15.22100000      8.35200000
H     -2.20800000     15.19100000      9.85600000
O     -9.43800000      3.15500000     -3.82900000
H    -10.17500000      2.81300000     -3.32300000
H     -9.28100000      4.02600000     -3.46300000
O     -9.23000000     -7.67300000     -5.22600000
H     -9.58000000     -6.93100000     -4.73200000
H     -8.70300000     -7.27400000     -5.91800000
O     -9.66800000      4.41500000     12.18400000
H     -9.31800000      3.53400000     12.31700000
H    -10.47800000      4.43000000     12.69300000
O      2.44700000     11.37400000      0.37900000
H      2.50900000     11.87800000      1.19000000
H      2.50900000     10.46100000      0.65900000
O      0.50200000     -3.83300000      2.14000000
H      1.33600000     -3.79400000      2.60900000
H      0.73700000     -3.69300000      1.22200000
O      3.71200000     -3.17000000    -15.15400000
H      4.09400000     -2.43300000    -14.67700000
H      2.80500000     -2.90800000    -15.31100000
O     -4.81300000     10.53100000    -11.72400000
H     -5.03200000     11.21600000    -12.35500000
H     -3.90300000     10.70700000    -11.48400000
O     -5.71200000     13.62000000     -5.90300000
H     -5.21100000     13.34200000     -6.66900000
H     -6.51300000     13.09700000     -5.93700000
O    -11.97900000    -12.50000000     -0.73700000
H    -11.26000000    -12.25000000     -1.31600000
H    -11.59100000    -13.13100000     -0.13100000
O      7.28900000     12.78500000     -7.01900000
H      6.58800000     13.43100000     -7.10800000
H      6.86000000     11.94400000     -7.17500000
O     -2.09700000     15.63200000     -0.00400000
H     -1.49700000     15.28800000      0.65800000
H     -1.61700000     15.54900000     -0.82800000
O     -0.50800000    -11.38800000      5.48000000
H      0.32900000    -10.98700000      5.24500000
H     -0.45200000    -12.27900000      5.13500000
O     -2.23300000      1.80800000    -11.00500000
H     -2.87000000      2.43000000    -11.35500000
H     -2.12600000      2.06500000    -10.08900000
O      1.08200000     16.93800000     -5.57200000
H      1.08200000     16.39300000     -6.35900000
H      1.59400000     16.44000000     -4.93500000
O      6.58800000      8.49700000     13.88000000
H      6.28700000      7.99100000     13.12500000
H      6.52800000      7.88800000     14.61600000
O     -4.98800000      3.56600000      7.44300000
H     -5.20400000      4.30000000      8.01900000
H     -4.03200000      3.57600000      7.39000000
O     -4.82800000      6.80500000     -3.25600000
H     -5.63200000      7.23500000     -2.96800000
H     -4.84200000      5.95300000     -2.82100000
O      6.93900000    -10.82000000     -8.06400000
H      7.66700000    -10.77900000     -7.44400000
H      7.34900000    -11.04000000     -8.90000000
O      6.30600000      0.01700000    -10.08300000
H      6.98700000      0.39300000     -9.52600000
H      6.33600000      0.54000000    -10.88500000
O     -2.41000000     11.82500000    -11.12300000
H     -2.34500000     12.03600000    -10.19100000
H     -2.84000000     12.58600000    -11.51200000
O     -3.76400000     17.76000000     -1.56900000
H     -3.31600000     17.07500000     -1.07200000
H     -4.68900000     17.51700000     -1.53200000
O     -6.48500000     -2.68900000    -15.45300000
H     -6.13100000     -3.28200000    -16.11600000
H     -5.91800000     -2.81600000    -14.69200000
O     -8.35200000      0.28200000    -12.11100000
H     -8.67000000      0.45900000    -11.22600000
H     -8.01900000     -0.61500000    -12.07000000
O     -2.35900000      7.12500000     -4.76300000
H     -2.09700000      6.23800000     -5.00800000
H     -3.25000000      7.02800000     -4.42700000
O     -4.55900000     -0.83400000    -10.51200000
H     -4.93300000     -0.13400000     -9.97800000
H     -4.97500000     -1.63300000    -10.18600000
O     10.54300000     13.45600000     -6.00700000
H     10.05700000     14.26800000     -6.15300000
H     10.35800000     12.92400000     -6.78200000
O     -8.25500000     -2.05500000     -8.48500000
H     -8.52700000     -2.89300000     -8.11200000
H     -7.95400000     -2.27200000     -9.36800000
O      4.13600000     -2.41000000     16.44300000
H      4.22900000     -2.06800000     17.33200000
H      4.62000000     -3.23600000     16.45300000
O      2.81300000      7.66700000    -16.02200000
H      2.78600000      8.43600000    -16.59100000
H      1.99300000      7.70600000    -15.52900000
O     11.51900000     -3.75900000     -5.35700000
H     11.74000000     -2.83700000     -5.22500000
H     12.12700000     -4.23500000     -4.79200000
O      8.79800000    -10.53200000      5.20100000
H      8.24200000    -10.37800000      5.96500000
H      8.94900000     -9.66100000      4.83500000
O      9.08900000      9.50600000     -4.50200000
H      9.82000000      9.51600000     -5.12000000
H      8.60800000     10.31300000     -4.68600000
O      3.26000000      5.10100000     -0.83100000
H      3.06100000      4.83300000     -1.72800000
H      3.03100000      4.34100000     -0.29700000
O     -0.39700000      4.60900000     -8.20100000
H     -0.97400000      5.17400000     -8.71500000
H      0.40300000      4.54600000     -8.72400000
O      6.96100000     -9.66700000      6.92100000
H      6.21300000    -10.10200000      7.33100000
H      7.46100000     -9.30800000      7.65400000
O     -4.73100000      2.79100000     -3.29100000
H     -5.12100000      2.01900000     -2.88000000
H     -4.18000000      3.17300000     -2.60800000
O    -13.89100000      3.32000000    -10.22200000
H    -13.99700000      2.78800000    -11.01100000
H    -13.07700000      3.00700000     -9.82900000
O    -10.83800000      0.05900000      9.61400000
H     -9.93900000      0.14800000      9.29800000
H    -10.86400000     -0.80800000     10.01900000
O     -2.16000000     -3.99700000    -17.52700000
H     -1.45000000     -4.53000000    -17.17000000
H     -2.28400000     -4.32900000    -18.41600000
O    -11.50200000     13.37600000     -0.75100000
H    -11.43600000     13.12200000     -1.67200000
H    -11.06300000     14.22500000     -0.70500000
O      5.56200000    -17.43300000     -2.33300000
H      4.90400000    -16.99900000     -2.87600000
H      6.04200000    -17.99500000     -2.94200000
O     -8.04600000     -5.24200000     10.95600000
H     -7.74100000     -5.26800000     11.86300000
H     -8.99400000     -5.35600000     11.01900000
O    -11.92100000      9.03200000      4.75000000
H    -11.53300000      8.17700000      4.93500000
H    -11.92600000      9.09100000      3.79400000
O     -3.15600000     -9.94300000      8.86200000
H     -2.61300000     -9.61400000      8.14500000
H     -3.24100000    -10.88000000      8.68700000
O      8.24200000     -7.68800000      4.45200000
H      8.05700000     -7.17700000      5.24000000
H      8.48300000     -7.03500000      3.79500000
O     -4.80200000     10.33400000      2.96400000
H     -5.62700000     10.17200000      3.42100000
H     -4.91300000      9.91100000      2.11300000
O     -9.76000000     -1.61300000     -2.98800000
H    -10.22700000     -2.00500000     -3.72600000
H     -9.59800000     -2.34300000     -2.39100000
O     -8.35900000     -9.27200000      5.31500000
H     -9.21400000     -9.63300000      5.08000000
H     -8.23900000     -8.53400000      4.71800000
O     -3.57300000     12.89500000      4.04500000
H     -3.91100000     12.10200000      3.62800000
H     -3.80700000     12.79800000      4.96800000
O     -3.69000000      7.19800000      1.40400000
H     -3.16200000      7.97800000      1.23000000
H     -3.12900000      6.46700000      1.14600000
O      8.32800000      0.71900000     15.09500000
H      8.70600000      1.55700000     14.82600000
H      8.42000000      0.71000000     16.04700000
O     12.40100000      0.58400000     11.47900000
H     12.69300000      1.31800000     12.02100000
H     12.20500000      0.97700000     10.62900000
O     -0.61800000     -5.54200000     15.41900000
H      0.23200000     -5.58300000     14.98100000
H     -1.24900000     -5.42800000     14.70900000
O     -0.46800000    -16.09400000     -2.79600000
H      0.44400000    -16.25100000     -3.04200000
H     -0.83500000    -15.60900000     -3.53500000
O     -6.68300000      1.84400000    -16.96600000
H     -6.95600000      1.21500000    -16.29800000
H     -6.74900000      1.36000000    -17.79000000
O      8.60200000      7.63800000     10.77800000
H      9.00000000      6.79300000     10.57300000
H      7.68500000      7.54000000     10.52000000
O      7.68100000    -11.57000000     -4.24400000
H      8.04800000    -12.27800000     -3.71400000
H      8.39400000    -11.31600000     -4.83000000
O    -11.85600000      2.52100000     10.09200000
H    -12.28100000      2.49300000     10.94900000
H    -11.52800000      1.63200000      9.95800000
O     14.30400000     -7.98900000     -7.19600000
H     14.79800000     -7.17900000     -7.06800000
H     13.44100000     -7.69900000     -7.49200000
O     -8.77000000      0.49200000     -9.12700000
H     -8.36400000      1.11300000     -8.52300000
H     -8.40500000     -0.35700000     -8.87900000
O     -3.76600000    -10.25400000    -11.05000000
H     -3.94600000    -11.02200000    -10.50900000
H     -3.27700000     -9.66400000    -10.47500000
O      0.76300000      2.15400000     16.63600000
H      1.36900000      2.68600000     16.12100000
H     -0.10500000      2.42300000     16.33600000
O      7.72100000     -1.26400000     13.28200000
H      7.98700000     -0.63200000     13.94900000
H      7.88600000     -2.11800000     13.68200000
O     -7.73600000     14.97700000     -3.96000000
H     -7.87500000     15.73200000     -4.53200000
H     -6.92900000     14.57700000     -4.28400000
O      0.84900000     -8.46400000    -12.50400000
H      0.51900000     -9.33500000    -12.28400000
H      1.77300000     -8.48900000    -12.25300000
O      8.37300000     15.32500000      0.58500000
H      8.27800000     15.11100000     -0.34300000
H      8.27900000     14.48600000      1.03500000
O      7.85000000      4.51800000      5.47700000
H      8.58800000      3.92000000      5.36100000
H      7.12300000      4.09200000      5.02300000
O    -17.02400000      4.33800000     -4.53100000
H    -17.39100000      3.84500000     -3.79800000
H    -16.07600000      4.24400000     -4.43300000
O     -6.56100000    -15.34200000     -7.29400000
H     -7.00800000    -16.15900000     -7.07200000
H     -6.98800000    -14.68000000     -6.75100000
O     -5.25600000     -1.37700000      2.42200000
H     -4.53900000     -1.85700000      2.83700000
H     -5.07900000     -0.45900000      2.62700000
O      0.65500000    -14.06900000      1.28500000
H      0.17100000    -14.69800000      0.75100000
H      1.39100000    -13.80300000      0.73300000
O      7.75000000     -8.47300000      9.36800000
H      7.94800000     -9.08500000     10.07700000
H      7.20700000     -7.80000000      9.77900000
O      5.50300000     -0.43400000      0.83200000
H      5.44200000     -1.29800000      1.24100000
H      5.74900000     -0.61600000     -0.07500000
O    -11.43100000     -6.21700000      7.12100000
H    -12.06300000     -6.93500000      7.07300000
H    -10.94500000     -6.27100000      6.29800000
O     -0.66800000     13.28600000     -9.04300000
H     -0.00000000     12.93700000     -8.45300000
H     -0.33000000     13.10700000     -9.92100000
O      6.46900000     -0.22000000     10.91700000
H      5.64700000      0.00100000     11.35500000
H      7.04800000     -0.50500000     11.62500000
O     -3.24900000    -12.48000000      7.90900000
H     -3.37500000    -12.33800000      6.97100000
H     -2.42800000    -12.96800000      7.96900000
O    -10.79300000      7.02900000     -9.95000000
H    -10.09900000      6.75700000    -10.55100000
H    -10.82000000      7.98200000    -10.03100000
O      7.91200000      2.12700000    -16.29400000
H      7.90200000      2.39300000    -17.21400000
H      7.09200000      1.64800000    -16.17500000
O     15.20600000     -3.16500000      5.74500000
H     15.41600000     -3.25800000      4.81600000
H     15.55800000     -2.30700000      5.98500000
O      5.26400000    -12.95400000      5.18800000
H      4.78800000    -12.28100000      5.67500000
H      4.64000000    -13.25900000      4.52800000
O     -2.35300000      0.56200000     14.32200000
H     -3.20700000      0.96900000     14.46400000
H     -2.08700000      0.86100000     13.45200000
O     14.67200000     -3.03500000     -0.27900000
H     13.91000000     -3.25400000     -0.81500000
H     15.26700000     -2.58600000     -0.88100000
O     -7.85200000     12.05400000     -5.51100000
H     -7.47700000     11.78200000     -4.67400000
H     -8.79800000     11.96700000     -5.38900000
O     -9.11200000      5.31300000     -2.36800000
H     -9.09400000      6.15600000     -1.91400000
H     -8.70000000      4.70300000     -1.75700000
O     -7.21200000     -0.17700000    -15.08600000
H     -7.49900000     -0.22000000    -14.17400000
H     -6.96300000     -1.07600000    -15.30100000
O    -12.27300000     -6.56000000      1.46700000
H    -12.82400000     -6.93200000      0.78000000
H    -12.63300000     -5.68600000      1.61600000
O     -1.69500000      3.60400000     -3.16400000
H     -1.79500000      4.22200000     -2.44000000
H     -1.78800000      4.14100000     -3.95200000
O      3.36300000     -9.55400000     -7.08900000
H      2.63900000     -8.95300000     -7.26100000
H      4.13200000     -8.98900000     -7.01300000
O      2.86200000      7.66700000      5.26900000
H      2.97000000      8.42700000      5.84100000
H      3.58800000      7.08700000      5.50000000
O    -15.64100000      6.92000000      2.99600000
H    -15.94700000      6.56000000      2.16400000
H    -15.40300000      7.82500000      2.79200000
O     -3.04200000     -9.38000000      1.04600000
H     -2.74100000    -10.26700000      1.24100000
H     -2.38400000     -9.03100000      0.44400000
O    -12.60000000      9.67900000     -7.22700000
H    -12.87600000     10.05800000     -8.06100000
H    -12.70400000      8.73500000     -7.34700000
O     -0.72700000      7.29600000     13.25900000
H      0.08300000      7.07100000     12.80100000
H     -1.41400000      6.85000000     12.76300000
O     -7.85800000    -15.07300000     -3.08100000
H     -7.13500000    -15.65800000     -3.30300000
H     -7.51800000    -14.53000000     -2.36900000
O     14.42800000     -2.80200000     -9.62400000
H     13.55200000     -2.42500000     -9.54800000
H     14.68400000     -2.99600000     -8.72200000
O      4.80500000      6.99300000      9.93300000
H      4.89400000      6.90700000     10.88200000
H      4.35600000      7.83000000      9.81000000
O     18.28600000     -0.10600000      1.77200000
H     17.41300000      0.20700000      2.01000000
H     18.27300000     -1.03800000      1.99100000
O     -3.40800000     -3.88200000      3.46400000
H     -3.20500000     -4.71800000      3.04400000
H     -4.24700000     -4.02900000      3.89900000
O      0.30900000     -4.27300000      5.62700000
H      0.86600000     -4.29200000      4.84800000
H     -0.08400000     -3.40000000      5.61900000
O     -4.70900000    -14.76300000      8.45100000
H     -4.25900000    -13.91900000      8.48300000
H     -4.02800000    -15.40500000      8.65000000
O     -9.13200000     13.07900000      4.05400000
H     -9.72500000     12.42500000      4.42500000
H     -9.28800000     13.86600000      4.57600000
O      1.43300000     -2.08500000    -15.46300000
H      0.83100000     -2.03600000    -14.72000000
H      0.88200000     -2.34400000    -16.20100000
O     -1.64900000      4.69100000     -5.75000000
H     -2.44600000      4.46400000     -6.22900000
H     -0.93800000      4.47200000     -6.35300000
O    -10.82500000     11.37900000      5.70400000
H    -11.27100000     10.53400000      5.64600000
H    -10.70600000     11.52300000      6.64300000
O     -5.50900000     -3.78400000     -3.76100000
H     -5.23900000     -3.89400000     -2.84900000
H     -6.26400000     -4.36300000     -3.85900000
O      0.82200000     18.41400000     -0.92600000
H      0.49100000     17.53300000     -1.10000000
H      0.07600000     18.87900000     -0.54600000
O     12.68000000     -8.35300000      1.02900000
H     12.19700000     -7.52700000      1.05600000
H     12.62600000     -8.69200000      1.92300000
O      3.77400000      0.34200000     15.19000000
H      4.14700000     -0.39300000     15.67700000
H      2.88200000      0.06300000     14.98300000
O      1.91600000    -14.62400000     -5.24800000
H      1.24300000    -13.95800000     -5.39100000
H      2.62800000    -14.37500000     -5.83700000
O     -1.42600000     -8.90500000      7.18200000
H     -1.29000000     -9.02600000      6.24200000
H     -0.81900000     -8.20500000      7.42300000
O      2.42300000     -5.28200000    -10.19700000
H      2.78200000     -6.10400000     -9.86400000
H      2.76900000     -5.21200000    -11.08700000
O      6.06100000     -4.20600000      4.72400000
H      5.67300000     -3.33200000      4.76800000
H      6.07200000     -4.41600000      3.79000000
O      3.31300000      8.74500000     14.77800000
H      2.46300000      8.34800000     14.96900000
H      3.92100000      8.30700000     15.37400000
O     -7.41700000      8.66000000     14.88800000
H     -7.89100000      9.20100000     14.25700000
H     -7.25300000      7.83900000     14.42400000
O     -7.19900000      4.18700000    -14.95300000
H     -6.69300000      3.64200000    -15.55400000
H     -7.64000000      3.56300000    -14.37600000
O     -9.70400000      5.83400000    -12.76600000
H     -9.39900000      6.59500000    -13.25900000
H     -8.90500000      5.43300000    -12.42500000
O     12.88900000      9.96800000     -0.51200000
H     13.01300000      9.30800000     -1.19300000
H     13.26500000     10.76700000     -0.88100000
O     14.01100000     -4.92200000     -3.92700000
H     14.43900000     -5.29800000     -4.69600000
H     13.45200000     -5.62500000     -3.59600000
O     -3.61300000      0.44100000    -15.45200000
H     -3.61700000     -0.51500000    -15.49000000
H     -3.73600000      0.71800000    -16.36000000
O     12.71700000     -4.05500000      6.56200000
H     13.46100000     -3.75500000      6.03900000
H     12.95400000     -3.83400000      7.46300000
O     10.98400000     -3.40800000      4.46300000
H     10.59400000     -2.63400000      4.86800000
H     11.69300000     -3.65800000      5.05600000
O      5.50100000     11.27300000     -0.39800000
H      4.67800000     10.99300000     -0.79900000
H      5.40800000     11.04500000      0.52700000
O      6.67100000     -4.82500000    -13.29900000
H      6.96100000     -3.94800000    -13.04900000
H      7.19500000     -5.03900000    -14.07100000
O     -6.68600000      3.51600000      0.04300000
H     -6.89400000      4.09700000      0.77600000
H     -5.73200000      3.55100000     -0.02600000
O      6.73100000     11.83100000     10.58600000
H      6.15600000     12.49900000     10.21400000
H      6.30000000     11.56900000     11.40000000
O      5.99800000     10.98400000      6.83200000
H      6.55700000     10.20800000      6.80700000
H      5.94900000     11.27300000      5.92100000
O      6.33300000      9.86500000    -11.50100000
H      6.67600000      9.41800000    -12.27500000
H      5.38200000      9.83700000    -11.61100000
O      1.82000000     -9.93300000      4.43900000
H      1.88600000    -10.36900000      3.58900000
H      1.37900000     -9.10500000      4.24900000
O      3.31600000    -11.89200000     -8.49700000
H      3.13200000    -11.14600000     -7.92600000
H      3.66300000    -11.50000000     -9.29800000
O     13.51600000      5.19900000     -9.54600000
H     13.65700000      5.91300000    -10.16700000
H     12.93100000      5.56800000     -8.88500000
O    -17.15000000     -0.30300000     -4.33800000
H    -16.65300000     -0.06000000     -5.12000000
H    -16.58200000     -0.05600000     -3.60800000
O     -0.32100000     -7.61800000     10.36000000
H     -1.21800000     -7.57900000     10.69100000
H      0.09400000     -6.82500000     10.70000000
O     11.90600000      7.18300000      9.57800000
H     11.52000000      8.04800000      9.72100000
H     12.35100000      6.98100000     10.40000000
O      9.32300000     11.84600000      4.30200000
H      9.89000000     12.54200000      4.63400000
H      8.67400000     12.30100000      3.76600000
O    -16.52600000      6.09900000      0.41300000
H    -16.50400000      6.91100000     -0.09300000
H    -17.45500000      5.95400000      0.59300000
O      1.94000000      6.57100000      2.42300000
H      1.71000000      6.84700000      3.31000000
H      1.54900000      5.70200000      2.33200000
O     -0.64400000    -18.42900000     -0.45400000
H     -0.00500000    -18.18400000     -1.12400000
H     -0.53400000    -17.77400000      0.23400000
O     -6.27200000      5.53800000      9.23100000
H     -5.93200000      4.94900000      9.90500000
H     -7.12900000      5.17500000      9.00700000
O     -5.62300000      8.38300000      9.38100000
H     -5.53300000      7.45200000      9.17600000
H     -6.12400000      8.40100000     10.19700000
O      0.69300000    -13.18500000     -2.56400000
H     -0.06100000    -12.61500000     -2.41300000
H      0.33300000    -13.94300000     -3.02400000
O      5.08000000      6.73400000      6.89000000
H      4.68800000      5.86200000      6.93100000
H      5.56400000      6.81800000      7.71200000
O     -7.47800000      5.91500000     12.27800000
H     -6.82800000      5.28400000     11.96900000
H     -8.30600000      5.43500000     12.25900000
O      5.12600000    -10.70100000    -10.25800000
H      5.80200000    -10.79900000     -9.58700000
H      5.28100000    -11.42600000    -10.86300000
O     -5.48000000      9.44400000     12.93200000
H     -4.90300000      8.84300000     13.40400000
H     -4.89900000      9.91000000     12.33000000
O     10.37500000      3.19900000     -4.56800000
H     10.81700000      2.92700000     -3.76400000
H      9.45600000      3.28800000     -4.31800000
O     -2.99000000     -7.50600000     -1.57300000
H     -2.71900000     -7.17200000     -2.42800000
H     -3.52100000     -8.27700000     -1.77400000
O     -0.48000000     -7.14100000    -10.37100000
H     -1.19000000     -6.54500000    -10.60700000
H     -0.06000000     -7.35400000    -11.20500000
O    -10.22200000     -8.62900000     10.82200000
H    -10.57900000     -8.76300000      9.94400000
H    -10.90300000     -8.14000000     11.28400000
O      0.46300000      9.54700000     -1.42600000
H      0.60100000      8.75500000     -0.90500000
H     -0.06900000      9.25600000     -2.16700000
O     -8.05000000     14.39400000     -7.74600000
H     -7.67500000     13.98500000     -8.52600000
H     -7.67200000     13.90600000     -7.01500000
O     -7.79100000     -5.79000000    -14.91900000
H     -6.95300000     -6.21100000    -15.10800000
H     -7.55400000     -4.94100000    -14.54500000
O    -15.21200000      0.71000000      6.20200000
H    -15.37200000     -0.21800000      6.37500000
H    -14.32600000      0.86500000      6.52900000
O     11.40900000      1.34200000      8.62200000
H     10.70600000      1.93300000      8.35100000
H     11.17600000      0.49800000      8.23500000
O     -5.35400000      7.33500000     -8.00200000
H     -5.28200000      6.43100000     -8.30600000
H     -5.91800000      7.28500000     -7.23100000
O     -0.31700000      0.98400000     -7.76500000
H      0.36900000      1.64200000     -7.88000000
H     -1.10600000      1.39700000     -8.11600000
O     15.35800000     -2.72200000      2.55800000
H     14.83700000     -2.72100000      1.75500000
H     16.26000000     -2.61200000      2.25900000
O      5.52800000      0.99000000    -16.48200000
H      4.93600000      1.35500000    -15.82400000
H      5.72300000      0.10700000    -16.16500000
O     -0.86300000      0.26000000      4.54200000
H      0.09100000      0.28500000      4.61700000
H     -1.03800000     -0.47900000      3.95900000
O     -0.20200000      3.62400000    -11.16000000
H     -1.02500000      3.13900000    -11.09400000
H     -0.45600000      4.47900000    -11.51000000
O      7.99800000     -8.17100000    -10.44100000
H      7.63300000     -8.98100000    -10.08500000
H      7.68600000     -7.48600000     -9.85000000
O      0.28300000     13.75600000     -4.36300000
H      1.14300000     13.93000000     -4.74600000
H      0.41300000     12.97400000     -3.82800000
O     -5.49400000     -9.04500000      1.94700000
H     -4.56600000     -9.19400000      1.76700000
H     -5.77700000     -9.83000000      2.41600000
O     -9.76900000    -12.47800000      7.83000000
H     -9.33200000    -13.31000000      8.01400000
H    -10.59900000    -12.72900000      7.42600000
O      7.54500000     -6.01100000     -1.45700000
H      7.59700000     -6.94000000     -1.68200000
H      7.66200000     -5.55600000     -2.29100000
O    -10.42400000     -1.65400000      6.90100000
H     -9.70600000     -1.15500000      7.29200000
H    -10.51400000     -2.42400000      7.46200000
O     -9.94900000     10.77600000     -3.57300000
H    -10.43500000     11.53100000     -3.90500000
H     -9.08800000     11.12600000     -3.34400000
O      2.42900000    -14.93400000     -9.24400000
H      3.13000000    -14.77600000     -8.61100000
H      1.96000000    -14.10100000     -9.29500000
O     -6.38900000     -8.30900000    -10.41800000
H     -7.22700000     -8.39900000    -10.87100000
H     -6.39700000     -9.00200000     -9.75700000
O      9.24800000      5.95500000      1.85500000
H      9.24500000      6.54200000      2.61200000
H     10.16700000      5.90700000      1.59400000
O     -4.92300000     -4.94500000     16.33700000
H     -4.32400000     -5.13500000     17.06000000
H     -5.79200000     -4.96200000     16.73700000
O      9.94700000    -11.88300000      2.10600000
H     10.69900000    -12.43500000      1.89000000
H      9.59800000    -12.25900000      2.91400000
O     10.74800000     -6.70800000      9.08500000
H     11.20700000     -7.06400000      8.32400000
H      9.92500000     -7.19500000      9.11800000
O     -7.10200000    -12.55200000     11.98600000
H     -7.95400000    -12.13400000     11.86300000
H     -6.54400000    -12.16200000     11.31300000
O      0.61100000     -7.32000000     -4.74700000
H      0.46100000     -8.18400000     -5.13000000
H     -0.24100000     -7.06200000     -4.39400000
O     -6.14400000      2.22000000      5.10900000
H     -5.87800000      2.24700000      6.02800000
H     -6.13300000      3.13600000      4.83000000
O      8.07300000    -16.70300000      0.21700000
H      8.53000000    -16.49200000      1.03000000
H      7.26200000    -16.19600000      0.25900000
O     -2.47500000      4.31700000    -14.32100000
H     -2.11300000      4.18000000    -15.19700000
H     -3.31700000      4.74600000    -14.47400000
O     -9.80700000     -9.23500000      0.13800000
H     -9.11300000     -8.79500000     -0.35400000
H     -9.44300000    -10.09600000      0.34600000
O      4.65000000     -9.83400000     -0.43800000
H      3.81500000     -9.71200000     -0.88900000
H      4.90900000     -8.95200000     -0.17000000
O     -8.94900000      9.90600000    -11.63800000
H     -9.11200000     10.68300000    -11.10300000
H     -8.27600000     10.18200000    -12.26100000
O     -1.24900000      3.87800000    -16.69300000
H     -1.08700000      4.68100000    -17.18800000
H     -1.59900000      3.26400000    -17.33900000
O      6.82500000      4.08200000     -9.85500000
H      6.61300000      4.86400000     -9.34600000
H      6.02700000      3.89400000    -10.34900000
O     15.50200000      3.89500000      2.05900000
H     15.35900000      3.66400000      1.14200000
H     16.20000000      4.55000000      2.03500000
O      2.62200000     -3.86100000      3.85800000
H      2.86000000     -2.99400000      4.18600000
H      3.24300000     -4.45500000      4.28000000
O     11.67900000      0.27000000     -2.12700000
H     10.88500000      0.80400000     -2.09800000
H     11.97800000      0.23800000     -1.21800000
O     -5.78500000     -9.77500000     12.69800000
H     -5.85000000     -9.01400000     13.27500000
H     -6.32200000     -9.54700000     11.93900000
O      1.34100000      7.03300000     -0.80400000
H      1.38100000      6.62300000     -1.66800000
H      1.62500000      6.34700000     -0.20000000
O    -17.08300000     -1.92900000      2.02600000
H    -17.46600000     -2.22000000      2.85400000
H    -17.06500000     -0.97500000      2.09200000
O     -0.97200000     -5.98700000      2.51600000
H     -1.52600000     -6.09400000      1.74200000
H     -0.46400000     -5.19500000      2.33800000
O     -6.38100000     16.53900000     -0.02200000
H     -7.05700000     16.33700000     -0.66900000
H     -6.48800000     17.47400000      0.15300000
O     13.14200000     -5.75200000    -11.21600000
H     12.39000000     -5.91000000    -11.78700000
H     12.75700000     -5.46600000    -10.38800000
O     -4.17800000    -14.25500000      0.65700000
H     -4.34800000    -14.76600000     -0.13500000
H     -4.88900000    -14.49200000      1.25200000
O      4.63900000     -0.16700000     -3.85200000
H      5.13000000     -0.77600000     -4.40400000
H      3.75000000     -0.18600000     -4.20700000
O    -10.05200000      9.04200000      8.68900000
H     -9.48300000      8.57800000      8.07500000
H     -9.72400000      8.79200000      9.55300000
O     -2.13900000     -4.18600000     -2.34800000
H     -1.34200000     -4.09000000     -1.82700000
H     -2.83000000     -3.81500000     -1.79900000
O      9.28000000     -5.41300000      6.79800000
H      9.56000000     -4.60200000      7.22000000
H     10.02900000     -6.00300000      6.89000000
O    -15.30400000     -4.99700000      7.21100000
H    -14.55100000     -4.57100000      6.80100000
H    -15.11600000     -4.96400000      8.14900000
O     -1.28800000     -9.79600000     14.47000000
H     -2.09100000    -10.15700000     14.09400000
H     -1.57000000     -9.38300000     15.28600000
O     -7.13200000      8.61700000      2.71800000
H     -6.57100000      8.04200000      2.19700000
H     -7.14100000      8.21900000      3.58900000
O      2.29000000     13.70600000     -6.41000000
H      3.02200000     13.18600000     -6.08000000
H      1.59500000     13.06700000     -6.57000000
O      0.63800000     -8.72000000     13.00300000
H     -0.05800000     -9.06300000     13.56300000
H      0.18200000     -8.39100000     12.22900000
O     -4.78500000     -9.65900000     -2.71400000
H     -5.39500000     -9.39100000     -2.02700000
H     -4.52000000    -10.54500000     -2.46700000
O     10.26900000      8.91800000      3.40300000
H     10.07500000      9.84500000      3.54200000
H      9.43000000      8.47500000      3.53200000
O     11.08300000     -1.56000000     13.18900000
H     11.32700000     -1.27400000     14.06900000
H     11.71800000     -1.13500000     12.61400000
O     11.69900000     13.70300000     -0.04000000
H     12.18400000     13.55800000     -0.85200000
H     10.78200000     13.57600000     -0.28300000
O      2.77600000    -13.30900000      3.64700000
H      2.48100000    -12.64700000      3.02200000
H      1.97100000    -13.63800000      4.04600000
O     11.55600000     11.40600000     -4.10300000
H     11.67000000     10.63000000     -4.65100000
H     11.11500000     12.03800000     -4.67200000
O     13.94000000      0.29200000     -9.04000000
H     13.31800000     -0.42000000     -8.89200000
H     14.61700000      0.16100000     -8.37600000
O    -10.63200000     11.70200000      8.55500000
H     -9.97800000     12.12400000      9.11200000
H    -10.29200000     10.81900000      8.41100000
O      8.17500000    -11.14300000    -10.46500000
H      9.06800000    -11.38900000    -10.22700000
H      8.14000000    -11.25300000    -11.41500000
O      3.91000000     -6.48100000      4.64600000
H      3.32900000     -6.77200000      5.34800000
H      4.75400000     -6.88300000      4.85100000
O      9.63400000      9.42100000     13.02500000
H      9.20800000      8.70800000     12.54800000
H      9.62900000     10.15600000     12.41300000
O      2.50700000      9.03800000      9.59200000
H      2.24100000      9.93400000      9.79900000
H      1.70200000      8.61000000      9.30100000
O      5.52400000      6.80000000     -0.10400000
H      4.62900000      6.57100000     -0.35500000
H      5.54000000      6.69600000      0.84700000
O    -16.02800000      5.98300000      5.41800000
H    -15.34600000      6.41000000      5.93700000
H    -15.92700000      6.35100000      4.54000000
O     -3.22600000     -4.03100000      8.63300000
H     -2.46100000     -4.04300000      8.05800000
H     -3.64800000     -4.87800000      8.48800000
O     -2.78400000      8.39200000     10.56900000
H     -3.64900000      8.80200000     10.55000000
H     -2.17100000      9.12600000     10.53900000
O      7.18300000    -11.04600000     -1.08200000
H      7.06600000    -11.78500000     -0.48600000
H      6.42400000    -10.48500000     -0.91900000
O    -10.46600000      5.55500000     -7.41500000
H    -10.66000000      6.19200000     -8.10200000
H     -9.61900000      5.18500000     -7.66300000
O      8.99000000      9.31100000     -8.26600000
H      9.67100000      8.93600000     -7.70700000
H      9.10600000     10.25700000     -8.18200000
O     11.92300000     -0.15900000      4.35000000
H     12.01100000      0.76100000      4.10100000
H     12.82400000     -0.47900000      4.40300000
O     -7.08300000     11.10700000      5.51400000
H     -7.66600000     11.74100000      5.09600000
H     -6.20300000     11.44600000      5.34900000
O    -13.74500000      0.61800000     -4.45100000
H    -13.40600000      1.05700000     -5.23100000
H    -14.48800000      1.15600000     -4.17800000
O      8.90500000     -9.44600000      1.62700000
H      9.14100000    -10.37100000      1.70000000
H      9.57000000     -8.98800000      2.14100000
O      1.19300000      0.86400000      8.98300000
H      0.90300000      1.59900000      9.52300000
H      0.99100000      0.08800000      9.50500000
O     -4.53500000     -9.23500000     -6.07100000
H     -3.99100000     -9.40100000     -5.30100000
H     -4.08900000     -8.52400000     -6.53100000
O      0.36100000     -1.17600000    -10.18000000
H      0.26900000     -2.12900000    -10.17500000
H     -0.52000000     -0.85100000    -10.36900000
O    -14.17900000      2.78600000     -2.13500000
H    -14.61900000      2.89600000     -1.29200000
H    -14.32700000      3.61400000     -2.59200000
O     -5.83000000    -10.58300000    -13.25100000
H     -6.15100000     -9.80200000    -13.70100000
H     -5.18300000    -10.25100000    -12.62800000
O     14.94600000      1.84600000      4.76000000
H     14.35000000      2.24600000      5.39300000
H     15.70900000      2.42400000      4.75100000
O     -2.20600000      1.49900000      6.44100000
H     -1.84200000      1.08600000      5.65700000
H     -2.95400000      0.95100000      6.67600000
O      6.80300000     -5.18400000      2.04600000
H      7.61200000     -5.15100000      1.53600000
H      6.62900000     -6.11800000      2.15900000
O      9.84700000     -0.83600000     -7.67900000
H      9.51900000     -1.66400000     -7.32900000
H      9.07800000     -0.41900000     -8.06800000
O     -0.24800000    -16.79700000      6.20500000
H     -0.43200000    -17.16000000      7.07100000
H      0.67500000    -16.54700000      6.24100000
O      6.04800000     -7.35600000    -12.20400000
H      6.74500000     -7.82600000    -11.74600000
H      6.41600000     -6.49000000    -12.37700000
O      3.93700000    -16.12300000     -4.08600000
H      3.12600000    -15.66200000     -4.29900000
H      4.62100000    -15.45900000     -4.17800000
O      9.33800000     -0.85100000     10.30000000
H      9.60200000     -1.73700000     10.05400000
H      9.87800000     -0.64300000     11.06200000
O      0.70400000     11.64100000     -6.96400000
H      1.07600000     11.19300000     -7.72300000
H     -0.19900000     11.32700000     -6.91900000
O     -6.35200000      5.12200000      5.10100000
H     -6.61700000      5.99300000      4.80600000
H     -5.71300000      5.28800000      5.79400000
O    -12.12900000     -0.12300000     -1.67900000
H    -12.14300000      0.73100000     -2.11000000
H    -11.21200000     -0.39500000     -1.71700000
O     -1.86100000      5.71100000     -1.27100000
H     -1.41500000      5.63300000     -0.42700000
H     -2.18500000      6.61200000     -1.28800000
O     -2.25500000      4.06600000      7.41600000
H     -1.64200000      4.78100000      7.58300000
H     -2.47100000      4.14800000      6.48700000
O     -3.16200000     -2.25800000    -15.49300000
H     -3.26200000     -3.00100000    -14.89700000
H     -2.54700000     -2.56500000    -16.15800000
O      6.16700000     -4.35900000     -6.82700000
H      5.31800000     -4.40000000     -6.38600000
H      5.96900000     -4.00600000     -7.69400000
O    -10.81700000     -5.20200000     11.11100000
H    -11.58300000     -4.84500000     10.66200000
H    -11.17400000     -5.86100000     11.70700000
O      3.83300000    -11.36600000      9.18400000
H      4.14400000    -10.46100000      9.15300000
H      4.56300000    -11.85700000      9.56300000
O     12.43200000     -3.33500000     -1.68200000
H     12.69200000     -3.25200000     -2.59900000
H     11.47900000     -3.25500000     -1.69500000
O     -2.55300000     -5.02400000    -10.53100000
H     -3.50200000     -4.96800000    -10.41900000
H     -2.19600000     -4.72600000     -9.69400000
O      7.14200000     -1.32900000      5.97100000
H      7.76900000     -0.73600000      5.55700000
H      6.31800000     -1.16400000      5.51200000
O     -6.73300000     -5.14600000     13.32600000
H     -6.13700000     -5.83800000     13.61400000
H     -7.43900000     -5.15400000     13.97300000
O     -1.63100000     10.34100000     -7.59100000
H     -2.20600000     10.84100000     -7.01200000
H     -1.97300000      9.44800000     -7.55600000
O     -8.25300000     -6.74700000     -0.94000000
H     -9.14900000     -6.54900000     -0.66500000
H     -7.70400000     -6.20500000     -0.37400000
O     -6.50900000     -1.54400000     -5.49400000
H     -6.32700000     -2.22800000     -4.84900000
H     -7.28800000     -1.85200000     -5.95700000
O      0.90400000     -7.51100000      3.30400000
H      0.34600000     -6.81700000      2.95300000
H      1.64900000     -7.04800000      3.68800000
O    -17.68300000     -3.80800000      0.13800000
H    -17.57400000     -3.06000000      0.72500000
H    -17.16000000     -4.50400000      0.53600000
O    -11.86400000      9.22000000     -2.85800000
H    -12.06500000      9.13200000     -1.92700000
H    -11.00200000      9.63700000     -2.87900000
O    -11.10900000    -10.16100000      7.42100000
H    -10.59400000    -10.86100000      7.82100000
H    -10.96500000    -10.26400000      6.48100000
O     -2.64500000    -14.24900000     10.79600000
H     -2.42400000    -13.68000000     10.05900000
H     -2.44600000    -13.72400000     11.57200000
O    -14.43600000     -9.28200000     -5.65100000
H    -13.74500000     -9.47600000     -5.01700000
H    -14.97000000     -8.61200000     -5.22500000
O      8.29000000    -14.07000000     -2.38400000
H      7.33700000    -13.99300000     -2.42600000
H      8.48400000    -14.14100000     -1.45000000
O      2.58900000    -12.99400000     -0.39400000
H      1.96000000    -13.08500000     -1.11000000
H      3.18800000    -12.30700000     -0.68800000
O     -6.51900000     -1.92800000     -0.20300000
H     -6.14700000     -1.86600000      0.67700000
H     -6.57100000     -1.02200000     -0.50600000
O    -15.20000000      0.62600000     -7.55400000
H    -14.27800000      0.74300000     -7.32300000
H    -15.45400000      1.45800000     -7.95300000
O     -8.36200000     -6.42900000     -7.50100000
H     -8.41300000     -5.54000000     -7.14900000
H     -8.27900000     -6.30800000     -8.44700000
O      6.41900000      0.43500000     -1.89300000
H      5.82700000      0.19600000     -2.60600000
H      6.11000000      1.29400000     -1.60300000
O    -14.39400000     -1.84600000     -6.63300000
H    -14.64900000     -1.01400000     -7.03100000
H    -15.08700000     -2.45500000     -6.88700000
O     -6.19400000    -12.14400000      0.86700000
H     -5.74500000    -12.27100000      1.70300000
H     -7.12400000    -12.15000000      1.09200000
O    -13.97400000     11.81100000      0.71100000
H    -13.07700000     12.05700000      0.48700000
H    -14.27300000     12.50400000      1.29900000
O     17.93900000     -2.65700000     -3.96200000
H     17.42300000     -2.35200000     -3.21500000
H     17.49600000     -3.45600000     -4.24700000
O     12.17500000     -6.92800000     -3.86500000
H     11.51600000     -6.96500000     -3.17200000
H     11.68400000     -7.08200000     -4.67200000
O     10.85900000     -0.80000000      7.07400000
H     10.71600000     -0.49600000      6.17800000
H     11.67300000     -1.30200000      7.03000000
O     -7.71900000    -12.77900000     -5.72900000
H     -7.84700000    -11.83700000     -5.84600000
H     -6.82700000    -12.85800000     -5.38900000
O      0.07600000     13.86200000      1.14200000
H     -0.28700000     13.32100000      1.84300000
H      0.82100000     14.30800000      1.54500000
O     -2.50400000    -10.64000000     -8.66300000
H     -1.76100000    -11.23700000     -8.57500000
H     -2.16800000     -9.79300000     -8.37000000
O    -13.96700000      4.38200000     -4.53600000
H    -14.11600000      5.32700000     -4.57300000
H    -13.21500000      4.23600000     -5.11000000
O     -5.25700000     -1.89300000      9.06600000
H     -4.70700000     -2.66500000      8.93900000
H     -6.07900000     -2.23800000      9.41500000
O    -12.85700000     -3.66000000      0.51300000
H    -12.57700000     -3.84700000     -0.38300000
H    -13.46200000     -2.92300000      0.42600000
O      1.49300000      4.91900000     -3.45800000
H      1.80500000      5.33500000     -4.26200000
H      0.74700000      4.38900000     -3.73800000
O    -11.34200000     -1.02100000      1.95600000
H    -11.04200000     -0.34200000      2.56000000
H    -11.31400000     -0.60500000      1.09400000
O     -4.79800000      0.18400000     12.10000000
H     -4.12000000      0.23800000     11.42600000
H     -4.86100000     -0.74900000     12.30300000
O      2.57500000     -6.52200000     -0.37000000
H      2.62100000     -6.43500000     -1.32200000
H      3.48600000     -6.63200000     -0.09600000
O      7.50200000     -3.77900000     14.38400000
H      6.58800000     -3.57700000     14.58500000
H      7.62200000     -4.67800000     14.69200000
O     -1.71400000      3.55200000      4.21300000
H     -1.06900000      4.24900000      4.33000000
H     -1.21300000      2.74300000      4.31500000
O     13.48700000     -8.20000000      4.75100000
H     13.81500000     -9.08400000      4.91500000
H     14.03600000     -7.86900000      4.04000000
O    -14.44700000     -5.03300000     -2.52400000
H    -14.23100000     -4.10300000     -2.46800000
H    -15.24600000     -5.06300000     -3.05100000
O      2.66900000     -8.74100000     14.70700000
H      2.80400000     -9.68600000     14.64200000
H      2.01900000     -8.54400000     14.03300000
O     -8.59100000     -3.61000000     -1.43100000
H     -7.73500000     -3.18300000     -1.42000000
H     -8.82700000     -3.69700000     -0.50700000
O     14.01500000     10.92700000      3.25900000
H     13.60600000     10.14000000      2.90000000
H     14.44300000     10.62900000      4.06200000
O     -5.83900000    -14.43800000      2.75700000
H     -6.25700000    -15.26500000      2.99600000
H     -6.30300000    -13.77800000      3.27200000
O    -11.43400000      9.83600000      2.08900000
H    -11.41300000     10.76000000      2.33700000
H    -10.55700000      9.65900000      1.75000000
O      3.20300000    -12.42900000     -3.30000000
H      3.35300000    -11.68000000     -2.72400000
H      2.32000000    -12.72600000     -3.08100000
O     -6.21100000     -5.61800000      0.61300000
H     -5.36400000     -6.01900000      0.81200000
H     -6.65400000     -5.56200000      1.46000000
O     -8.08800000     -3.09500000      8.88700000
H     -7.80500000     -3.84100000      9.41600000
H     -7.93000000     -3.36900000      7.98300000
O     -1.25400000      5.60200000      1.31900000
H     -1.32500000      5.84700000      2.24100000
H     -0.62200000      4.88400000      1.30900000
O     -5.31000000     12.52300000     -1.48800000
H     -5.31100000     13.16500000     -0.77800000
H     -4.53300000     12.73800000     -2.00400000
O      5.51600000    -13.85600000     -4.23000000
H      4.94400000    -13.21300000     -3.81100000
H      5.60100000    -13.54900000     -5.13300000
O     -1.32300000     10.48100000    -13.84300000
H     -1.46900000     11.20900000    -14.44800000
H     -0.53900000     10.73000000    -13.35300000
O     -3.86600000      7.88600000     14.32800000
H     -3.87300000      7.45600000     15.18300000
H     -2.93700000      8.00000000     14.12500000
O     12.59200000      7.14000000     -5.81900000
H     13.53900000      7.27100000     -5.78800000
H     12.41300000      6.51300000     -5.11900000
O      4.07900000     -7.09300000     -7.82000000
H      4.39000000     -6.33000000     -8.30700000
H      3.17500000     -7.21200000     -8.11200000
O     -6.38300000     -6.57300000     -3.18300000
H     -5.86800000     -7.37600000     -3.11200000
H     -7.04200000     -6.64900000     -2.49300000
O     -6.20900000    -11.72500000      9.37700000
H     -5.36300000    -11.64900000      8.93600000
H     -6.82700000    -11.29300000      8.78700000
O      3.96400000      1.55900000    -10.04100000
H      3.55200000      0.74300000    -10.32700000
H      4.83900000      1.29800000     -9.75400000
O    -14.21500000     -5.12600000     -5.46900000
H    -13.30700000     -4.85100000     -5.33800000
H    -14.33200000     -5.12500000     -6.41900000
O      2.98400000     10.03900000     -2.25900000
H      2.50800000      9.61900000     -2.97600000
H      2.35500000     10.06600000     -1.53800000
O    -15.11800000      8.04700000     -5.39700000
H    -14.39000000      7.81600000     -5.97300000
H    -14.80700000      7.83100000     -4.51800000
O      0.35000000     -8.01900000      0.20500000
H      0.49100000     -8.66700000      0.89500000
H      1.16600000     -7.51900000      0.17500000
O     -7.69800000     10.53400000     10.66800000
H     -6.76100000     10.40400000     10.81500000
H     -8.05200000      9.64800000     10.58700000
O    -13.01000000     -9.58900000     -7.77800000
H    -12.66500000    -10.39800000     -7.40000000
H    -13.68900000     -9.30900000     -7.16400000
O     -3.72800000      1.47200000     -5.41000000
H     -3.76300000      0.56900000     -5.09500000
H     -3.77100000      2.00500000     -4.61600000
O      2.39900000    -10.03000000     -1.97500000
H      2.81100000     -9.66000000     -2.75500000
H      1.54100000     -9.60700000     -1.93400000
O    -10.96000000    -11.71800000     -7.03700000
H    -10.34400000    -11.17100000     -6.55000000
H    -10.41800000    -12.17800000     -7.67700000
O    -12.59500000      9.16300000      7.79600000
H    -12.99500000      9.96700000      8.12800000
H    -11.67200000      9.23600000      8.04200000
O    -15.99500000     -3.11700000     -3.88300000
H    -15.54500000     -3.29400000     -4.70900000
H    -15.45200000     -2.45800000     -3.45100000
O     -6.02600000      0.47700000     -0.97000000
H     -6.41300000      1.23800000     -0.53800000
H     -6.61300000      0.29300000     -1.70300000
O    -13.17300000     -6.01900000      4.21000000
H    -13.47900000     -5.11300000      4.24400000
H    -12.21800000     -5.94900000      4.20700000
O     -9.91000000     -2.08800000     11.09700000
H    -10.01300000     -2.87600000     10.56400000
H     -9.03900000     -1.76000000     10.87300000
O      8.60200000     -4.02700000      0.09100000
H      9.05500000     -3.35900000     -0.42200000
H      8.30400000     -4.66600000     -0.55600000
O    -12.88700000      2.95500000      1.58000000
H    -12.78500000      2.77000000      2.51300000
H    -13.31500000      2.17500000      1.22600000
O    -12.36900000    -10.34200000     -3.70600000
H    -11.96200000    -10.66600000     -2.90200000
H    -11.63900000     -9.99800000     -4.22200000
O      1.05100000      5.71100000    -14.37500000
H      0.62700000      6.48900000    -14.73800000
H      0.52900000      4.97900000    -14.70200000
O     -2.78500000      2.31800000     -8.40900000
H     -2.62600000      2.23900000     -7.46800000
H     -3.63300000      1.89400000     -8.54500000
O      7.16200000    -13.04200000      0.70600000
H      7.47400000    -12.91200000      1.60100000
H      6.53500000    -13.76200000      0.77200000
O      3.09200000     10.84400000     13.13400000
H      3.05700000     10.13400000     13.77500000
H      2.17700000     11.08800000     12.99600000
O      7.76800000      8.42000000    -13.24900000
H      8.50200000      7.87800000    -13.53800000
H      7.65400000      9.06300000    -13.94900000
O     11.04200000     -8.64500000     -5.92800000
H     11.74200000     -9.01000000     -5.38600000
H     11.48600000     -8.33600000     -6.71700000
O      1.64200000     -5.40400000     13.52200000
H      1.67300000     -4.51900000     13.88500000
H      2.47400000     -5.79900000     13.78500000
O      8.01000000      1.63100000      6.61400000
H      8.72400000      2.18900000      6.30500000
H      8.25400000      1.40700000      7.51200000
O     12.80100000      8.91500000      2.18400000
H     12.62000000      9.09200000      1.26100000
H     11.93800000      8.89600000      2.59800000
O     -0.58200000     -2.33200000     16.71700000
H     -0.79300000     -2.75200000     15.88300000
H     -0.43500000     -3.05900000     17.32100000
O     11.07200000      9.14200000    -11.34600000
H     10.41500000      8.52600000    -11.02300000
H     10.56400000      9.85300000    -11.73600000
O    -12.64100000     -0.19000000    -10.93500000
H    -12.49900000     -1.13100000    -10.83100000
H    -13.24600000     -0.11900000    -11.67300000
O      0.79200000      0.93900000     -5.26200000
H      0.28900000      0.80600000     -6.06600000
H      1.41800000      1.62900000     -5.48300000
O     14.37600000      7.12500000      6.11300000
H     14.87200000      7.44400000      6.86600000
H     14.72900000      6.25100000      5.94500000
O     -1.59800000     10.81200000      7.44600000
H     -1.26200000     11.69800000      7.30800000
H     -2.53400000     10.87900000      7.25800000
O     -5.28600000      1.07100000     -8.05500000
H     -6.10700000      1.52500000     -7.86300000
H     -4.97200000      0.77300000     -7.20200000
O      6.51900000     -1.84500000    -15.89900000
H      7.23100000     -1.86400000    -16.53900000
H      5.80700000     -2.32700000    -16.32000000
O      0.01700000    -10.90500000    -11.76300000
H     -0.81200000    -10.97600000    -12.23600000
H      0.28300000    -11.81100000    -11.60800000
O     11.39900000     -1.49800000    -12.14800000
H     11.60700000     -1.99300000    -12.94000000
H     11.31400000     -0.59300000    -12.44800000
O    -11.94800000      4.74400000      8.02100000
H    -12.25900000      3.87000000      8.25700000
H    -12.13800000      5.28100000      8.79000000
O     -6.51800000      1.91800000      9.03100000
H     -5.61300000      2.10700000      8.78400000
H     -6.90300000      2.77600000      9.20700000
O      8.75000000     -3.06500000     -6.64400000
H      7.81300000     -3.24000000     -6.73400000
H      9.03800000     -3.65600000     -5.94800000
O     -0.05900000     16.11800000     -2.08900000
H     -0.73800000     16.51500000     -2.63500000
H      0.36600000     15.47900000     -2.66100000
O     -8.15600000      8.60500000     -4.67900000
H     -7.80900000      8.72900000     -3.79600000
H     -8.99000000      9.07500000     -4.67700000
O    -11.56700000     12.34900000      2.66000000
H    -11.15400000     13.13200000      2.29600000
H    -11.72200000     12.56600000      3.58000000
O    -13.83400000      7.13100000     -3.30800000
H    -13.68400000      6.55200000     -2.56000000
H    -13.26800000      7.88600000     -3.14400000
O     -8.07000000    -14.82500000     -0.12900000
H     -7.52300000    -15.54900000     -0.43500000
H     -8.62800000    -15.21600000      0.54400000
O     -0.83400000      9.31600000     -3.88500000
H     -1.38900000      8.56400000     -4.09500000
H     -1.28600000     10.06400000     -4.27500000
O      6.39400000      8.96400000     -8.78800000
H      7.33000000      8.86700000     -8.61400000
H      6.35200000      9.39000000     -9.64400000
O      4.87700000      4.63000000     -3.50300000
H      4.16600000      4.56700000     -4.14100000
H      5.01300000      5.57000000     -3.38800000
O     10.87500000      6.10300000     -1.36200000
H     11.20700000      5.52800000     -0.67200000
H      9.99800000      6.34800000     -1.06800000
O     11.86600000     -1.89600000     -9.33300000
H     11.53400000     -1.78000000    -10.22300000
H     11.08000000     -1.95700000     -8.79000000
O     -9.47800000    -12.98000000     -9.17900000
H     -9.72300000    -12.31300000     -9.82000000
H     -8.53700000    -12.85800000     -9.05400000
O     -3.83300000      6.16000000      5.89700000
H     -3.31500000      6.47800000      5.15700000
H     -3.45100000      6.59300000      6.66000000
O      6.09100000     -8.74200000    -15.08100000
H      5.62400000     -9.15700000    -14.35600000
H      6.72200000     -9.40100000    -15.36900000
O     -3.55000000    -15.47700000     -2.23300000
H     -4.28800000    -15.51800000     -2.84100000
H     -2.80800000    -15.21000000     -2.77500000
O      1.79800000     12.87300000    -10.28300000
H      2.28700000     13.67400000    -10.09800000
H      2.43000000     12.16800000    -10.14100000
O    -14.37600000      7.46700000      6.62100000
H    -13.49900000      7.76300000      6.86300000
H    -14.69800000      8.13700000      6.01800000
O    -13.73900000     -6.12900000     -8.31100000
H    -13.26500000     -6.90200000     -8.61800000
H    -13.06000000     -5.46700000     -8.18200000
O      2.44100000     -5.72800000     -2.96700000
H      3.08600000     -5.55000000     -3.65100000
H      1.82000000     -6.33200000     -3.37500000
O    -13.22200000     -3.31500000      6.49200000
H    -12.62200000     -3.35500000      5.74700000
H    -12.65000000     -3.23900000      7.25600000
O      0.82900000     -5.26200000     11.01600000
H      1.61800000     -5.25400000     10.47300000
H      1.14700000     -5.46100000     11.89600000
O      1.69100000    -17.89400000     -2.03600000
H      1.95900000    -18.70400000     -1.60300000
H      2.10400000    -17.20000000     -1.52100000
O     -2.92600000      8.20000000     -7.23600000
H     -2.78300000      7.71600000     -6.42300000
H     -3.75500000      7.85900000     -7.57400000
O      2.60100000     15.31200000     -3.56400000
H      3.46700000     15.62400000     -3.82500000
H      2.76100000     14.44500000     -3.19100000
O     -5.27400000      2.37800000     13.48500000
H     -5.74900000      1.99400000     14.22200000
H     -5.12500000      1.64500000     12.88800000
O    -11.40300000      3.59000000     -5.77000000
H    -10.70200000      3.39200000     -5.14900000
H    -10.99700000      4.17500000     -6.41000000
O     13.48100000      4.86000000      3.68900000
H     14.01500000      4.42000000      3.02800000
H     14.06500000      4.95700000      4.44200000
O     -4.21700000      6.37700000    -15.70500000
H     -5.10900000      6.39400000    -16.05300000
H     -3.83000000      7.20200000    -15.99800000
O     11.89700000      5.23800000      1.22700000
H     12.45500000      5.21200000      2.00500000
H     11.75200000      4.31800000      1.00600000
O     10.09800000     13.02500000     -2.38300000
H     10.80700000     12.57100000     -2.83900000
H      9.30400000     12.57200000     -2.66500000
O      4.27000000     12.34400000     -4.99700000
H      4.76100000     12.56100000     -4.20400000
H      4.71400000     11.57400000     -5.35100000
O      3.91000000     -5.42000000     10.54800000
H      3.90900000     -6.27400000     10.98100000
H      4.74800000     -5.38500000     10.08900000
O     -1.35800000      1.79300000    -13.98400000
H     -2.08400000      1.33200000    -14.40400000
H     -1.67200000      2.69100000    -13.88000000
O     -8.72200000      5.73100000      1.43900000
H     -7.86600000      6.10700000      1.64600000
H     -9.27100000      5.96100000      2.18900000
O      2.88300000      5.54200000     -6.08700000
H      2.52700000      5.56700000     -6.97500000
H      3.36000000      4.71300000     -6.04300000
O     -7.23300000      4.99800000    -11.35500000
H     -6.58700000      5.16500000    -12.04200000
H     -7.54500000      4.11100000    -11.53100000
O     -8.86100000    -10.17600000     -6.17600000
H     -8.20900000     -9.85300000     -6.79800000
H     -9.07200000     -9.41500000     -5.63500000
O      4.94600000     -3.74500000     12.66800000
H      4.62500000     -2.87500000     12.43200000
H      4.94100000     -4.23400000     11.84500000
O     -9.97100000    -11.72900000     -2.83700000
H     -9.08000000    -11.39100000     -2.92800000
H     -9.95600000    -12.57000000     -3.29500000
O     -8.83400000     10.59000000      1.93000000
H     -8.51000000     11.44100000      2.22400000
H     -8.19000000      9.96200000      2.25800000
O      2.62700000      2.64800000     -6.63400000
H      2.93600000      1.75600000     -6.79400000
H      1.93300000      2.78000000     -7.28100000
O     -3.30000000    -18.29300000     -1.48900000
H     -3.02800000    -17.43100000     -1.80300000
H     -2.56900000    -18.59200000     -0.94800000
O    -11.80700000     -3.61800000      8.81400000
H    -12.64800000     -3.72100000      9.26000000
H    -11.61200000     -4.48800000      8.46600000
O      0.07800000     -5.25800000    -16.93800000
H      0.80800000     -5.44500000    -16.34800000
H      0.26400000     -5.77700000    -17.72100000
O      8.94800000     -1.32900000      1.34800000
H      8.74300000     -0.56200000      0.81400000
H      8.33100000     -1.99800000      1.05400000
O      3.29900000      9.23700000      1.80200000
H      4.20000000      9.21200000      2.12400000
H      2.95700000      8.36100000      1.98000000
O      7.93700000      6.30000000     -1.32100000
H      7.83700000      6.64300000     -2.20900000
H      7.17100000      6.62800000     -0.85000000
O     -2.35400000    -12.52900000     -6.04600000
H     -1.94500000    -11.69700000     -5.81000000
H     -2.77000000    -12.36100000     -6.89200000
O     -9.28300000     11.92000000     -9.94300000
H     -9.37800000     12.68500000     -9.37500000
H     -9.22100000     11.18100000     -9.33900000
O     13.35100000    -11.05700000      4.51100000
H     13.99400000    -11.38600000      3.88300000
H     12.88300000    -11.83800000      4.80600000
O    -10.90900000      6.82600000      6.38300000
H    -10.24800000      7.05600000      7.03700000
H    -11.33400000      6.04400000      6.73700000
O     -7.58800000      2.19100000     -7.04300000
H     -7.20800000      2.58400000     -6.25700000
H     -8.15700000      2.87300000     -7.40000000
O    -12.88000000      6.95300000     -6.93300000
H    -13.12100000      6.67300000     -7.81600000
H    -12.01800000      6.56400000     -6.78600000
O     10.39100000     -5.72100000      3.65200000
H     10.34800000     -4.78000000      3.82500000
H     10.77000000     -6.09400000      4.44800000
O     -6.53800000     -9.86100000     -0.63900000
H     -6.29000000    -10.69300000     -0.23400000
H     -6.48500000     -9.22400000      0.07300000
O      4.92400000      1.80500000     12.83000000
H      5.45200000      2.55300000     13.10800000
H      4.56200000      1.45200000     13.64300000
O      8.71500000     12.58800000      0.55200000
H      8.35000000     12.44200000     -0.32100000
H      9.32000000     11.85800000      0.68400000
O      5.97900000      6.25300000     -8.36400000
H      6.03100000      7.20800000     -8.39400000
H      5.04000000      6.06500000     -8.34400000
O     -1.90800000    -14.89000000     -4.66100000
H     -2.54800000    -15.44000000     -5.11300000
H     -2.02400000    -14.02200000     -5.04900000
O     12.59600000      2.52800000     -8.04900000
H     12.33200000      1.90400000     -7.37300000
H     13.06600000      1.99800000     -8.69300000
O      8.42900000      3.73900000     -0.45100000
H      8.35800000      3.97200000      0.47500000
H      8.48300000      4.58000000     -0.90600000
O    -11.95000000     -4.10600000     -8.09000000
H    -12.45100000     -3.30700000     -7.92900000
H    -11.67800000     -4.03700000     -9.00500000
O     -4.85500000    -12.40400000     -4.75400000
H     -4.94400000    -11.46100000     -4.61200000
H     -3.93500000    -12.52500000     -4.98900000
O     10.55000000     -7.13900000     -1.56200000
H     10.60800000     -6.63200000     -0.75300000
H      9.75600000     -7.66500000     -1.46000000
O      2.86000000      5.06100000      9.42600000
H      3.55500000      4.50700000      9.78100000
H      3.15000000      5.95500000      9.60700000
O     -8.33200000     -0.36100000      8.00500000
H     -7.77500000      0.19800000      8.54800000
H     -7.97000000     -1.24000000      8.11500000
O     11.50100000      6.60500000     -8.32300000
H     11.00600000      5.81000000     -8.12700000
H     11.94700000      6.81800000     -7.50400000
O    -12.45800000      8.24200000     -0.37800000
H    -12.29600000      8.47600000      0.53600000
H    -13.03700000      7.48100000     -0.33200000
O     -4.91800000     -2.00800000    -13.11100000
H     -4.62300000     -1.62400000    -13.93600000
H     -4.74500000     -1.33100000    -12.45700000
O      6.37100000     -5.60300000      7.04600000
H      7.32600000     -5.62900000      6.99500000
H      6.09700000     -5.21900000      6.21400000
O     14.40800000     -0.85900000      4.25600000
H     14.93300000     -1.50500000      3.78500000
H     14.86100000     -0.02800000      4.10700000
O      0.33800000     -3.67700000    -11.68300000
H      1.29400000     -3.71600000    -11.71700000
H      0.07700000     -4.52100000    -11.31700000
O      2.51100000      7.63300000     12.11200000
H      2.10200000      8.39600000     11.70300000
H      2.88500000      7.97000000     12.92600000
O      8.90300000      6.67200000      4.42400000
H      9.76900000      6.76500000      4.82200000
H      8.55900000      5.85600000      4.78800000
O     -4.61800000     12.59600000      8.95600000
H     -4.15400000     13.42700000      9.04900000
H     -4.12900000     11.98500000      9.50800000
O     -1.61000000      5.96100000     17.01100000
H     -1.80600000      5.32600000     17.70000000
H     -2.46800000      6.23800000     16.68900000
O     -5.31800000     -3.07700000     -9.16400000
H     -5.27400000     -2.39000000     -8.49900000
H     -4.83900000     -3.81200000     -8.78200000
O     10.64400000      5.63700000      7.18800000
H     10.87300000      5.59900000      8.11700000
H     10.95500000      6.49500000      6.89900000
O     -0.93900000    -15.20500000     -0.31200000
H     -1.88400000    -15.21300000     -0.16100000
H     -0.82700000    -15.64300000     -1.15600000
O      8.41000000     -7.47100000     -5.65600000
H      9.31000000     -7.78800000     -5.73600000
H      8.19800000     -7.13100000     -6.52600000
O     -4.04500000      0.75600000      3.81000000
H     -4.60100000      1.14100000      4.48800000
H     -3.15200000      0.94100000      4.10000000
O     -9.12900000    -12.05700000      0.77500000
H     -9.50200000    -12.34600000      1.60900000
H     -8.83400000    -12.86300000      0.35300000
O     -6.77000000     -9.19300000     -7.57000000
H     -7.08300000     -8.29400000     -7.47000000
H     -5.99500000     -9.24100000     -7.01000000
O      5.02400000     -5.49200000    -17.03400000
H      4.32600000     -5.98000000    -17.47000000
H      4.59600000     -5.07800000    -16.28400000
O     -4.65400000     14.36000000      0.43700000
H     -5.26100000     15.01700000      0.09600000
H     -3.83300000     14.83600000      0.56400000
O     14.77300000      0.54700000     -0.86600000
H     14.41000000      0.58900000     -1.75100000
H     14.34400000     -0.21000000     -0.46700000
O      5.93700000      2.56800000      4.82500000
H      6.43400000      1.91100000      5.31300000
H      5.99700000      2.28600000      3.91300000
O      8.26400000      8.48500000      1.06500000
H      8.20800000      8.89600000      0.20300000
H      8.18000000      7.54800000      0.88900000
O     -2.60700000      9.79000000      0.47100000
H     -2.48700000     10.72000000      0.66100000
H     -1.73500000      9.40900000      0.58000000
O      4.46800000    -15.67200000      6.52500000
H      4.32500000    -16.41700000      5.94300000
H      5.37600000    -15.41300000      6.36500000
O     11.81800000    -12.09600000     -5.85600000
H     12.54700000    -11.88500000     -6.43900000
H     12.13000000    -11.85300000     -4.98400000
O      7.12600000     -2.12100000     -3.02500000
H      6.49000000     -2.82300000     -2.88600000
H      6.89600000     -1.45700000     -2.37500000
O      1.45200000      3.40200000    -16.70400000
H      0.54000000      3.25300000    -16.95400000
H      1.63700000      2.72000000    -16.05800000
O    -15.94200000      0.32500000     -2.07100000
H    -15.21400000      0.94000000     -1.98500000
H    -16.36200000      0.32800000     -1.21100000
O     -5.98600000    -11.07700000      3.70300000
H     -6.75000000    -10.61400000      4.04700000
H     -5.34200000    -11.03300000      4.41000000
O     12.18500000     -1.02200000     -4.56900000
H     11.94100000     -0.39300000     -5.24700000
H     12.17500000     -0.51600000     -3.75700000
O     -2.98300000      7.49400000      7.93300000
H     -2.78100000      7.27000000      8.84100000
H     -2.90200000      8.44700000      7.89700000
O      5.08600000      3.92600000     -6.30000000
H      6.02400000      3.88300000     -6.48400000
H      4.78800000      3.01800000     -6.36200000
O     16.81800000     -1.97600000     -1.44200000
H     17.49800000     -2.17800000     -0.79900000
H     16.88700000     -1.03100000     -1.57600000
O     -4.49100000     -3.74100000     -1.14200000
H     -4.94300000     -2.90000000     -1.06400000
H     -4.79200000     -4.24500000     -0.38700000
O    -16.49800000      7.52800000     -1.92000000
H    -17.24700000      7.63100000     -2.50600000
H    -15.82100000      7.12600000     -2.46500000
O     -2.29700000    -12.58400000     12.74000000
H     -2.13700000    -11.70700000     12.39200000
H     -2.74800000    -12.43400000     13.57000000
O    -11.69600000     -5.98200000     -2.12800000
H    -12.55100000     -5.57900000     -2.27700000
H    -11.88100000     -6.73400000     -1.56500000
O    -13.40900000      5.70300000     -9.30200000
H    -12.77100000      5.98400000     -9.95700000
H    -13.61400000      4.79900000     -9.53900000
O      3.36100000    -10.75300000      2.33500000
H      3.75700000    -10.36300000      3.11500000
H      3.77100000    -10.29300000      1.60300000
O      1.08600000     -0.18700000     15.12800000
H      0.80300000      0.52300000     15.70400000
H      0.86400000     -0.98600000     15.60600000
O     -6.00200000    -16.87800000     -0.80400000
H     -5.23600000    -17.07400000     -1.34400000
H     -5.84800000    -17.35300000      0.01200000
O     -4.08200000    -11.83400000     -1.00100000
H     -3.62100000    -11.82000000     -0.16200000
H     -4.68000000    -12.57900000     -0.93200000
O     -4.55700000     -8.67600000      5.08100000
H     -4.18900000     -9.53800000      5.27200000
H     -3.79400000     -8.12000000      4.92200000
O     -3.77400000     -6.75300000      7.87700000
H     -3.02600000     -7.34900000      7.84900000
H     -4.37900000     -7.15700000      8.50000000
O      4.48700000     -8.73700000      9.44500000
H      4.39300000     -7.96000000      8.89500000
H      4.77900000     -8.39800000     10.29100000
O      0.07200000      8.46100000      8.25500000
H     -0.47000000      9.12900000      7.83600000
H      0.29700000      7.85700000      7.54700000
O     -6.24000000    -13.91200000    -11.14000000
H     -6.22500000    -13.06600000    -10.69300000
H     -5.33100000    -14.21100000    -11.11800000
O     11.17600000      0.93000000     -6.15300000
H     10.39100000      0.55200000     -6.55100000
H     10.84300000      1.60900000     -5.56700000
O      8.16300000     11.18100000      8.48900000
H      7.73100000     11.18000000      9.34400000
H      7.45100000     11.31000000      7.86200000
O      5.45300000     11.84000000      4.18900000
H      5.50500000     12.59800000      3.60700000
H      5.55600000     11.08500000      3.61000000
O    -14.03700000      0.67200000      0.74100000
H    -13.79800000      0.00100000      0.10100000
H    -14.09500000      0.20000000      1.57200000
O     -7.97600000    -10.39300000      7.85100000
H     -8.68300000    -11.03400000      7.77800000
H     -8.16800000     -9.74600000      7.17300000
O     -1.22400000      7.08300000     -9.62400000
H     -1.72600000      7.76700000     -9.18000000
H     -1.69200000      6.94000000    -10.44700000
O     11.93600000      2.55800000      0.57300000
H     11.99400000      1.60400000      0.62800000
H     12.74500000      2.82200000      0.13500000
O     -1.60300000     15.58000000     -4.64900000
H     -1.17900000     14.82800000     -4.23400000
H     -0.93900000     15.93200000     -5.24200000
O     -8.55500000      2.90400000    -12.95300000
H     -8.43100000      1.98200000    -12.72600000
H     -9.48500000      2.97400000    -13.16900000
O     -1.09700000     -2.28900000      3.76700000
H     -1.91900000     -2.77300000      3.69400000
H     -0.49800000     -2.74400000      3.17500000
O      9.42800000      4.81800000     11.75200000
H      8.86100000      4.05200000     11.83900000
H     10.17700000      4.62700000     12.31700000
O     -0.15600000     -1.71700000     -7.51900000
H      0.79600000     -1.64700000     -7.58200000
H     -0.45400000     -0.81900000     -7.37400000
O      5.50500000     -5.35300000     -9.49600000
H      5.69000000     -4.43300000     -9.68800000
H      5.17900000     -5.70900000    -10.32300000
O      5.77600000     -9.78200000      4.15900000
H      6.42400000     -9.43400000      4.77200000
H      6.02000000    -10.70100000      4.05000000
O      7.06300000      7.42900000     -3.76900000
H      6.13800000      7.67200000     -3.80700000
H      7.47800000      7.95900000     -4.45000000
O      1.19800000    -12.21600000     10.68800000
H      2.03000000    -12.10700000     10.22600000
H      0.55000000    -11.81000000     10.11300000
O      9.39200000     -3.31000000    -12.02500000
H     10.00700000     -2.58400000    -12.12800000
H      8.57000000     -2.98100000    -12.39000000
O    -16.33500000      3.21300000      2.93700000
H    -15.71200000      2.76600000      3.50900000
H    -17.01300000      3.53800000      3.52900000
O    -12.77300000      1.52400000     -6.91700000
H    -12.24500000      2.19100000     -6.47900000
H    -12.32200000      1.36800000     -7.74600000
O     -4.91100000     12.88300000      6.35200000
H     -4.84800000     12.78200000      7.30200000
H     -5.34900000     13.72500000      6.22900000
O      8.97600000      4.66800000    -11.40800000
H      8.29900000      4.30300000    -10.84000000
H      8.96800000      5.60700000    -11.21800000
O     -9.54300000     -5.15400000     -3.72000000
H    -10.28900000     -5.39200000     -3.16800000
H     -8.86900000     -4.87200000     -3.10200000
O     16.07300000      4.53800000      5.47800000
H     16.28400000      4.04000000      6.26800000
H     16.69900000      5.26200000      5.47700000
O     -5.35400000     -6.12600000     -9.10100000
H     -6.20000000     -5.68800000     -9.19700000
H     -5.42400000     -6.90500000     -9.65200000
O     -9.27300000     -6.02100000      1.68900000
H    -10.12300000     -6.45900000      1.65800000
H     -9.48500000     -5.09100000      1.76800000
