# Supplementary material for: Integrated Multiscale Multilevel Approach to Open Shell Molecular Systems
Source: J Chem Theory Comput. 2023 Feb 13;19(5):1446–56. doi: 10.1021/acs.jctc.2c00805 (PMC10018740; doi:10.1021/acs.jctc.2c00805)
Supplement: Supplementary file 2 — ct2c00805_si_002.zip [file ct2c00805_si_002.zip › structures/PROXYL/frame137.xyz]

2570

C      0.60200000     -1.59800000      0.86200000
H      0.67200000     -2.33400000      0.06200000
H      0.76300000     -2.20600000      1.75200000
C     -0.67100000     -0.81200000      0.63900000
C     -1.74000000     -1.57400000     -0.20500000
H     -2.01100000     -2.49000000      0.32100000
H     -1.34300000     -1.85800000     -1.18000000
H     -2.56800000     -0.87800000     -0.34400000
C     -1.34800000     -0.22500000      1.85000000
H     -2.20900000      0.36000000      1.52900000
H     -1.65200000     -1.09300000      2.43500000
H     -0.58200000      0.25900000      2.45600000
N     -0.24300000      0.36900000     -0.23400000
O     -1.04200000      1.15100000     -0.81300000
C      1.21000000      0.40600000     -0.46400000
C      1.52200000     -0.03500000     -1.89800000
H      2.59900000     -0.20300000     -1.90900000
H      0.94000000     -0.92200000     -2.14900000
H      1.16000000      0.72400000     -2.59000000
C      1.78500000      1.78900000     -0.11000000
H      1.26900000      2.14400000      0.78200000
H      1.70000000      2.55700000     -0.87900000
H      2.82500000      1.70200000      0.20600000
C      1.68500000     -0.54000000      0.65500000
H      2.70200000     -0.87900000      0.45500000
H      1.80300000     -0.02000000      1.60600000
O      8.65300000     -5.35900000    -13.18900000
H      7.75400000     -5.10000000    -12.98400000
H      8.58700000     -6.28200000    -13.43100000
O     11.35700000     -6.74100000     -9.18500000
H     11.77300000     -6.19100000     -9.85000000
H     11.81200000     -7.58000000     -9.24900000
O     12.26000000     -3.93100000      0.47800000
H     12.73900000     -3.33300000      1.05300000
H     11.34800000     -3.64800000      0.54600000
O    -12.02100000     -3.54500000      7.92400000
H    -12.81600000     -3.64500000      8.44700000
H    -11.99100000     -4.33300000      7.38100000
O     -1.42700000     16.56800000     -4.14800000
H     -0.75400000     17.23700000     -4.03100000
H     -1.85000000     16.50100000     -3.29100000
O      7.61300000     -8.56900000     -0.52000000
H      7.62900000     -7.63700000     -0.73900000
H      6.91100000     -8.65100000      0.12600000
O     -2.20800000      5.60900000     -9.72100000
H     -1.93500000      6.30500000     -9.12300000
H     -1.70300000      4.84400000     -9.44600000
O      3.50700000     -4.47100000     17.11300000
H      4.31600000     -4.58400000     16.61400000
H      3.14600000     -5.35400000     17.18600000
O    -13.14000000      1.79700000    -11.36700000
H    -13.32900000      0.93300000    -11.00100000
H    -12.20600000      1.92700000    -11.20400000
O     -2.95400000    -11.22900000     14.36900000
H     -3.71700000    -11.75400000     14.61000000
H     -3.28000000    -10.33000000     14.34300000
O      8.49600000      3.49300000     -5.60700000
H      8.44700000      4.13000000     -4.89300000
H      7.84400000      3.79300000     -6.24000000
O     -6.07800000     -7.71500000     -1.90300000
H     -5.20300000     -8.07300000     -2.05200000
H     -6.64400000     -8.48500000     -1.84000000
O     -0.35300000      1.10100000     13.50700000
H     -0.99400000      0.66400000     12.94500000
H     -0.67500000      1.99900000     13.58500000
O    -14.07200000      3.00200000      1.29800000
H    -13.95500000      2.50400000      0.48800000
H    -14.00700000      2.34700000      1.99300000
O     -9.86500000      9.66800000     -8.95600000
H     -9.34400000      8.86600000     -8.98000000
H    -10.71400000      9.39200000     -8.61100000
O     12.86800000      7.28000000     -8.36000000
H     12.73700000      6.51200000     -7.80400000
H     13.72000000      7.62600000     -8.09300000
O     12.07900000      2.21500000     -4.00000000
H     12.34000000      1.37300000     -3.62600000
H     11.56700000      2.63500000     -3.31000000
O      9.12800000      3.60400000     13.03000000
H      9.20600000      2.69300000     12.74800000
H      8.34800000      3.61700000     13.58500000
O     -2.59600000     10.76600000     -7.24700000
H     -2.81500000      9.93300000     -6.83000000
H     -3.30900000     11.35400000     -6.99500000
O      0.98300000    -10.48600000     -0.73300000
H      1.76200000    -10.79900000     -0.27300000
H      0.26600000    -11.00800000     -0.37200000
O      2.82100000     10.72200000     14.61700000
H      2.97600000      9.78300000     14.51000000
H      1.94500000     10.77800000     14.99900000
O     -0.25200000    -13.80800000      1.77500000
H     -0.68400000    -13.20700000      2.38200000
H      0.53500000    -13.34100000      1.49500000
O    -12.08300000      7.96100000     10.07700000
H    -11.38000000      7.44400000     10.47000000
H    -12.46000000      7.38600000      9.41100000
O      4.07000000     -0.69200000     -4.63200000
H      4.42100000     -1.09500000     -5.42600000
H      4.10400000     -1.38700000     -3.97500000
O      9.48500000     -2.61700000    -13.61600000
H      8.63300000     -2.41500000    -14.00200000
H      9.61600000     -3.54800000    -13.79800000
O      1.99400000     16.29800000      1.67400000
H      1.08400000     16.17500000      1.40500000
H      2.38700000     16.80800000      0.96500000
O     -6.31900000      2.94900000      1.86300000
H     -5.94100000      3.06200000      0.99100000
H     -6.76700000      2.10400000      1.82200000
O     -3.52400000     16.25300000      5.74400000
H     -3.83800000     16.35500000      4.84600000
H     -2.63800000     15.90300000      5.65000000
O    -11.92800000     -5.97400000      5.74200000
H    -11.21000000     -5.36900000      5.55800000
H    -12.59900000     -5.75200000      5.09700000
O      5.54800000      5.49600000    -14.37700000
H      6.17900000      5.24400000    -15.05100000
H      4.85300000      5.94700000    -14.85600000
O     10.68700000     -5.44800000     12.80600000
H     11.50600000     -4.95900000     12.72400000
H     10.91200000     -6.20000000     13.35500000
O     -3.39000000      8.71100000      5.12600000
H     -2.98900000      9.47100000      4.70400000
H     -4.22100000      9.03900000      5.47000000
O      5.47600000     -1.95700000     -6.58100000
H      5.23800000     -2.25600000     -7.45900000
H      6.26800000     -1.43700000     -6.71200000
O      7.99300000      6.43100000      4.06400000
H      8.61700000      7.01300000      3.63100000
H      7.17500000      6.92600000      4.08100000
O     -2.71400000     11.06300000      1.20100000
H     -3.30900000     11.60700000      1.71700000
H     -2.87500000     10.17200000      1.51000000
O     -7.51200000      1.72200000     12.54100000
H     -7.56200000      1.18200000     13.33000000
H     -8.41700000      1.98400000     12.37300000
O      5.98900000      2.23900000      0.07600000
H      5.68100000      1.37800000     -0.20500000
H      6.85900000      2.07500000      0.44100000
O    -11.15700000      2.87300000     -9.12300000
H    -11.84900000      3.51500000     -8.96200000
H    -11.51400000      2.04900000     -8.79100000
O     -2.80300000    -13.98400000     -0.01500000
H     -1.90700000    -14.26400000      0.17100000
H     -3.15800000    -14.67300000     -0.57700000
O     -4.27000000      1.00600000     -9.96500000
H     -5.18800000      0.93800000     -9.70500000
H     -3.80100000      0.45800000     -9.33600000
O      0.61500000      5.10500000    -13.02000000
H      1.43200000      4.69900000    -13.30900000
H      0.29200000      5.57000000    -13.79300000
O    -17.37500000      3.43300000      1.62200000
H    -17.65500000      2.86100000      0.90700000
H    -16.63700000      3.92400000      1.26100000
O    -11.94200000     -5.82400000     -4.95200000
H    -12.09300000     -5.83200000     -4.00700000
H    -11.41900000     -5.03800000     -5.10500000
O     17.64200000      6.22800000     -1.16500000
H     17.44800000      6.32800000     -0.23300000
H     16.86200000      5.80900000     -1.52800000
O     -6.43200000      2.04700000    -13.36700000
H     -7.19700000      2.57800000    -13.14500000
H     -6.53700000      1.85400000    -14.29900000
O      4.73500000     -5.78700000     14.88500000
H      5.25800000     -5.35100000     14.21300000
H      3.88400000     -5.92900000     14.47200000
O     -3.84400000     -5.24700000      5.49100000
H     -3.68900000     -5.00000000      4.58000000
H     -4.22100000     -6.12500000      5.44000000
O    -13.45400000      7.89000000      5.66200000
H    -14.07500000      8.31000000      6.25800000
H    -13.01100000      7.23600000      6.20200000
O     -8.95100000     -5.01300000     14.48500000
H     -8.86200000     -5.10800000     13.53700000
H     -9.41800000     -4.18600000     14.60000000
O    -11.41100000     12.86500000     -3.33200000
H    -10.74400000     12.32900000     -3.76100000
H    -12.20300000     12.32800000     -3.35900000
O      0.58800000      9.88500000     12.05800000
H      1.39100000     10.15900000     12.50100000
H      0.69200000      8.94100000     11.93800000
O     10.78800000     -2.25300000      8.19900000
H     10.72700000     -1.41800000      8.66400000
H     11.06100000     -2.01400000      7.31300000
O      4.31700000     -0.40800000     -9.67000000
H      4.56400000     -1.28600000     -9.38000000
H      5.12400000      0.10200000     -9.60200000
O     -6.78500000      4.82100000     10.10600000
H     -6.30700000      5.53200000      9.68000000
H     -6.53600000      4.88400000     11.02800000
O      5.62100000      7.74000000      3.90400000
H      5.71700000      7.58100000      2.96500000
H      4.99000000      7.08200000      4.19500000
O      1.86700000     -4.94500000     -2.89700000
H      1.41400000     -5.38700000     -3.61600000
H      1.51900000     -5.35600000     -2.10600000
O     -0.88500000     -2.60700000    -13.33300000
H     -1.03100000     -2.20600000    -12.47600000
H     -1.60700000     -2.28700000    -13.87300000
O    -11.86700000      4.93500000      9.65900000
H    -12.03700000      5.16900000     10.57200000
H    -12.21500000      4.04800000      9.57100000
O     -5.32800000      7.64500000    -12.25100000
H     -5.10200000      6.71800000    -12.18100000
H     -4.96400000      8.04100000    -11.45900000
O      2.86100000     -7.42600000     -6.45900000
H      3.69100000     -6.97000000     -6.59600000
H      2.67500000     -7.84300000     -7.30100000
O      9.59600000      0.79000000      3.17300000
H     10.35500000      0.20700000      3.18700000
H      8.96100000      0.36900000      3.75200000
O      2.27700000     12.22600000     -3.71400000
H      2.51800000     11.32600000     -3.49600000
H      2.92000000     12.49400000     -4.37000000
O      1.17800000      7.48000000     -2.95600000
H      0.34200000      7.50300000     -2.49100000
H      1.36500000      6.54700000     -3.06600000
O    -16.34600000      1.11300000     -1.73300000
H    -16.15100000      1.16200000     -2.66900000
H    -15.48900000      1.13400000     -1.30800000
O      3.42400000     -1.54300000     12.64400000
H      4.35200000     -1.30700000     12.63500000
H      2.98100000     -0.75800000     12.96800000
O     16.16500000     -6.01500000      0.84100000
H     16.24500000     -6.10100000      1.79100000
H     16.26200000     -5.07700000      0.67600000
O     14.37900000     -6.90100000     -2.56300000
H     14.85800000     -6.37700000     -1.92100000
H     13.57100000     -6.41100000     -2.71700000
O     -8.43200000    -14.12000000     -2.56900000
H     -7.83600000    -14.77200000     -2.20000000
H     -7.88500000    -13.60200000     -3.15900000
O     12.06200000      7.34500000     -4.94200000
H     11.38600000      7.41800000     -5.61600000
H     11.60200000      6.99500000     -4.17800000
O      4.76200000      4.69100000     10.36900000
H      4.86400000      3.81100000     10.73300000
H      4.94900000      4.58600000      9.43600000
O     -6.46700000    -14.59300000      6.43300000
H     -6.59300000    -13.77900000      5.94500000
H     -7.18000000    -15.16100000      6.14000000
O      9.52100000      4.77000000     -1.36000000
H      9.41300000      4.86500000     -0.41400000
H     10.36100000      4.32200000     -1.46100000
O     -0.65200000      4.28000000     -1.51600000
H     -0.15100000      5.07800000     -1.34800000
H     -1.49400000      4.43000000     -1.08600000
O    -15.67500000      5.82100000      4.55700000
H    -15.20700000      6.60500000      4.84500000
H    -15.81400000      5.31700000      5.35800000
O    -14.97500000      6.77500000      0.80400000
H    -14.28000000      6.79900000      1.46100000
H    -15.78400000      6.71400000      1.31300000
O     -5.37300000     -0.94600000      3.82300000
H     -4.42500000     -1.04900000      3.73500000
H     -5.64300000     -1.68100000      4.37300000
O      5.86600000    -14.35900000      8.68400000
H      5.58700000    -13.50300000      8.36000000
H      6.77400000    -14.22800000      8.95800000
O     -2.88900000      2.31700000     -2.25800000
H     -2.13600000      2.20900000     -1.67700000
H     -3.52900000      1.67900000     -1.94100000
O      8.63900000      9.31300000     10.91800000
H      9.58100000      9.45400000     11.01300000
H      8.38800000      8.83400000     11.70800000
O     -3.21700000    -14.39800000     -8.84600000
H     -3.05000000    -15.04100000     -9.53500000
H     -2.34700000    -14.09600000     -8.58400000
O     -7.59000000      4.06400000      4.02700000
H     -7.04300000      3.75100000      3.30600000
H     -6.97200000      4.24400000      4.73600000
O     13.83000000     10.05900000     -0.74300000
H     13.79600000      9.81600000     -1.66800000
H     14.70100000      9.78700000     -0.45500000
O      5.41800000     10.19100000      8.04600000
H      6.08700000      9.52700000      8.21500000
H      5.36100000     10.23600000      7.09100000
O     -0.15700000      2.30500000    -15.42200000
H      0.22000000      2.09700000    -16.27600000
H      0.34600000      1.77600000    -14.80300000
O     -2.43600000    -14.63000000      7.88000000
H     -1.66900000    -14.24000000      7.46000000
H     -2.93800000    -13.88200000      8.20300000
O     -4.33200000     15.37500000      8.37700000
H     -4.50300000     15.26000000      7.44300000
H     -3.48700000     15.82400000      8.41200000
O     -2.17400000     10.30600000      9.89400000
H     -1.66900000     10.97400000      9.43100000
H     -3.07600000     10.44400000      9.60500000
O      9.28000000     -4.20100000    -10.83900000
H     10.16500000     -4.35200000    -10.50700000
H      9.22100000     -4.75000000    -11.62100000
O     10.28000000     -7.94200000      1.67600000
H     10.69100000     -7.59200000      0.88500000
H      9.81400000     -8.72300000      1.37900000
O      2.71700000     10.14100000      9.19500000
H      3.20400000     10.02800000     10.01100000
H      3.39200000     10.29000000      8.53200000
O    -13.89300000     -3.08800000      0.86800000
H    -13.39600000     -3.88600000      1.05100000
H    -14.79000000     -3.39200000      0.72900000
O    -11.83600000     -2.51700000      2.86700000
H    -12.16400000     -2.25400000      3.72700000
H    -12.56600000     -2.34900000      2.27100000
O      1.91200000     -5.60200000    -16.58500000
H      1.33600000     -5.10300000    -16.00600000
H      1.98000000     -5.06600000    -17.37500000
O     16.72900000     -1.99500000     -2.00600000
H     17.11800000     -1.36200000     -2.60900000
H     16.54300000     -2.76100000     -2.54900000
O      7.12600000     -1.67100000      7.63800000
H      7.19900000     -0.73200000      7.47200000
H      6.64400000     -2.01100000      6.88400000
O     -9.61000000     -0.53600000     10.01000000
H     -9.70900000     -0.41000000     10.95400000
H     -9.44900000      0.34300000      9.66700000
O      2.87400000      9.76000000     -2.62300000
H      3.70200000      9.30000000     -2.76200000
H      2.20700000      9.07600000     -2.68200000
O    -14.75600000     -7.13100000      6.79300000
H    -13.96500000     -7.66800000      6.84300000
H    -14.55100000     -6.46400000      6.13800000
O     13.17900000     -2.00000000      9.56800000
H     12.33800000     -2.32400000      9.24500000
H     13.11200000     -2.06800000     10.52000000
O      4.86700000     -9.71000000    -11.22900000
H      4.56500000    -10.48200000    -10.75200000
H      4.12000000     -9.45600000    -11.77200000
O     -1.83000000      2.81400000      7.98900000
H     -0.90600000      2.94600000      8.20400000
H     -2.25400000      3.63400000      8.24300000
O    -12.18800000     -5.32500000      0.85900000
H    -12.48800000     -5.63100000      0.00300000
H    -11.24000000     -5.23300000      0.76200000
O     -0.21200000     12.70000000     11.52900000
H     -0.34000000     11.75200000     11.57800000
H      0.02700000     12.95500000     12.42000000
O     -3.67300000     -8.95300000     -2.71000000
H     -3.95000000     -8.73100000     -3.59900000
H     -2.72200000     -9.04100000     -2.77100000
O     12.60700000      1.96900000      8.89500000
H     12.06100000      2.35200000      8.20700000
H     13.17600000      2.68600000      9.17500000
O     13.72300000     -9.31700000      3.85800000
H     13.68200000     -9.96500000      3.15500000
H     12.95300000     -8.76400000      3.71900000
O     -1.59900000      5.01000000      2.58500000
H     -2.52700000      4.92200000      2.79900000
H     -1.21300000      4.17200000      2.84400000
O     -7.76500000      8.59800000     11.23300000
H     -8.20500000      7.76100000     11.08300000
H     -8.37100000      9.25300000     10.88700000
O      0.92200000     -6.84500000     -4.66000000
H      1.33500000     -7.32600000     -3.94300000
H      1.53200000     -6.93500000     -5.39200000
O      6.47700000     -2.84200000     10.03800000
H      7.39100000     -3.05300000     10.22800000
H      6.46800000     -2.63700000      9.10300000
O    -11.70300000     -8.38300000     -1.68900000
H    -11.98500000     -7.53000000     -2.01800000
H    -12.41000000     -8.66200000     -1.10700000
O      1.42900000      8.84200000     -5.50500000
H      1.09500000      8.45100000     -4.69800000
H      2.38100000      8.79100000     -5.42000000
O    -15.40500000     -0.51300000      7.93600000
H    -15.45700000     -0.02600000      8.75900000
H    -14.55500000     -0.95200000      7.97200000
O      7.33800000    -16.45000000      4.54100000
H      7.01900000    -15.59800000      4.83800000
H      7.93500000    -16.73700000      5.23300000
O      3.38900000     -1.47100000      7.52000000
H      2.48000000     -1.70100000      7.33000000
H      3.78500000     -2.28900000      7.81900000
O     -9.79600000      9.68800000     10.16200000
H     -9.73000000     10.61200000      9.92100000
H    -10.73100000      9.54300000     10.30500000
O    -15.54700000      3.84700000     -3.58800000
H    -16.45500000      3.78900000     -3.29100000
H    -15.11200000      4.38400000     -2.92500000
O     -9.24000000      1.49900000     14.91600000
H     -9.43200000      1.02400000     15.72500000
H     -9.66800000      2.34700000     15.02900000
O      6.20100000     -1.73300000     12.60800000
H      6.18700000     -2.13500000     11.74000000
H      7.12800000     -1.69700000     12.84100000
O      3.51000000     -4.00500000     11.43800000
H      3.52400000     -3.07200000     11.64900000
H      4.15800000     -4.10200000     10.74000000
O      1.96200000     -8.68700000     16.33100000
H      2.54200000     -9.30400000     15.88600000
H      1.27100000     -8.50500000     15.69400000
O      1.72500000      4.29000000     11.27600000
H      2.51900000      3.76500000     11.17300000
H      1.58700000      4.68500000     10.41500000
O     -7.51600000     -8.43600000      8.50900000
H     -6.88400000     -7.77800000      8.79900000
H     -7.85000000     -8.09700000      7.67800000
O      3.76500000      4.24200000    -17.68100000
H      4.19700000      4.99100000    -17.27000000
H      3.51300000      3.68000000    -16.94800000
O    -16.52500000     -5.06300000      2.22600000
H    -17.34300000     -5.55900000      2.26800000
H    -16.65900000     -4.33000000      2.82600000
O     -5.45000000      3.06700000     -0.62800000
H     -5.52600000      2.13800000     -0.84400000
H     -4.59800000      3.32600000     -0.97900000
O     -0.63600000     -5.42100000     -8.32000000
H      0.08300000     -5.46400000     -8.95100000
H     -1.41900000     -5.30400000     -8.85800000
O     -6.99300000     -1.39600000      6.68300000
H     -7.38100000     -1.99100000      7.32400000
H     -6.18100000     -1.09800000      7.09500000
O     -9.67700000     -9.70600000      3.70800000
H    -10.03100000    -10.16800000      4.46800000
H     -9.18000000    -10.37300000      3.23300000
O      7.58800000    -11.79300000      9.65700000
H      8.17400000    -11.05400000      9.49400000
H      7.03500000    -11.83700000      8.87800000
O    -10.04300000     -4.63400000      4.32100000
H    -10.67800000     -4.38800000      3.64800000
H     -9.66200000     -5.45300000      4.00300000
O      7.75400000      5.35700000     -3.58700000
H      8.29200000      5.11100000     -2.83400000
H      7.60000000      6.29500000     -3.47500000
O    -11.18800000     -3.66200000     11.85500000
H    -10.68300000     -3.39600000     12.62300000
H    -10.67100000     -3.35500000     11.11000000
O      7.46200000     11.96400000      0.45000000
H      7.24600000     11.13400000      0.87500000
H      6.62800000     12.43000000      0.39500000
O    -10.73400000     -7.19100000      2.83900000
H    -10.31000000     -8.01800000      3.06500000
H    -11.66600000     -7.35200000      2.98400000
O     -2.51700000     -0.77600000    -15.45200000
H     -3.32200000     -1.29300000    -15.41800000
H     -2.79200000      0.11100000    -15.22000000
O     -4.30500000     -1.02100000      8.15700000
H     -3.67500000     -1.03600000      7.43700000
H     -3.97800000     -0.34300000      8.74800000
O     12.63900000      8.16400000      1.11900000
H     12.70900000      9.00000000      0.66000000
H     11.69800000      7.99700000      1.17200000
O     -0.14000000      2.98700000      3.94300000
H     -0.27700000      2.05800000      3.75900000
H      0.18900000      3.00700000      4.84200000
O     10.83000000      2.46300000     -9.53900000
H     11.58300000      2.59700000     -8.96300000
H     10.98800000      1.61000000     -9.94400000
O     -5.67400000     -5.65600000      9.70000000
H     -4.99800000     -4.99600000      9.85600000
H     -6.21500000     -5.28500000      9.00300000
O     -6.06200000      1.78800000     15.77900000
H     -6.03700000      2.74300000     15.72800000
H     -5.18500000      1.51100000     15.51300000
O     -4.65200000     11.58700000     -5.19000000
H     -4.17000000     11.91900000     -4.43200000
H     -5.04100000     12.36700000     -5.58600000
O     -8.20100000      4.31800000    -12.98900000
H     -9.00300000      4.24500000    -12.47200000
H     -8.41300000      4.95300000    -13.67300000
O     -0.33200000     -5.91300000      5.14200000
H     -0.44900000     -5.86900000      4.19300000
H      0.26100000     -6.65300000      5.27600000
O     13.86200000    -10.84300000      0.84500000
H     13.75500000    -10.34600000      0.03300000
H     14.66700000    -11.34400000      0.71400000
O    -12.44100000     10.01000000      0.61500000
H    -13.12100000      9.46800000      1.01400000
H    -11.62100000      9.57400000      0.84700000
O     -6.59600000     12.40700000     -7.41400000
H     -6.25900000     11.65000000     -7.89300000
H     -7.50900000     12.47900000     -7.69200000
O     12.10100000     -0.40000000      3.21000000
H     12.85000000      0.19400000      3.26800000
H     11.90800000     -0.45100000      2.27400000
O      3.59900000     -8.36700000     -8.92900000
H      4.45700000     -8.05700000     -8.63700000
H      3.79400000     -9.11400000     -9.49400000
O     -2.22400000      4.73300000     -3.80300000
H     -1.98200000      4.38100000     -2.94600000
H     -2.77800000      4.05700000     -4.19200000
O      7.05600000     11.22800000     -8.37000000
H      6.46300000     11.02600000     -7.64700000
H      7.58200000     10.43600000     -8.47800000
O      4.29200000    -15.86500000     -5.27000000
H      3.45100000    -16.27700000     -5.46800000
H      4.93200000    -16.37500000     -5.76600000
O     -4.88600000      7.66300000     -2.32500000
H     -4.43800000      8.29000000     -1.75600000
H     -5.28700000      8.20300000     -3.00600000
O     13.70800000     10.21300000     -3.49600000
H     14.18400000     10.65400000     -4.20000000
H     12.84400000     10.62300000     -3.49800000
O     16.12400000     -6.57700000     -6.07000000
H     15.56800000     -5.79900000     -6.10200000
H     16.62200000     -6.48200000     -5.25800000
O      9.19900000     -5.15300000      1.64400000
H      9.35900000     -6.08500000      1.79000000
H      8.37800000     -4.97600000      2.10300000
O     15.16600000     -0.32100000     -4.75400000
H     15.29100000      0.56700000     -4.41900000
H     14.35100000     -0.61700000     -4.35000000
O      6.36600000      8.04300000    -13.27700000
H      7.31900000      7.99900000    -13.35100000
H      6.05800000      7.22200000    -13.66100000
O      6.93200000     -9.76700000     11.53600000
H      7.38100000     -9.00600000     11.17000000
H      7.20500000    -10.49700000     10.97900000
O      1.02400000    -13.02200000      7.19800000
H      1.44300000    -12.16800000      7.31000000
H      0.18800000    -12.82500000      6.77500000
O     -1.90400000     -8.90900000     -0.29400000
H     -1.44000000     -8.85000000     -1.12900000
H     -1.94800000     -9.84800000     -0.11000000
O     -1.55800000     -7.50900000     11.73000000
H     -0.71700000     -7.33100000     11.30900000
H     -2.12500000     -6.79200000     11.44600000
O     10.81600000     10.41700000      2.49300000
H     11.64600000     10.88300000      2.59400000
H     10.17600000     11.10500000      2.31000000
O      5.60700000     -6.70300000     11.18100000
H      4.66000000     -6.84000000     11.20400000
H      5.79500000     -6.18900000     11.96600000
O     -1.34800000    -14.76400000     11.14300000
H     -0.79400000    -14.89400000     10.37300000
H     -1.35900000    -13.81600000     11.27300000
O      5.19400000    -11.82300000      7.91400000
H      5.41000000    -11.54600000      7.02400000
H      4.32400000    -11.45600000      8.07500000
O      7.74000000      1.60900000    -12.51300000
H      7.42000000      1.30400000    -11.66400000
H      8.29400000      0.89500000    -12.83100000
O      0.42400000     -2.28300000     -4.98000000
H      0.47100000     -1.34200000     -5.14800000
H      1.25200000     -2.62800000     -5.31400000
O     -2.67700000     -9.31300000    -15.64000000
H     -3.05000000     -9.07700000    -14.79100000
H     -3.23100000    -10.02800000    -15.95400000
O     -7.24300000      5.37600000    -10.04800000
H     -6.55500000      5.20100000    -10.69000000
H     -7.69400000      4.53800000     -9.94500000
O    -10.70500000      5.71600000      0.37400000
H    -10.98200000      5.99300000     -0.50000000
H    -10.84300000      6.48600000      0.92500000
O    -12.17700000     -1.77200000    -10.33500000
H    -12.83400000     -2.07400000    -10.96200000
H    -12.21000000     -2.41300000     -9.62500000
O      9.66600000      8.31800000      7.91400000
H     10.37000000      8.93200000      8.12200000
H      8.87500000      8.73800000      8.25100000
O     -3.63700000     -2.24400000     -2.65900000
H     -3.90000000     -1.48300000     -2.14200000
H     -3.99200000     -2.99300000     -2.18200000
O      4.48000000    -13.15100000     -5.74000000
H      3.67200000    -13.23000000     -6.24600000
H      4.62400000    -14.02700000     -5.38100000
O     -7.58800000     14.15600000     -2.50600000
H     -7.60000000     15.11300000     -2.49300000
H     -7.40200000     13.93100000     -3.41800000
O     -6.23500000     13.89400000     -5.19000000
H     -6.73700000     14.70000000     -5.30700000
H     -6.41600000     13.38200000     -5.97900000
O    -15.40300000      5.81600000     -8.79500000
H    -14.51300000      5.49200000     -8.65800000
H    -15.85800000      5.09100000     -9.22400000
O     14.19500000      5.63700000      0.96100000
H     13.77900000      6.37600000      0.51600000
H     13.47200000      5.04400000      1.16600000
O      8.85300000      0.04400000    -16.01600000
H      9.02200000      0.60800000    -15.26100000
H      8.39200000      0.60700000    -16.63700000
O    -10.12100000      1.06200000    -14.42100000
H     -9.88000000      1.17300000    -13.50100000
H     -9.30900000      1.22400000    -14.90200000
O      1.41400000      5.21500000     -9.99700000
H      1.45900000      4.27200000     -9.84100000
H      0.76000000      5.31200000    -10.68900000
O     16.01300000     -8.01800000      4.02900000
H     16.45500000     -8.12000000      4.87100000
H     15.22700000     -8.56000000      4.10300000
O     10.40300000      3.36600000      3.25600000
H      9.92400000      2.55400000      3.41700000
H     10.07700000      3.97300000      3.92100000
O     -4.84500000     -3.14200000      1.67200000
H     -4.04000000     -3.03400000      2.17700000
H     -4.56600000     -3.57500000      0.86500000
O      4.33700000     -9.18600000     14.87800000
H      4.68300000     -9.79000000     14.22100000
H      5.09000000     -8.65600000     15.13700000
O      2.10800000     -5.79000000    -12.57800000
H      2.54600000     -6.07000000    -13.38100000
H      1.17700000     -5.79300000    -12.79900000
O      3.14900000      2.39000000    -15.97400000
H      2.85000000      2.66100000    -15.10600000
H      2.84600000      1.48600000    -16.06000000
O      0.98400000      6.97500000     12.08200000
H      0.89800000      6.17700000     11.56100000
H      1.58400000      6.73700000     12.78900000
O     -7.32400000     -8.17100000    -12.90600000
H     -6.94500000     -9.03800000    -12.76500000
H     -8.26400000     -8.29700000    -12.77700000
O     14.17900000     -1.43800000      0.87300000
H     14.51300000     -0.88800000      1.58200000
H     14.94900000     -1.90700000      0.55100000
O     -0.97100000     -8.15800000     -2.92200000
H     -0.67500000     -7.27000000     -3.12300000
H     -0.16400000     -8.66400000     -2.83300000
O    -12.31900000      8.52200000     -7.90400000
H    -12.06500000      7.78400000     -7.35000000
H    -12.42700000      9.25300000     -7.29500000
O      0.26200000     -3.79100000    -15.47900000
H     -0.25500000     -3.45500000    -14.74600000
H     -0.35900000     -3.84100000    -16.20600000
O     -0.29800000     -8.77500000     14.75300000
H     -0.82500000     -8.18300000     15.28900000
H     -0.55200000     -8.57300000     13.85200000
O      0.57000000     11.95100000    -12.98500000
H      0.99200000     11.09200000    -13.01600000
H      0.55800000     12.24500000    -13.89600000
O     14.02000000      1.85600000      2.98100000
H     13.98400000      1.81600000      3.93700000
H     14.95300000      1.92600000      2.77900000
O    -10.36800000      5.07900000      4.90200000
H    -11.04300000      4.95600000      4.23500000
H     -9.68600000      4.44700000      4.67200000
O      6.13100000      5.04600000      1.09300000
H      7.00100000      4.81700000      1.42200000
H      5.80000000      4.23600000      0.70700000
O     -0.00600000     11.64300000      6.20200000
H      0.74100000     12.22100000      6.05000000
H     -0.07700000     11.58900000      7.15500000
O    -14.10300000     11.71100000     -3.04700000
H    -14.94700000     11.69900000     -3.49800000
H    -13.90300000     10.78800000     -2.88900000
O     15.45900000      3.58600000      4.93600000
H     15.72600000      3.57600000      5.85500000
H     16.08100000      3.00300000      4.50000000
O      9.15400000      0.99200000     12.86700000
H      9.79400000      0.28100000     12.87000000
H      8.70000000      0.91000000     13.70600000
O     -0.07000000    -11.24400000      3.12600000
H      0.87300000    -11.24600000      2.95700000
H     -0.27100000    -10.33600000      3.35000000
O     -0.37000000      0.37600000      7.89100000
H      0.06200000      0.43400000      8.74300000
H     -1.01100000      1.08700000      7.89800000
O    -12.01900000     -8.79000000      6.57400000
H    -11.86400000     -7.86900000      6.36500000
H    -11.21300000     -9.07800000      7.00200000
O    -10.06100000     -0.19500000    -11.66000000
H     -9.79700000     -0.87300000    -12.28200000
H    -10.61200000     -0.65300000    -11.02600000
O      3.14800000     -4.75100000      1.53200000
H      2.43900000     -5.23000000      1.10300000
H      3.56700000     -5.39900000      2.09800000
O     -5.64300000     10.13300000     -8.77200000
H     -4.89100000     10.19500000     -9.36100000
H     -5.94200000      9.22800000     -8.85900000
O      6.72500000    -12.83500000     -8.42400000
H      6.51700000    -13.16800000     -9.29700000
H      6.73300000    -13.61400000     -7.86700000
O     -6.48300000      6.27500000     -5.98100000
H     -7.19500000      6.67300000     -5.48100000
H     -6.75200000      6.36700000     -6.89500000
O      2.30500000      4.04700000      2.92900000
H      3.11100000      3.96600000      3.43900000
H      1.69300000      3.44500000      3.35200000
O     -2.09500000    -11.66700000    -14.36900000
H     -2.11900000    -11.07800000    -13.61500000
H     -1.80400000    -12.50500000    -14.00900000
O      9.11300000      4.85200000      1.32000000
H      9.09000000      5.73100000      1.69800000
H      9.60700000      4.33100000      1.95300000
O     -3.19500000     -6.32700000     -0.13500000
H     -4.04900000     -6.32300000      0.29600000
H     -2.97300000     -7.25400000     -0.21900000
O     -4.75900000    -12.71000000     -9.99800000
H     -5.62700000    -13.11100000     -9.94600000
H     -4.20400000    -13.26800000     -9.45300000
O     -2.53200000     -3.30300000     11.85800000
H     -1.90900000     -3.26900000     12.58400000
H     -3.12600000     -2.56900000     12.01800000
O     -6.03700000     -4.56900000     13.06300000
H     -5.89900000     -3.81500000     12.48900000
H     -6.81700000     -4.99700000     12.71100000
O      5.47400000      2.97300000     14.28400000
H      4.99900000      3.80200000     14.33100000
H      5.36100000      2.68300000     13.37900000
O      0.39300000     -5.04400000     11.68200000
H     -0.54300000     -5.02500000     11.88200000
H      0.64000000     -4.12300000     11.60100000
O     -7.20700000      0.45300000      1.95600000
H     -6.63500000      0.15100000      2.66100000
H     -7.99900000     -0.07800000      2.04500000
O     -4.27100000    -12.76900000     -4.44800000
H     -4.59500000    -12.74200000     -3.54800000
H     -4.30100000    -11.85900000     -4.74200000
O      4.29700000    -15.63200000      3.03300000
H      4.93500000    -15.14200000      2.51500000
H      3.60000000    -15.84700000      2.41300000
O     -3.72600000      8.10200000     -6.19200000
H     -3.99100000      8.42900000     -5.33200000
H     -4.54700000      8.00500000     -6.67500000
O      5.59300000      1.42500000     -3.48000000
H      4.97600000      0.95400000     -4.04100000
H      5.40200000      2.34900000     -3.63900000
O    -14.07500000     -9.16900000     -4.44500000
H    -14.55200000     -8.41900000     -4.79900000
H    -14.06300000     -9.02000000     -3.50000000
O     -7.44700000     13.78500000      6.71600000
H     -8.12600000     13.97400000      6.06800000
H     -7.43900000     14.55400000      7.28600000
O     -7.80600000     15.63000000      0.75300000
H     -7.98300000     15.08100000      1.51700000
H     -7.51900000     15.01700000      0.07700000
O     -5.83100000    -10.46000000     14.28600000
H     -6.44100000    -10.29200000     15.00400000
H     -5.49300000     -9.59600000     14.05100000
O     -7.58200000    -11.85700000     -4.47700000
H     -6.89500000    -11.27700000     -4.80500000
H     -8.06800000    -11.32300000     -3.84900000
O     -7.21200000      1.06900000    -15.70000000
H     -7.18800000      1.11500000    -16.65600000
H     -7.14300000      0.13500000    -15.50400000
O     -7.52000000     14.00500000      3.08400000
H     -8.04700000     13.30300000      2.70300000
H     -8.06000000     14.35200000      3.79500000
O    -12.25200000     -3.10500000     -1.28700000
H    -12.53900000     -2.96600000     -0.38500000
H    -11.78800000     -2.30000000     -1.51800000
O      4.03000000      8.38500000      1.04700000
H      3.56900000      7.57100000      1.25000000
H      3.62100000      9.04000000      1.61300000
O     -6.64400000      2.74000000     -3.93500000
H     -6.40800000      3.51400000     -3.42400000
H     -5.95200000      2.66600000     -4.59200000
O     -7.92600000      1.10900000      6.17200000
H     -8.09500000      0.18600000      6.36300000
H     -7.87400000      1.52600000      7.03100000
O     -9.22400000     12.18000000     -7.55300000
H    -10.10300000     12.53300000     -7.41400000
H     -9.37100000     11.32000000     -7.94600000
O     -6.92100000    -10.96700000      6.33800000
H     -6.00200000    -11.11800000      6.11700000
H     -7.01500000    -10.01400000      6.33200000
O     -3.43200000     14.50200000     -1.36900000
H     -4.18300000     13.91700000     -1.27300000
H     -3.26600000     14.52700000     -2.31100000
O      0.27600000    -14.26000000     -5.67400000
H      0.67300000    -14.88200000     -6.28300000
H      0.88900000    -14.21900000     -4.94000000
O     -3.49900000      4.01600000    -13.85200000
H     -3.47300000      3.61700000    -12.98200000
H     -3.30900000      4.94100000    -13.69700000
O     11.36900000      2.46100000     -1.27900000
H     10.99300000      1.68900000     -0.85600000
H     11.79000000      2.94300000     -0.56700000
O      8.41700000     -8.72900000      9.34000000
H      8.89300000     -8.76100000      8.51100000
H      8.75300000     -7.94900000      9.78000000
O      8.84900000     15.56900000      4.45500000
H      9.10100000     16.36500000      3.98700000
H      8.15600000     15.18400000      3.91900000
O     -8.61200000      7.42700000     -8.38300000
H     -8.08900000      6.79400000     -8.87400000
H     -9.43300000      6.97000000     -8.20100000
O     -3.23300000     -1.01700000     -8.41100000
H     -3.30000000     -1.17000000     -7.46900000
H     -2.31000000     -1.16800000     -8.61400000
O     -9.15300000     -4.95000000     -8.06500000
H     -8.60600000     -5.00800000     -8.84800000
H     -8.54600000     -5.08700000     -7.33700000
O      4.13200000     -8.35700000      6.94300000
H      4.70200000     -8.52700000      6.19200000
H      4.73000000     -8.09300000      7.64200000
O     -6.53500000    -14.95500000      0.68300000
H     -6.31000000    -15.74500000      1.17300000
H     -5.76500000    -14.39200000      0.76900000
O    -14.36900000     -6.35500000      4.00200000
H    -14.93000000     -6.07700000      3.27800000
H    -13.98000000     -7.17600000      3.70100000
O     -0.72400000     17.28300000      0.50500000
H     -1.64800000     17.03600000      0.55900000
H     -0.36000000     16.70300000     -0.16500000
O      1.30900000     -6.17100000     -0.06300000
H      0.54400000     -5.65500000     -0.31700000
H      0.94300000     -6.97700000      0.30300000
O     -5.30800000     -1.57500000     13.73000000
H     -6.19700000     -1.55100000     13.37600000
H     -5.02100000     -0.66200000     13.72000000
O     -1.17200000      3.32400000     -8.72000000
H     -1.39100000      2.58300000     -8.15500000
H     -0.27600000      3.15000000     -9.00700000
O     10.17800000     13.27800000      2.37900000
H     10.55900000     13.87600000      1.73600000
H      9.41600000     13.74700000      2.72000000
O     -3.83100000     14.42500000     -4.08400000
H     -3.72500000     15.34600000     -4.32200000
H     -4.73400000     14.21800000     -4.32600000
O     -6.56100000      8.02600000      3.83900000
H     -6.83700000      7.37600000      3.19200000
H     -5.83200000      8.48400000      3.42100000
O     -6.10600000     10.90200000      1.36400000
H     -5.68600000     11.64800000      1.79100000
H     -6.98900000     10.88000000      1.73500000
O    -10.10300000     -9.53000000      8.37200000
H    -10.28400000     -9.96200000      9.20600000
H     -9.31600000     -9.01100000      8.53700000
O      2.27800000    -10.52100000     -4.78500000
H      1.96400000    -11.36000000     -4.44800000
H      2.87700000    -10.75700000     -5.49300000
O     -2.01200000      8.94300000    -14.60200000
H     -2.22600000      8.21100000    -15.17900000
H     -1.59700000      8.53500000    -13.84100000
O     -9.19800000     -0.46100000     -0.65100000
H     -8.27600000     -0.53600000     -0.40600000
H     -9.39500000     -1.28500000     -1.09600000
O     -8.71200000     -7.84300000     11.55700000
H     -8.12800000     -8.42700000     11.07200000
H     -8.92200000     -8.32600000     12.35700000
O      2.22700000     13.48300000      5.78500000
H      2.01200000     14.35100000      5.44500000
H      2.82700000     13.65200000      6.51100000
O     11.51000000      5.39600000     13.87900000
H     11.51900000      5.35000000     14.83500000
H     10.76300000      4.85600000     13.62000000
O      7.67400000      0.68500000     15.27500000
H      7.00600000      0.91400000     15.92100000
H      7.75600000     -0.26600000     15.34200000
O     -9.69000000    -10.83000000     -0.39400000
H    -10.44200000    -11.37700000     -0.17000000
H     -9.29100000    -10.61400000      0.44900000
O     -1.54000000     -6.82700000     16.30400000
H     -0.95000000     -6.30000000     16.84200000
H     -2.41500000     -6.51500000     16.53200000
O     12.26400000     -4.90600000    -11.00100000
H     13.19900000     -4.72800000    -11.10500000
H     11.99500000     -5.27300000    -11.84300000
O     -1.37000000     -5.99500000     -5.79800000
H     -0.98000000     -5.90900000     -6.66800000
H     -0.62100000     -6.02800000     -5.20200000
O     -5.48500000     -6.44100000      1.09400000
H     -5.97700000     -6.22800000      1.88700000
H     -6.13000000     -6.84400000      0.51300000
O     10.18400000      7.63500000      2.59500000
H     10.23300000      8.51500000      2.22300000
H     10.48100000      7.74000000      3.49900000
O      0.82600000      4.71200000    -17.63500000
H      0.67100000      3.84200000    -17.26800000
H      1.77600000      4.76100000    -17.74200000
O      2.18500000      7.57800000     -9.28500000
H      2.00700000      6.69400000     -9.60600000
H      1.59500000      7.68500000     -8.53900000
O      0.41900000      0.21800000      5.27400000
H      1.22200000      0.73100000      5.37100000
H     -0.01600000      0.29200000      6.12400000
O      6.48600000      4.37300000     -6.98500000
H      5.88500000      4.37100000     -7.73000000
H      5.97300000      4.74000000     -6.26400000
O     10.25800000     -1.78200000     -6.87400000
H     10.15000000     -2.73200000     -6.92000000
H      9.80800000     -1.52900000     -6.06800000
O      3.14300000     15.02400000     -3.00000000
H      2.78600000     14.15700000     -3.19500000
H      4.07100000     14.95700000     -3.22700000
O    -14.42700000     -3.40800000      9.35800000
H    -15.21800000     -2.94100000      9.62900000
H    -14.50000000     -4.26500000      9.77600000
O     -2.02800000      4.50400000     14.92000000
H     -1.12400000      4.19000000     14.95600000
H     -1.94800000      5.45400000     14.83000000
O      2.27200000     15.35300000     -6.39000000
H      1.59900000     14.82900000     -5.95500000
H      1.82400000     15.74300000     -7.14100000
O     -5.84900000      9.19300000     -4.35100000
H     -5.49200000     10.03200000     -4.64300000
H     -6.77300000      9.22800000     -4.59800000
O      6.92900000      9.17000000      1.06100000
H      7.17600000      8.31300000      0.71400000
H      5.97800000      9.20600000      0.95800000
O      5.65500000     -0.23400000     -1.22900000
H      5.60000000      0.03800000     -2.14600000
H      5.12900000     -1.03200000     -1.18400000
O    -13.65000000      1.88000000     -1.27800000
H    -13.23500000      2.15100000     -2.09700000
H    -12.96700000      1.40200000     -0.80900000
O    -12.66000000     -0.72800000      8.41700000
H    -12.55700000     -1.60300000      8.04200000
H    -12.85300000     -0.88400000      9.34100000
O     10.12000000      5.59700000      8.82700000
H      9.80700000      6.42000000      8.45300000
H     10.63600000      5.86000000      9.58900000
O      1.31300000     15.67900000      4.51900000
H      1.40500000     16.62400000      4.63700000
H      1.74300000     15.49900000      3.68300000
O     -6.75600000     -1.99700000     -0.27400000
H     -6.48700000     -2.07800000      0.64100000
H     -6.09800000     -2.49200000     -0.76200000
O     11.91100000    -13.00300000      4.70900000
H     11.99300000    -12.07300000      4.49700000
H     12.64700000    -13.18100000      5.29500000
O     -0.33100000    -12.10000000     -7.08000000
H     -0.23200000    -12.87600000     -6.52900000
H     -0.60700000    -12.44300000     -7.93000000
O     11.21100000     -0.56100000     -9.73500000
H     11.25100000     -0.80600000     -8.81100000
H     10.43700000     -1.01400000    -10.07000000
O      4.51200000      4.81300000    -11.86900000
H      4.68900000      4.98600000    -12.79400000
H      4.53100000      5.67700000    -11.45700000
O      0.15500000     11.58700000      8.95600000
H      0.79500000     10.95200000      9.27800000
H      0.34800000     12.38900000      9.44300000
O     -4.13700000      6.19100000      4.10300000
H     -4.69800000      5.90400000      4.82200000
H     -3.97800000      7.11900000      4.27900000
O      9.96200000     -9.80300000     -1.07800000
H      9.19300000     -9.28000000     -0.85100000
H      9.70900000    -10.26400000     -1.87800000
O    -11.63800000     -7.72800000     10.27500000
H    -11.43400000     -8.11000000      9.42200000
H    -10.95300000     -8.06000000     10.85600000
O     15.80200000      2.62700000     -3.86500000
H     16.34700000      2.13500000     -3.25200000
H     15.69200000      3.48400000     -3.45400000
O     -2.51800000     -1.42000000     17.45900000
H     -2.70000000     -0.56600000     17.85100000
H     -1.80400000     -1.25400000     16.84500000
O      2.97200000     -6.28600000     12.53000000
H      2.01700000     -6.23200000     12.53600000
H      3.26000000     -5.40500000     12.28900000
O     -8.72200000    -14.10000000      3.07400000
H     -9.40100000    -14.68500000      3.40900000
H     -8.17300000    -14.66000000      2.52500000
O    -11.75100000      0.59200000      2.50800000
H    -10.91900000      0.88900000      2.87500000
H    -12.41500000      0.95800000      3.09200000
O      6.12300000     -6.90900000      8.36300000
H      6.86900000     -7.49200000      8.22200000
H      6.08800000     -6.79100000      9.31300000
O     -4.95200000     15.56400000      3.39600000
H     -4.62900000     15.37300000      2.51600000
H     -5.83300000     15.19200000      3.41500000
O      5.89200000    -14.71600000     -3.03100000
H      5.63100000    -15.29300000     -3.74900000
H      6.58200000    -15.19800000     -2.57400000
O     13.65800000     -9.42900000     -1.39600000
H     13.80500000     -9.66400000     -2.31300000
H     13.56000000     -8.47700000     -1.40500000
O     -1.30600000    -12.92100000      5.81600000
H     -1.64000000    -13.65200000      5.29600000
H     -1.41500000    -12.15500000      5.25300000
O      2.33300000     -2.67100000     15.16300000
H      2.62500000     -2.52900000     14.26300000
H      3.09300000     -3.05200000     15.60300000
O     -7.83300000     -9.67700000    -10.14000000
H     -8.45700000     -9.18700000    -10.67500000
H     -7.88400000    -10.57300000    -10.47300000
O      1.58200000    -14.04800000     11.50000000
H      1.54900000    -14.64900000     10.75700000
H      1.38200000    -13.19000000     11.12400000
O    -13.27900000     -8.76000000      3.26700000
H    -13.12100000     -9.44800000      3.91400000
H    -13.16400000     -9.19500000      2.42200000
O      8.21800000     10.66100000     -3.25300000
H      7.76900000     11.49700000     -3.12500000
H      8.84400000     10.83000000     -3.95700000
O     -2.69500000     10.73300000     12.85400000
H     -3.47400000     11.04800000     12.39600000
H     -2.12700000     10.40000000     12.16000000
O     -5.19300000      0.38300000     -5.29400000
H     -5.97600000      0.27500000     -4.75400000
H     -4.72500000     -0.44700000     -5.20500000
O     -8.96000000      5.42000000      7.66000000
H     -9.35600000      5.02700000      6.88200000
H     -8.41700000      4.72400000      8.03000000
O    -10.49200000      7.84200000     -3.38100000
H    -11.10600000      7.21700000     -2.99400000
H     -9.68500000      7.72600000     -2.87900000
O      2.52500000    -13.09300000     -7.62600000
H      1.69700000    -13.00700000     -8.09900000
H      3.13400000    -12.53300000     -8.10700000
O     -7.79500000     10.24000000     -2.18700000
H     -6.92400000      9.85800000     -2.08300000
H     -8.31600000      9.84500000     -1.48800000
O     -4.68600000    -10.54100000    -11.63600000
H     -5.02300000    -10.99300000    -12.40900000
H     -4.69600000    -11.20400000    -10.94600000
O     -6.92100000    -11.06900000      9.59500000
H     -6.53300000    -11.24800000      8.73800000
H     -7.31700000    -10.20200000      9.50100000
O     10.80900000     -0.09600000      9.77800000
H     11.48700000      0.57100000      9.88400000
H     10.01700000      0.39900000      9.56800000
O      9.41000000     11.05600000      5.49000000
H     10.28500000     10.88300000      5.83700000
H      9.47700000     10.85300000      4.55700000
O     -8.32700000      8.65300000     -5.53000000
H     -8.53700000      8.22300000     -6.35900000
H     -9.07300000      8.45600000     -4.96300000
O     -7.39300000     -3.06000000    -13.37400000
H     -6.58200000     -2.99600000    -12.87000000
H     -7.28000000     -3.84400000    -13.91200000
O     -7.17500000     -5.27200000     -2.48400000
H     -6.82000000     -6.14900000     -2.33700000
H     -8.09400000     -5.33900000     -2.22500000
O     -5.16000000      2.73200000      7.49100000
H     -4.38200000      2.59700000      8.03000000
H     -4.93300000      2.35100000      6.64200000
O     -0.39300000     12.89200000     -3.49400000
H     -0.53000000     13.17400000     -4.39800000
H      0.55400000     12.77500000     -3.42000000
O     14.58500000     -0.06800000      7.93500000
H     14.18900000      0.77300000      8.16400000
H     14.12400000     -0.70600000      8.48000000
O     -2.30900000    -10.05900000     -8.66400000
H     -3.12500000    -10.55600000     -8.71900000
H     -1.74500000    -10.58600000     -8.09800000
O     -4.49900000      1.12800000     13.24900000
H     -5.10900000      1.25800000     12.52300000
H     -3.63300000      1.16300000     12.84300000
O     -7.42400000     -1.71100000    -16.07600000
H     -6.68800000     -2.27200000    -16.31800000
H     -7.70700000     -2.04300000    -15.22400000
O      2.85500000    -10.84300000      4.66800000
H      2.80100000    -10.79700000      5.62200000
H      2.76100000    -11.77400000      4.46700000
O    -11.04400000     12.42700000      1.37700000
H    -10.45500000     12.60500000      0.64400000
H    -11.92200000     12.55800000      1.01700000
O     -6.48400000     11.32300000      7.66200000
H     -7.09900000     11.85100000      7.15200000
H     -5.64900000     11.78400000      7.58200000
O     -1.01200000     -9.20300000      4.74600000
H     -1.46400000     -9.29800000      5.58400000
H     -0.25300000     -8.65400000      4.94300000
O      4.42800000      4.51700000     -8.68900000
H      4.78800000      5.31700000     -9.07200000
H      3.84200000      4.17200000     -9.36200000
O     -8.04100000     -1.71800000     15.44700000
H     -7.40200000     -2.20000000     15.97200000
H     -7.84700000     -0.79700000     15.62000000
O     -0.69200000      1.37800000     -6.67100000
H     -1.37600000      1.38700000     -6.00100000
H      0.04200000      0.92300000     -6.25700000
O     13.70300000      7.38000000     -2.80400000
H     12.79300000      7.33600000     -2.51100000
H     13.66300000      7.84200000     -3.64100000
O     -7.57100000      6.21300000      2.06200000
H     -7.65400000      5.60100000      2.79400000
H     -7.71800000      5.67600000      1.28300000
O      0.97200000      9.18700000      1.29700000
H      0.20700000      8.69300000      1.00400000
H      1.24900000      9.67900000      0.52400000
O      9.04300000      3.12000000      6.25100000
H      8.50300000      3.52300000      6.93100000
H      9.92800000      3.43800000      6.42600000
O      7.75700000     -0.94100000     -7.72200000
H      8.64400000     -1.17900000     -7.45200000
H      7.68300000     -1.26900000     -8.61800000
O     -1.46600000     15.99800000      8.21500000
H     -1.46300000     15.56200000      7.36300000
H     -0.55400000     16.25100000      8.35800000
O    -10.78900000      5.08200000    -12.22000000
H    -11.43500000      5.75600000    -12.43400000
H    -10.63700000      5.18700000    -11.28100000
O    -11.73000000      0.19300000     -8.47200000
H    -11.81800000     -0.53900000     -9.08200000
H    -12.50600000      0.13500000     -7.91500000
O      4.41500000      3.95700000      5.23900000
H      3.94500000      4.74100000      4.95500000
H      5.14300000      3.87700000      4.62200000
O    -10.16200000     -0.48000000     12.79300000
H    -10.25600000      0.23400000     13.42300000
H    -10.33000000     -1.27300000     13.30200000
O    -10.29500000     -2.74400000     14.18800000
H     -9.45100000     -2.49600000     14.56600000
H    -10.93700000     -2.49700000     14.85400000
O    -11.65300000      9.55100000      4.10900000
H    -12.37800000      9.19400000      4.62400000
H    -10.87300000      9.12900000      4.47000000
O     -3.51200000    -15.79700000     -1.84900000
H     -2.86800000    -15.44000000     -2.46000000
H     -3.74200000    -16.65100000     -2.21500000
O      3.90100000     -2.84600000     -2.61800000
H      3.62500000     -2.75200000     -1.70700000
H      3.19500000     -3.34100000     -3.03300000
O      9.13200000     -6.29900000      6.47900000
H      8.81000000     -5.84200000      7.25700000
H     10.06200000     -6.44200000      6.65300000
O      1.83100000     -7.85400000      4.62000000
H      2.47800000     -7.85100000      5.32600000
H      2.34900000     -7.75600000      3.82000000
O      0.59400000     -0.19700000     17.70400000
H      0.12500000     -0.46000000     16.91200000
H      1.05900000     -0.98600000     17.98100000
O      7.21500000      0.33500000      4.55000000
H      6.31500000      0.66100000      4.55800000
H      7.54800000      0.53000000      5.42600000
O      5.95600000     -3.97900000    -13.48900000
H      5.99900000     -3.04200000    -13.67900000
H      5.31500000     -4.05100000    -12.78200000
O     -8.34900000     -5.10100000     11.56100000
H     -8.46200000     -6.05100000     11.52900000
H     -8.58500000     -4.80200000     10.68300000
O    -14.11100000      6.75600000     -4.26300000
H    -15.02700000      6.86200000     -4.52000000
H    -14.14000000      6.64400000     -3.31300000
O     -0.74200000     -5.04100000     -1.24100000
H     -1.53700000     -5.34900000     -0.80700000
H     -1.05800000     -4.50300000     -1.96700000
O     -0.93300000     12.11600000     -9.16900000
H     -0.77500000     11.36700000     -9.74300000
H     -1.71100000     11.87300000     -8.66600000
O     -2.17600000     -3.03700000     -6.51700000
H     -1.93700000     -3.95000000     -6.35700000
H     -1.33900000     -2.58400000     -6.61400000
O     -8.18300000    -13.91200000     -6.32500000
H     -8.01700000    -12.97700000     -6.20800000
H     -7.55200000    -14.34100000     -5.74800000
O      3.37500000      6.27600000      4.45800000
H      3.35400000      6.57300000      5.36800000
H      2.76600000      6.85800000      4.00300000
O      9.12000000      5.69700000    -14.66900000
H      9.13900000      5.01400000    -13.99900000
H     10.03800000      5.83100000    -14.90200000
O      2.08900000      5.86000000      1.20600000
H      1.42900000      6.38500000      1.65800000
H      2.22900000      5.10600000      1.78000000
O      6.57900000     -4.77500000     13.06000000
H      7.07500000     -4.42100000     12.32200000
H      7.07300000     -4.50300000     13.83300000
O     -1.06200000     14.82400000      5.91500000
H     -1.31800000     14.16900000      5.26500000
H     -0.17700000     15.08300000      5.65800000
O     11.57900000     -7.54800000      3.98300000
H     11.19100000     -7.67700000      3.11800000
H     10.91100000     -7.85800000      4.59500000
O      7.84000000     -1.76000000    -10.37600000
H      6.94300000     -2.05500000    -10.53400000
H      8.38300000     -2.51900000    -10.58800000
O    -13.95500000     -0.51300000     -3.90900000
H    -14.00000000     -1.29700000     -4.45600000
H    -14.77400000     -0.05000000     -4.08500000
O     -4.70400000     -4.26400000     -1.29300000
H     -4.10500000     -4.91700000     -0.93100000
H     -5.37100000     -4.77700000     -1.74900000
O     -8.60000000     -6.61500000      0.79000000
H     -8.35400000     -5.76400000      1.15400000
H     -9.09400000     -7.04100000      1.49100000
O    -16.71600000     -3.34900000     -0.75000000
H    -17.59200000     -2.96300000     -0.75100000
H    -16.29600000     -2.99000000     -1.53200000
O      6.98900000      8.08700000      9.05500000
H      7.59900000      8.37000000      9.73600000
H      6.16400000      7.94000000      9.51800000
O     -1.88700000    -12.05600000     11.75100000
H     -2.02600000    -12.10900000     12.69700000
H     -2.44100000    -11.32800000     11.46800000
O      4.98100000     13.07400000      0.76900000
H      4.34800000     12.53900000      0.29100000
H      4.44400000     13.64100000      1.32400000
O     -2.61900000      1.96400000     -4.79700000
H     -2.62200000      2.18600000     -3.86600000
H     -3.46900000      1.55200000     -4.94800000
O      8.06400000      4.29800000      9.84700000
H      7.51500000      4.75400000      9.20900000
H      8.95600000      4.57100000      9.63400000
O     -2.97100000      2.08600000    -15.62800000
H     -3.28700000      2.71300000    -14.97700000
H     -2.02600000      2.23300000    -15.66300000
O      9.89400000     -9.77200000      7.04000000
H      9.99200000    -10.63900000      7.43300000
H     10.77000000     -9.38800000      7.08700000
O      5.79700000     13.02200000      4.68700000
H      5.57300000     12.09100000      4.67100000
H      6.64300000     13.05700000      5.13300000
O     -3.16000000      1.11600000      9.92800000
H     -2.66200000      1.79800000      9.47700000
H     -3.97600000      1.54500000     10.18500000
O     -8.41900000      7.53500000     -1.34100000
H     -8.10700000      6.63000000     -1.33700000
H     -8.79500000      7.66300000     -0.47000000
O     -8.76800000      9.50200000      5.15700000
H     -8.57900000      9.44200000      6.09300000
H     -8.25000000      8.80000000      4.76300000
O      4.84600000     -5.80300000     -5.87000000
H      5.12900000     -5.72500000     -4.95900000
H      5.55200000     -5.40200000     -6.37600000
O     17.63200000      1.95400000     -1.57600000
H     18.31900000      2.43900000     -2.03300000
H     18.02100000      1.09700000     -1.40100000
O    -12.39500000    -12.22100000      0.11700000
H    -12.83300000    -12.14600000     -0.73100000
H    -11.96300000    -13.07500000      0.08800000
O      9.24800000     10.31500000     -5.98600000
H      8.29400000     10.29900000     -6.05800000
H      9.51300000      9.40400000     -6.11700000
O    -11.04500000      2.60500000      6.13200000
H    -11.58600000      3.26700000      5.70200000
H    -10.60400000      2.15300000      5.41300000
O      2.35100000     -1.08200000     -7.51400000
H      3.02900000     -1.39100000     -8.11500000
H      2.38500000     -0.12800000     -7.58400000
O     15.22600000     -0.97300000      3.61500000
H     14.55000000     -1.58100000      3.91200000
H     15.90000000     -1.01400000      4.29300000
O      6.85900000     11.64100000     10.40600000
H      7.44000000     10.92200000     10.65500000
H      6.12200000     11.21200000      9.97200000
O     -2.33200000     -3.81700000    -10.39600000
H     -3.00600000     -3.87900000     -9.71900000
H     -1.98200000     -2.93100000    -10.30300000
O      4.75000000      6.89600000     -9.99200000
H      5.12200000      7.75300000    -10.20100000
H      3.83500000      7.07800000     -9.77900000
O     11.45600000     11.74000000     -2.89300000
H     10.97100000     12.15000000     -3.61000000
H     10.79800000     11.59200000     -2.21300000
O      4.10500000      7.77200000     13.08300000
H      3.27000000      7.60600000     13.51900000
H      4.72000000      7.94000000     13.79700000
O      8.53700000     -8.44100000      4.75700000
H      8.64000000     -7.58100000      5.16500000
H      8.72800000     -9.06300000      5.45800000
O    -13.84900000     -1.68900000      5.27200000
H    -14.42400000     -0.98800000      4.96400000
H    -14.42900000     -2.44400000      5.37800000
O     -7.65900000     -5.46300000      7.33200000
H     -6.89100000     -4.94700000      7.08800000
H     -8.28700000     -5.30800000      6.62700000
O      6.20400000     15.00600000     -5.60700000
H      6.41200000     15.29100000     -6.49700000
H      6.29100000     15.79700000     -5.07600000
O     16.08600000      7.24800000     -5.40400000
H     15.45600000      7.30100000     -4.68500000
H     16.25500000      6.31200000     -5.50700000
O      7.21300000     -2.17500000      3.48000000
H      8.13900000     -2.21800000      3.71800000
H      6.98300000     -1.25100000      3.57900000
O     16.69800000     -0.73300000      5.99300000
H     17.37500000     -1.34600000      6.28000000
H     16.24200000     -0.48500000      6.79700000
O      2.50000000    -13.32000000      4.15200000
H      2.28200000    -13.20500000      3.22700000
H      2.62000000    -14.26400000      4.25400000
O    -12.33600000     12.22300000      3.92700000
H    -12.10300000     11.83300000      3.08500000
H    -12.17300000     11.52900000      4.56600000
O     -4.29800000    -11.56400000      6.04500000
H     -3.67700000    -11.51800000      5.31800000
H     -3.82600000    -12.03000000      6.73400000
O     -7.46700000      2.37700000    -10.14500000
H     -6.88400000      2.22000000    -10.88700000
H     -8.34700000      2.34500000    -10.52100000
O      8.66000000    -10.50000000      2.77400000
H      8.82400000    -11.09800000      3.50300000
H      8.49400000     -9.65500000      3.19000000
O    -17.32900000      6.39000000      2.45900000
H    -17.95600000      6.74700000      3.08800000
H    -16.67800000      5.94100000      2.99700000
O     -4.84100000     -6.08300000     -6.14500000
H     -4.27100000     -6.74700000     -6.53300000
H     -4.47900000     -5.93700000     -5.27100000
O      3.42000000    -14.74400000      6.87800000
H      3.23700000    -14.59300000      7.80500000
H      2.72500000    -14.27500000      6.41700000
O     -5.30500000    -11.95300000     -1.66300000
H     -5.19800000    -11.88900000     -0.71400000
H     -5.96900000    -11.29600000     -1.87400000
O      8.47700000      6.03900000     -7.83400000
H      7.64000000      5.81800000     -7.42600000
H      8.63700000      5.32800000     -8.45400000
O     -1.99700000    -11.38300000     -0.85000000
H     -2.60700000    -11.45200000     -1.58500000
H     -1.97800000    -12.26200000     -0.47200000
O     -2.67600000     -3.44700000      3.31400000
H     -2.10200000     -4.20500000      3.20600000
H     -2.24600000     -2.91500000      3.98400000
O     -4.62000000     11.68000000     10.74900000
H     -5.37500000     12.18500000     11.05100000
H     -4.03000000     12.33300000     10.37200000
O     -8.56300000    -13.66300000      8.83400000
H     -7.61500000    -13.74600000      8.94200000
H     -8.87900000    -13.38900000      9.69400000
O      3.57900000     13.28000000      3.32400000
H      4.45700000     13.01400000      3.59900000
H      3.05900000     13.25200000      4.12700000
O     -7.39700000      9.07000000     14.21300000
H     -7.28700000     10.01900000     14.16900000
H     -7.50200000      8.79800000     13.30100000
O    -15.25700000     -4.85300000     -4.86600000
H    -14.98200000     -4.19900000     -5.50900000
H    -15.11600000     -4.43000000     -4.01900000
O     -8.26400000     -8.01800000     -4.50900000
H     -9.18200000     -8.19300000     -4.71400000
H     -8.27600000     -7.70400000     -3.60500000
O      5.99000000    -11.80800000      4.86800000
H      6.92100000    -11.91300000      5.06300000
H      5.62600000    -12.68900000      4.95200000
O     -5.98800000      8.09100000      6.60900000
H     -6.72300000      8.27200000      7.19600000
H     -6.38600000      7.66000000      5.85300000
O      1.56100000      2.58700000     -9.46000000
H      2.06500000      2.24400000     -8.72200000
H      1.64800000      1.92000000    -10.14100000
O      5.97700000     -9.15700000     -5.33800000
H      6.53400000     -8.43300000     -5.05100000
H      5.45200000     -8.78800000     -6.04800000
O     -4.15300000     -4.39500000    -13.11400000
H     -3.44800000     -5.01400000    -12.92400000
H     -4.49000000     -4.14400000    -12.25400000
O     -1.79300000      7.27100000      9.13500000
H     -2.39700000      7.78400000      9.67100000
H     -1.27300000      7.92500000      8.66800000
O     12.35000000     10.83400000      6.19800000
H     12.53200000     11.63900000      6.68300000
H     13.07200000     10.76300000      5.57400000
O     -2.16300000     -0.19700000     11.94200000
H     -1.57900000     -0.85600000     11.56700000
H     -2.61800000      0.17800000     11.18800000
O    -12.87200000      2.05400000      9.22100000
H    -12.68700000      1.29300000      8.67000000
H    -12.61800000      1.77900000     10.10200000
O     -4.62400000     13.77700000     -9.52900000
H     -5.20700000     13.65300000     -8.77900000
H     -4.86600000     14.63400000     -9.88000000
O      8.71700000     -3.79700000      8.42400000
H      9.56700000     -3.39800000      8.23700000
H      8.09200000     -3.07600000      8.35000000
O     -9.13700000     11.63100000     -4.11100000
H     -8.67000000     11.07400000     -3.48800000
H     -8.81000000     11.35800000     -4.96800000
O     13.36900000    -10.09600000     -7.18500000
H     13.01100000     -9.21200000     -7.10100000
H     14.31400000     -9.96300000     -7.26800000
O     -1.83600000     14.62400000     -9.40600000
H     -1.09700000     14.10100000     -9.09400000
H     -2.56100000     14.00200000     -9.46900000
O     14.12000000     -2.96900000      5.73400000
H     13.19800000     -3.22800000      5.75800000
H     14.57600000     -3.66500000      6.20700000
O      3.13100000      1.60200000     -7.18000000
H      4.06500000      1.58800000     -7.38700000
H      3.09400000      1.87200000     -6.26200000
O     -3.50700000     -8.49300000     14.42700000
H     -3.89800000     -7.62400000     14.51900000
H     -2.58700000     -8.32100000     14.22300000
O     -5.07900000     -4.47400000     -8.52700000
H     -4.96400000     -4.81600000     -7.64000000
H     -5.54400000     -5.16900000     -8.99300000
O     13.87000000     -4.83900000     -5.35200000
H     13.40200000     -4.28700000     -5.97800000
H     13.18700000     -5.18400000     -4.77700000
O      3.82900000    -11.21000000     -0.99800000
H      4.35300000    -11.03600000     -1.78000000
H      3.26000000    -11.93700000     -1.24800000
O      7.17500000      3.91300000      3.96600000
H      7.52400000      4.80400000      3.95900000
H      7.73600000      3.44100000      4.58100000
O     -3.34900000     12.25400000      7.62300000
H     -3.81700000     12.81400000      7.00400000
H     -3.07400000     12.84800000      8.32200000
O     13.09900000      5.22300000     -6.49800000
H     12.30300000      5.43700000     -6.01100000
H     13.80100000      5.29300000     -5.85200000
O    -14.86800000     -7.05800000     -6.16000000
H    -15.73100000     -7.31700000     -6.48500000
H    -15.03700000     -6.28200000     -5.62600000
O      5.29000000      9.56700000    -11.00200000
H      5.89400000      9.98700000    -10.38900000
H      5.85700000      9.18700000    -11.67300000
O      5.18500000     15.49800000      6.15300000
H      5.49000000     15.07600000      5.34900000
H      4.86500000     16.35300000      5.86700000
O     -4.77200000    -12.88500000      1.28800000
H     -4.40400000    -12.45000000      2.05700000
H     -4.01000000    -13.21800000      0.81400000
O      1.15300000      0.07100000     10.74100000
H      2.03700000      0.32600000     10.47600000
H      0.67900000      0.89900000     10.82100000
O    -12.76000000      4.76400000      3.43600000
H    -13.68100000      4.61600000      3.65200000
H    -12.58500000      4.16400000      2.71100000
O     -0.00700000     15.46200000     -1.37400000
H     -0.35200000     14.71300000     -1.86000000
H      0.83600000     15.64800000     -1.78800000
O     -9.10700000     -0.93800000      2.90800000
H     -9.24500000     -1.04800000      3.84900000
H     -9.97400000     -1.06300000      2.52200000
O     -9.60300000      6.35300000     10.85300000
H     -9.91800000      5.68600000     10.24300000
H     -9.25100000      5.85500000     11.59100000
O     -0.34300000     14.47600000     -5.90100000
H     -0.96800000     14.50600000     -6.62600000
H     -0.58800000     15.21500000     -5.34400000
O     -3.05000000      2.22200000     15.88600000
H     -2.20300000      2.00300000     16.27600000
H     -2.93100000      3.10500000     15.53500000
O      3.68600000      6.42700000      7.44400000
H      2.85900000      6.80800000      7.73900000
H      4.33100000      6.73100000      8.08200000
O     12.49400000      3.81500000      1.55200000
H     11.87800000      3.70400000      2.27600000
H     13.09100000      3.07100000      1.62900000
O     15.12000000     -3.87400000      9.37500000
H     14.57900000     -3.08600000      9.41700000
H     15.95800000     -3.61000000      9.75600000
O     -7.95900000     -5.41100000    -10.95700000
H     -7.42900000     -4.71800000    -11.35000000
H     -7.57400000     -6.22300000    -11.28900000
O     13.14700000     -0.57800000     -6.74900000
H     13.96500000     -0.24200000     -6.38100000
H     12.53900000      0.16000000     -6.69400000
O     -4.31200000      9.99000000    -13.47200000
H     -4.14200000     10.11100000    -12.53800000
H     -3.68300000      9.32200000    -13.74500000
O      0.14800000      2.63400000     16.61600000
H      0.11900000      1.78400000     17.05600000
H      0.92300000      2.58900000     16.05700000
O     -9.03000000      0.39800000     -4.08200000
H     -8.74600000      1.29700000     -3.91400000
H     -9.12700000      0.35200000     -5.03300000
O     -0.61100000      8.38800000      6.90400000
H     -0.77500000      7.56400000      6.44500000
H     -0.97200000      9.06100000      6.32700000
O     -6.19000000    -15.63700000     -2.07100000
H     -5.23800000    -15.53600000     -2.05600000
H     -6.47500000    -15.34800000     -1.20400000
O     -0.98900000      7.24000000      4.20600000
H     -1.18700000      6.42700000      3.74200000
H     -1.81700000      7.49000000      4.61700000
O     10.92000000      8.04600000      5.41600000
H     11.42300000      8.85900000      5.46800000
H     10.28000000      8.11500000      6.12400000
O     11.01900000      7.29700000     -1.91600000
H     10.71700000      7.97300000     -1.31000000
H     10.51500000      6.51900000     -1.67700000
O     -3.11600000     15.37200000      1.27300000
H     -2.58800000     14.72400000      1.74000000
H     -3.31000000     14.96000000      0.43100000
O     -2.38300000     -0.77900000      5.99800000
H     -1.86900000     -1.53900000      5.72500000
H     -2.02900000     -0.05300000      5.48400000
O     12.95700000      0.89700000     12.68500000
H     13.55200000      1.26600000     13.33700000
H     12.44000000      1.64400000     12.38200000
O     -3.15000000    -11.35900000      3.72500000
H     -3.36700000    -10.51100000      3.33800000
H     -2.26400000    -11.54600000      3.41200000
O     10.16600000      8.00300000     -6.96800000
H      9.78500000      7.15000000     -7.17900000
H     10.89100000      8.10100000     -7.58500000
O      0.31700000    -15.22800000      9.00200000
H     -0.34800000    -15.64500000      8.45400000
H      0.68000000    -14.53400000      8.45100000
O     -6.13800000    -15.11300000     -4.72500000
H     -6.09000000    -15.65500000     -3.93800000
H     -5.59200000    -14.35300000     -4.52600000
O      1.23800000      0.29200000     -5.08800000
H      1.14900000      1.14500000     -4.66300000
H      2.15600000      0.05300000     -4.95600000
O    -10.68500000     -4.77000000    -11.53700000
H    -10.39500000     -3.86700000    -11.67000000
H     -9.90300000     -5.29800000    -11.69800000
O     14.24200000      6.18400000      4.64900000
H     13.29400000      6.14000000      4.77100000
H     14.52600000      5.26900000      4.65200000
O      9.31500000      3.68900000    -12.17800000
H      9.49200000      3.39300000    -11.28500000
H      8.59800000      3.13000000    -12.47800000
O      2.03800000      7.24500000     14.61000000
H      1.96800000      7.71300000     15.44200000
H      2.19500000      6.33500000     14.86000000
O    -12.59100000     -5.74600000     -2.25900000
H    -13.51900000     -5.86900000     -2.06000000
H    -12.44100000     -4.80900000     -2.13000000
O     10.40800000    -12.57200000     -0.31700000
H     10.48700000    -12.84800000      0.59600000
H     10.87500000    -11.73700000     -0.35600000
O     -3.05000000      5.09400000     -0.44800000
H     -3.03100000      4.74500000      0.44300000
H     -3.89500000      5.53800000     -0.51300000
O      1.80800000     12.42600000     -9.44000000
H      1.87800000     11.57200000     -9.86600000
H      0.87700000     12.51800000     -9.24000000
O     11.17300000      8.73400000    -10.04600000
H     10.94400000      8.10200000    -10.72800000
H     11.99400000      8.40600000     -9.68100000
O     -5.79300000     -3.30200000    -10.92900000
H     -5.60700000     -3.39500000     -9.99500000
H     -6.13100000     -2.41100000    -11.01800000
O      3.06200000      1.18400000      8.45900000
H      3.07300000      0.30900000      8.07100000
H      3.95900000      1.32300000      8.76200000
O      0.37300000     -6.68200000      9.44100000
H      0.50200000     -6.10600000      8.68800000
H      0.44000000     -6.10300000     10.20100000
O      8.29900000      1.68800000      1.12800000
H      8.58300000      2.60200000      1.11300000
H      8.78900000      1.29700000      1.85100000
O     -5.11000000      6.79200000      8.87600000
H     -4.73400000      7.31700000      8.16900000
H     -5.16500000      7.39400000      9.61800000
O     -3.03400000     -8.40100000     -5.37700000
H     -2.48900000     -7.63100000     -5.21200000
H     -2.48000000     -8.97900000     -5.90100000
O      6.88600000     -3.59700000      1.01800000
H      6.02600000     -3.50300000      0.60900000
H      6.74600000     -3.35100000      1.93200000
O    -13.37800000    -12.13100000     -2.31300000
H    -13.28400000    -11.45100000     -2.97900000
H    -14.07000000    -12.70100000     -2.64800000
O     17.28400000     -0.27500000      1.80400000
H     16.99900000      0.60800000      1.57000000
H     16.52800000     -0.66300000      2.24400000
O     -7.27900000     -3.33600000     -4.81200000
H     -6.48500000     -3.12900000     -5.30500000
H     -7.00800000     -4.02000000     -4.19900000
O      2.29900000    -16.51800000     -2.31300000
H      1.67200000    -17.06700000     -2.78200000
H      3.13000000    -16.98800000     -2.38600000
O      6.90700000      5.85500000      7.32400000
H      6.80600000      6.57700000      7.94400000
H      7.11100000      6.28100000      6.49100000
O    -10.89000000    -10.99400000     -6.05100000
H    -11.29100000    -10.13000000     -5.96100000
H    -10.33600000    -11.08300000     -5.27500000
O     -7.26700000     -6.92600000     -6.89500000
H     -7.75600000     -7.31600000     -6.17000000
H     -6.60100000     -6.38500000     -6.47000000
O      1.07500000     -2.52600000     10.69500000
H      1.95200000     -2.81900000     10.94200000
H      1.10900000     -1.57300000     10.77800000
O      4.94300000     -8.97600000      4.12000000
H      4.52400000     -9.82500000      4.26000000
H      5.88000000     -9.16800000      4.12500000
O      8.19500000    -13.73500000     -1.59700000
H      7.51100000    -13.25400000     -1.13000000
H      9.01100000    -13.45300000     -1.18400000
O      7.63800000    -10.79900000     -2.61900000
H      6.92600000    -11.29800000     -3.02100000
H      7.22600000     -9.98500000     -2.33000000
O    -11.75800000      7.29900000      2.44800000
H    -12.08000000      6.72100000      3.14000000
H    -11.81300000      8.17700000      2.82500000
O      5.15500000    -12.07700000     -3.32200000
H      4.88400000    -12.18300000     -4.23400000
H      5.37000000    -12.96300000     -3.03100000
O     -4.27800000      8.98500000      2.10300000
H     -4.95200000      9.54400000      1.71600000
H     -4.37500000      8.14600000      1.65100000
O     -0.65100000     -9.67300000     -5.82200000
H     -0.57900000    -10.58400000     -6.10700000
H      0.25500000     -9.38700000     -5.70400000
O     -0.37000000      2.30500000    -12.10800000
H     -0.17800000      3.01400000    -12.72200000
H     -1.23500000      2.51900000    -11.75800000
O     -3.96100000     -3.08100000     15.59100000
H     -3.70000000     -2.42900000     16.24100000
H     -4.48200000     -2.59100000     14.95500000
O     -0.69400000      9.34800000    -10.80100000
H     -0.29100000      9.15900000    -11.64800000
H     -0.30600000      8.71000000    -10.20300000
O     -2.30000000      3.02800000     12.51100000
H     -2.50500000      3.58200000     11.75700000
H     -2.40400000      3.60500000     13.26700000
O    -13.84500000      0.29300000     -6.77600000
H    -14.44100000     -0.36100000     -7.14100000
H    -14.41000000      1.03300000     -6.55100000
O     -7.37200000    -10.12700000     -7.19600000
H     -7.31400000    -10.07400000     -8.15000000
H     -8.19000000     -9.67900000     -6.98100000
O    -11.14500000     -6.18500000     -9.06000000
H    -11.20200000     -5.77700000     -9.92400000
H    -10.38500000     -5.77400000     -8.65000000
O      0.02200000     11.30200000     -0.27800000
H     -0.67700000     11.55100000     -0.88200000
H     -0.43500000     10.93300000      0.47800000
O     11.88900000     -1.33800000      5.70400000
H     11.99800000     -1.10700000      4.78100000
H     12.78100000     -1.36100000      6.05200000
O      7.39400000     -5.71200000     -0.76800000
H      8.33200000     -5.73300000     -0.57700000
H      7.01500000     -5.20300000     -0.05200000
O      4.65600000     12.93500000    -10.07600000
H      3.81100000     12.72000000     -9.68000000
H      5.29500000     12.76200000     -9.38500000
O    -13.20700000     -2.50300000     -5.52500000
H    -13.30700000     -2.23000000     -6.43700000
H    -12.37000000     -2.96700000     -5.50500000
O      2.52400000      2.49500000     15.68600000
H      3.16000000      1.98900000     16.19100000
H      2.76800000      3.40800000     15.84000000
O      3.66500000    -14.44200000     -1.10600000
H      3.09500000    -15.05000000     -1.57800000
H      4.46500000    -14.40900000     -1.62900000
O      1.21700000    -12.31300000     -2.91000000
H      0.75800000    -11.71700000     -2.31800000
H      1.20500000    -13.15600000     -2.45700000
O     -3.60500000     17.16900000     -2.17400000
H     -4.16300000     17.64100000     -1.55600000
H     -3.59700000     16.26800000     -1.84900000
O     -7.26400000     -8.27800000      5.77600000
H     -7.66400000     -7.40900000      5.74400000
H     -6.58500000     -8.25500000      5.10200000
O      0.30400000     -9.25100000      8.47100000
H     -0.56400000     -9.18900000      8.07300000
H      0.47300000     -8.37400000      8.81600000
O     -5.48500000      2.00700000     10.86800000
H     -5.27300000      2.91900000     11.06800000
H     -6.38900000      1.90100000     11.16300000
O    -10.37900000    -11.35600000     -9.00500000
H    -10.21700000    -11.43500000     -8.06500000
H    -10.76800000    -10.48700000     -9.10900000
O      7.38900000    -11.90200000      0.52000000
H      8.13000000    -11.47000000      0.94400000
H      7.01400000    -11.23100000     -0.05000000
O     -2.16300000     -9.84600000      7.13400000
H     -2.62100000     -9.02300000      7.30100000
H     -2.65500000    -10.50000000      7.63000000
O     15.95100000     -8.61600000     -3.52200000
H     15.35700000     -7.93000000     -3.21700000
H     16.08400000     -8.42300000     -4.45000000
O      5.71000000     14.65500000     -1.56800000
H      6.35200000     15.32800000     -1.34300000
H      5.46600000     14.26600000     -0.72900000
O      8.81800000    -13.26300000     -4.27200000
H      8.08900000    -12.76000000     -4.63600000
H      8.58000000    -13.39900000     -3.35500000
O     -9.41300000      0.39800000     -6.89000000
H    -10.05400000      0.42500000     -7.60000000
H     -8.90500000     -0.39600000     -7.05600000
O     -9.86700000     -2.45200000    -13.15200000
H     -8.91900000     -2.50600000    -13.27300000
H    -10.21900000     -3.14100000    -13.71600000
O      7.31900000     -8.62800000    -10.60900000
H      6.57500000     -9.16200000    -10.88600000
H      7.36100000     -7.92200000    -11.25500000
O    -11.62700000     -8.41200000     -5.48500000
H    -11.70000000     -7.45900000     -5.43900000
H    -12.50200000     -8.73100000     -5.26400000
O      1.97500000     -8.58200000     -2.67200000
H      1.96600000     -9.14300000     -3.44800000
H      2.05300000     -9.19100000     -1.93800000
O     -0.25500000     -1.00200000     -8.09000000
H      0.66500000     -1.06200000     -7.83200000
H     -0.51800000     -0.11800000     -7.83400000
O    -13.83900000     -9.94700000      0.85800000
H    -13.08100000    -10.52400000      0.76500000
H    -14.49400000    -10.48200000      1.30600000
O    -14.96500000      9.42400000     -1.30300000
H    -15.19700000      8.66400000     -0.77000000
H    -14.03200000      9.31400000     -1.48500000
O      1.19800000    -16.08000000      3.18500000
H      0.69600000    -16.42800000      3.92300000
H      0.60600000    -16.15600000      2.43600000
O     -7.62800000      2.88700000      8.65600000
H     -7.23000000      3.43600000      9.33100000
H     -6.95500000      2.81200000      7.98000000
O    -11.28400000      1.10500000     -0.28100000
H    -11.40500000      0.60000000      0.52300000
H    -10.54400000      0.68400000     -0.71900000
O    -10.05700000      2.02700000      8.80300000
H     -9.33400000      2.61900000      8.59500000
H    -10.52500000      1.91900000      7.97500000
O     -3.69900000      6.77100000     12.24700000
H     -3.19000000      6.99700000     13.02600000
H     -4.07300000      7.60300000     11.95600000
O     -2.34700000    -14.68100000     -4.61400000
H     -1.49300000    -14.53500000     -5.02200000
H     -2.78500000    -13.83200000     -4.66500000
O    -12.60200000      4.68600000     -7.66000000
H    -12.87100000      3.94100000     -7.12300000
H    -12.34400000      5.35700000     -7.02900000
O      0.19800000     -9.33100000     -9.72900000
H      0.42000000     -8.42900000     -9.95700000
H     -0.67400000     -9.27100000     -9.33800000
O      8.11500000     -6.98900000     -5.35600000
H      8.54900000     -7.29600000     -6.15200000
H      8.76800000     -6.43600000     -4.92600000
O     14.14700000      4.24700000      8.14500000
H     14.86900000      3.73100000      7.78700000
H     14.57400000      4.91500000      8.68200000
O      8.87900000    -11.81400000      5.58700000
H      9.21400000    -11.01500000      5.99200000
H      9.36400000    -12.52100000      6.01400000
O    -13.37800000      1.51200000      4.89100000
H    -12.90300000      1.25700000      5.68100000
H    -14.23700000      1.10000000      4.98400000
O      6.63400000     -1.33400000    -14.65000000
H      5.98300000     -0.67300000    -14.88500000
H      7.34900000     -1.19700000    -15.27200000
O      9.75800000     11.12300000      8.73300000
H     10.31800000     11.48700000      9.41900000
H      9.50000000     11.88000000      8.20800000
O    -15.30200000      1.12600000     10.06800000
H    -14.62700000      1.77300000      9.86000000
H    -15.19900000      0.96600000     11.00600000
O     -7.81100000     -2.32600000     12.25900000
H     -8.21300000     -3.08300000     11.83200000
H     -8.49800000     -1.66000000     12.26100000
O     -5.33500000      7.91200000    -15.02900000
H     -5.43500000      6.99600000    -14.77100000
H     -5.29300000      8.39100000    -14.20100000
O      0.39400000      5.15900000     17.58200000
H      0.25300000      4.26600000     17.26700000
H     -0.42200000      5.38700000     18.02800000
O    -14.80600000     -2.95900000     -2.68400000
H    -14.88400000     -2.01000000     -2.78100000
H    -14.00800000     -3.08200000     -2.16900000
O     -5.65700000    -14.13600000      9.36300000
H     -5.80200000    -14.29200000      8.43000000
H     -5.98500000    -14.92600000      9.79200000
O      7.76400000     12.36200000      7.12300000
H      8.19600000     11.64700000      6.65600000
H      7.90200000     12.16100000      8.04900000
O     -4.53800000     -5.83400000     14.96600000
H     -5.16500000     -5.50700000     14.32100000
H     -3.84400000     -5.17500000     14.98100000
O     -5.69900000      1.92200000      5.02500000
H     -5.78300000      2.11500000      4.09200000
H     -6.45800000      1.37400000      5.22600000
O      0.28300000      5.60300000      9.12700000
H      0.82900000      6.26300000      8.70000000
H     -0.59100000      5.99400000      9.15100000
O      6.10000000     -5.10000000     -3.52900000
H      5.48300000     -4.37100000     -3.46600000
H      6.20500000     -5.40300000     -2.62800000
O      3.13700000      5.18200000     -6.44000000
H      3.40300000      4.70500000     -7.22600000
H      2.18500000      5.25400000     -6.51500000
O    -10.26700000      2.44700000     11.57100000
H    -10.22100000      2.53500000     10.61900000
H     -9.85000000      3.24100000     11.90600000
O      3.14600000      5.08200000     16.29100000
H      2.49700000      5.31400000     16.95500000
H      3.98900000      5.25000000     16.71100000
O     -4.30500000      2.33300000    -18.04100000
H     -3.89900000      2.11400000    -17.20300000
H     -5.21000000      2.03200000    -17.95500000
O      0.91600000    -11.90200000    -10.71500000
H      0.86400000    -11.64400000    -11.63500000
H      0.89400000    -11.07600000    -10.23200000
O     -1.33500000      7.05300000     14.30400000
H     -0.65200000      7.55500000     13.86000000
H     -1.66300000      7.64400000     14.98200000
O     11.66400000     -6.44500000     -0.43700000
H     11.15400000     -5.97100000     -1.09400000
H     12.25400000     -5.78600000     -0.07100000
O      0.65600000     11.28000000      2.93400000
H      1.41500000     11.83100000      2.74100000
H      0.86000000     10.44000000      2.52200000
O    -11.75900000      0.71400000     -5.17600000
H    -12.62100000      0.52600000     -5.54800000
H    -11.14000000      0.39400000     -5.83300000
O     -6.55400000     -0.07500000    -11.25400000
H     -7.44400000      0.04500000    -10.92100000
H     -6.52700000      0.44800000    -12.05600000
O      0.58700000    -11.83900000     10.08200000
H      0.57300000    -11.07800000      9.50200000
H     -0.07000000    -11.64200000     10.75100000
O     -5.93900000      5.14800000      6.23600000
H     -5.76200000      5.88100000      6.82600000
H     -5.74800000      4.36900000      6.75800000
O      6.93700000     -4.86600000     -9.38700000
H      7.17800000     -5.61500000     -8.84300000
H      7.76800000     -4.55600000     -9.74800000
O      4.50000000     -6.29100000      3.45100000
H      5.36800000     -5.94600000      3.66100000
H      4.60900000     -7.24200000      3.46900000
O     -5.39600000     12.67600000     -0.89000000
H     -5.96700000     12.93300000     -1.61400000
H     -5.74100000     11.83200000     -0.60000000
O      8.51200000     -0.53000000     -0.40600000
H      7.61200000     -0.43100000     -0.71800000
H      8.57900000      0.08000000      0.32800000
O      3.92000000    -11.69100000     11.50600000
H      3.79900000    -10.75800000     11.32900000
H      3.17500000    -11.92800000     12.05900000
O      7.06800000    -11.64600000     -5.88300000
H      6.66900000    -10.79500000     -5.70200000
H      6.60600000    -11.96800000     -6.65700000
O     -5.49400000      4.58400000     15.49100000
H     -5.90600000      4.93700000     16.27900000
H     -4.56400000      4.78300000     15.59700000
O     -1.79000000     10.86800000      4.31200000
H     -1.57700000     11.29200000      5.14300000
H     -0.95100000     10.79500000      3.85900000
O      2.52100000     -9.50400000      1.82200000
H      3.34100000     -9.04500000      1.64200000
H      2.78300000    -10.41200000      1.97600000
O     -7.87400000      4.83600000     -0.55600000
H     -8.49700000      4.19400000     -0.21600000
H     -7.09300000      4.32400000     -0.76700000
O      1.46300000      7.85800000      3.50100000
H      1.20600000      8.26700000      2.67500000
H      0.63800000      7.57800000      3.89700000
O      0.37400000      2.66500000     -3.72000000
H     -0.20800000      2.89000000     -4.44600000
H     -0.02400000      3.08200000     -2.95600000
O     -0.84500000      7.37800000      0.57800000
H     -1.43600000      6.68900000      0.88100000
H     -0.96800000      7.40000000     -0.37100000
O     16.41200000     -3.24700000      0.61900000
H     16.55400000     -2.68700000     -0.14400000
H     16.96300000     -2.86500000      1.30200000
O      5.13200000     -2.61900000     15.06100000
H      5.32500000     -2.37800000     14.15500000
H      5.98400000     -2.60800000     15.49800000
O      4.30100000     -2.78200000      0.32600000
H      3.96700000     -3.58000000      0.73500000
H      4.29600000     -2.13300000      1.02900000
O      2.73300000     -3.90500000      4.80900000
H      2.96600000     -4.35600000      3.99700000
H      2.53800000     -4.61000000      5.42700000
O    -13.84300000      3.07100000     -5.76000000
H    -14.46600000      3.59000000     -5.25100000
H    -13.18700000      2.79100000     -5.12200000
O    -12.85500000    -10.98100000      4.80400000
H    -12.97300000    -10.39400000      5.55100000
H    -11.93800000    -11.25000000      4.85300000
O    -14.64200000      5.10900000     -1.51100000
H    -14.62700000      4.27200000     -1.04800000
H    -14.77100000      5.76100000     -0.82200000
O     -1.74500000     -4.49900000      8.10800000
H     -0.83400000     -4.29100000      7.90100000
H     -2.15400000     -4.65600000      7.25600000
O     13.41300000     -3.29800000     -7.63000000
H     14.32200000     -3.02900000     -7.76800000
H     12.93500000     -2.47600000     -7.52100000
O     -8.85400000     -7.58000000     -1.77000000
H     -9.74300000     -7.84500000     -1.53400000
H     -8.48500000     -7.22900000     -0.96000000
O     -2.58300000     -6.21900000    -11.55500000
H     -2.63000000     -6.88700000    -10.87100000
H     -2.47000000     -5.39700000    -11.07900000
O      0.39800000     -4.63400000     16.63600000
H      1.01700000     -4.04500000     16.20500000
H      0.93500000     -5.14500000     17.24100000
O      2.19800000      2.48800000    -13.04400000
H      3.07900000      2.39100000    -12.68100000
H      1.62700000      2.06900000    -12.40100000
O      8.88500000     -2.09700000     13.88600000
H      8.70100000     -2.99600000     14.16000000
H      9.81000000     -1.96800000     14.09500000
O     -5.39100000    -15.98000000     -7.59100000
H     -5.38100000    -15.50000000     -6.76400000
H     -4.54800000    -15.77700000     -7.99700000
O     -6.00700000     -7.55800000     -9.24800000
H     -6.47400000     -8.33200000     -9.56500000
H     -6.48200000     -7.29800000     -8.45900000
O     -3.26200000     -7.22200000     -9.18600000
H     -4.18900000     -7.29600000     -9.41400000
H     -3.02700000     -8.08700000     -8.85200000
O     -9.89800000      3.09900000     -6.52300000
H     -9.67700000      2.16800000     -6.50300000
H    -10.37700000      3.21400000     -7.34400000
O     16.72000000      5.06500000      1.67200000
H     16.78300000      5.39500000      2.56800000
H     15.81500000      5.24100000      1.41400000
O     11.34000000     -4.17000000      3.29700000
H     12.19400000     -4.60100000      3.33600000
H     10.85200000     -4.66500000      2.64000000
O     -9.59300000      1.95900000      3.88100000
H     -8.86100000      1.86300000      4.49000000
H     -9.26200000      2.54100000      3.19800000
O      4.57600000     12.92200000      7.82800000
H      5.26700000     13.43700000      7.41300000
H      4.91700000     12.02700000      7.83800000
O    -11.12900000    -13.73300000     -3.22200000
H    -10.19100000    -13.56300000     -3.12700000
H    -11.54200000    -12.88200000     -3.07300000
O     13.60000000      3.19800000     -8.78600000
H     14.22700000      3.68600000     -9.32000000
H     13.52100000      3.71100000     -7.98100000
O      0.21800000      5.62900000     -5.39500000
H     -0.35100000      5.24500000     -4.72800000
H     -0.36400000      5.80200000     -6.13500000
O      4.80900000      7.85500000     -1.90000000
H      4.60000000      6.92700000     -2.00200000
H      4.43500000      8.09300000     -1.05100000
O     -2.40200000     13.42000000      9.93900000
H     -1.59600000     13.22600000     10.41900000
H     -2.31500000     14.34000000      9.68800000
O      7.10600000      3.26700000     16.68100000
H      6.56600000      3.23300000     15.89200000
H      8.00400000      3.33100000     16.35400000
O      7.54200000      0.91600000      7.24800000
H      8.34600000      1.39500000      7.04700000
H      6.96800000      1.56900000      7.64900000
O     -1.79600000      7.28000000     -2.12400000
H     -2.02300000      6.35600000     -2.22800000
H     -2.50400000      7.75200000     -2.56300000
O      7.48900000    -16.46900000     -1.37900000
H      7.60800000    -15.68100000     -0.84900000
H      7.67000000    -17.19100000     -0.77700000
O    -11.31500000     -8.94200000     -8.91400000
H    -10.78700000     -8.14500000     -8.88400000
H    -12.15200000     -8.69000000     -8.52500000
O    -11.61600000      2.57000000     -3.18300000
H    -10.95400000      2.25800000     -2.56600000
H    -11.62300000      1.91400000     -3.88000000
O    -15.63100000     -3.39100000      6.37800000
H    -16.40700000     -3.83800000      6.71700000
H    -15.16700000     -3.09100000      7.16000000
O      9.48800000     -2.99900000     -0.31000000
H      8.86100000     -3.39800000      0.29400000
H      9.14000000     -2.12200000     -0.47100000
O     -4.69600000     -3.53900000    -15.78700000
H     -4.39000000     -3.65000000    -14.88700000
H     -4.72100000     -4.42700000    -16.14400000
O     -1.30000000     -3.62000000     -3.56000000
H     -0.58800000     -3.22200000     -4.06100000
H     -2.01400000     -2.98400000     -3.61100000
O      9.74900000     -9.78800000    -10.58300000
H      8.98700000     -9.22400000    -10.44600000
H     10.08400000     -9.95600000     -9.70300000
O     10.45500000     -9.95300000     -7.94900000
H     10.16700000    -10.79700000     -7.60000000
H     11.38800000     -9.91300000     -7.74200000
O     10.73200000     -4.77300000     -7.43500000
H     11.57600000     -4.32300000     -7.44900000
H     10.89300000     -5.59800000     -7.89400000
O     -4.38500000     12.25500000      2.94200000
H     -3.88900000     11.81200000      3.63100000
H     -4.85900000     12.95100000      3.39700000
O     -3.45800000     -7.66500000      8.15000000
H     -3.45200000     -6.74400000      7.89100000
H     -3.78500000     -7.65900000      9.05000000
O     -0.15900000     -7.99200000      1.29100000
H      0.34300000     -8.73100000      1.63400000
H     -0.78500000     -8.38900000      0.68500000
O      9.46900000     12.88700000     -5.09600000
H      8.62000000     12.77400000     -4.66900000
H      9.49000000     12.20500000     -5.76800000
O     -0.00800000    -18.11300000     -1.73700000
H     -0.54800000    -18.88700000     -1.57500000
H     -0.29400000    -17.47900000     -1.07900000
O     -4.07600000     -8.10600000    -13.27800000
H     -3.71700000     -7.44100000    -12.69100000
H     -4.57100000     -8.69100000    -12.70400000
O      2.86700000     11.42400000     -0.23400000
H      1.92500000     11.52300000     -0.36700000
H      3.12500000     10.74100000     -0.85400000
O     -4.13900000    -15.79300000      5.81200000
H     -3.60500000    -15.58300000      6.57800000
H     -4.96900000    -15.34200000      5.96700000
O     -5.04100000     -7.68300000     11.62100000
H     -5.75200000     -7.63500000     12.25900000
H     -5.06800000     -6.84000000     11.16800000
O      1.68400000      8.00800000      8.09100000
H      0.98100000      8.36700000      7.55000000
H      2.02700000      8.76300000      8.57000000
O     -2.21400000    -15.05600000      3.94000000
H     -3.13500000    -15.20900000      4.15200000
H     -1.74800000    -15.77500000      4.36700000
O      5.01100000     16.19600000      3.20200000
H      4.38700000     15.52700000      2.92000000
H      4.75900000     16.98000000      2.71400000
O    -10.25000000    -11.63400000      5.54900000
H    -10.58700000    -12.33100000      6.11100000
H     -9.29900000    -11.71300000      5.61200000
O     15.07100000      8.15700000      2.77500000
H     14.94400000      7.55600000      3.50900000
H     14.41900000      7.88500000      2.12800000
O     -0.45300000     -0.89300000    -17.34200000
H     -0.24200000     -0.01100000    -17.65000000
H     -1.03700000     -0.75200000    -16.59600000
O     13.49600000     -5.73800000      4.46100000
H     12.81300000     -6.40000000      4.35100000
H     14.28000000     -6.13800000      4.08500000
O    -14.88100000      5.35500000      7.44700000
H    -14.88500000      5.10900000      8.37200000
H    -13.95900000      5.50700000      7.24300000
O    -15.16700000     -1.75800000     -8.28300000
H    -15.91600000     -2.21200000     -7.89700000
H    -15.07300000     -2.14800000     -9.15200000
O      8.29400000      1.53900000     10.20400000
H      8.59100000      1.38200000     11.10000000
H      7.95900000      2.43500000     10.21600000
O      8.75400000     -3.65000000     11.41900000
H      9.12000000     -3.90900000     12.26500000
H      9.51500000     -3.39600000     10.89700000
O      9.88000000     -0.04500000    -13.06700000
H     10.72900000      0.36400000    -12.90100000
H     10.07000000     -0.98200000    -13.11800000
O    -12.63700000      0.84000000     11.70400000
H    -12.74200000     -0.00400000     12.14400000
H    -11.69700000      1.01700000     11.74900000
O     -0.54800000     -2.34400000      4.51700000
H      0.04900000     -2.70700000      3.86300000
H     -0.06600000     -1.61300000      4.90300000
O     -7.98300000      7.76000000    -13.24100000
H     -7.09700000      7.52100000    -12.97100000
H     -8.03500000      8.70300000    -13.08600000
O      6.11700000      3.30200000      7.17400000
H      6.43300000      4.15200000      7.48100000
H      5.43300000      3.51600000      6.54000000
O     10.43600000      6.22300000    -11.50300000
H     10.09800000      5.38100000    -11.80800000
H     11.36400000      6.06100000    -11.33300000
O     12.15400000     -7.79000000     -5.91600000
H     12.35800000     -6.88600000     -5.67600000
H     12.16600000     -8.26700000     -5.08700000
O     -6.59400000     -4.85700000      2.84200000
H     -6.90300000     -4.57100000      3.70200000
H     -6.23900000     -4.06300000      2.44000000
O    -11.13800000     -1.09300000     -2.74900000
H    -11.97000000     -0.95200000     -3.20000000
H    -10.52400000     -0.50600000     -3.18900000
O     -0.10400000      9.20500000     -7.87000000
H      0.58400000      9.26600000     -7.20700000
H     -0.66000000      9.96700000     -7.71000000
O      3.52200000     11.54200000     -7.35100000
H      3.61100000     12.28000000     -6.74800000
H      2.81700000     11.80100000     -7.94400000
O      3.75100000     16.09400000      8.66400000
H      4.41500000     16.41100000      9.27600000
H      4.18900000     15.39800000      8.17500000
O     -6.79300000     -5.87000000    -14.26700000
H     -6.85500000     -6.71400000    -13.82000000
H     -5.94600000     -5.51600000    -13.99300000
O      7.31000000     -5.04300000      3.70600000
H      7.19200000     -4.13800000      3.99300000
H      7.55200000     -5.51700000      4.50200000
O    -12.81100000     -3.66300000     -8.40500000
H    -13.48400000     -4.20400000     -8.81700000
H    -12.09200000     -4.26900000     -8.22600000
O     -9.66300000     -3.52000000      1.23900000
H     -9.05400000     -2.80000000      1.40600000
H    -10.41500000     -3.33300000      1.80100000
O     17.16300000     -1.66800000     -5.72400000
H     16.39500000     -1.32600000     -5.26700000
H     16.80800000     -2.10100000     -6.50000000
O      8.32100000     -4.56400000     14.94300000
H      8.00600000     -4.29300000     15.80500000
H      8.69400000     -5.43400000     15.08700000
O     -0.09500000     -1.06600000     15.40800000
H      0.07800000     -0.64500000     14.56600000
H      0.69300000     -1.58200000     15.58400000
O      5.36800000      1.12100000    -14.98400000
H      4.54300000      1.35100000    -14.55800000
H      5.98900000      1.78200000    -14.67700000
O     -3.83000000     -5.63700000     -3.74400000
H     -3.83900000     -6.40900000     -3.17900000
H     -2.90100000     -5.45100000     -3.88300000
O      9.77200000     -2.16500000      4.06000000
H     10.29200000     -1.85800000      4.80200000
H     10.30200000     -2.85700000      3.66500000
O      5.49200000      4.15100000     -2.17600000
H      6.35000000      4.30600000     -2.57000000
H      5.64200000      3.45000000     -1.54200000
O     11.68700000     -7.66600000      7.74500000
H     11.81400000     -6.86800000      8.25900000
H     12.28500000     -8.30100000      8.13900000
O     13.47400000     -5.89300000     10.17000000
H     13.40700000     -5.47200000     11.02800000
H     14.02500000     -5.30300000      9.65600000
O      2.52200000      1.11100000     13.46200000
H      1.59800000      1.20600000     13.22800000
H      2.61400000      1.60700000     14.27600000
O     14.17300000      0.37400000    -10.14900000
H     13.31200000     -0.00000000     -9.96400000
H     14.30500000      1.02500000     -9.46100000
O     -4.68800000     -8.09200000      4.75000000
H     -4.13100000     -8.72200000      5.20700000
H     -4.51700000     -8.25100000      3.82100000
O     15.06700000      4.91400000     -2.07600000
H     14.70200000      4.35100000     -1.39300000
H     14.51200000      5.69400000     -2.06400000
O     17.32700000      1.71700000      4.24800000
H     17.25400000      0.89100000      4.72800000
H     18.15500000      1.64400000      3.77200000
O      7.45100000     -4.05200000    -16.00000000
H      7.25600000     -3.19100000    -16.37100000
H      6.93400000     -4.08900000    -15.19600000
O     -3.83600000    -11.92500000      8.97200000
H     -3.72700000    -11.17400000      9.55500000
H     -4.27600000    -12.58400000      9.50900000
O      2.23900000    -12.85400000      0.79900000
H      3.08400000    -12.65500000      1.20100000
H      2.44900000    -13.45500000      0.08400000
O      7.48300000      8.01200000     -2.94800000
H      8.04100000      8.78900000     -2.90700000
H      6.61200000      8.33000000     -2.71100000
O      4.11900000     -4.37200000      8.17100000
H      5.01800000     -4.41400000      7.84300000
H      3.83100000     -5.28500000      8.19500000
O     12.33300000    -14.03800000     -1.59600000
H     11.69900000    -13.35900000     -1.36400000
H     12.43700000    -13.95500000     -2.54400000
O     11.84300000      3.27500000     11.96900000
H     11.28500000      3.83200000     11.42700000
H     11.46100000      3.33300000     12.84500000
O      4.24700000      0.60600000     16.65800000
H      4.33000000     -0.15200000     16.08000000
H      5.12500000      0.73200000     17.01600000
O     -3.30000000     -0.57700000    -12.07600000
H     -2.50700000     -0.29600000    -11.61900000
H     -4.00500000     -0.08600000    -11.65600000
O     -1.48700000     -5.82700000      2.29300000
H     -2.04900000     -5.98400000      1.53400000
H     -0.78400000     -6.47100000      2.20700000
O      5.17100000      2.10200000      2.88400000
H      5.72300000      1.79400000      2.16400000
H      5.38800000      3.03000000      2.97200000
O      0.61300000      8.52400000    -13.00300000
H      0.43300000      9.15500000    -13.70000000
H      1.44900000      8.12700000    -13.24900000
O     -8.61900000      4.75900000     12.88400000
H     -7.76500000      4.43200000     13.16600000
H     -8.91700000      5.30500000     13.61200000
O    -13.60900000     -7.20300000     -8.56300000
H    -12.92600000     -6.54100000     -8.66900000
H    -14.05900000     -6.95600000     -7.75500000
O      5.18500000     10.37900000      4.65000000
H      4.23600000     10.40400000      4.77800000
H      5.34900000      9.52700000      4.24700000
O      1.27700000     14.17200000    -11.62100000
H      0.92800000     13.43100000    -12.11700000
H      1.73900000     13.77200000    -10.88400000
O      4.48000000      0.12900000      4.89800000
H      4.11300000     -0.19800000      5.71900000
H      4.01200000      0.94800000      4.73500000
O      6.48200000      1.40500000    -10.00600000
H      6.24700000      2.31200000     -9.80800000
H      7.13500000      1.17600000     -9.34500000
O      0.06800000     -8.99600000    -13.85200000
H      0.19200000     -8.05500000    -13.73000000
H     -0.81200000     -9.16700000    -13.51500000
O      7.43400000      6.96300000     -0.15300000
H      7.06800000      6.08800000     -0.02100000
H      7.44300000      7.07900000     -1.10300000
O     -6.77100000     -1.02600000     -3.31700000
H     -6.90100000     -1.86900000     -3.75100000
H     -7.58800000     -0.55100000     -3.46600000
O      9.85600000     -4.80600000     -2.16400000
H      9.88500000     -4.17400000     -1.44500000
H      8.94300000     -4.79800000     -2.45300000
O     11.19600000      1.87700000     -6.70700000
H     11.24200000      2.18800000     -5.80300000
H     10.43300000      1.29800000     -6.72300000
O    -11.11300000      6.10500000     -9.80500000
H    -11.60900000      5.57000000     -9.18600000
H    -11.34800000      7.00700000     -9.58400000
O     11.56600000     -0.30900000      0.55000000
H     11.05600000     -0.60600000     -0.20300000
H     12.30100000     -0.92000000      0.59800000
O      6.38400000      0.60300000    -17.46000000
H      6.16100000      1.35700000    -18.00600000
H      5.94600000      0.77200000    -16.62600000
O      3.90300000     -8.99100000     11.84900000
H      4.70100000     -8.93200000     11.32400000
H      3.72800000     -8.09000000     12.12100000
O     -3.50500000     -9.72100000     10.84900000
H     -4.28000000     -9.36400000     11.28300000
H     -2.82200000     -9.06700000     11.00200000
O     -7.58300000    -10.25800000     -2.02900000
H     -8.17500000     -9.56700000     -2.32600000
H     -8.08300000    -10.73200000     -1.36400000
O     -0.40200000     -6.29900000    -13.39800000
H     -0.80900000     -6.14000000    -14.25000000
H     -1.13600000     -6.34400000    -12.78600000
O      2.69900000      5.72500000     -1.68300000
H      2.67000000      5.58900000     -0.73600000
H      3.07500000      4.91600000     -2.03000000
O     -2.21600000     12.34800000    -12.65500000
H     -2.10400000     12.19100000    -13.59300000
H     -1.32400000     12.40200000    -12.31200000
O      4.57500000      2.16800000     11.73900000
H      5.06900000      1.49700000     11.26700000
H      3.81000000      1.70500000     12.08200000
O      8.53300000      2.23200000     -8.10800000
H      8.73300000      2.55900000     -7.23100000
H      9.34100000      2.36200000     -8.60300000
O      8.49300000     -8.05100000    -13.30500000
H      8.45500000     -8.42000000    -14.18700000
H      9.10500000     -8.61800000    -12.83500000
O      9.33000000     -6.29500000     10.03800000
H      9.92700000     -5.80600000     10.60400000
H      8.90000000     -5.62400000      9.50700000
O     -3.37400000     10.15200000    -10.88700000
H     -2.52700000      9.72400000    -11.01700000
H     -3.23000000     11.05700000    -11.16100000
O     16.51200000      4.70800000     -5.88800000
H     16.15500000      3.83000000     -5.75100000
H     17.45500000      4.60500000     -5.76300000
O    -14.92500000     -5.59100000     -0.72200000
H    -15.45100000     -4.79200000     -0.74000000
H    -15.54700000     -6.28300000     -0.49900000
O    -10.57900000      9.54600000    -11.47800000
H    -10.42200000      9.44700000    -10.53900000
H    -10.68600000     10.48800000    -11.60600000
O     -1.92100000    -10.04800000    -12.16800000
H     -1.34400000    -10.07700000    -11.40500000
H     -2.79300000     -9.89800000    -11.80300000
O     -2.92600000     11.83100000     -3.01300000
H     -3.10400000     12.49000000     -2.34100000
H     -1.98600000     11.90700000     -3.17900000
O     -9.39700000      5.42000000     -5.26900000
H     -8.48700000      5.36000000     -4.97800000
H     -9.61000000      4.53800000     -5.57200000
O      4.30100000     10.39200000     11.61800000
H      3.97100000      9.61600000     12.07000000
H      4.99700000     10.72200000     12.18700000
O    -12.55600000      9.44400000     -2.34700000
H    -12.07800000      9.74800000     -1.57500000
H    -11.94300000      8.85900000     -2.79300000
O      5.55800000    -14.30500000      5.25900000
H      5.30700000    -14.88600000      4.54100000
H      4.78200000    -14.26500000      5.81700000
O     -9.57600000     12.91100000     -0.87800000
H     -9.65600000     12.23300000     -1.54900000
H     -8.91000000     13.50800000     -1.22000000
O      2.54800000    -10.56500000      7.49700000
H      2.90400000     -9.70200000      7.28700000
H      1.70600000    -10.38300000      7.91300000
O      5.21300000     -9.54500000    -14.31500000
H      5.58900000    -10.30300000    -13.86700000
H      4.48100000     -9.27800000    -13.75900000
O     -1.30500000    -16.22500000      0.40600000
H     -1.43900000    -17.13500000      0.67200000
H     -1.13000000    -15.75900000      1.22300000
O    -14.60600000     -8.59700000     -1.54100000
H    -14.47800000     -9.05000000     -0.70800000
H    -15.49400000     -8.24400000     -1.48900000
O     -4.97800000     13.55500000      5.76900000
H     -5.87700000     13.56200000      6.09600000
H     -4.86500000     14.41200000      5.35900000
O     -0.41800000    -13.72500000     -9.31400000
H     -0.15000000    -14.59300000     -9.61400000
H     -0.00400000    -13.12000000     -9.92900000
O      9.67500000    -12.21100000     -6.84800000
H      8.74000000    -12.33600000     -7.01400000
H      9.89500000    -12.88200000     -6.20100000
O     -8.48000000    -11.45500000      2.02400000
H     -7.53700000    -11.32800000      1.91500000
H     -8.57200000    -12.38300000      2.24200000
O      5.82700000      1.44700000     -7.10200000
H      6.16100000      2.32400000     -7.28900000
H      6.48200000      0.85700000     -7.47700000
O    -15.96900000      0.05000000      4.83700000
H    -16.61100000      0.65900000      4.47100000
H    -16.11400000      0.08900000      5.78200000
O     11.60200000    -11.29900000      2.61700000
H     10.80500000    -10.76900000      2.58300000
H     12.11800000    -11.00300000      1.86800000
O      7.69800000     -3.02200000     -4.70500000
H      6.93500000     -2.44400000     -4.70200000
H      7.33200000     -3.90300000     -4.62700000
O      5.83000000      0.49300000     10.24500000
H      6.77000000      0.65900000     10.17000000
H      5.77100000     -0.37800000     10.63800000
O     10.36700000    -13.90500000      2.31600000
H     11.09900000    -14.30700000      1.84900000
H     10.78000000    -13.31600000      2.94800000
O    -10.73200000     -0.89600000      5.90200000
H    -11.29900000     -0.32200000      6.41800000
H    -10.82300000     -1.75500000      6.31400000
O     -8.67300000     11.61200000      2.61300000
H     -9.34300000     11.87200000      1.98000000
H     -9.16700000     11.25400000      3.35100000
O     13.09100000     -2.83500000     -1.88700000
H     13.82200000     -3.45300000     -1.89000000
H     12.57900000     -3.07400000     -1.11500000
O      3.91500000      7.65700000     -5.47100000
H      4.15300000      7.43100000     -4.57200000
H      3.49900000      6.86700000     -5.81500000
O    -10.59400000     -3.37600000     -4.79700000
H     -9.63700000     -3.35400000     -4.76800000
H    -10.86800000     -2.76000000     -4.11800000
O     -4.80100000      5.74900000      1.46900000
H     -4.55900000      5.88300000      2.38500000
H     -5.75400000      5.82900000      1.45900000
O      3.62400000     -3.60800000    -11.99300000
H      3.13200000     -2.80900000    -12.18200000
H      3.03700000     -4.31800000    -12.25300000
O      1.50000000     -6.77400000    -10.13400000
H      1.77600000     -6.41500000    -10.97700000
H      2.16300000     -7.43100000     -9.92400000
O      2.48100000      9.96400000      5.01600000
H      1.69700000     10.48400000      5.19800000
H      2.15400000      9.19500000      4.55000000
O     -2.01500000     -6.03800000    -15.51700000
H     -2.94800000     -6.25400000    -15.52800000
H     -1.90500000     -5.41800000    -16.23800000
O      4.80600000     -9.09900000      0.35500000
H      4.55900000     -8.36000000     -0.20100000
H      4.32800000     -9.84400000     -0.01000000
O     -5.12600000      8.71300000     10.99500000
H     -6.07300000      8.58000000     10.98100000
H     -5.01800000      9.66400000     11.00500000
O     -6.58900000    -12.46400000     12.52100000
H     -6.46700000    -12.23300000     11.60000000
H     -6.40900000    -11.65400000     12.99700000
O     -3.60500000      9.84700000     -1.46200000
H     -3.41700000     10.59400000     -2.03000000
H     -3.52400000     10.19400000     -0.57400000
O     -6.51300000     -4.19700000     16.33800000
H     -5.62100000     -3.91500000     16.13400000
H     -6.86800000     -4.49400000     15.50000000
O      9.26900000     -7.70600000     -7.52500000
H      9.72100000     -8.53800000     -7.66500000
H      9.64300000     -7.11700000     -8.18000000
O     -5.62700000      4.85200000    -12.14500000
H     -5.34800000      4.05900000    -12.60400000
H     -6.58200000      4.84100000    -12.20700000
O     -2.80100000     -5.44900000     10.33100000
H     -2.87400000     -4.73000000     10.95900000
H     -2.41000000     -5.04900000      9.55400000
O      7.61700000     14.41200000      2.07500000
H      6.82000000     14.65600000      1.60400000
H      7.68300000     13.46400000      1.95800000
O     11.26900000     -8.37300000     -3.42700000
H     11.07200000     -8.46800000     -2.49600000
H     10.57800000     -8.86600000     -3.87000000
O      9.76600000      8.94200000     -0.30800000
H      8.98400000      8.72500000      0.19900000
H      9.83300000      9.89500000     -0.25000000
O     -0.21700000      5.99400000    -15.30900000
H     -0.15500000      5.41600000    -16.07000000
H     -1.15700000      6.12100000    -15.18200000
O    -11.92100000      6.44500000     -5.85800000
H    -11.06000000      6.17800000     -5.53400000
H    -12.45300000      6.54400000     -5.06800000
O      1.86600000     -1.57400000    -13.31600000
H      1.83900000     -1.04300000    -14.11200000
H      1.19200000     -2.24000000    -13.44900000
O    -16.96500000     -2.93800000      4.16900000
H    -16.61800000     -2.05000000      4.08400000
H    -16.44500000     -3.33300000      4.86900000
O     -5.28200000      7.17000000     -8.67900000
H     -5.62200000      6.44300000     -9.20000000
H     -4.34400000      6.99500000     -8.60800000
O    -14.02900000     -5.97500000     10.59500000
H    -13.85300000     -5.73200000     11.50400000
H    -13.23000000     -6.41700000     10.30600000
O      6.65000000     -7.57400000     -8.14500000
H      7.23900000     -8.07500000     -7.58000000
H      6.91200000     -7.81100000     -9.03400000
O      8.70300000      9.20500000     -9.21700000
H      9.57400000      9.03500000     -9.57500000
H      8.56100000      8.50100000     -8.58500000
O     -1.15800000     -3.84400000     14.19800000
H     -0.51800000     -4.10600000     14.86000000
H     -1.84900000     -3.40500000     14.69300000
O      9.54900000     -9.76900000     -4.54100000
H      8.75200000    -10.22000000     -4.26000000
H      9.49400000     -9.75900000     -5.49700000
O      2.62100000     17.55700000     -3.51700000
H      3.00000000     16.68100000     -3.44000000
H      2.80500000     17.81900000     -4.41900000
O     -0.80000000     -1.05700000    -10.66300000
H     -0.74500000     -1.26600000     -9.73100000
H     -0.05200000     -0.48200000    -10.82400000
O    -16.79000000      0.86600000     -4.54100000
H    -16.88000000      1.79100000     -4.77300000
H    -17.69000000      0.55700000     -4.43800000
O      3.89200000     -7.03300000     -0.98100000
H      3.08600000     -6.67000000     -0.61500000
H      3.70400000     -7.14000000     -1.91400000
O      6.54600000    -14.53300000      2.32800000
H      7.08300000    -13.87100000      1.89400000
H      7.07900000    -15.32800000      2.30500000
O     -2.45000000    -17.44200000     -5.11100000
H     -2.40500000    -16.52200000     -4.85000000
H     -2.11700000    -17.45300000     -6.00900000
O     -3.71600000     -0.90500000    -17.99200000
H     -3.32100000     -0.28700000    -18.60700000
H     -3.20100000     -0.80600000    -17.19000000
O    -10.02400000     -8.43300000    -11.64400000
H    -10.45600000     -8.05900000    -12.41200000
H    -10.74300000     -8.66700000    -11.05600000
O     11.91000000     -5.78200000     -3.77400000
H     11.51600000     -6.65200000     -3.71200000
H     11.28500000     -5.20400000     -3.33900000
O      5.26700000      9.62800000     -7.17700000
H      5.05000000      8.90600000     -6.58800000
H      4.52600000     10.22900000     -7.10300000
O     10.18300000     11.85200000     -0.11900000
H      9.22900000     11.90800000     -0.08000000
H     10.48700000     12.68300000      0.24700000
O     -5.04200000    -10.23000000     -5.35400000
H     -4.53500000     -9.41900000     -5.34100000
H     -5.79900000    -10.03100000     -5.90600000
O     16.25400000     -8.41800000     -0.50000000
H     16.22500000     -7.59900000     -0.00500000
H     15.55600000     -8.33000000     -1.14900000
O     11.30400000      6.61900000     11.23200000
H     11.40300000      6.21200000     12.09200000
H     11.09400000      7.53300000     11.42200000
O     15.69100000     -4.19400000     -3.34000000
H     16.40300000     -4.60200000     -3.83300000
H     14.94500000     -4.21200000     -3.93900000
O      1.00200000     -5.11500000      7.23300000
H      0.93700000     -4.19200000      7.47600000
H      0.41000000     -5.20900000      6.48700000
O     -5.46400000      4.63400000     12.45300000
H     -4.77600000      5.27000000     12.25500000
H     -5.36100000      4.45200000     13.38700000
O     -1.31000000     13.49800000      2.66900000
H     -1.48400000     12.56900000      2.82200000
H     -0.37900000     13.60300000      2.86700000
O    -10.03300000      3.21900000      1.45600000
H    -10.34500000      4.07900000      1.17500000
H    -10.38700000      2.61100000      0.80700000
O      6.24200000     -7.13800000    -15.32200000
H      6.07400000     -7.94100000    -14.82900000
H      6.84100000     -6.63800000    -14.76800000
O      2.55600000      2.02700000      5.85200000
H      2.57500000      1.84300000      6.79100000
H      3.23600000      2.68900000      5.72300000
O     -5.83100000      5.07500000    -15.10000000
H     -5.08300000      4.49000000    -14.97900000
H     -6.17900000      4.84300000    -15.96100000
O      6.34500000    -12.91000000     12.05500000
H      6.93400000    -12.65600000     11.34400000
H      5.49100000    -12.56800000     11.79200000
O     -5.86300000     11.66500000    -11.14700000
H     -5.40100000     12.38500000    -10.71800000
H     -6.34100000     11.23200000    -10.44000000
O     16.92500000      2.41500000      0.91900000
H     17.20600000      2.29400000      0.01200000
H     16.85800000      3.36400000      1.02500000
O    -11.31100000    -13.31100000      2.92400000
H    -11.94100000    -13.35400000      3.64400000
H    -10.54200000    -12.88700000      3.30400000
O      2.97300000      3.01100000     -4.65500000
H      3.16600000      3.85200000     -5.07000000
H      2.32100000      3.21900000     -3.98500000
O     -1.98100000      6.31100000    -12.63000000
H     -2.33200000      6.36100000    -11.74000000
H     -1.03100000      6.30800000    -12.51300000
O      5.21300000     -2.85300000     -9.55900000
H      4.64700000     -3.25900000    -10.21600000
H      5.77800000     -3.56400000     -9.25700000
O      7.59800000      7.97700000     13.04600000
H      8.26800000      7.46800000     13.50200000
H      6.86100000      8.00400000     13.65500000
O      4.26500000    -11.46300000     -9.20300000
H      5.06400000    -11.35100000     -8.68800000
H      4.42600000    -12.24700000     -9.72700000
O     -8.39200000     11.94200000      9.34100000
H     -8.77800000     12.59600000      8.75900000
H     -7.73400000     11.50100000      8.80300000
O     -3.60300000     -9.02700000      2.42600000
H     -4.10900000     -8.75900000      1.65900000
H     -2.89900000     -8.38300000      2.48500000
O     -9.66300000      9.07300000      0.98700000
H    -10.12600000      8.64200000      1.70600000
H     -8.92800000      9.51800000      1.40800000
O      0.50400000     -2.57400000      7.79900000
H      0.13200000     -1.70000000      7.67600000
H      0.66900000     -2.63300000      8.74000000
O     -8.72200000      8.47300000      7.99400000
H     -9.12500000      8.93200000      8.73100000
H     -8.76800000      7.54700000      8.23400000
O      3.64500000     13.12300000     10.34500000
H      4.02900000     13.30400000      9.48700000
H      3.50400000     12.17600000     10.34900000
O      0.44900000    -14.68600000     -1.28200000
H      1.08200000    -15.33300000     -1.59300000
H     -0.08500000    -15.16000000     -0.64600000
O    -13.69500000     12.40900000     -0.32900000
H    -13.79000000     12.24300000     -1.26700000
H    -13.51800000     11.54800000      0.05000000
O      9.14900000      8.47700000    -12.89100000
H      9.21400000      7.78300000    -12.23500000
H      9.99100000      8.45800000    -13.34500000
O    -10.11100000    -10.42800000     -3.35600000
H     -9.93100000    -10.54900000     -2.42400000
H    -10.88700000     -9.86800000     -3.38000000
O      2.89900000     -8.93200000    -12.72500000
H      2.46600000     -8.08400000    -12.82700000
H      2.31400000     -9.55300000    -13.15900000
O     -0.19500000      2.39400000     10.89900000
H      0.49300000      3.02000000     11.12500000
H     -0.92700000      2.62500000     11.47200000
O    -11.03200000      5.35100000     -2.42600000
H    -10.23400000      5.17400000     -2.92400000
H    -11.52200000      4.52900000     -2.45900000
O    -14.39800000      8.89100000      2.81200000
H    -15.34200000      8.99200000      2.93200000
H    -14.02900000      9.03300000      3.68400000
O      3.33100000     -6.65000000    -14.70200000
H      4.19400000     -6.72200000    -15.10900000
H      2.74800000     -6.40100000    -15.41900000
O     -2.92000000      3.30500000    -11.32800000
H     -2.67300000      3.96500000    -10.67900000
H     -3.33200000      2.60900000    -10.81600000
O     12.69400000     -0.60600000     -3.22300000
H     12.04200000     -1.08000000     -3.74000000
H     13.14500000     -1.28700000     -2.72400000
O      2.23900000      0.27100000    -10.98500000
H      2.19500000     -0.25700000    -11.78200000
H      3.07800000      0.03600000    -10.58800000
O      2.19800000     -0.42000000    -15.99200000
H      1.52300000     -0.77000000    -16.57400000
H      3.00600000     -0.47400000    -16.50300000
O     -5.24900000     -3.83200000      7.60900000
H     -4.67700000     -4.24000000      6.95900000
H     -5.04100000     -2.89900000      7.55900000
O      5.54400000     -3.31200000      5.71600000
H      5.94300000     -2.97200000      4.91500000
H      4.60800000     -3.14100000      5.60800000
O    -12.04000000      5.95300000      6.99100000
H    -11.12400000      5.95600000      6.71300000
H    -12.01800000      5.61500000      7.88600000
O      4.85100000      7.29000000     10.42100000
H      4.55200000      6.38400000     10.50100000
H      4.74200000      7.65600000     11.29800000
O     11.71500000    -13.64400000     -4.18100000
H     10.83000000    -13.28000000     -4.20000000
H     12.23500000    -13.03500000     -4.70600000
O     -7.63200000     -3.35600000      4.82100000
H     -8.55900000     -3.55300000      4.69000000
H     -7.62300000     -2.45800000      5.15400000
O     -4.63700000     -2.84800000     -5.47300000
H     -4.28000000     -3.23500000     -4.67400000
H     -3.89700000     -2.82600000     -6.08000000
O     12.72100000      9.05300000      8.73100000
H     12.16700000      8.78700000      7.99800000
H     12.31800000      9.85700000      9.05800000
O      9.64400000     -1.31300000     -4.19300000
H      8.96500000     -1.94600000     -4.42600000
H      9.24600000     -0.46000000     -4.36800000
O     -1.29700000      6.84600000     -7.24600000
H     -0.67800000      7.55500000     -7.41900000
H     -2.04400000      7.27600000     -6.83100000
O      1.85600000    -14.59500000    -11.44600000
H      1.62600000    -13.71500000    -11.14900000
H      2.77400000    -14.52800000    -11.70700000
O      8.14600000      0.95700000     -4.52100000
H      8.16100000      1.85000000     -4.86400000
H      7.28000000      0.86800000     -4.12200000
O     10.72200000     11.40000000     -7.91300000
H     10.19600000     11.02200000     -7.20900000
H     11.52300000     10.87500000     -7.92200000
O      4.43000000    -11.90800000      2.05000000
H      4.99800000    -11.94200000      1.28000000
H      5.03300000    -11.91700000      2.79300000
O      4.04200000     13.48500000     -5.48500000
H      4.94400000     13.72700000     -5.69100000
H      3.54200000     14.29100000     -5.61200000
O     -9.57600000     -3.20000000      9.69100000
H    -10.26000000     -3.31500000      9.03100000
H     -9.55300000     -2.25600000      9.85000000
O      7.17100000     13.11500000     -3.59000000
H      6.84600000     13.41600000     -4.43900000
H      6.73500000     13.68000000     -2.95200000
O     -5.41200000      0.39900000     -1.51400000
H     -5.71700000     -0.03100000     -2.31400000
H     -6.03300000      0.12100000     -0.84100000
O     11.46700000      3.73000000      7.37500000
H     11.07200000      4.47700000      7.82500000
H     12.41000000      3.85900000      7.48000000
O      2.43600000     10.11800000    -10.56300000
H      2.30000000      9.19600000    -10.34400000
H      3.36700000     10.17900000    -10.77800000
O      4.73300000     -0.82700000      2.16700000
H      4.77700000     -0.11600000      1.52700000
H      4.41000000     -0.41000000      2.96600000
O      3.24900000      8.39900000    -14.18100000
H      3.77500000      8.79500000    -14.87600000
H      3.87700000      8.20300000    -13.48600000
O     -5.88800000      5.32900000     -3.32500000
H     -5.69100000      6.11700000     -2.81900000
H     -5.60000000      5.53600000     -4.21400000
O     -3.14500000      4.81900000      9.77100000
H     -4.01900000      5.18800000      9.64600000
H     -2.55800000      5.57500000      9.72900000
