# Supplementary material for: Integrated Multiscale Multilevel Approach to Open Shell Molecular Systems
Source: J Chem Theory Comput. 2023 Feb 13;19(5):1446–56. doi: 10.1021/acs.jctc.2c00805 (PMC10018740; doi:10.1021/acs.jctc.2c00805)
Supplement: Supplementary file 2 — ct2c00805_si_002.zip [file ct2c00805_si_002.zip › structures/PROXYL/frame8.xyz]

2591

C      0.51000000      1.96900000      0.51600000
H     -0.25300000      2.57000000      0.02000000
H      1.30700000      2.63200000      0.85200000
C      0.96200000      0.79400000     -0.38600000
C      1.08200000      1.14200000     -1.87600000
H      1.65600000      0.41400000     -2.44800000
H      1.63200000      2.07600000     -1.98700000
H      0.12100000      1.39900000     -2.32300000
C      2.30500000      0.21600000      0.09000000
H      2.32100000     -0.09700000      1.13400000
H      2.58700000     -0.68900000     -0.44700000
H      3.14900000      0.90600000      0.07500000
N     -0.09900000     -0.19300000     -0.24700000
O     -0.13000000     -1.28700000     -0.86200000
C     -0.88600000     -0.03200000      0.95200000
C     -2.33000000      0.28300000      0.52600000
H     -2.39400000      1.03600000     -0.25900000
H     -2.75400000     -0.64500000      0.14300000
H     -2.89800000      0.52700000      1.42400000
C     -0.82100000     -1.36800000      1.76600000
H     -1.27300000     -2.21400000      1.24700000
H     -1.40100000     -1.27900000      2.68400000
H      0.18900000     -1.64100000      2.07300000
C     -0.17600000      1.14300000      1.66200000
H     -0.88300000      1.80100000      2.16800000
H      0.42800000      0.69200000      2.44900000
O    -15.44000000      2.66100000     -7.26500000
H    -15.70900000      2.18000000     -8.04800000
H    -16.26200000      2.90300000     -6.83800000
O      0.12900000     -2.19700000      5.00800000
H      0.49000000     -3.07600000      4.89100000
H     -0.81900000     -2.32700000      5.01400000
O     -6.09400000     -6.04400000     -5.14100000
H     -5.66400000     -6.69300000     -5.69700000
H     -6.87000000     -6.49200000     -4.80500000
O     -1.62800000     12.17700000     -7.66100000
H     -1.46000000     11.31600000     -8.04400000
H     -1.15500000     12.16600000     -6.83000000
O      1.37600000     16.61200000     -4.88100000
H      0.66900000     16.32400000     -4.30300000
H      1.65000000     15.81700000     -5.33800000
O      4.63500000      2.24400000      3.95700000
H      5.43000000      2.40500000      3.44900000
H      4.55700000      1.29100000      3.98500000
O     10.77500000     10.31400000      7.75100000
H     11.07500000     10.95300000      8.39800000
H     11.57900000      9.97300000      7.36000000
O      2.24900000    -11.22700000    -12.65800000
H      3.07000000    -10.96700000    -13.07600000
H      2.51100000    -11.86000000    -11.98900000
O     -7.22300000     -4.91600000     12.42600000
H     -7.38800000     -4.63300000     11.52600000
H     -7.87300000     -5.60100000     12.58500000
O     16.45800000     -1.55300000      2.52000000
H     16.41100000     -1.53800000      3.47600000
H     16.91200000     -2.37100000      2.31600000
O     -5.48000000     -8.06400000      0.56500000
H     -5.29100000     -7.77700000     -0.32800000
H     -4.62400000     -8.10200000      0.99100000
O      8.98100000    -14.33700000      2.96500000
H      9.13500000    -13.39300000      2.92500000
H      8.87900000    -14.60100000      2.05000000
O    -12.44900000    -11.71000000      4.39600000
H    -11.76100000    -12.29800000      4.08300000
H    -12.23900000    -10.86500000      4.00000000
O     -1.10900000     -9.14100000      7.40100000
H     -0.78900000     -9.11600000      8.30300000
H     -0.97000000    -10.04600000      7.12300000
O     -5.22700000      1.60200000    -16.54100000
H     -4.30600000      1.84400000    -16.63700000
H     -5.37100000      1.57900000    -15.59500000
O      0.75700000     -9.94300000      4.93800000
H      1.22200000     -9.56200000      5.68300000
H      1.31800000     -9.75400000      4.18500000
O      9.64300000      8.85600000      4.62300000
H     10.50800000      9.14900000      4.91000000
H      9.03100000      9.33700000      5.18100000
O     -4.28600000    -11.16400000     -1.39000000
H     -5.16700000    -11.20800000     -1.76200000
H     -4.27900000    -11.83800000     -0.71000000
O      8.20300000      1.76300000    -10.01400000
H      8.49600000      1.47300000    -10.87800000
H      8.37300000      2.70500000    -10.00700000
O     -6.78000000     11.87800000     -3.67100000
H     -7.54400000     11.78800000     -3.10200000
H     -6.87900000     12.74200000     -4.07000000
O     -3.41300000      1.81600000     -6.73100000
H     -4.20900000      2.00800000     -6.23400000
H     -2.73000000      1.73300000     -6.06600000
O      7.96000000    -12.27200000     -0.43500000
H      8.89500000    -12.28200000     -0.64100000
H      7.71900000    -11.34600000     -0.46400000
O     -4.55500000      9.59600000     14.88900000
H     -5.34000000      9.47000000     15.42100000
H     -4.54500000      8.84600000     14.29400000
O      9.64300000     -5.71100000    -10.82100000
H      8.81200000     -5.28600000    -10.60700000
H     10.23600000     -4.98800000    -11.02600000
O    -15.30600000      6.04200000     -1.39000000
H    -15.80800000      5.42400000     -1.92200000
H    -14.90900000      5.50200000     -0.70700000
O    -11.98300000    -10.62600000      0.23500000
H    -12.56100000    -10.90400000      0.94600000
H    -12.54900000    -10.12600000     -0.35300000
O      1.66400000     -9.06400000     -0.99900000
H      2.56300000     -8.74200000     -1.06700000
H      1.16200000     -8.30700000     -0.69800000
O    -10.65600000     12.60300000     -4.39200000
H    -10.72300000     13.55800000     -4.38000000
H    -10.53500000     12.38300000     -5.31500000
O     11.03300000     -5.15400000      6.44700000
H     10.97800000     -5.60800000      7.28800000
H     11.39700000     -4.29500000      6.66100000
O      5.15000000      9.32800000      3.68900000
H      5.69500000      9.86200000      3.11100000
H      5.24100000      8.43800000      3.34900000
O    -15.26800000     -7.59700000      4.52100000
H    -15.36000000     -7.96700000      3.64300000
H    -15.16700000     -6.65600000      4.37400000
O     11.06600000     -2.54900000     -1.94100000
H     11.31400000     -1.62800000     -2.02400000
H     10.76300000     -2.63500000     -1.03800000
O     -2.85800000      6.40700000     -5.37500000
H     -3.66300000      6.43300000     -4.85900000
H     -2.22900000      6.91700000     -4.86500000
O    -18.23000000      3.25200000      3.82700000
H    -18.52600000      3.77600000      3.08200000
H    -17.28700000      3.15900000      3.69500000
O     -4.84100000     -4.09400000     -9.20100000
H     -4.05500000     -4.57900000     -8.95100000
H     -4.64400000     -3.18500000     -8.97400000
O    -10.86300000     -4.93700000      2.94700000
H    -10.79900000     -4.92000000      1.99200000
H    -10.31600000     -5.67700000      3.21000000
O    -13.49000000      4.96200000     -3.91800000
H    -14.26600000      4.48600000     -3.62100000
H    -13.79400000      5.86100000     -4.04300000
O     13.39500000      6.80800000     -8.05300000
H     12.60700000      7.31700000     -7.86500000
H     13.17900000      5.91900000     -7.77200000
O     13.01800000     -8.28100000      5.89400000
H     12.78800000     -8.13000000      4.97700000
H     12.94100000     -9.22800000      6.00800000
O      7.89900000     14.80100000      4.26600000
H      8.74700000     15.24000000      4.19100000
H      7.25700000     15.49100000      4.09800000
O      5.94300000     -9.40200000      0.07600000
H      6.39700000     -9.12500000      0.87200000
H      6.56000000     -9.21200000     -0.63100000
O     -2.39900000    -14.29200000     -0.39300000
H     -2.30700000    -13.47500000      0.09800000
H     -1.95900000    -14.94700000      0.14800000
O      8.77700000     -8.71800000    -12.83500000
H      8.35200000     -7.95900000    -12.43600000
H      9.54900000     -8.35900000    -13.27100000
O    -11.34400000     -0.58000000      6.35500000
H    -10.99300000      0.09900000      5.77800000
H    -10.81500000     -1.35400000      6.16300000
O     -0.34500000      7.73200000     -0.96600000
H      0.06600000      7.45400000     -1.78500000
H     -0.29200000      8.68700000     -0.98300000
O     -8.67000000     -5.30100000      7.71200000
H     -8.21100000     -6.12500000      7.54600000
H     -9.40700000     -5.54500000      8.27200000
O    -12.23600000      7.62200000      0.48900000
H    -13.03100000      7.99600000      0.11000000
H    -11.70300000      7.37600000     -0.26700000
O     12.49400000     -1.01200000     -9.41200000
H     12.33400000     -1.89800000     -9.73500000
H     12.34400000     -1.07000000     -8.46800000
O      8.53300000      5.32300000     11.70000000
H      8.97800000      4.61600000     12.16700000
H      7.69600000      4.94300000     11.43300000
O     16.11700000     -0.97800000      8.78900000
H     15.24900000     -1.36600000      8.67700000
H     15.99800000     -0.31700000      9.47100000
O     -6.90800000     -3.12300000     14.88200000
H     -7.64700000     -2.53300000     14.73400000
H     -7.00200000     -3.79800000     14.20900000
O     -2.38000000     -7.58800000     -2.75600000
H     -1.71400000     -7.32000000     -3.38800000
H     -2.19100000     -8.51100000     -2.58600000
O     -5.60400000    -17.26700000     -0.19700000
H     -5.28400000    -16.37800000     -0.04700000
H     -4.81400000    -17.78100000     -0.36400000
O     -2.38300000      8.54200000      3.27400000
H     -2.77300000      7.74300000      3.62700000
H     -2.36100000      8.39900000      2.32700000
O     11.43600000      6.92000000      4.08100000
H     10.67600000      7.45400000      4.31300000
H     11.77400000      7.32200000      3.28000000
O      6.25300000      5.50700000     -2.48400000
H      6.96200000      6.14100000     -2.59400000
H      5.80100000      5.50500000     -3.32800000
O     -8.25100000      5.18100000    -14.25300000
H     -7.62700000      5.62100000    -14.83100000
H     -7.84500000      4.33500000    -14.06200000
O      2.54800000     12.25000000      7.20200000
H      3.01300000     12.37600000      6.37400000
H      2.93400000     11.45700000      7.57500000
O     -0.07100000     -2.75100000      9.17100000
H     -0.14900000     -3.69400000      9.31300000
H      0.47400000     -2.44300000      9.89600000
O      3.01200000     -5.07000000     -0.04200000
H      2.25700000     -4.63400000      0.35400000
H      2.99500000     -5.95500000      0.32200000
O    -14.05200000     -1.76400000     10.48900000
H    -13.21400000     -1.37600000     10.23400000
H    -14.09900000     -2.58100000      9.99300000
O     -0.26100000     -3.37100000    -16.16700000
H     -0.55800000     -3.76600000    -16.98700000
H     -1.02900000     -3.39700000    -15.59600000
O      6.72500000      6.84400000      0.89100000
H      6.74600000      7.46500000      0.16200000
H      7.39100000      7.16500000      1.49800000
O      9.93800000     -4.46200000    -14.59600000
H      9.28600000     -4.79000000    -15.21600000
H      9.62500000     -3.59000000    -14.35800000
O     16.49200000     -4.91500000      5.68500000
H     15.57900000     -4.99000000      5.40700000
H     16.59700000     -5.59400000      6.35100000
O    -13.06700000     11.60200000     -3.75300000
H    -13.29900000     12.52200000     -3.62800000
H    -12.20600000     11.62700000     -4.16900000
O     -6.05200000    -11.34700000     -5.16000000
H     -6.89600000    -11.32400000     -4.71000000
H     -5.48900000    -11.86900000     -4.58800000
O      0.64400000    -14.95400000      4.72100000
H      1.04500000    -15.81900000      4.81500000
H      0.50300000    -14.65700000      5.62000000
O      5.34900000      0.52500000     15.30600000
H      5.80200000      1.28900000     14.95000000
H      5.99900000      0.10000000     15.86500000
O    -11.67500000      6.77000000     -7.04400000
H    -11.46900000      7.70400000     -7.00000000
H    -10.90200000      6.37300000     -7.44600000
O      6.37700000      2.90800000      1.71900000
H      5.83600000      3.46900000      1.16300000
H      6.70300000      3.49100000      2.40300000
O     -6.16900000      9.51100000      0.47500000
H     -6.70900000     10.19800000      0.86500000
H     -5.79900000      9.04300000      1.22300000
O     -5.37900000     -2.54100000     16.90600000
H     -5.82000000     -2.76600000     16.08700000
H     -4.90900000     -1.73000000     16.71000000
O     -5.17200000     10.65500000     -8.30100000
H     -5.72400000     10.46200000     -7.54400000
H     -4.39200000     10.11400000     -8.17300000
O     14.82500000     -6.13500000      1.64300000
H     15.67600000     -6.30600000      2.04400000
H     14.18900000     -6.45800000      2.28200000
O    -15.82800000     -2.12000000      2.30300000
H    -16.63500000     -2.52200000      2.62600000
H    -15.38000000     -2.82500000      1.83500000
O     13.05300000     10.95400000     -1.84300000
H     13.12900000     10.04900000     -1.54100000
H     13.64500000     11.44600000     -1.27400000
O     -5.30600000     -7.35900000      4.69600000
H     -4.37100000     -7.15400000      4.66300000
H     -5.73100000     -6.60200000      4.29200000
O    -10.75200000     -1.74400000      2.65500000
H    -11.65300000     -1.63100000      2.95700000
H    -10.57300000     -2.67600000      2.78100000
O      5.06400000      8.54700000     15.32100000
H      5.37700000      8.42100000     14.42500000
H      4.18400000      8.91200000     15.21800000
O     11.91000000     -8.65400000     -1.80700000
H     12.45500000     -9.40200000     -2.05400000
H     12.22500000     -8.40500000     -0.93800000
O     -5.56100000      2.33400000     11.09300000
H     -5.55300000      3.28800000     11.02300000
H     -4.80400000      2.12700000     11.64200000
O      0.13700000      9.88200000      9.49300000
H      0.20900000      9.44600000      8.64400000
H     -0.64100000      9.49700000      9.89600000
O     12.42900000     -6.21900000      3.36500000
H     11.63500000     -6.74700000      3.45200000
H     12.13600000     -5.41400000      2.93800000
O     12.95300000      3.82700000     12.31100000
H     12.94500000      3.46900000     11.42300000
H     13.43900000      3.18100000     12.82500000
O     -6.00700000     10.15400000      8.70800000
H     -5.89000000     10.08400000      9.65500000
H     -5.11600000     10.18300000      8.35800000
O    -13.50900000     -9.37200000     -8.14700000
H    -14.06600000     -8.82200000     -7.59700000
H    -12.79900000     -8.79300000     -8.42600000
O      9.56400000     -9.92400000      0.30000000
H     10.32200000    -10.43600000      0.01700000
H      9.36800000     -9.35500000     -0.44400000
O      7.57600000     -1.94600000    -11.71700000
H      8.23800000     -1.63300000    -12.33300000
H      6.79800000     -1.42500000    -11.91700000
O     14.44500000      0.31700000     -1.78100000
H     13.96400000      1.13500000     -1.90100000
H     14.57500000      0.25200000     -0.83500000
O     15.04900000     -1.98100000     -7.13300000
H     15.64000000     -1.60400000     -6.48100000
H     14.72200000     -1.22700000     -7.62400000
O      8.51700000      4.48200000     -9.17800000
H      7.80300000      4.73200000     -8.59200000
H      9.22700000      4.21800000     -8.59200000
O    -12.39600000     -4.92300000     11.42600000
H    -12.04800000     -4.68700000     12.28500000
H    -13.19900000     -5.40900000     11.61700000
O     -6.43000000    -13.05900000     -0.92000000
H     -6.88400000    -12.22000000     -0.83300000
H     -6.83800000    -13.47400000     -1.68000000
O      1.92800000     -9.07500000      2.45200000
H      2.07600000     -8.49200000      1.70700000
H      2.51300000     -9.81600000      2.29700000
O     16.86200000     -1.55200000     -5.06800000
H     17.52700000     -1.62100000     -4.38400000
H     16.25800000     -0.88300000     -4.74900000
O    -10.55000000     -9.51200000     -5.96600000
H    -11.06200000     -8.82300000     -5.54300000
H    -11.15500000    -10.25000000     -6.03800000
O     -6.23700000      4.24500000     -3.69500000
H     -5.29400000      4.16800000     -3.84000000
H     -6.62900000      3.70100000     -4.37900000
O      2.58500000      3.83400000     15.30000000
H      3.26700000      4.39000000     15.67600000
H      2.92200000      3.59100000     14.43700000
O     -2.05000000     -6.25200000     -8.20200000
H     -2.41600000     -7.11300000     -8.40400000
H     -1.88500000     -5.85400000     -9.05700000
O      4.77200000      7.92300000     -6.29000000
H      5.70000000      8.15700000     -6.26700000
H      4.33000000      8.65700000     -5.86400000
O    -12.78000000      3.45500000    -11.09000000
H    -13.05300000      3.95600000    -10.32100000
H    -11.94300000      3.84400000    -11.34300000
O     -3.47100000      4.62800000      1.61800000
H     -2.73200000      4.93100000      1.09100000
H     -4.16400000      4.45200000      0.98100000
O    -12.28500000     -2.74900000     -0.31100000
H    -12.97000000     -3.02900000      0.29600000
H    -12.17600000     -1.81400000     -0.13600000
O     -1.69200000     -2.77000000    -11.51900000
H     -1.40900000     -2.28300000    -10.74400000
H     -2.33800000     -2.20000000    -11.93600000
O      3.34000000     14.75800000      5.32000000
H      3.84900000     14.02900000      4.96500000
H      3.99500000     15.40700000      5.57400000
O      1.32600000      8.28800000     13.95500000
H      1.72300000      8.13200000     14.81300000
H      0.38400000      8.26100000     14.11900000
O    -10.55400000     11.49700000      3.25000000
H    -10.17300000     11.24000000      4.08900000
H    -10.29800000     10.79900000      2.64700000
O      4.84300000     -3.66900000     -4.95900000
H      4.66400000     -4.16600000     -4.16200000
H      3.97800000     -3.44900000     -5.30500000
O     -4.09100000     12.86100000      3.76400000
H     -3.69700000     12.92200000      2.89300000
H     -4.62700000     13.65100000      3.84000000
O      0.46500000     -2.98100000     14.42700000
H      1.40100000     -2.82600000     14.29700000
H      0.28000000     -2.61700000     15.29300000
O      4.67900000     -5.22400000    -11.79500000
H      3.86300000     -5.19800000    -11.29400000
H      5.13700000     -5.99800000    -11.46700000
O      7.28400000     -2.91100000     -4.65700000
H      7.45400000     -2.33400000     -5.40200000
H      6.42100000     -3.28500000     -4.83700000
O     -4.67200000     -4.22700000     11.72200000
H     -5.41900000     -4.72800000     12.05100000
H     -4.11900000     -4.87800000     11.29000000
O     -1.73500000      3.48000000     16.81700000
H     -1.19300000      4.25900000     16.68900000
H     -2.61900000      3.76200000     16.58000000
O    -15.05100000     -4.39700000      7.88000000
H    -15.18600000     -5.29900000      8.17000000
H    -14.15600000     -4.19000000      8.15000000
O     -1.40800000     11.02700000     -3.44500000
H     -0.94200000     11.63700000     -4.01800000
H     -2.33200000     11.24200000     -3.56800000
O    -10.65500000      1.44000000      4.32800000
H    -10.16800000      1.63700000      3.52800000
H    -11.29000000      2.15200000      4.40300000
O     -2.93900000      9.40700000     -6.58100000
H     -2.93700000      8.77100000     -5.86600000
H     -2.70100000      8.89700000     -7.35600000
O     -3.62800000    -15.77700000     -2.82100000
H     -3.18600000    -15.45200000     -3.60500000
H     -3.27900000    -15.24100000     -2.10900000
O     -1.36800000     12.91400000      4.79600000
H     -2.18500000     12.64800000      4.37600000
H     -1.03500000     12.11400000      5.20100000
O     -8.63800000     15.07500000      4.07800000
H     -9.33700000     14.68200000      4.60100000
H     -9.06500000     15.79000000      3.60600000
O     -4.89200000     -6.73100000     -2.33100000
H     -5.51200000     -7.18800000     -2.89900000
H     -4.06100000     -7.18600000     -2.46800000
O    -13.70000000     -9.39600000     -4.44300000
H    -13.71300000     -9.90000000     -5.25700000
H    -13.14500000     -8.64000000     -4.63800000
O     -6.04100000    -11.97100000      1.81800000
H     -6.90600000    -12.13500000      1.44400000
H     -6.17900000    -11.25200000      2.43500000
O     -8.59400000      0.90200000      6.27800000
H     -8.13700000      0.08200000      6.45900000
H     -8.97600000      0.77700000      5.40900000
O     10.79200000      2.88300000      1.85500000
H     10.07400000      3.49400000      2.02100000
H     10.38700000      2.01800000      1.90700000
O      2.76400000     10.05700000      5.19400000
H      3.61400000      9.85500000      4.80400000
H      2.24500000     10.40400000      4.46800000
O     -1.42200000     -0.80000000     -9.33500000
H     -0.49400000     -0.79800000     -9.10000000
H     -1.54300000      0.00600000     -9.83700000
O      0.86900000      7.24100000     10.85000000
H      0.30100000      6.55200000     11.19400000
H      0.82100000      7.93900000     11.50400000
O     -7.91700000      3.36400000     -6.76000000
H     -8.87100000      3.29500000     -6.80500000
H     -7.67400000      2.83000000     -6.00400000
O      2.78400000    -12.74100000     10.84400000
H      2.19000000    -13.48900000     10.78600000
H      3.14600000    -12.79000000     11.72800000
O      6.74500000     -4.29600000    -15.52000000
H      5.80600000     -4.47200000    -15.56300000
H      6.80500000     -3.35900000    -15.33300000
O     -4.32600000     14.22400000     -4.93800000
H     -4.40500000     13.29400000     -4.72400000
H     -5.18200000     14.59400000     -4.71800000
O     -5.66400000     -0.92000000     13.61100000
H     -4.90900000     -1.49200000     13.47200000
H     -6.22400000     -1.40500000     14.21700000
O      1.29500000     13.65800000      3.68700000
H      1.98500000     14.04900000      4.22200000
H      0.51500000     13.69200000      4.24100000
O      7.52900000    -16.07400000      1.07400000
H      7.06400000    -16.16900000      1.90500000
H      8.17900000    -16.77700000      1.08100000
O     -2.22300000    -15.08500000     -5.38300000
H     -1.41800000    -14.95100000     -5.88300000
H     -2.92300000    -15.00400000     -6.03100000
O     12.21900000     -7.93300000     -9.96600000
H     12.40200000     -7.55200000     -9.10700000
H     11.38700000     -8.39200000     -9.85200000
O      4.11800000     12.28300000     -9.09500000
H      3.38200000     12.00300000     -8.55000000
H      4.00900000     11.79800000     -9.91300000
O      0.71600000      5.29600000     13.34300000
H      1.61000000      5.63700000     13.30000000
H      0.70200000      4.57900000     12.70900000
O    -10.64100000      7.18300000    -10.70900000
H    -10.03200000      7.44300000    -11.40000000
H    -10.79400000      6.25100000    -10.86300000
O     -1.05500000     10.44800000      5.30600000
H     -1.50200000      9.78700000      4.77700000
H     -0.38700000      9.96000000      5.78600000
O      4.54700000     10.89400000     -2.51800000
H      4.87000000     11.79400000     -2.54200000
H      4.50300000     10.68000000     -1.58600000
O     -8.40900000      2.00200000    -15.23600000
H     -8.95700000      1.21900000    -15.29000000
H     -8.24000000      2.23900000    -16.14800000
O     -0.75600000     17.63500000      2.53500000
H     -0.87500000     18.28400000      3.22800000
H     -0.35600000     16.88500000      2.97600000
O     -1.25300000      3.88800000      5.03100000
H     -0.82200000      4.09900000      4.20200000
H     -0.62700000      3.32800000      5.49000000
O    -13.92100000     -4.10200000      1.57300000
H    -14.44200000     -4.88600000      1.39800000
H    -13.11900000     -4.43400000      1.97800000
O      1.72800000      7.81200000     -2.81600000
H      2.38700000      7.50200000     -2.19500000
H      2.23400000      8.11700000     -3.56900000
O     -8.96700000     11.07300000      5.39900000
H     -8.09000000     10.69200000      5.44300000
H     -9.29200000     11.02900000      6.29800000
O     -8.73700000    -10.33100000     -4.04700000
H     -9.17700000     -9.92800000     -4.79600000
H     -9.43600000    -10.77900000     -3.57100000
O      5.03500000      0.06600000    -13.34000000
H      5.20300000      1.00800000    -13.33500000
H      5.15000000     -0.19300000    -14.25500000
O     13.00500000    -11.09900000      1.52900000
H     13.88200000    -11.16800000      1.15200000
H     12.74500000    -12.00400000      1.69900000
O      8.54700000      5.41200000    -11.64600000
H      7.69100000      5.26900000    -12.04900000
H      8.44100000      5.10500000    -10.74500000
O     14.48200000      8.83200000      4.07400000
H     14.71200000      7.92900000      4.29200000
H     15.28300000      9.19800000      3.69800000
O      0.31000000     -5.90300000      7.79000000
H      0.60800000     -5.38900000      7.04000000
H     -0.04100000     -6.70600000      7.40600000
O    -14.84800000      5.56200000      1.18200000
H    -14.83900000      5.17000000      2.05500000
H    -14.64600000      6.48500000      1.33100000
O     -8.27900000     -1.47100000     -8.99000000
H     -9.19800000     -1.73900000     -8.98500000
H     -7.83800000     -2.13400000     -9.52000000
O    -13.97000000      2.56500000      0.32800000
H    -13.54100000      1.77400000      0.65500000
H    -13.25200000      3.11700000      0.02000000
O      4.91900000     -8.25400000     -7.95500000
H      5.27000000     -9.07100000     -7.60000000
H      4.06200000     -8.16100000     -7.53900000
O     -4.98900000     -1.60900000      2.68700000
H     -4.57600000     -0.96000000      3.25800000
H     -4.92600000     -1.23100000      1.81000000
O      2.31000000     -4.01000000     -3.57600000
H      2.64200000     -4.79100000     -3.13200000
H      1.64500000     -3.66100000     -2.98200000
O      0.42100000     -6.62600000    -11.97100000
H      0.71500000     -7.41700000    -11.51800000
H      0.38000000     -6.87900000    -12.89300000
O      5.83400000    -16.39300000      3.22700000
H      4.96400000    -16.65700000      2.92900000
H      5.73000000    -15.47900000      3.49100000
O     -3.52100000      2.94600000      3.82300000
H     -3.47200000      3.28000000      2.92700000
H     -2.82000000      3.40300000      4.28800000
O     -0.89400000     -0.71400000     -3.87600000
H     -0.32000000     -0.49700000     -3.14200000
H     -1.66000000     -1.11900000     -3.47000000
O      3.09700000     -2.48900000    -13.16900000
H      3.66000000     -2.66900000    -12.41600000
H      2.47600000     -1.83300000    -12.85200000
O     -6.57300000     10.02600000      5.94600000
H     -6.28500000     10.15700000      6.84900000
H     -5.85900000     10.37700000      5.41300000
O    -14.33100000     -6.30000000     -4.80400000
H    -14.82600000     -5.48100000     -4.78900000
H    -14.87000000     -6.89600000     -5.32400000
O      9.70900000     -1.60600000    -13.53500000
H     10.37000000     -1.15100000    -13.01300000
H      9.93600000     -1.40100000    -14.44200000
O     -0.61400000     14.82000000     -4.06500000
H     -0.48700000     14.07300000     -4.65000000
H     -1.55100000     14.81300000     -3.86800000
O      8.10900000      9.35100000      7.42800000
H      7.59400000     10.14200000      7.58700000
H      9.01900000      9.63600000      7.51800000
O     11.01700000     -2.55900000      8.24300000
H     10.24100000     -3.07500000      8.46000000
H     11.68500000     -2.85900000      8.86000000
O      5.46000000    -13.78100000      4.06400000
H      6.15000000    -13.17400000      4.33400000
H      4.84200000    -13.78100000      4.79500000
O     12.87100000      2.88700000     -1.63000000
H     12.60800000      3.39700000     -0.86300000
H     12.29000000      3.18800000     -2.32800000
O     -9.11800000      3.12400000     -2.64400000
H     -9.88900000      3.34800000     -3.16500000
H     -8.59200000      3.92300000     -2.63800000
O      7.19100000      3.69500000      4.29400000
H      6.34700000      3.95900000      4.66100000
H      7.33500000      2.81300000      4.63700000
O    -10.78700000     -2.43300000     -8.68000000
H    -11.18000000     -3.28100000     -8.47200000
H    -11.26700000     -1.80800000     -8.13600000
O     -7.05600000      7.90500000     -1.88900000
H     -7.66700000      7.19300000     -1.70000000
H     -6.97500000      8.37900000     -1.06100000
O     14.25700000      8.37800000     -4.35200000
H     13.95400000      7.75500000     -3.69200000
H     14.76800000      7.85000000     -4.96500000
O     -2.25700000     14.45200000     10.67200000
H     -2.50400000     13.84000000      9.97900000
H     -1.29900000     14.44700000     10.66600000
O     -5.18000000     -2.47000000    -14.96400000
H     -5.47300000     -3.25200000    -15.43100000
H     -5.96400000     -1.92400000    -14.89600000
O     -7.73700000     -1.37400000     11.37400000
H     -7.01800000     -1.06300000     11.92400000
H     -7.54800000     -2.30200000     11.23400000
O      6.20400000     -1.36500000      9.06300000
H      5.48300000     -0.91800000      8.61900000
H      6.94200000     -1.28700000      8.45900000
O     17.04700000     -4.06500000      2.08100000
H     16.84500000     -4.33700000      1.18600000
H     17.48000000     -4.82600000      2.47000000
O      6.36100000    -11.96300000     -2.95800000
H      6.74400000    -12.23500000     -2.12400000
H      5.51400000    -11.58600000     -2.72200000
O      8.67500000     -3.06600000      2.57500000
H      8.74800000     -2.11500000      2.49800000
H      8.84700000     -3.39100000      1.69100000
O     -0.22600000     -6.65700000     -4.57200000
H     -0.88000000     -6.17200000     -5.07600000
H      0.08500000     -7.33400000     -5.17200000
O     -4.56400000     -1.73400000     10.76600000
H     -4.60000000     -2.62100000     11.12300000
H     -4.37800000     -1.17800000     11.52200000
O      4.45500000    -10.02300000    -13.76300000
H      4.99400000    -10.05600000    -12.97300000
H      5.05300000    -10.26200000    -14.47100000
O    -12.10300000      1.69800000     13.50300000
H    -11.39300000      2.03500000     12.95600000
H    -11.65900000      1.25000000     14.22200000
O     -0.91800000      8.26400000    -15.77100000
H     -0.21000000      8.49700000    -16.37100000
H     -0.90400000      7.30700000    -15.74400000
O    -13.18300000     -1.58300000      3.75400000
H    -13.37700000     -1.57200000      4.69100000
H    -13.78300000     -2.23600000      3.39300000
O     11.97300000      8.46100000    -10.47600000
H     11.42700000      9.08700000    -10.00100000
H     12.81400000      8.90700000    -10.58100000
O     -8.24600000     14.14900000     -7.13700000
H     -8.27800000     15.10400000     -7.17400000
H     -8.54500000     13.86500000     -8.00100000
O      3.53100000    -15.28300000     -7.30600000
H      3.07000000    -14.44800000     -7.38700000
H      4.30300000    -15.18600000     -7.86400000
O     -7.58700000     -4.40100000     -9.42800000
H     -6.63800000     -4.28700000     -9.48300000
H     -7.86600000     -4.52400000    -10.33500000
O      8.97700000     13.10300000      2.06100000
H      8.47900000     13.25500000      1.25800000
H      8.38500000     13.37000000      2.76400000
O     -4.71400000      4.79000000    -12.88200000
H     -4.26800000      4.70300000    -13.72500000
H     -5.07200000      3.91900000    -12.71000000
O     -3.28400000     16.88300000      0.86300000
H     -3.16100000     17.80900000      0.65200000
H     -2.43000000     16.59500000      1.18400000
O     -7.26300000     14.42800000     -4.43700000
H     -7.93400000     14.97800000     -4.03200000
H     -7.49700000     14.40900000     -5.36500000
O     -3.96800000    -12.83300000     -9.34500000
H     -4.89500000    -12.74500000     -9.56800000
H     -3.94600000    -13.52200000     -8.68100000
O      4.03700000      3.31000000     -3.74100000
H      3.79500000      2.62400000     -4.36300000
H      4.71200000      3.81600000     -4.19200000
O      5.69000000     -0.66500000      3.52200000
H      5.78600000     -1.44700000      4.06600000
H      5.88500000     -0.96600000      2.63400000
O     -1.17500000      3.57000000    -17.26200000
H     -0.80100000      2.96000000    -17.89700000
H     -1.98500000      3.87500000    -17.67000000
O     15.27100000      8.59800000     -0.04200000
H     14.32900000      8.51300000     -0.18900000
H     15.54900000      7.72600000      0.24100000
O     10.66700000      0.82900000      9.25300000
H      9.89300000      0.34100000      9.53100000
H     10.64900000      1.62800000      9.78000000
O     -2.32900000     -0.91700000     16.76400000
H     -1.99600000     -0.23500000     16.18100000
H     -2.77600000     -0.43900000     17.46200000
O     10.39300000     11.69200000     -0.82800000
H     10.92700000     12.46700000     -0.65600000
H     11.02800000     10.99300000     -0.98300000
O     -6.32400000    -13.48300000      8.48100000
H     -5.88500000    -12.85500000      9.05500000
H     -6.23500000    -13.10800000      7.60500000
O      6.55600000      7.63500000      5.88100000
H      6.22700000      8.26000000      5.23500000
H      7.16700000      8.14200000      6.41500000
O    -10.13900000      4.34600000    -11.70400000
H     -9.32200000      4.42600000    -11.21100000
H     -9.89600000      4.55700000    -12.60600000
O    -13.52400000     -8.13500000      1.66500000
H    -13.21100000     -8.13400000      0.76000000
H    -14.32900000     -8.65300000      1.63900000
O    -14.72600000      8.07400000      5.79200000
H    -14.29000000      7.40000000      5.27000000
H    -14.35400000      7.97700000      6.66800000
O     -5.62700000      0.00500000     -2.63400000
H     -5.19100000      0.68800000     -2.12400000
H     -5.88700000     -0.64900000     -1.98400000
O     -0.06100000     -8.44000000     -6.72200000
H     -0.21800000     -9.38400000     -6.69400000
H     -0.68200000     -8.11300000     -7.37300000
O      5.51100000    -10.20400000    -11.29500000
H      4.85600000    -10.48600000    -10.65700000
H      6.31400000    -10.65100000    -11.02900000
O    -13.44600000      0.17200000      1.39400000
H    -12.65300000     -0.05800000      0.90900000
H    -13.30900000     -0.19800000      2.26600000
O      7.85200000      6.11000000     14.41800000
H      7.75500000      7.03400000     14.64800000
H      8.05900000      6.11600000     13.48300000
O     -2.18300000     12.76200000    -10.38100000
H     -2.64400000     12.02100000    -10.77500000
H     -2.25300000     12.61300000     -9.43800000
O    -12.93300000      7.30100000      7.75700000
H    -12.48600000      6.45500000      7.79000000
H    -12.33000000      7.90800000      8.18700000
O      8.08300000     -8.52500000     -1.89300000
H      8.25000000     -8.99500000     -2.71000000
H      8.20400000     -7.60300000     -2.11900000
O     -3.67400000     -2.86300000     -5.94100000
H     -3.73500000     -2.63900000     -6.87000000
H     -3.23000000     -2.11400000     -5.54300000
O    -10.14000000     -9.04600000      8.64200000
H    -10.59600000     -9.50000000      7.93400000
H     -9.43100000     -9.63900000      8.89000000
O     -9.85200000     -8.61200000      0.30100000
H    -10.62000000     -9.12900000      0.54300000
H    -10.11900000     -8.14200000     -0.48900000
O     15.95400000     -4.13400000     -5.44600000
H     16.62300000     -3.45000000     -5.44500000
H     15.28200000     -3.81100000     -6.04600000
O      7.81000000      3.17700000     -3.74300000
H      8.04300000      2.25300000     -3.83400000
H      7.05800000      3.17700000     -3.15200000
O      0.73500000      2.43600000     16.79500000
H     -0.14100000      2.72000000     17.05400000
H      1.12600000      3.20800000     16.38500000
O    -11.00500000     10.78200000     -0.43800000
H    -10.95800000      9.95100000      0.03500000
H    -11.89600000     11.09600000     -0.28300000
O     12.53300000      8.47800000      2.16300000
H     12.07400000      9.31800000      2.17600000
H     13.34300000      8.64100000      2.64700000
O      0.45200000     -1.58900000     16.63500000
H     -0.50300000     -1.52400000     16.62500000
H      0.74800000     -0.84500000     16.11000000
O     -0.95400000      1.29300000      7.23100000
H     -1.76400000      0.80100000      7.36200000
H     -0.25900000      0.64200000      7.33200000
O     10.33000000      7.57400000    -12.45800000
H     10.90300000      7.90600000    -11.76600000
H     10.31300000      6.62700000    -12.32100000
O    -12.97500000     12.89600000      3.20600000
H    -12.17500000     12.47800000      2.88600000
H    -13.67800000     12.30400000      2.93800000
O      5.01300000     -4.34300000      6.61400000
H      4.51900000     -3.58900000      6.93700000
H      5.18900000     -4.86600000      7.39500000
O     10.07100000      2.86900000     12.73400000
H     10.93500000      3.23400000     12.54300000
H     10.25300000      2.05300000     13.19900000
O     -0.33100000      4.42600000      2.56200000
H     -0.67700000      4.55300000      1.67900000
H      0.53400000      4.03900000      2.42700000
O    -14.36900000     -0.11500000      6.69700000
H    -14.66900000      0.68300000      7.13200000
H    -13.43000000     -0.15000000      6.88400000
O      3.95600000     -2.82100000     16.84200000
H      3.00700000     -2.94300000     16.86900000
H      4.15300000     -2.68100000     15.91600000
O     -2.52100000      8.01200000      0.52500000
H     -1.69500000      7.95600000      0.04300000
H     -3.06000000      7.31100000      0.15800000
O    -14.32100000     -8.68900000      6.99600000
H    -14.79600000     -8.04900000      7.52600000
H    -14.44800000     -8.39500000      6.09400000
O     -9.60900000     -5.76500000     -4.19900000
H     -9.77000000     -5.57400000     -5.12300000
H     -9.06700000     -5.03600000     -3.89400000
O     11.37200000     -0.33700000    -11.94700000
H     11.49500000     -0.64200000    -11.04800000
H     12.25500000     -0.13200000    -12.25300000
O     -8.39300000     -0.52100000      2.32200000
H     -9.33600000     -0.68700000      2.32900000
H     -8.00100000     -1.35400000      2.58300000
O    -12.12600000     -1.46200000     12.74600000
H    -11.94500000     -0.67500000     12.23200000
H    -12.63400000     -1.14800000     13.49500000
O     -9.71200000     -1.48300000     -4.77500000
H     -9.87900000     -2.28000000     -5.27900000
H     -8.86700000     -1.16900000     -5.09700000
O     13.16300000      8.35800000      8.65700000
H     13.91100000      8.93000000      8.82600000
H     12.48400000      8.66900000      9.25600000
O     -8.08100000     -3.39800000      3.23100000
H     -7.44400000     -4.00800000      2.86000000
H     -8.21600000     -3.70600000      4.12700000
O     -2.95700000     17.97600000     -4.17100000
H     -2.69400000     17.32200000     -3.52300000
H     -2.51400000     18.77800000     -3.89500000
O     -2.81700000     -6.83000000      7.87200000
H     -2.46700000     -7.71500000      7.76700000
H     -3.01200000     -6.54200000      6.98000000
O      0.34400000      3.45000000    -10.37300000
H      1.16100000      2.98500000    -10.19300000
H     -0.14200000      3.40800000     -9.55000000
O     -7.66200000     -1.26000000    -14.56500000
H     -8.60500000     -1.18000000    -14.42700000
H     -7.29000000     -1.26000000    -13.68300000
O     -2.63100000     -7.66400000    -15.91600000
H     -3.06200000     -6.84400000    -16.15800000
H     -2.43100000     -8.08600000    -16.75100000
O     -8.87100000      6.39400000     -7.75300000
H     -8.74000000      7.25800000     -8.14400000
H     -8.94000000      5.80000000     -8.50000000
O      5.88200000     10.76000000    -13.06000000
H      6.48700000     11.18800000    -12.45400000
H      5.37500000     11.47800000    -13.43900000
O     -1.08600000      8.56100000     14.96000000
H     -1.76400000      8.08500000     14.48100000
H     -1.37100000      8.52900000     15.87400000
O      2.48500000    -12.67100000     -6.98300000
H      2.47800000    -11.73700000     -7.19300000
H      3.06500000    -12.74100000     -6.22400000
O     -6.11100000      3.04100000      6.40900000
H     -5.92300000      2.11500000      6.25700000
H     -7.04200000      3.06300000      6.62800000
O      1.47200000      6.54800000      0.95800000
H      0.99000000      6.95400000      1.67900000
H      1.22800000      7.06000000      0.18800000
O    -11.07100000    -13.35800000      2.75000000
H    -11.47100000    -13.59400000      1.91300000
H    -10.77900000    -14.19200000      3.11900000
O     -1.97600000     -6.04400000     -0.37000000
H     -2.13000000     -5.15500000     -0.69100000
H     -2.38500000     -6.60900000     -1.02600000
O     -3.19900000     -5.33400000    -16.97400000
H     -4.10300000     -5.09600000    -17.18000000
H     -2.96500000     -4.77000000    -16.23700000
O     11.68000000     -4.05800000      2.04200000
H     11.30700000     -3.24100000      2.37500000
H     12.44400000     -3.78200000      1.53500000
O      8.81400000      4.74500000      2.07400000
H      8.44000000      4.44600000      2.90300000
H      8.99300000      5.67500000      2.21300000
O     -1.67300000      5.65400000    -11.69000000
H     -1.13700000      5.11000000    -11.11200000
H     -2.52400000      5.21700000    -11.71000000
O     -0.47500000      3.12000000      9.12100000
H     -0.79400000      2.35900000      8.63500000
H      0.45400000      3.17300000      8.90000000
O     -9.08200000      6.43100000      3.96200000
H     -8.32300000      6.42500000      4.54600000
H     -9.77700000      6.84100000      4.47800000
O     -7.34700000    -10.40900000     -0.90500000
H     -6.86300000     -9.58600000     -0.83900000
H     -8.26800000    -10.14800000     -0.88600000
O      5.12300000      6.18300000     -9.24900000
H      4.26700000      5.90100000     -9.57200000
H      5.33600000      6.95300000     -9.77600000
O     -2.32900000     17.05200000      7.26300000
H     -2.56300000     16.35700000      6.64800000
H     -2.99600000     17.00100000      7.94800000
O      5.33900000     13.18500000     -5.71800000
H      5.09800000     13.51000000     -6.58500000
H      5.00200000     13.84500000     -5.11200000
O      9.31700000     -7.72800000     -8.79800000
H      8.87700000     -7.12800000     -8.19600000
H      9.54200000     -7.18700000     -9.55500000
O      5.50400000      2.02700000      9.03800000
H      6.36700000      2.01300000      8.62600000
H      4.88800000      1.99800000      8.30600000
O      2.33100000    -18.33500000     -1.74700000
H      2.08900000    -17.58000000     -2.28300000
H      2.92000000    -17.97700000     -1.08200000
O     13.42500000      6.70700000      6.03000000
H     12.67400000      6.52100000      5.46700000
H     13.12400000      7.40700000      6.60900000
O     10.94300000      6.92600000     -5.77900000
H     10.32700000      6.19400000     -5.74400000
H     11.39000000      6.90400000     -4.93300000
O     -1.25100000      6.32400000      8.32900000
H     -1.06100000      6.34300000      9.26700000
H     -1.54600000      5.42800000      8.16300000
O    -15.95100000     -6.47000000     -1.57900000
H    -15.80000000     -6.41200000     -0.63500000
H    -15.19800000     -6.02500000     -1.96900000
O      2.30200000     -9.17100000      6.99500000
H      2.24600000     -8.34200000      7.47000000
H      3.12200000     -9.56400000      7.29500000
O    -16.15800000      5.51700000     -6.42200000
H    -16.88000000      5.80900000     -5.86600000
H    -15.42300000      6.07700000     -6.17300000
O     -5.36900000     13.09500000      8.98700000
H     -5.58800000     12.18500000      9.18300000
H     -4.71100000     13.03900000      8.29400000
O      4.08700000     10.74700000     -5.12000000
H      4.62900000     11.43400000     -5.50800000
H      4.18500000     10.86900000     -4.17500000
O      7.74900000    -13.58000000      7.10600000
H      8.53600000    -13.99900000      6.75800000
H      7.23100000    -14.30300000      7.46300000
O      2.96500000      4.05600000    -17.09900000
H      3.91600000      4.12300000    -17.00900000
H      2.75900000      3.16700000    -16.80900000
O      6.65000000      0.44700000      0.63100000
H      6.44500000      0.71600000     -0.26400000
H      6.65900000      1.26400000      1.13000000
O      8.89200000      3.02000000    -15.27800000
H      8.96400000      2.60800000    -14.41700000
H      8.72000000      3.94200000    -15.09000000
O      3.24500000     14.25700000     11.20300000
H      3.12000000     13.31500000     11.31400000
H      3.78900000     14.51600000     11.94700000
O     -7.61500000     -4.09900000     10.06300000
H     -7.50700000     -4.30400000      9.13400000
H     -8.56200000     -4.02300000     10.18300000
O     12.04200000      6.49900000     -3.35400000
H     12.67800000      5.99100000     -2.85200000
H     11.77800000      7.20500000     -2.76300000
O     13.60200000     -5.14500000      8.41900000
H     14.09500000     -5.96400000      8.37700000
H     12.72600000     -5.40600000      8.70400000
O    -12.23500000      4.76000000      0.23000000
H    -12.91100000      5.38600000      0.49100000
H    -11.42400000      5.11700000      0.59100000
O     16.89900000      4.19600000     -3.44300000
H     17.09900000      3.27800000     -3.62600000
H     17.71800000      4.55700000     -3.10200000
O      2.36100000     -1.97100000    -10.22100000
H      3.02800000     -1.28800000    -10.16100000
H      2.85800000     -2.78800000    -10.26800000
O     -1.71300000     -4.14800000     13.21300000
H     -1.54300000     -4.76900000     12.50500000
H     -0.85400000     -3.78100000     13.42100000
O      1.19500000     10.80700000     12.74000000
H      1.38500000      9.94800000     13.11800000
H      1.73900000     10.84800000     11.95300000
O      7.33400000      8.67200000     -4.74800000
H      8.18300000      9.11400000     -4.77800000
H      7.52500000      7.77100000     -5.00800000
O    -15.85800000      9.36100000     -2.07800000
H    -15.20500000      8.91800000     -2.62100000
H    -16.53900000      9.63000000     -2.69400000
O     -5.00700000      5.02500000     11.96900000
H     -4.75600000      5.56100000     11.21600000
H     -5.86300000      5.36400000     12.23000000
O     -4.81400000      3.96500000     14.63500000
H     -4.97900000      4.12700000     13.70700000
H     -5.35500000      4.61000000     15.09100000
O      6.68400000     -5.89500000     -8.27000000
H      6.65900000     -5.32800000     -9.04000000
H      6.10100000     -6.62200000     -8.48900000
O     -1.43000000      5.59200000     10.97200000
H     -1.53700000      4.65100000     10.83600000
H     -2.30100000      5.89700000     11.22900000
O      4.54300000    -12.46100000      6.73400000
H      4.23400000    -13.35300000      6.89400000
H      4.78000000    -12.13000000      7.60000000
O      6.85600000     11.68300000     -8.83000000
H      6.95300000     12.24700000     -9.59700000
H      5.93200000     11.43500000     -8.83000000
O     -9.61100000    -13.02300000     -1.19600000
H    -10.01100000    -12.16200000     -1.31600000
H     -9.10200000    -13.16300000     -1.99500000
O      3.53100000    -10.31900000     -5.49500000
H      3.11500000     -9.74000000     -4.85600000
H      4.45600000    -10.07300000     -5.47600000
O     -1.70700000    -12.85800000      4.81800000
H     -1.20200000    -12.39600000      5.48600000
H     -1.63400000    -13.78200000      5.05900000
O      2.71000000     10.74300000     10.40900000
H      3.23500000     10.19900000      9.82100000
H      1.82800000     10.71300000     10.03900000
O    -13.24000000     -0.53600000     -9.84400000
H    -12.63800000     -0.27800000     -9.14500000
H    -12.70100000     -1.04800000    -10.44700000
O     -3.89800000      0.18000000      4.19200000
H     -3.78400000      1.09000000      3.91700000
H     -3.90100000      0.21700000      5.14900000
O     -9.44600000     -7.35300000      3.85000000
H     -9.22200000     -8.06100000      4.45400000
H     -8.87700000     -7.49400000      3.09400000
O     -2.12300000      1.63800000    -14.51400000
H     -2.47900000      2.52400000    -14.45400000
H     -1.22400000      1.71900000    -14.19500000
O      0.95000000     -9.17500000     -3.70200000
H      1.02000000     -9.30600000     -2.75600000
H      0.82800000     -8.23100000     -3.80300000
O      7.04300000     -6.42200000    -13.22200000
H      6.32200000     -6.37400000    -12.59400000
H      7.09300000     -5.54300000    -13.59800000
O      3.22900000     -7.85300000    -15.01000000
H      4.14900000     -7.83200000    -15.27300000
H      3.14500000     -8.65500000    -14.49400000
O     13.40700000     -1.42200000     -3.90500000
H     13.42200000     -2.22400000     -3.38300000
H     13.83700000     -0.76900000     -3.35300000
O     14.66100000      4.02800000      0.72300000
H     15.21100000      4.81100000      0.75900000
H     15.00800000      3.52600000     -0.01500000
O      2.72600000      7.85000000    -14.35100000
H      2.32600000      7.74000000    -15.21400000
H      3.65500000      7.66800000    -14.49400000
O      2.82700000     -3.05600000     11.99200000
H      2.59600000     -2.14000000     11.83600000
H      3.52800000     -3.01900000     12.64300000
O     -3.23600000      1.61500000      9.15600000
H     -2.84400000      0.82500000      9.52800000
H     -4.08100000      1.69400000      9.59700000
O     -7.53400000    -14.32900000     -2.97700000
H     -8.14800000    -14.62700000     -3.64900000
H     -6.87900000    -15.02500000     -2.92600000
O     -2.88100000      8.58800000     -9.17300000
H     -3.16000000      7.68300000     -9.03200000
H     -2.63700000      8.62200000    -10.09800000
O     -1.40300000     -9.36200000    -14.16100000
H     -1.70800000     -9.43600000    -13.25700000
H     -1.76800000     -8.53300000    -14.46900000
O      3.01300000     -5.54900000     13.38500000
H      2.43900000     -6.11400000     12.86700000
H      2.87900000     -4.67400000     13.02200000
O    -11.71700000     -7.46200000     -8.83600000
H    -12.06900000     -6.57800000     -8.94000000
H    -10.89500000     -7.33800000     -8.36200000
O     -3.84800000     10.25800000      4.92900000
H     -3.34400000      9.69200000      4.34400000
H     -4.00800000     11.05000000      4.41700000
O      2.47400000      0.38400000     15.52800000
H      2.25100000      1.13400000     16.08000000
H      3.41500000      0.26500000     15.65500000
O      8.80600000     12.92700000     -6.65800000
H      8.67600000     13.53900000     -5.93400000
H      7.93500000     12.82300000     -7.04200000
O    -14.55100000      3.08800000      2.94700000
H    -14.24000000      3.25500000      2.05700000
H    -14.94600000      2.21800000      2.90400000
O     -4.09400000      1.43700000     14.84700000
H     -4.86300000      0.87600000     14.95100000
H     -4.44300000      2.32800000     14.87100000
O     12.03400000     11.35800000     -4.38600000
H     12.53900000     11.30900000     -3.57400000
H     12.14800000     12.26000000     -4.68600000
O     -0.10300000    -14.06300000     -9.36600000
H      0.10500000    -14.42100000     -8.50300000
H     -0.33200000    -13.14900000     -9.19800000
O     -6.33800000     -7.31500000     13.90400000
H     -6.62900000     -6.73500000     14.60800000
H     -6.64200000     -6.89000000     13.10300000
O     -7.93700000     -7.72600000     -3.08500000
H     -8.19900000     -8.63200000     -3.24700000
H     -8.58000000     -7.20200000     -3.56400000
O     -7.39400000      5.58800000     13.20200000
H     -8.15100000      6.04700000     12.83900000
H     -7.76200000      5.00100000     13.86200000
O     14.11200000      5.89700000      9.62300000
H     14.05100000      6.56000000     10.31100000
H     13.79500000      6.34000000      8.83500000
O     10.13700000      4.95200000      7.18500000
H     10.04500000      4.18100000      6.62500000
H     10.94100000      5.37400000      6.88100000
O      5.42700000      3.06500000    -11.10200000
H      5.73600000      3.93100000    -11.36800000
H      5.08500000      2.67500000    -11.90600000
O      8.29000000     -0.97100000      6.96000000
H      8.91600000     -0.24800000      6.97300000
H      7.84400000     -0.88700000      6.11700000
O     -0.76800000    -16.34400000      0.69900000
H     -0.86000000    -16.93400000     -0.05000000
H     -1.64800000    -16.29400000      1.07300000
O     -1.32300000      1.09400000     14.86300000
H     -2.25000000      1.33300000     14.86600000
H     -0.89000000      1.81100000     15.32600000
O      1.43800000    -14.93500000      2.06700000
H      0.63600000    -15.26500000      1.66200000
H      1.16100000    -14.62400000      2.92900000
O     12.94600000      0.53100000     13.34300000
H     12.92600000      0.92600000     14.21500000
H     12.04000000      0.27000000     13.17800000
O     -5.84100000     13.87600000      0.77500000
H     -6.53500000     13.28700000      1.07000000
H     -5.44200000     13.42200000      0.03200000
O     -4.90400000     12.54000000     -1.24900000
H     -5.19100000     12.43700000     -2.15700000
H     -4.50000000     11.70000000     -1.02900000
O     -4.47900000    -13.59200000      4.42300000
H     -4.80300000    -13.21700000      3.60400000
H     -3.57500000    -13.28400000      4.48700000
O     15.46300000     -0.27700000    -10.55600000
H     14.75200000     -0.07400000     -9.94800000
H     15.59800000     -1.22000000    -10.46000000
O     13.69900000     -3.68700000      0.58200000
H     14.24000000     -3.22500000     -0.05900000
H     14.32200000     -4.19500000      1.10000000
O     -2.65600000     -8.92800000      1.40100000
H     -2.28000000     -9.08700000      0.53500000
H     -2.06900000     -9.38300000      2.00400000
O      9.34300000    -11.89200000     10.20000000
H      8.72800000    -12.62300000     10.25000000
H      8.78900000    -11.12000000     10.08300000
O     -3.00100000    -16.70200000      1.77600000
H     -3.30300000    -17.34700000      2.41500000
H     -3.80100000    -16.27000000      1.47500000
O      6.03900000     -9.34000000     -5.04200000
H      6.92300000     -9.53900000     -4.73400000
H      5.95200000     -8.39400000     -4.92400000
O     -3.46800000      6.31000000     -1.61900000
H     -4.35000000      6.15600000     -1.28200000
H     -3.59800000      6.86400000     -2.38900000
O      4.15800000      2.72700000      6.76700000
H      4.80900000      3.42800000      6.76000000
H      3.86400000      2.66300000      5.85900000
O    -11.76400000     -9.85300000      6.55600000
H    -12.14900000    -10.60900000      6.11100000
H    -12.51500000     -9.31800000      6.81100000
O      9.19000000    -10.31600000     -7.73000000
H      9.60900000     -9.45800000     -7.66900000
H      9.15600000    -10.50000000     -8.66900000
O    -11.28100000      0.38300000     -0.25200000
H    -10.36800000      0.63500000     -0.39000000
H    -11.71700000      0.60400000     -1.07500000
O     -2.55000000      4.08300000      7.48300000
H     -2.27000000      3.72300000      6.64100000
H     -2.17100000      3.49200000      8.13400000
O     -2.09700000     -3.44600000     -0.99600000
H     -1.39300000     -2.82500000     -0.80800000
H     -2.87800000     -2.90100000     -1.08900000
O     13.41200000     -4.16800000     -7.74200000
H     12.55600000     -3.98200000     -7.35800000
H     13.99000000     -3.49800000     -7.37600000
O      8.41800000     -7.48700000      8.89600000
H      8.03900000     -8.34200000      9.10100000
H      7.84600000     -7.12700000      8.21800000
O     -0.81200000      7.97800000     -4.40600000
H     -1.16000000      8.76700000     -3.99100000
H      0.02100000      7.82100000     -3.96000000
O    -10.80000000     -6.65300000     -1.70000000
H    -10.24200000     -6.40600000     -2.43800000
H    -10.64000000     -5.97800000     -1.04100000
O      5.43300000      5.54000000     -5.40100000
H      5.16700000      6.40400000     -5.71500000
H      5.65200000      5.05400000     -6.19600000
O      0.03100000     12.51600000     -5.40300000
H      0.57500000     12.93700000     -6.06900000
H      0.62800000     12.35700000     -4.67200000
O      5.04600000      2.77600000    -13.81600000
H      5.42900000      2.77500000    -14.69300000
H      4.45500000      3.52900000    -13.81300000
O     -8.47800000     -7.21000000     10.04100000
H     -8.91500000     -7.67700000      9.32900000
H     -9.16100000     -7.08400000     10.70000000
O    -10.24100000     -3.95900000     10.03400000
H    -10.69900000     -4.44100000     10.72200000
H    -10.64100000     -3.08900000     10.04400000
O      5.19500000      4.98000000      5.32500000
H      5.30700000      5.77300000      5.84900000
H      4.78800000      5.28400000      4.51400000
O     -5.01400000     -8.81800000    -14.57400000
H     -4.28200000     -8.27100000    -14.85700000
H     -5.77300000     -8.23500000    -14.60100000
O    -11.57900000      6.78800000     -2.01400000
H    -12.36700000      6.35200000     -2.33800000
H    -11.13800000      7.10200000     -2.80300000
O     13.66100000      2.33800000    -11.42700000
H     14.44500000      1.79000000    -11.39000000
H     13.15700000      2.08800000    -10.65300000
O      0.83500000      9.22000000      6.93400000
H      1.51300000      9.73700000      6.50000000
H      0.91400000      8.34800000      6.54700000
O     -7.68500000     -1.77200000      6.21400000
H     -7.01500000     -2.32500000      5.81100000
H     -8.47600000     -2.31000000      6.20700000
O     -9.09300000     11.52100000     -2.47000000
H     -9.61800000     11.86400000     -3.19300000
H     -9.73200000     11.30600000     -1.79100000
O      3.70100000     -4.69800000    -15.10500000
H      3.71600000     -5.59900000    -14.78200000
H      3.20300000     -4.21500000    -14.44500000
O      3.67400000      0.29000000     10.04800000
H      4.19100000      0.94100000      9.57200000
H      4.27800000     -0.06500000     10.70000000
O     -2.77200000     -2.90600000      5.14300000
H     -3.45700000     -3.49700000      5.45500000
H     -3.22800000     -2.08400000      4.96500000
O     -1.66900000    -10.68100000      3.29100000
H     -0.99900000    -10.17900000      3.75600000
H     -1.64200000    -11.54800000      3.69600000
O     -8.68600000     -9.33100000     -7.87700000
H     -9.42800000     -9.62200000     -7.34700000
H     -8.80100000     -8.38300000     -7.95100000
O     12.39300000      9.55200000      5.77500000
H     13.01600000     10.25700000      5.95000000
H     12.89400000      8.90900000      5.27400000
O      1.21500000      1.24000000     -7.33300000
H      0.31600000      1.29100000     -7.65800000
H      1.40000000      0.30200000     -7.29100000
O      7.38100000      8.41200000     -1.99300000
H      6.97600000      8.56100000     -2.84700000
H      7.34200000      9.26400000     -1.55800000
O     -9.68100000    -12.68000000      9.92600000
H     -9.35200000    -11.99800000      9.34100000
H     -9.52300000    -12.33800000     10.80600000
O      5.72800000      5.70800000    -12.09600000
H      5.05100000      5.87300000    -12.75200000
H      5.90300000      6.56600000    -11.71100000
O    -10.27100000     11.84900000     -7.03400000
H    -10.59900000     12.66900000     -7.40300000
H     -9.87800000     11.39200000     -7.77800000
O      1.93000000     17.90400000     -2.55300000
H      1.94100000     17.21500000     -3.21700000
H      1.92300000     17.43400000     -1.72000000
O      3.99800000      9.89900000      8.11500000
H      3.92700000      8.96200000      8.30100000
H      4.86600000     10.00100000      7.72500000
O      7.62600000     14.61800000     -1.03900000
H      7.89500000     15.44500000     -0.63900000
H      8.00600000     14.64100000     -1.91700000
O      5.79700000      3.46800000     11.19300000
H      5.24000000      4.20000000     10.92900000
H      5.66000000      2.80600000     10.51500000
O      9.37600000     10.06500000      1.04000000
H      9.78600000     10.62300000      1.70000000
H      9.64700000     10.44400000      0.20400000
O    -13.38500000      1.71400000     10.88700000
H    -13.34800000      1.94300000     11.81600000
H    -14.04400000      1.02100000     10.83700000
O     11.12500000      3.96100000     -8.03300000
H     11.68100000      3.90600000     -7.25600000
H     11.60000000      3.46900000     -8.70300000
O      8.35600000      1.90700000     10.75000000
H      7.55100000      1.63200000     11.18800000
H      8.92500000      2.20400000     11.46000000
O     -0.84500000      2.93800000     11.72700000
H     -0.46300000      2.81800000     10.85800000
H     -1.49200000      2.23600000     11.80300000
O    -14.58800000     -3.27100000     -9.40600000
H    -15.02400000     -2.85300000     -8.66300000
H    -14.15200000     -2.55100000     -9.86300000
O      8.95800000      7.38100000     -9.29900000
H      9.15100000      6.57500000     -9.77800000
H      9.81700000      7.76400000     -9.12000000
O      3.88900000      6.39800000      3.28900000
H      3.16000000      5.77800000      3.30800000
H      3.47400000      7.25800000      3.35600000
O     14.47400000      1.83100000      9.63000000
H     14.86500000      2.29600000      8.89000000
H     13.71300000      2.35900000      9.87000000
O      3.62600000      6.93700000     -1.07900000
H      4.27200000      6.26900000     -1.30900000
H      3.27500000      6.65100000     -0.23600000
O      2.67100000      5.54100000    -10.21300000
H      2.38600000      4.62700000    -10.18900000
H      1.86400000      6.04000000    -10.34200000
O     14.62100000      5.95800000     -2.80900000
H     15.16400000      5.17800000     -2.69700000
H     15.24700000      6.68000000     -2.86600000
O      5.52900000    -10.65800000     11.65500000
H      6.27800000    -10.65600000     12.25100000
H      4.79600000    -10.35700000     12.19100000
O     -9.54700000      3.40100000      5.84200000
H    -10.16000000      3.33200000      5.11000000
H     -9.20800000      2.51300000      5.95400000
O     11.63000000     -1.43100000      5.58100000
H     11.43000000     -1.54900000      6.51000000
H     12.47400000     -1.86700000      5.46100000
O      8.79000000      1.62600000     -0.80400000
H      7.98700000      1.39300000     -1.27100000
H      8.84300000      2.57900000     -0.87900000
O      4.66600000     -5.42100000     -2.35200000
H      5.61800000     -5.51700000     -2.39900000
H      4.50000000     -5.11300000     -1.46100000
O      6.53400000     13.37000000      8.96700000
H      5.76400000     13.85700000      8.67300000
H      6.27900000     13.00800000      9.81600000
O    -11.79400000     -0.08000000     -7.41400000
H    -12.59800000      0.17500000     -6.96100000
H    -11.23700000      0.69800000     -7.36900000
O      1.34700000     10.51400000    -15.27700000
H      1.82800000      9.72200000    -15.51500000
H      0.86100000     10.27100000    -14.48900000
O     -2.82800000      4.51700000    -14.88000000
H     -2.97600000      4.30000000    -15.80100000
H     -2.01100000      5.01500000    -14.87900000
O      9.70100000    -11.64400000      2.75200000
H      9.83500000    -11.02600000      3.47100000
H      9.82000000    -11.11900000      1.96000000
O      6.96200000     -0.56000000     -9.21900000
H      7.09000000      0.35100000     -9.48500000
H      7.34000000     -1.07400000     -9.93200000
O     11.89500000     -3.72700000     12.23600000
H     12.70100000     -3.22400000     12.34900000
H     11.27800000     -3.10600000     11.84900000
O     -7.79400000    -10.58200000      9.58300000
H     -7.23000000    -11.15900000     10.09900000
H     -7.19700000    -10.14700000      8.97400000
O      0.50900000     -6.82700000      0.51700000
H     -0.32900000     -6.63000000      0.10000000
H      0.95400000     -5.98100000      0.57300000
O      0.42500000      5.31900000    -16.09900000
H     -0.07900000      4.60000000    -16.47800000
H      1.33300000      5.12600000    -16.33400000
O    -10.42200000     11.74700000      7.77200000
H    -11.22400000     11.62500000      8.28000000
H    -10.22400000     12.67900000      7.85700000
O      3.76900000     -7.77800000     -1.05400000
H      4.29600000     -7.58500000     -0.27900000
H      4.02100000     -7.10700000     -1.68900000
O    -13.30000000      4.32500000     -8.16900000
H    -13.55000000      5.04600000     -7.59100000
H    -13.91700000      3.62400000     -7.95800000
O     -2.95700000     -6.47300000      2.31900000
H     -2.76000000     -6.01900000      1.50000000
H     -2.85000000     -7.40100000      2.11100000
O    -15.77500000      0.44100000      3.42900000
H    -15.69800000     -0.35700000      2.90700000
H    -15.46700000      0.18900000      4.30000000
O      4.52900000     12.47900000      4.61800000
H      4.41800000     11.58600000      4.94400000
H      4.88700000     12.37000000      3.73700000
O      8.29000000    -10.26500000    -10.36800000
H      8.12600000     -9.52900000     -9.77900000
H      8.39500000     -9.86300000    -11.23000000
O      4.95600000    -10.79800000      4.76200000
H      4.25900000    -10.75900000      4.10800000
H      4.68800000    -11.50000000      5.35600000
O      4.11700000      9.87500000      0.00200000
H      4.29700000      9.91000000      0.94200000
H      3.82100000      8.97800000     -0.15100000
O    -11.46500000      7.76800000      5.07500000
H    -11.77000000      8.32400000      5.79200000
H    -11.07000000      7.01200000      5.51000000
O     -6.91700000      9.06100000     -4.42900000
H     -7.10400000      8.87900000     -3.50800000
H     -7.00100000     10.01100000     -4.50700000
O      2.94800000     12.96000000      1.63800000
H      3.08100000     12.01200000      1.60400000
H      2.47600000     13.10600000      2.45800000
O      2.15400000    -12.70200000      0.62200000
H      2.67600000    -12.11900000      1.17200000
H      1.72100000    -13.29100000      1.24000000
O     -7.89900000     -7.71100000      1.85900000
H     -8.55200000     -8.09800000      1.27600000
H     -7.06000000     -8.01000000      1.50900000
O     -9.82300000      5.49800000     -5.47300000
H    -10.20700000      6.37400000     -5.49100000
H     -9.16800000      5.50900000     -6.17100000
O     -6.30900000     -9.94400000      3.91800000
H     -6.96200000     -9.32400000      3.59400000
H     -5.54300000     -9.40400000      4.11300000
O    -13.88300000     11.00800000     -0.37400000
H    -14.46500000     10.68200000     -1.06000000
H    -14.27100000     10.68700000      0.44100000
O      5.18400000     14.59100000      1.86200000
H      5.60400000     14.17400000      1.10900000
H      4.28900000     14.25200000      1.85500000
O     12.45900000     -3.60800000    -10.58400000
H     12.13900000     -4.01300000    -11.39000000
H     12.57400000     -4.34000000     -9.97800000
O     -5.70200000     14.95100000      4.61300000
H     -5.87600000     15.54100000      3.88000000
H     -6.55300000     14.56100000      4.81300000
O     11.31000000     -1.13100000      2.66800000
H     12.18400000     -0.74500000      2.72900000
H     11.01700000     -1.20700000      3.57600000
O      2.27400000     11.19100000     -7.04900000
H      2.83000000     10.93300000     -6.31400000
H      2.07300000     10.37000000     -7.49700000
O      8.71900000      4.32000000     -0.52100000
H      8.96600000      4.30300000      0.40400000
H      7.95100000      4.89000000     -0.55400000
O     15.76700000      2.97200000      7.03400000
H     15.93900000      3.78700000      6.56200000
H     15.06300000      2.55200000      6.53900000
O      7.37700000      6.80000000     -7.10800000
H      6.60900000      6.80000000     -7.67900000
H      8.09300000      7.09500000     -7.67000000
O     12.90200000      1.77000000     -8.74800000
H     13.36300000      1.56100000     -7.93600000
H     12.67700000      0.91800000     -9.12200000
O      0.57100000     -2.92600000     -5.79200000
H      0.90600000     -3.70200000     -5.34300000
H     -0.12400000     -2.59900000     -5.21900000
O    -14.10700000      4.13900000      7.62700000
H    -13.38900000      3.53000000      7.80000000
H    -14.72200000      3.63900000      7.09100000
O     -1.41700000      1.99500000     -4.98300000
H     -1.01000000      1.13100000     -4.92700000
H     -0.68200000      2.60800000     -4.95500000
O     15.86100000      5.27400000      5.94200000
H     16.27700000      5.90300000      6.53100000
H     15.05000000      5.70200000      5.66800000
O      3.62100000      2.51100000     -7.10800000
H      4.19800000      2.07900000     -6.47900000
H      2.80300000      2.01600000     -7.06100000
O      9.69300000     13.82300000     -2.88800000
H      9.26900000     13.01200000     -3.17200000
H     10.06500000     13.61100000     -2.03200000
O      7.15000000      9.68300000     10.31500000
H      7.53500000      9.48600000      9.46100000
H      6.80600000     10.57100000     10.22400000
O     11.01800000      8.62900000     -7.82200000
H     11.18700000      9.54400000     -7.60000000
H     10.81100000      8.21300000     -6.98500000
O     -6.27500000     -1.43100000    -12.31900000
H     -5.43200000     -1.64400000    -12.72000000
H     -6.05300000     -0.85500000    -11.58700000
O    -16.43300000      4.44300000     -3.30400000
H    -17.07000000      4.98300000     -3.77200000
H    -16.81900000      3.56800000     -3.29800000
O      7.46700000     -5.84400000     -2.20300000
H      8.29900000     -5.95900000     -1.74300000
H      7.66900000     -5.23500000     -2.91400000
O     10.44000000     15.54700000      1.51900000
H     10.05200000     14.68600000      1.36400000
H      9.69300000     16.14400000      1.55100000
O      9.68200000     -5.15800000      0.39200000
H     10.47500000     -4.92600000      0.87400000
H      9.97900000     -5.78100000     -0.27100000
O     10.47700000    -12.96400000     -4.37000000
H      9.71300000    -13.11900000     -4.92500000
H     11.13300000    -13.58600000     -4.68500000
O      9.32200000     10.71700000     -9.38100000
H      8.55600000     11.06200000     -8.92200000
H      9.97000000     10.57400000     -8.69100000
O     14.41500000     -0.78700000      0.89500000
H     14.03300000      0.03800000      1.19400000
H     14.99900000     -1.05200000      1.60600000
O    -12.51800000     -4.15300000      8.74700000
H    -12.00700000     -4.89700000      8.42700000
H    -12.35700000     -4.14100000      9.69100000
O    -13.01300000      6.89700000      3.03800000
H    -12.78300000      7.25200000      2.17900000
H    -12.62000000      7.50800000      3.66200000
O      7.43800000      5.77100000      8.42500000
H      8.18300000      6.03000000      7.88300000
H      7.51300000      4.81900000      8.49700000
O    -11.59400000      9.54200000     -6.96800000
H    -11.24000000     10.43100000     -6.93300000
H    -12.53200000      9.66400000     -7.11300000
O      5.97900000     -6.90900000      7.86100000
H      5.34700000     -7.53300000      8.21800000
H      5.81200000     -6.91200000      6.91800000
O      1.11900000    -10.53700000    -15.62700000
H      0.74900000     -9.92200000    -14.99400000
H      0.74100000    -11.38300000    -15.38800000
O      5.54800000     -7.66300000    -10.46300000
H      5.72000000     -8.48700000    -10.91900000
H      5.22100000     -7.92900000     -9.60300000
O     11.46100000      6.18700000     12.44900000
H     10.74400000      6.21300000     11.81500000
H     11.86900000      5.33100000     12.31400000
O     10.19300000      9.46400000     -4.64900000
H     10.74700000     10.24500000     -4.67900000
H     10.68100000      8.80600000     -5.14400000
O      0.34900000    -14.44000000     -6.63700000
H      0.83800000    -15.05200000     -6.08600000
H      0.64900000    -13.57500000     -6.35700000
O     -7.10700000      2.14200000     13.72600000
H     -6.83700000      2.26500000     12.81600000
H     -6.91000000      1.22400000     13.91200000
O     14.97200000      0.79300000     -4.74600000
H     14.28300000      0.98700000     -4.11200000
H     15.69100000      1.37800000     -4.50600000
O      6.48500000     -0.48200000     11.69800000
H      6.84700000     -1.19300000     12.22700000
H      6.41600000     -0.84900000     10.81700000
O     -6.33700000      0.38900000      0.57200000
H     -7.06300000      0.41100000      1.19600000
H     -6.40000000     -0.47300000      0.16100000
O     -4.92900000     -4.06300000      7.15300000
H     -4.19000000     -4.46600000      7.60800000
H     -5.03600000     -3.21100000      7.57600000
O     -9.05900000    -15.65600000      2.19300000
H     -8.16400000    -15.35400000      2.03600000
H     -9.25300000    -16.22600000      1.44900000
O     10.30100000     12.09500000      5.83600000
H      9.83600000     12.82500000      6.24400000
H     10.49900000     11.50200000      6.56100000
O    -16.12500000     -2.05000000      6.65600000
H    -15.58900000     -2.73500000      7.05500000
H    -15.62800000     -1.24400000      6.79600000
O     -1.48700000      5.20300000     -0.00500000
H     -2.00600000      5.45100000     -0.77000000
H     -0.68400000      5.71800000     -0.08300000
O      1.68200000     -4.97000000    -17.53700000
H      1.89200000     -4.57900000    -16.68900000
H      1.67100000     -4.23100000    -18.14500000
O      6.70100000     -4.01700000    -10.20500000
H      5.95100000     -4.47900000    -10.58000000
H      7.00900000     -3.44800000    -10.91000000
O     -6.22900000      2.98300000      3.20000000
H     -5.51200000      2.97900000      3.83400000
H     -5.79500000      2.99800000      2.34700000
O     -1.99800000      5.51900000     14.11800000
H     -1.36600000      5.42800000     13.40500000
H     -1.93800000      4.69200000     14.59800000
O     12.11500000      2.80100000      7.27700000
H     11.24100000      2.65300000      6.91500000
H     12.50500000      1.92800000      7.32500000
O     -7.87600000      0.34900000     16.51800000
H     -8.07100000     -0.16600000     15.73500000
H     -8.16400000     -0.20300000     17.24500000
O     10.07100000      0.63600000     14.41300000
H      9.39300000      1.25900000     14.67200000
H     10.50900000      0.40400000     15.23200000
O     -1.52700000      1.31100000    -11.08900000
H     -0.97500000      1.98700000    -11.48300000
H     -2.29700000      1.78500000    -10.77300000
O     -3.20900000     -0.60400000    -12.94300000
H     -3.23500000     -0.08000000    -13.74400000
H     -3.01900000      0.02700000    -12.25000000
O     14.25700000     -7.97600000      8.27700000
H     13.72500000     -7.83000000      7.49600000
H     14.13700000     -8.90400000      8.48000000
O    -11.17600000      9.07800000      9.25300000
H    -10.24200000      8.90100000      9.14000000
H    -11.23500000      9.52000000     10.09900000
O     15.73300000     -6.70900000     -0.92400000
H     15.21900000     -6.61400000     -0.12200000
H     15.32800000     -6.09900000     -1.54100000
O     -9.58400000      4.91000000      1.67600000
H     -9.49400000      5.38100000      2.50400000
H     -9.19100000      4.05400000      1.84400000
O      1.78800000     16.05500000      1.55000000
H      1.74700000     16.11700000      2.50500000
H      2.38400000     16.75800000      1.29000000
O    -14.10200000      0.60000000     -6.23700000
H    -14.30700000      0.45000000     -5.31400000
H    -14.63100000      1.36100000     -6.47800000
O      8.45100000     -0.51800000     -6.44200000
H      9.30400000     -0.09000000     -6.51400000
H      7.99200000     -0.27200000     -7.24500000
O     -2.58500000     -3.90100000    -14.64400000
H     -2.32700000     -4.21200000    -13.77700000
H     -3.45300000     -3.52000000    -14.51400000
O      0.17000000    -12.44400000    -13.82400000
H      0.72300000    -11.73500000    -13.49600000
H      0.16400000    -13.09000000    -13.11900000
O     -2.84800000     13.02900000      7.89800000
H     -2.82200000     13.51300000      7.07300000
H     -1.92900000     12.91900000      8.14200000
O     12.62900000      8.40500000     -0.55100000
H     12.58700000      8.16700000      0.37500000
H     11.72400000      8.34000000     -0.85600000
O     -5.20700000     -9.65100000      8.39100000
H     -4.87300000    -10.12800000      7.63100000
H     -5.42300000     -8.78200000      8.05300000
O      2.59500000     -0.88700000    -15.71000000
H      2.89400000     -0.98900000    -14.80700000
H      3.31100000     -1.23800000    -16.24000000
O     -5.24700000    -11.88700000     10.58500000
H     -4.75600000    -11.10700000     10.84600000
H     -5.63000000    -12.21200000     11.40000000
O      3.00400000      9.09400000     -8.74000000
H      3.34800000      8.41800000     -8.15600000
H      2.29500000      8.66100000     -9.21600000
O      4.80700000      5.01200000      0.78100000
H      5.51900000      5.64500000      0.68400000
H      4.29400000      5.34000000      1.51900000
O     -1.55500000      8.39800000    -11.62300000
H     -1.72100000      7.48400000    -11.85300000
H     -1.95700000      8.90000000    -12.33300000
O      4.68300000    -11.82400000      9.25500000
H      5.37500000    -11.65800000      9.89500000
H      3.88900000    -11.92200000      9.78100000
O     -1.30900000     11.00800000     13.45700000
H     -0.50900000     11.01900000     12.93300000
H     -1.25200000     10.19800000     13.96400000
O    -11.04600000    -11.18700000     -2.26200000
H    -11.56200000    -11.11800000     -1.45900000
H    -11.60300000    -11.68100000     -2.86300000
O     12.03500000      1.80100000     -4.06700000
H     11.78700000      1.94500000     -4.98100000
H     11.20100000      1.70600000     -3.60600000
O    -11.95800000     -7.51700000     -4.86300000
H    -11.09700000     -7.10300000     -4.81000000
H    -12.57500000     -6.78500000     -4.87900000
O     -3.43900000     11.68300000     11.61400000
H     -3.25100000     12.56500000     11.29400000
H     -2.64900000     11.42900000     12.09200000
O     -9.72700000     -4.88500000      0.36500000
H     -9.44000000     -3.97800000      0.47700000
H     -9.22900000     -5.37600000      1.01900000
O     -0.36700000     14.28800000      1.25600000
H      0.39500000     14.83400000      1.06200000
H     -0.04300000     13.63800000      1.88100000
O      2.05100000      3.16800000      8.60900000
H      2.46200000      3.22400000      7.74600000
H      2.38300000      2.35000000      8.97900000
O      7.64100000     -0.11900000     -3.88700000
H      7.81600000     -0.26000000     -4.81700000
H      7.93800000     -0.92400000     -3.46200000
O     -7.48200000     -0.78400000     -6.39200000
H     -7.61300000     -1.00900000     -7.31300000
H     -7.14600000     -1.58800000     -5.99600000
O     -3.72800000      6.25800000      4.54400000
H     -3.93300000      5.77200000      3.74500000
H     -4.13100000      5.74500000      5.24600000
O     -4.18800000    -15.01100000     -7.93000000
H     -5.04500000    -15.37600000     -7.71200000
H     -3.60400000    -15.76900000     -7.95900000
O     -1.30800000     -9.06500000    -10.88900000
H     -0.39600000     -8.78300000    -10.95400000
H     -1.27600000     -9.86000000    -10.35600000
O     -9.12100000     -6.51400000    -12.94700000
H     -8.65100000     -5.86600000    -12.42100000
H     -9.14200000     -6.13800000    -13.82700000
O     -1.20500000      7.30300000      5.71300000
H     -1.92900000      6.87800000      5.25500000
H     -1.19600000      6.89400000      6.57900000
O      2.92000000    -12.77700000     -4.08400000
H      3.13400000    -11.90200000     -4.40600000
H      3.42400000    -12.86600000     -3.27500000
O      1.12600000      9.41700000    -12.40700000
H      1.73600000      8.84000000    -12.86700000
H      0.39800000      8.84700000    -12.16100000
O     13.97400000     10.32900000     -6.28600000
H     14.04600000      9.57600000     -5.70000000
H     13.16400000     10.76300000     -6.02000000
O     -5.47500000     -1.23400000      8.13800000
H     -5.84700000     -1.24400000      9.02000000
H     -6.20400000     -1.47400000      7.56700000
O     -8.18700000      4.99600000    -10.02100000
H     -7.66200000      5.72700000    -10.34700000
H     -7.56000000      4.44000000     -9.55800000
O     -2.24600000     -5.32100000     -5.61800000
H     -2.75100000     -4.52700000     -5.44600000
H     -2.57300000     -5.63500000     -6.46100000
O    -12.10400000      3.80200000      4.46200000
H    -12.98800000      3.64200000      4.13200000
H    -11.87800000      4.67100000      4.13000000
O     -8.80700000     -6.67700000     -8.24500000
H     -9.06400000     -5.75600000     -8.20400000
H     -7.92400000     -6.66400000     -8.61300000
O      3.76100000     -4.82300000      3.88400000
H      3.93200000     -4.94700000      4.81700000
H      4.61900000     -4.91300000      3.46900000
O      1.42800000     12.14100000    -12.00900000
H      1.15600000     11.22500000    -11.97200000
H      2.35700000     12.10600000    -12.23600000
O     -1.06400000     -9.74400000     12.96600000
H     -0.25600000    -10.14800000     13.28200000
H     -1.66200000    -10.47900000     12.82900000
O     13.45800000      0.54800000      3.39100000
H     13.09600000      1.42500000      3.26100000
H     14.10500000      0.65700000      4.08800000
O     -3.02300000      0.62400000     12.44800000
H     -2.24500000      0.27600000     12.88300000
H     -3.60900000      0.86800000     13.16400000
O      5.73700000      1.43300000     -5.39500000
H      6.42000000      1.77300000     -5.97200000
H      6.20300000      0.86300000     -4.78200000
O     -3.91900000      2.31400000     -9.56200000
H     -3.79000000      2.15800000     -8.62600000
H     -3.95900000      3.26600000     -9.64300000
O     -3.86800000     11.26300000    -12.04300000
H     -3.83200000     12.07500000    -12.54900000
H     -3.55900000     10.58900000    -12.64800000
O     -7.37400000     11.44100000      1.77900000
H     -8.17200000     11.83000000      1.42100000
H     -7.62100000     11.15000000      2.65700000
O     -8.39700000      8.53100000      8.85700000
H     -7.51600000      8.83500000      9.07300000
H     -8.31000000      8.14100000      7.98700000
O     -2.01800000     -9.87000000     -1.52600000
H     -2.85000000    -10.31700000     -1.37000000
H     -1.35700000    -10.55700000     -1.43900000
O     -9.46700000     -3.89500000     -6.20900000
H     -8.53800000     -3.78700000     -6.00900000
H     -9.56800000     -3.51900000     -7.08400000
O    -11.86100000     -5.20300000      5.53100000
H    -11.44800000     -5.22000000      4.66700000
H    -11.72400000     -6.08400000      5.87900000
O      3.84200000    -13.38700000     -1.56200000
H      3.12600000    -13.42500000     -0.92900000
H      4.62700000    -13.57700000     -1.04900000
O     -9.46000000     -6.43700000     13.23300000
H     -9.63000000     -7.31900000     13.56400000
H    -10.10000000     -5.88500000     13.68400000
O     -0.21100000    -11.96300000      7.21800000
H     -0.02400000    -12.84700000      7.53400000
H      0.63000000    -11.64300000      6.89100000
O      6.59200000     10.17900000      1.25700000
H      6.44800000     10.33700000      0.32500000
H      7.54100000     10.23700000      1.36600000
O     -6.84900000      7.29300000    -11.24800000
H     -7.66500000      7.68100000    -11.56400000
H     -6.24400000      7.37500000    -11.98500000
O     -2.30600000     -0.93200000      9.35300000
H     -1.48300000     -1.42100000      9.36600000
H     -2.93500000     -1.51000000      9.78300000
O     -1.51000000     -5.20200000     15.76300000
H     -1.47600000     -6.13100000     15.53500000
H     -1.40700000     -4.74700000     14.92800000
O    -10.24300000     -1.14700000    -13.57700000
H    -10.43000000     -0.32800000    -13.11800000
H    -10.54700000     -0.99500000    -14.47200000
O      5.26100000     -5.80600000     16.29600000
H      4.53700000     -6.42600000     16.38400000
H      4.86700000     -4.95200000     16.47200000
O      0.93200000      1.64700000    -13.58900000
H      1.53800000      2.17300000    -13.06700000
H      0.74500000      0.88400000    -13.04200000
O     -3.46500000     14.11100000     -7.68400000
H     -3.46700000     14.21200000     -6.73200000
H     -2.94300000     13.32400000     -7.84100000
O     -6.60600000    -14.81000000      2.51500000
H     -6.98600000    -13.93200000      2.54000000
H     -6.13700000    -14.84500000      1.68100000
O      4.46700000     15.95800000     -6.88900000
H      5.05100000     16.49900000     -6.35700000
H      3.64600000     16.44900000     -6.91600000
O     12.99700000      4.00500000     -5.92800000
H     12.85300000      4.21600000     -5.00500000
H     13.90500000      4.25900000     -6.09300000
O      1.34800000     -0.72600000     10.87500000
H      1.43500000     -0.06300000     11.56100000
H      1.92000000     -0.41800000     10.17200000
O     -8.53000000    -11.98000000     -8.91500000
H     -7.64300000    -12.24300000     -9.16100000
H     -8.43200000    -11.08600000     -8.58800000
O     10.77900000     -3.38400000     -6.94800000
H      9.93800000     -3.44000000     -7.40300000
H     10.80900000     -2.48900000     -6.61000000
O      0.39300000      7.07800000     -9.70800000
H     -0.44800000      7.47800000     -9.93200000
H      0.39600000      7.04800000     -8.75100000
O     -3.52100000     10.50300000      7.61000000
H     -3.18700000     11.39100000      7.73300000
H     -3.46200000     10.35300000      6.66600000
O     -5.01300000    -16.57300000      4.72000000
H     -5.30000000    -15.75000000      4.32200000
H     -5.56200000    -17.24100000      4.31000000
O      1.72200000     -1.20200000     -7.78600000
H      1.53000000     -1.94600000     -7.21500000
H      1.89700000     -1.59500000     -8.64100000
O      1.28100000     -3.94600000      1.49000000
H      1.81900000     -3.19100000      1.73000000
H      0.38000000     -3.63600000      1.57600000
O      6.84200000      3.41100000     13.57000000
H      6.30800000      3.35300000     12.77800000
H      6.73800000      4.31600000     13.86400000
O     -4.63900000      6.33800000     16.53300000
H     -5.21400000      5.60000000     16.73600000
H     -5.08200000      6.79600000     15.81800000
O     -4.71400000      7.41200000     10.73400000
H     -3.84600000      7.51900000     10.34400000
H     -4.99600000      8.30300000     10.93800000
O     -0.36700000     -9.16200000     10.38500000
H     -0.78700000     -9.53200000     11.16100000
H      0.56900000     -9.30200000     10.52900000
O     -4.37100000    -11.08400000    -13.26200000
H     -4.70000000    -10.26000000    -13.62100000
H     -3.82000000    -11.44500000    -13.95800000
O     -4.46000000    -10.36500000    -10.05000000
H     -4.59600000    -10.63700000    -10.95700000
H     -3.90100000    -11.04600000     -9.67700000
O     -5.80900000     13.34600000     -9.23600000
H     -5.35900000     13.84400000     -8.55300000
H     -5.45000000     12.46100000     -9.16300000
O      1.41600000      5.61600000      5.22700000
H      1.08900000      4.71600000      5.20800000
H      1.44100000      5.84200000      6.15600000
O      9.75000000    -10.18000000      5.00000000
H      8.84600000     -9.93300000      5.19600000
H      9.98400000    -10.79900000      5.69100000
O      8.99100000     -4.91600000      4.49500000
H      9.83700000     -4.99000000      4.93700000
H      9.08200000     -4.14900000      3.93000000
O     10.13000000     -5.94600000     -5.64600000
H     10.41900000     -5.07600000     -5.92100000
H      9.67000000     -5.79500000     -4.82000000
O    -16.10900000     -6.26700000      1.06200000
H    -16.58100000     -5.91400000      1.81600000
H    -16.03000000     -7.20300000      1.24600000
O      1.96100000    -10.18100000     10.77400000
H      2.40200000     -9.97000000     11.59700000
H      2.22600000    -11.08100000     10.58300000
O     11.84300000    -13.50400000      1.79600000
H     11.23100000    -13.59400000      1.06500000
H     11.79200000    -14.34200000      2.25600000
O      6.93900000      8.50000000    -13.79200000
H      7.18800000      8.37000000    -14.70700000
H      6.43900000      9.31600000    -13.79300000
O      0.87400000     -0.74100000      7.25700000
H      0.47700000     -1.09000000      6.45900000
H      0.71200000     -1.41400000      7.91900000
O      1.78200000      4.89900000     -4.12900000
H      2.48200000      4.38000000     -3.73300000
H      2.23700000      5.59700000     -4.60000000
O      2.00100000     -9.88800000     -8.69700000
H      2.93400000    -10.10000000     -8.72000000
H      1.90400000     -9.31200000     -7.93800000
O      0.17200000     -4.22000000     -8.24800000
H      0.24600000     -3.69200000     -7.45300000
H     -0.47300000     -4.89300000     -8.02900000
O     15.29700000      0.79500000     -7.38700000
H     16.20100000      1.03200000     -7.59400000
H     15.28100000      0.72100000     -6.43300000
O    -10.79000000      2.45100000     -7.07300000
H    -11.58300000      2.85100000     -7.42800000
H    -10.83900000      2.61500000     -6.13100000
O     10.05900000     -6.63500000     -1.77600000
H     10.93800000     -6.26000000     -1.81200000
H     10.13500000     -7.47000000     -2.23800000
O     -5.72600000     16.23500000      2.16400000
H     -4.84800000     16.52400000      1.91800000
H     -5.87600000     15.44900000      1.63700000
O    -10.19000000      8.90100000      1.95100000
H     -9.91900000      8.22900000      2.57500000
H    -10.77300000      8.44400000      1.34400000
O      4.05500000    -10.74800000      2.06500000
H      4.93600000    -10.93000000      2.39100000
H      4.19400000    -10.39200000      1.18700000
O      4.05100000      5.24400000     10.31400000
H      3.27100000      5.69200000     10.64000000
H      4.60900000      5.94600000      9.98000000
O     -0.94700000     -6.21000000     11.70800000
H     -1.72300000     -6.01600000     11.18200000
H     -0.78600000     -7.14200000     11.56200000
O     -7.51700000     -4.23800000    -12.20800000
H     -6.56400000     -4.31500000    -12.25300000
H     -7.70100000     -3.35300000    -12.52100000
O      0.57700000      7.74800000      3.31100000
H      0.57200000      7.18300000      4.08400000
H     -0.33700000      8.01000000      3.20100000
O     -0.51100000     -4.19400000     -3.34800000
H     -1.18500000     -4.13300000     -2.67100000
H     -0.61800000     -5.07200000     -3.71300000
O      7.38300000    -13.13800000     -5.46100000
H      7.31800000    -13.98600000     -5.02100000
H      6.94500000    -12.52700000     -4.86900000
O      8.70600000     13.88900000      7.11700000
H      8.01900000     13.61100000      7.72300000
H      8.47100000     14.78700000      6.88400000
O     15.75100000      4.84200000     -6.08400000
H     15.81300000      4.74000000     -5.13500000
H     16.40200000      4.23400000     -6.43300000
O     -4.89800000    -14.67400000      0.34600000
H     -4.05300000    -14.33400000      0.05300000
H     -5.53800000    -14.04600000      0.01100000
O     -1.78400000     16.97500000     -1.79500000
H     -1.21000000     17.63500000     -1.40700000
H     -2.20000000     16.54900000     -1.04600000
O     -7.94000000      1.20800000     -8.94700000
H     -8.34300000      1.58200000     -8.16400000
H     -8.21700000      0.29200000     -8.94500000
O      1.60800000     13.24900000     -0.95800000
H      0.87300000     13.80000000     -0.68900000
H      2.04300000     13.01200000     -0.13900000
O    -15.35700000      1.32200000     -9.54200000
H    -14.49000000      0.94200000     -9.40200000
H    -15.69700000      0.86700000    -10.31200000
O     -3.45200000     -1.77800000     -3.07200000
H     -3.91400000     -2.54600000     -3.40800000
H     -4.14200000     -1.13400000     -2.91200000
O    -14.93000000     -0.14500000     -3.63500000
H    -15.12900000     -0.59900000     -2.81600000
H    -14.29200000      0.52500000     -3.38900000
O     -3.92500000     -1.50800000     -8.64200000
H     -4.49000000     -0.92400000     -9.14800000
H     -3.04000000     -1.17600000     -8.79500000
O      8.71800000     -9.92300000     -4.52300000
H      9.11900000    -10.78700000     -4.43300000
H      9.06500000     -9.58100000     -5.34600000
O      6.00000000    -14.08600000     -0.05300000
H      6.37700000    -14.88900000      0.30600000
H      6.72100000    -13.45700000     -0.04200000
O     13.94500000     -2.49300000      5.82500000
H     13.98500000     -3.36000000      5.42100000
H     14.17900000     -2.64500000      6.74100000
O      0.92800000      1.78600000    -18.44800000
H      0.62600000      0.87800000    -18.47700000
H      1.23100000      1.90900000    -17.54900000
O     -6.37900000      6.56700000     -5.48700000
H     -6.62100000      6.03700000     -4.72800000
H     -6.72000000      7.43900000     -5.28800000
O     -8.75100000      1.34600000    -11.62400000
H     -8.83500000      1.46200000    -10.67800000
H     -9.45600000      1.87900000    -11.99400000
O      5.75500000      4.21200000     -7.52300000
H      5.70300000      4.56200000     -8.41200000
H      5.04700000      3.56900000     -7.47600000
O     16.14000000     -2.46500000     -0.55000000
H     15.66900000     -1.73600000     -0.14800000
H     17.03000000     -2.39700000     -0.20200000
O     -4.63200000     -4.39400000    -12.13900000
H     -4.45000000     -3.78600000    -11.42300000
H     -4.51800000     -5.26200000    -11.75100000
O    -12.06500000     -7.09000000      8.08100000
H    -11.71900000     -7.76500000      8.66300000
H    -13.01200000     -7.11700000      8.21800000
O     -9.01700000      6.12000000     -0.92100000
H     -9.17400000      5.68500000     -0.08300000
H     -9.87400000      6.13500000     -1.34700000
O     -9.58000000     -9.53500000    -11.29500000
H     -9.46200000     -8.66300000    -11.67200000
H     -9.79500000     -9.37100000    -10.37600000
O      7.84300000      2.37100000     -6.99700000
H      7.45500000      3.24600000     -6.99700000
H      7.87200000      2.12200000     -7.92000000
O    -10.51700000      8.26700000     -4.75700000
H    -10.04300000      9.01800000     -4.39900000
H    -11.00500000      8.62300000     -5.49900000
O      5.93100000     -4.57000000      2.12600000
H      5.61300000     -3.74700000      1.75400000
H      6.82200000     -4.37400000      2.41500000
O     10.70500000      4.07400000     -2.60700000
H     10.70600000      4.90700000     -3.07900000
H      9.94400000      4.12700000     -2.02900000
O     -8.15100000      1.55700000     11.02000000
H     -8.02500000      0.61000000     10.95300000
H     -7.31800000      1.93000000     10.73100000
O    -11.80600000      6.21500000     11.44000000
H    -11.71300000      5.76400000     10.60100000
H    -11.02900000      6.77200000     11.49800000
O     -3.02900000     12.96600000      1.30300000
H     -2.24600000     13.41400000      0.98400000
H     -3.70700000     13.18400000      0.66300000
O     -7.20000000     -4.80200000      5.55900000
H     -6.33000000     -4.69800000      5.94300000
H     -7.78500000     -4.89400000      6.31100000
O     -2.86900000      9.02100000    -13.89900000
H     -3.73700000      8.66300000    -14.08500000
H     -2.28700000      8.56900000    -14.51000000
O     -6.33100000     10.75400000    -10.95200000
H     -5.54900000     10.58200000    -11.47700000
H     -6.05000000     10.60600000    -10.04900000
O     -1.39800000     -7.83500000     14.93200000
H     -2.09000000     -8.37800000     15.31000000
H     -1.07300000     -8.34400000     14.18900000
O     -3.08800000     -8.80500000     -8.23700000
H     -3.61400000     -9.34100000     -8.83000000
H     -3.57400000     -8.81100000     -7.41200000
O     -9.25500000     -9.62400000      5.82800000
H     -9.30300000    -10.53800000      5.54600000
H    -10.09500000     -9.46200000      6.25600000
O    -12.57600000      2.15500000      8.45100000
H    -13.05600000      1.84200000      9.21800000
H    -11.89900000      1.49400000      8.30600000
O      3.73800000     -8.01400000     10.01500000
H      3.11000000     -7.30400000     10.15200000
H      3.22100000     -8.81300000     10.11200000
O    -14.61800000      9.67600000     -4.75800000
H    -13.96900000     10.18200000     -4.26900000
H    -15.07100000     10.32400000     -5.29600000
O      5.37500000      7.48600000      9.17500000
H      5.93900000      6.75500000      8.92300000
H      5.97800000      8.14900000      9.50900000
O      9.57600000     -3.28700000     10.49500000
H      9.48800000     -3.89000000     11.23400000
H      8.80200000     -3.45300000      9.95700000
O    -12.46700000      1.22500000     -3.28600000
H    -12.15600000      1.87700000     -3.91400000
H    -12.13900000      0.39100000     -3.62500000
O     -7.20900000      7.19000000      6.67500000
H     -6.34400000      6.78100000      6.71300000
H     -7.05300000      8.04300000      6.27100000
O     -0.76400000    -18.22300000     -1.27000000
H     -0.82500000    -19.08200000     -1.68800000
H     -0.31000000    -17.67600000     -1.91200000
O      3.12600000     -9.26000000     13.03100000
H      3.18200000     -8.34300000     13.30000000
H      3.10200000     -9.74900000     13.85300000
O      8.10000000     -7.41600000      4.05600000
H      7.90000000     -7.47700000      3.12200000
H      8.38400000     -6.51000000      4.18200000
O      6.52500000    -11.67900000     -7.56900000
H      7.16000000    -10.97900000     -7.72200000
H      6.78700000    -12.06200000     -6.73200000
O      6.74500000      8.97900000     12.95500000
H      6.82300000      8.89200000     12.00500000
H      6.49100000      9.89100000     13.09200000
O     -3.88000000      7.37200000     13.61400000
H     -4.20800000      7.07700000     12.76500000
H     -3.31300000      6.66000000     13.91200000
O      9.65800000      2.12300000      5.89700000
H     10.15100000      2.71800000      5.33100000
H      8.97800000      1.76100000      5.32900000
O      1.34200000     -9.07700000    -11.26100000
H      1.58800000     -9.34300000    -10.37500000
H      1.69100000     -9.76800000    -11.82400000
O     12.29000000      3.72800000      9.72500000
H     12.95900000      4.39000000      9.55100000
H     11.96500000      3.48300000      8.85800000
O     -4.37500000      2.15900000     -1.59200000
H     -4.03800000      2.83100000     -2.18400000
H     -4.95400000      2.63300000     -0.99500000
O      7.70000000     11.09800000     -1.20200000
H      8.65100000     11.09400000     -1.31200000
H      7.40000000     11.83700000     -1.73100000
O     -9.77300000      5.75300000      7.07600000
H     -8.90900000      6.15900000      7.15200000
H     -9.65400000      5.05900000      6.42700000
O     12.80100000     -6.56500000     -3.36000000
H     12.51500000     -7.24200000     -2.74700000
H     12.95200000     -5.79400000     -2.81200000
O      0.82200000     -4.52000000     17.55400000
H      0.65000000     -3.57900000     17.50900000
H      0.09300000     -4.91900000     17.07800000
O     -6.01900000     -8.86500000     -6.11400000
H     -6.60800000     -8.80900000     -6.86700000
H     -6.16400000     -9.74300000     -5.76200000
O     -9.21900000     -1.96000000     -0.20200000
H    -10.16300000     -1.80400000     -0.17300000
H     -8.83000000     -1.11600000      0.02800000
O     10.35400000    -11.07500000      7.48200000
H     10.30700000    -11.39300000      8.38400000
H     10.53900000    -10.13900000      7.56800000
O     -9.31100000    -14.69700000     -5.32200000
H     -9.52900000    -13.83100000     -5.66500000
H     -8.95000000    -15.16800000     -6.07300000
O      4.97000000     14.92200000     -9.73800000
H      4.33300000     14.26700000     -9.45100000
H      5.46000000     15.14300000     -8.94600000
O     -0.41200000      4.56900000     -2.72500000
H      0.33400000      4.67700000     -3.31600000
H     -0.02300000      4.54400000     -1.85100000
O     11.26600000     11.43100000     -7.15700000
H     10.46700000     11.92400000     -6.97000000
H     11.96500000     12.08300000     -7.11300000
O      8.95300000    -13.75200000     -7.98800000
H      8.50300000    -13.51600000     -8.79900000
H      8.25800000    -13.79100000     -7.33100000
O     -9.97800000      2.78700000     12.52500000
H     -9.28100000      2.30500000     12.07900000
H     -9.52600000      3.50400000     12.96900000
O      9.65400000    -14.90800000     -2.31400000
H     10.04200000    -14.34800000     -2.98600000
H      8.74300000    -15.01300000     -2.58500000
O     -7.21000000     -8.16000000      6.95100000
H     -6.54000000     -8.02600000      6.28100000
H     -7.83200000     -8.76800000      6.54900000
O    -10.81900000     -9.68100000     11.24300000
H    -11.75300000     -9.88800000     11.21400000
H    -10.59600000     -9.45700000     10.33900000
O      0.04900000     12.23800000      8.29300000
H      0.09100000     11.37900000      8.71400000
H      0.91200000     12.35100000      7.89500000
O     11.70600000     -6.47800000     11.64100000
H     11.63800000     -6.98300000     12.45100000
H     12.01900000     -5.61700000     11.92100000
O     -9.27800000      7.34400000    -12.90300000
H     -9.31400000      8.12500000    -13.45500000
H     -9.08900000      6.62900000    -13.51200000
O     -2.39300000      8.34800000      9.54300000
H     -2.06300000      7.68800000      8.93500000
H     -2.69600000      9.06200000      8.98100000
O      8.42600000     -3.75200000      7.65300000
H      8.35900000     -2.87100000      7.28500000
H      8.63500000     -4.30900000      6.90300000
O     -5.77800000     -7.60200000     10.93900000
H     -6.64500000     -7.55100000     10.53800000
H     -5.84800000     -8.31900000     11.57000000
O     10.01800000      8.98800000     11.43700000
H      9.27000000      9.28900000     10.92100000
H     10.31600000      8.19700000     10.98700000
O     -5.72100000      4.80600000     -7.49200000
H     -6.48400000      4.22900000     -7.51700000
H     -5.88300000      5.38600000     -6.74900000
O      4.41500000    -10.45100000     -1.83200000
H      4.89400000    -10.47600000     -1.00400000
H      4.27000000     -9.51900000     -1.99700000
O      0.28900000     -0.58800000    -17.33100000
H      1.12100000     -0.53400000    -16.86200000
H     -0.11100000     -1.40000000    -17.01800000
O      7.13300000     -9.99700000      9.31700000
H      6.89600000    -10.40300000      8.48300000
H      6.38600000    -10.17300000      9.88900000
O    -11.67000000     -9.09600000      3.31200000
H    -12.30800000     -8.55900000      2.84200000
H    -11.01500000     -8.47100000      3.62400000
O      0.26200000    -11.32300000     -5.65800000
H      0.49500000    -10.61500000     -5.05800000
H      0.08800000    -12.07200000     -5.08800000
O      1.51300000     -6.16700000     10.29500000
H      1.21600000     -6.05000000      9.39200000
H      0.71200000     -6.12600000     10.81800000
O     13.87100000     -8.44100000     -5.76200000
H     14.53200000     -7.97800000     -5.24700000
H     13.60400000     -7.81100000     -6.43100000
O      1.69800000     12.27600000     -3.35200000
H      2.40400000     11.67200000     -3.12100000
H      1.65600000     12.88800000     -2.61700000
O      3.48500000     -2.42000000      2.43500000
H      4.08800000     -2.06900000      1.77900000
H      3.95600000     -3.15600000      2.82400000
O      5.58800000     12.07000000     11.14400000
H      4.65900000     11.84200000     11.16700000
H      5.76500000     12.44400000     12.00700000
O    -16.29000000      1.97700000     -1.48100000
H    -16.76600000      1.86200000     -0.65800000
H    -15.54900000      2.53800000     -1.25200000
O      9.11800000      5.48500000    -14.25000000
H     10.01900000      5.27100000    -14.49000000
H      9.15400000      5.65400000    -13.30900000
O      6.44600000     -6.71800000     -5.36200000
H      5.86400000     -6.37000000     -6.03800000
H      7.20400000     -6.13400000     -5.37400000
O      6.99800000    -14.99700000     -3.56100000
H      6.33200000    -14.50600000     -3.08100000
H      6.72900000    -15.91200000     -3.47600000
O      6.49000000     -2.73000000      4.77900000
H      7.20600000     -3.20900000      4.36100000
H      6.10400000     -3.36000000      5.38700000
O     -9.10400000     10.70900000     -9.41900000
H     -9.65800000     10.66700000    -10.19800000
H     -8.41200000     10.06800000     -9.58300000
O      3.64600000     17.38800000     -0.14400000
H      3.63200000     18.34200000     -0.22500000
H      4.56800000     17.17400000     -0.00100000
O      5.66200000     -2.17500000      0.46700000
H      5.44800000     -2.47000000     -0.41700000
H      5.88600000     -1.25000000      0.36300000
O      5.52900000     -7.62600000      4.81300000
H      6.32800000     -7.14200000      4.60200000
H      5.82100000     -8.52900000      4.93200000
O    -12.27400000     -4.78200000    -13.00600000
H    -11.57600000     -5.02400000    -13.61400000
H    -12.03300000     -3.90800000    -12.69900000
O      8.92000000     15.21700000     -4.85400000
H      9.73500000     15.70400000     -4.97800000
H      9.01800000     14.80000000     -3.99800000
O     -2.42700000     -6.69600000      4.87900000
H     -1.65900000     -7.19000000      4.59400000
H     -2.66900000     -6.16800000      4.11800000
O    -11.56000000     -2.40800000    -11.51100000
H    -11.06200000     -2.54700000    -10.70500000
H    -11.02700000     -1.79600000    -12.01900000
O    -15.87000000     -3.64800000     -4.93700000
H    -16.19400000     -2.74800000     -4.91500000
H    -15.97900000     -3.96400000     -4.03900000
O     11.23900000     -8.66600000     -5.30400000
H     10.83000000     -7.85600000     -4.99800000
H     12.17900000     -8.48700000     -5.27000000
O     -4.23800000      8.41700000     -3.43200000
H     -5.15600000      8.53200000     -3.68000000
H     -4.05700000      9.14700000     -2.84000000
O    -14.62500000     -4.96600000      5.22000000
H    -13.67300000     -4.95900000      5.32000000
H    -14.95900000     -5.01400000      6.11600000
O     -8.67300000      2.30100000      2.50900000
H     -8.57900000      1.42300000      2.13900000
H     -7.80200000      2.51600000      2.84200000
O    -15.82000000      1.83900000      7.96000000
H    -16.75700000      2.03400000      7.93400000
H    -15.44200000      2.55000000      8.47700000
O      8.02300000     -3.53700000     -7.39500000
H      7.63800000     -3.03700000     -8.11600000
H      7.48800000     -4.32900000     -7.34100000
O      6.10900000     16.79800000      3.54900000
H      5.72200000     16.17000000      2.93800000
H      5.42200000     17.45000000      3.68800000
O     -5.33400000     -4.67700000      3.04700000
H     -4.42700000     -4.91300000      2.85300000
H     -5.29100000     -3.76000000      3.31800000
O     -6.30300000     -7.17700000     -9.41600000
H     -5.61100000     -6.52600000     -9.29800000
H     -5.89500000     -7.86700000     -9.93900000
O     -4.89300000      5.32500000      7.23700000
H     -5.49000000      4.58600000      7.11900000
H     -4.05400000      4.92100000      7.45800000
O    -15.34500000     -0.52000000     -0.98700000
H    -15.56900000      0.40400000     -1.09400000
H    -14.77100000     -0.54000000     -0.22200000
O     -5.76200000      4.89000000     -0.74800000
H     -6.60100000      5.06500000     -0.32200000
H     -5.97100000      4.84200000     -1.68000000
O     12.71700000     -6.75100000     -7.47200000
H     13.03800000     -5.85500000     -7.57000000
H     12.04800000     -6.69200000     -6.79000000
O     -0.03400000     -7.16600000      3.62800000
H      0.50900000     -7.95300000      3.60200000
H     -0.17400000     -6.94000000      2.70800000
O     12.46600000     -8.37500000      1.09900000
H     12.92400000     -9.19600000      1.27900000
H     11.89100000     -8.25100000      1.85300000
O     -3.45500000    -12.21600000      1.19300000
H     -3.04300000    -11.49000000      1.66000000
H     -4.34600000    -12.25000000      1.54100000
O     -3.97200000      0.77600000      6.72700000
H     -3.92500000      1.52400000      7.32300000
H     -4.32200000      0.06400000      7.26300000
O     10.01700000      6.54300000      9.94500000
H     10.03600000      5.88900000      9.24600000
H      9.30100000      6.26300000     10.51500000
O     -6.53300000     -2.16600000     -1.42100000
H     -7.35800000     -2.47000000     -1.04300000
H     -6.35700000     -2.77900000     -2.13500000
O      5.70600000      1.93900000     -1.45000000
H      5.46500000      2.59800000     -0.79800000
H      5.45100000      2.32600000     -2.28700000
O     -6.64800000     -3.31500000     -5.65200000
H     -6.78000000     -4.26300000     -5.62100000
H     -5.74700000     -3.18800000     -5.35500000
O    -11.15700000    -11.38200000     -8.57100000
H    -11.70500000    -11.08700000     -9.29900000
H    -10.30000000    -11.54200000     -8.96700000
O     10.39800000    -11.99800000     -1.57400000
H     11.30500000    -12.29900000     -1.51400000
H     10.12900000    -12.22800000     -2.46300000
O      6.21600000     11.22800000      7.11600000
H      6.50400000     11.97600000      7.64000000
H      6.74400000     11.27600000      6.31900000
O      2.37800000      1.71400000    -15.98500000
H      2.70100000      0.82100000    -15.86700000
H      1.86200000      1.88800000    -15.19800000
O      0.54600000      7.09900000     -7.02000000
H     -0.02200000      7.36200000     -6.29600000
H      1.12900000      6.44200000     -6.64000000
O     11.23500000      0.03500000     -1.78000000
H     11.98600000      0.58600000     -2.00000000
H     10.70200000      0.57800000     -1.19900000
O     -8.79500000     -3.61700000     -2.54700000
H     -9.26200000     -3.32400000     -1.76400000
H     -8.52800000     -2.80800000     -2.98400000
O      4.68200000     -2.07100000     14.02400000
H      5.41000000     -2.10300000     13.40300000
H      4.69100000     -1.17400000     14.35700000
O      2.79300000    -13.54400000    -10.43300000
H      2.85200000    -14.49500000    -10.51900000
H      2.14100000    -13.40500000     -9.74700000
O     -4.15100000     11.41900000     -4.37000000
H     -5.09300000     11.34500000     -4.21400000
H     -3.92200000     10.61600000     -4.83900000
O      0.90800000    -16.25300000     -3.16200000
H      1.68900000    -16.04600000     -3.67500000
H      0.43900000    -15.42100000     -3.09300000
O     -8.61500000    -12.29900000      1.48400000
H     -8.77000000    -12.92800000      0.78000000
H     -9.46600000    -11.88400000      1.62600000
O      5.73400000     -0.98300000    -15.96000000
H      6.46800000     -0.44900000    -16.26300000
H      5.41600000     -1.42400000    -16.74800000
O    -10.76100000    -12.32200000     -5.94800000
H    -11.68600000    -12.56500000     -5.93300000
H    -10.59300000    -12.06900000     -6.85500000
O      0.12700000    -11.60800000     -1.30400000
H      0.63400000    -12.11300000     -0.66900000
H      0.30800000    -10.69400000     -1.08200000
O      0.10200000      5.29200000     16.10500000
H      0.56800000      5.07300000     15.29900000
H     -0.44400000      6.04300000     15.87000000
O     -9.19300000      3.75600000     15.07900000
H     -9.90400000      3.28900000     15.51800000
H     -8.66000000      3.06600000     14.68500000
O      6.88900000     -3.16500000     12.38400000
H      7.47700000     -3.74900000     12.86300000
H      6.83700000     -3.54500000     11.50600000
O      4.25800000     -0.65900000      7.22600000
H      3.86000000     -0.49300000      6.37100000
H      3.54800000     -0.51900000      7.85200000
O     10.38600000      1.50500000     -6.41000000
H      9.44000000      1.65000000     -6.41900000
H     10.73100000      2.13200000     -7.04500000
O     -5.08200000      7.35000000    -14.07800000
H     -5.58100000      7.11100000    -14.85900000
H     -4.83400000      6.51200000    -13.68600000
O      4.26900000     -2.83600000    -17.31200000
H      4.60300000     -3.32300000    -18.06600000
H      3.87200000     -3.50300000    -16.75300000
O     -7.78500000      8.83600000     13.30600000
H     -8.04400000      9.64900000     13.74000000
H     -7.44000000      8.28800000     14.01100000
O      8.00100000     -7.65000000      1.39400000
H      8.54200000     -6.89200000      1.17100000
H      8.32400000     -8.35000000      0.82700000
O      4.40400000    -16.94300000     -0.56300000
H      4.99100000    -17.19400000     -1.27600000
H      4.33800000    -15.99000000     -0.63100000
O    -11.21900000     -1.38100000      9.31900000
H    -11.06700000     -1.49100000      8.38100000
H    -10.56900000     -0.73300000      9.59300000
O     -3.17300000    -13.87000000     10.13200000
H     -2.85400000    -13.88100000      9.22900000
H     -3.79600000    -13.14400000     10.15800000
O      7.27300000    -10.76300000      6.42600000
H      6.51100000    -10.71900000      5.84800000
H      7.44900000    -11.70000000      6.51900000
O     -3.33200000     -9.70200000     10.63800000
H     -2.66400000     -9.12300000     10.27100000
H     -3.98000000     -9.79300000      9.94000000
O    -11.51700000      5.07800000      8.95300000
H    -11.63500000      4.13600000      8.83300000
H    -10.71000000      5.28100000      8.48000000
O     14.98500000      0.48800000      5.48200000
H     14.62100000     -0.39200000      5.58100000
H     15.93200000      0.36300000      5.54500000
O      4.88700000      6.33700000    -14.61200000
H      5.75100000      6.70200000    -14.42300000
H      4.95400000      6.01300000    -15.51000000
O     -6.66200000      2.48400000    -13.18600000
H     -7.17600000      2.23600000    -13.95400000
H     -7.07500000      2.01600000    -12.46000000
O    -13.05400000     -8.36400000     -1.27200000
H    -13.26200000     -8.63700000     -2.16600000
H    -12.40600000     -7.66700000     -1.37900000
O    -17.04000000      1.53100000     -4.48600000
H    -16.46700000      0.76700000     -4.43000000
H    -17.34900000      1.66500000     -3.59000000
O    -12.38300000     -4.55800000     -8.00900000
H    -13.05900000     -4.69300000     -8.67400000
H    -12.84000000     -4.12500000     -7.28800000
O     -5.67200000      0.44000000    -10.13400000
H     -4.94800000      1.06500000    -10.11500000
H     -6.43800000      0.95200000     -9.87600000
O     -3.54500000     -7.11400000    -11.15800000
H     -2.78700000     -6.53900000    -11.25800000
H     -3.17800000     -7.99800000    -11.17300000
O     -4.01500000      9.87200000     -1.12100000
H     -4.84600000      9.49500000     -0.83200000
H     -3.39700000      9.64800000     -0.42500000
O     11.77700000    -11.11900000     -6.72900000
H     10.90700000    -11.30400000     -7.08300000
H     11.71600000    -10.22100000     -6.40200000
O     -2.96800000    -14.57000000      7.20900000
H     -3.60600000    -13.96900000      6.82400000
H     -3.49000000    -15.31900000      7.49800000
O      9.26400000     -2.22400000     15.76100000
H      8.62500000     -1.88100000     16.38600000
H      9.07100000     -1.76400000     14.94400000
O      0.50200000     13.06400000     -9.58100000
H     -0.41700000     12.90400000     -9.79800000
H      0.99200000     12.63200000    -10.28000000
O     -5.85400000      1.26400000     -5.32200000
H     -6.43600000      0.73500000     -5.86800000
H     -5.72900000      0.74100000     -4.53000000
O     15.16100000     -4.57400000     -2.52500000
H     15.52300000     -3.92200000     -1.92500000
H     15.33100000     -4.21800000     -3.39700000
O      1.22400000     10.41700000      2.77700000
H      0.99100000      9.50900000      2.97400000
H      0.39100000     10.83600000      2.56100000
O     15.60400000     -6.64500000     -4.64400000
H     14.89100000     -6.60600000     -4.00600000
H     15.75400000     -5.73300000     -4.89100000
O     -8.28600000      0.68200000     -1.84500000
H     -8.62400000      1.55200000     -2.05700000
H     -7.41200000      0.66300000     -2.23600000
O     -1.21600000    -11.86300000     -7.93600000
H     -0.73400000    -11.62800000     -7.14300000
H     -2.02100000    -12.27000000     -7.61500000
O     -4.37500000     -1.61300000    -17.41200000
H     -4.59000000     -1.89000000    -16.52200000
H     -3.83500000     -0.83100000    -17.29600000
O     -3.53500000     -6.29200000     10.50000000
H     -4.40000000     -6.65000000     10.69900000
H     -3.34200000     -6.60800000      9.61700000
O     11.20600000     11.40900000      2.98700000
H     11.31800000     11.45800000      3.93700000
H     10.81100000     12.24800000      2.74900000
O      7.76600000    -12.92900000    -10.63800000
H      7.64800000    -12.84800000    -11.58500000
H      8.15900000    -12.09700000    -10.37400000
O      2.70900000      5.36800000     -6.88500000
H      3.07700000      4.49200000     -7.00700000
H      3.20700000      5.92200000     -7.48600000
O      4.44400000     -0.55300000    -10.60700000
H      4.72100000     -0.28700000    -11.48400000
H      5.23900000     -0.49700000    -10.07800000
O     16.45500000      6.25900000      0.97100000
H     16.70800000      6.16900000      1.89000000
H     17.25700000      6.07200000      0.48300000
O      2.58200000      4.75900000    -13.41000000
H      2.88100000      5.65300000    -13.24400000
H      1.64800000      4.84900000    -13.59700000
O      8.39000000      2.44700000     15.50200000
H      8.36000000      3.19200000     16.10200000
H      8.02700000      2.78500000     14.68300000
O     12.40400000     -0.56700000     -6.63600000
H     11.74700000      0.00600000     -6.24100000
H     13.03300000     -0.73000000     -5.93300000
O      7.78500000      1.07200000      4.21500000
H      8.17900000      1.11200000      3.34400000
H      7.12200000      0.38400000      4.14700000
O    -13.93800000     -3.90400000     -2.24600000
H    -13.31700000     -3.48000000     -1.65300000
H    -13.47300000     -3.95800000     -3.08100000
O     -1.44400000      3.77000000     -8.07500000
H     -1.77500000      3.38300000     -7.26400000
H     -2.00100000      4.53500000     -8.22000000
O      2.76800000      2.46000000     -9.85600000
H      3.03100000      1.94900000     -9.09000000
H      3.58700000      2.64100000    -10.31600000
O     13.95700000    -10.19200000     -2.55200000
H     14.81900000    -10.05600000     -2.94500000
H     13.63500000    -10.99800000     -2.95500000
O      3.60700000     14.61300000      8.33300000
H      3.10400000     13.93900000      7.87500000
H      3.40500000     14.47400000      9.25800000
O    -16.76500000      3.65700000      0.87900000
H    -17.54300000      4.04400000      0.47600000
H    -16.21700000      4.40700000      1.10800000
O      6.64900000      7.90500000    -10.77800000
H      6.92800000      8.27300000    -11.61600000
H      7.41900000      7.97800000    -10.21400000
O      2.31800000     -7.26500000     -6.87100000
H      2.14600000     -6.46400000     -7.36500000
H      1.44900000     -7.62200000     -6.68500000
O     13.23200000      3.27400000      2.79400000
H     12.45700000      2.95600000      2.33000000
H     13.86800000      3.45500000      2.10300000
O      4.24000000    -11.18200000     -8.91700000
H      5.00400000    -11.58500000     -8.50400000
H      3.74800000    -11.91700000     -9.28200000
O     -5.19500000     -4.00000000     -3.10400000
H     -5.27700000     -4.61400000     -3.83400000
H     -5.18300000     -4.55500000     -2.32400000
O      1.38200000      0.93200000     13.16300000
H      0.44900000      0.73800000     13.25900000
H      1.71800000      0.94600000     14.05900000
O      0.83600000      1.55000000      5.06700000
H      0.04900000      1.26100000      5.52700000
H      1.34900000      0.75100000      4.94500000
O      3.69800000     10.41800000    -11.01600000
H      4.40600000     10.03200000    -11.53100000
H      3.34300000      9.68800000    -10.51000000
O    -14.12800000      7.16400000     -5.95100000
H    -13.26800000      7.12600000     -6.37100000
H    -14.06700000      7.90500000     -5.34800000
O     -3.32500000      4.05600000     -3.36900000
H     -2.48700000      3.70800000     -3.67300000
H     -3.08800000      4.71000000     -2.71200000
O     -3.12400000    -13.34800000    -11.67700000
H     -3.52300000    -12.59000000    -12.10400000
H     -3.46200000    -13.32500000    -10.78200000
O     -9.24500000    -12.45200000      5.54400000
H     -8.44200000    -12.76800000      5.96000000
H     -9.84900000    -13.19200000      5.59600000
O    -10.45200000     13.64900000      5.28200000
H    -10.22400000     12.88400000      5.81200000
H    -11.35600000     13.49200000      5.01200000
O      0.79000000     -6.80900000    -14.67400000
H      0.25600000     -6.57400000    -15.43400000
H      1.62400000     -7.09400000    -15.04700000
O     -0.11000000    -14.58200000      7.69900000
H     -1.02700000    -14.82800000      7.57300000
H      0.12400000    -14.95700000      8.54800000
O      9.07100000     -5.11300000     12.51400000
H      8.93000000     -6.01600000     12.22900000
H      9.61600000     -5.19100000     13.29700000
O      7.72000000     11.63700000      4.90700000
H      7.70500000     12.59300000      4.85800000
H      8.63400000     11.40300000      4.74800000
O      9.05500000      4.97900000     -5.31700000
H      8.81500000      4.19100000     -4.83000000
H      8.23500000      5.27700000     -5.71000000
O      1.91500000     -4.76500000    -10.56900000
H      1.43900000     -5.39100000    -11.11400000
H      1.23100000     -4.27300000    -10.11600000
O    -10.05600000     -3.15900000      6.60300000
H     -9.61400000     -3.45200000      7.40000000
H    -10.75200000     -3.80200000      6.46500000
O     -9.58900000      7.52600000     11.87700000
H     -8.94200000      8.05300000     12.34600000
H     -9.90600000      8.10100000     11.18000000
O     10.25500000      8.42600000     -1.95400000
H      9.30100000      8.40200000     -1.87500000
H     10.41600000      8.90100000     -2.76900000
O     11.89600000     -1.43100000     10.59100000
H     11.83600000     -0.65000000     10.04100000
H     11.01300000     -1.79900000     10.58200000
O     11.06600000     -9.14100000      9.26300000
H     10.37400000     -8.52300000      9.49900000
H     11.75800000     -8.98300000      9.90500000
O     13.08000000    -11.04900000      6.43600000
H     13.63500000    -11.11000000      7.21300000
H     12.19100000    -10.96800000      6.78200000
O      1.62900000      6.07700000      8.28000000
H      1.66000000      5.12100000      8.31600000
H      1.81000000      6.35700000      9.17700000
O     12.83300000     -6.09000000     -0.51300000
H     13.06200000     -5.24800000     -0.11900000
H     13.18000000     -6.74200000      0.09600000
O      2.04600000      3.18700000      3.43300000
H      1.65900000      2.72500000      4.17700000
H      2.98900000      3.15200000      3.59500000
O      1.37200000     16.60400000      4.35800000
H      0.78100000     16.99000000      5.00400000
H      1.94800000     16.03500000      4.86900000
O     -1.23500000     10.83200000      1.55900000
H     -1.95500000     11.44100000      1.72200000
H     -1.25600000     10.68600000      0.61300000
O      7.74400000     12.14600000     -4.01200000
H      6.94100000     12.66600000     -4.01800000
H      7.79000000     11.76700000     -4.89000000
O     13.90300000     -2.41900000      8.58900000
H     13.37100000     -2.18800000      9.35100000
H     13.90100000     -3.37700000      8.57800000
O      4.30900000     16.01500000     -2.73800000
H      4.62000000     16.76300000     -3.24700000
H      3.98500000     16.39800000     -1.92300000
O     -3.16400000     14.82900000      5.79000000
H     -2.62100000     14.36000000      5.15600000
H     -4.00200000     14.95200000      5.34200000
O     -3.46600000     -2.38400000     14.06300000
H     -3.12300000     -2.44700000     14.95500000
H     -3.07200000     -3.12500000     13.60200000
O      5.37600000     -6.13100000     10.92300000
H      4.85700000     -6.88600000     10.64700000
H      5.13900000     -5.43900000     10.30600000
O    -11.76500000      1.32500000    -12.44700000
H    -12.23500000      2.01600000    -11.98000000
H    -11.81000000      1.58500000    -13.36800000
O      9.47700000      1.88200000    -12.55900000
H     10.04300000      1.12300000    -12.69800000
H     10.07200000      2.57500000    -12.27300000
O      0.32000000    -13.45700000     -3.69200000
H     -0.01300000    -12.92300000     -2.97100000
H      1.25400000    -13.25200000     -3.73100000
O      1.66600000     13.91800000     -7.23500000
H      2.14000000     13.10800000     -7.04700000
H      1.12800000     13.70800000     -7.99900000
O      7.97300000      2.61000000      8.17900000
H      8.37300000      2.51500000      9.04400000
H      8.63900000      2.28800000      7.57200000
O      9.33800000     -4.18500000     -3.27600000
H     10.06200000     -3.65000000     -2.95000000
H      8.81000000     -3.58100000     -3.79800000
O    -16.54900000     -2.92500000     -2.27900000
H    -16.75700000     -2.13400000     -1.78200000
H    -15.59500000     -2.99500000     -2.23000000
O      2.25200000     -0.73800000      4.50800000
H      1.48800000     -1.28900000      4.68000000
H      2.78200000     -1.24800000      3.89500000
O    -11.28500000      3.44600000     -4.51000000
H    -12.05800000      3.89200000     -4.16400000
H    -10.74900000      4.14800000     -4.88000000
O     13.77800000     -5.11700000      5.51400000
H     13.36800000     -5.70000000      4.87500000
H     13.35200000     -5.33500000      6.34300000
O     -6.36100000    -16.98700000     -3.25900000
H     -6.25300000    -17.65900000     -3.93300000
H     -5.55300000    -16.47700000     -3.29800000
O    -13.50900000     -2.71700000     -6.38400000
H    -13.28400000     -1.79500000     -6.26100000
H    -14.46600000     -2.73400000     -6.36600000
O     -3.38100000      5.86800000     -8.08400000
H     -4.24300000      5.45800000     -8.01200000
H     -3.04700000      5.88300000     -7.18700000
O      5.33300000     -2.38000000     -2.25700000
H      4.43100000     -2.54900000     -2.53000000
H      5.86800000     -2.71700000     -2.97500000
O      2.98200000      3.52800000     12.48800000
H      2.59300000      2.65500000     12.44900000
H      3.53700000      3.57800000     11.70900000
O      3.16500000    -15.39100000     -4.59000000
H      3.66500000    -15.51000000     -5.39800000
H      3.14700000    -14.44300000     -4.45700000
O     10.90400000     -6.03300000      9.10800000
H     10.10100000     -6.50800000      8.89500000
H     11.05800000     -6.22600000     10.03300000
O     -5.99700000    -12.05600000      6.00400000
H     -5.43900000    -12.47900000      5.35100000
H     -6.28900000    -11.24800000      5.58300000
O      4.06000000     -7.15500000      1.63500000
H      3.90000000     -7.64000000      2.44500000
H      4.82500000     -6.61300000      1.82700000
O      1.06800000     -4.84300000      4.68100000
H      1.97500000     -5.01300000      4.42700000
H      0.57500000     -5.57500000      4.31000000
O      9.32200000      0.44100000      1.94500000
H      8.75300000      0.30400000      1.18800000
H     10.08300000     -0.11500000      1.77600000
O      3.19400000    -17.07200000      2.12800000
H      2.68100000    -16.28800000      2.32300000
H      3.61200000    -16.88200000      1.28800000
O      7.53200000     -7.46100000     12.19000000
H      7.28200000     -7.20600000     11.30200000
H      6.78400000     -7.20700000     12.73100000
O      4.15400000     -3.73200000      9.61400000
H      3.46800000     -3.71900000     10.28100000
H      4.65800000     -2.93400000      9.77200000
O     -2.50600000      0.29400000    -17.00200000
H     -2.48600000      0.65800000    -16.11700000
H     -1.60000000      0.03900000    -17.17600000
O     -8.71000000     -1.22900000     14.42700000
H     -8.92300000     -1.35900000     13.50300000
H     -9.53000000     -0.93300000     14.82200000
O      8.80100000      7.53300000      2.36800000
H      9.06300000      7.89200000      3.21600000
H      8.89600000      8.26600000      1.75900000
O     -1.49500000     -5.33400000    -10.68700000
H     -0.86000000     -5.72500000    -11.28600000
H     -1.58400000     -4.43000000    -10.98800000
O      5.29200000     13.53300000     -2.47000000
H      5.94900000     13.85100000     -1.85100000
H      4.79500000     14.31400000     -2.71400000
O     11.08700000      3.95100000      4.60700000
H     11.88800000      3.71800000      4.13800000
H     10.86800000      4.82600000      4.28800000
O    -15.09200000      8.25800000      0.20200000
H    -15.22700000      7.36200000     -0.10700000
H    -15.40700000      8.80800000     -0.51600000
O     -5.44100000      9.83200000     11.44000000
H     -4.96100000     10.64800000     11.58200000
H     -5.99800000      9.74400000     12.21400000
O      5.62900000    -14.12900000     -8.60200000
H      6.19400000    -13.50000000     -8.15200000
H      5.98700000    -14.18200000     -9.48700000
O     -0.08800000     10.38900000     -1.12600000
H     -0.45800000     10.82200000     -1.89600000
H      0.85900000     10.47800000     -1.23500000
O      3.67600000    -15.28700000      6.85800000
H      3.10100000    -15.60800000      6.16400000
H      4.50400000    -15.74600000      6.71500000
O    -17.36800000      1.07800000      1.29100000
H    -17.34700000      2.03400000      1.34700000
H    -16.71400000      0.78700000      1.92700000
O     10.69300000     -8.38400000      3.28700000
H     10.56400000     -9.00600000      4.00300000
H      9.80700000     -8.14400000      3.01600000
O     -9.74900000      0.80000000      8.88100000
H     -9.32900000      1.06800000      8.06400000
H     -9.36800000      1.37400000      9.54600000
O      5.38800000     -7.37800000     14.01100000
H      4.65700000     -6.84800000     13.69200000
H      5.57300000     -7.03000000     14.88300000
