# Supplementary material for: Integrated Multiscale Multilevel Approach to Open Shell Molecular Systems
Source: J Chem Theory Comput. 2023 Feb 13;19(5):1446–56. doi: 10.1021/acs.jctc.2c00805 (PMC10018740; doi:10.1021/acs.jctc.2c00805)
Supplement: Supplementary file 2 — ct2c00805_si_002.zip [file ct2c00805_si_002.zip › structures/PROXYL/frame35.xyz]

2573

C      1.43400000      0.42900000     -1.10900000
H      1.85100000      1.09000000     -1.86800000
H      1.90300000     -0.55200000     -1.18200000
C     -0.10600000      0.21300000     -1.33200000
C     -1.02400000      1.45400000     -1.79400000
H     -0.81800000      1.77100000     -2.81700000
H     -0.86300000      2.33900000     -1.17900000
H     -2.05900000      1.11400000     -1.79300000
C     -0.33100000     -1.05500000     -2.25900000
H      0.11700000     -0.91300000     -3.24200000
H     -0.01800000     -2.02500000     -1.87400000
H     -1.39300000     -1.24000000     -2.42200000
N     -0.38600000     -0.08500000      0.09100000
O     -1.56200000     -0.52800000      0.39000000
C      0.67800000      0.06100000      1.13000000
C      0.24100000      0.84300000      2.38800000
H     -0.69200000      1.32300000      2.09300000
H     -0.00700000      0.17500000      3.21300000
H      1.03100000      1.54300000      2.66200000
C      1.19700000     -1.38900000      1.50500000
H      1.33900000     -1.89800000      0.55100000
H      0.44400000     -1.89000000      2.11500000
H      2.13800000     -1.22500000      2.03000000
C      1.68500000      0.86600000      0.29700000
H      1.32000000      1.89300000      0.26900000
H      2.70700000      0.90000000      0.67500000
O     10.72900000     -3.59700000      1.23500000
H     10.71800000     -2.99900000      0.48700000
H     10.10200000     -4.28200000      1.00300000
O     -9.73500000     -1.62300000      5.92600000
H     -9.36300000     -1.36500000      6.76900000
H     -9.74500000     -0.81600000      5.41100000
O     -9.18900000      1.08300000      0.86300000
H     -9.24700000      0.14100000      0.70600000
H     -9.21300000      1.47400000     -0.01000000
O     10.90700000     -6.49000000     -8.51900000
H     10.20000000     -6.20700000     -7.93900000
H     11.61600000     -6.74300000     -7.92700000
O     -1.64900000     14.75300000     -9.92900000
H     -1.54400000     14.42700000    -10.82300000
H     -0.79800000     14.60200000     -9.51800000
O      4.07200000     10.73600000     -7.17400000
H      3.84400000     10.92200000     -6.26300000
H      3.24200000     10.48700000     -7.58100000
O    -10.10800000     -4.90800000    -11.31200000
H    -10.88700000     -4.47000000    -10.96900000
H     -9.47300000     -4.20200000    -11.43600000
O      0.58700000     -1.47400000     17.00700000
H      1.33500000     -1.99500000     16.71400000
H      0.02600000     -2.09900000     17.46700000
O    -12.26800000     -6.25700000      0.16000000
H    -12.65800000     -6.27200000     -0.71500000
H    -12.24300000     -7.17600000      0.42600000
O     -1.14100000     -8.41900000     11.42500000
H     -1.12400000     -9.13800000     12.05700000
H     -0.57900000     -8.71600000     10.70900000
O      9.64800000      0.21800000     11.96000000
H     10.36500000      0.75800000     11.62900000
H     10.01500000     -0.22400000     12.72600000
O      9.32900000    -10.60000000     -0.32700000
H      9.54500000    -11.20400000     -1.03700000
H      8.81400000     -9.91100000     -0.74700000
O     -2.49600000    -10.04200000      7.10500000
H     -1.76900000     -9.58300000      6.68400000
H     -3.00800000    -10.39700000      6.37800000
O     -0.00700000      0.22800000     -9.64900000
H      0.03800000     -0.69900000     -9.41500000
H      0.87800000      0.55800000     -9.49200000
O     -6.91200000      7.15900000     -1.28600000
H     -6.37000000      7.50900000     -0.58000000
H     -7.48600000      7.88600000     -1.53000000
O      3.77300000     -6.49400000     15.72900000
H      3.60700000     -7.38300000     15.41700000
H      4.66600000     -6.30200000     15.44000000
O    -11.54500000      1.86800000      9.96400000
H    -11.80300000      1.48300000     10.80100000
H    -10.62300000      2.09800000     10.07900000
O      8.79500000      8.51800000      2.29900000
H      9.35100000      8.93800000      1.64300000
H      9.21000000      7.67000000      2.45700000
O      4.56500000    -11.30800000     -2.87900000
H      4.36700000    -12.15600000     -3.27500000
H      4.24300000    -11.38100000     -1.98100000
O     -9.37100000      9.56200000      8.80400000
H     -9.07800000      8.66100000      8.66900000
H     -8.56400000     10.07600000      8.82100000
O     -6.25000000     11.84900000     -7.21100000
H     -6.71700000     11.86300000     -6.37500000
H     -6.88700000     11.50000000     -7.83500000
O    -13.24000000     -3.80800000     -5.68300000
H    -12.70200000     -3.74800000     -4.89400000
H    -14.14000000     -3.83900000     -5.35800000
O      9.52000000     -5.40300000     -6.23700000
H      9.62900000     -6.13200000     -5.62700000
H      8.90700000     -4.81400000     -5.79800000
O     -0.17100000     13.01600000     -0.17100000
H     -0.64400000     13.84900000     -0.17700000
H     -0.19000000     12.73700000      0.74500000
O      3.49300000     12.25500000     11.71300000
H      3.77300000     12.97500000     11.14700000
H      4.14000000     11.56600000     11.56200000
O     -9.81700000      5.89000000      0.03100000
H     -9.76000000      5.89000000     -0.92500000
H     -8.93300000      5.67100000      0.32400000
O     15.58100000      2.66000000      5.16300000
H     15.74600000      3.11800000      5.98800000
H     15.32500000      1.77600000      5.42700000
O     13.32600000      2.18600000    -10.42700000
H     13.48200000      1.28200000    -10.15700000
H     14.15100000      2.63600000    -10.24800000
O      2.46300000     -6.73500000      6.23500000
H      2.48200000     -5.77900000      6.27900000
H      3.38500000     -6.99200000      6.21700000
O     -6.21400000     11.83900000      6.36700000
H     -6.68000000     11.38600000      7.07000000
H     -5.62200000     11.17800000      6.00700000
O     14.56700000      6.63100000      4.57400000
H     13.78300000      6.09400000      4.46300000
H     15.27000000      6.00000000      4.72700000
O      9.93100000      5.91400000     14.15600000
H      9.88000000      4.95900000     14.20200000
H     10.78200000      6.08800000     13.75300000
O      6.95500000     12.62700000      9.98400000
H      6.95300000     11.67100000     10.03100000
H      6.84300000     12.91200000     10.89100000
O     -0.44500000      7.64700000     13.26400000
H     -0.46100000      6.88000000     13.83600000
H     -0.61800000      8.38500000     13.84800000
O     -5.85400000      9.11800000      3.25400000
H     -5.04900000      8.83900000      3.69000000
H     -5.90200000     10.05900000      3.41800000
O     13.24100000     -0.27500000      7.46200000
H     12.70000000     -0.39700000      6.68100000
H     13.22900000     -1.12800000      7.89700000
O      4.93800000    -12.57700000      3.98800000
H      4.67200000    -13.35600000      4.47800000
H      4.11400000    -12.17400000      3.71500000
O      1.30600000     10.42600000     12.93900000
H      0.47800000     10.87200000     13.11700000
H      1.87500000     11.10900000     12.58400000
O     -2.62000000     -1.48600000     -6.16000000
H     -2.58600000     -2.14600000     -5.46700000
H     -3.02800000     -1.93500000     -6.89900000
O     -3.49100000      3.35300000     -5.94500000
H     -3.88900000      3.27000000     -6.81200000
H     -4.17600000      3.07000000     -5.33900000
O     -5.46500000     14.27100000      7.47400000
H     -5.62100000     13.37700000      7.16900000
H     -4.60200000     14.23600000      7.88600000
O    -16.50300000      6.94200000      1.16200000
H    -16.87800000      6.14300000      0.79100000
H    -16.46000000      6.77200000      2.10300000
O      1.57400000     -2.80800000    -14.33300000
H      2.36700000     -3.26200000    -14.61800000
H      0.85700000     -3.32100000    -14.70700000
O     -2.71800000     -0.56900000      4.26500000
H     -2.24800000     -0.65600000      3.43600000
H     -2.43000000      0.27300000      4.61700000
O     -3.32300000     -2.56200000     -8.47300000
H     -4.12100000     -2.10800000     -8.74300000
H     -3.31100000     -3.35900000     -9.00300000
O     17.36400000      5.63800000     -0.61900000
H     17.37900000      6.10600000     -1.45400000
H     16.54800000      5.13700000     -0.64000000
O     -1.77500000     -7.87000000     -2.71200000
H     -2.45700000     -7.20100000     -2.78300000
H     -1.20100000     -7.55300000     -2.01500000
O     -8.80600000     15.73600000      5.64000000
H     -8.32900000     14.92500000      5.46300000
H     -9.63500000     15.44700000      6.02000000
O      6.23500000     -1.28600000      9.90100000
H      5.86000000     -1.61700000      9.08400000
H      5.50200000     -0.86100000     10.34600000
O      1.25000000     -9.99400000     -2.96700000
H      1.89500000     -9.42400000     -2.54800000
H      0.46600000     -9.90800000     -2.42500000
O      8.22900000     12.26300000      6.82000000
H      8.23100000     11.60700000      7.51700000
H      8.05200000     13.09000000      7.26900000
O     -1.45600000      6.04600000    -13.20300000
H     -2.34600000      5.80800000    -12.94300000
H     -0.89400000      5.45000000    -12.70800000
O      0.94400000     -2.59900000     -8.92100000
H      0.89500000     -2.91800000     -9.82200000
H      0.52400000     -3.28500000     -8.40100000
O      2.38400000      8.88000000     14.98900000
H      3.22300000      9.32200000     15.11800000
H      2.06900000      9.20600000     14.14600000
O     12.59900000     12.31200000     -4.12500000
H     12.87100000     12.11300000     -3.22900000
H     12.72300000     11.49000000     -4.60000000
O     -6.27300000      7.75300000      8.54100000
H     -5.32600000      7.88700000      8.57600000
H     -6.55500000      8.24000000      7.76600000
O     -4.98700000      4.52000000     14.76200000
H     -4.60100000      3.99800000     14.05800000
H     -5.06100000      3.91200000     15.49800000
O     -5.22200000     -8.60500000     12.47200000
H     -5.68900000     -9.33100000     12.88700000
H     -4.44800000     -9.01100000     12.08100000
O    -11.58100000     12.96300000      3.05800000
H    -11.09900000     12.43800000      2.42000000
H    -11.02100000     13.72300000      3.21600000
O      8.38700000      3.59800000     -2.66700000
H      7.46000000      3.76400000     -2.83900000
H      8.39000000      3.03900000     -1.88900000
O     17.05700000      1.06000000     -7.49500000
H     17.56800000      0.75100000     -8.24200000
H     16.43300000      0.35500000     -7.32300000
O     10.28500000     -0.97000000     -8.98900000
H      9.87000000     -1.74100000     -8.60100000
H     10.52800000     -0.42700000     -8.24000000
O      6.13500000     10.99800000    -11.07900000
H      6.14500000     10.05400000    -11.23700000
H      5.62100000     11.35600000    -11.80300000
O     13.01200000      1.58300000      9.60400000
H     12.15000000      1.91300000      9.35000000
H     13.29800000      1.05900000      8.85600000
O     -4.55700000    -12.56800000      0.70600000
H     -4.96200000    -13.43300000      0.77200000
H     -3.77500000    -12.70900000      0.17200000
O      7.76200000     -6.12300000      4.41100000
H      7.51200000     -6.91200000      3.93100000
H      8.37800000     -6.43100000      5.07500000
O    -15.19400000      6.60300000     -4.11800000
H    -14.82600000      7.35500000     -4.58300000
H    -15.72700000      6.99000000     -3.42300000
O     -9.20800000      5.18500000     -7.27900000
H     -8.91000000      4.28200000     -7.16900000
H     -8.42800000      5.71600000     -7.11800000
O     -4.18500000     12.78200000     -8.75300000
H     -3.45500000     13.23900000     -8.33600000
H     -4.81600000     12.64300000     -8.04700000
O     -5.54800000     -1.19900000     -9.34700000
H     -5.38100000     -0.26500000     -9.47100000
H     -6.11400000     -1.24100000     -8.57600000
O    -10.82400000      6.64400000     10.79000000
H    -11.30500000      7.36200000     10.37900000
H    -10.03600000      6.54700000     10.25500000
O     -9.60300000     -1.35600000     15.99900000
H     -9.02500000     -1.81400000     15.38900000
H     -9.61200000     -1.90800000     16.78100000
O    -12.24900000     11.41700000     -5.54900000
H    -11.54700000     11.44900000     -6.19900000
H    -13.02600000     11.71300000     -6.02200000
O     -6.65700000      7.94900000     -9.00400000
H     -6.71900000      7.04400000     -8.70000000
H     -6.42900000      7.87600000     -9.93000000
O     -1.69500000     -5.47800000     -6.91800000
H     -1.61400000     -6.32100000     -6.47200000
H     -1.10000000     -5.54600000     -7.66500000
O     -1.03400000      0.53200000     -6.11600000
H     -1.68100000     -0.17200000     -6.10800000
H     -1.43700000      1.23500000     -5.60700000
O      2.87600000      3.26700000     16.97300000
H      3.20200000      3.98200000     16.42600000
H      2.53300000      2.62600000     16.35000000
O      4.11500000     -4.94800000      0.83500000
H      4.46000000     -4.07900000      1.03900000
H      4.10900000     -4.98500000     -0.12100000
O      2.35700000      5.06900000     -1.96900000
H      2.66600000      4.87400000     -1.08500000
H      2.48300000      6.01300000     -2.06400000
O     -6.60200000     -6.20600000    -14.86900000
H     -6.03500000     -5.80300000    -14.21200000
H     -6.89600000     -7.02200000    -14.46300000
O     -0.31000000     -4.66600000     -2.38800000
H     -0.28500000     -5.56100000     -2.05000000
H     -0.52100000     -4.12700000     -1.62500000
O      2.27200000      2.82900000      9.87200000
H      1.97200000      3.08400000      9.00000000
H      2.09300000      3.59300000     10.42000000
O      8.68900000     -5.53500000      0.45300000
H      7.80700000     -5.90200000      0.39600000
H      9.26700000     -6.26300000      0.22600000
O     14.47600000      6.40500000      1.13600000
H     14.09700000      7.24100000      0.86400000
H     15.31000000      6.64100000      1.54100000
O     -1.23000000      5.00400000      4.92000000
H     -1.49700000      4.88300000      5.83100000
H     -1.82500000      5.67300000      4.58300000
O      8.35300000     -9.52200000      7.62500000
H      8.78200000    -10.10800000      7.00200000
H      8.63500000     -8.64600000      7.36300000
O      8.24700000      7.74300000     -1.10000000
H      8.77900000      7.08800000     -1.55200000
H      8.81400000      8.51200000     -1.04100000
O    -11.59300000     -2.18000000      3.54300000
H    -11.47700000     -1.23400000      3.45500000
H    -11.16100000     -2.39800000      4.36900000
O      9.02100000      5.71300000     -8.78600000
H      8.06400000      5.69900000     -8.83000000
H      9.23400000      5.16300000     -8.03200000
O      5.29100000     10.23800000     10.94000000
H      4.73100000      9.46200000     10.96000000
H      5.81700000     10.17500000     11.73700000
O    -15.55400000      7.59300000     -1.44000000
H    -14.61900000      7.53700000     -1.24500000
H    -15.98300000      7.48100000     -0.59100000
O      8.23300000     -2.45900000     -3.01200000
H      8.59400000     -1.92900000     -2.30100000
H      7.28500000     -2.41600000     -2.88600000
O     -9.04300000      6.82500000     14.33000000
H     -9.43200000      7.55600000     13.84900000
H     -8.10600000      6.89000000     14.14600000
O      3.77600000      0.25200000      4.00200000
H      4.38700000     -0.38400000      4.37400000
H      3.24600000      0.53900000      4.74600000
O     -8.78300000     -2.32000000    -11.28900000
H     -9.08000000     -1.93100000    -12.11100000
H     -9.32000000     -1.90000000    -10.61700000
O      2.02900000     10.06300000    -12.34700000
H      1.15200000      9.69100000    -12.43600000
H      1.96200000     10.66100000    -11.60200000
O      1.33600000      1.23100000      5.96600000
H      1.51200000      1.29300000      6.90500000
H      0.82800000      0.42500000      5.87000000
O      8.82700000    -10.12900000      4.41800000
H      8.18000000    -10.09800000      3.71300000
H      9.66500000     -9.97700000      3.98100000
O      0.29300000     -1.95000000      4.96000000
H      0.23500000     -1.86600000      5.91200000
H     -0.29500000     -2.67500000      4.74800000
O      4.22000000    -13.76000000     -7.28800000
H      5.01800000    -13.39200000     -6.90800000
H      4.32800000    -14.70700000     -7.19900000
O      2.77000000     -8.06600000    -13.53200000
H      1.94100000     -7.60300000    -13.65500000
H      2.62000000     -8.62600000    -12.77000000
O      8.90100000     10.39900000     -3.10100000
H      9.30200000      9.69900000     -3.61600000
H      9.13900000     11.20300000     -3.56400000
O     -1.97000000     -5.87000000     12.19100000
H     -1.65400000     -6.77100000     12.26300000
H     -2.77000000     -5.85500000     12.71600000
O    -13.96900000      1.69800000      2.60000000
H    -14.78200000      1.27600000      2.87800000
H    -14.09700000      1.87500000      1.66800000
O      1.21300000    -16.61500000     -3.76100000
H      0.71600000    -17.21500000     -4.31700000
H      0.92900000    -16.82100000     -2.87100000
O     16.52700000      4.06200000     -5.07800000
H     17.43400000      4.36800000     -5.06800000
H     16.18500000      4.35200000     -5.92400000
O      1.44900000      7.78400000     11.42600000
H      0.76600000      7.83000000     12.09600000
H      1.13700000      8.35800000     10.72700000
O     -3.84800000     -2.47200000    -17.27900000
H     -3.55400000     -2.35100000    -16.37600000
H     -4.80100000     -2.39800000    -17.23200000
O    -14.40700000      8.82400000      2.58400000
H    -14.97600000      8.09200000      2.34500000
H    -14.24800000      9.28200000      1.75900000
O      5.78700000      6.42400000     -3.73600000
H      5.92500000      6.44400000     -2.78900000
H      5.18800000      7.15200000     -3.90600000
O     14.45600000     -0.35800000     11.15000000
H     13.78000000     -0.98000000     11.41700000
H     13.98500000      0.30800000     10.64800000
O     -0.51600000     -0.17700000     12.18400000
H     -1.30000000     -0.60500000     11.83700000
H     -0.28300000      0.47000000     11.51900000
O     15.51500000     -2.71900000     -1.99700000
H     15.62200000     -2.91700000     -1.06700000
H     16.02000000     -1.91700000     -2.13100000
O    -13.19200000      4.84500000     -1.81200000
H    -13.21700000      5.72000000     -1.42500000
H    -12.79500000      4.97500000     -2.67300000
O     -6.76400000    -14.20900000      3.85400000
H     -7.08300000    -14.29400000      4.75200000
H     -7.36800000    -13.59100000      3.44200000
O      8.78800000     12.65100000      4.15000000
H      9.55000000     12.11900000      3.92200000
H      8.62800000     12.45600000      5.07400000
O     -9.49200000      1.04700000      7.65200000
H    -10.37800000      1.13700000      7.30200000
H     -9.34400000      1.85600000      8.14100000
O     -3.73300000    -10.05700000      4.84500000
H     -3.95100000    -10.69700000      4.16700000
H     -3.91100000     -9.20900000      4.43900000
O      7.96500000      1.54400000     15.13200000
H      7.23300000      1.21900000     15.65500000
H      8.42700000      0.75400000     14.85000000
O     16.97000000      5.32700000      4.52500000
H     17.65200000      5.02100000      5.12300000
H     16.74600000      4.55600000      4.00300000
O     -3.26000000     11.38700000      6.95400000
H     -2.30500000     11.44500000      6.91900000
H     -3.56500000     12.15300000      6.46800000
O     -1.95000000     15.66900000     -0.39500000
H     -1.68800000     16.14500000      0.39300000
H     -2.90600000     15.63800000     -0.34900000
O      6.94800000    -11.12500000    -10.61900000
H      7.77200000    -11.13400000    -10.13300000
H      7.14300000    -11.59500000    -11.43000000
O      7.22400000     -7.49000000     -4.76600000
H      6.89600000     -7.10600000     -3.95300000
H      6.57400000     -8.15400000     -4.99700000
O     -8.13200000      8.76900000      1.83500000
H     -7.42400000      8.64300000      2.46600000
H     -8.83800000      8.20500000      2.15100000
O     15.13000000     -4.54400000      3.79500000
H     16.01000000     -4.50800000      4.17000000
H     14.75000000     -3.68900000      3.99500000
O     -8.46400000     -3.22800000     11.89100000
H     -7.70100000     -3.73600000     11.61800000
H     -8.65700000     -2.66400000     11.14100000
O    -15.53600000      2.70100000     -0.13600000
H    -15.91000000      2.97300000     -0.97400000
H    -15.68300000      3.44700000      0.44600000
O     11.16600000      0.22900000     -6.29900000
H     11.66200000     -0.32000000     -5.69200000
H     10.59000000      0.74800000     -5.73800000
O     10.07800000      4.41800000     -6.77000000
H     10.53000000      3.67900000     -7.17700000
H      9.83500000      4.10200000     -5.90000000
O     15.16400000     -1.39200000     -5.77600000
H     15.43600000     -2.30400000     -5.67300000
H     15.41400000     -0.97200000     -4.95300000
O      4.27300000     -4.74100000     -1.76400000
H      3.55900000     -4.83300000     -2.39400000
H      4.55700000     -3.83100000     -1.85500000
O      4.57600000      6.09600000    -12.33600000
H      3.71100000      5.80800000    -12.62700000
H      5.02000000      5.29100000    -12.07200000
O      9.71300000      5.82300000     -1.99800000
H      9.10600000      5.14000000     -2.28500000
H     10.26200000      5.39600000     -1.34100000
O    -14.53800000     -1.26100000      1.42600000
H    -14.80300000     -1.66200000      0.59800000
H    -13.87000000     -0.62100000      1.17800000
O     -4.33200000     -3.00500000    -14.20600000
H     -5.24500000     -2.83500000    -14.43900000
H     -4.32400000     -2.99400000    -13.24900000
O      1.22500000     -6.99400000     12.51700000
H      1.87500000     -7.67200000     12.33300000
H      0.68900000     -6.95400000     11.72500000
O     -6.18900000      2.69000000    -16.11700000
H     -5.90000000      1.81200000    -15.87100000
H     -6.29000000      3.15100000    -15.28400000
O     12.29800000     -2.08200000     12.00200000
H     11.50300000     -1.56000000     11.89300000
H     11.99400000     -2.98900000     11.97400000
O      2.86800000      7.69800000    -10.00600000
H      3.62300000      8.28300000    -10.06800000
H      3.19900000      6.92500000     -9.54900000
O      0.55400000     -9.28300000      3.46900000
H     -0.35200000     -8.98300000      3.38700000
H      0.54900000     -9.85000000      4.24100000
O     -2.39000000      3.01700000    -13.17400000
H     -1.68400000      2.53800000    -12.73900000
H     -2.13400000      3.03600000    -14.09600000
O     -0.87800000      8.78800000    -13.17700000
H     -1.05500000      7.96100000    -13.62400000
H     -1.27100000      8.68100000    -12.31100000
O      6.40000000    -15.99700000      3.06500000
H      7.18300000    -15.82200000      3.58700000
H      6.22600000    -15.17300000      2.61100000
O    -11.05200000      0.57200000     -2.25100000
H    -10.55200000      1.24800000     -2.70700000
H    -11.78000000      0.37400000     -2.83900000
O     10.46900000     -4.32500000     14.45900000
H     11.27600000     -4.55500000     13.99800000
H      9.85400000     -4.09300000     13.76300000
O    -11.04100000      3.89900000      1.74500000
H    -10.59000000      4.53700000      1.19200000
H    -11.49600000      3.32700000      1.12800000
O     -7.77800000     -4.49100000     -9.17300000
H     -8.05000000     -5.39000000     -9.35500000
H     -7.21700000     -4.25600000     -9.91200000
O    -13.66400000     10.21500000      0.22400000
H    -13.06900000      9.63800000     -0.25400000
H    -14.39100000     10.36300000     -0.38000000
O     -7.46200000      2.25700000    -10.01900000
H     -7.92100000      1.41900000    -10.06800000
H     -8.10700000      2.86100000     -9.65000000
O     -6.95900000     11.17100000      9.25800000
H     -7.27000000     11.50000000     10.10100000
H     -6.01000000     11.10200000      9.36300000
O     -6.36800000      6.14200000      5.87100000
H     -5.54300000      5.95600000      6.32100000
H     -6.96300000      5.45400000      6.16800000
O    -17.49000000     -1.38900000      1.66300000
H    -16.74300000     -0.86400000      1.95100000
H    -18.14200000     -0.74500000      1.38500000
O     -7.56200000     -2.73500000     14.64000000
H     -7.70200000     -3.56200000     15.10000000
H     -7.89900000     -2.89100000     13.75800000
O    -11.02800000      4.60800000     -9.31600000
H    -10.31100000      4.75400000     -8.70000000
H    -10.62600000      4.70600000    -10.17900000
O      3.29200000    -10.78800000      6.67200000
H      3.22900000    -10.43100000      7.55800000
H      4.20200000    -10.63700000      6.41700000
O      8.80100000     -1.60500000     10.02300000
H      7.88900000     -1.35500000      9.87600000
H      9.18000000     -0.86300000     10.49300000
O     -3.17300000      2.85900000      3.25100000
H     -4.10400000      2.73100000      3.43500000
H     -2.72500000      2.30400000      3.88900000
O     10.50400000      7.97400000     -3.72800000
H     10.12600000      7.36900000     -3.08900000
H     10.35600000      7.55100000     -4.57400000
O     -1.98500000     -2.57700000    -11.59200000
H     -2.05700000     -1.80500000    -11.03100000
H     -1.89100000     -3.30900000    -10.98300000
O    -10.90000000     -8.07200000      9.88600000
H    -11.29800000     -8.27000000      9.03800000
H    -11.32500000     -7.26100000     10.16600000
O      2.49700000    -14.99400000      0.59300000
H      2.40000000    -15.25900000      1.50800000
H      1.61400000    -14.74200000      0.32200000
O     -5.82600000      7.78400000    -11.67600000
H     -5.29200000      8.46500000    -12.08600000
H     -6.64700000      7.79600000    -12.16700000
O     15.06300000     -9.43600000     -3.15200000
H     14.13400000     -9.63500000     -3.03700000
H     15.19000000     -8.60800000     -2.68800000
O      1.02700000      6.97100000    -15.79600000
H      0.97800000      6.32000000    -16.49600000
H      0.56000000      7.73100000    -16.14300000
O     11.29200000     -0.70600000      5.62900000
H     10.63900000     -0.84200000      6.31500000
H     10.87500000     -1.03300000      4.83200000
O      9.60000000      4.32500000     11.17400000
H     10.31700000      4.92500000     10.96900000
H      9.79600000      4.01000000     12.05700000
O     -3.42600000      0.68000000     -4.68900000
H     -3.92500000      0.35600000     -3.94000000
H     -3.53900000      0.00800000     -5.36100000
O     -0.17700000      1.75600000    -12.18700000
H      0.15000000      1.25000000    -12.93100000
H      0.11200000      1.26400000    -11.41800000
O    -15.72100000     -1.51100000      7.18900000
H    -15.99900000     -0.64100000      7.47400000
H    -16.42900000     -1.81500000      6.62100000
O     10.76200000     -7.34200000     -1.11800000
H     11.05900000     -8.08900000     -1.63800000
H     11.56200000     -6.85800000     -0.91500000
O     -8.92600000      3.33600000      9.14800000
H     -8.12800000      3.48800000      9.65400000
H     -9.19600000      4.20800000      8.86000000
O    -13.87900000      6.01700000     -8.79900000
H    -13.08500000      5.55000000     -9.06100000
H    -13.91600000      5.91400000     -7.84900000
O     -4.23100000     11.21500000      9.61700000
H     -3.98400000     12.11600000      9.82500000
H     -3.99300000     11.10900000      8.69600000
O     -3.59000000     -9.58900000     10.35900000
H     -4.22800000     -9.50700000      9.65000000
H     -3.22600000     -8.70900000     10.45600000
O     -6.02200000    -10.11200000      1.01600000
H     -6.79400000    -10.51800000      0.62100000
H     -5.43100000    -10.84400000      1.19400000
O     -4.85800000    -12.28000000     11.53800000
H     -4.36000000    -12.34000000     10.72300000
H     -5.10200000    -13.18400000     11.73700000
O     13.22600000     -3.70500000    -10.00300000
H     12.27700000     -3.82500000    -10.03500000
H     13.35600000     -2.98800000     -9.38100000
O     -9.78700000    -13.44200000     -6.78200000
H     -9.56700000    -13.78900000     -7.64700000
H     -9.95800000    -14.21900000     -6.25000000
O      5.93600000     -8.32400000      3.66900000
H      5.92600000     -8.08500000      4.59600000
H      5.02400000     -8.53000000      3.46400000
O      4.89300000     -1.11500000     -4.88500000
H      4.55700000     -0.22500000     -4.98900000
H      4.30100000     -1.65800000     -5.40600000
O     -2.77300000    -11.94000000      9.53900000
H     -2.09200000    -11.86600000      8.87000000
H     -3.06700000    -11.04000000      9.68300000
O     -5.19100000     -9.98400000    -13.99000000
H     -4.59200000    -10.66000000    -13.67200000
H     -4.67100000     -9.47700000    -14.61300000
O      7.73800000     13.98100000     -4.65500000
H      8.53500000     13.67700000     -4.22200000
H      8.04500000     14.38600000     -5.46600000
O      8.03800000      9.99500000      8.65500000
H      8.39700000      9.15600000      8.94200000
H      7.08900000      9.87900000      8.70500000
O     -6.97000000     12.77900000    -11.06100000
H     -7.30500000     12.01200000    -10.59700000
H     -6.02700000     12.76600000    -10.89600000
O     -8.32700000     -2.45100000      8.56100000
H     -7.74400000     -2.94900000      9.13400000
H     -7.77000000     -2.17900000      7.83200000
O      6.42700000     -6.45800000     -2.46000000
H      5.67500000     -5.89500000     -2.27500000
H      6.47300000     -7.05100000     -1.71000000
O    -14.96800000     -7.65000000     -2.97100000
H    -15.32500000     -7.98900000     -2.15000000
H    -14.30100000     -7.01900000     -2.69900000
O    -12.72800000      4.45000000     10.17500000
H    -12.51500000      3.66500000     10.68100000
H    -11.89300000      4.90900000     10.08300000
O      6.68800000     -9.74800000     11.60900000
H      6.65800000    -10.63900000     11.95700000
H      7.49900000     -9.71500000     11.10300000
O      1.51100000     11.15000000      3.08500000
H      1.78300000     11.05100000      3.99800000
H      2.30900000     11.40800000      2.62400000
O      6.05000000      3.96000000     -0.36300000
H      6.14200000      4.84500000     -0.71600000
H      5.82800000      3.42100000     -1.12300000
O     -9.01500000     -6.94000000     -9.93200000
H     -9.73900000     -7.55200000     -9.79800000
H     -9.43500000     -6.13700000    -10.23900000
O     -2.88600000    -17.26200000      4.80800000
H     -3.62000000    -16.67500000      4.62500000
H     -3.28000000    -18.00200000      5.27000000
O     -3.00300000      0.19600000     13.70900000
H     -3.50400000     -0.48900000     13.26500000
H     -2.28500000     -0.27200000     14.13500000
O     -3.47100000     10.60100000     12.46400000
H     -4.07700000     11.00800000     11.84500000
H     -3.05500000      9.89800000     11.96500000
O     -0.28100000      5.75700000     -3.31700000
H      0.04800000      5.14500000     -2.65800000
H      0.04300000      6.61200000     -3.03200000
O    -12.73800000    -11.70900000     -0.47100000
H    -12.80600000    -11.09600000     -1.20300000
H    -12.52900000    -12.54900000     -0.88000000
O      4.00500000     15.34700000      0.24200000
H      3.44000000     16.10100000      0.40900000
H      4.88800000     15.71400000      0.19800000
O      7.51500000     -0.37400000    -10.61200000
H      8.20500000     -0.65700000    -10.01100000
H      6.81100000     -1.01100000    -10.48500000
O     -3.18100000      7.21800000     16.11100000
H     -2.23700000      7.08600000     16.02600000
H     -3.53200000      6.34200000     16.26600000
O     -4.49100000    -15.22400000      4.84900000
H     -4.63400000    -14.35400000      5.22200000
H     -5.03300000    -15.23800000      4.06000000
O      2.66700000     -2.72600000      4.27100000
H      3.13700000     -1.95200000      3.96200000
H      1.79800000     -2.40000000      4.50600000
O    -10.00800000     11.76100000     -1.33000000
H    -10.47100000     12.53300000     -1.65500000
H    -10.27800000     11.05500000     -1.91600000
O      0.99900000     -9.50600000      9.64400000
H      1.47400000     -8.96500000      9.01400000
H      1.61500000     -9.63200000     10.36500000
O     13.56300000     -8.31800000      3.25300000
H     13.83900000     -9.07800000      3.76600000
H     13.09500000     -8.69100000      2.50600000
O      6.29100000     13.52100000     -9.66600000
H      6.72600000     12.71800000     -9.95200000
H      5.93100000     13.89700000    -10.46900000
O     15.78700000      3.63600000      7.75400000
H     16.11500000      4.50400000      7.98900000
H     14.83500000      3.71400000      7.81800000
O     -8.76200000      0.28400000    -16.30500000
H     -8.88600000      0.47400000    -15.37500000
H     -8.64000000      1.14300000    -16.71100000
O     -2.16500000    -12.14800000     -3.41700000
H     -2.83700000    -12.37900000     -2.77600000
H     -1.39300000    -11.94200000     -2.89000000
O     -6.06600000      4.57600000      9.19700000
H     -5.62800000      4.40300000     10.03000000
H     -5.36900000      4.88500000      8.61900000
O     -6.25300000     11.37900000     -1.62300000
H     -5.47800000     11.36400000     -1.06200000
H     -6.30600000     12.28300000     -1.93300000
O     -0.28100000      1.72700000     10.17700000
H      0.08100000      1.27500000      9.41500000
H      0.36500000      2.40200000     10.38400000
O     12.99500000     -5.26700000     -0.93800000
H     13.04500000     -4.37700000     -1.28700000
H     13.20800000     -5.17300000     -0.01000000
O     -8.04700000     -8.33900000      5.54100000
H     -8.36700000     -9.22800000      5.69400000
H     -7.48000000     -8.41700000      4.77400000
O      4.84400000      5.84600000      4.52000000
H      5.56100000      6.16100000      5.07000000
H      5.12800000      4.97900000      4.23000000
O    -15.60000000     -5.71400000      0.73200000
H    -15.24700000     -5.61200000      1.61600000
H    -16.46300000     -5.30200000      0.76900000
O     -9.32900000      3.02800000     -3.13400000
H     -8.49100000      2.94100000     -2.68000000
H     -9.66500000      3.88000000     -2.85500000
O     12.55300000     -7.85400000     -6.83700000
H     12.25900000     -7.74300000     -5.93200000
H     13.49900000     -7.98000000     -6.76700000
O      1.27000000     -9.66700000     -7.81400000
H      0.63400000     -9.86600000     -8.50200000
H      1.45300000    -10.51300000     -7.40500000
O     -6.04600000     -4.82300000      0.92100000
H     -6.32600000     -5.47200000      0.27500000
H     -6.85900000     -4.52700000      1.33100000
O     10.71900000      2.61300000      8.19500000
H      9.93400000      2.06600000      8.19900000
H     10.90200000      2.76300000      7.26800000
O     -7.66000000     10.67000000     -9.57100000
H     -8.59700000     10.52200000     -9.70200000
H     -7.31100000      9.80700000     -9.34700000
O      5.22500000      2.57600000     -2.53600000
H      4.27800000      2.65100000     -2.65100000
H      5.37500000      1.64300000     -2.38400000
O     -5.53200000      1.89700000     15.92600000
H     -6.21400000      2.05800000     15.27500000
H     -5.14000000      1.06400000     15.66200000
O      3.66200000      1.67600000     -5.39600000
H      3.03600000      1.10500000     -5.84200000
H      3.11800000      2.33600000     -4.96500000
O    -13.99700000     -3.09700000      8.86600000
H    -14.69900000     -2.63800000      8.40500000
H    -13.52000000     -3.55900000      8.17700000
O     11.50700000     -7.87300000      5.21900000
H     12.28400000     -8.00400000      4.67400000
H     11.53800000     -6.94700000      5.46100000
O     -2.59600000     11.00500000      1.84600000
H     -3.38200000     11.04400000      2.39100000
H     -2.01500000     11.67000000      2.21700000
O      0.48900000     -7.96300000     16.21700000
H      0.93200000     -8.80800000     16.13600000
H      0.22600000     -7.74400000     15.32300000
O      7.00200000     10.10400000     13.03300000
H      7.93400000      9.95200000     13.18900000
H      6.87400000     11.03200000     13.23000000
O     -9.84000000      0.58500000      3.46100000
H     -9.60400000      0.92500000      2.59800000
H    -10.46900000      1.21900000      3.80500000
O     -8.47300000     -3.55700000      1.37000000
H     -8.72700000     -3.33000000      2.26400000
H     -9.28900000     -3.83600000      0.95300000
O      9.04200000      2.07000000      1.42600000
H      9.59600000      1.80800000      2.16100000
H      9.54800000      2.74400000      0.97300000
O     -4.06600000     -9.19500000     -6.65000000
H     -3.56200000     -9.11400000     -7.45900000
H     -3.41700000     -9.43300000     -5.98700000
O    -13.33000000      6.08200000      6.21400000
H    -12.66200000      5.47000000      6.52200000
H    -13.55200000      5.77200000      5.33600000
O      0.11800000      6.99100000     -7.65700000
H      0.85200000      7.60400000     -7.69500000
H     -0.60400000      7.50400000     -7.29400000
O     15.32200000     -5.32000000     -8.16400000
H     14.91400000     -6.12300000     -7.84100000
H     14.63400000     -4.89000000     -8.67200000
O     -8.80700000    -10.81700000     -2.77400000
H     -8.16800000    -10.13000000     -2.96200000
H     -8.31600000    -11.63400000     -2.87100000
O     -1.39300000      2.99500000    -15.97600000
H     -1.89100000      2.21800000    -16.23000000
H     -0.47700000      2.72900000    -16.05800000
O     -4.73000000     -7.64200000      0.23800000
H     -5.32200000     -7.02300000     -0.18800000
H     -5.30400000     -8.32800000      0.57800000
O      4.43600000     -6.41400000      9.50200000
H      4.94200000     -6.34100000     10.31100000
H      3.53100000     -6.25500000      9.77000000
O    -13.50300000      0.54100000     -3.60000000
H    -14.06000000      0.39400000     -4.36400000
H    -13.90000000      0.01200000     -2.90800000
O     -1.40900000      4.73400000      7.77200000
H     -0.61700000      4.93800000      8.26800000
H     -1.89300000      4.12600000      8.33100000
O    -13.90100000     -7.51500000     -8.92600000
H    -13.71600000     -8.45300000     -8.96800000
H    -13.57100000     -7.24400000     -8.06900000
O     10.40900000      7.16100000     -6.35500000
H     10.62900000      6.24200000     -6.50500000
H      9.47900000      7.22300000     -6.57200000
O      3.83800000     11.73300000      5.37700000
H      3.74600000     11.86800000      4.43300000
H      4.73400000     11.41500000      5.48700000
O      3.84600000    -12.42300000     -0.26000000
H      4.58000000    -12.49000000      0.35100000
H      3.50900000    -13.31600000     -0.32800000
O     -4.06000000    -12.18700000     -9.54300000
H     -3.41500000    -12.55400000    -10.14800000
H     -4.26200000    -11.32300000     -9.90200000
O     -3.50000000     12.73900000     -0.68900000
H     -3.79600000     13.58600000     -0.35600000
H     -2.67900000     12.57300000     -0.22500000
O      6.85700000     10.41600000      1.99900000
H      7.61100000      9.98700000      2.40400000
H      6.87300000     10.11800000      1.08900000
O     -7.63500000     -0.34600000     -2.43800000
H     -6.75800000     -0.43100000     -2.81300000
H     -7.55500000     -0.71000000     -1.55600000
O      4.42800000      8.89700000     -4.03200000
H      4.86000000      9.68900000     -3.71200000
H      3.97000000      9.17700000     -4.82400000
O      2.40500000    -16.28900000      8.02100000
H      1.94500000    -15.58200000      8.47200000
H      3.28400000    -15.94200000      7.86700000
O      1.88600000     -5.83100000      9.92100000
H      1.75100000     -5.03500000     10.43400000
H      1.01200000     -6.06700000      9.61100000
O      3.95400000     -9.13400000     14.29700000
H      4.89000000     -9.16000000     14.49700000
H      3.91100000     -9.21100000     13.34400000
O      7.81100000     -8.55600000     -7.62200000
H      7.18600000     -8.00500000     -7.15100000
H      7.68800000     -8.32400000     -8.54300000
O     10.17900000      2.43500000    -15.28200000
H      9.63200000      3.21900000    -15.23700000
H      9.57700000      1.71200000    -15.10700000
O    -11.94500000      9.11800000      9.91200000
H    -11.14200000      9.56700000      9.64700000
H    -12.63200000      9.52600000      9.38600000
O      4.99500000      0.98900000      1.49300000
H      4.44800000      0.57600000      2.16100000
H      4.46100000      1.70800000      1.15700000
O      6.51200000      8.71800000    -15.04600000
H      5.75400000      8.63400000    -14.46700000
H      7.18200000      8.16500000    -14.64500000
O     -2.39800000      8.39700000     11.18400000
H     -2.97100000      7.64000000     11.31000000
H     -1.71300000      8.29100000     11.84400000
O      5.11900000     -2.25900000     -2.35800000
H      5.13300000     -1.49000000     -1.78800000
H      5.05100000     -1.89900000     -3.24300000
O     10.77100000     11.80000000      9.52000000
H     11.10600000     12.30400000      8.77800000
H     10.21000000     11.13300000      9.12300000
O      5.90600000      0.14100000     -1.30700000
H      5.57700000      0.22400000     -0.41200000
H      6.82500000     -0.10700000     -1.20200000
O    -12.97800000     -8.54400000      7.13200000
H    -13.07900000     -8.49000000      6.18200000
H    -12.63800000     -9.42500000      7.28700000
O      1.07400000     16.49900000      0.32700000
H      0.53200000     17.11300000      0.82100000
H      0.54100000     16.26800000     -0.43400000
O     -3.57900000     -5.97800000     -3.45000000
H     -4.34600000     -5.46500000     -3.20000000
H     -2.97600000     -5.33900000     -3.83100000
O      3.44900000     -8.86500000      2.85100000
H      3.57800000     -9.73000000      2.46100000
H      2.65400000     -8.95600000      3.37700000
O     -4.84400000     -3.75300000     12.88800000
H     -4.85500000     -3.30600000     13.73500000
H     -4.63500000     -4.66200000     13.10000000
O     -1.84700000    -10.20700000     -5.37900000
H     -1.03800000    -10.53800000     -5.77100000
H     -2.10900000    -10.88800000     -4.76000000
O      3.68000000     13.01000000     -8.58300000
H      3.88200000     12.29600000     -7.97800000
H      4.49900000     13.50000000     -8.65800000
O     11.07400000      2.59300000    -12.08400000
H     10.55800000      2.76200000    -11.29600000
H     11.96400000      2.44700000    -11.76100000
O     -4.37100000     15.17200000      0.37600000
H     -4.79300000     15.06000000      1.22800000
H     -4.90700000     15.82700000     -0.07200000
O     -9.74500000     11.70200000      6.68700000
H    -10.64900000     12.01000000      6.75600000
H     -9.69000000     10.98100000      7.31400000
O     11.78500000     -1.93000000    -13.54000000
H     11.76600000     -1.62000000    -14.44500000
H     11.09500000     -1.43300000    -13.10100000
O     -8.43700000      9.04900000     -6.74200000
H     -7.79700000      9.49800000     -6.19000000
H     -8.25100000      8.11900000     -6.61600000
O     -4.80500000    -12.39000000      3.38700000
H     -5.39000000    -13.14800000      3.41700000
H     -4.11000000    -12.64900000      2.78200000
O     -2.45100000      0.97700000     -8.91700000
H     -1.55700000      0.90200000     -9.25100000
H     -2.34700000      1.03100000     -7.96700000
O     -3.50600000     11.65300000    -11.23500000
H     -3.89600000     11.98300000    -10.42600000
H     -2.58100000     11.52700000    -11.02000000
O     -5.43100000      8.81800000      0.29900000
H     -5.53600000      9.20600000      1.16700000
H     -4.66300000      9.25700000     -0.06800000
O     14.30800000     -6.26500000      1.78400000
H     14.80900000     -5.78400000      2.44200000
H     13.86800000     -6.95800000      2.27600000
O      0.00900000     15.17300000     -6.41100000
H      0.40200000     14.69000000     -7.13900000
H      0.16600000     14.62000000     -5.64500000
O     -2.64900000      0.69300000    -16.16700000
H     -2.19200000      0.08600000    -15.58600000
H     -3.57400000      0.46400000    -16.07200000
O      0.73400000      4.60800000     -9.01300000
H      0.44000000      5.26000000     -8.37700000
H      0.87100000      3.81400000     -8.49500000
O      6.10600000    -16.20000000     -4.21600000
H      6.36300000    -15.65700000     -4.96100000
H      6.82200000    -16.09900000     -3.58800000
O      3.46800000      6.10000000      6.95700000
H      3.33500000      7.01800000      7.19400000
H      3.88600000      6.13300000      6.09700000
O     -3.62400000      8.07300000      7.94900000
H     -3.02300000      8.48800000      7.33000000
H     -3.32800000      8.37400000      8.80800000
O    -11.71100000      2.45100000      3.95400000
H    -11.53000000      3.13000000      3.30500000
H    -12.43800000      1.95200000      3.58100000
O     -3.65200000      6.20800000     -3.19400000
H     -3.77700000      5.98100000     -2.27300000
H     -2.77700000      6.59500000     -3.22800000
O     -6.76600000      2.79600000      6.58400000
H     -6.69600000      2.54300000      7.50500000
H     -7.60100000      3.26000000      6.52700000
O     -3.34800000     -4.85600000      4.82000000
H     -3.16400000     -4.09400000      5.36900000
H     -3.60600000     -4.48700000      3.97600000
O     -8.43500000      5.22400000    -10.88900000
H     -7.56800000      5.09300000    -10.50500000
H     -8.25900000      5.58100000    -11.75900000
O     -7.02700000      5.25500000     -3.31900000
H     -7.09200000      5.55900000     -2.41400000
H     -6.43200000      4.50700000     -3.27900000
O     -7.35300000     -7.17300000     10.87600000
H     -6.69300000     -7.62000000     11.40500000
H     -7.94900000     -7.86900000     10.59800000
O     -4.83500000     -8.61100000      7.87900000
H     -4.86900000     -7.66700000      7.72500000
H     -4.01200000     -8.89000000      7.47700000
O     10.73100000    -11.04200000      2.60900000
H     11.66100000    -10.86800000      2.75300000
H     10.48500000    -10.45500000      1.89300000
O     -1.53000000      9.10500000     -3.31200000
H     -0.66400000      9.32700000     -3.65200000
H     -1.59700000      9.59200000     -2.49000000
O     14.45800000     -6.87000000      7.87500000
H     15.07900000     -6.17500000      8.09300000
H     14.98700000     -7.66800000      7.86100000
O     -2.75300000     11.39000000     -6.43500000
H     -3.07400000     11.06200000     -5.59500000
H     -3.35600000     11.02300000     -7.08100000
O     12.38700000      7.48300000    -11.83600000
H     11.89900000      7.25500000    -11.04400000
H     13.24600000      7.08000000    -11.71200000
O    -15.68400000     -4.10800000     -4.32900000
H    -15.74900000     -5.00900000     -4.64600000
H    -16.47400000     -3.68000000     -4.65900000
O     -8.19800000      2.07800000     -7.06300000
H     -7.74800000      1.37300000     -7.53100000
H     -9.12500000      1.84400000     -7.11200000
O     11.26000000      1.23000000     -2.57100000
H     11.95000000      0.89500000     -1.99800000
H     10.90800000      0.45100000     -3.00100000
O      0.78700000      1.46900000    -16.12500000
H      1.64800000      1.88100000    -16.05200000
H      0.91100000      0.76700000    -16.76400000
O     -9.49200000     -2.51300000     -2.35400000
H     -9.05000000     -1.72800000     -2.67800000
H     -9.99700000     -2.21000000     -1.59900000
O    -10.93100000      1.32700000     -7.31800000
H    -11.53400000      1.71300000     -7.95300000
H    -11.40600000      1.35700000     -6.48700000
O     -2.02200000     15.71400000      2.77100000
H     -2.09600000     16.66700000      2.81600000
H     -2.91600000     15.39700000      2.89900000
O     -4.71600000     11.75500000      3.77800000
H     -5.48800000     11.98800000      3.26200000
H     -4.49900000     12.55300000      4.25900000
O     -4.77300000     -6.83100000     -9.74100000
H     -4.14900000     -7.43200000     -9.33300000
H     -4.43000000     -5.96000000     -9.54500000
O    -10.94500000      5.48400000     13.11500000
H    -10.13000000      5.81800000     13.49000000
H    -10.89000000      5.70600000     12.18600000
O     11.22000000     -1.51300000     -0.69800000
H     11.91200000     -0.89800000     -0.45500000
H     11.63400000     -2.10200000     -1.33000000
O     -6.79400000     -8.92300000     -2.85300000
H     -6.64500000     -8.12100000     -3.35400000
H     -5.99300000     -9.03900000     -2.34300000
O      7.77300000      1.18700000     -8.19300000
H      7.51900000      0.87300000     -9.06000000
H      7.08200000      1.80400000     -7.94900000
O     -0.95300000     -6.06900000      9.59300000
H     -1.44200000     -6.41600000     10.33900000
H     -1.50100000     -6.26800000      8.83300000
O      7.69700000      7.15900000     -6.16800000
H      7.14200000      7.76900000     -6.65400000
H      7.25200000      7.04700000     -5.32800000
O     11.68800000     -6.93000000     -4.47600000
H     10.96200000     -6.36500000     -4.21300000
H     12.45900000     -6.36500000     -4.43200000
O      5.46600000     -9.56400000      0.19100000
H      5.57000000    -10.46200000      0.50700000
H      6.01000000     -9.52300000     -0.59500000
O     10.45200000     -3.95900000     -9.17300000
H      9.80600000     -3.83700000     -9.86900000
H     10.77200000     -4.85300000     -9.29800000
O      3.75200000      8.91100000      0.48700000
H      3.92500000      8.54900000      1.35600000
H      2.95600000      9.43100000      0.59800000
O      2.60400000     -8.87500000     -0.68800000
H      2.68600000     -8.02600000     -0.25500000
H      3.47500000     -9.26700000     -0.61400000
O      3.54700000      2.31500000    -15.79000000
H      4.07100000      3.04300000    -15.45500000
H      4.18400000      1.62400000    -15.96800000
O     -2.55600000      3.36600000      9.71100000
H     -2.78700000      3.75900000     10.55200000
H     -1.76200000      2.86200000      9.89200000
O      8.52600000     14.73600000      2.43700000
H      8.67600000     14.32500000      1.58600000
H      8.47200000     14.00300000      3.05100000
O      3.93500000    -17.14800000     -0.28900000
H      3.55800000    -16.29000000     -0.09200000
H      4.85100000    -16.96400000     -0.49800000
O     -7.66600000      2.02600000    -12.58200000
H     -7.79200000      2.74600000    -13.20000000
H     -7.66800000      2.44500000    -11.72100000
O      1.17100000      2.54900000     -7.08000000
H      0.51000000      3.05100000     -6.60300000
H      1.19000000      1.69900000     -6.64000000
O     -4.42500000      2.48900000     13.02100000
H     -4.56000000      2.29200000     12.09400000
H     -4.01700000      1.69900000     13.37600000
O      6.54900000     11.03900000      4.90900000
H      7.00300000     11.22400000      4.08600000
H      7.24400000     11.01500000      5.56600000
O     -8.04000000      7.36900000    -13.15500000
H     -8.83700000      7.45500000    -12.63100000
H     -8.10900000      8.06400000    -13.81000000
O    -14.04000000     -3.78200000      2.85300000
H    -14.95400000     -3.61300000      3.08100000
H    -13.66900000     -2.91500000      2.69300000
O      2.57000000    -13.33200000      7.00400000
H      2.89400000    -12.46500000      6.76000000
H      3.11700000    -13.94100000      6.50800000
O      3.29500000     -7.46500000     -4.33700000
H      2.75000000     -7.51700000     -5.12300000
H      3.07300000     -6.61900000     -3.94800000
O    -12.75400000      2.77300000     -8.92600000
H    -12.13400000      3.48600000     -9.07900000
H    -13.57400000      3.08200000     -9.31000000
O     13.59600000      0.58300000     -1.28800000
H     14.23800000      0.71800000     -0.59100000
H     14.05500000      0.83600000     -2.08900000
O    -11.19400000     -3.79000000     12.29600000
H    -10.24700000     -3.65900000     12.24000000
H    -11.56700000     -3.04800000     11.82100000
O    -12.44100000    -10.03100000     -2.73800000
H    -13.35600000     -9.89600000     -2.98400000
H    -11.95600000     -9.92700000     -3.55600000
O      2.73100000      4.95600000      2.74900000
H      2.23700000      4.52900000      3.44800000
H      3.01400000      5.78800000      3.12900000
O     -2.78600000      4.99200000     -0.53900000
H     -2.02500000      4.44200000     -0.35300000
H     -3.53600000      4.46100000     -0.27200000
O      4.23600000      0.56800000     10.96800000
H      4.67700000      0.50800000     11.81500000
H      3.51800000      1.18300000     11.11300000
O    -13.34500000    -10.22400000     -7.88700000
H    -12.81700000    -10.98200000     -7.63600000
H    -13.29600000     -9.63800000     -7.13200000
O    -11.16700000     -2.96500000      0.03100000
H    -11.42100000     -3.60400000      0.69700000
H    -11.57300000     -2.14700000      0.31700000
O      9.90600000     -5.58200000     -3.06000000
H     10.15100000     -6.28500000     -2.45800000
H      8.95200000     -5.53300000     -2.99600000
O     -8.30400000    -11.34400000     -0.09500000
H     -8.82200000    -11.22100000     -0.89100000
H     -8.01800000    -12.25600000     -0.13300000
O      4.06600000     -8.47900000     -7.40300000
H      4.48900000     -8.31200000     -6.56200000
H      3.16700000     -8.17100000     -7.28400000
O     -6.25500000      6.23800000      3.08400000
H     -6.31200000      6.35800000      4.03200000
H     -6.16700000      7.12500000      2.73500000
O    -10.22300000      8.94800000     12.44200000
H    -10.58800000      9.82900000     12.51800000
H    -10.63400000      8.58500000     11.65700000
O     -4.75700000     -2.73800000     16.14400000
H     -4.71500000     -2.32100000     17.00400000
H     -4.24700000     -2.16400000     15.57300000
O     -8.87200000      6.26100000      8.96500000
H     -8.96100000      6.37800000      8.01900000
H     -7.92900000      6.30200000      9.12400000
O      5.30100000     -2.51900000     -7.29100000
H      5.68600000     -2.80000000     -8.12100000
H      6.05000000     -2.25800000     -6.75500000
O      0.74100000      9.95700000      0.42000000
H      0.68700000     10.28600000      1.31700000
H     -0.17100000      9.86900000      0.14200000
O     -3.78300000     -1.73200000      8.92500000
H     -4.04100000     -2.63300000      9.11700000
H     -3.28100000     -1.45800000      9.69300000
O      7.18500000     11.09600000     -0.78700000
H      7.16300000     10.42600000     -1.47000000
H      6.42100000     11.64400000     -0.96400000
O      8.78000000    -12.82300000      2.03700000
H      9.05300000    -13.73900000      2.09300000
H      9.56300000    -12.32500000      2.27400000
O      6.51100000     15.00400000      4.73200000
H      7.27700000     15.07200000      4.16200000
H      6.20800000     14.10400000      4.62000000
O      6.50600000      4.33100000     -9.17900000
H      5.80600000      4.64900000     -9.75000000
H      6.11400000      3.60000000     -8.70200000
O      2.65300000     11.00300000    -15.03500000
H      2.72600000     10.27300000    -15.65000000
H      2.25300000     10.62000000    -14.25500000
O     -0.03300000      5.14900000      1.67600000
H     -0.32700000      4.98500000      2.57200000
H      0.91700000      5.23800000      1.74700000
O     11.02600000     -1.90700000      3.15300000
H     10.66900000     -2.61800000      2.62100000
H     11.80100000     -1.61400000      2.67300000
O     12.14800000     -9.04800000     -2.78900000
H     11.37700000     -9.59700000     -2.92700000
H     11.97100000     -8.25500000     -3.29500000
O     -5.20100000     -7.40400000     -4.95700000
H     -4.48400000     -6.94200000     -4.52200000
H     -4.77600000     -8.12600000     -5.41900000
O      5.14400000     -5.67900000    -12.79100000
H      5.88200000     -5.86800000    -13.37100000
H      5.02800000     -6.48100000    -12.28200000
O     15.22000000      9.12700000      3.58900000
H     15.11700000      8.24000000      3.93400000
H     14.75800000      9.11300000      2.75100000
O     -3.92700000      0.65700000      6.89100000
H     -4.10500000      0.32500000      7.77100000
H     -4.69300000      0.40000000      6.37800000
O     -0.14900000    -13.19900000     -9.03100000
H     -0.46000000    -13.06100000     -8.13700000
H      0.79500000    -13.04900000     -8.98200000
O     -3.09200000     16.13000000     -8.12300000
H     -3.48000000     15.42000000     -7.61200000
H     -2.55000000     15.68700000     -8.77600000
O      0.29100000    -12.30300000      1.85900000
H     -0.02500000    -11.83400000      1.08800000
H     -0.49400000    -12.45800000      2.38400000
O     10.84800000     -0.18700000    -11.63100000
H     10.75300000     -0.70500000    -10.83200000
H     10.14800000      0.46400000    -11.58000000
O     -4.11200000     -4.72800000      8.89000000
H     -3.38800000     -5.33700000      9.03600000
H     -4.55700000     -5.06500000      8.11300000
O     -0.03500000    -17.30400000     -1.04100000
H     -0.93300000    -17.55700000     -1.25500000
H      0.38300000    -18.11900000     -0.76100000
O     16.95600000     -5.09700000     -2.65200000
H     17.89000000     -4.90500000     -2.73900000
H     16.55100000     -4.24600000     -2.48700000
O    -16.66100000      1.58800000      3.08300000
H    -17.35800000      2.00200000      2.57300000
H    -16.79600000      1.90600000      3.97600000
O     15.05200000      8.57000000     -1.39800000
H     15.98100000      8.46500000     -1.19700000
H     15.03600000      9.14200000     -2.16500000
O     10.24700000     13.60500000     -3.41800000
H     10.47400000     14.30400000     -2.80600000
H     11.08200000     13.18200000     -3.61800000
O     -7.28800000     -0.93900000     -7.23200000
H     -7.01200000     -1.71100000     -6.73700000
H     -7.98600000     -0.55300000     -6.70400000
O     -9.70800000      5.66400000     -2.97200000
H     -8.78100000      5.70400000     -3.20800000
H    -10.17000000      5.89700000     -3.77700000
O      7.39300000     14.41100000     -1.09500000
H      6.81300000     13.96600000     -1.71300000
H      8.15000000     13.83000000     -1.01700000
O     11.25100000     -3.96700000      6.95900000
H     11.81600000     -4.15300000      6.20900000
H     10.66800000     -3.27200000      6.65400000
O     -0.20000000     -0.69800000      7.98600000
H      0.70000000     -0.38100000      8.07000000
H     -0.27800000     -1.37700000      8.65600000
O     11.27300000      5.31200000    -10.19100000
H     11.26100000      4.95400000    -11.07800000
H     10.34900000      5.40300000     -9.95600000
O      2.38500000     -9.51000000    -11.32400000
H      3.04600000     -9.63200000    -10.64200000
H      1.61000000     -9.96100000    -10.99000000
O      2.63500000     10.92700000      9.44300000
H      1.71600000     10.81300000      9.68600000
H      3.00800000     11.44600000     10.15500000
O     -1.37600000    -13.41600000     -5.96600000
H     -2.20400000    -13.39400000     -6.44500000
H     -1.54100000    -12.89400000     -5.18000000
O     -8.79700000     -5.31600000     -2.92700000
H     -9.24900000     -5.64400000     -3.70500000
H     -9.30800000     -4.55300000     -2.65800000
O      5.45800000     15.39200000     -6.41300000
H      5.20300000     16.10200000     -7.00200000
H      6.17900000     14.95300000     -6.86400000
O     -2.08200000     17.39900000     -2.57400000
H     -2.23100000     16.75900000     -1.87800000
H     -2.37000000     16.95600000     -3.37300000
O     -2.16500000    -18.27500000      1.59800000
H     -2.85600000    -18.36500000      2.25400000
H     -2.19500000    -17.35300000      1.34200000
O      6.97000000     -9.82900000     -2.06400000
H      6.31300000    -10.27300000     -2.60000000
H      7.59200000     -9.46900000     -2.69700000
O    -12.10300000     -6.07500000     11.13400000
H    -12.77800000     -5.39600000     11.15300000
H    -11.36600000     -5.69300000     11.61100000
O     13.56000000    -11.42300000     -1.12200000
H     14.36600000    -10.91500000     -1.02100000
H     13.42300000    -11.82600000     -0.26500000
O      6.79200000    -13.52900000     -1.49700000
H      6.11600000    -13.02600000     -1.95100000
H      6.56300000    -13.45400000     -0.57000000
O     -4.19500000      5.62300000    -11.16400000
H     -3.41300000      5.91000000    -10.69400000
H     -4.68500000      6.42900000    -11.32900000
O    -10.19800000    -10.40700000      1.91000000
H     -9.60500000    -10.59400000      1.18200000
H     -9.68400000     -9.86000000      2.50300000
O      9.61000000     -1.73700000      7.35600000
H      9.00200000     -2.45000000      7.15800000
H      9.57500000     -1.65100000      8.30900000
O      2.34800000     -0.18400000    -17.95100000
H      3.09900000     -0.46100000    -17.42500000
H      1.94000000     -1.00200000    -18.23500000
O     -9.64600000      9.48000000      5.03900000
H     -9.89500000      9.52600000      4.11600000
H     -9.81400000     10.36000000      5.37700000
O    -10.67000000     10.20800000     -3.45700000
H    -11.14300000     10.69500000     -4.13200000
H    -11.04200000      9.32600000     -3.49400000
O     -0.66200000      4.99700000     14.14300000
H     -0.68100000      5.22800000     15.07100000
H     -0.45500000      4.06200000     14.13300000
O      7.72700000     -0.80000000      3.30100000
H      8.51500000     -0.41600000      2.91700000
H      7.06100000     -0.71100000      2.61900000
O     10.18100000     10.01300000     -0.73800000
H     11.02000000     10.46500000     -0.82800000
H      9.65800000     10.32900000     -1.47500000
O      5.99500000     -4.36200000      3.55800000
H      5.29800000     -4.91900000      3.21200000
H      6.49700000     -4.93700000      4.13600000
O     -5.49300000      7.83100000     -4.37300000
H     -6.14900000      8.01600000     -3.70000000
H     -4.92100000      7.17600000     -3.97500000
O      1.34100000     14.64500000     -8.87400000
H      1.89800000     15.38300000     -8.62400000
H      1.92100000     13.88500000     -8.84200000
O     -1.74400000     -7.00400000    -11.32600000
H     -1.44800000     -7.90100000    -11.47500000
H     -2.01300000     -6.69300000    -12.19000000
O     -0.03400000     -7.76900000      6.88300000
H      0.78300000     -7.37200000      6.58300000
H      0.02900000     -8.68400000      6.60900000
O     12.55000000      3.71000000     -4.37700000
H     11.71900000      3.27300000     -4.56300000
H     12.29900000      4.58400000     -4.07900000
O     -5.84900000      6.31300000    -15.19600000
H     -5.33400000      5.62600000    -14.77400000
H     -6.06900000      6.91800000    -14.48700000
O    -12.40800000     -0.91900000      6.55300000
H    -11.84200000     -1.68200000      6.43500000
H    -13.29400000     -1.25400000      6.41500000
O     -4.75200000     -4.78800000     -6.64900000
H     -5.21500000     -5.51800000     -7.05900000
H     -3.84700000     -5.09200000     -6.57100000
O     -9.33200000     -7.01600000      0.52900000
H     -9.88500000     -6.98800000     -0.25300000
H     -9.92500000     -6.79900000      1.24900000
O    -13.66100000     -8.69500000     -5.29600000
H    -14.19400000     -8.30900000     -4.60100000
H    -13.29000000     -7.94400000     -5.75900000
O     -6.37800000     -1.16700000      6.85800000
H     -6.22700000     -2.08000000      6.61300000
H     -6.78500000     -0.77600000      6.08500000
O     14.76500000      3.34700000      2.60300000
H     15.37500000      2.89400000      2.02100000
H     15.08500000      3.15200000      3.48400000
O      9.53400000      6.03500000      2.89700000
H      8.87600000      5.42100000      2.57300000
H      9.39600000      6.05700000      3.84400000
O      5.10100000     -9.17500000     -4.99000000
H      4.44200000     -8.50600000     -4.80700000
H      4.84000000     -9.92200000     -4.45100000
O      5.05100000      3.35800000    -11.70000000
H      5.96200000      3.10900000    -11.85400000
H      4.56400000      2.53600000    -11.76500000
O     13.44800000      4.62900000      8.21600000
H     12.57200000      4.25600000      8.31100000
H     13.29700000      5.50900000      7.87100000
O     -0.90300000     12.01800000     12.48400000
H     -0.54900000     12.72700000     11.94800000
H     -1.83400000     12.22200000     12.56700000
O      2.43900000      5.67400000    -13.95100000
H      1.86300000      6.07800000    -14.60000000
H      1.89700000      5.00400000    -13.53400000
O      9.98700000      3.02200000     14.41500000
H     10.48600000      2.35600000     13.94200000
H      9.13500000      2.61600000     14.57300000
O    -17.49700000      0.64000000     -0.72000000
H    -18.37800000      0.78400000     -0.37500000
H    -16.91500000      0.95800000     -0.03100000
O     -9.11300000      4.38900000      6.52000000
H     -9.31500000      5.23400000      6.11900000
H     -9.95700000      3.94100000      6.57400000
O      3.43500000     12.00900000     -4.44400000
H      2.93400000     11.86600000     -3.64100000
H      3.28000000     12.92700000     -4.66300000
O      6.44300000     -2.92700000    -10.04800000
H      5.64800000     -3.12800000    -10.54100000
H      6.99700000     -3.69900000    -10.16200000
O      1.32500000    -11.13500000     -5.39800000
H      1.33800000    -10.71100000     -4.54000000
H      1.97800000    -11.83200000     -5.33000000
O     -2.47000000    -15.49800000      0.77300000
H     -3.36100000    -15.25000000      0.52800000
H     -1.91800000    -15.10300000      0.09800000
O     17.33500000     -0.67600000     -3.12600000
H     17.43200000      0.27600000     -3.11600000
H     18.01000000     -0.99200000     -2.52500000
O     -2.62200000     15.30700000      7.45400000
H     -1.94800000     15.86900000      7.07400000
H     -2.42400000     15.29500000      8.39000000
O      9.01300000      8.48900000      5.29900000
H      8.41800000      8.47300000      4.54900000
H      9.73000000      7.90700000      5.04800000
O      4.11700000     -3.17400000    -11.69100000
H      4.41300000     -3.90300000    -12.23600000
H      3.18500000     -3.09000000    -11.89000000
O     -9.68700000      1.03300000    -13.89900000
H    -10.32300000      1.73300000    -13.75500000
H     -8.94900000      1.26000000    -13.33400000
O     -9.19700000    -12.79900000      3.38900000
H    -10.08500000    -13.10900000      3.57000000
H     -9.31800000    -12.05900000      2.79500000
O     -1.37000000     -4.26700000      0.16400000
H     -2.31900000     -4.38900000      0.16100000
H     -1.13700000     -4.22100000      1.09100000
O     -4.42800000     -7.46100000     16.19400000
H     -3.91300000     -8.24400000     16.00100000
H     -3.83200000     -6.73300000     16.01800000
O     11.56600000    -10.42100000      7.59000000
H     11.74100000     -9.49400000      7.42900000
H     12.37600000    -10.75500000      7.97500000
O     -4.35300000     -6.26200000     13.62000000
H     -4.80700000     -6.29800000     14.46200000
H     -4.89800000     -6.78300000     13.03100000
O      8.47900000    -12.33800000     -3.98300000
H      9.25000000    -11.90900000     -3.61100000
H      8.10100000    -12.82600000     -3.25100000
O     -4.56600000     15.34100000     -3.44400000
H     -4.05100000     15.64700000     -4.19000000
H     -4.27100000     14.44200000     -3.30200000
O     12.73900000     -2.95600000     -2.50400000
H     12.43300000     -3.49400000     -3.23400000
H     13.69200000     -2.94500000     -2.59900000
O     -3.94000000    -12.83300000     -6.85800000
H     -4.08000000    -12.47400000     -7.73500000
H     -4.29400000    -12.16800000     -6.26800000
O      8.93900000      8.02600000     13.06500000
H      9.70900000      8.31200000     12.57300000
H      9.27700000      7.37700000     13.68300000
O    -11.97200000      7.90600000     -3.87600000
H    -12.60600000      8.13700000     -4.55400000
H    -11.72300000      7.00400000     -4.07700000
O      3.48400000     12.92000000      7.68700000
H      3.55300000     12.39300000      6.89100000
H      3.47100000     12.28000000      8.39800000
O    -10.67500000    -10.36700000     -4.71300000
H     -9.96300000    -10.48300000     -4.08500000
H    -10.28100000    -10.57000000     -5.56200000
O     -8.03700000    -11.51300000     10.83000000
H     -8.71700000    -12.03600000     11.25300000
H     -7.21500000    -11.87400000     11.16400000
O      3.27800000      4.66400000      0.41200000
H      3.10800000      4.70200000      1.35300000
H      4.19900000      4.41100000      0.34400000
O      6.61400000      4.59000000     -5.67300000
H      6.20500000      5.06500000     -4.94900000
H      7.13100000      5.25200000     -6.13200000
O    -11.06500000      5.78500000     -5.22300000
H    -10.48800000      5.41300000     -5.89000000
H    -11.93100000      5.78900000     -5.63100000
O    -11.06500000      0.70900000     12.29100000
H    -11.35400000      1.08700000     13.12200000
H    -10.86600000     -0.20400000     12.50100000
O      0.04500000     -7.23500000    -13.84900000
H     -0.67700000     -6.63700000    -13.65700000
H      0.06900000     -7.28300000    -14.80400000
O     -0.91800000     11.21500000    -10.31000000
H     -0.62500000     11.70400000    -11.07900000
H     -0.51600000     10.35100000    -10.40900000
O     -7.99400000      4.39700000    -13.87800000
H     -7.37000000      5.09800000    -13.68800000
H     -8.75100000      4.84600000    -14.25500000
O      8.28600000     16.48000000     -3.10800000
H      7.55400000     16.94800000     -3.51000000
H      7.93400000     15.61300000     -2.90600000
O    -14.82700000     -0.57000000     -1.54500000
H    -15.59100000     -0.12300000     -1.18200000
H    -15.06200000     -1.49800000     -1.52800000
O     -4.96100000      1.87400000     10.47400000
H     -5.74100000      1.59200000      9.99700000
H     -4.33600000      2.11500000      9.79100000
O     -8.35200000     13.53100000      0.00600000
H     -8.88500000     12.74100000     -0.07900000
H     -7.71900000     13.47100000     -0.70900000
O      4.43600000     11.86100000    -13.17600000
H      4.14900000     12.28700000    -13.98300000
H      3.66300000     11.39000000    -12.86600000
O     -3.89900000      2.04200000    -10.93600000
H     -3.51300000      2.81100000    -11.35500000
H     -3.17400000      1.64200000    -10.45600000
O    -16.11500000      3.83100000     -2.86100000
H    -15.89400000      3.14800000     -3.49400000
H    -15.81800000      4.64300000     -3.27100000
O     10.95300000     -6.45000000      8.15300000
H     11.34200000     -5.64900000      7.80200000
H     11.62400000     -6.80900000      8.73300000
O      0.36400000     -2.53600000      9.93900000
H      1.23700000     -2.26000000     10.21900000
H     -0.04000000     -2.89200000     10.73000000
O      0.40800000    -10.61700000      6.24800000
H      0.16300000    -11.39000000      6.75600000
H      1.36500000    -10.62600000      6.24400000
O     -1.29700000     -7.63100000     -5.36500000
H     -1.50700000     -7.74700000     -4.43900000
H     -1.23800000     -8.52200000     -5.71100000
O    -14.30600000     -6.34300000      3.40800000
H    -15.24800000     -6.18200000      3.44800000
H    -13.93400000     -5.51500000      3.10300000
O     16.26900000     -3.90300000     -5.08600000
H     16.50100000     -4.53000000     -4.40000000
H     17.08000000     -3.77700000     -5.57900000
O     -0.58600000      3.99300000     -5.42100000
H     -1.51500000      3.89700000     -5.63100000
H     -0.56300000      4.65800000     -4.73300000
O      6.39100000     -3.15000000      1.04500000
H      6.61800000     -3.48300000      1.91300000
H      7.05100000     -3.52800000      0.46300000
O    -14.92700000     -3.24100000     -1.70800000
H    -15.22000000     -3.29400000     -2.61800000
H    -14.95200000     -4.14600000     -1.39600000
O     -3.41300000      5.41500000      2.85000000
H     -3.26500000      4.58800000      3.30800000
H     -4.36000000      5.55000000      2.89700000
O      1.82500000     -0.26800000     -6.13500000
H      2.12900000     -1.17400000     -6.18200000
H      0.87800000     -0.33900000     -6.01500000
O    -16.39900000      1.97200000      5.80900000
H    -16.12600000      1.36900000      6.50000000
H    -15.93700000      2.78700000      6.00800000
O    -15.69300000      4.93600000      6.63800000
H    -15.63700000      4.74500000      7.57400000
H    -15.07600000      5.65500000      6.50300000
O     -6.93200000      0.87600000      8.83900000
H     -7.88400000      0.84700000      8.74900000
H     -6.61400000      0.19600000      8.24500000
O    -12.82700000      7.79600000     -1.24200000
H    -12.55100000      7.71900000     -2.15500000
H    -12.01800000      7.97400000     -0.76200000
O      2.44400000      1.91700000     13.97600000
H      2.85900000      1.06300000     14.09600000
H      3.17400000      2.53700000     13.95400000
O     -7.63700000     15.67900000      1.37700000
H     -7.82700000     14.85500000      0.93000000
H     -7.22400000     16.22500000      0.70800000
O    -10.21400000     11.30700000      1.33300000
H    -10.33800000     11.53700000      0.41200000
H     -9.42400000     10.76600000      1.34000000
O      5.38500000     -4.44600000      7.63600000
H      4.68600000     -4.14500000      7.05500000
H      4.98300000     -5.14500000      8.15200000
O     -6.50500000    -10.26700000     -7.36300000
H     -6.67300000     -9.53300000     -7.95400000
H     -5.65200000    -10.07200000     -6.97500000
O     13.59400000      9.08900000      1.03800000
H     12.98700000      9.80400000      0.84900000
H     14.11900000      9.00300000      0.24200000
O      5.23300000      4.02300000      7.78200000
H      5.88300000      4.40100000      8.37400000
H      4.56300000      4.70100000      7.69800000
O     -3.87100000     -9.40500000     -1.63900000
H     -4.14600000     -8.82700000     -0.92800000
H     -3.00100000     -9.09000000     -1.88100000
O      0.65600000     -5.41700000     -8.27000000
H      1.19300000     -5.94300000     -7.67700000
H      1.00300000     -5.60900000     -9.14200000
O     11.31800000     11.08500000      4.03200000
H     11.51600000     10.47200000      3.32500000
H     12.11200000     11.10000000      4.56600000
O     -4.34700000      9.64000000    -12.95800000
H     -4.10700000     10.06100000    -13.78300000
H     -4.05400000     10.25100000    -12.28200000
O    -12.23400000     -8.87200000      0.96400000
H    -12.78700000     -9.48500000      0.48000000
H    -11.56600000     -9.42300000      1.37200000
O      6.22600000     -6.74900000      0.71400000
H      5.70800000     -5.94500000      0.67400000
H      5.66100000     -7.37600000      1.16600000
O     15.00600000     -9.09200000      0.39300000
H     15.70600000     -8.84300000      0.99700000
H     15.03100000     -8.42400000     -0.29200000
O    -13.68900000      5.42800000     -5.96600000
H    -14.50400000      5.74000000     -5.57100000
H    -13.60400000      4.52600000     -5.66000000
O     -7.53900000    -14.04800000     -0.24200000
H     -8.35000000    -14.55500000     -0.23500000
H     -6.88500000    -14.64600000     -0.60400000
O     -7.32800000      3.09300000     12.15200000
H     -6.52800000      3.05000000     12.67500000
H     -7.55400000      2.17900000     11.98300000
O      9.08000000     -8.89500000    -10.39400000
H      9.38700000     -8.36500000     -9.65800000
H      9.83500000     -9.43100000    -10.63500000
O      0.51300000     -0.14300000    -13.79000000
H      0.69800000     -1.04300000    -14.06000000
H      0.55300000      0.36300000    -14.60100000
O    -12.96400000     -5.85500000     -2.35900000
H    -12.21000000     -6.44400000     -2.36800000
H    -12.58800000     -4.98600000     -2.21700000
O     11.78100000      1.83800000     12.42100000
H     12.45100000      2.22300000     12.98600000
H     12.13300000      1.92900000     11.53600000
O    -10.46700000     -7.62500000     -1.85900000
H    -10.21900000     -7.37100000     -2.74800000
H    -10.18400000     -8.53600000     -1.78200000
O      5.69800000     -9.34900000      7.53500000
H      6.64100000     -9.51100000      7.56800000
H      5.40200000     -9.47500000      8.43700000
O     -5.89700000      1.90800000      4.19600000
H     -6.27700000      2.27200000      4.99600000
H     -6.12100000      0.97800000      4.22600000
O      5.49200000     -7.42000000     12.05800000
H      6.22300000     -6.80300000     12.09800000
H      5.89500000     -8.25400000     11.81600000
O    -12.28400000     -6.51200000     -6.57100000
H    -11.38100000     -6.37400000     -6.85800000
H    -12.58100000     -5.64600000     -6.29300000
O     -7.23600000    -14.48200000      6.49100000
H     -6.99900000    -14.08300000      7.32900000
H     -8.14300000    -14.76300000      6.60800000
O     -4.79800000     -9.85600000    -10.99000000
H     -5.59800000     -9.47500000    -10.62800000
H     -5.07800000    -10.27400000    -11.80400000
O    -10.04800000     -1.67600000    -13.62200000
H     -9.87500000     -0.76900000    -13.87400000
H     -9.81300000     -2.18900000    -14.39500000
O      7.85100000      0.33400000     -5.56900000
H      7.65900000      0.55100000     -6.48100000
H      7.04900000     -0.07900000     -5.24700000
O     10.30700000     -0.34200000     14.74300000
H     10.85100000     -0.07800000     15.48500000
H      9.93000000     -1.18000000     15.00900000
O     12.43200000      0.20600000      2.05700000
H     13.22600000      0.72500000      1.92400000
H     11.83600000      0.79500000      2.52000000
O    -12.93200000      8.52100000     -7.91600000
H    -12.19500000      8.20900000     -8.44000000
H    -13.67200000      7.98500000     -8.19900000
O      6.76200000     -1.43800000     14.79700000
H      5.91700000     -1.01100000     14.65500000
H      6.58500000     -2.10300000     15.46200000
O     -9.57200000      0.64500000    -10.19000000
H     -9.77300000      0.08600000     -9.43900000
H    -10.42200000      0.81400000    -10.59600000
O     10.49400000      1.52800000      3.77500000
H     10.21900000      0.83300000      4.37300000
H     10.64300000      2.28600000      4.34000000
O     -4.71500000      4.31800000    -13.46100000
H     -4.08600000      3.59900000    -13.51600000
H     -4.45200000      4.80700000    -12.68200000
O     -7.00600000    -11.79400000     -9.76900000
H     -6.89600000    -11.12600000     -9.09200000
H     -6.25200000    -12.37400000     -9.65800000
O      3.31600000     12.71700000      0.21200000
H      2.55500000     12.80700000     -0.36100000
H      3.68100000     13.60000000      0.26500000
O    -14.09100000      8.99100000     -5.52900000
H    -13.75400000      8.86600000     -6.41600000
H    -13.98900000      9.92900000     -5.36400000
O      5.51500000      8.93000000      8.41100000
H      5.44000000      8.66000000      9.32600000
H      4.62300000      9.16400000      8.15600000
O      5.71000000      7.95200000    -10.66500000
H      5.35100000      7.21200000    -11.15400000
H      6.61300000      7.69700000    -10.47300000
O     -8.57300000      2.68000000     14.52400000
H     -8.33200000      3.43600000     15.06000000
H     -8.32000000      2.92600000     13.63400000
O      0.13100000     -3.65700000      7.25000000
H     -0.71200000     -4.10900000      7.29100000
H      0.27100000     -3.32900000      8.13800000
O    -12.79900000      2.65300000     -0.07500000
H    -13.71100000      2.46100000     -0.29400000
H    -12.52900000      3.30400000     -0.72300000
O     -4.86000000      3.38200000     -3.47600000
H     -4.34400000      4.18600000     -3.42000000
H     -4.21600000      2.67700000     -3.40100000
O      1.92400000     17.29000000      4.39700000
H      1.64600000     16.51200000      3.91300000
H      2.86500000     17.16900000      4.52500000
O     15.74600000      4.05600000     -2.37800000
H     14.82000000      4.15000000     -2.15300000
H     15.80300000      4.35200000     -3.28600000
O     -9.86300000     -5.45400000      7.83100000
H     -9.10500000     -6.03300000      7.74800000
H     -9.89000000     -5.22700000      8.76000000
O      7.19800000    -15.34100000     -6.48200000
H      6.78200000    -15.50000000     -7.32900000
H      7.77600000    -14.59400000     -6.63500000
O      6.64200000      7.15800000      6.38100000
H      7.22000000      7.89200000      6.17200000
H      6.13800000      7.45800000      7.13700000
O     -1.79100000      2.25600000     16.19600000
H     -1.43400000      2.13600000     15.31500000
H     -1.07800000      1.99600000     16.78000000
O     -7.22500000    -12.96200000     -4.28900000
H     -6.85700000    -12.18600000     -4.71000000
H     -6.57700000    -13.64900000     -4.44400000
O      8.99700000     -9.24200000     -4.02400000
H      8.39500000     -8.54900000     -4.29600000
H      9.50800000     -9.43700000     -4.80900000
O      6.13500000     -6.66000000     -9.02900000
H      6.05900000     -6.91100000     -9.95000000
H      5.44300000     -7.15400000     -8.58900000
O    -10.42000000     -9.12200000     -9.68600000
H    -10.17100000     -9.35200000     -8.79100000
H    -10.21700000     -9.90400000    -10.19900000
O     -4.04500000      0.00100000     -0.09300000
H     -3.17300000     -0.38100000      0.00800000
H     -3.95200000      0.89700000      0.23200000
O     13.10400000     -5.89000000      5.57500000
H     13.57900000     -6.21500000      6.34000000
H     13.78900000     -5.60900000      4.96900000
O      5.16100000      3.15700000     13.16700000
H      5.65500000      2.36200000     13.36800000
H      5.60800000      3.53200000     12.40900000
O    -14.63400000      2.81200000     -5.54500000
H    -13.89100000      2.21400000     -5.62800000
H    -15.38400000      2.30700000     -5.85700000
O      6.70900000      1.80700000    -16.20800000
H      6.96200000      2.58600000    -15.71400000
H      7.33100000      1.13500000    -15.93000000
O     11.04300000    -11.69100000     -2.02100000
H     11.19300000    -12.31000000     -2.73600000
H     11.91200000    -11.54000000     -1.65000000
O     -2.99400000     -2.47300000      6.45100000
H     -2.81800000     -1.62100000      6.05200000
H     -3.13800000     -2.27800000      7.37700000
O      4.17600000    -10.26800000     -9.50800000
H      4.25400000     -9.55000000     -8.87900000
H      5.07900000    -10.46900000     -9.75500000
O     -1.78600000      9.77400000     -0.57000000
H     -1.75800000      8.84500000     -0.34100000
H     -2.27600000     10.18200000      0.14500000
O      7.06500000      3.36500000      5.96200000
H      7.47900000      2.50200000      5.96900000
H      6.20200000      3.22000000      6.35100000
O     -2.38100000     -6.00300000    -13.84600000
H     -2.84500000     -6.33800000    -14.61300000
H     -2.93900000     -5.29800000    -13.51800000
O      5.61100000     -1.64500000      4.86700000
H      6.42900000     -1.15200000      4.79800000
H      5.72300000     -2.38000000      4.26400000
O     12.33600000     11.44000000     -0.12800000
H     12.99300000     11.78400000     -0.73400000
H     12.47800000     11.92900000      0.68200000
O     15.38000000     -7.13000000     -1.50200000
H     14.58000000     -6.77800000     -1.11300000
H     15.86700000     -6.35700000     -1.78800000
O      3.09600000     -8.63600000    -16.14600000
H      3.04000000     -8.30600000    -15.24900000
H      3.60800000     -7.97600000    -16.61300000
O     -9.87600000     14.97500000      2.85700000
H     -9.27800000     14.88600000      2.11500000
H     -9.39400000     15.50800000      3.49000000
O      4.18700000      4.87400000     15.12000000
H      4.59300000      5.67300000     14.78300000
H      4.21500000      4.26200000     14.38500000
O      9.12800000     -9.62400000     10.44100000
H     10.06900000     -9.79100000     10.49100000
H      8.94500000     -9.56100000      9.50400000
O     -5.30400000      0.06600000    -14.63200000
H     -5.24700000     -0.05800000    -13.68500000
H     -5.73900000     -0.72500000    -14.95100000
O      4.11200000      7.18000000     11.34600000
H      3.19800000      7.45800000     11.28900000
H      4.11500000      6.50400000     12.02300000
O     -9.99100000     -7.05700000     -4.62200000
H     -9.65500000     -6.67200000     -5.43100000
H    -10.58100000     -7.75200000     -4.91500000
O      7.40000000      4.15200000      2.26500000
H      6.84000000      4.22100000      1.49200000
H      7.93300000      3.37300000      2.10500000
O     14.47300000     -0.31500000    -10.26200000
H     14.31900000     -0.74800000     -9.42200000
H     15.39000000     -0.04300000    -10.22600000
O      5.38600000     -7.20500000      6.25100000
H      5.80000000     -6.52800000      6.78700000
H      5.37400000     -7.98100000      6.81200000
O      3.03400000    -13.12200000     -4.41900000
H      3.12500000    -13.96900000     -3.98200000
H      3.35900000    -13.27400000     -5.30600000
O    -11.07000000     -4.85500000      2.20600000
H    -11.50500000     -5.35500000      1.51600000
H    -11.75900000     -4.29900000      2.57000000
O     15.96000000      1.77800000      0.05300000
H     16.86800000      1.52900000      0.22800000
H     16.02800000      2.58000000     -0.46500000
O     -9.62200000     11.64900000     -7.16800000
H     -9.34200000     10.75900000     -6.95200000
H     -9.28900000     12.18500000     -6.44900000
O      3.88300000      7.96800000      3.06200000
H      4.26900000      8.68400000      3.56700000
H      4.26200000      7.17600000      3.44200000
O      9.24400000     -4.61300000    -11.54100000
H      9.00500000     -3.87500000    -12.10100000
H      8.97100000     -5.38700000    -12.03500000
O      5.59600000      2.65100000     -7.14900000
H      5.91800000      3.29200000     -6.51500000
H      4.93700000      2.14900000     -6.66900000
O     11.48600000      6.40700000     10.78400000
H     11.36700000      7.35300000     10.70100000
H     12.42400000      6.29500000     10.93900000
O    -11.98800000     -2.98800000    -10.14800000
H    -12.73300000     -3.30200000     -9.63600000
H    -11.46900000     -2.47800000     -9.52600000
O      1.76200000     -5.27100000     14.48400000
H      1.71400000     -5.77500000     13.67200000
H      2.36700000     -5.76500000     15.03700000
O     -3.13900000     12.88100000     -3.46200000
H     -3.41900000     11.98900000     -3.66800000
H     -2.91000000     12.85100000     -2.53300000
O      6.01600000      6.76500000     14.16400000
H      6.79300000      6.45900000     13.69700000
H      6.32900000      7.49600000     14.69700000
O     15.35000000     -3.14900000      0.62300000
H     14.89100000     -3.75300000      1.20700000
H     15.63200000     -2.43300000      1.19100000
O     -9.96700000     -1.87600000     -8.67600000
H     -9.02000000     -1.83800000     -8.54200000
H    -10.32900000     -1.97100000     -7.79500000
O     -0.13400000     13.89100000     10.47800000
H      0.15700000     13.72200000      9.58200000
H     -0.69500000     14.66300000     10.40600000
O      4.23900000    -11.49200000     10.53000000
H      4.61900000    -11.92400000      9.76400000
H      4.12400000    -12.19400000     11.16900000
O     10.58300000      3.57500000     -0.47000000
H     10.90800000      2.75000000     -0.83100000
H     11.36500000      4.01600000     -0.13800000
O     -1.51300000      1.69000000      5.27700000
H     -2.02800000      1.42400000      6.04000000
H     -0.61700000      1.76100000      5.60600000
O      8.47500000     -0.95300000     -0.40100000
H      8.40700000     -0.15400000      0.12200000
H      9.40500000     -1.17800000     -0.37400000
O     -5.59100000     -5.79100000    -12.46700000
H     -5.49600000     -6.30700000    -11.66700000
H     -5.66000000     -4.88600000    -12.16200000
O     -7.25000000      0.12100000     11.49600000
H     -7.12200000      0.30000000     10.56500000
H     -8.19600000      0.00400000     11.59000000
O    -11.93100000     -2.81600000     -3.37000000
H    -11.06700000     -2.76900000     -2.96000000
H    -12.47100000     -2.21300000     -2.85900000
O      2.91400000     -1.80900000     10.67600000
H      3.24100000     -1.87500000     11.57300000
H      3.19200000     -0.94100000     10.38300000
O     -5.53900000    -13.63500000      8.83400000
H     -5.04500000    -14.12200000      8.17300000
H     -5.89700000    -12.88400000      8.36000000
O      5.85900000      6.81700000     -0.92000000
H      5.38600000      7.63900000     -0.79000000
H      6.78100000      7.05100000     -0.81300000
O     -0.07500000      8.74600000    -10.28200000
H     -0.23500000      8.36800000     -9.41800000
H      0.82900000      8.50500000    -10.48500000
O     -6.03100000      6.36500000     16.53100000
H     -6.33000000      7.11800000     16.02000000
H     -5.65100000      5.77200000     15.88300000
O    -10.65600000     -1.82900000     -5.97700000
H    -10.49100000     -0.95500000     -5.62400000
H    -10.66500000     -2.40000000     -5.20900000
O     -2.16800000      8.64700000      5.56700000
H     -2.74500000      9.38700000      5.38100000
H     -2.07200000      8.20100000      4.72500000
O     -7.39600000     -8.14000000      2.40400000
H     -6.91400000     -8.90900000      2.10000000
H     -7.72900000     -7.73400000      1.60400000
O     14.41200000      1.83300000     -4.01500000
H     13.80000000      2.48400000     -4.35800000
H     15.27700000      2.16800000     -4.25100000
O      2.56400000      0.67200000     -8.94700000
H      2.58900000      0.01700000     -8.24900000
H      2.36100000      1.49300000     -8.49900000
O     -1.83000000    -13.04600000    -11.26800000
H     -1.36200000    -13.34800000    -10.48900000
H     -1.67600000    -13.72900000    -11.92000000
O     11.34400000     -3.05300000     -6.85700000
H     10.90000000     -3.38100000     -7.63900000
H     10.63800000     -2.88100000     -6.23500000
O     -1.74900000      8.55100000     -6.66200000
H     -1.79200000      8.71500000     -5.72000000
H     -2.40200000      9.14000000     -7.03800000
O     -1.91100000     -4.82000000     -9.79300000
H     -1.78600000     -5.65400000    -10.24600000
H     -1.10700000     -4.69800000     -9.28800000
O      8.41700000      7.28500000    -13.28500000
H      8.22100000      7.56600000    -12.39100000
H      8.99500000      6.53000000    -13.17800000
O      4.04100000    -15.33700000     -2.44800000
H      3.44500000    -15.81400000     -1.87000000
H      4.58700000    -16.01700000     -2.84300000
O      8.90700000    -13.68800000     -7.34700000
H      9.32400000    -14.01600000     -8.14300000
H      8.77000000    -12.75500000     -7.51600000
O      8.14000000     -3.90700000      6.84500000
H      7.25700000     -4.00100000      7.20200000
H      8.16500000     -4.51400000      6.10500000
O     17.85800000     -2.84800000      4.12900000
H     18.34600000     -2.49900000      3.38300000
H     16.96200000     -2.53800000      3.99500000
O     -0.22100000     -3.81400000    -16.10000000
H     -0.05000000     -4.58500000    -16.64000000
H     -1.00600000     -3.42300000    -16.48300000
O     10.88500000     11.68900000     -7.31600000
H     10.99200000     11.15500000     -6.52800000
H      9.97900000     11.54000000     -7.58500000
O    -11.40500000      9.13500000      2.69800000
H    -11.06800000      9.80000000      2.09900000
H    -12.23800000      9.49100000      3.00800000
O     -9.97500000      8.07900000     -8.75200000
H     -9.77000000      7.22700000     -8.36700000
H     -9.46400000      8.70400000     -8.23700000
O     -0.81800000     -3.43600000     12.26900000
H     -0.45500000     -3.69000000     13.11800000
H     -1.33900000     -4.19100000     11.99600000
O     -7.39300000      8.98100000      6.43100000
H     -8.13700000      9.40800000      6.00700000
H     -7.35000000      8.11500000      6.02500000
O     -1.82200000      9.68800000     14.32500000
H     -2.18100000     10.21300000     13.61000000
H     -2.58700000      9.41600000     14.83100000
O      0.90600000    -14.99900000     -6.15500000
H      0.28600000    -14.28200000     -6.02200000
H      0.85900000    -15.51000000     -5.34700000
O     -3.10800000      8.12300000      3.09000000
H     -3.31000000      7.29700000      2.65100000
H     -2.81200000      8.70100000      2.38700000
O      4.16600000     -1.81400000      7.51500000
H      4.43300000     -1.75400000      6.59700000
H      3.78000000     -2.68600000      7.59500000
O     17.99200000     -4.58900000      0.97100000
H     18.51500000     -4.19800000      0.27200000
H     17.19700000     -4.05700000      1.00200000
O    -11.65100000      2.34300000     -4.92900000
H    -10.93200000      2.55300000     -4.33300000
H    -12.32900000      1.97100000     -4.36500000
O      2.75600000     -3.06500000     -6.12200000
H      3.64500000     -3.27900000     -6.40600000
H      2.27800000     -2.90200000     -6.93500000
O     11.98300000      9.84600000     -5.33900000
H     11.23400000      9.48400000     -4.86500000
H     12.42500000      9.08200000     -5.70800000
O      3.24400000      1.30400000    -11.58000000
H      2.88400000      0.95600000    -10.76300000
H      3.05600000      0.62800000    -12.23100000
O     -1.81600000     -1.40000000     15.49100000
H     -1.20300000     -1.04600000     16.13600000
H     -1.39100000     -2.19400000     15.16700000
O     -2.33600000    -12.76100000     -0.71000000
H     -1.57500000    -13.31900000     -0.86600000
H     -1.97600000    -11.97100000     -0.30600000
O     14.08500000      2.21400000     -7.38400000
H     14.94100000      2.11500000     -7.80000000
H     14.08800000      1.57200000     -6.67400000
O      6.51100000    -12.14900000     -6.20900000
H      6.89100000    -11.61000000     -6.90400000
H      7.04800000    -11.96100000     -5.43900000
O     -6.74100000      5.83800000     12.08500000
H     -6.59800000      5.65800000     13.01400000
H     -7.11800000      5.02900000     11.74000000
O     -1.55200000      7.28500000      0.87300000
H     -0.63100000      7.06400000      1.01300000
H     -2.03200000      6.51400000      1.17400000
O     10.79100000      8.77400000      7.75800000
H     10.09100000      8.35200000      8.25600000
H     10.38000000      9.02400000      6.93000000
O    -13.98900000     -2.34900000     -7.92700000
H    -14.86300000     -2.29200000     -7.54100000
H    -13.51700000     -2.96000000     -7.36100000
O     -4.04900000      3.79800000     17.53300000
H     -4.70900000      3.12800000     17.35900000
H     -3.29700000      3.53800000     17.00000000
O     15.60400000      0.44900000      6.50700000
H     16.20100000     -0.08200000      7.03400000
H     14.74000000      0.28200000      6.88300000
O      7.51200000    -12.38900000      5.67700000
H      6.60500000    -12.22000000      5.42000000
H      8.01200000    -11.68200000      5.26900000
O     -6.74800000     -2.33200000    -15.27100000
H     -7.62100000     -2.69600000    -15.12800000
H     -6.75800000     -2.03300000    -16.18000000
O     13.01700000      7.10400000      7.04700000
H     12.39100000      7.77700000      7.31400000
H     13.36600000      7.41900000      6.21300000
O      6.68800000     -8.88200000     14.73300000
H      6.94000000     -9.78300000     14.93500000
H      6.95800000     -8.75600000     13.82300000
O    -12.66200000     -8.52500000      4.46900000
H    -11.84000000     -8.03600000      4.46500000
H    -13.25000000     -8.01000000      3.91500000
O     -7.02000000     -6.66000000     -1.13200000
H     -7.52500000     -7.41300000     -0.82600000
H     -7.64400000     -6.14200000     -1.63900000
O     15.72400000      5.13100000     -7.71900000
H     14.81400000      4.97400000     -7.46900000
H     15.85700000      6.06600000     -7.56400000
O      9.07900000     -7.06100000     11.39900000
H      9.66400000     -6.50000000     10.88900000
H      8.89900000     -7.80500000     10.82400000
O      8.92700000     -3.04800000    -14.09600000
H      9.67900000     -3.63500000    -14.16900000
H      8.81600000     -2.69000000    -14.97700000
O      6.58200000    -16.43500000     -1.19300000
H      7.22300000    -16.37300000     -0.48500000
H      6.48000000    -15.53500000     -1.50300000
O      0.99600000      3.47700000      4.43800000
H      1.02800000      2.56800000      4.73800000
H      0.06700000      3.70700000      4.46900000
O     -7.20800000     -0.63300000      4.20300000
H     -6.80900000     -1.37700000      3.75100000
H     -8.11400000     -0.62300000      3.89400000
O      1.78400000      4.01100000      7.34800000
H      1.42300000      4.04200000      6.46200000
H      2.43800000      4.71000000      7.36400000
O     -6.06300000     -4.46800000     -3.25400000
H     -6.66400000     -4.25300000     -2.54100000
H     -6.42900000     -5.26000000     -3.64600000
O     -2.87300000     -1.72700000     11.56400000
H     -3.63900000     -2.19700000     11.89500000
H     -2.13700000     -2.31100000     11.74600000
O      8.84400000    -11.15300000     -7.95300000
H      8.45100000    -10.28400000     -7.86500000
H      9.76600000    -10.98100000     -8.14400000
O     -8.52100000     -9.37200000      9.09400000
H     -9.32900000     -9.05000000      9.49400000
H     -8.17100000     -9.99600000      9.73000000
O      8.38600000     -3.07100000     12.58900000
H      8.09800000     -2.53800000     13.33000000
H      7.98500000     -2.65600000     11.82500000
O     16.24500000      7.79700000     -5.20300000
H     16.79700000      7.85800000     -5.98300000
H     15.45200000      7.35600000     -5.50500000
O     17.62400000      1.88800000     -3.12600000
H     17.10800000      2.68400000     -2.99600000
H     17.84700000      1.89700000     -4.05700000
O     11.35300000      2.47300000     -8.41900000
H     12.05300000      2.36900000     -9.06300000
H     11.62500000      1.93200000     -7.67800000
O    -16.09600000     -8.18800000     -0.44000000
H    -16.82400000     -8.52100000      0.08400000
H    -15.74200000     -7.46200000      0.07500000
O     -1.91100000     -3.99800000     -4.46400000
H     -1.45600000     -4.19800000     -5.28200000
H     -1.21200000     -3.90700000     -3.81700000
O     12.26100000      4.78600000      3.54800000
H     11.37400000      4.89000000      3.20300000
H     12.78500000      4.52900000      2.78900000
O     -7.09800000     -8.62500000     -9.32000000
H     -6.68000000     -7.77300000     -9.19300000
H     -7.87300000     -8.43600000     -9.84900000
O     11.38200000    -10.47200000     -8.21900000
H     11.85300000     -9.71000000     -8.55600000
H     11.43700000    -10.38600000     -7.26700000
O      2.37100000     12.14200000    -10.73100000
H      2.67900000     12.87800000    -11.26000000
H      2.66100000     12.34900000     -9.84200000
O      3.94400000      8.50900000    -13.75300000
H      3.91100000      7.64100000    -13.35000000
H      3.46700000      9.07400000    -13.14500000
O     10.98200000      3.54300000      5.67200000
H     10.28800000      4.20200000      5.69600000
H     11.63300000      3.90300000      5.07000000
O     -0.09600000     12.78300000    -12.26000000
H      0.81300000     12.89100000    -11.98000000
H     -0.27300000     13.55200000    -12.80300000
O     -3.10700000     16.65300000     -5.15600000
H     -3.86200000     17.13100000     -5.50100000
H     -2.62000000     16.38300000     -5.93400000
O     -7.29000000     10.95000000     -4.63400000
H     -7.69500000     11.64700000     -4.11800000
H     -7.15300000     10.23800000     -4.00900000
O     -7.29500000     12.16400000      2.33500000
H     -7.76200000     12.37400000      1.52700000
H     -7.80200000     12.59400000      3.02400000
O      9.07800000     11.00800000     -9.91600000
H      9.09800000     11.14500000     -8.96900000
H      9.99400000     11.07200000    -10.18600000
O     -5.73300000    -16.07700000     -1.79000000
H     -5.44200000    -16.96900000     -1.97900000
H     -5.52400000    -15.58400000     -2.58300000
O      0.88400000     14.24900000      8.00900000
H      1.74100000     13.93000000      7.72900000
H      0.90800000     15.18900000      7.83100000
O      2.91300000     -8.43300000      8.24100000
H      2.51000000     -7.94300000      7.52400000
H      3.53800000     -7.82000000      8.62800000
O    -15.18600000      4.54500000      9.23700000
H    -14.32600000      4.41800000      9.64000000
H    -15.70900000      3.80800000      9.55100000
O     11.41100000     -4.86600000     11.83200000
H     11.80600000     -5.68700000     11.53700000
H     10.67000000     -4.73200000     11.24300000
O     -0.13800000     -6.12700000      2.41000000
H      0.77000000     -6.02900000      2.12400000
H     -0.08000000     -6.62300000      3.22600000
O     -0.44100000     -3.79700000     15.19000000
H      0.31400000     -4.37000000     15.05000000
H     -0.73000000     -3.99500000     16.08000000
O     -3.98300000      2.83600000      0.40700000
H     -4.93000000      2.80400000      0.53900000
H     -3.62100000      2.94600000      1.28600000
O      1.27700000    -15.00600000     10.11700000
H      0.59500000    -15.67600000     10.16800000
H      0.86500000    -14.21800000     10.47000000
O     -6.83200000     -4.39300000      9.86400000
H     -5.89300000     -4.21400000      9.91900000
H     -6.93800000     -5.24700000     10.28200000
O     10.26300000    -13.14300000      7.84600000
H     10.54600000    -12.29600000      7.50200000
H     11.06400000    -13.66700000      7.88100000
O     -0.71100000    -15.94600000      4.40800000
H     -1.00200000    -15.27400000      5.02400000
H     -1.45800000    -16.54100000      4.33200000
O      2.12800000    -15.86600000     -8.39400000
H      1.92200000    -15.59400000     -7.50000000
H      3.06900000    -15.71100000     -8.48100000
O     -4.70300000     -2.34500000      3.60100000
H     -4.57800000     -2.35900000      2.65200000
H     -4.15800000     -1.61900000      3.90300000
O      8.01600000      4.37400000      8.58000000
H      8.65400000      4.14600000      9.25500000
H      8.04700000      3.64100000      7.96500000
O     12.46100000     -8.54300000     -9.97600000
H     12.15500000     -7.63600000     -9.95000000
H     12.77100000     -8.66500000    -10.87400000
O      9.09600000     12.87400000      0.43000000
H      9.99100000     12.53300000      0.42300000
H      8.54400000     12.09900000      0.33300000
O     12.94000000      4.26000000      0.65500000
H     13.41600000      3.70700000      1.27400000
H     13.38400000      5.10700000      0.69900000
O     13.91700000     -2.17200000      4.65300000
H     13.92900000     -1.58600000      5.40900000
H     13.05400000     -2.03900000      4.26100000
O    -10.08200000     -7.45300000    -13.12900000
H    -10.38600000     -6.74300000    -12.56400000
H     -9.19500000     -7.64100000    -12.82100000
O      6.48400000      9.64800000     -7.94300000
H      6.24400000      9.65900000     -8.87000000
H      5.72000000     10.00900000     -7.49400000
O    -11.17600000     -4.45100000      5.62600000
H    -10.85700000     -4.61700000      6.51300000
H    -11.51600000     -5.29500000      5.33100000
O      5.93100000      1.35500000      8.37900000
H      5.47900000      2.15800000      8.12300000
H      5.41200000      1.00900000      9.10500000
O    -11.98000000      5.53100000    -12.79100000
H    -11.35500000      6.16700000    -12.44400000
H    -11.80700000      5.51400000    -13.73200000
O      1.93900000     14.72600000      2.99100000
H      1.94300000     14.59100000      2.04400000
H      2.80000000     14.42600000      3.28000000
O     -0.21400000     11.17000000     -7.60400000
H     -0.47900000     11.31100000     -8.51300000
H     -1.01800000     11.29500000     -7.09800000
O     -4.12100000      9.89600000     -8.08100000
H     -5.02200000      9.81700000     -7.76700000
H     -4.10600000      9.39100000     -8.89400000
O     -1.94100000    -13.79900000      2.76400000
H     -1.99300000    -14.53400000      2.15400000
H     -2.15300000    -14.18000000      3.61600000
O      7.02700000      7.54700000     11.00700000
H      6.17800000      7.57900000     11.44900000
H      7.66300000      7.73600000     11.69700000
O      8.93100000      5.50700000      5.93800000
H      8.30800000      4.78100000      5.93900000
H      8.41800000      6.26400000      6.22200000
O     -9.43200000     -6.03300000     -7.05500000
H     -8.95700000     -6.63300000     -7.62900000
H     -9.05600000     -5.17300000     -7.24300000
O    -15.59300000      4.41600000      2.35100000
H    -15.28300000      3.68300000      2.88300000
H    -15.92200000      5.05200000      2.98600000
O     -8.27000000    -11.28300000      5.98500000
H     -8.44900000    -11.89500000      6.69900000
H     -8.49600000    -11.76700000      5.19100000
O      7.57300000      2.21300000    -12.07900000
H      7.53200000      1.28700000    -11.84100000
H      8.12000000      2.61100000    -11.40200000
O      4.41400000     10.69200000     -1.56200000
H      4.13100000     10.15400000     -0.82300000
H      4.13800000     11.57900000     -1.33200000
O      1.61400000    -14.61600000      3.27300000
H      0.83400000    -14.97300000      3.69800000
H      1.29500000    -13.85500000      2.78800000
O     13.25100000     -4.69200000     -4.70600000
H     14.13800000     -4.65500000     -5.06200000
H     12.68900000     -4.42300000     -5.43300000
O      6.85100000      4.31600000     11.38600000
H      6.49600000      4.78900000     10.63300000
H      7.79100000      4.26100000     11.21300000
O      9.10100000      3.11500000    -10.00600000
H      8.35000000      3.62400000     -9.70200000
H      9.42700000      2.67700000     -9.21900000
O      6.65400000     16.04900000      0.91900000
H      7.10800000     15.47600000      1.53700000
H      6.92400000     15.73300000      0.05700000
O      0.53600000    -12.77200000     -2.84000000
H      0.93800000    -13.11400000     -3.63900000
H      0.80100000    -11.85300000     -2.81300000
O     -2.19800000     -1.30900000    -14.14800000
H     -2.94500000     -1.90700000    -14.12200000
H     -1.82900000     -1.34900000    -13.26500000
O     -2.04700000      6.37800000     -9.85200000
H     -1.26100000      6.42800000    -10.39600000
H     -1.72100000      6.15900000     -8.97900000
O    -12.15700000    -12.50500000      2.55500000
H    -12.67500000    -12.38600000      1.75800000
H    -11.33700000    -12.04500000      2.37800000
O      3.31500000     -9.13500000     11.47800000
H      3.60400000     -9.90600000     10.99000000
H      3.81600000     -8.41100000     11.10100000
O     -6.21400000     -3.52500000      5.56500000
H     -7.06200000     -3.59400000      5.12800000
H     -5.60100000     -3.30400000      4.86400000
O     -8.24300000     13.16800000      4.97300000
H     -8.82300000     12.67900000      5.55600000
H     -7.36100000     12.96100000      5.28400000
O     11.93800000    -11.20200000     -5.73100000
H     11.93300000    -11.20300000     -4.77400000
H     11.83500000    -12.12300000     -5.97200000
O     13.22800000     10.28800000      8.34000000
H     12.34200000      9.97900000      8.14900000
H     13.52600000     10.68000000      7.51900000
O     -5.90300000     -1.11800000     13.27800000
H     -6.37100000     -1.90200000     13.56400000
H     -6.49900000     -0.69600000     12.65800000
O      1.37300000      9.13300000     -6.62800000
H      1.17300000      9.35000000     -5.71800000
H      0.95700000      9.82800000     -7.13700000
O      2.87800000     -4.03900000      6.69400000
H      2.99700000     -3.72500000      5.79700000
H      1.97600000     -3.80700000      6.91100000
O     -0.05900000     -6.80700000     -0.76500000
H      0.83700000     -7.01700000     -0.50400000
H     -0.43300000     -6.36500000     -0.00200000
O     -3.97100000      5.47800000      7.59400000
H     -3.95700000      6.43400000      7.63300000
H     -3.05400000      5.22100000      7.68400000
O      8.31400000     11.47800000     -7.35500000
H      7.68600000     10.85800000     -7.72700000
H      7.86100000     11.85300000     -6.60000000
O    -10.04500000      8.71600000     -0.59700000
H     -9.19500000      8.72700000     -1.03700000
H     -9.95900000      8.04000000      0.07500000
O      0.48700000      4.59200000    -11.85600000
H      0.36000000      3.68000000    -12.11800000
H      0.68800000      4.54700000    -10.92100000
O     13.33100000      6.91900000     -3.85600000
H     12.47400000      7.27300000     -3.61900000
H     13.92100000      7.24700000     -3.17700000
O      2.25000000      0.32600000      8.36100000
H      2.91200000     -0.32900000      8.13500000
H      2.61700000      0.78600000      9.11600000
O     -0.19500000     10.29300000     10.25000000
H     -0.42400000     10.88100000     10.97000000
H     -0.90500000      9.65100000     10.23000000
O      1.21500000      9.74800000     -3.78600000
H      1.72000000      9.14200000     -3.24300000
H      1.26300000     10.58300000     -3.31900000
O     -6.19800000      5.16300000     -9.40800000
H     -6.10100000      4.53300000     -8.69300000
H     -5.31700000      5.24900000     -9.77200000
O     11.44600000      7.60300000     -9.06200000
H     11.37400000      6.64900000     -9.07200000
H     11.13800000      7.85700000     -8.19200000
O     -6.03700000     -3.20500000    -11.27500000
H     -5.65200000     -2.60800000    -10.63300000
H     -6.80100000     -2.73600000    -11.61100000
O     -0.58600000     13.31900000     -4.43100000
H     -0.53400000     12.61500000     -5.07700000
H     -1.49300000     13.29600000     -4.12400000
O     11.08300000    -13.94400000     -0.11400000
H     11.02800000    -13.00400000     -0.29000000
H     10.77200000    -14.03800000      0.78600000
O      2.91400000      9.07300000      7.42200000
H      2.56100000      9.73600000      8.01600000
H      2.21700000      8.93100000      6.78200000
O      1.59900000      2.99900000     -3.70900000
H      1.79400000      3.64500000     -3.02900000
H      0.91500000      3.40800000     -4.23800000
O    -13.54400000      0.18300000     -6.61700000
H    -13.05200000     -0.63100000     -6.51300000
H    -13.72900000      0.23400000     -7.55500000
O      8.18100000    -14.54200000      7.26900000
H      8.98100000    -14.08800000      7.53500000
H      7.67500000    -13.87900000      6.79900000
O     -5.42700000     -5.86200000      6.95400000
H     -5.75000000     -5.27700000      6.26900000
H     -6.21800000     -6.22200000      7.35400000
O      9.33300000     -4.69000000      9.81300000
H      8.98200000     -4.97600000      8.97000000
H      9.40500000     -3.73900000      9.73300000
O     -9.63200000    -14.15900000     -3.42000000
H     -9.74100000    -14.60900000     -4.25800000
H     -8.83800000    -13.63500000     -3.53100000
O      4.20300000     11.44200000      2.54700000
H      4.12500000     11.70700000      1.63100000
H      5.06200000     11.02200000      2.60300000
O     -7.07200000      6.15400000     -6.07200000
H     -7.39600000      5.61100000     -5.35300000
H     -6.40300000      6.70900000     -5.67000000
O      2.81000000     -3.51200000     17.08500000
H      3.07800000     -4.11600000     17.77800000
H      3.30000000     -3.80000000     16.31500000
O     -8.68300000     -3.45700000      4.33300000
H     -8.94400000     -2.78600000      4.96400000
H     -9.31600000     -4.16300000      4.45800000
O      3.88500000     -4.14300000    -14.98600000
H      3.71500000     -4.87200000    -15.58300000
H      4.59200000     -4.45500000    -14.42200000
O     -2.46500000     -8.44700000      1.40100000
H     -3.17700000     -8.32400000      0.77300000
H     -2.62400000     -7.78700000      2.07500000
O     -0.15000000    -10.49200000    -10.07800000
H     -0.29800000    -11.42200000     -9.90400000
H     -0.67500000    -10.30700000    -10.85600000
O      9.24000000     -2.12500000     -5.50200000
H      8.83900000     -1.25700000     -5.54000000
H      9.27100000     -2.33500000     -4.56900000
O     -6.18800000      8.38500000     11.77900000
H     -6.01500000      8.42400000     10.83800000
H     -6.55400000      7.51100000     11.91800000
O     -5.17700000    -11.33400000     -4.83900000
H     -5.48700000    -10.44200000     -4.67900000
H     -4.61600000    -11.53100000     -4.08900000
O     -0.79500000    -10.84400000     12.98500000
H     -0.17700000    -10.92000000     13.71200000
H     -1.61100000    -11.21100000     13.32600000
O     -7.71400000     -6.95400000      7.60600000
H     -7.44300000     -7.76900000      8.02800000
H     -7.93000000     -7.20900000      6.70900000
O      5.74900000      1.07900000     16.56100000
H      5.60800000      1.70500000     17.27100000
H      5.06600000      0.42100000     16.68300000
O     -2.93900000      4.96900000     11.85100000
H     -3.44400000      4.24800000     12.22600000
H     -2.32800000      5.22000000     12.54400000
O     -3.97800000     -3.04800000      0.97500000
H     -4.68300000     -3.69100000      1.05100000
H     -4.30200000     -2.41100000      0.33900000
O     -5.19800000    -15.03500000     -4.27400000
H     -5.71200000    -15.71900000     -4.70300000
H     -4.52500000    -14.80400000     -4.91500000
O     -2.84400000     -8.81200000     -9.08600000
H     -1.96400000     -8.57000000     -9.37700000
H     -3.25500000     -9.19600000     -9.86000000
O     -0.68500000      6.35500000     16.50600000
H     -0.53600000      5.72000000     17.20700000
H     -0.07100000      7.06500000     16.69200000
O     -1.47000000    -14.08100000      6.22900000
H     -0.82600000    -13.75900000      6.85900000
H     -2.29900000    -13.69900000      6.51800000
O    -12.51100000     -2.66700000    -12.81900000
H    -12.40300000     -2.70900000    -11.86900000
H    -11.69600000     -2.27800000    -13.13600000
O     -6.15800000    -10.95300000      7.69300000
H     -5.77400000    -10.08600000      7.82500000
H     -6.92600000    -10.79300000      7.14500000
O     13.04600000      4.71500000     -7.84300000
H     13.36900000      3.84400000     -7.61300000
H     12.58400000      4.58800000     -8.67100000
O      5.69900000     13.29900000     -2.51900000
H      4.83700000     13.46800000     -2.89800000
H      6.31700000     13.60700000     -3.18200000
O      0.53800000      6.08000000      9.27600000
H      0.51700000      6.42400000      8.38300000
H      1.42300000      6.27300000      9.58600000
O     -1.60100000      5.70700000    -16.02900000
H     -1.58200000      4.75300000    -15.95500000
H     -1.40900000      6.01900000    -15.14500000
O     -4.75100000    -15.32100000     -7.69400000
H     -4.68400000    -14.39800000     -7.44800000
H     -4.67500000    -15.32000000     -8.64800000
O      2.87900000    -11.55900000      2.29000000
H      3.18600000    -11.48000000      1.38700000
H      1.94400000    -11.74400000      2.21000000
O      4.50500000     16.93200000      5.05600000
H      5.09000000     17.59900000      4.69500000
H      4.97600000     16.10800000      4.93300000
O     12.90600000     -6.97400000     10.14400000
H     13.49200000     -7.10900000     10.88900000
H     13.48100000     -6.68200000      9.43600000
O     -5.06500000     -0.72200000     -2.73500000
H     -5.08300000     -1.66000000     -2.92700000
H     -4.59700000     -0.65700000     -1.90300000
O      8.19500000     -6.29700000    -13.49500000
H      8.54100000     -5.63100000    -14.08800000
H      8.44300000     -7.12900000    -13.89900000
O     -6.64000000      2.54900000      1.68000000
H     -6.27500000      2.28200000      2.52400000
H     -7.57000000      2.33200000      1.74300000
O     -3.89900000     10.30900000     -4.11400000
H     -3.37900000      9.90600000     -3.41900000
H     -4.43700000      9.59400000     -4.45500000
O     -2.06800000    -15.90100000     -4.74600000
H     -2.02900000    -15.10900000     -5.28100000
H     -2.10200000    -16.61700000     -5.38000000
O     -6.76200000     14.01200000     -2.19200000
H     -5.98300000     14.44800000     -2.53900000
H     -7.49500000     14.51200000     -2.54900000
O      2.47500000      8.04300000     -2.14600000
H      3.19200000      8.19700000     -2.76100000
H      2.71300000      8.55000000     -1.37000000
O      2.33200000     -4.98700000     -3.68400000
H      1.44400000     -4.75100000     -3.41400000
H      2.53900000     -4.37300000     -4.38800000
O      8.54000000      0.02600000    -15.12900000
H      8.09300000     -0.42100000    -14.41000000
H      8.92400000     -0.68000000    -15.64900000
O     -6.65000000      8.23900000     14.76900000
H     -6.90100000      8.99900000     15.29400000
H     -6.26200000      8.61200000     13.97800000
O     -2.26400000    -15.03100000      9.99600000
H     -2.59900000    -14.22700000      9.59900000
H     -2.92500000    -15.27200000     10.64500000
O     -3.19500000     13.69700000      5.30800000
H     -3.09100000     14.22400000      6.10000000
H     -2.67200000     14.15100000      4.64800000
O    -13.05400000      1.52300000      7.76200000
H    -12.57800000      1.68200000      8.57700000
H    -12.96300000      0.58200000      7.61200000
O      4.14000000     -1.52300000    -16.42900000
H      3.72200000     -2.02900000    -15.73300000
H      4.93800000     -2.01000000    -16.63400000
O      6.40200000     -6.13700000     15.34800000
H      6.62100000     -7.01600000     15.65900000
H      6.74800000     -6.10500000     14.45700000
O      0.98600000     -3.06800000    -11.81000000
H      1.41300000     -3.10100000    -12.66600000
H      0.05000000     -3.06900000    -12.00800000
O     -7.38900000     -1.45800000      0.20100000
H     -6.74000000     -1.35900000      0.89900000
H     -7.79700000     -2.30700000      0.37300000
O    -11.69800000      3.43900000      6.44600000
H    -12.32500000      2.99300000      7.01600000
H    -11.75800000      2.97200000      5.61300000
O      2.33400000      6.83200000     16.66100000
H      2.36600000      7.71600000     16.29700000
H      2.50100000      6.25800000     15.91300000
O    -11.31800000      2.58100000     14.36800000
H    -11.42800000      3.52700000     14.46200000
H    -10.37000000      2.45300000     14.32700000
O      1.58300000     -6.39500000    -10.62000000
H      2.41600000     -6.36400000    -11.09100000
H      1.32100000     -7.31500000    -10.65700000
O     -5.31100000    -15.14600000      0.78400000
H     -5.35900000    -15.63500000     -0.03700000
H     -5.92200000    -15.59600000      1.36700000
O      3.64300000    -14.82900000      4.99300000
H      3.80500000    -15.75800000      4.82800000
H      2.88600000    -14.61700000      4.44700000
O      8.57300000      1.04800000      7.55000000
H      7.67300000      1.02200000      7.87300000
H      8.75900000      0.14800000      7.28600000
O     -0.10300000    -14.60100000     -0.94200000
H      0.33700000    -14.08400000     -1.61700000
H      0.08600000    -15.51000000     -1.17600000
O      3.41600000     14.53600000     -4.76900000
H      3.01400000     15.38100000     -4.56800000
H      3.78300000     14.64800000     -5.64700000
O     -0.58500000     11.61600000      7.30300000
H      0.07100000     10.95100000      7.51300000
H     -0.24100000     12.42100000      7.69000000
O     -2.41900000     -6.33900000      7.32300000
H     -2.93400000     -6.18100000      6.53100000
H     -1.63600000     -6.79300000      7.01300000
O      6.24600000     -7.95600000    -11.24900000
H      6.38200000     -8.89300000    -11.10600000
H      7.10700000     -7.62500000    -11.50400000
O     -2.94000000    -11.64600000    -13.19700000
H     -2.89800000    -12.30400000    -12.50400000
H     -2.48200000    -12.04600000    -13.93600000
O    -12.21900000      1.28700000    -11.09800000
H    -12.36200000      1.79200000    -10.29800000
H    -12.32200000      1.92400000    -11.80500000
O      0.62100000      7.80800000      6.12500000
H      0.90000000      7.40000000      5.30500000
H     -0.29300000      8.04800000      5.97400000
O     -8.00600000      9.42100000     -2.25200000
H     -8.83000000      9.89900000     -2.34700000
H     -7.38300000     10.07700000     -1.94100000
O     13.58800000      6.91700000     -6.67400000
H     13.19400000      6.09100000     -6.95500000
H     13.57200000      6.87600000     -5.71800000
O     -0.19900000      2.25700000     13.96600000
H      0.69800000      1.95400000     14.11000000
H     -0.61000000      1.55700000     13.45900000
O     -5.24000000      2.61300000     -8.45200000
H     -6.12700000      2.72200000     -8.79500000
H     -4.73600000      2.27700000     -9.19300000
O     -0.60700000    -10.59600000     -0.12800000
H      0.21600000    -10.16200000      0.09600000
H     -1.28600000     -9.98600000      0.16000000
O      7.89400000      3.70200000    -14.43200000
H      7.86200000      3.01200000    -13.76900000
H      8.25800000      4.45900000    -13.97300000
O     -9.02100000    -12.72000000      8.62900000
H     -9.41500000    -13.52700000      8.96000000
H     -8.42900000    -12.44000000      9.32700000
O      6.54700000    -11.96800000      8.71500000
H      6.98500000    -12.25500000      7.91400000
H      7.23100000    -11.99200000      9.38400000
O     13.56800000     -2.76300000      8.52800000
H     14.35500000     -3.21200000      8.83500000
H     12.96200000     -3.46900000      8.30200000
O    -13.97700000      8.70400000      5.51100000
H    -14.10000000      8.65100000      4.56300000
H    -13.62000000      7.85000000      5.75400000
O     -3.68000000     -4.96200000     17.08300000
H     -4.37100000     -5.56800000     17.34900000
H     -4.14600000     -4.23300000     16.67200000
O      9.03800000     -7.12600000      6.57800000
H      9.56400000     -6.76700000      7.29300000
H      9.68100000     -7.43100000      5.93800000
O    -10.33200000      7.72000000    -11.64900000
H    -10.09800000      7.76300000    -10.72200000
H    -11.04200000      8.35400000    -11.74600000
O    -10.40800000      7.19000000      6.24300000
H    -11.36300000      7.26300000      6.21600000
H    -10.09900000      7.87900000      5.65500000
O     -5.68800000      0.04000000    -12.10200000
H     -5.03600000      0.65600000    -11.76900000
H     -6.45700000      0.58000000    -12.28600000
O     -9.31900000    -10.72800000     -7.47200000
H     -8.39800000    -10.49600000     -7.35300000
H     -9.37900000    -11.63400000     -7.17000000
O      2.26600000     -6.68600000      1.28300000
H      2.51900000     -7.42200000      1.84100000
H      3.06100000     -6.15800000      1.20900000
O     -2.42600000    -17.51700000     -2.36000000
H     -2.37800000    -16.78800000     -2.97800000
H     -3.35100000    -17.76400000     -2.35300000
O      3.71000000     -0.99400000     17.37900000
H      3.62300000     -1.94300000     17.45900000
H      3.06100000     -0.64200000     17.98900000
O     -1.33400000     -9.70900000    -12.26900000
H     -1.23100000     -9.19400000    -13.06900000
H     -1.89500000    -10.44000000    -12.52500000
O      3.40500000     -0.91700000     14.57000000
H      3.50800000     -0.95600000     15.52100000
H      2.48500000     -1.13400000     14.42000000
O      0.98300000      4.55200000     11.47600000
H      0.63200000      5.16600000     10.83100000
H      0.71700000      4.91400000     12.32100000
O     10.29900000      5.25400000    -12.86900000
H     10.76600000      4.42100000    -12.81200000
H     10.85200000      5.80100000    -13.42700000
O    -14.05700000     -0.22400000     -9.35100000
H    -13.43600000     -0.20100000    -10.08000000
H    -13.92200000     -1.08200000     -8.94900000
O     -7.62300000      5.07500000      0.72800000
H     -6.99200000      5.63200000      1.18500000
H     -7.25100000      4.19500000      0.78500000
O      2.26500000    -12.08800000     -8.42500000
H      2.75200000    -11.41300000     -8.89800000
H      2.94100000    -12.62800000     -8.01600000
O     -8.78800000      0.54500000     -4.94100000
H     -8.21500000      1.18200000     -5.36900000
H     -8.58600000      0.62900000     -4.00900000
O     12.16700000     -9.23700000      1.05900000
H     12.79800000     -9.63900000      0.46300000
H     11.76200000     -8.53800000      0.54400000
O      8.50700000      8.11800000    -10.24400000
H      9.10800000      7.70400000     -9.62500000
H      8.66700000      9.05600000    -10.14300000
O    -12.19400000     -0.22200000      0.28300000
H    -12.29600000      0.68300000      0.57600000
H    -12.00300000     -0.15200000     -0.65200000
O     -4.16300000     -7.43200000      3.70400000
H     -4.91300000     -7.11500000      3.20000000
H     -3.75600000     -6.63800000      4.05100000
O     -5.41800000     15.32800000      3.09400000
H     -6.32200000     15.27200000      2.78300000
H     -5.40500000     16.10500000      3.65300000
O      3.68300000      5.07800000     -9.63100000
H      2.72900000      5.00000000     -9.64600000
H      3.97200000      4.64600000    -10.43500000
O    -14.56000000     -6.79400000      8.32300000
H    -15.18700000     -6.63200000      7.61800000
H    -13.97300000     -7.46400000      7.97300000
O     -9.24900000     15.29700000     -2.65300000
H     -9.79600000     14.89000000     -1.98000000
H     -9.76300000     16.04400000     -2.96000000
O     -0.31400000    -13.14500000     11.41200000
H     -1.17200000    -13.56100000     11.32800000
H     -0.46600000    -12.39800000     11.99100000
O     -0.99300000     13.18400000      2.37800000
H     -0.19800000     13.02800000      2.88900000
H     -1.23900000     14.08500000      2.58800000
O      5.97600000     14.38300000      8.29400000
H      6.50700000     13.74700000      8.77400000
H      5.15700000     13.92100000      8.11100000
O    -10.28600000     -7.03800000      3.94400000
H     -9.50400000     -7.34400000      4.40500000
H    -10.06400000     -6.15100000      3.66000000
O     -8.95000000     13.50900000     -5.03300000
H     -8.42400000     13.99900000     -5.66500000
H     -9.23000000     14.16400000     -4.39500000
O      9.73200000      2.19900000     -4.87400000
H      9.68500000      2.34500000     -3.93000000
H      8.92400000      1.73000000     -5.08500000
O     -3.62900000     13.91000000     -6.21900000
H     -3.05100000     13.14800000     -6.26100000
H     -4.14600000     13.77600000     -5.42500000
O      0.85200000     -1.43700000     14.15800000
H      0.35300000     -2.12700000     14.59500000
H      0.32500000     -1.21000000     13.39200000
O     13.70200000     -1.73800000     -8.17000000
H     12.79700000     -1.78000000     -7.86200000
H     14.22500000     -1.68600000     -7.37000000
O    -12.78000000      6.26700000      3.15200000
H    -12.03300000      6.83200000      2.95300000
H    -12.59100000      5.45000000      2.69100000
O     -4.22000000    -12.62200000      6.30400000
H     -4.64100000    -12.05900000      6.95400000
H     -4.26200000    -12.12000000      5.49000000
O      6.59700000      0.20700000     12.52100000
H      6.85800000     -0.21900000     13.33800000
H      7.38800000      0.65800000     12.22300000
O     -2.40000000     -9.29400000     15.82000000
H     -1.97300000     -9.63300000     15.03400000
H     -1.80600000     -9.52600000     16.53400000
O      0.27400000    -12.70300000      7.92700000
H      1.00400000    -13.14100000      7.49100000
H      0.66000000    -12.32300000      8.71700000
O    -13.80100000    -11.10600000      4.54500000
H    -13.39200000    -10.24100000      4.58300000
H    -13.39600000    -11.52900000      3.78800000
O     16.20200000     -1.23400000      2.27900000
H     17.00700000     -0.76200000      2.06400000
H     15.70400000     -0.62300000      2.82300000
O      8.88000000      7.38600000      9.09300000
H      9.08300000      6.45000000      9.08700000
H      8.22100000      7.48300000      9.78000000
O     -6.06000000     -2.65100000     -5.38200000
H     -6.30100000     -3.04100000     -4.54200000
H     -5.43200000     -3.26600000     -5.76100000
O     14.67500000      3.36500000     10.98900000
H     14.42600000      4.25100000     10.72500000
H     14.16500000      2.79200000     10.41500000
O      6.23900000    -13.10000000      1.27600000
H      5.84500000    -13.08600000      2.14800000
H      7.17400000    -12.96900000      1.43400000
O    -12.41100000     -1.74500000     10.79900000
H    -13.04900000     -2.09400000     10.17700000
H    -12.76300000     -0.89200000     11.05100000
O      1.27900000     12.18500000     -2.50300000
H      0.80600000     12.50700000     -3.26900000
H      0.81400000     12.56300000     -1.75700000
O      7.54200000     -5.75300000     12.98400000
H      8.21200000     -6.12100000     12.40800000
H      7.74300000     -4.81800000     13.01700000
O     -9.68600000     -1.21300000     10.51000000
H    -10.63100000     -1.32100000     10.40400000
H     -9.31600000     -1.52400000      9.68300000
O      1.36700000     -7.37600000     -6.35500000
H      1.19400000     -8.18000000     -6.84500000
H      0.62900000     -7.30100000     -5.75000000
