# Supplementary material for: Integrated Multiscale Multilevel Approach to Open Shell Molecular Systems
Source: J Chem Theory Comput. 2023 Feb 13;19(5):1446–56. doi: 10.1021/acs.jctc.2c00805 (PMC10018740; doi:10.1021/acs.jctc.2c00805)
Supplement: Supplementary file 2 — ct2c00805_si_002.zip [file ct2c00805_si_002.zip › structures/PROXYL/frame21.xyz]

2570

C      1.17100000     -1.47900000     -0.58300000
H      1.79700000     -1.03600000     -1.35700000
H      1.36700000     -2.55200000     -0.58900000
C     -0.32000000     -1.05000000     -0.78700000
C     -0.66700000     -0.73800000     -2.27800000
H     -0.22100000     -1.42300000     -3.00000000
H     -0.35200000      0.26900000     -2.55500000
H     -1.74600000     -0.64700000     -2.40400000
C     -1.17400000     -2.19600000     -0.23100000
H     -0.91500000     -2.23800000      0.82700000
H     -2.21400000     -1.95700000     -0.45300000
H     -0.76900000     -3.12500000     -0.63300000
N     -0.45300000      0.17100000      0.05900000
O     -1.30300000      1.05700000     -0.21300000
C      0.63400000      0.45900000      0.93100000
C      1.46600000      1.60400000      0.47600000
H      0.86000000      2.48600000      0.68300000
H      2.35900000      1.63400000      1.10000000
H      1.76500000      1.63000000     -0.57200000
C      0.16700000      0.62200000      2.45200000
H     -0.14500000     -0.34800000      2.84000000
H     -0.70000000      1.27400000      2.56100000
H      0.90700000      1.09300000      3.09900000
C      1.45300000     -0.83300000      0.74100000
H      2.54100000     -0.76700000      0.78100000
H      1.05100000     -1.47700000      1.52300000
O    -15.09800000      2.47300000     -0.39700000
H    -16.03000000      2.32300000     -0.55700000
H    -14.66600000      1.70100000     -0.76200000
O     -3.06000000     15.12800000     -0.42500000
H     -2.48700000     14.91400000      0.31200000
H     -2.56400000     15.77000000     -0.93400000
O     -3.60400000    -11.79200000     -5.89300000
H     -3.93600000    -11.41800000     -5.07700000
H     -2.66500000    -11.90100000     -5.74300000
O     -0.74800000    -12.27600000     12.07100000
H     -0.80500000    -13.17500000     12.39700000
H     -1.57500000    -12.13600000     11.61000000
O     -5.85400000     -8.46900000     12.20700000
H     -5.59400000     -8.30200000     13.11300000
H     -5.04700000     -8.74200000     11.77300000
O      4.28400000     -6.80800000      7.71200000
H      3.48200000     -6.41200000      7.36900000
H      4.00700000     -7.25400000      8.51300000
O     12.97600000      2.73300000     -2.78200000
H     13.37200000      3.49900000     -2.36600000
H     13.56900000      2.51700000     -3.50100000
O    -11.14000000      9.61600000     -3.41300000
H    -11.26700000      8.71200000     -3.12400000
H    -10.50300000      9.55200000     -4.12500000
O     -9.13100000     -7.86300000     -8.84700000
H     -9.01300000     -6.91300000     -8.86200000
H     -9.75000000     -8.01600000     -8.13300000
O     16.08800000      4.69500000      1.80300000
H     15.21600000      5.05300000      1.96600000
H     16.14500000      4.62800000      0.85000000
O    -11.33900000     -3.18500000    -13.18600000
H    -11.88500000     -3.29200000    -12.40700000
H    -11.96000000     -2.99100000    -13.88800000
O      1.01200000     -7.47800000     12.63000000
H      1.61800000     -7.47000000     11.88900000
H      0.93500000     -6.56000000     12.88700000
O      5.47100000     11.80800000     -0.33800000
H      5.24800000     12.50000000     -0.96000000
H      5.18700000     12.14700000      0.51100000
O     -9.05900000     -5.19100000     -9.19800000
H     -9.05200000     -4.64800000     -9.98600000
H     -8.55000000     -4.69200000     -8.55900000
O     -3.42600000    -13.89700000     -8.03900000
H     -3.27600000    -13.36000000     -7.26100000
H     -4.30200000    -14.26200000     -7.91200000
O      5.69200000     -2.37600000      6.28900000
H      6.63200000     -2.42600000      6.11400000
H      5.29800000     -2.97400000      5.65400000
O    -14.00000000     -1.65000000      2.20500000
H    -14.38700000     -1.23700000      1.43200000
H    -13.49300000     -0.95300000      2.62100000
O    -12.76900000     -6.30700000      4.93500000
H    -13.25200000     -6.55800000      4.14800000
H    -13.18000000     -5.49000000      5.21700000
O     -8.13600000     -0.71500000     11.92200000
H     -8.78200000     -0.52800000     11.24000000
H     -8.05100000      0.10800000     12.40300000
O     -8.13800000     -3.44600000     12.20900000
H     -8.48700000     -2.56600000     12.34900000
H     -8.75400000     -4.02200000     12.66300000
O      3.71200000    -14.40500000     -2.48100000
H      4.37700000    -15.03000000     -2.19100000
H      2.88000000    -14.82600000     -2.26800000
O      1.85700000    -12.39300000     -0.89200000
H      2.10800000    -13.14200000     -1.43400000
H      1.08500000    -12.69300000     -0.41300000
O     -6.51200000     11.23900000     -2.67000000
H     -6.24200000     11.99800000     -3.18600000
H     -6.01100000     10.51000000     -3.03600000
O      8.65600000    -12.09300000     -2.18400000
H      9.23200000    -12.46400000     -2.85300000
H      8.26200000    -11.32900000     -2.60400000
O      6.00800000     -0.98100000     -9.52800000
H      5.30700000     -1.30400000    -10.09300000
H      5.64100000     -0.20100000     -9.11200000
O      1.16300000    -10.04000000      6.11500000
H      1.75900000    -10.77100000      6.27800000
H      0.85600000     -9.78300000      6.98500000
O    -14.88300000     -4.96400000     -1.27500000
H    -15.51300000     -5.08300000     -0.56500000
H    -14.67100000     -5.85300000     -1.55900000
O     13.45600000      4.55600000     -7.98200000
H     12.79700000      4.06400000     -7.49300000
H     13.12600000      5.45400000     -7.99300000
O     12.99600000      1.44700000      4.40400000
H     12.72900000      2.29000000      4.77000000
H     12.32500000      1.24600000      3.75000000
O     -7.68600000      2.44600000      0.94300000
H     -8.16600000      3.27300000      0.98900000
H     -7.42000000      2.27400000      1.84600000
O      3.62100000     -9.85200000    -13.50100000
H      3.75500000    -10.15700000    -14.39900000
H      3.53200000     -8.90300000    -13.58100000
O      1.36800000      9.98300000     14.16500000
H      0.91000000     10.62400000     14.70900000
H      1.06600000     10.16600000     13.27500000
O     12.10200000     -0.47000000      9.18300000
H     12.06100000     -1.42700000      9.18600000
H     12.89900000     -0.26700000      8.69300000
O     -8.31900000     10.98700000     -0.24400000
H     -7.56400000     10.76800000     -0.79000000
H     -8.84100000     10.18500000     -0.22400000
O     -3.64200000     -6.45900000     10.48200000
H     -4.42200000     -6.18700000     10.96600000
H     -3.79700000     -6.15500000      9.58800000
O     -5.05500000      7.14600000    -14.97400000
H     -4.74200000      6.39800000    -14.46500000
H     -4.41300000      7.24200000    -15.67800000
O    -11.78600000     -8.66500000     -2.86300000
H    -11.02300000     -8.11500000     -3.04100000
H    -11.43000000     -9.55000000     -2.78300000
O     -4.40400000     13.22300000     -1.96500000
H     -4.11600000     13.72800000     -1.20500000
H     -5.00100000     13.80900000     -2.43000000
O    -11.64100000     -0.45800000      7.97900000
H    -12.37600000     -0.49200000      7.36700000
H    -11.62900000      0.44800000      8.28800000
O     -9.51500000      6.81500000     -6.50200000
H     -9.82900000      6.16900000     -7.13400000
H     -9.38000000      7.60900000     -7.01900000
O     10.02800000     13.20100000     -5.27100000
H      9.07100000     13.18600000     -5.25800000
H     10.28600000     12.39500000     -4.82400000
O    -13.28500000      0.45600000     -0.86800000
H    -13.04000000     -0.41500000     -1.18100000
H    -12.50700000      0.77400000     -0.41100000
O      8.58200000      0.19800000    -13.13200000
H      9.15400000      0.19600000    -13.89900000
H      9.12900000      0.54200000    -12.42600000
O    -11.52400000     11.32000000     -6.49000000
H    -12.06300000     10.98800000     -7.20800000
H    -10.77900000     10.72000000     -6.45200000
O      0.42800000     -4.43300000     13.20700000
H      0.23500000     -3.52700000     13.44700000
H      1.32600000     -4.57400000     13.50700000
O      3.26200000    -12.58300000     -9.84000000
H      4.17300000    -12.81500000     -9.66200000
H      2.90400000    -12.34500000     -8.98500000
O      0.36800000     -3.74900000     -9.88500000
H      0.58300000     -4.52600000     -9.36800000
H      1.01500000     -3.09700000     -9.61800000
O     -4.24000000      0.52500000     -7.53300000
H     -3.69500000      0.60700000     -6.75100000
H     -4.49400000      1.42300000     -7.74400000
O      4.38300000      5.35100000     -5.06100000
H      3.96000000      6.14400000     -5.39100000
H      5.32100000      5.53000000     -5.13600000
O    -13.71100000      6.34400000      3.51500000
H    -14.14200000      5.49400000      3.42800000
H    -12.77600000      6.14000000      3.51600000
O      3.50600000     -8.23100000      9.75100000
H      3.47900000     -8.98700000     10.33700000
H      2.59300000     -8.08700000      9.50200000
O     -2.03300000     -5.43600000      0.66000000
H     -2.19800000     -5.91600000      1.47100000
H     -2.27400000     -4.53200000      0.86300000
O     -0.60900000     -1.61100000     16.07800000
H     -1.38200000     -1.05500000     15.98600000
H     -0.27100000     -1.41000000     16.95000000
O     -1.77500000    -16.66500000      5.10400000
H     -1.88100000    -16.38800000      6.01400000
H     -0.83700000    -16.57600000      4.93400000
O      7.32000000     11.34400000      2.97200000
H      7.41900000     10.68700000      2.28300000
H      6.49700000     11.78500000      2.76600000
O      6.08300000      7.96500000     -6.74500000
H      6.84400000      8.30000000     -7.21800000
H      5.40900000      8.63400000     -6.87000000
O     -4.21300000      8.87700000     -0.70500000
H     -4.91200000      8.40400000     -1.15700000
H     -3.57400000      8.20100000     -0.47900000
O     -6.84900000      1.22500000    -16.22800000
H     -7.29000000      1.44800000    -15.40800000
H     -5.93400000      1.46200000    -16.08000000
O     -9.81200000      8.47800000      5.62500000
H     -9.49600000      9.37100000      5.48500000
H     -9.07300000      7.92100000      5.38200000
O      3.67100000     -2.14000000    -11.24400000
H      3.37600000     -1.32700000    -11.65400000
H      4.17200000     -2.58500000    -11.92700000
O     13.78900000      1.10500000     -8.66100000
H     14.26200000      1.59700000     -9.33100000
H     12.86500000      1.24700000     -8.86500000
O      3.75100000     14.45000000      7.47900000
H      3.63300000     13.51400000      7.64400000
H      4.66000000     14.52900000      7.18700000
O      2.81600000      5.32900000    -12.86600000
H      1.99600000      5.72400000    -12.57100000
H      3.17500000      5.95900000    -13.49000000
O     -3.49800000     -0.98400000    -13.14100000
H     -2.57700000     -0.85200000    -13.36500000
H     -3.50200000     -1.08100000    -12.18900000
O    -12.71500000     -8.76300000      6.33800000
H    -11.90900000     -9.05400000      5.91200000
H    -12.98000000     -7.98700000      5.84300000
O     -8.58000000      9.04000000     10.04000000
H     -7.86000000      9.66400000     10.12700000
H     -9.10300000      9.16500000     10.83100000
O      3.99400000    -18.11200000      0.02500000
H      3.18800000    -17.75400000     -0.34600000
H      4.43100000    -17.35700000      0.42000000
O      2.56800000      2.92800000    -11.49300000
H      1.63600000      3.06000000    -11.31900000
H      2.83900000      3.72000000    -11.95800000
O      7.91700000      3.81000000     12.53700000
H      7.98500000      3.81000000     11.58300000
H      7.05000000      3.44500000     12.71600000
O      8.07400000      4.40900000     -6.31500000
H      7.59600000      3.76000000     -6.83100000
H      8.98400000      4.11300000     -6.34200000
O      9.70800000     15.49300000     -0.29000000
H      9.47400000     16.38500000     -0.54800000
H      9.69800000     14.99700000     -1.10800000
O     -5.71500000     -3.43000000    -12.13100000
H     -6.03500000     -2.60000000    -11.77900000
H     -5.03400000     -3.17900000    -12.75500000
O     -8.97700000     -9.55600000     -0.99400000
H     -9.65800000     -9.07900000     -0.52000000
H     -9.43400000     -9.95200000     -1.73600000
O      1.20400000      4.62900000      8.43300000
H      1.32900000      5.53600000      8.15400000
H      2.04200000      4.38000000      8.82200000
O     -1.34000000      4.60900000     14.29500000
H     -0.55500000      4.06800000     14.21400000
H     -1.97600000      4.04400000     14.73400000
O     14.07500000      8.35800000      1.66100000
H     13.69100000      9.23200000      1.58600000
H     13.52100000      7.90700000      2.29800000
O    -12.08900000     -7.44200000      8.70900000
H    -12.24300000     -8.02200000      7.96400000
H    -12.82900000     -6.83400000      8.69700000
O     -9.26300000     -8.53100000     -3.98600000
H     -8.95600000     -9.07400000     -4.71200000
H     -8.46200000     -8.20100000     -3.57900000
O    -10.37800000     -2.13300000     14.26900000
H    -10.13600000     -3.05500000     14.35200000
H    -10.57800000     -2.02000000     13.34000000
O      2.75300000      0.15600000     -7.25400000
H      3.06200000     -0.03500000     -6.36900000
H      2.58500000      1.09900000     -7.25100000
O     -2.79700000     14.40100000      4.07500000
H     -2.60600000     14.80000000      4.92300000
H     -3.73100000     14.56100000      3.94000000
O     -0.49500000    -10.80400000     -9.71600000
H     -0.25800000    -11.03200000     -8.81700000
H     -0.34600000    -11.60800000    -10.21400000
O     -7.50900000     -5.55500000      9.34000000
H     -6.83900000     -5.87400000      9.94500000
H     -8.10600000     -6.29500000      9.23300000
O     -0.99700000     -0.90600000     -8.50900000
H     -0.82800000     -0.75200000     -7.57900000
H     -1.13200000     -1.85200000     -8.57400000
O     -6.69000000    -13.88000000      8.93400000
H     -6.02400000    -14.33800000      9.44500000
H     -6.73400000    -14.36300000      8.10900000
O     -4.97100000      5.00100000     16.44500000
H     -5.45300000      5.66600000     16.93700000
H     -4.29500000      4.69900000     17.05100000
O      2.09400000      0.18500000    -12.18800000
H      2.28200000     -0.33300000    -12.97100000
H      2.18800000      1.09400000    -12.47300000
O    -13.93900000     -0.35100000      6.61400000
H    -14.46200000     -0.97700000      7.11400000
H    -14.57000000      0.30200000      6.31200000
O     -0.59100000     -3.51500000      3.70700000
H     -0.90800000     -2.80100000      3.15500000
H      0.35800000     -3.51300000      3.57900000
O      0.81500000     -6.33600000     -9.41700000
H      0.03000000     -6.88300000     -9.44400000
H      1.45300000     -6.85700000     -8.93000000
O      7.00400000      1.70100000      0.89400000
H      6.81900000      1.44800000     -0.01100000
H      7.47600000      0.95300000      1.26000000
O     -7.04400000    -11.99800000      1.81900000
H     -7.48000000    -12.54100000      2.47500000
H     -6.73000000    -11.23700000      2.30700000
O      9.97300000    -15.53600000      2.80700000
H      9.46600000    -14.95600000      2.23900000
H     10.21800000    -14.98800000      3.55200000
O     -9.41900000      0.94500000    -13.70800000
H     -8.60700000      1.44400000    -13.61200000
H     -9.13400000      0.07800000    -13.99600000
O     -8.93700000      2.05500000     13.02000000
H     -9.61400000      2.70400000     13.21500000
H     -8.11600000      2.49000000     13.24900000
O     -4.33800000     16.34700000      5.68600000
H     -4.68900000     15.51200000      5.37700000
H     -4.50600000     16.34400000      6.62800000
O     -5.39100000     -9.49600000      6.88300000
H     -5.68900000     -9.21700000      7.74900000
H     -6.11500000    -10.01900000      6.53800000
O      7.33700000     -5.49600000     14.20800000
H      7.89900000     -5.64000000     13.44600000
H      7.11100000     -4.56700000     14.16700000
O      4.36200000     -0.49200000      7.80900000
H      4.08300000     -0.80600000      8.66900000
H      4.65200000     -1.27900000      7.34900000
O      9.43100000     -3.31200000    -14.65800000
H      8.86100000     -3.01500000    -13.94900000
H      8.92000000     -3.16600000    -15.45400000
O     -2.09000000      6.65200000     -5.51800000
H     -2.44200000      6.18500000     -6.27600000
H     -1.67000000      5.97100000     -4.99200000
O    -10.24200000     -4.32600000     10.41000000
H    -10.42500000     -4.14500000      9.48800000
H     -9.45200000     -4.86600000     10.39600000
O      6.24100000      1.35200000    -13.46400000
H      7.12200000      0.97900000    -13.49600000
H      5.66200000      0.59200000    -13.40000000
O     -7.92600000     -3.96200000      4.62300000
H     -7.44500000     -4.42900000      5.30600000
H     -7.96300000     -4.57700000      3.89200000
O     -9.07200000      3.72400000     -5.95000000
H     -9.80200000      3.96200000     -6.52100000
H     -8.59800000      4.54500000     -5.81200000
O    -15.20500000     -7.36700000     -6.70700000
H    -15.04500000     -7.71800000     -7.58300000
H    -14.78100000     -7.99000000     -6.11800000
O      0.78900000      9.97400000     11.27200000
H      0.49300000     10.54700000     10.56500000
H      0.37300000      9.13200000     11.08800000
O     10.40800000      4.48200000      2.54200000
H     10.80000000      3.63600000      2.75600000
H      9.83200000      4.67300000      3.28200000
O      1.07900000      3.09500000     14.38500000
H      1.40800000      3.96100000     14.62500000
H      1.64200000      2.48400000     14.86000000
O     -8.99600000      5.40800000     12.01100000
H     -8.93200000      5.42600000     12.96600000
H     -8.19500000      4.96900000     11.72500000
O      4.05400000      4.47000000     16.46500000
H      4.31800000      5.22600000     16.98900000
H      4.60300000      4.51700000     15.68200000
O      7.18700000     -4.99600000    -15.63200000
H      7.53800000     -4.29300000    -16.17800000
H      6.50400000     -5.39900000    -16.16900000
O      5.73800000     10.01800000     -2.46600000
H      6.37000000     10.46000000     -3.03300000
H      5.68800000     10.57100000     -1.68600000
O      5.79500000      3.23100000      5.80000000
H      5.29500000      2.80700000      6.49700000
H      6.51100000      2.62400000      5.61500000
O     10.35900000      3.65600000     -3.90200000
H      9.77400000      3.26000000     -3.25600000
H     11.22900000      3.59500000     -3.50600000
O     -1.67800000      1.63300000     13.15600000
H     -1.65600000      1.21600000     14.01700000
H     -0.81800000      2.04300000     13.06600000
O     10.43100000      0.13300000     11.49000000
H      9.93500000     -0.62300000     11.17500000
H     11.23900000      0.12100000     10.97700000
O      9.39400000     -3.18700000      2.48900000
H     10.18300000     -2.85500000      2.91500000
H      9.70900000     -3.87800000      1.90600000
O      6.38800000     16.03600000      0.41300000
H      6.31900000     15.53300000     -0.39800000
H      5.65600000     15.72800000      0.94900000
O      8.29000000     -9.76700000      5.91900000
H      8.39600000    -10.61100000      5.48000000
H      7.35500000     -9.57500000      5.84800000
O     -6.47400000     -0.26900000     14.24100000
H     -6.98800000     -0.56800000     13.49100000
H     -5.63700000      0.00300000     13.86400000
O      0.69000000     -9.61300000     -5.83600000
H      1.38000000     -9.17600000     -5.33800000
H     -0.04200000     -8.99700000     -5.82300000
O     -2.84400000      0.28500000      5.13500000
H     -2.04900000      0.48400000      5.63100000
H     -3.25600000      1.13600000      4.99100000
O      2.64800000     -2.22100000     -3.79400000
H      3.21100000     -1.46000000     -3.93500000
H      2.51800000     -2.58800000     -4.66900000
O     -4.83600000     -5.40400000     15.28000000
H     -4.25500000     -6.08400000     14.93700000
H     -4.25800000     -4.65900000     15.44900000
O     -6.45700000      7.37200000     10.65600000
H     -6.59200000      7.76400000     11.51800000
H     -7.28000000      7.52500000     10.19100000
O     11.23000000     -0.74800000     -6.93300000
H     11.15400000     -0.34200000     -7.79700000
H     11.50600000     -1.64600000     -7.11500000
O     -2.26600000     -3.26700000     -8.15000000
H     -3.19500000     -3.12900000     -7.96300000
H     -2.25700000     -3.94300000     -8.82800000
O    -12.35100000      1.62200000    -12.38800000
H    -11.45700000      1.34700000    -12.59100000
H    -12.37900000      1.65800000    -11.43200000
O     -4.33600000      1.20200000     13.47700000
H     -4.78400000      1.57800000     14.23400000
H     -3.41600000      1.43300000     13.60300000
O      5.00500000    -12.64200000     -4.11800000
H      5.64000000    -13.13100000     -4.64100000
H      4.66900000    -13.28300000     -3.49000000
O     14.73000000     -3.83700000      5.46500000
H     15.47000000     -3.76400000      6.06800000
H     15.10900000     -4.19900000      4.66400000
O     14.43500000      0.02900000      8.03100000
H     15.03500000      0.65200000      8.44100000
H     14.78500000     -0.83100000      8.26500000
O     -5.54200000     -6.09400000    -11.61300000
H     -5.90900000     -5.21000000    -11.58200000
H     -4.88500000     -6.10500000    -10.91700000
O     16.86600000     -3.48700000     -3.16500000
H     16.60000000     -2.93400000     -2.43000000
H     17.68900000     -3.88500000     -2.87900000
O     -2.22500000     11.90500000      1.07100000
H     -3.17700000     11.96000000      0.99600000
H     -1.90100000     12.65900000      0.57700000
O    -12.12800000     -5.58800000     -6.10500000
H    -11.93800000     -6.52300000     -6.18200000
H    -12.85700000     -5.54300000     -5.48700000
O     -6.20000000     -5.51100000     11.91600000
H     -6.44700000     -4.67200000     12.30500000
H     -6.34000000     -6.15000000     12.61500000
O      6.28500000     -2.01100000     -3.44500000
H      6.60100000     -1.18500000     -3.08000000
H      6.87200000     -2.18900000     -4.18000000
O      6.02300000     -8.27000000     -5.73400000
H      6.40600000     -7.82000000     -6.48700000
H      5.62900000     -7.57200000     -5.21200000
O      6.42100000      0.11800000     -5.95300000
H      6.25200000     -0.68700000     -6.44300000
H      7.24500000     -0.04900000     -5.49600000
O      7.30700000      5.04000000      8.23600000
H      8.08000000      5.53300000      8.51300000
H      7.05700000      5.43500000      7.40100000
O    -12.65900000      6.78600000      0.43700000
H    -12.84100000      5.84800000      0.38500000
H    -12.79700000      7.00600000      1.35800000
O      7.24200000     -4.47000000      5.05300000
H      7.75400000     -4.01500000      5.72200000
H      7.00000000     -5.30100000      5.46100000
O     11.96100000      7.92400000      6.98000000
H     11.40000000      8.70000000      6.95500000
H     12.73900000      8.20600000      7.46100000
O     -4.21600000      6.38700000     -9.83900000
H     -3.88500000      6.01200000     -9.02300000
H     -3.52000000      6.22600000    -10.47600000
O     10.35200000    -12.18800000      3.59200000
H     10.69500000    -11.34600000      3.88900000
H      9.41800000    -12.15400000      3.80100000
O    -13.19400000    -11.98800000     -1.55500000
H    -12.47000000    -11.87600000     -2.17200000
H    -13.31500000    -12.93500000     -1.49700000
O      2.75300000     -4.42500000     10.37500000
H      2.43700000     -4.28100000     11.26700000
H      2.23800000     -5.16600000     10.05500000
O      7.49600000      9.83500000    -11.17700000
H      6.65900000      9.46800000    -10.89300000
H      8.14700000      9.40200000    -10.62500000
O     -9.17800000      9.88800000     -5.58000000
H     -8.84300000      8.99400000     -5.52200000
H     -8.41900000     10.41300000     -5.83300000
O     -1.02000000     -8.14600000     -9.74400000
H     -0.74000000     -9.06200000     -9.73500000
H     -1.95100000     -8.18200000     -9.96500000
O     10.39300000      7.81700000     10.16300000
H     10.11400000      7.29800000      9.40900000
H      9.70900000      8.47800000     10.26600000
O     12.80300000    -10.85600000     -6.12600000
H     11.97900000    -11.27600000     -6.37400000
H     12.53600000    -10.04900000     -5.68500000
O     -4.84700000      0.70300000      6.95000000
H     -5.25400000     -0.15800000      7.04500000
H     -4.05900000      0.54000000      6.43100000
O     -0.21000000     -1.43700000     13.23000000
H      0.49000000     -0.84700000     12.94900000
H     -0.31800000     -1.25200000     14.16300000
O    -16.15400000     -0.16500000     -2.00800000
H    -16.69200000      0.44200000     -2.51800000
H    -15.35500000     -0.26700000     -2.52400000
O     10.17500000      5.04100000    -12.45800000
H     10.19600000      5.23000000    -13.39700000
H      9.34600000      5.41400000    -12.15800000
O     10.65300000      3.58800000     -6.69300000
H     10.20800000      2.75900000     -6.86800000
H     10.61400000      3.68500000     -5.74200000
O    -13.28000000     -3.96100000    -11.26400000
H    -14.13800000     -3.69200000    -10.93400000
H    -12.85000000     -4.36700000    -10.51100000
O    -15.87900000      1.49900000      5.83800000
H    -16.32900000      2.27800000      6.16600000
H    -15.49000000      1.77800000      5.00900000
O      3.04700000      7.55000000     -5.89400000
H      3.41300000      8.22200000     -6.47000000
H      2.13200000      7.80600000     -5.77900000
O     14.16800000     -6.60300000     -4.71500000
H     13.47300000     -7.00500000     -5.23600000
H     14.62200000     -7.34200000     -4.31000000
O     -4.79200000     11.49600000      0.09300000
H     -4.99000000     11.78600000     -0.79700000
H     -4.42800000     10.61700000     -0.01600000
O      3.85500000     15.12300000      1.82100000
H      3.18000000     15.49700000      1.25400000
H      3.51500000     15.23800000      2.70800000
O      6.74800000      3.01000000     -8.25400000
H      6.02000000      2.59100000     -8.71100000
H      6.67600000      3.93600000     -8.48700000
O     -4.26600000      8.81000000      3.58000000
H     -3.52300000      9.18200000      3.10700000
H     -4.26300000      9.26100000      4.42500000
O    -11.27200000     -5.74500000     12.49300000
H    -12.11000000     -6.18600000     12.63700000
H    -11.43300000     -5.16200000     11.75200000
O      5.08600000      1.18700000     -1.73000000
H      5.92100000      0.93300000     -2.12200000
H      4.66400000      1.73000000     -2.39700000
O     -7.09200000     -8.28600000    -12.32400000
H     -6.51500000     -7.54900000    -12.12500000
H     -6.56800000     -8.85600000    -12.88600000
O      4.98400000     -5.92000000     -4.25700000
H      4.25900000     -5.46900000     -3.82400000
H      5.73200000     -5.78300000     -3.67500000
O      1.32900000     -4.23300000     16.31800000
H      1.53800000     -3.38800000     16.71600000
H      0.64500000     -4.59900000     16.87800000
O      8.78400000      1.60100000     -7.50700000
H      8.48600000      1.07000000     -6.76800000
H      7.98100000      1.96600000     -7.87900000
O    -10.70100000      6.55100000     10.19200000
H     -9.93900000      6.36300000     10.73900000
H    -10.33400000      6.76500000      9.33400000
O     11.44300000     13.55100000      1.11100000
H     11.10600000     14.44700000      1.10500000
H     11.66100000     13.37100000      0.19600000
O    -10.43100000      8.43900000    -10.59500000
H    -11.22100000      8.97500000    -10.66700000
H    -10.02200000      8.49700000    -11.45800000
O      6.34500000     -0.35200000      3.74500000
H      6.17300000     -0.89800000      4.51200000
H      5.48100000     -0.04800000      3.46800000
O    -14.88700000     -7.30500000      3.53800000
H    -15.35800000     -8.08100000      3.23600000
H    -15.29300000     -7.09100000      4.37800000
O     13.07700000      4.46200000      5.36900000
H     14.02400000      4.51200000      5.49800000
H     12.84600000      5.29700000      4.96300000
O     -0.97100000     -0.04000000    -13.35500000
H     -0.81100000     -0.00500000    -12.41200000
H     -0.18200000      0.33600000    -13.74500000
O      7.09900000    -14.25500000      6.17600000
H      6.40700000    -14.91200000      6.09900000
H      6.65600000    -13.48100000      6.52600000
O     -0.61800000     -7.19700000    -12.44600000
H     -0.58300000     -6.92800000    -11.52800000
H     -0.47400000     -8.14300000    -12.42400000
O     -8.99200000     14.06000000     -3.10300000
H     -8.92200000     13.94200000     -2.15600000
H     -9.53400000     13.32700000     -3.39600000
O     11.48100000      1.82000000      2.10600000
H     11.44600000      2.25600000      1.25500000
H     11.20500000      0.92100000      1.92700000
O      2.23600000     -2.11400000    -14.74600000
H      2.47200000     -2.84600000    -15.31600000
H      1.38200000     -2.35500000    -14.38800000
O      2.29900000     -2.28800000     -8.77700000
H      2.92400000     -2.41000000     -9.49200000
H      2.51300000     -1.42900000     -8.41500000
O      5.51100000     -2.01000000    -16.25700000
H      5.04300000     -1.37200000    -16.79600000
H      5.03200000     -2.82900000    -16.38400000
O      1.33100000     -9.40300000     15.20800000
H      0.80300000     -8.74500000     15.66200000
H      1.94100000     -8.89400000     14.67500000
O      3.72400000     10.94200000      4.96300000
H      4.36600000     11.09600000      5.65600000
H      3.96000000     10.08600000      4.60400000
O     10.88100000     10.38000000      7.75800000
H     10.75400000     10.69300000      8.65400000
H     10.07000000      9.91600000      7.55000000
O     17.43300000      0.95700000     -2.32800000
H     16.91700000      1.17800000     -3.10300000
H     18.27100000      1.39800000     -2.46500000
O     -6.58300000      8.11000000      2.30400000
H     -6.88800000      8.64400000      1.57000000
H     -5.74100000      8.49400000      2.54600000
O      5.52100000     -7.63400000      3.35100000
H      6.02100000     -7.02900000      2.80300000
H      4.87100000     -8.01200000      2.75800000
O     -7.92200000      1.77000000     -1.59700000
H     -7.75300000      1.78400000     -0.65400000
H     -7.57000000      0.93000000     -1.89100000
O    -15.80400000      5.14100000      0.12700000
H    -15.88100000      5.66900000     -0.66700000
H    -15.08700000      4.53400000     -0.05700000
O     13.09100000      6.96500000      4.61200000
H     12.54100000      7.24700000      5.34300000
H     13.93600000      7.38400000      4.77300000
O     -6.03600000    -13.24900000     -5.67800000
H     -5.86200000    -14.07100000     -6.13700000
H     -5.29500000    -12.68700000     -5.90500000
O      3.75300000     13.05700000     -7.06800000
H      4.50300000     13.65000000     -7.11800000
H      3.45300000     12.97400000     -7.97300000
O     -6.87800000     -1.51100000      4.72600000
H     -6.77700000     -1.38400000      5.66900000
H     -7.24900000     -2.38900000      4.64100000
O      7.95000000    -12.07500000      4.38500000
H      7.64200000    -12.98100000      4.40400000
H      7.32600000    -11.62200000      3.81800000
O      9.97000000      7.04500000     -3.85200000
H      9.08100000      6.69000000     -3.86300000
H     10.40000000      6.59100000     -3.12800000
O     -3.01100000    -14.55100000     -3.31100000
H     -3.60500000    -15.19200000     -2.91900000
H     -2.50600000    -14.21100000     -2.57200000
O      6.42000000    -10.55600000     -7.91100000
H      6.03200000     -9.80700000     -7.46000000
H      6.03300000    -10.53500000     -8.78600000
O      1.23100000     15.42100000      7.14100000
H      2.15900000     15.39700000      7.37600000
H      0.77500000     15.53100000      7.97600000
O     -9.94300000      9.83300000      2.18300000
H     -9.23600000     10.45200000      2.00100000
H     -9.55400000      8.97300000      2.02200000
O     -1.79500000     -4.79000000     15.40900000
H     -1.64500000     -4.08500000     16.03800000
H     -1.22500000     -4.57700000     14.67000000
O     -9.94000000     -6.88900000      5.09500000
H     -9.92300000     -6.85600000      4.13800000
H    -10.84400000     -6.67400000      5.32600000
O     -9.04800000      6.99500000      8.02600000
H     -8.93100000      7.87700000      8.37700000
H     -8.22900000      6.80900000      7.56700000
O      2.63600000      3.28400000    -14.77000000
H      3.50000000      3.02600000    -15.09000000
H      2.81500000      3.97100000    -14.12700000
O     12.72700000     10.56200000     -3.23700000
H     13.17700000     10.81400000     -4.04300000
H     13.22700000      9.81600000     -2.90500000
O      4.46800000     -1.86400000     -1.37600000
H      5.11700000     -2.04000000     -2.05800000
H      3.88300000     -1.21400000     -1.76500000
O      3.65200000      0.03500000      4.12300000
H      2.87000000     -0.38700000      4.47800000
H      3.51600000      0.96800000      4.28600000
O      2.80000000    -13.16800000      6.21200000
H      3.54900000    -12.57200000      6.22100000
H      2.41000000    -13.07700000      7.08100000
O     -2.97100000    -11.78500000     10.82300000
H     -3.82500000    -12.19100000     10.97200000
H     -3.12700000    -10.84800000     10.94000000
O    -15.19100000      4.28500000     -6.21100000
H    -14.62700000      3.85300000     -5.56900000
H    -14.99600000      5.21700000     -6.11300000
O     -5.57200000      1.77000000    -10.78700000
H     -5.78400000      1.75700000     -9.85400000
H     -4.76200000      2.27800000    -10.84100000
O     10.76700000     -4.56700000      0.82300000
H     11.48400000     -4.23600000      0.28200000
H     10.94600000     -5.50400000      0.91000000
O      0.56600000      6.66700000    -12.24500000
H     -0.06900000      6.92200000    -12.91300000
H      0.70400000      7.46200000    -11.72900000
O     -0.70100000     14.14400000     -3.40100000
H     -0.78300000     14.96800000     -2.92100000
H     -1.24400000     13.52700000     -2.91000000
O      3.63100000     17.67300000     -0.27900000
H      2.92200000     17.05300000     -0.11000000
H      3.38000000     18.46100000      0.20400000
O    -11.95700000     -1.98300000      4.66600000
H    -11.54500000     -2.35700000      5.44400000
H    -12.82100000     -2.39300000      4.63100000
O     -1.26500000     14.77200000      1.98800000
H     -1.77600000     14.77500000      2.79800000
H     -0.36000000     14.88300000      2.27700000
O     14.46700000      3.28800000     -5.03700000
H     15.18700000      2.74400000     -5.35600000
H     13.83900000      3.30200000     -5.75900000
O      5.14900000     -7.08300000    -10.76200000
H      4.39300000     -6.50100000    -10.83900000
H      4.79500000     -7.95800000    -10.92200000
O    -13.07800000      5.57400000     10.51300000
H    -12.77400000      4.67300000     10.62000000
H    -12.27800000      6.09900000     10.51700000
O      0.01200000      7.63200000     10.59000000
H     -0.58200000      6.92100000     10.83000000
H      0.01300000      7.63000000      9.63300000
O      1.42100000      7.87200000     16.24100000
H      1.17700000      8.50800000     16.91300000
H      1.24000000      8.31700000     15.41300000
O      3.86400000     11.78000000      8.02100000
H      3.39000000     11.32900000      8.72000000
H      4.73500000     11.93800000      8.38600000
O      5.33200000      4.13500000      9.88700000
H      4.80800000      3.75300000      9.18300000
H      6.01400000      4.63200000      9.43600000
O     -5.93900000    -11.58900000      9.95200000
H     -6.59200000    -10.89300000      9.87600000
H     -6.39900000    -12.38100000      9.67700000
O      6.26500000     -6.96200000    -13.99600000
H      6.83000000     -6.26400000    -14.32900000
H      6.39600000     -6.94400000    -13.04800000
O      2.72500000     -3.56000000     -6.19800000
H      3.47600000     -4.13200000     -6.35300000
H      2.46500000     -3.26400000     -7.07100000
O     16.40900000     -3.86700000     -7.47800000
H     15.70700000     -4.46300000     -7.21800000
H     15.95600000     -3.07200000     -7.76000000
O     -9.19000000      4.38900000     -1.89000000
H     -8.48800000      3.74800000     -1.77500000
H     -9.93100000      3.87600000     -2.21300000
O      0.94100000     -2.99100000      7.08500000
H      1.31400000     -3.85000000      6.88600000
H      0.31400000     -3.15900000      7.78800000
O      2.63800000    -11.49900000     -4.67900000
H      2.75800000    -10.66000000     -4.23400000
H      3.42400000    -12.00100000     -4.46100000
O      5.65600000     -8.85100000      5.67300000
H      4.83500000     -8.57700000      6.08200000
H      5.65500000     -8.41800000      4.81900000
O      6.02500000      8.87600000      8.75100000
H      5.32900000      8.28100000      8.47100000
H      5.57100000      9.69100000      8.96400000
O     13.80300000     -1.15100000    -10.75000000
H     12.89300000     -0.90000000    -10.90300000
H     14.04400000     -0.70100000     -9.94100000
O      9.58500000     -7.19400000      5.76000000
H      9.53200000     -8.13500000      5.59100000
H      9.07800000     -7.06600000      6.56200000
O      7.23100000      7.67000000     -2.11500000
H      7.14700000      7.15400000     -2.91700000
H      6.62000000      8.39700000     -2.23300000
O     -4.77400000    -15.97900000      2.21900000
H     -4.86100000    -16.39200000      3.07800000
H     -5.36500000    -16.47500000      1.65300000
O     -3.40800000      8.60100000     13.15100000
H     -3.97800000      8.09700000     13.73200000
H     -2.53200000      8.25100000     13.31300000
O     -5.42100000     -5.77600000    -14.67400000
H     -4.65700000     -5.20100000    -14.63100000
H     -5.63800000     -5.95600000    -13.75900000
O     -4.30400000      1.15600000    -14.90600000
H     -4.05000000      0.33100000    -14.49200000
H     -3.47500000      1.60400000    -15.07500000
O     15.57200000     -1.33800000     -7.92900000
H     16.03500000     -0.84800000     -8.60800000
H     15.53500000     -0.73800000     -7.18400000
O     10.94000000     10.28100000      3.79800000
H     10.50300000      9.43500000      3.89200000
H     10.40000000     10.88700000      4.30600000
O      0.29700000      7.88500000     -6.12700000
H     -0.56300000      7.49500000     -5.97200000
H      0.13200000      8.58700000     -6.75800000
O    -13.31900000      3.91300000      0.93700000
H    -13.16100000      3.73500000      1.86400000
H    -13.85400000      3.17700000      0.63900000
O     14.37500000      2.68300000    -10.82000000
H     15.01800000      3.27200000    -11.21500000
H     13.58300000      2.80800000    -11.34200000
O     -8.72800000      5.97000000      3.43400000
H     -8.03200000      6.61800000      3.32800000
H     -8.32700000      5.27000000      3.95000000
O     -5.78800000     -8.15600000      2.52100000
H     -5.30600000     -8.56700000      1.80300000
H     -6.43900000     -8.80800000      2.77700000
O      9.87400000     -9.02700000    -12.46700000
H      8.93000000     -9.00500000    -12.30900000
H      9.95500000     -9.17800000    -13.40800000
O     17.21100000     -1.09700000     -5.24500000
H     18.06500000     -1.16500000     -4.81700000
H     17.07900000     -1.95300000     -5.65300000
O      5.67100000     11.40800000     11.99800000
H      4.87000000     11.83500000     12.30000000
H      5.50900000     10.47400000     12.12900000
O    -11.12100000     -2.15700000     11.60100000
H    -11.02200000     -1.54000000     10.87600000
H    -11.09600000     -3.01900000     11.18600000
O     -9.81400000     -7.12000000     10.13800000
H    -10.47700000     -7.41900000      9.51700000
H    -10.31400000     -6.82100000     10.89800000
O    -15.05400000     -2.50800000     -7.49000000
H    -14.90300000     -2.84600000     -8.37200000
H    -15.14300000     -3.29100000     -6.94600000
O      3.32500000     -5.65100000     -0.13600000
H      3.41400000     -4.87300000      0.41400000
H      3.16800000     -5.30600000     -1.01500000
O      7.57300000     10.94200000     -7.15900000
H      8.51300000     10.87100000     -7.32900000
H      7.22100000     11.37300000     -7.93900000
O    -14.42000000     -4.13600000      5.54000000
H    -14.89200000     -4.41800000      6.32400000
H    -15.10600000     -3.99200000      4.88700000
O      8.84000000     11.79100000      5.12600000
H      8.35400000     11.65500000      4.31300000
H      9.30800000     12.61500000      4.98900000
O     -0.82600000     13.99900000    -10.59400000
H     -0.84500000     14.42900000    -11.44900000
H     -0.34400000     14.60600000    -10.03200000
O      3.97100000    -13.80500000      9.47000000
H      3.01600000    -13.78300000      9.53500000
H      4.23000000    -12.88500000      9.43000000
O     -0.19500000      3.46500000     10.86500000
H     -0.08700000      4.10700000     10.16300000
H     -1.03000000      3.03900000     10.67300000
O     -3.96400000     -5.34700000      8.08800000
H     -4.17600000     -4.41600000      8.15200000
H     -4.00100000     -5.53700000      7.15000000
O     -5.64600000      9.56700000    -12.40200000
H     -5.48100000      9.10200000    -13.22200000
H     -5.02100000     10.29200000    -12.40800000
O    -11.99300000      1.31400000     -4.74400000
H    -11.79800000      1.83300000     -5.52400000
H    -12.53400000      0.59200000     -5.06500000
O    -13.80800000     -0.67400000     -5.67600000
H    -13.27400000     -1.30600000     -5.19400000
H    -14.28800000     -1.20200000     -6.31300000
O    -16.43500000      1.49700000      2.88100000
H    -15.83500000      0.90900000      2.42200000
H    -16.83600000      2.02000000      2.18700000
O     -7.42700000    -11.36400000      5.84900000
H     -6.86100000    -11.87300000      5.26900000
H     -8.07300000    -11.99500000      6.16700000
O    -10.09800000     -3.19000000      6.39800000
H     -9.47800000     -2.46900000      6.50500000
H     -9.55800000     -3.93200000      6.12600000
O     17.31500000      1.40100000      2.87900000
H     16.45400000      1.01500000      2.72100000
H     17.16100000      2.06400000      3.55200000
O      5.17000000     12.77200000      2.34500000
H      4.77100000     12.62700000      3.20300000
H      4.73100000     13.55200000      2.00600000
O    -12.72400000    -11.29000000      1.08900000
H    -13.07500000    -11.61300000      0.25900000
H    -12.27700000    -10.47600000      0.85900000
O     13.17900000     -2.86900000     -8.11700000
H     13.91000000     -2.26800000     -7.97700000
H     13.40000000     -3.33100000     -8.92600000
O     -4.24500000    -12.61200000    -13.25300000
H     -4.33200000    -13.52800000    -12.98800000
H     -3.83300000    -12.18400000    -12.50200000
O     16.46700000     -4.27000000      3.04000000
H     16.03700000     -3.47700000      2.72100000
H     17.18300000     -4.41900000      2.42200000
O     -6.23200000     13.16500000     -4.39000000
H     -7.10700000     13.22900000     -4.77200000
H     -6.04200000     14.04800000     -4.07500000
O     11.61000000     -0.94200000      2.85200000
H     12.15600000     -0.69400000      2.10500000
H     12.04600000     -1.70900000      3.22300000
O      8.44300000      9.29200000      7.73100000
H      7.95800000      9.57700000      6.95700000
H      7.76800000      8.99400000      8.34100000
O      7.70100000      3.14100000     15.37300000
H      7.60000000      3.68700000     14.59300000
H      7.59300000      3.74700000     16.10600000
O      8.28400000     -0.75300000      1.96300000
H      8.68600000     -1.62100000      2.00400000
H      7.85200000     -0.64900000      2.81100000
O    -11.93100000     -2.69800000     -4.56000000
H    -12.31000000     -3.55600000     -4.75400000
H    -11.02600000     -2.76200000     -4.86300000
O     -4.51300000      4.53900000    -14.36400000
H     -5.31300000      4.23100000    -14.79000000
H     -3.80700000      4.08100000    -14.82000000
O      6.67000000     -8.42000000     12.23600000
H      7.10400000     -7.58000000     12.08500000
H      6.24200000     -8.31800000     13.08600000
O     14.88000000     -7.34200000      1.67100000
H     15.72200000     -7.41200000      1.22200000
H     14.62400000     -6.42700000      1.55900000
O      4.55900000    -11.95100000     -0.69600000
H      4.43200000    -11.22800000     -0.08100000
H      3.67200000    -12.22400000     -0.93100000
O      9.59000000      0.70200000      8.41700000
H     10.32700000      0.20300000      8.76800000
H      9.96500000      1.20600000      7.69400000
O      8.53300000    -13.68800000      1.06800000
H      8.53700000    -12.74100000      0.92800000
H      8.02000000    -14.03500000      0.33900000
O      8.69500000     -9.89000000     -6.30200000
H      8.11200000    -10.01400000     -5.55300000
H      8.10700000     -9.80000000     -7.05200000
O     13.81600000      2.79500000     11.14800000
H     13.08700000      2.86700000     10.53200000
H     13.44300000      2.35400000     11.91100000
O      2.56800000     14.65400000     -2.69000000
H      1.96900000     14.20500000     -2.09200000
H      2.75700000     14.00700000     -3.36900000
O     -4.22100000     -2.76400000      9.23200000
H     -4.25400000     -3.40200000      9.94500000
H     -4.80700000     -2.06100000      9.51400000
O     -2.51300000     -2.41100000     11.83700000
H     -3.27700000     -1.84800000     11.96100000
H     -1.85600000     -2.05800000     12.43700000
O     10.86800000     -4.39300000      7.75600000
H     11.05300000     -4.82400000      6.92200000
H     10.15100000     -4.90100000      8.13500000
O      4.02800000    -13.10700000    -12.41000000
H      3.60500000    -13.96500000    -12.38500000
H      3.65000000    -12.63200000    -11.67000000
O     -1.07000000      9.72800000     -7.96800000
H     -0.94300000     10.60800000     -7.61200000
H     -2.00300000      9.55300000     -7.84400000
O      1.92800000      5.50200000     14.67300000
H      1.57600000      6.31800000     15.03100000
H      2.52800000      5.18500000     15.34700000
O    -13.86200000     10.55200000     -4.22700000
H    -14.05300000     10.94900000     -3.37700000
H    -13.03300000     10.09100000     -4.09500000
O     11.86000000    -12.86000000      1.01600000
H     11.01700000    -12.83800000      1.46800000
H     12.48800000    -13.11600000      1.69100000
O     -9.39600000     -3.27300000    -11.23000000
H     -9.64900000     -2.41900000    -10.88000000
H     -9.91400000     -3.36800000    -12.02900000
O      4.85600000     13.73900000     -2.09000000
H      3.98900000     14.14200000     -2.10500000
H      5.18000000     13.83500000     -2.98500000
O      0.19800000    -14.42100000     -7.43500000
H      0.13600000    -13.46700000     -7.48200000
H     -0.51700000    -14.68000000     -6.85300000
O     -2.79800000      9.44800000      8.56700000
H     -1.92300000      9.67900000      8.87900000
H     -3.38000000      9.67900000      9.29000000
O     -0.25800000     -8.57400000     -0.74300000
H     -0.96400000     -8.29300000     -1.32500000
H     -0.68500000     -9.15000000     -0.10900000
O     -4.46600000    -16.43500000      5.22600000
H     -4.72100000    -17.35700000      5.26600000
H     -3.53300000    -16.45300000      5.01300000
O     -7.32700000      4.79200000      9.30500000
H     -6.95900000      5.61900000      9.61400000
H     -6.87600000      4.62400000      8.47700000
O     -2.19300000     14.16500000     -7.34700000
H     -2.34400000     14.49000000     -8.23400000
H     -3.00600000     13.71700000     -7.11400000
O     -0.61100000    -15.13300000      7.94100000
H     -1.33500000    -14.50700000      7.91000000
H      0.10400000    -14.65200000      8.35600000
O     15.60300000      5.93900000     -5.48300000
H     14.97500000      5.23400000     -5.33000000
H     16.41400000      5.63000000     -5.07800000
O     -9.93000000     -6.91800000      2.44000000
H     -9.68800000     -7.14100000      1.54100000
H    -10.88500000     -6.85200000      2.42200000
O      8.90100000     -7.33600000      2.92800000
H      9.12600000     -6.88300000      3.74100000
H      8.74800000     -8.24300000      3.19300000
O     -2.23300000      1.61100000     10.46700000
H     -3.01800000      2.06900000     10.16500000
H     -2.41600000      1.40300000     11.38400000
O      2.46900000      2.76400000     -6.93600000
H      1.96500000      3.26100000     -7.58000000
H      2.92400000      3.43200000     -6.42100000
O      6.26100000     15.40300000      6.27000000
H      6.49900000     14.47800000      6.20200000
H      5.98300000     15.64400000      5.38600000
O     15.33800000     -8.65900000     -3.03600000
H     16.22700000     -8.41900000     -2.77600000
H     15.18000000     -9.49900000     -2.60500000
O      3.52600000     -9.93800000     12.47700000
H      3.56700000    -10.76500000     12.95800000
H      3.72400000     -9.27000000     13.13300000
O     10.85400000    -13.87100000     -3.16700000
H     11.71100000    -13.49800000     -3.37600000
H     10.97500000    -14.28500000     -2.31200000
O      4.59500000    -11.17700000     10.07900000
H      4.20300000    -11.10000000     10.94800000
H      5.02800000    -10.33600000      9.93500000
O    -12.82100000     -6.31800000      1.86400000
H    -12.79300000     -5.39700000      2.12300000
H    -13.61000000     -6.66000000      2.28500000
O      9.03000000     -0.75100000     -5.21000000
H      9.34500000     -0.85000000     -4.31200000
H      9.82600000     -0.71000000     -5.74000000
O     -3.16000000     -9.23500000     11.27600000
H     -2.30000000     -9.26600000     11.69600000
H     -3.29000000     -8.31100000     11.06400000
O     11.22000000      6.43600000     -1.16300000
H     11.33300000      7.20900000     -0.60900000
H     10.47700000      5.97200000     -0.77800000
O     -3.72900000      9.34100000     -7.27600000
H     -4.51900000      9.82100000     -7.03000000
H     -3.78100000      9.26400000     -8.22900000
O     17.53200000     -3.13600000      0.04300000
H     18.23800000     -2.91100000     -0.56200000
H     17.30700000     -2.30900000      0.46900000
O     10.53500000     -9.49400000     -1.06300000
H     10.57600000     -8.80400000     -1.72400000
H     11.27500000    -10.06700000     -1.26800000
O     -1.75300000     -5.12100000      5.62100000
H     -2.59900000     -4.68000000      5.54700000
H     -1.27100000     -4.84900000      4.84000000
O      1.70100000     -7.21200000    -16.69500000
H      2.03200000     -6.99900000    -17.56800000
H      2.44200000     -7.05100000    -16.11200000
O     -6.73400000      1.63900000    -13.30300000
H     -6.72200000      1.77800000    -12.35600000
H     -5.83000000      1.78600000    -13.57900000
O     -0.79300000      0.74900000      6.82700000
H      0.10500000      0.50700000      6.60100000
H     -1.02200000      0.16700000      7.55200000
O      2.95300000     -4.74700000     -2.99000000
H      2.04100000     -5.03400000     -2.93900000
H      2.90300000     -3.85000000     -3.32100000
O      5.85200000     -7.22300000     15.70600000
H      6.77000000     -7.48900000     15.76100000
H      5.88300000     -6.31500000     15.40500000
O      0.74800000    -10.18700000     11.30100000
H      1.56200000    -10.29800000     11.79300000
H      0.16700000    -10.86500000     11.64500000
O    -12.05600000      9.88700000      3.97600000
H    -11.13700000      9.65500000      3.84600000
H    -12.52300000      9.05300000      3.92700000
O      8.87400000     -7.06300000     -0.53900000
H      9.22000000     -7.95100000     -0.62300000
H      9.64200000     -6.52400000     -0.34900000
O      4.49100000      0.26400000    -17.49500000
H      4.64500000      0.58500000    -16.60600000
H      4.47800000      1.05400000    -18.03500000
O    -10.90300000      0.67400000     14.62300000
H    -10.71500000     -0.26300000     14.56500000
H    -10.23400000      1.08700000     14.07600000
O     -2.05000000     16.67400000     -5.83100000
H     -2.30800000     15.86600000     -6.27300000
H     -1.31200000     17.00300000     -6.34300000
O    -11.52300000      2.57800000     -7.19000000
H    -11.49500000      3.52000000     -7.35800000
H    -10.72600000      2.23900000     -7.59800000
O      2.67300000     12.83800000     -4.64300000
H      3.26600000     13.01500000     -5.37300000
H      2.92300000     11.96700000     -4.33700000
O      0.34800000      0.47100000     10.37700000
H     -0.48800000      0.84000000     10.66000000
H      0.11900000     -0.11200000      9.65300000
O      1.51600000     12.25600000      4.14500000
H      1.41300000     12.22600000      3.19400000
H      2.19800000     11.61000000      4.33200000
O     -1.27100000     -7.19500000      2.86100000
H     -0.52500000     -6.68800000      3.18300000
H     -1.57500000     -7.68500000      3.62600000
O     10.97300000     -9.11500000     -4.84300000
H     10.96900000     -8.42400000     -4.18000000
H     10.06000000     -9.18600000     -5.12000000
O    -12.49500000     -3.74400000      2.22400000
H    -11.69900000     -3.21800000      2.14700000
H    -13.19700000     -3.10200000      2.32500000
O     13.61300000     -0.49600000      0.90200000
H     14.19500000      0.11000000      0.44600000
H     12.79200000     -0.45600000      0.41200000
O      1.11300000      8.32600000    -14.72200000
H      1.22000000      9.27100000    -14.60700000
H      1.97400000      7.96100000    -14.51700000
O    -17.59200000      3.53000000      1.50100000
H    -17.03900000      4.12200000      0.99200000
H    -18.13500000      3.08800000      0.84700000
O     -8.66200000    -11.64000000     11.63900000
H     -8.03800000    -10.97100000     11.36000000
H     -9.37000000    -11.14900000     12.05700000
O      3.68700000    -17.06800000      3.94700000
H      2.97500000    -17.70700000      3.98900000
H      3.59500000    -16.66400000      3.08400000
O     -4.18400000      2.97400000      4.77600000
H     -3.71200000      3.77400000      5.00700000
H     -3.84000000      2.73400000      3.91500000
O      3.06200000     14.80700000      4.51800000
H      2.80800000     15.38800000      5.23500000
H      2.73600000     13.94600000      4.78100000
O     -1.50300000     -6.75100000    -16.98800000
H     -1.05300000     -7.53000000    -16.66000000
H     -1.57200000     -6.17600000    -16.22600000
O     16.84900000      1.95300000     -5.84700000
H     17.62400000      2.14900000     -6.37400000
H     16.92900000      1.02300000     -5.63900000
O     14.25300000     -2.19100000     -2.00400000
H     14.40300000     -2.66100000     -2.82500000
H     14.68600000     -1.34700000     -2.12900000
O     -8.14300000    -12.68100000     -3.52600000
H     -7.84200000    -12.69900000     -2.61700000
H     -7.37300000    -12.93100000     -4.03700000
O     -7.00100000      8.31100000     -7.78400000
H     -6.98000000      7.77000000     -8.57400000
H     -7.76400000      8.87700000     -7.90300000
O      8.38900000      2.00200000      4.28900000
H      8.92200000      1.28000000      4.62300000
H      7.66100000      1.57300000      3.83900000
O      0.21300000     -9.48400000      8.44500000
H      0.05000000     -9.97600000      9.24900000
H     -0.65600000     -9.21200000      8.15000000
O     -6.43100000     -0.81300000    -10.70500000
H     -6.07600000      0.04400000    -10.93900000
H     -7.36300000     -0.65500000    -10.55700000
O      6.52100000     -2.45400000     -7.26300000
H      6.49500000     -2.25500000     -8.19900000
H      5.95200000     -3.21700000     -7.16400000
O     -0.31100000    -11.89500000     -4.31200000
H     -0.69000000    -11.72600000     -3.45000000
H      0.61300000    -11.66200000     -4.21800000
O     -0.18200000     -3.08700000    -14.19800000
H     -0.37800000     -2.90700000    -13.27900000
H     -0.19000000     -4.04200000    -14.26200000
O     11.07600000     -7.50400000      1.36400000
H     11.30600000     -8.39200000      1.63700000
H     10.27100000     -7.30700000      1.84200000
O     -2.61600000     -8.68300000      7.71700000
H     -3.52700000     -8.78900000      7.44500000
H     -2.67000000     -8.30000000      8.59300000
O     11.82600000     -2.47500000     -3.86400000
H     11.51700000     -2.88000000     -4.67400000
H     12.77600000     -2.42500000     -3.96800000
O     13.15500000     -7.83300000      9.43700000
H     13.43200000     -7.42900000      8.61500000
H     13.78600000     -8.53800000      9.58200000
O      0.22900000     10.08200000     -3.85100000
H      1.16900000     10.03300000     -4.02300000
H     -0.07100000     10.83000000     -4.36900000
O     -6.49600000    -15.16500000      6.52600000
H     -5.91900000    -15.50800000      5.84400000
H     -7.37900000    -15.35800000      6.21200000
O      2.20400000    -11.34000000      2.58500000
H      1.89600000    -11.46200000      1.68700000
H      2.50300000    -10.43100000      2.61400000
O     -5.51000000     -0.80100000     10.55500000
H     -6.36100000     -0.91900000     10.97700000
H     -5.39900000      0.14800000     10.50000000
O     -0.83300000     12.07700000     -5.36200000
H     -0.61600000     12.54500000     -6.16800000
H     -1.04800000     12.76800000     -4.73400000
O     -3.67000000     11.93100000     -8.78400000
H     -3.67500000     11.51300000     -7.92300000
H     -3.06100000     11.40500000     -9.30200000
O     -7.91400000      0.45700000     16.86500000
H     -7.67300000      0.17000000     15.98400000
H     -8.10200000     -0.35500000     17.33700000
O     -4.64000000     12.37200000      7.11000000
H     -5.18300000     11.95300000      7.77700000
H     -3.81400000     12.56100000      7.55700000
O     -6.25600000      3.19500000     -8.19700000
H     -6.51200000      3.63600000     -7.38600000
H     -5.98000000      3.90400000     -8.77800000
O     -9.48900000    -15.14700000     -3.36000000
H     -8.95800000    -15.43000000     -2.61500000
H     -9.32300000    -14.20700000     -3.42800000
O     -7.50100000    -10.00000000     14.00800000
H     -8.31000000     -9.53000000     14.21100000
H     -7.09100000     -9.48300000     13.31500000
O     -2.42700000      0.95600000     15.75800000
H     -3.02300000      0.21300000     15.85400000
H     -2.73600000      1.59500000     16.40000000
O      6.42800000     -8.84100000      9.62600000
H      6.62100000     -8.96300000     10.55500000
H      5.58200000     -8.39300000      9.61400000
O      1.30500000      6.14300000      1.48200000
H      1.97200000      5.92700000      0.83000000
H      1.80300000      6.35600000      2.27200000
O     -9.35200000     -8.00100000     13.04700000
H     -8.55600000     -7.54300000     13.31700000
H    -10.05300000     -7.36300000     13.17900000
O      0.55600000     -0.36900000     -5.24600000
H      1.23800000     -0.18600000     -4.59900000
H      0.78300000     -1.23100000     -5.59600000
O     -3.68600000    -13.34000000      1.70900000
H     -3.31800000    -13.02700000      2.53500000
H     -4.21200000    -14.10100000      1.95300000
O      4.99300000      8.22300000     12.85800000
H      4.20600000      7.97200000     12.37600000
H      4.67400000      8.46700000     13.72700000
O      6.91100000      4.82100000    -15.06700000
H      6.80000000      5.02300000    -14.13800000
H      7.83000000      4.56600000    -15.14800000
O     -4.07800000     17.29200000     -3.86100000
H     -4.02200000     18.15600000     -3.45400000
H     -3.22600000     17.16900000     -4.28000000
O      5.33000000     -3.55800000    -12.91600000
H      5.35200000     -4.22200000    -13.60500000
H      6.23700000     -3.26200000    -12.83900000
O     -4.21800000     15.82400000      8.38400000
H     -3.65200000     15.23900000      8.88800000
H     -4.61300000     16.39900000      9.04000000
O      0.25500000      8.87100000      0.89400000
H     -0.17300000      8.85100000      0.03800000
H      0.67300000      8.01400000      0.97300000
O     -9.18000000      9.59800000     -8.53400000
H     -9.77000000      9.55500000     -9.28600000
H     -8.98000000     10.52900000     -8.43900000
O    -12.92600000     -2.07700000     -1.93200000
H    -12.48900000     -1.94000000     -2.77200000
H    -12.53500000     -2.88000000     -1.58700000
O    -10.52900000      5.10100000     -8.23600000
H    -11.44100000      5.35000000     -8.38800000
H    -10.03700000      5.57100000     -8.90900000
O      1.37600000    -15.72700000      2.94000000
H      1.56200000    -15.98500000      3.84300000
H      1.06600000    -14.82400000      3.00900000
O      3.26900000     10.67900000     10.32200000
H      3.22200000     11.06000000     11.19900000
H      2.70400000      9.90800000     10.36500000
O      0.50000000      3.98700000     -8.56200000
H      0.88800000      4.86000000     -8.50100000
H      0.28700000      3.88500000     -9.49000000
O     -4.93500000      1.22500000     -4.11700000
H     -4.21200000      0.79700000     -4.57500000
H     -5.51000000      0.50600000     -3.85200000
O     -1.09300000     10.26700000      5.34600000
H     -1.64600000     10.29200000      6.12700000
H     -1.60100000     10.72800000      4.67800000
O      5.05400000      2.51800000    -15.57100000
H      5.81200000      2.97700000    -15.93300000
H      5.39800000      2.04700000    -14.81200000
O     -7.70500000     14.98500000      6.28700000
H     -8.50500000     14.52800000      6.54600000
H     -7.98400000     15.88800000      6.13500000
O      8.49400000    -11.43800000     11.61400000
H      9.42400000    -11.23000000     11.51900000
H      8.06200000    -10.58500000     11.66500000
O      7.12600000    -10.57600000    -11.41400000
H      7.09300000    -11.49700000    -11.67200000
H      6.20800000    -10.31200000    -11.34900000
O    -10.82900000     14.54300000      3.16700000
H    -11.21500000     14.54600000      4.04300000
H    -10.03500000     14.01500000      3.25700000
O     -6.59400000     -0.99800000     -1.15400000
H     -5.89200000     -1.40800000     -0.64900000
H     -6.35900000     -1.16000000     -2.06700000
O    -14.95800000     -0.12300000     -9.28700000
H    -15.84700000     -0.21300000     -9.63100000
H    -14.77100000     -0.96800000     -8.87900000
O      9.09800000      4.78800000      4.83000000
H      8.52800000      5.39700000      5.30000000
H      8.58600000      3.98200000      4.76700000
O     -4.87300000      5.18000000      0.52100000
H     -4.97000000      5.39400000      1.44900000
H     -4.13700000      5.71700000      0.22700000
O    -10.36200000      4.62300000      7.13000000
H    -11.21900000      5.04700000      7.18200000
H     -9.74500000      5.29300000      7.42400000
O      2.12600000     -1.76700000     17.61300000
H      2.44500000     -1.60900000     16.72500000
H      2.91000000     -1.72200000     18.16100000
O    -11.71000000      6.82200000     -4.68500000
H    -11.45300000      6.43700000     -3.84700000
H    -10.89400000      6.87700000     -5.18200000
O      9.22000000     -2.48600000     -0.40000000
H      9.39600000     -3.31300000      0.04800000
H      8.26800000     -2.39000000     -0.35800000
O      8.89900000    -13.84700000     -5.20300000
H      9.57200000    -13.75600000     -4.52900000
H      8.79700000    -14.79300000     -5.31300000
O     -3.05300000      2.30300000      2.18900000
H     -3.57900000      1.73700000      1.62400000
H     -2.20000000      2.34600000      1.75600000
O     -0.41800000      3.60200000      6.52300000
H     -0.43500000      2.64600000      6.48800000
H      0.03800000      3.80400000      7.34000000
O      7.52900000     -5.93300000     -2.76300000
H      7.75300000     -6.28800000     -1.90200000
H      8.20300000     -5.27600000     -2.93400000
O    -16.50700000     -0.73600000      0.70600000
H    -16.78500000     -1.64000000      0.85700000
H    -16.42000000     -0.66800000     -0.24400000
O      6.03200000    -16.06900000     -1.90800000
H      6.35800000    -15.23200000     -1.57700000
H      6.53000000    -16.72700000     -1.42300000
O     -9.58700000     -4.20700000     -2.74100000
H    -10.50800000     -4.16700000     -2.48400000
H     -9.30300000     -3.29300000     -2.75800000
O      1.23100000      6.57600000     -8.43700000
H      1.45800000      6.99400000     -7.60700000
H      1.43400000      7.23500000     -9.10100000
O    -12.57000000      8.81200000      9.36400000
H    -11.81100000      8.31500000      9.66800000
H    -12.82900000      8.38000000      8.55000000
O      8.54300000     -3.71300000     -6.27000000
H      9.13400000     -4.02000000     -6.95800000
H      7.94700000     -3.11200000     -6.71700000
O    -10.93500000    -14.01200000      1.23300000
H    -11.14800000    -14.81900000      0.76400000
H    -11.62700000    -13.40000000      0.98200000
O     -1.84800000      7.24200000     15.42200000
H     -0.93600000      7.41500000     15.65400000
H     -1.83600000      6.36500000     15.03900000
O     -8.91800000      8.28700000     -0.06600000
H     -9.68100000      8.05700000     -0.59700000
H     -8.33800000      7.52800000     -0.13900000
O      3.90500000      3.10900000     -3.70500000
H      3.19600000      3.54000000     -3.22800000
H      4.26700000      3.79400000     -4.26700000
O      0.06400000     -7.54300000     16.49700000
H     -0.38000000     -6.71700000     16.30500000
H     -0.46600000     -7.94600000     17.18400000
O      9.29500000     -5.27500000     -8.71500000
H      9.30900000     -4.52800000     -9.31400000
H      9.83300000     -5.93800000     -9.14700000
O      8.91900000      2.82900000      9.99100000
H      9.32500000      2.01800000     10.29600000
H      8.51500000      2.59600000      9.15500000
O     -3.10200000    -11.14200000    -11.12800000
H     -2.21200000    -11.19000000    -10.78000000
H     -3.31300000    -10.20800000    -11.11700000
O      5.49700000      7.47100000    -11.43000000
H      5.40300000      8.15800000    -12.09000000
H      4.76000000      6.88200000    -11.59100000
O      4.99800000      8.22000000      3.63900000
H      5.34000000      8.32300000      2.75100000
H      4.25100000      7.63000000      3.54100000
O      3.64600000     -8.00300000     14.42800000
H      4.44100000     -7.91400000     14.95300000
H      3.27200000     -7.12200000     14.40900000
O     12.04700000     -7.29600000     -6.78500000
H     11.61900000     -7.77000000     -6.07200000
H     11.44400000     -7.38100000     -7.52400000
O      0.99600000    -17.44600000      0.51600000
H      1.37300000    -18.27600000      0.81000000
H      1.14300000    -16.84400000      1.24600000
O    -11.78400000     -5.76200000     -9.04700000
H    -12.10100000     -5.81200000     -8.14500000
H    -10.83100000     -5.75500000     -8.96600000
O     -4.08500000     -8.63900000     -4.91700000
H     -4.82200000     -8.19000000     -5.33100000
H     -4.48000000     -9.39000000     -4.47500000
O     13.21100000      5.07200000      9.37600000
H     13.48400000      4.52400000     10.11200000
H     13.13000000      5.95000000      9.74800000
O     -1.13100000     -2.48300000    -16.48800000
H     -0.76100000     -2.56500000    -15.60900000
H     -2.06300000     -2.31800000    -16.34200000
O      1.34500000    -15.51400000     -1.32000000
H      0.53800000    -15.54600000     -1.83400000
H      1.14200000    -16.00900000     -0.52600000
O    -12.82300000      6.09700000     -8.89400000
H    -13.38300000      5.37100000     -9.17100000
H    -13.35000000      6.88000000     -9.05200000
O    -11.59500000      2.90600000     -2.53300000
H    -11.68900000      2.12800000     -3.08200000
H    -11.49000000      2.56300000     -1.64600000
O      9.32700000     -2.15600000     10.12200000
H      9.42400000     -2.19000000      9.17000000
H      9.67800000     -2.99200000     10.42900000
O     -1.72700000      5.74200000     11.44100000
H     -2.66400000      5.56500000     11.35500000
H     -1.50600000      5.43800000     12.32100000
O      3.85000000      7.31300000    -14.33200000
H      4.15000000      7.33100000    -15.24100000
H      4.26500000      8.07500000    -13.92800000
O     -5.34900000      0.41900000      3.44100000
H     -4.72100000     -0.02900000      2.87400000
H     -5.78900000     -0.28700000      3.91500000
O      3.42800000      7.34000000      8.88300000
H      2.58100000      7.44200000      8.44700000
H      3.80900000      6.55800000      8.48400000
O     10.88300000      1.47700000     -9.20300000
H     10.13100000      1.88800000     -8.77700000
H     11.20300000      2.13900000     -9.81600000
O      0.34600000     13.07100000     -7.88600000
H     -0.57100000     13.34600000     -7.89800000
H      0.80600000     13.78900000     -7.45100000
O     -0.15200000     13.08800000      6.21000000
H      0.25500000     13.94900000      6.30500000
H      0.21800000     12.73700000      5.40000000
O     -2.88500000     11.53400000      3.55600000
H     -2.53100000     11.73800000      2.69000000
H     -3.10700000     12.38600000      3.93100000
O    -10.70600000      6.90100000     -1.62200000
H    -11.39300000      6.75000000     -0.97200000
H    -10.09900000      6.17000000     -1.50400000
O      2.21900000    -17.20500000     -4.77800000
H      1.96400000    -17.99700000     -5.25100000
H      1.47900000    -17.02400000     -4.19800000
O    -10.63300000      3.53600000     10.78300000
H    -10.32500000      4.23300000     11.36100000
H    -10.06100000      2.79300000     10.97700000
O      4.54000000    -10.19800000    -10.96500000
H      4.13700000    -10.89200000    -10.44300000
H      4.03000000    -10.18100000    -11.77500000
O     -0.42300000      4.34500000    -10.93500000
H     -1.30700000      4.69500000    -10.82400000
H      0.08500000      5.08100000    -11.27600000
O      5.10000000    -15.93600000      1.54500000
H      5.52400000    -15.08500000      1.65200000
H      5.58600000    -16.52000000      2.12700000
O      6.61700000    -10.95900000      2.33300000
H      7.41600000    -10.95600000      1.80600000
H      5.96400000    -10.52700000      1.78300000
O    -11.54000000     -8.04400000      0.09800000
H    -12.11000000     -7.46800000      0.60900000
H    -11.83300000     -7.93000000     -0.80600000
O     -6.95500000     16.40400000     -0.31300000
H     -6.82500000     17.18700000     -0.84900000
H     -7.38100000     16.72600000      0.48200000
O     -7.75400000     -2.56600000      9.45600000
H     -8.10400000     -3.44000000      9.28300000
H     -7.73000000     -2.50200000     10.41100000
O      2.24400000     -7.77300000    -11.95300000
H      2.26800000     -6.84000000    -12.16300000
H      2.18200000     -7.80300000    -10.99800000
O      8.21500000     -5.01600000      8.58900000
H      7.66200000     -5.54400000      8.01300000
H      7.62400000     -4.35800000      8.95300000
O    -15.54200000      1.12800000     -4.33100000
H    -14.73800000      0.84600000     -4.76700000
H    -15.36800000      2.03300000     -4.07000000
O      1.31500000    -12.56000000      8.36700000
H      1.08200000    -12.86000000      9.24500000
H      0.48400000    -12.28800000      7.97800000
O     -0.47300000     14.06500000     10.15200000
H      0.03400000     13.99600000     10.96100000
H     -0.28900000     14.94700000      9.82800000
O     -0.83100000      4.91500000      2.65800000
H     -0.24600000      5.34200000      2.03300000
H     -1.52300000      4.53400000      2.11700000
O     -5.28400000      6.55800000     14.42500000
H     -5.91600000      7.19700000     14.75700000
H     -5.09300000      5.99800000     15.17700000
O    -16.88900000     -3.79200000      0.99000000
H    -17.10400000     -4.72300000      1.04300000
H    -16.45400000     -3.59900000      1.82100000
O     13.27700000      4.21600000      1.62300000
H     13.12600000      3.28100000      1.48300000
H     12.54300000      4.49800000      2.16900000
O    -10.66100000      1.64300000      0.02900000
H    -10.14700000      0.83600000      0.02600000
H    -10.05100000      2.31500000      0.33100000
O      4.97600000     -4.86600000     -6.92500000
H      5.09000000     -5.31500000     -6.08700000
H      5.71100000     -5.16600000     -7.45900000
O    -14.50400000      4.07200000    -10.28400000
H    -15.19000000      3.48600000     -9.96400000
H    -13.74300000      3.50600000    -10.40700000
O      0.60600000     13.39600000     -0.53000000
H      0.04900000     12.86900000     -1.10300000
H      0.74400000     12.84700000      0.24200000
O     10.37400000      5.33700000     13.00900000
H      9.62900000      4.89900000     12.59600000
H     10.43100000      4.94300000     13.87900000
O      2.20000000     -8.64500000     -9.43400000
H      2.29100000     -8.89800000     -8.51600000
H      1.82300000     -9.41600000     -9.85900000
O    -15.77500000     -2.36600000      7.99400000
H    -15.82100000     -2.31100000      8.94800000
H    -16.63100000     -2.70400000      7.73200000
O      0.61000000     17.21200000     -6.84000000
H      0.73900000     17.93300000     -6.22300000
H      0.94600000     16.44200000     -6.38100000
O    -15.52900000      8.54300000     -4.02900000
H    -15.28900000      7.95300000     -4.74400000
H    -14.96100000      9.30500000     -4.14700000
O     -7.39700000      8.76700000    -14.48300000
H     -6.66000000      8.23300000    -14.18500000
H     -7.14800000      9.05000000    -15.36300000
O     -1.79000000     12.23300000     -1.59000000
H     -2.64700000     12.64400000     -1.47400000
H     -1.98700000     11.30900000     -1.74400000
O     -8.55000000     -1.04700000     -5.79200000
H     -9.25400000     -0.68300000     -5.25400000
H     -7.95400000     -0.31300000     -5.93600000
O     -4.53800000      9.98600000      6.04100000
H     -4.52100000     10.92300000      6.23200000
H     -4.25800000      9.57000000      6.85700000
O     -1.91200000    -12.28100000     -1.74900000
H     -1.29600000    -12.34400000     -1.01900000
H     -2.77300000    -12.40600000     -1.34800000
O     -1.01100000      8.96600000     -1.82500000
H     -1.77100000      8.70700000     -2.34600000
H     -0.42100000      9.38400000     -2.45300000
O    -12.15500000      8.11000000      6.56200000
H    -12.35400000      7.17500000      6.51400000
H    -11.20600000      8.16000000      6.44900000
O     -1.31700000      4.32500000     -4.19800000
H     -1.19600000      3.57600000     -4.78100000
H     -1.81200000      3.97400000     -3.45700000
O     14.93500000      3.54100000      8.06600000
H     14.49300000      4.27500000      8.49200000
H     14.59400000      3.54200000      7.17100000
O     12.59800000     -3.83200000     -0.94600000
H     12.57000000     -4.55700000     -1.57100000
H     12.98100000     -3.10600000     -1.43900000
O      1.31800000      0.90300000    -15.09900000
H      1.90300000      1.65200000    -14.98800000
H      1.48000000      0.60400000    -15.99400000
O     -3.36300000     -5.13100000     -1.87000000
H     -3.20400000     -5.34700000     -0.95100000
H     -2.64000000     -5.54600000     -2.34200000
O      6.48000000      4.43800000     -1.25600000
H      5.82300000      4.07700000     -0.66000000
H      5.97000000      4.83700000     -1.96100000
O     -1.22700000     -8.77900000     13.50900000
H     -0.86300000     -9.49400000     14.03200000
H     -0.50500000     -8.50600000     12.94200000
O     -8.79500000     12.29100000     -7.76200000
H     -9.42100000     12.97900000     -7.53300000
H     -8.08300000     12.75300000     -8.20500000
O      1.15800000     15.85700000      2.84000000
H      1.54300000     15.16900000      3.38300000
H      1.15600000     16.63200000      3.40300000
O    -11.55900000      4.88300000      3.59000000
H    -10.82200000      5.45300000      3.80600000
H    -11.41300000      4.09400000      4.11200000
O     14.98700000     -4.70400000      0.29500000
H     14.16600000     -4.32400000     -0.01700000
H     15.64900000     -4.04300000      0.09200000
O     10.40400000     -7.67800000     -9.33600000
H     10.80600000     -7.66700000    -10.20400000
H     10.03000000     -8.55500000     -9.25600000
O      6.51400000      0.52400000      9.51700000
H      5.88000000      0.41900000      8.80800000
H      7.36600000      0.41500000      9.09500000
O    -15.98300000     -2.69100000      3.53200000
H    -15.35200000     -2.17600000      3.02900000
H    -16.28300000     -2.09700000      4.22000000
O      0.63100000      8.39300000      4.09700000
H      0.14900000      8.50100000      3.27700000
H      0.25200000      9.04600000      4.68500000
O      0.04600000    -13.07900000    -10.92000000
H     -0.24600000    -13.04700000    -11.83100000
H      0.95000000    -13.38900000    -10.97000000
O      6.30800000      5.99000000     -8.75800000
H      6.17200000      6.53600000     -9.53300000
H      6.19400000      6.58900000     -8.02000000
O     -0.67600000     16.40500000     -1.79000000
H     -0.26700000     17.17900000     -2.17700000
H     -0.00800000     16.04700000     -1.20700000
O      9.97000000     -4.03600000    -11.19400000
H      9.94800000     -4.41300000    -12.07300000
H     10.82900000     -4.28200000    -10.84900000
O    -12.87000000      2.82500000      5.96800000
H    -12.73100000      2.18400000      6.66600000
H    -11.99500000      2.98600000      5.61300000
O     -4.28000000      7.14800000      8.86100000
H     -4.73900000      7.50200000      9.62200000
H     -3.72600000      7.86800000      8.55900000
O     -8.15200000      0.72100000      6.41700000
H     -8.41600000      1.15000000      7.23100000
H     -7.19700000      0.68000000      6.46600000
O     -5.92700000     -8.02300000     -8.54900000
H     -6.05200000     -7.07600000     -8.49100000
H     -6.78000000     -8.39300000     -8.32200000
O     -5.47300000     -5.30900000     -3.75000000
H     -4.67300000     -5.38700000     -3.23000000
H     -5.40100000     -4.45200000     -4.17200000
O     -1.72800000      5.86800000      8.40400000
H     -1.57800000      5.06400000      8.90200000
H     -2.53700000      6.22700000      8.76700000
O     -7.87600000     -3.98600000    -14.10900000
H     -7.87000000     -4.44300000    -14.95000000
H     -6.95200000     -3.91700000    -13.86800000
O      8.60000000     -2.45800000      6.54400000
H      9.44800000     -2.89100000      6.63800000
H      8.80500000     -1.61400000      6.14200000
O     -5.70700000      8.97300000     -4.26200000
H     -6.09200000      8.11000000     -4.11300000
H     -4.76300000      8.83000000     -4.19300000
O     11.12100000     -0.98000000    -11.27600000
H     10.92900000     -1.85600000    -11.61100000
H     10.38700000     -0.77800000    -10.69600000
O    -16.38800000     -3.23100000     -3.01000000
H    -16.50900000     -2.44200000     -2.48300000
H    -16.13600000     -3.90500000     -2.37900000
O     -9.01100000      6.24000000    -10.35900000
H     -9.50900000      7.04800000    -10.23600000
H     -8.20900000      6.51800000    -10.80000000
O      3.70000000     -3.09400000      1.15200000
H      3.96700000     -2.49300000      0.45600000
H      4.45200000     -3.12500000      1.74300000
O     -2.35300000      2.70500000     -7.84200000
H     -1.80800000      2.70100000     -7.05500000
H     -2.12700000      1.89200000     -8.29400000
O     13.69300000     -6.29300000     -1.71500000
H     14.11400000     -6.83000000     -2.38700000
H     14.39500000     -6.08800000     -1.09800000
O     -1.39700000      7.61600000    -13.86100000
H     -0.60400000      7.99400000    -14.24100000
H     -2.08900000      8.23900000    -14.08200000
O     -6.55300000    -13.76000000    -10.90400000
H     -6.41900000    -13.13100000    -10.19500000
H     -7.09700000    -14.44600000    -10.51600000
O     12.00800000     -4.62100000     -6.36200000
H     12.21200000     -5.53800000     -6.54200000
H     12.73700000     -4.13300000     -6.74400000
O     13.82700000     -9.15600000      3.40900000
H     14.02700000     -8.28300000      3.07400000
H     14.28800000     -9.20300000      4.24700000
O     -6.44200000     10.97900000      9.62700000
H     -6.68700000     11.83300000      9.98300000
H     -5.65500000     10.73400000     10.11400000
O    -14.37000000      7.10600000     -5.98600000
H    -14.59500000      7.28300000     -6.90000000
H    -13.42000000      7.21300000     -5.94800000
O     -4.85800000    -10.20300000      0.97500000
H     -4.67500000    -11.09000000      1.28400000
H     -5.04500000    -10.30800000      0.04200000
O     -5.44400000      3.14000000      7.59300000
H     -5.01800000      3.45800000      6.79800000
H     -5.41000000      2.18700000      7.51900000
O      4.89900000    -11.75400000      6.86400000
H      5.58800000    -11.14900000      6.58800000
H      4.81800000    -11.61100000      7.80700000
O      2.33800000      3.65800000    -17.73500000
H      1.55700000      3.10700000    -17.68700000
H      3.04100000      3.05600000    -17.98200000
O      1.36000000      9.90400000      6.46500000
H      0.60000000     10.30100000      6.03900000
H      2.11300000     10.34500000      6.07100000
O     15.85900000     -1.69600000      1.99300000
H     15.68900000     -1.22800000      2.81100000
H     15.05700000     -1.58700000      1.48300000
O      5.60600000      9.41200000    -13.52900000
H      6.36900000      9.70500000    -13.03000000
H      5.86700000      9.51000000    -14.44400000
O     -3.11800000      9.69000000    -14.45500000
H     -3.71200000     10.31300000    -14.87200000
H     -2.79600000     10.14700000    -13.67800000
O      9.51100000      7.72300000     -6.65000000
H     10.37900000      7.34400000     -6.78800000
H      9.30800000      7.53000000     -5.73500000
O      8.64600000     -0.59800000    -10.28600000
H      9.01700000     -0.15600000     -9.52300000
H      7.72300000     -0.72700000    -10.06400000
O     -1.77200000     -8.38700000     -6.27300000
H     -2.62100000     -8.36500000     -5.83100000
H     -1.98200000     -8.58600000     -7.18500000
O      7.58400000    -13.20100000      9.43200000
H      7.63800000    -12.80100000     10.30000000
H      7.35000000    -14.11300000      9.60200000
O      3.83000000      9.26300000     15.24100000
H      4.15700000     10.05100000     15.67500000
H      2.95500000      9.50200000     14.93700000
O     -9.43400000      0.81200000     -3.86800000
H    -10.34500000      1.02100000     -4.07000000
H     -9.08600000      1.61200000     -3.47300000
O      1.40900000      4.16600000      4.37300000
H      0.78000000      4.07400000      5.08800000
H      0.86900000      4.23200000      3.58500000
O     -0.71100000    -10.53100000      3.67200000
H     -0.89500000     -9.92600000      4.39000000
H      0.19300000    -10.80900000      3.81900000
O    -16.07600000      4.07500000      4.11000000
H    -16.80100000      3.78200000      3.55700000
H    -15.31100000      3.61500000      3.76600000
O     -1.32200000    -12.21800000      8.59200000
H     -1.89800000    -12.50300000      7.88300000
H     -1.89600000    -12.15500000      9.35600000
O     -3.76200000     -7.81300000     14.21000000
H     -2.82700000     -7.79200000     14.00500000
H     -3.91600000     -8.70000000     14.53300000
O      1.99000000     -3.82400000      3.23400000
H      2.47600000     -3.64700000      2.42900000
H      2.56300000     -4.40100000      3.73900000
O     -8.74300000     -0.31800000      0.36200000
H     -7.92000000     -0.58300000     -0.04900000
H     -8.72900000     -0.74200000      1.22000000
O      9.40000000      7.86500000     13.24200000
H      8.69200000      7.98200000     12.60800000
H      9.64100000      6.94200000     13.16400000
O    -12.03000000     -4.42900000     -0.95700000
H    -12.97100000     -4.56900000     -1.05800000
H    -11.86000000     -4.60000000     -0.03100000
O     -4.58300000     -2.71400000     -0.40700000
H     -4.37200000     -3.39200000     -1.04900000
H     -4.49200000     -3.14900000      0.44000000
O      4.95200000      3.84300000      1.37100000
H      4.48600000      3.56900000      2.16100000
H      5.70400000      3.25300000      1.32000000
O     13.46200000      7.81200000     -2.15700000
H     13.12800000      6.95500000     -1.89300000
H     13.43000000      8.33800000     -1.35800000
O     12.26200000      7.26400000     -5.82100000
H     12.16300000      7.07200000     -4.88800000
H     13.16600000      7.56600000     -5.90800000
O     -8.95000000     -5.46000000     -5.03000000
H     -9.02300000     -5.13200000     -4.13400000
H     -9.85600000     -5.54600000     -5.32800000
O     -1.42900000     -2.72500000    -11.66000000
H     -0.89500000     -3.27100000    -11.08300000
H     -1.97800000     -2.21400000    -11.06600000
O      3.24100000     12.33600000     12.84100000
H      3.43200000     13.13000000     13.34000000
H      2.28500000     12.30200000     12.80300000
O     -5.40700000     11.32600000     -6.14500000
H     -5.78400000     10.76500000     -5.46800000
H     -5.52600000     12.21600000     -5.81200000
O      2.94000000    -15.29500000     -6.85300000
H      2.28700000    -14.59900000     -6.92000000
H      2.66200000    -15.81300000     -6.09800000
O      9.70800000     -1.27100000     -2.65500000
H     10.40100000     -1.83200000     -3.00200000
H      9.54800000     -1.60500000     -1.77200000
O      5.85600000      5.45400000     14.50900000
H      5.41800000      4.98400000     13.80000000
H      6.28500000      6.19300000     14.07800000
O      0.19000000    -11.87100000     -7.11600000
H      0.41200000    -10.96400000     -6.90500000
H      0.09000000    -12.29700000     -6.26500000
O     -5.02800000     -2.13800000     -7.59200000
H     -4.67200000     -1.25700000     -7.47700000
H     -5.65300000     -2.05100000     -8.31200000
O     12.43600000     10.80400000      1.59900000
H     12.34500000     11.69600000      1.26600000
H     11.83200000     10.76200000      2.34100000
O      1.31000000     -8.22600000      2.09300000
H      1.52100000     -7.44900000      1.57600000
H      0.37600000     -8.36800000      1.94100000
O     10.28000000     -4.96400000     -4.35700000
H     11.05700000     -4.80900000     -4.89400000
H      9.56300000     -4.57200000     -4.85500000
O     14.72300000     11.32000000     -0.83200000
H     13.76600000     11.34200000     -0.85900000
H     14.98500000     12.23800000     -0.90100000
O      7.32700000      8.33500000     11.39400000
H      6.93300000      8.78600000     10.64700000
H      6.58300000      8.08700000     11.94300000
O     -4.16800000     -2.95300000     -5.03800000
H     -4.49200000     -2.78800000     -5.92400000
H     -3.68900000     -3.77800000     -5.10800000
O      5.73100000     -3.97100000      8.87600000
H      4.93100000     -4.27200000      9.30700000
H      5.42200000     -3.43400000      8.14600000
O    -14.25000000     -4.62300000      8.95400000
H    -14.77100000     -3.85000000      8.73600000
H    -13.34900000     -4.36700000      8.75700000
O     -9.56200000      1.25000000     -9.29200000
H     -9.32000000      1.97000000     -9.87500000
H     -8.89500000      1.26200000     -8.60600000
O      9.29800000    -12.87300000      7.06500000
H      8.77400000    -13.42200000      6.48200000
H      8.75900000    -12.77400000      7.85000000
O     -5.73500000     15.38100000     -2.86100000
H     -6.07900000     15.72800000     -2.03800000
H     -5.07800000     16.02100000     -3.13500000
O    -10.33100000     -0.86500000    -10.94800000
H     -9.97500000     -0.31300000    -10.25200000
H    -10.04300000     -0.44500000    -11.75900000
O     11.81000000    -10.06000000      1.99500000
H     11.97900000    -10.99100000      2.13700000
H     12.59100000     -9.62100000      2.33300000
O      3.87500000     -9.54700000     -2.89000000
H      4.37100000    -10.27100000     -2.50800000
H      3.25000000     -9.29900000     -2.20900000
O     -4.66500000    -10.87900000     -3.43700000
H     -5.30900000    -10.62600000     -2.77600000
H     -3.96900000    -11.31000000     -2.94200000
O    -10.92400000      3.65200000     13.68700000
H    -11.01600000      3.90800000     14.60500000
H    -11.59300000      2.98000000     13.55800000
O      5.93300000      1.19000000     15.53500000
H      5.98400000      0.45300000     14.92600000
H      6.68000000      1.74300000     15.30300000
O      8.67200000    -10.95700000      0.61600000
H      8.45800000    -11.33600000     -0.23600000
H      9.51900000    -10.53100000      0.48300000
O      9.89500000     10.09300000     -4.85100000
H     10.57300000      9.50000000     -4.52800000
H      9.85300000      9.91800000     -5.79200000
O     -7.52500000     -5.64700000      2.47900000
H     -6.84200000     -6.31700000      2.44000000
H     -8.34400000     -6.13500000      2.39600000
O     -4.06200000     -1.49800000     15.84700000
H     -4.89200000     -1.50200000     15.37100000
H     -4.25000000     -1.96500000     16.66100000
O      9.12300000      8.58600000     -9.41200000
H      9.54000000      7.87200000     -9.89500000
H      9.17100000      8.31500000     -8.49500000
O     -3.84200000     -3.69500000      2.08200000
H     -4.19700000     -4.25300000      2.77300000
H     -3.55200000     -2.90500000      2.53700000
O      0.38700000     -5.85600000     -1.30900000
H      0.06500000     -6.69200000     -0.97200000
H      0.04400000     -5.20400000     -0.69800000
O     -4.74800000      6.33300000      4.79500000
H     -3.83200000      6.06800000      4.70700000
H     -4.79100000      7.18800000      4.36700000
O      1.36900000     15.78700000      0.11800000
H      1.11000000     14.93900000     -0.24300000
H      0.90700000     15.84300000      0.95400000
O     -0.29100000    -13.09000000      0.64100000
H     -0.74100000    -12.65500000      1.36500000
H     -0.22100000    -14.00400000      0.91700000
O     -3.63500000     -8.50100000    -11.60300000
H     -3.92100000     -8.69500000    -12.49600000
H     -3.90300000     -7.59400000    -11.45700000
O      7.49100000     12.22400000     -9.69100000
H      6.58200000     12.50200000     -9.79900000
H      7.61800000     11.55300000    -10.36300000
O      2.32000000      0.01100000     12.80300000
H      1.78300000     -0.00100000     12.01000000
H      3.17700000      0.31800000     12.50700000
O     -6.31400000      3.23000000     12.62900000
H     -5.78700000      4.01000000     12.46000000
H     -5.77400000      2.69600000     13.21100000
O     -9.78500000    -10.68200000     -5.93300000
H     -8.90400000    -11.05600000     -5.91000000
H    -10.29100000    -11.29200000     -6.46900000
O     -9.28800000     -6.71400000    -12.63700000
H     -8.42700000     -7.00200000    -12.33400000
H     -9.12800000     -5.85900000    -13.03600000
O     13.00100000      9.76600000     -7.72400000
H     13.03700000      9.61000000     -8.66800000
H     13.47500000      9.02800000     -7.34100000
O     -6.25900000     -1.66200000      7.33100000
H     -5.44900000     -2.14900000      7.48200000
H     -6.79700000     -1.84600000      8.10100000
O      0.83000000      7.30900000      7.82700000
H     -0.11800000      7.17400000      7.82000000
H      0.97800000      8.00000000      7.18100000
O      9.55000000     -2.19200000     13.73100000
H      9.03600000     -2.99800000     13.78300000
H      8.95700000     -1.55500000     13.33300000
O     -5.93400000    -11.47700000     -9.42900000
H     -5.05400000    -11.14500000     -9.61200000
H     -6.50800000    -10.95200000     -9.98700000
O     -3.45500000     11.56900000    -11.93200000
H     -3.10900000     12.27500000    -11.38500000
H     -3.65900000     11.99000000    -12.76600000
O      0.93500000    -13.08300000      4.25200000
H      1.42100000    -13.32800000      5.03900000
H      1.53000000    -12.50700000      3.77200000
O      2.28000000      3.80900000     11.78800000
H      2.41700000      4.73000000     12.00900000
H      1.34400000      3.66700000     11.92500000
O     -5.18700000    -12.10300000     12.51700000
H     -5.61400000    -11.49000000     11.91800000
H     -5.90900000    -12.54200000     12.96500000
O      2.31600000     -8.30700000     -0.88300000
H      2.43900000     -7.37500000     -0.70200000
H      1.37500000     -8.44900000     -0.77300000
O     11.90700000      6.33700000    -10.12200000
H     11.93000000      6.57600000    -11.04900000
H     10.99100000      6.11500000     -9.95400000
O     -7.82900000      1.39500000     -7.08000000
H     -7.06200000      1.82800000     -7.45200000
H     -8.14900000      2.00400000     -6.41400000
O     -7.75000000     -9.10500000     10.45500000
H     -7.13600000     -8.70900000     11.07300000
H     -8.36100000     -8.40100000     10.23900000
O      5.59600000    -13.56300000     -9.03600000
H      4.99800000    -13.70100000     -8.30100000
H      6.44200000    -13.38400000     -8.62500000
O     -7.08400000      2.52500000      3.47500000
H     -6.29500000      1.98700000      3.53000000
H     -6.97100000      3.18600000      4.15900000
O     10.43900000      2.74200000      6.54800000
H      9.70900000      3.20100000      6.13200000
H     11.20000000      3.29600000      6.37400000
O     -8.84600000    -13.83900000     -7.03200000
H     -9.05500000    -13.07100000     -7.56400000
H     -9.65500000    -14.02700000     -6.55600000
O     -9.17000000     -1.61900000     -2.54800000
H     -9.15900000     -1.00300000     -3.28100000
H     -9.49500000     -1.10500000     -1.80800000
O     13.75200000     10.32400000      4.78000000
H     13.80500000     11.24200000      5.04400000
H     12.81600000     10.16000000      4.66900000
O      9.69700000      0.64900000     15.60400000
H     10.36000000      0.70200000     14.91500000
H      8.99800000      1.23200000     15.30900000
O    -13.50400000     13.04000000     -0.10500000
H    -12.83800000     12.41900000     -0.39900000
H    -13.54200000     12.91900000      0.84400000
O      4.69200000    -17.37400000     -3.82700000
H      4.99000000    -16.88400000     -3.06100000
H      3.81100000    -17.04100000     -3.99700000
O      3.01600000     -1.39900000     10.01200000
H      2.09100000     -1.17100000     10.09700000
H      3.02600000     -2.35500000      9.98400000
O     -1.71800000    -15.87000000     -0.88200000
H     -1.63200000    -15.79300000      0.06800000
H     -2.54600000    -16.33200000     -1.01100000
O    -13.20500000      5.47900000      6.71600000
H    -13.45800000      4.61800000      6.38200000
H    -13.75600000      5.60700000      7.48800000
O      6.12100000     15.36000000      3.63400000
H      5.63800000     15.04100000      2.87200000
H      7.04100000     15.23700000      3.40200000
O     10.24800000    -12.01600000     -6.98800000
H      9.69400000    -11.30100000     -6.67700000
H      9.79100000    -12.81100000     -6.71400000
O      5.55100000    -13.47400000      2.72300000
H      6.13800000    -12.72900000      2.59100000
H      4.67500000    -13.08900000      2.73900000
O     -7.23800000     -5.45800000      6.63700000
H     -7.44700000     -6.38000000      6.48500000
H     -7.11200000     -5.39400000      7.58300000
O      8.44500000      8.66400000      1.94300000
H      8.56200000      8.66500000      0.99300000
H      9.26300000      8.30200000      2.28400000
O     -1.63100000    -14.31400000     -5.52200000
H     -2.41900000    -14.44300000     -4.99400000
H     -1.00000000    -13.92100000     -4.91800000
O    -15.25300000      8.33800000      4.34600000
H    -15.12600000      8.05000000      5.25000000
H    -14.78700000      7.68800000      3.82100000
O      4.09200000     -9.49800000      0.84100000
H      3.34900000     -9.11500000      0.37400000
H      4.78800000     -8.84700000      0.76000000
O      1.19000000     -6.94500000      9.62700000
H      0.59100000     -6.38100000      9.13700000
H      0.65600000     -7.69700000      9.88200000
O      1.15700000    -16.25600000      5.80400000
H      2.07600000    -16.17900000      6.05800000
H      0.67800000    -16.24200000      6.63300000
O     11.74300000     -5.73800000      4.59200000
H     11.91200000     -5.88900000      3.66100000
H     10.97600000     -6.27600000      4.78600000
O     -6.63000000      6.51200000     -1.40400000
H     -7.17200000      5.91500000     -1.92000000
H     -5.97600000      5.94600000     -0.99300000
O    -10.85900000    -10.70400000      5.68800000
H    -10.83400000    -10.74700000      4.73200000
H    -10.85700000    -11.61900000      5.96900000
O      8.14500000     -5.95300000     11.32000000
H      9.00100000     -5.58000000     11.53400000
H      8.00600000     -5.72100000     10.40200000
O      7.31200000     11.07700000     -4.27400000
H      8.22100000     10.78600000     -4.33500000
H      6.94900000     10.91500000     -5.14500000
O     11.27500000     -9.73200000      4.67300000
H     11.98000000     -9.43900000      4.09400000
H     11.72300000    -10.02300000      5.46700000
O    -10.52700000      2.69300000      4.80900000
H    -10.08500000      2.65100000      5.65700000
H    -10.04600000      2.07500000      4.25800000
O      7.22600000      6.29200000     -4.56800000
H      7.58900000      5.53600000     -5.02800000
H      6.95900000      6.89200000     -5.26500000
O      0.26800000     -0.60700000    -18.43800000
H     -0.26300000     -0.82400000    -17.67100000
H     -0.24500000     -0.92200000    -19.18200000
O      7.06900000      6.77200000      5.62100000
H      6.36200000      6.67800000      4.98300000
H      7.30800000      7.69800000      5.57800000
O      1.41900000      4.56100000     -3.24900000
H      1.70800000      5.42000000     -2.94200000
H      0.55100000      4.71900000     -3.62000000
O      7.26400000     16.77900000     -4.03900000
H      7.76700000     16.91700000     -4.84100000
H      6.67800000     16.05100000     -4.24600000
O      2.49200000     -8.10300000      4.63400000
H      1.90000000     -8.06700000      3.88300000
H      2.12600000     -8.78500000      5.19600000
O      6.95100000     -6.65700000     -7.98000000
H      6.80500000     -6.82600000     -8.91100000
H      7.80700000     -6.23200000     -7.94500000
O      2.78700000      7.40900000     11.45700000
H      1.83600000      7.51600000     11.48600000
H      2.98800000      7.30300000     10.52800000
O      8.49100000     15.43200000      2.30300000
H      8.72200000     15.41200000      1.37400000
H      9.32900000     15.51900000      2.75700000
O      2.94800000     -0.76500000     15.33000000
H      2.77500000     -0.61100000     14.40100000
H      2.73300000      0.06500000     15.75500000
O     -6.06500000     -1.41500000     -3.87300000
H     -6.80500000     -1.43900000     -4.47900000
H     -5.37900000     -1.91700000     -4.31300000
O     -9.09600000     -1.64900000    -14.65000000
H     -8.58800000     -2.42100000    -14.40100000
H     -9.98500000     -1.84100000    -14.35200000
O      6.16000000     14.94700000     -7.25400000
H      5.93400000     15.86200000     -7.42000000
H      6.92400000     14.78500000     -7.80900000
O     -8.26300000     -9.77400000      3.77200000
H     -8.08900000    -10.20300000      4.61000000
H     -9.13000000     -9.38200000      3.88000000
O      7.38100000     -9.69000000     -3.48400000
H      7.54900000     -8.90200000     -2.96700000
H      6.45600000     -9.62700000     -3.72200000
O      6.67700000     12.63000000      6.69200000
H      7.38100000     12.21900000      6.19000000
H      6.80500000     12.31300000      7.58600000
O     -3.01100000      8.52000000     -3.71500000
H     -2.75400000      9.30400000     -4.20100000
H     -2.53200000      7.80800000     -4.13700000
O      7.07000000     11.68300000      9.52300000
H      6.74300000     11.62400000     10.42100000
H      8.02200000     11.64100000      9.61100000
O     -3.07900000    -14.44100000      7.19900000
H     -3.64900000    -14.15700000      6.48400000
H     -3.67900000    -14.77100000      7.86700000
O     -8.13600000     -3.62200000     -7.00300000
H     -8.20700000     -4.10600000     -6.18000000
H     -8.27400000     -2.70700000     -6.75600000
O     -0.52000000      6.40800000    -17.36500000
H     -0.33100000      7.21400000    -17.84600000
H      0.17100000      6.35600000    -16.70400000
O    -10.71400000    -10.97100000      2.94300000
H    -11.35500000    -11.39700000      2.37300000
H     -9.86800000    -11.17200000      2.54400000
O     -0.16300000     -2.80500000     -6.26500000
H     -0.02000000     -3.60200000     -5.75400000
H     -0.61300000     -3.10500000     -7.05500000
O     -5.67000000     -7.23900000      5.21700000
H     -5.60300000     -7.56300000      4.31900000
H     -5.51800000     -8.01100000      5.76300000
O    -12.17400000      0.20200000      3.02300000
H    -11.27800000      0.46900000      2.81400000
H    -12.07200000     -0.48500000      3.68100000
O     14.47400000     -3.95600000     -4.21200000
H     15.36800000     -3.95200000     -3.87100000
H     14.37500000     -4.81900000     -4.61400000
O     -7.29000000      9.30700000     12.77500000
H     -8.10800000      9.78400000     12.91200000
H     -6.85900000      9.32100000     13.62900000
O     -2.17700000      5.10700000      5.10800000
H     -1.74200000      4.98200000      4.26400000
H     -1.48000000      5.00200000      5.75500000
O     -2.74400000      2.52200000    -11.40000000
H     -2.63800000      1.71100000    -11.89800000
H     -1.87800000      2.92900000    -11.41900000
O      2.67400000      1.63400000     10.04700000
H      1.79700000      1.29200000      9.87600000
H      2.52700000      2.41900000     10.57500000
O     -8.99100000    -13.22800000      7.51300000
H     -8.39700000    -13.41400000      8.24000000
H     -9.86700000    -13.31500000      7.89000000
O     10.63900000     -4.69800000     10.86700000
H     10.60100000     -5.55200000     10.43800000
H     11.45200000     -4.30600000     10.54900000
O     -8.80400000      2.59800000      8.30100000
H     -9.39600000      3.33100000      8.13300000
H     -8.05100000      2.99400000      8.74000000
O      4.11700000     11.37200000    -10.28500000
H      4.23100000     11.62700000    -11.20100000
H      3.18000000     11.48000000    -10.12100000
O      9.01600000      9.22000000     -0.85600000
H      8.52400000      8.58800000     -1.38000000
H      8.76200000     10.07200000     -1.20900000
O     13.13400000     -9.58600000     -0.37800000
H     13.57400000     -8.74300000     -0.26400000
H     12.45200000     -9.59300000      0.29400000
O      1.63600000     11.49400000     -9.54100000
H      1.11700000     12.05600000     -8.96500000
H      1.08100000     11.36100000    -10.31000000
O     -7.16100000      4.49600000      5.33500000
H     -7.32400000      4.10100000      6.19200000
H     -6.27800000      4.85900000      5.40300000
O     -6.17000000     12.84200000      2.18500000
H     -5.90000000     12.27300000      1.46500000
H     -5.83300000     12.41200000      2.97100000
O    -11.91100000     12.47800000      5.21300000
H    -12.27500000     12.13500000      6.02900000
H    -12.08400000     11.79300000      4.56700000
O      3.43800000     16.68500000     -3.96900000
H      2.59700000     16.86300000     -4.39100000
H      3.26000000     15.95500000     -3.37800000
O     -4.51800000    -12.44400000     -0.88200000
H     -4.30300000    -12.80000000     -0.02000000
H     -5.27400000    -12.95500000     -1.17000000
O      1.66700000     -5.73500000      6.33400000
H      0.89500000     -6.30000000      6.31500000
H      1.90500000     -5.62300000      5.41400000
O      3.46500000      5.76900000     -0.05200000
H      3.55300000      4.91600000      0.37400000
H      4.31200000      6.19400000      0.08700000
O      6.80900000     -6.62400000      6.84900000
H      6.57700000     -7.44600000      6.41700000
H      5.99600000     -6.33200000      7.26200000
O    -17.35700000     -1.72400000     -5.01500000
H    -16.80800000     -0.96800000     -4.80900000
H    -17.04700000     -2.41300000     -4.42700000
O     -3.01300000     -5.35500000     -5.34800000
H     -2.73600000     -6.17000000     -5.76800000
H     -2.48000000     -5.30100000     -4.55500000
O     11.33800000     -0.62400000     -0.41800000
H     10.72100000     -1.32200000     -0.19800000
H     11.41900000     -0.66800000     -1.37100000
O     10.08600000      5.87700000      7.93500000
H     10.39100000      5.14300000      8.47000000
H     10.88700000      6.32300000      7.66200000
O     -6.10200000     13.19600000     -9.16500000
H     -6.15100000     12.98000000    -10.09600000
H     -5.21700000     12.93800000     -8.90600000
O      3.74400000     -6.56800000    -14.90000000
H      4.57600000     -6.91800000    -14.58300000
H      3.85700000     -5.61800000    -14.87100000
O     -6.49300000     -6.60500000     -5.59300000
H     -5.95500000     -6.21500000     -4.90500000
H     -7.39400000     -6.45900000     -5.30500000
O     -1.53500000     -9.78100000      1.26000000
H     -2.48100000     -9.67100000      1.35200000
H     -1.23800000    -10.04400000      2.13100000
O     -5.55200000      2.54300000     15.45100000
H     -6.16000000      2.45800000     16.18500000
H     -5.21100000      3.43400000     15.52400000
O    -14.23900000     -9.06200000     -4.67900000
H    -13.42000000     -8.73000000     -4.31200000
H    -14.63000000     -9.57100000     -3.96800000
O      3.93000000      9.80300000     -7.45700000
H      4.07800000     10.39900000     -8.19100000
H      3.44000000     10.32400000     -6.82000000
O      4.37700000      1.43700000     -9.51900000
H      3.66500000      1.90100000     -9.96000000
H      3.95300000      0.98700000     -8.78900000
O    -13.59600000      9.31000000     -1.47000000
H    -13.11800000      8.54500000     -1.15000000
H    -13.00100000     10.04500000     -1.31900000
O     -1.06800000     -8.98800000    -15.02900000
H     -0.44400000     -9.59600000    -14.63300000
H     -1.84100000     -9.52200000    -15.21300000
O     -7.29700000     10.56700000      4.30400000
H     -6.52200000     10.02900000      4.14700000
H     -7.28100000     10.74200000      5.24500000
O      8.79300000      2.84300000     -1.62700000
H      8.14200000      3.45500000     -1.28300000
H      9.57600000      3.00600000     -1.10200000
O     15.93000000      5.15200000     -8.97100000
H     15.04900000      4.92900000     -8.67200000
H     15.89300000      5.05300000     -9.92200000
O     14.19400000     -6.07100000      7.70300000
H     13.66100000     -5.84000000      6.94200000
H     15.08400000     -5.82200000      7.45700000
O     -4.05600000     -0.12300000      0.84400000
H     -4.46600000      0.58700000      0.34900000
H     -4.36600000     -0.92200000      0.41800000
O     15.15400000     -0.00400000     -3.75900000
H     14.59400000      0.29000000     -4.47700000
H     15.88100000     -0.45300000     -4.19100000
O    -14.17300000     -7.68600000     -1.74200000
H    -14.64900000     -8.48900000     -1.53200000
H    -13.58000000     -7.93700000     -2.45100000
O     -4.03300000      9.78000000     10.91800000
H     -3.84200000      9.14600000     11.60900000
H     -4.25000000     10.58600000     11.38600000
O     -8.32500000     -9.72400000    -10.55100000
H     -8.14000000     -9.22700000    -11.34900000
H     -8.53200000     -9.05700000     -9.89700000
O     13.52400000      4.66000000     -0.91100000
H     12.77900000      5.23900000     -1.07100000
H     13.53300000      4.53900000      0.03900000
O     10.25400000     10.76800000     -8.12900000
H      9.79000000     10.32600000     -8.84000000
H     11.11200000     10.34400000     -8.10300000
O     -5.11400000      2.49000000      0.10200000
H     -6.03400000      2.55500000      0.35500000
H     -4.73800000      3.33600000      0.34700000
O     -5.70300000    -10.02500000    -13.74600000
H     -5.54700000     -9.85500000    -14.67400000
H     -5.37600000    -10.91500000    -13.60800000
O      7.40200000      0.38100000     -2.66900000
H      8.03500000     -0.33700000     -2.65700000
H      7.88000000      1.12800000     -2.30800000
O     13.67200000     -2.86400000      9.01200000
H     14.37400000     -2.63100000      9.61900000
H     13.77100000     -3.80800000      8.88300000
O     -1.63000000     -0.81000000      8.82400000
H     -2.11200000     -1.63700000      8.80000000
H     -2.22800000     -0.19700000      9.25100000
O     -4.42300000      5.43000000     11.84300000
H     -4.59800000      5.75000000     12.72800000
H     -5.12900000      5.79800000     11.31100000
O     -9.61700000      3.42500000    -10.84900000
H     -9.86900000      3.64100000    -11.74700000
H     -9.15700000      4.20300000    -10.53500000
O     -7.02100000     -6.69200000     14.17100000
H     -7.52600000     -7.03600000     14.90700000
H     -6.36500000     -6.12400000     14.57400000
O     12.24900000     12.52400000     -1.40200000
H     12.14000000     11.81400000     -2.03500000
H     11.87600000     13.29100000     -1.83500000
O     -5.71500000     13.89000000      5.06400000
H     -5.43000000     13.44800000      5.86400000
H     -6.53700000     14.31700000      5.30800000
O    -11.78300000     10.59700000      0.17800000
H    -10.93700000     10.79500000     -0.22200000
H    -11.57300000     10.36500000      1.08200000
O    -12.31700000      1.96800000      9.05500000
H    -11.75300000      2.48700000      9.62800000
H    -13.18100000      2.01000000      9.46700000
O     -6.40600000      6.71200000      7.31200000
H     -5.65600000      6.69600000      7.90700000
H     -6.03200000      6.93500000      6.46000000
O     -1.66900000     -4.53800000     10.56000000
H     -2.31200000     -5.20800000     10.78900000
H     -1.87700000     -3.80000000     11.13300000
O     10.30800000      7.59400000      3.82600000
H      9.88500000      6.85100000      4.25700000
H     11.22800000      7.33900000      3.75700000
O      5.90900000     -4.07600000      2.60100000
H      6.52900000     -4.06600000      3.33000000
H      6.36300000     -3.61500000      1.89500000
O     -6.50400000      5.63700000     -6.34800000
H     -5.67300000      5.89700000     -5.95000000
H     -6.82500000      6.43300000     -6.77300000
O     -2.60200000     -7.96700000     -2.38400000
H     -2.86200000     -8.20900000     -3.27300000
H     -3.22000000     -8.43200000     -1.81900000
O     -9.59400000     -2.09500000      2.50400000
H     -9.54000000     -1.33300000      3.08100000
H     -9.69400000     -2.83900000      3.09900000
O     -2.64800000      6.76300000     -0.44800000
H     -2.47300000      5.83700000     -0.61100000
H     -2.05600000      7.22700000     -1.03900000
O      4.66300000     -0.84600000    -13.85500000
H      5.41800000     -1.23600000    -14.29500000
H      3.92000000     -1.37900000    -14.13700000
O     11.47600000      3.66500000    -10.54400000
H     10.94100000      3.96100000    -11.28000000
H     12.07500000      4.39200000    -10.37500000
O     -0.78300000     -5.50000000     -3.71300000
H     -0.09400000     -5.66900000     -4.35500000
H     -0.33900000     -5.54500000     -2.86600000
O     -2.58800000    -14.70800000    -10.44500000
H     -1.91600000    -14.03200000    -10.53300000
H     -2.88500000    -14.63400000     -9.53800000
O      9.36700000      5.52700000     -9.14800000
H      9.73200000      4.76100000     -8.70500000
H      8.47700000      5.60200000     -8.80400000
O     -4.07300000     -1.93600000    -16.24800000
H     -4.32300000     -2.26800000    -17.11100000
H     -4.82400000     -1.41500000    -15.96500000
O      6.78100000    -13.64000000     -1.14700000
H      7.43100000    -13.05500000     -1.53500000
H      6.01900000    -13.08100000     -0.99200000
O    -13.41300000     -6.96700000    -10.80300000
H    -12.81100000     -6.87400000    -11.54200000
H    -12.94200000     -6.58900000    -10.06100000
O     -3.18800000     -0.58800000    -10.26800000
H     -3.81700000     -0.19700000     -9.66300000
H     -2.33400000     -0.41400000     -9.87100000
O     -2.08900000     13.20800000      8.13300000
H     -1.71300000     13.70700000      8.85900000
H     -1.48000000     13.34400000      7.40800000
O      4.43800000    -15.55300000      6.11500000
H      4.36300000    -16.00000000      5.27100000
H      3.88800000    -14.77600000      6.02300000
O      8.73900000      5.60600000     -0.05900000
H      7.82000000      5.70700000     -0.30800000
H      8.72800000      4.94900000      0.63700000
O     -6.91900000     -7.26300000     -2.60900000
H     -7.44400000     -6.84300000     -1.92800000
H     -6.35700000     -6.56400000     -2.94400000
O      3.20000000      1.91800000     16.03700000
H      3.36400000      2.84400000     16.21900000
H      4.01600000      1.60200000     15.65000000
O     -1.77300000      4.18600000     -0.91000000
H     -2.65100000      3.93600000     -1.19900000
H     -1.25500000      3.38600000     -0.99900000
O     -0.02300000     11.54600000    -11.76400000
H     -0.01600000     11.67600000    -12.71200000
H     -0.19500000     12.41600000    -11.40400000
O      6.05000000     -0.58200000     13.57400000
H      5.34200000     -0.29900000     12.99500000
H      6.65700000     -1.04900000     12.99900000
O     11.63700000      8.74600000      0.12400000
H     10.94300000      9.04700000     -0.46200000
H     11.99000000      9.54800000      0.50800000
O     -0.16000000      0.63200000    -10.63100000
H      0.55100000      0.29000000    -11.17300000
H      0.03100000      0.30500000     -9.75200000
O     -4.02300000      3.45700000     -2.13600000
H     -4.59800000      3.19700000     -2.85600000
H     -4.28500000      2.89800000     -1.40500000
O     -3.50400000     -6.05000000     -9.83600000
H     -3.30800000     -6.91800000     -9.48300000
H     -4.02300000     -5.62600000     -9.15300000
O     -2.60300000      5.71700000    -11.97000000
H     -2.19100000      6.43600000    -12.44700000
H     -3.25200000      5.36500000    -12.58000000
O     -6.67200000      7.17400000    -11.09400000
H     -5.84400000      6.76000000    -10.85000000
H     -6.44700000      8.09300000    -11.23900000
O      4.58000000      0.80900000     11.62400000
H      5.38900000      0.99500000     11.14800000
H      3.88300000      1.00500000     10.99700000
O      3.05100000     -7.94000000     -4.83200000
H      3.61000000     -7.16700000     -4.91300000
H      3.49300000     -8.48800000     -4.18300000
O     10.64100000    -10.04600000     10.51900000
H     11.24200000    -10.65800000     10.09500000
H     10.04100000     -9.77700000      9.82400000
O      1.03000000     14.92600000     -5.46600000
H      1.57000000     14.29200000     -4.99300000
H      0.21900000     14.97300000     -4.96000000
O      9.04900000    -10.16700000     -9.76600000
H      8.96700000    -11.03800000     -9.37700000
H      8.44800000    -10.18100000    -10.51100000
O     15.56700000      1.09000000     -0.13300000
H     15.53900000      2.00800000     -0.40100000
H     16.24000000      0.69800000     -0.69000000
O    -13.47500000      2.38700000      3.51000000
H    -13.19200000      2.40500000      4.42400000
H    -13.12700000      1.56300000      3.16800000
O      9.93500000     -0.09500000      5.02700000
H     10.49300000     -0.61600000      4.45000000
H     10.51400000      0.17800000      5.73800000
O     15.66700000      4.86200000      5.63100000
H     16.50200000      4.42400000      5.46800000
H     15.81700000      5.77000000      5.36900000
O     13.55300000      0.44400000     -5.92800000
H     12.62400000      0.21400000     -5.95700000
H     13.72300000      0.86100000     -6.77300000
O     -8.71500000     12.78200000      2.74400000
H     -7.86700000     13.01400000      2.36300000
H     -8.50000000     12.18800000      3.46200000
O      0.85600000     -9.78800000    -12.97300000
H      1.16600000     -9.00200000    -12.52300000
H      1.65100000    -10.19300000    -13.32100000
O     -4.45900000     11.80000000     12.68600000
H     -4.09000000     11.68900000     13.56200000
H     -3.90300000     12.46000000     12.27300000
O      3.77100000      2.08100000      7.42500000
H      3.93000000      1.14600000      7.55700000
H      3.15600000      2.31800000      8.11900000
O      4.08400000      5.08300000      7.11000000
H      4.77600000      5.08800000      6.44800000
H      3.78900000      4.17200000      7.14100000
O     -6.28600000     -9.61300000     -1.42500000
H     -7.14000000     -9.82400000     -1.04700000
H     -6.41400000     -8.76100000     -1.84300000
O      4.12900000     -5.32800000      4.35900000
H      4.63800000     -4.74800000      3.79300000
H      4.57000000     -6.17500000      4.29100000
O     -3.22100000     -8.88800000     -8.54400000
H     -4.12800000     -8.60100000     -8.43400000
H     -3.16100000     -9.69600000     -8.03500000
O     -2.03600000    -12.76400000      3.71100000
H     -1.38700000    -13.39100000      4.03100000
H     -1.57700000    -11.92400000      3.70800000
O      2.56300000     -5.04800000    -11.70700000
H      1.79300000     -5.20800000    -11.16100000
H      2.84100000     -4.16200000    -11.47500000
O     -9.44200000      4.26900000      1.33000000
H    -10.07600000      3.99100000      1.99100000
H     -8.97200000      4.99500000      1.73800000
O      5.97000000      3.81600000    -12.19100000
H      6.18100000      2.99500000    -12.63500000
H      5.09100000      3.67800000    -11.83700000
O     -4.52200000    -16.36900000     -1.94900000
H     -4.85800000    -16.92100000     -2.65500000
H     -5.19400000    -16.41500000     -1.26900000
O     16.49800000      5.01500000     -0.68000000
H     15.65200000      4.93000000     -1.11900000
H     17.10200000      5.28400000     -1.37200000
O     -7.20300000    -12.84100000     -0.76700000
H     -6.79400000    -13.54500000     -0.26400000
H     -7.24700000    -12.10400000     -0.15800000
O      2.82000000      6.57100000      3.84800000
H      2.64300000      5.73900000      4.28500000
H      2.00100000      7.06100000      3.92400000
O      7.69600000      6.02800000    -12.01700000
H      6.96300000      6.64300000    -12.00500000
H      7.30100000      5.18000000    -11.81400000
O      3.86400000      0.41900000     -4.77000000
H      3.99200000      1.25200000     -4.31600000
H      4.70300000      0.24600000     -5.19600000
O    -12.46800000      1.70400000     -9.79200000
H    -12.89400000      0.88400000     -9.54200000
H    -11.61100000      1.66800000     -9.36800000
O      1.86400000     -0.37600000      6.49700000
H      1.50500000     -1.26300000      6.50400000
H      2.68500000     -0.44700000      6.98500000
O      4.95900000     -3.11400000     14.78600000
H      5.42500000     -3.19200000     15.61800000
H      5.07900000     -2.20000000     14.52900000
O      0.04400000     -5.76000000    -14.64600000
H      0.40400000     -6.45500000    -15.19800000
H     -0.06000000     -6.16800000    -13.78700000
O      5.65000000     -7.23400000      0.43800000
H      5.12400000     -6.44500000      0.31100000
H      6.45800000     -7.06500000     -0.04700000
O      8.91600000     -9.31100000      8.61100000
H      8.79600000     -9.54200000      7.69000000
H      8.02700000     -9.25900000      8.96300000
O    -14.33300000      3.27900000     -3.46400000
H    -13.38200000      3.37000000     -3.40900000
H    -14.64200000      3.45600000     -2.57600000
O     -2.45500000      2.84400000    -15.84500000
H     -1.70200000      2.76500000    -15.25800000
H     -2.10600000      3.27200000    -16.62600000
O     -2.38500000      5.43900000     -7.90900000
H     -2.56000000      4.52100000     -8.11400000
H     -1.43000000      5.49600000     -7.86100000
O      0.15400000      9.06800000    -10.31300000
H      0.19500000      9.94100000    -10.70300000
H     -0.17300000      9.21700000     -9.42600000
O     -9.12600000      0.58200000      3.41300000
H     -8.56100000      0.87600000      2.69800000
H     -8.57000000      0.62600000      4.19100000
O     11.25100000      2.34600000     -0.63300000
H     11.92600000      2.70700000     -1.20700000
H     11.20300000      1.42000000     -0.87200000
O     -5.40200000     -5.16700000     -7.73300000
H     -5.68300000     -5.58100000     -6.91700000
H     -5.97100000     -4.40300000     -7.82300000
O      7.82900000     -2.51000000    -12.54600000
H      8.28100000     -2.75600000    -11.73900000
H      7.99300000     -1.57100000    -12.63600000
O     -5.27100000      2.05000000     10.40000000
H     -5.64900000      2.55300000     11.12100000
H     -5.46700000      2.56700000      9.61800000
O     -8.78100000     -8.46500000      7.25200000
H     -9.04100000     -7.98900000      6.46400000
H     -8.83800000     -9.38800000      7.00400000
O      6.50400000    -12.98500000     -6.45400000
H      6.85700000    -12.10000000     -6.54400000
H      7.17300000    -13.46100000     -5.96100000
O     -0.11700000    -16.53200000     -3.62000000
H     -0.79200000    -15.98800000     -4.02600000
H     -0.56800000    -17.34500000     -3.39400000
O    -15.89200000     -4.77500000     -6.34900000
H    -15.50900000     -5.64800000     -6.43500000
H    -16.64100000     -4.89800000     -5.76600000
O     -1.30200000     -8.04500000      5.44200000
H     -1.61500000     -8.48200000      6.23300000
H     -1.10900000     -7.15000000      5.72300000
O     17.65000000      0.13000000      6.01600000
H     17.73100000      0.94400000      6.51300000
H     16.81700000      0.21500000      5.55100000
O     -0.22900000      3.82900000    -14.20000000
H      0.64900000      3.77600000    -14.57800000
H     -0.44200000      4.76200000    -14.21900000
O      3.73700000      2.85700000      3.73700000
H      4.36000000      3.32000000      4.29700000
H      2.88300000      3.20600000      3.99000000
O     10.58600000     -6.98500000      9.41100000
H     10.00000000     -7.67000000      9.08900000
H     11.44500000     -7.40500000      9.45300000
O      1.03600000     -5.55000000     -5.63100000
H      1.61600000     -4.79200000     -5.69000000
H      1.37100000     -6.16000000     -6.28800000
O      5.07200000      3.96700000     12.53400000
H      5.21500000      4.10800000     11.59800000
H      4.41200000      3.27400000     12.57300000
O    -10.84100000     12.21000000     -3.23900000
H    -10.94000000     11.25900000     -3.19600000
H    -11.35300000     12.47000000     -4.00500000
O     -8.53400000     -5.81900000     -0.77700000
H     -8.85600000     -5.45000000     -1.59900000
H     -8.05000000     -5.10300000     -0.36600000
O    -16.90200000     -0.79800000      5.44700000
H    -17.33800000     -0.97000000      6.28100000
H    -16.46600000      0.04400000      5.57400000
O     -3.05200000      9.11500000    -10.11600000
H     -3.40500000      8.31000000    -10.49400000
H     -3.28900000      9.79800000    -10.74400000
O      7.19800000     -2.47800000     12.02600000
H      6.47400000     -2.76700000     11.47100000
H      7.91500000     -2.30900000     11.41400000
O      6.46600000     -2.27700000      0.45600000
H      5.88400000     -1.84600000     -0.16900000
H      6.88600000     -1.55800000      0.92800000
O     11.16000000     -7.17400000     -3.01200000
H     11.95900000     -6.89300000     -2.56600000
H     10.90500000     -6.42100000     -3.54500000
O     -9.24100000     13.59400000     -0.02500000
H     -9.42600000     13.72500000      0.90500000
H     -8.66500000     12.83000000     -0.04900000
O     16.01800000      7.69300000     -3.23900000
H     15.08100000      7.55800000     -3.09700000
H     16.20800000      7.22100000     -4.05000000
O     -7.83900000     10.99000000      7.15600000
H     -7.34100000     10.61800000      7.88400000
H     -8.21500000     11.79600000      7.50900000
O      3.09100000     10.18900000     -3.98700000
H      3.71600000     10.28800000     -3.26800000
H      3.01900000      9.24300000     -4.11400000
O     -2.78600000     -0.28000000     -5.18700000
H     -1.88400000     -0.20600000     -4.87400000
H     -3.02100000     -1.19300000     -5.02500000
O     -3.41800000     -3.92000000    -14.25200000
H     -2.57500000     -3.90100000    -13.79900000
H     -3.41100000     -3.13800000    -14.80400000
O    -11.46800000     -8.48800000     -6.31400000
H    -12.18000000     -9.04000000     -6.63900000
H    -10.75600000     -9.10000000     -6.12700000
O     -0.34700000      2.16900000     -5.81700000
H      0.39500000      2.52600000     -6.30500000
H     -0.09900000      1.26200000     -5.63500000
O     -9.70500000     -4.72300000     14.35900000
H    -10.32800000     -4.93200000     13.66300000
H    -10.08700000     -5.11000000     15.14700000
O     -0.24600000     10.67400000      8.81700000
H     -0.39500000     11.58000000      8.54900000
H      0.53800000     10.40800000      8.33700000
O     -6.92900000    -10.94200000     -6.65600000
H     -6.74900000    -11.16600000     -7.56900000
H     -6.76900000    -11.75400000     -6.17400000
O    -13.45300000     10.60800000      6.68200000
H    -13.56900000     10.96200000      5.80000000
H    -13.02200000      9.76400000      6.54600000
O      0.49900000     11.56700000      1.67800000
H      0.74200000     10.65800000      1.50400000
H     -0.40300000     11.63800000      1.36500000
O    -12.00500000     -3.15300000      8.51900000
H    -12.29200000     -2.24100000      8.49500000
H    -11.49200000     -3.26500000      7.71900000
O     12.14600000     -3.02600000      4.62400000
H     11.96500000     -3.94700000      4.43500000
H     12.87200000     -3.04800000      5.24800000
O     -5.04300000     15.46000000      1.72000000
H     -5.77300000     14.85500000      1.85200000
H     -4.76800000     15.30900000      0.81600000
O     -9.62000000    -11.84400000     -9.18500000
H     -9.33200000    -11.02500000     -9.58800000
H     -9.65200000    -12.46900000     -9.90900000
O      1.20200000     -4.13900000    -17.15300000
H      0.72500000     -4.88200000    -16.78200000
H      0.64200000     -3.38300000    -16.97800000
O    -13.69800000     -5.07400000     -3.86100000
H    -14.61200000     -5.30400000     -4.03000000
H    -13.71100000     -4.66700000     -2.99400000
O     -2.78900000     -1.48900000      3.04800000
H     -2.98600000     -0.92200000      2.30300000
H     -2.80600000     -0.90300000      3.80500000
O     -1.84000000     17.57200000      3.22600000
H     -1.79900000     16.99100000      2.46500000
H     -2.49200000     17.17000000      3.79900000
O     12.99000000     -4.79300000    -10.53200000
H     12.89000000     -5.73400000    -10.67800000
H     13.85500000     -4.58600000    -10.88500000
O      3.74300000    -12.28900000     -7.11300000
H      4.43300000    -12.78000000     -6.66700000
H      3.12600000    -12.05800000     -6.41800000
O      6.91200000      9.40100000      5.10900000
H      6.17700000      9.10600000      4.57200000
H      7.37800000     10.02600000      4.55300000
O      5.17900000     14.63300000     -4.64400000
H      5.41200000     14.63800000     -5.57200000
H      4.63600000     15.41300000     -4.53000000
O     -9.58900000      0.61400000      9.85700000
H    -10.00300000      0.25600000      9.07200000
H     -9.23700000      1.45900000      9.57700000
O     -1.88300000    -15.49500000      1.76400000
H     -2.08800000    -16.27000000      2.28800000
H     -2.68700000    -14.97600000      1.77900000
O    -15.36900000      6.43400000     -2.31200000
H    -15.00600000      5.95900000     -3.06000000
H    -15.44000000      7.33900000     -2.61500000
O    -10.65000000    -11.29100000     -3.20700000
H     -9.96400000    -11.95400000     -3.13000000
H    -10.56800000    -10.96500000     -4.10400000
O     -4.44800000     -4.47800000      5.22400000
H     -5.15300000     -3.83600000      5.13800000
H     -4.85100000     -5.31000000      4.97400000
O     -8.12100000    -14.01700000      3.92800000
H     -7.87000000    -14.88300000      3.60800000
H     -8.99100000    -14.14400000      4.30700000
O      5.70300000      8.85800000      0.95800000
H      6.60700000      8.55300000      0.88200000
H      5.61100000      9.51100000      0.26400000
O     10.66000000     13.75200000      4.42000000
H     11.50900000     13.43600000      4.11100000
H     10.61600000     14.65800000      4.11300000
O     -0.80600000     -5.60300000      8.35200000
H     -1.27100000     -5.39600000      7.54100000
H     -1.23900000     -5.06900000      9.01900000
O      2.87900000     -5.11100000     14.34200000
H      3.67000000     -4.57700000     14.26100000
H      2.43900000     -4.77000000     15.12100000
O      3.87700000     -4.05500000    -16.79900000
H      4.45300000     -4.49100000    -17.42700000
H      2.99600000     -4.34000000    -17.04400000
O     15.08800000     -0.43700000      4.33600000
H     14.85200000     -1.25000000      4.78200000
H     14.38600000      0.17300000      4.56100000
