# Supplementary material for: Integrated Multiscale Multilevel Approach to Open Shell Molecular Systems
Source: J Chem Theory Comput. 2023 Feb 13;19(5):1446–56. doi: 10.1021/acs.jctc.2c00805 (PMC10018740; doi:10.1021/acs.jctc.2c00805)
Supplement: Supplementary file 2 — ct2c00805_si_002.zip [file ct2c00805_si_002.zip › structures/PROXYL/frame20.xyz]

2597

C     -1.55000000      0.35900000      1.12200000
H     -2.06600000      1.16900000      1.63800000
H     -1.67600000     -0.57900000      1.66300000
C     -0.07900000      0.72700000      0.99200000
C      0.21600000      2.21600000      0.78400000
H     -0.20500000      2.56100000     -0.16000000
H      1.28000000      2.35500000      0.58900000
H     -0.06000000      2.77600000      1.67700000
C      0.66400000      0.31100000      2.26000000
H      1.71900000      0.58800000      2.25500000
H      0.19100000      0.91800000      3.03100000
H      0.51500000     -0.75900000      2.40800000
N      0.39300000     -0.04200000     -0.16000000
O      1.59300000     -0.19500000     -0.41600000
C     -0.70900000     -0.85900000     -0.83600000
C     -0.53400000     -0.70100000     -2.30900000
H      0.37500000     -1.20700000     -2.63500000
H     -1.36300000     -1.13200000     -2.86900000
H     -0.39500000      0.36900000     -2.46800000
C     -0.53500000     -2.34400000     -0.40900000
H     -0.62300000     -2.47600000      0.66900000
H      0.43400000     -2.62500000     -0.82100000
H     -1.25700000     -3.04700000     -0.82600000
C     -1.96900000     -0.01500000     -0.25600000
H     -2.07500000      0.83600000     -0.92900000
H     -2.89100000     -0.58300000     -0.13500000
O     15.11700000      6.35400000      3.27700000
H     14.93400000      6.64300000      4.17100000
H     14.37500000      6.67600000      2.76400000
O     -9.88700000     14.67200000     -5.41100000
H     -9.43300000     14.61900000     -4.57000000
H    -10.81000000     14.77400000     -5.17800000
O     -3.31600000    -15.06800000     -9.60300000
H     -3.84900000    -14.88200000    -10.37600000
H     -2.59300000    -14.44200000     -9.65500000
O      2.59700000    -11.13800000     11.14100000
H      2.92200000    -11.45000000     10.29600000
H      1.96100000    -10.45900000     10.91700000
O     -6.19500000     -2.07500000     -9.47100000
H     -6.33200000     -2.35100000    -10.37700000
H     -5.84400000     -2.85100000     -9.03400000
O    -11.93200000     -1.16600000      4.52800000
H    -12.12800000     -0.45600000      5.13900000
H    -12.77300000     -1.60300000      4.39100000
O     16.25900000      3.87800000     -3.35900000
H     17.00300000      4.45100000     -3.17600000
H     16.60200000      2.99300000     -3.23500000
O     -1.61400000     10.75600000    -13.05500000
H     -1.32500000     11.25600000    -13.81800000
H     -1.19300000      9.90200000    -13.15400000
O    -12.21600000     -9.15100000      3.50700000
H    -12.97900000     -8.94600000      4.04800000
H    -12.49000000     -8.93800000      2.61500000
O    -16.02600000      3.54800000     -4.07000000
H    -16.10000000      4.50100000     -4.01000000
H    -15.12200000      3.39500000     -4.34400000
O      5.36900000      0.53800000     10.26600000
H      4.45300000      0.46300000     10.53100000
H      5.34900000      1.09500000      9.48800000
O     10.69400000     -6.94200000      3.87500000
H      9.92200000     -7.33500000      3.46700000
H     10.39700000     -6.08000000      4.16800000
O      2.02500000      1.41500000     -6.75700000
H      1.48100000      2.15900000     -7.01400000
H      1.41600000      0.67800000     -6.71000000
O    -14.06100000     -0.58500000     -4.49100000
H    -14.03100000     -1.54000000     -4.42800000
H    -13.29400000     -0.35500000     -5.01500000
O      4.94800000     14.85200000     -1.25100000
H      5.39200000     14.20200000     -1.79600000
H      5.02700000     14.51300000     -0.36000000
O     -8.71200000      1.27500000     -3.47200000
H     -8.93900000      0.34700000     -3.41000000
H     -7.76700000      1.28100000     -3.62600000
O     -0.73000000     -4.20700000     -3.41200000
H     -0.59400000     -5.05300000     -2.98400000
H     -1.67700000     -4.07000000     -3.37500000
O     10.70400000      0.08300000     -3.89400000
H     10.50800000      0.73900000     -4.56300000
H     11.66000000      0.05400000     -3.86000000
O     -5.79800000     11.38600000      9.35000000
H     -5.46800000     11.23900000     10.23600000
H     -6.11600000     10.52800000      9.06700000
O     -0.75400000     -7.04400000     -2.53300000
H     -1.00200000     -7.30300000     -1.64600000
H     -0.02600000     -7.62400000     -2.75700000
O     -5.63200000     -1.98800000     -0.09600000
H     -6.13200000     -1.86000000      0.71000000
H     -5.12300000     -2.78300000      0.06100000
O     -9.57000000     11.67400000      2.59000000
H     -9.07800000     11.29700000      1.86200000
H    -10.48300000     11.64400000      2.30400000
O     -6.53200000     -2.46900000      6.04000000
H     -7.22000000     -2.84800000      5.49200000
H     -6.83600000     -2.60700000      6.93700000
O     -3.04600000      2.73500000     10.07800000
H     -2.91600000      3.59400000      9.67800000
H     -3.76700000      2.86400000     10.69400000
O      5.25500000     14.09100000      1.33200000
H      5.11800000     14.20400000      2.27300000
H      6.08600000     13.62000000      1.26600000
O     14.88800000     -5.61900000     -2.18000000
H     14.46300000     -5.59200000     -1.32200000
H     14.16300000     -5.65200000     -2.80500000
O     -0.70100000     -8.58000000     -5.22800000
H     -0.42300000     -7.70500000     -5.49800000
H     -1.62700000     -8.47900000     -5.00700000
O     -6.53900000     -8.53000000     -1.22400000
H     -6.28800000     -8.54300000     -2.14800000
H     -5.81400000     -8.08500000     -0.78600000
O    -14.16500000      9.89600000      3.32900000
H    -13.89300000     10.04500000      4.23500000
H    -14.99800000     10.36100000      3.24900000
O    -13.91900000     -0.61800000     -1.16600000
H    -14.80500000     -0.37500000     -1.43500000
H    -13.58000000      0.16100000     -0.72600000
O      4.21600000    -11.40300000    -12.06600000
H      4.13800000    -12.35600000    -12.12100000
H      4.79800000    -11.16900000    -12.78900000
O     -1.38000000     -4.73000000      1.25800000
H     -0.43900000     -4.69900000      1.08300000
H     -1.47200000     -5.37700000      1.95700000
O      7.46700000     11.77700000      5.27300000
H      7.15400000     11.31700000      6.05200000
H      8.08400000     12.42700000      5.61000000
O     10.36500000    -13.97700000     -1.16000000
H      9.83000000    -14.54700000     -0.60700000
H     10.92300000    -14.57800000     -1.65400000
O      4.85400000     -5.10200000     -2.49600000
H      4.04000000     -4.64900000     -2.27600000
H      5.46400000     -4.40000000     -2.72400000
O      3.42200000     13.55300000    -10.11800000
H      3.69700000     14.35600000     -9.67500000
H      2.67100000     13.24500000     -9.61100000
O     -1.80900000      5.62600000     13.07800000
H     -1.50800000      5.25200000     12.25000000
H     -1.81200000      6.57200000     12.92600000
O     10.01800000      6.43600000     -3.73800000
H     10.71700000      6.98200000     -4.09800000
H     10.44000000      5.59500000     -3.55900000
O     -5.24400000    -11.54600000     -5.24200000
H     -5.72000000    -11.17300000     -4.50000000
H     -4.40600000    -11.82500000     -4.87300000
O     -6.97600000      5.35000000     -8.54000000
H     -6.89500000      4.39700000     -8.50800000
H     -6.30800000      5.62700000     -9.16700000
O     -6.45300000     13.49200000      3.14500000
H     -6.05900000     12.62600000      3.24800000
H     -5.81400000     14.09300000      3.52800000
O     -8.94300000      4.65200000    -11.50800000
H     -8.07600000      4.25200000    -11.43100000
H     -9.27600000      4.67700000    -10.61100000
O     -0.60700000    -17.71200000     -5.90200000
H     -0.27500000    -16.98200000     -5.38000000
H     -0.13900000    -17.64500000     -6.73400000
O     -5.05700000     -1.75000000     11.79400000
H     -4.48500000     -1.11700000     12.22600000
H     -4.53700000     -2.55200000     11.74900000
O     -6.36200000     -1.05800000     -5.28300000
H     -6.94100000     -1.59100000     -5.82700000
H     -6.07500000     -1.64900000     -4.58700000
O     -5.28200000      4.42300000     16.83600000
H     -4.54000000      3.82300000     16.92100000
H     -5.51600000      4.64200000     17.73800000
O    -15.99400000      6.31300000     -3.32800000
H    -15.99500000      7.04900000     -3.93900000
H    -15.65300000      6.67900000     -2.51200000
O     -8.66400000    -12.14500000      3.87600000
H     -9.10500000    -11.42600000      4.32800000
H     -7.90800000    -12.34600000      4.42700000
O      4.40400000     -1.88700000    -11.18600000
H      3.57400000     -2.23800000    -10.86300000
H      4.39100000     -2.06800000    -12.12600000
O     -5.62300000     -3.87300000     16.27700000
H     -6.00500000     -4.51800000     15.68300000
H     -6.08300000     -4.00700000     17.10500000
O     17.38700000      1.86000000     -5.99900000
H     17.60900000      1.05100000     -6.45900000
H     16.65200000      2.22200000     -6.49300000
O      3.45600000     -8.04700000     -9.71700000
H      3.01800000     -7.74200000    -10.51100000
H      4.06500000     -8.71900000    -10.02200000
O      3.25600000      3.05100000    -16.54200000
H      2.68000000      3.08500000    -17.30700000
H      3.78900000      2.26800000    -16.67900000
O     -3.37400000    -11.66700000      5.26600000
H     -3.94100000    -11.59400000      4.49800000
H     -2.66700000    -12.24900000      4.98700000
O      9.30300000      9.60700000     -4.06800000
H      9.93300000      9.50800000     -3.35400000
H      8.58500000      9.01700000     -3.83700000
O     15.20200000      3.68100000     -6.97900000
H     14.46000000      3.11700000     -7.19700000
H     15.38300000      4.16200000     -7.78600000
O     -8.56000000    -10.50200000     -1.81400000
H     -8.74200000    -11.28000000     -1.28700000
H     -8.00500000     -9.95800000     -1.25400000
O      3.65700000      8.97100000     -8.05800000
H      4.51000000      8.58400000     -8.25600000
H      3.76300000      9.90000000     -8.26100000
O      7.22000000     -4.18600000      4.61500000
H      6.81400000     -4.62300000      5.36400000
H      6.82800000     -3.31200000      4.60700000
O      4.85800000     -9.97900000      1.98500000
H      4.03000000    -10.01200000      2.46500000
H      5.21000000    -10.86700000      2.05400000
O     10.84500000     -5.14400000      7.00500000
H     11.56000000     -5.76300000      7.15300000
H     10.21700000     -5.33200000      7.70300000
O     -8.77100000     -5.53500000     -6.33000000
H     -9.50800000     -5.77100000     -5.76600000
H     -8.22200000     -6.31900000     -6.34800000
O     -5.18700000     -7.07100000      5.35500000
H     -5.25800000     -7.72100000      6.05300000
H     -4.24600000     -6.99600000      5.19400000
O     -2.46000000     17.43900000     -0.51700000
H     -1.91400000     17.70200000      0.22400000
H     -2.04300000     16.64600000     -0.85200000
O     -2.64000000     -4.60500000    -14.27100000
H     -2.30100000     -4.92300000    -13.43400000
H     -3.44400000     -5.10600000    -14.41000000
O     10.86800000     -9.69700000     -4.80800000
H     10.02000000     -9.34400000     -4.53900000
H     10.84400000    -10.61300000     -4.53300000
O    -14.42200000     -0.29600000     -8.46000000
H    -14.99800000     -0.32100000     -9.22500000
H    -13.71100000      0.29200000     -8.71500000
O      4.54500000      5.06800000     -7.64300000
H      3.86100000      4.86300000     -8.28000000
H      4.94800000      5.87100000     -7.97300000
O     -1.02100000    -10.90700000     -2.25600000
H     -0.17900000    -10.56100000     -2.55100000
H     -1.35900000    -11.39100000     -3.00900000
O     -1.66600000    -11.62800000     -5.03700000
H     -1.74600000    -12.30800000     -5.70600000
H     -0.96900000    -11.05700000     -5.35900000
O    -14.57100000      1.41600000      1.75000000
H    -13.98900000      0.65900000      1.82100000
H    -14.42600000      1.74700000      0.86400000
O     10.06200000     -1.57100000     -6.88600000
H     10.92000000     -1.88600000     -6.60300000
H      9.91500000     -0.78000000     -6.36800000
O    -12.45100000     -6.10100000      3.56400000
H    -12.04900000     -5.24300000      3.70000000
H    -12.41300000     -6.52300000      4.42300000
O      1.41000000     10.56700000      6.11600000
H      0.70700000      9.92200000      6.03300000
H      2.21300000     10.06500000      5.97800000
O     11.15200000     -6.54500000    -11.47600000
H     11.08800000     -6.14900000    -12.34500000
H     10.29000000     -6.40500000    -11.08400000
O     -1.69300000      4.63700000    -16.47800000
H     -1.41900000      4.61700000    -15.56100000
H     -1.25500000      3.88400000    -16.87500000
O      3.54000000      2.57100000     16.16100000
H      3.43600000      1.73400000     15.70800000
H      4.06600000      3.10300000     15.56300000
O      5.37000000      6.81200000     11.60400000
H      5.43100000      6.90600000     12.55500000
H      6.11300000      6.25500000     11.37100000
O     10.41500000    -11.76600000     -3.15800000
H      9.83400000    -11.31000000     -2.55000000
H     10.37000000    -12.68400000     -2.89000000
O     -4.83800000     -5.94200000    -15.57400000
H     -5.21800000     -6.28600000    -16.38300000
H     -4.95800000     -6.64500000    -14.93600000
O    -10.91900000      2.14500000     -5.19200000
H    -10.42600000      2.32100000     -5.99300000
H    -10.28000000      2.26100000     -4.48800000
O     -7.29000000     -1.11900000      2.10500000
H     -7.63700000     -0.68700000      2.88500000
H     -8.05100000     -1.54200000      1.70700000
O      7.19600000      5.85300000      2.21600000
H      8.08400000      5.51000000      2.12000000
H      6.68900000      5.11600000      2.55600000
O     11.85600000     -3.95500000     10.99400000
H     12.27400000     -3.28900000     11.54000000
H     10.96900000     -4.03100000     11.34600000
O      0.53800000     -6.64700000      5.22800000
H      1.48700000     -6.62900000      5.35400000
H      0.28000000     -5.72600000      5.21600000
O      8.61500000     -8.12400000      2.63100000
H      8.76400000     -8.24500000      1.69300000
H      7.99000000     -7.40100000      2.68300000
O      6.99400000     -3.67900000     13.06400000
H      6.46600000     -3.80200000     12.27600000
H      7.06700000     -2.72900000     13.15700000
O      4.40700000     11.27400000      1.23000000
H      4.73400000     11.00400000      0.37200000
H      5.15900000     11.68600000      1.65400000
O     -0.15700000     -4.11500000      6.01100000
H     -0.29200000     -3.33200000      5.47700000
H     -0.90400000     -4.12700000      6.61100000
O    -12.86200000      5.19700000     -2.91500000
H    -12.61200000      5.67200000     -3.70800000
H    -13.36700000      5.83000000     -2.40600000
O      8.84700000     -4.64300000    -10.91300000
H      8.00500000     -4.72800000    -11.36100000
H      8.61600000     -4.46900000    -10.00000000
O     -2.13500000    -10.32200000      0.05400000
H     -1.85800000    -10.61400000     -0.81400000
H     -1.66200000     -9.50200000      0.19400000
O     -0.31000000      6.47400000     -5.95000000
H     -1.06700000      6.32400000     -5.38500000
H     -0.55300000      7.23300000     -6.48000000
O      0.13400000     -7.16600000    -14.85900000
H      0.62100000     -6.41300000    -15.19300000
H      0.13400000     -7.79100000    -15.58400000
O     -6.88200000     12.00900000     -5.88000000
H     -7.78800000     12.31800000     -5.90100000
H     -6.95600000     11.06100000     -5.76900000
O    -14.43200000     -3.30000000     -2.36200000
H    -13.98900000     -2.70000000     -1.76200000
H    -15.16900000     -2.79500000     -2.70600000
O     11.14400000      6.00100000     -0.06900000
H     11.73600000      5.24800000     -0.08900000
H     10.93200000      6.16200000     -0.98800000
O    -18.20000000     -1.20100000      0.69300000
H    -17.31900000     -1.43300000      0.98600000
H    -18.07800000     -0.87400000     -0.19800000
O     -2.00500000      1.70900000     15.19800000
H     -2.30100000      2.13800000     16.00100000
H     -2.53300000      2.10500000     14.50500000
O     -3.73100000    -10.84300000      2.31500000
H     -3.34900000    -10.66700000      1.45500000
H     -3.94400000    -11.77600000      2.29600000
O     -8.72100000      8.74200000      6.97300000
H     -9.19400000      8.97900000      6.17500000
H     -9.19400000      7.98400000      7.31500000
O      7.69800000     -9.61500000    -11.08900000
H      6.81700000     -9.30700000    -11.30100000
H      8.27400000     -9.10400000    -11.65700000
O      5.43600000     -7.49900000     -3.94500000
H      5.06200000     -7.43500000     -4.82300000
H      5.52700000     -6.59000000     -3.65700000
O     -3.89400000    -13.69700000      2.99000000
H     -4.43400000    -14.48500000      3.04800000
H     -2.99400000    -14.02100000      3.02700000
O      7.01900000      2.53700000      6.84200000
H      6.33300000      3.20400000      6.85600000
H      7.07800000      2.27400000      5.92300000
O     12.63000000     -6.26900000     -3.72900000
H     12.76800000     -6.81300000     -4.50400000
H     12.15000000     -5.50700000     -4.05300000
O     -3.86300000      8.17700000      3.10600000
H     -4.40000000      8.43600000      3.85500000
H     -4.01200000      8.86400000      2.45600000
O     -1.46000000    -15.18500000      3.69400000
H     -1.12000000    -14.74200000      4.47200000
H     -1.84100000    -15.99700000      4.02900000
O     14.48300000      0.45300000      7.93500000
H     15.11500000      1.17200000      7.94600000
H     13.71300000      0.81800000      7.49900000
O      9.34200000     -0.43900000     12.05100000
H      8.70700000     -0.21400000     12.73000000
H      9.78900000     -1.21600000     12.38800000
O    -13.01300000      3.28800000     11.68600000
H    -12.44400000      3.84500000     12.21700000
H    -13.60000000      2.87400000     12.31800000
O    -10.71600000     -1.16200000     10.36800000
H     -9.77900000     -1.05300000     10.52900000
H    -10.80300000     -1.11100000      9.41600000
O    -12.04400000     -7.82400000     -6.74800000
H    -12.36900000     -8.62800000     -7.15300000
H    -11.46000000     -7.44400000     -7.40300000
O     11.31800000      2.87800000     -8.75300000
H     10.74300000      3.56100000     -9.09800000
H     10.78800000      2.08100000     -8.78200000
O     -5.06600000     -9.01500000      7.44000000
H     -4.33900000     -9.38900000      7.93900000
H     -5.62000000     -9.76600000      7.22600000
O    -10.98400000      5.25700000      3.07900000
H    -11.26900000      4.45300000      3.51300000
H    -10.19600000      5.52000000      3.55600000
O     10.21100000      9.62500000     -8.88700000
H     11.13100000      9.43400000     -9.07000000
H      9.80800000      9.71000000     -9.75100000
O     16.58500000      6.46100000     -2.09000000
H     15.77700000      6.02600000     -2.36000000
H     16.75500000      6.12600000     -1.21000000
O    -11.62500000      3.67700000     -1.19500000
H    -12.01300000      4.34400000     -1.76200000
H    -10.69800000      3.67000000     -1.43300000
O     12.47600000     11.95100000      7.63100000
H     12.05100000     11.11100000      7.45800000
H     13.07300000     12.07400000      6.89300000
O      2.17100000     -4.49900000      7.62100000
H      2.59300000     -4.58000000      6.76500000
H      1.25500000     -4.30700000      7.41900000
O      3.75200000     17.10300000     -1.61900000
H      4.33000000     16.34500000     -1.52700000
H      3.71700000     17.26400000     -2.56200000
O     -1.96100000     12.50700000      9.20300000
H     -1.03900000     12.27200000      9.30800000
H     -1.98100000     13.05400000      8.41800000
O     -1.82500000     14.19900000      4.11500000
H     -1.41800000     14.06700000      3.25900000
H     -1.72600000     15.13500000      4.28600000
O      9.64600000      9.54100000      5.00700000
H     10.13100000     10.31800000      4.72900000
H      8.74900000      9.85100000      5.13200000
O     -9.53700000     12.33500000     -9.07400000
H    -10.10300000     13.07300000     -9.29900000
H     -9.68500000     12.19700000     -8.13800000
O     -2.67300000      5.96100000      4.39200000
H     -3.12900000      6.74100000      4.07600000
H     -1.79500000      6.27100000      4.61400000
O     10.54700000     11.41900000     -6.84400000
H     10.37100000     10.71000000     -7.46300000
H      9.70500000     11.57800000     -6.41700000
O    -12.29200000    -12.03400000      2.30400000
H    -11.81500000    -11.37400000      1.80200000
H    -13.13500000    -11.62500000      2.49800000
O    -17.50300000     -1.36100000      3.47600000
H    -18.14200000     -1.32800000      2.76400000
H    -17.44000000     -0.45600000      3.78300000
O    -15.62500000      0.08300000      8.06400000
H    -15.43100000      0.53700000      8.88400000
H    -16.05300000     -0.72900000      8.33400000
O      2.27900000      6.44000000     14.94900000
H      2.65600000      6.45800000     15.82800000
H      2.55000000      7.27000000     14.55500000
O     14.94300000      5.46200000     -9.25400000
H     14.03600000      5.63600000     -9.00000000
H     14.96200000      5.62100000    -10.19700000
O    -13.05500000     -9.58700000     -1.06800000
H    -13.52200000     -8.93500000     -0.54500000
H    -13.74700000    -10.07900000     -1.51000000
O    -13.78600000      8.24800000     -7.52200000
H    -13.16600000      8.86300000     -7.13200000
H    -13.71700000      8.40100000     -8.46400000
O      8.94200000     -4.88000000      9.06000000
H      9.62500000     -4.28300000      9.36700000
H      8.46900000     -5.13100000      9.85300000
O     -4.81300000    -10.95500000     -8.06900000
H     -5.65300000    -10.52300000     -8.22700000
H     -4.81300000    -11.14300000     -7.13000000
O     -7.26600000     -9.07200000     -3.95000000
H     -7.23200000     -8.14700000     -3.70400000
H     -7.98600000     -9.43100000     -3.43100000
O     11.42700000      1.46800000     12.58500000
H     10.86700000      2.17200000     12.91100000
H     10.82000000      0.75800000     12.37300000
O     -5.54200000      1.70900000     -5.56000000
H     -5.53000000      0.78000000     -5.33300000
H     -5.50800000      2.16200000     -4.71700000
O      1.43300000    -14.65800000     10.76700000
H      1.55600000    -14.92600000     11.67800000
H      0.75400000    -13.98500000     10.80500000
O      0.85100000    -12.37600000      3.53200000
H      0.13100000    -12.81300000      3.07700000
H      1.63700000    -12.66300000      3.06800000
O    -10.33700000     -4.38600000      4.24100000
H    -10.03000000     -4.47100000      3.33800000
H     -9.90500000     -3.59600000      4.56700000
O     -0.19900000      8.57300000      6.09000000
H      0.17500000      7.85500000      5.57900000
H     -0.79500000      8.14400000      6.70500000
O     14.49600000     11.84500000     -1.14100000
H     15.28700000     11.30800000     -1.18000000
H     13.84200000     11.27800000     -0.73300000
O      0.08000000     -3.42800000     13.39900000
H      0.37100000     -3.76600000     14.24600000
H      0.28000000     -4.12900000     12.77900000
O     -7.11700000      3.15800000     12.63100000
H     -6.84100000      2.73400000     13.44400000
H     -6.31500000      3.54100000     12.27600000
O      4.80700000      8.33000000      3.52900000
H      4.35400000      9.12200000      3.23900000
H      4.85400000      7.78100000      2.74700000
O      3.45200000      2.57800000      0.11400000
H      3.75900000      1.76800000      0.52200000
H      4.22900000      3.13500000      0.07400000
O      1.22500000     -9.17600000     -7.88600000
H      0.83300000     -9.02000000     -7.02700000
H      2.14500000     -8.93400000     -7.77700000
O     -9.27600000      7.36400000     -5.25800000
H     -9.43700000      7.72800000     -6.12800000
H     -9.60100000      6.46500000     -5.31000000
O      8.43500000    -12.38400000      2.21600000
H      8.94500000    -12.10500000      1.45500000
H      8.90900000    -13.14200000      2.55700000
O     -0.84600000      7.37700000     -9.42700000
H      0.07200000      7.16900000     -9.25100000
H     -1.26800000      6.52400000     -9.53800000
O     -2.32500000     -3.10600000     11.44700000
H     -1.56000000     -3.22400000     12.01100000
H     -2.60300000     -2.20400000     11.60700000
O    -13.21500000      0.66100000      6.61500000
H    -13.23000000      1.60200000      6.44000000
H    -14.09200000      0.46400000      6.94400000
O     11.45800000     -8.78200000     10.29300000
H     10.80400000     -8.40200000      9.70700000
H     11.14100000     -9.66900000     10.46400000
O      6.20700000      7.75700000     -8.74500000
H      7.14800000      7.76500000     -8.92000000
H      5.80200000      7.73600000     -9.61200000
O      0.38800000     -5.64800000    -10.60600000
H      0.04800000     -5.94700000     -9.76300000
H      0.18200000     -6.35900000    -11.21300000
O     -7.79500000      0.52600000     -9.26200000
H     -8.57500000      0.01300000     -9.04900000
H     -7.10100000     -0.12500000     -9.36500000
O      3.88900000     -4.87400000    -15.33100000
H      3.74100000     -5.81900000    -15.35600000
H      4.48200000     -4.70500000    -16.06300000
O     -2.37100000     -9.89000000     10.96700000
H     -2.48000000     -9.16100000     10.35700000
H     -2.52800000     -9.50600000     11.83000000
O      9.78400000      5.77800000      6.12400000
H     10.23400000      6.06100000      5.32800000
H      8.88400000      5.61100000      5.84400000
O      6.63800000     -1.63000000      5.04500000
H      7.13800000     -1.57200000      5.85900000
H      6.08300000     -0.85000000      5.04800000
O      4.29200000     11.48700000     -8.50900000
H      4.65800000     12.00100000     -7.78900000
H      4.09000000     12.13300000     -9.18600000
O      0.06500000     -1.32000000    -16.22800000
H     -0.37000000     -2.17200000    -16.24900000
H      0.85900000     -1.44400000    -16.74900000
O      3.59600000     -8.57000000      7.95900000
H      2.83700000     -8.39200000      7.40400000
H      4.01000000     -7.71600000      8.08100000
O      4.24200000    -12.95900000     -8.70900000
H      3.61900000    -13.66400000     -8.88600000
H      5.10000000    -13.35000000     -8.87100000
O      0.80800000      4.09600000     -6.62900000
H      1.47800000      4.10700000     -5.94600000
H      0.17100000      4.75400000     -6.35000000
O     -4.12700000     11.24900000      2.65600000
H     -3.31100000     11.28600000      3.15500000
H     -3.86800000     11.44700000      1.75700000
O     13.27300000     -1.98400000     12.26300000
H     13.79200000     -1.25400000     12.60100000
H     13.62400000     -2.14200000     11.38700000
O     13.20500000     -0.37200000      5.02600000
H     13.18100000      0.22000000      5.77800000
H     13.18400000     -1.24800000      5.41000000
O     -4.72500000     -7.35900000     -8.79400000
H     -3.86800000     -7.39800000     -9.21900000
H     -4.58900000     -7.77300000     -7.94200000
O      1.89600000      2.58200000     -2.02900000
H      2.24000000      2.37800000     -1.16000000
H      2.11900000      3.50300000     -2.16500000
O     -0.57600000     -1.14100000     16.32400000
H     -0.18000000     -1.91900000     15.93100000
H     -1.50900000     -1.22400000     16.13100000
O     10.83800000      9.30500000     -1.90300000
H     11.32300000      9.93300000     -1.36800000
H     11.43300000      8.56000000     -1.99600000
O     14.44900000     -4.07900000     -6.65900000
H     14.82300000     -4.41000000     -7.47600000
H     14.98700000     -4.47200000     -5.97200000
O    -13.11100000      5.12700000     -7.79700000
H    -13.79400000      4.51400000     -7.52400000
H    -13.34600000      5.95100000     -7.37000000
O    -14.43300000     -4.71200000     -4.66900000
H    -14.47500000     -4.24200000     -3.83600000
H    -14.36400000     -5.63400000     -4.42000000
O      5.53800000      6.87300000     -1.65600000
H      5.31600000      7.79700000     -1.77600000
H      6.42700000      6.79400000     -2.00200000
O      6.85900000     11.73800000      2.47200000
H      6.95800000     11.71800000      3.42400000
H      7.21400000     10.90000000      2.17600000
O      1.37900000     -1.87000000    -12.43800000
H      1.22000000     -1.69600000    -11.51100000
H      0.99300000     -1.12100000    -12.89200000
O     -4.18900000      5.31700000    -15.48400000
H     -3.41800000      5.11100000    -16.01300000
H     -4.23100000      6.27400000    -15.48600000
O     10.70800000      0.02100000    -11.86600000
H     10.36200000     -0.31400000    -11.03900000
H     10.49300000      0.95400000    -11.85600000
O     -1.12100000     12.53200000     -4.39500000
H     -1.84300000     12.85200000     -3.85400000
H     -0.93500000     13.25200000     -4.99700000
O      6.76800000     -8.66100000     -1.48500000
H      5.98000000     -8.51400000     -0.96200000
H      6.54900000     -8.31500000     -2.35100000
O      3.72600000    -12.56800000     -3.44100000
H      3.77600000    -11.66400000     -3.75000000
H      3.52700000    -13.07900000     -4.22600000
O      6.03000000      4.25000000     -0.36700000
H      5.80300000      4.95000000     -0.97900000
H      6.98500000      4.19900000     -0.40400000
O     17.69500000     -4.90800000     -2.65600000
H     16.75800000     -5.09100000     -2.72400000
H     17.75300000     -3.95300000     -2.64300000
O      7.89800000     -0.85700000     14.49800000
H      7.73300000     -0.11600000     15.08100000
H      8.41800000     -1.46500000     15.02400000
O     -4.46100000      5.63000000     -2.44900000
H     -4.77500000      6.49300000     -2.18000000
H     -5.09700000      5.01800000     -2.08100000
O     -5.58600000      2.39200000     -2.98100000
H     -6.04400000      2.39800000     -2.14100000
H     -4.67500000      2.58400000     -2.76000000
O      3.69000000      0.15600000     15.05300000
H      4.55500000      0.25000000     14.65400000
H      3.72100000     -0.69200000     15.49400000
O      3.18300000      1.47400000    -12.52700000
H      2.85300000      0.63100000    -12.83900000
H      2.71900000      2.12300000    -13.05600000
O     -6.62000000      2.55900000     -7.88800000
H     -6.85300000      1.77300000     -8.38200000
H     -6.36900000      2.23400000     -7.02300000
O      5.04100000      7.16600000      1.07600000
H      5.89300000      6.74900000      1.20900000
H      4.75200000      6.85300000      0.21900000
O      4.97100000     14.43200000      9.21500000
H      4.87300000     14.54500000      8.27000000
H      4.40300000     15.10200000      9.59700000
O     -7.77400000     -1.15600000     10.66900000
H     -7.59200000     -0.30000000     10.28100000
H     -6.96000000     -1.39600000     11.11200000
O     -1.57600000    -16.19000000     -2.36000000
H     -1.18700000    -15.42100000     -1.94300000
H     -1.70800000    -15.92700000     -3.27100000
O     -1.66800000    -12.85700000     -8.92500000
H     -2.06300000    -12.13900000     -9.42000000
H     -0.78800000    -12.54600000     -8.71300000
O      0.36400000      6.14900000      4.59200000
H      0.70900000      6.21700000      3.70100000
H      1.06800000      5.73400000      5.09000000
O      4.73700000     -8.04400000      0.04000000
H      4.79700000     -8.69500000      0.73900000
H      3.83500000     -8.11200000     -0.27300000
O     -4.39300000     -1.88000000      4.46600000
H     -4.98600000     -2.11000000      5.18200000
H     -4.83600000     -2.19400000      3.67800000
O     10.44800000     -2.08100000      3.19300000
H      9.68800000     -1.70200000      2.75200000
H     10.25100000     -3.01600000      3.25000000
O    -10.90800000     13.63800000     -1.17100000
H    -10.99300000     12.68500000     -1.13500000
H    -10.66200000     13.89000000     -0.28100000
O      9.12900000     15.92700000      0.49600000
H      8.39600000     16.21400000      1.04100000
H      8.73600000     15.74800000     -0.35900000
O    -11.65200000     11.23700000     -4.03500000
H    -12.44900000     10.72800000     -4.18300000
H    -11.71700000     11.52400000     -3.12400000
O    -12.37300000      7.47700000     10.47100000
H    -13.22900000      7.31800000     10.07200000
H    -12.14800000      8.36900000     10.20700000
O      8.79100000      6.70300000      8.48100000
H      9.12700000      6.18200000      7.75100000
H      8.88100000      6.13200000      9.24400000
O     -7.52300000    -14.84200000     -2.92300000
H     -7.13000000    -14.98200000     -2.06100000
H     -8.07000000    -14.06400000     -2.81300000
O     -0.94400000      7.22100000      8.42700000
H     -0.18600000      7.76500000      8.63900000
H     -0.58900000      6.33600000      8.34900000
O     -2.40900000      8.77800000     -5.52900000
H     -2.91500000      7.96600000     -5.55800000
H     -2.57100000      9.13000000     -4.65400000
O    -12.13900000     -2.56900000     -5.89000000
H    -12.66600000     -3.36800000     -5.87900000
H    -12.18200000     -2.26700000     -6.79800000
O      3.80800000    -10.45500000      4.65200000
H      3.14100000    -10.08100000      4.07600000
H      4.43900000     -9.74600000      4.77900000
O     -4.61800000      2.23100000      1.00000000
H     -4.77000000      1.40400000      1.45700000
H     -3.96000000      2.68100000      1.53000000
O     -3.70300000     10.60700000     -9.61200000
H     -3.51800000     11.44800000    -10.03100000
H     -3.11000000     10.57900000     -8.86100000
O     -3.54000000     -2.14200000    -13.56500000
H     -3.43300000     -2.98100000    -14.01400000
H     -2.94100000     -2.19200000    -12.81900000
O      7.81400000     11.31600000     -5.68600000
H      8.26400000     10.71300000     -5.09400000
H      7.65500000     12.09700000     -5.15600000
O     -1.50700000      5.59900000     16.23200000
H     -1.10800000      4.77100000     15.96300000
H     -1.77400000      6.01300000     15.41100000
O      8.53600000     10.22700000     -0.68400000
H      9.35200000      9.91500000     -1.07500000
H      8.30800000      9.55700000     -0.04000000
O     -1.17900000      2.88800000    -10.57500000
H     -0.24900000      2.83800000    -10.35300000
H     -1.33600000      2.12000000    -11.12400000
O    -12.11400000     -3.74900000     11.25200000
H    -12.87900000     -3.17600000     11.29100000
H    -11.38800000     -3.16600000     11.02900000
O     12.43700000      7.30200000      7.57100000
H     11.83800000      8.04600000      7.51200000
H     12.77500000      7.33600000      8.46600000
O     15.92500000      4.91900000      0.48200000
H     15.91600000      5.45600000      1.27400000
H     16.43300000      4.14400000      0.72200000
O      6.55100000     17.01700000      2.05400000
H      6.63900000     16.27800000      2.65500000
H      6.36800000     17.76600000      2.62100000
O    -13.19800000      7.95000000      1.62700000
H    -12.53800000      8.32800000      1.04500000
H    -13.46100000      8.67500000      2.19400000
O    -15.84300000      1.04500000     -2.99200000
H    -15.58100000      1.88200000     -3.37700000
H    -15.30600000      0.39500000     -3.44400000
O      2.66900000     -7.13200000    -12.26700000
H      2.52800000     -6.18700000    -12.20100000
H      3.01300000     -7.26100000    -13.15100000
O     -5.79100000     -7.57200000      2.61300000
H     -5.39900000     -7.54300000      3.48600000
H     -6.64900000     -7.97500000      2.74900000
O      7.86700000     -8.80500000      6.03600000
H      8.25100000     -9.41800000      5.40800000
H      7.64200000     -9.34700000      6.79200000
O      3.35800000     -4.36000000      4.53300000
H      4.06600000     -4.09600000      3.94500000
H      2.93000000     -3.53900000      4.77700000
O     -0.65500000     15.13900000     -5.86800000
H     -1.36000000     15.77300000     -5.99600000
H     -0.57600000     14.69500000     -6.71200000
O     -9.37200000     -9.00700000     11.28200000
H     -9.76200000     -8.54000000     12.02100000
H     -8.50200000     -9.25900000     11.59100000
O      9.72300000     -4.48200000      4.44900000
H      8.77300000     -4.37300000      4.50100000
H     10.00800000     -4.53800000      5.36100000
O      5.24000000      1.82300000     -7.00300000
H      4.33500000      1.96800000     -7.28000000
H      5.17800000      1.14300000     -6.33200000
O     -4.20000000     -4.27500000     -9.11700000
H     -3.43500000     -4.37800000     -9.68400000
H     -4.90200000     -4.73300000     -9.57900000
O      7.56300000     -8.22900000     13.04300000
H      8.38200000     -7.82200000     12.76200000
H      7.56200000     -8.13400000     13.99500000
O      0.59900000    -11.59100000     -9.07000000
H      0.75200000    -11.00500000     -9.81100000
H      0.79100000    -11.05800000     -8.29900000
O     -2.75100000      0.59500000     -6.05500000
H     -2.53600000      0.69700000     -6.98200000
H     -3.69100000      0.76700000     -6.00600000
O    -14.40500000      6.78600000     -0.90600000
H    -15.04700000      6.12400000     -0.64900000
H    -14.05200000      7.11100000     -0.07800000
O      9.31800000     11.82500000    -11.03500000
H      9.08000000     10.89900000    -10.97200000
H      9.54100000     11.95200000    -11.95700000
O     12.76100000      7.08300000      1.97400000
H     12.05700000      6.95500000      1.33800000
H     12.31900000      7.08500000      2.82300000
O     11.43700000      3.21000000      2.17900000
H     11.31100000      2.27800000      2.36000000
H     12.05100000      3.50300000      2.85100000
O     12.65200000     -3.02800000      6.55500000
H     11.93200000     -3.62100000      6.76900000
H     13.44000000     -3.50100000      6.82300000
O    -11.34300000      0.94100000    -12.09000000
H    -11.53700000      1.87800000    -12.10200000
H    -12.02100000      0.54900000    -12.64100000
O    -12.49300000     -0.21100000      1.71700000
H    -11.99800000     -0.16900000      0.89900000
H    -11.88600000     -0.60300000      2.34500000
O     -7.82700000     16.05100000     -0.02200000
H     -8.35200000     15.73800000      0.71400000
H     -8.41700000     16.62400000     -0.51100000
O    -11.66500000      1.05100000     -0.35300000
H    -11.32900000      0.82700000     -1.22100000
H    -11.93500000      1.96600000     -0.42900000
O      4.81400000      6.06500000    -14.30800000
H      5.07900000      5.50000000    -13.58200000
H      5.63300000      6.44800000    -14.62400000
O     -7.13100000      4.58200000      8.63000000
H     -6.81900000      5.18100000      7.95100000
H     -7.77700000      4.03300000      8.18500000
O    -12.21000000     11.81100000      1.99500000
H    -12.59100000     12.66500000      2.20000000
H    -12.85400000     11.17800000      2.31300000
O      1.77200000      8.29100000      8.72400000
H      2.57900000      7.80800000      8.90400000
H      1.88200000      8.61300000      7.82900000
O     -7.82500000     -9.28000000      5.24400000
H     -8.73200000     -9.46100000      5.49000000
H     -7.33400000    -10.03500000      5.56700000
O     -8.65400000      0.84900000    -13.12000000
H     -8.86700000      1.76100000    -13.31700000
H     -9.41100000      0.35400000    -13.43300000
O      6.43700000     -7.39700000    -14.09600000
H      6.99400000     -6.65300000    -14.32600000
H      6.12200000     -7.72900000    -14.93700000
O     -3.75600000     -0.63100000     -3.38200000
H     -4.61900000     -0.40600000     -3.03500000
H     -3.34500000      0.21300000     -3.57000000
O    -12.22700000      1.51700000     -8.95400000
H    -12.68000000      2.31600000     -8.68600000
H    -11.93000000      1.69800000     -9.84600000
O      5.52100000     -5.60700000      0.30500000
H      5.23000000     -6.48800000      0.06900000
H      6.04600000     -5.32000000     -0.44200000
O     -7.07400000      2.29300000    -11.30500000
H     -7.54300000      1.60000000    -11.77100000
H     -7.18200000      2.07400000    -10.37900000
O      8.94500000    -14.10400000     -4.43300000
H      9.66400000    -14.61300000     -4.80900000
H      8.55700000    -14.68500000     -3.77900000
O      9.78600000      5.19600000    -11.81800000
H      8.87500000      5.12200000    -11.53500000
H      9.83400000      6.04600000    -12.25400000
O    -14.51500000     -7.56100000     -5.04400000
H    -15.19300000     -7.07000000     -5.50600000
H    -13.88200000     -7.79300000     -5.72300000
O     13.35900000     -6.98700000     -9.87100000
H     12.72200000     -6.49600000    -10.39000000
H     13.49300000     -7.79900000    -10.36000000
O     -6.33900000    -13.31900000      4.90600000
H     -6.22900000    -14.10500000      5.44000000
H     -5.83500000    -13.49600000      4.11200000
O      3.00100000      5.76400000     10.42000000
H      3.37900000      6.00200000      9.57300000
H      3.22100000      6.49700000     10.99500000
O      8.59400000    -10.53700000      4.12800000
H      8.40100000    -11.18600000      3.45200000
H      8.73400000     -9.72300000      3.64600000
O    -12.97100000      7.03200000      4.85400000
H    -12.48400000      6.75100000      4.08000000
H    -12.59700000      7.88500000      5.07600000
O     -0.21700000      3.18100000     -3.30200000
H     -0.31400000      4.13300000     -3.33500000
H      0.55900000      3.03800000     -2.76100000
O     -1.56500000     14.74800000     -1.16700000
H     -2.48400000     14.56000000     -1.35500000
H     -1.18000000     13.89400000     -0.97200000
O      8.31400000     -5.29800000    -14.67100000
H      8.24200000     -4.51700000    -14.12200000
H      7.96800000     -5.02700000    -15.52100000
O     14.37000000     -2.35000000      9.66400000
H     14.56500000     -1.52900000      9.21100000
H     14.69300000     -3.03100000      9.07300000
O      3.44000000     -2.68500000     -5.90200000
H      2.54800000     -2.92500000     -5.65100000
H      3.83300000     -2.34900000     -5.09700000
O      2.20700000    -16.43600000     -1.20500000
H      2.55500000    -16.52600000     -0.31800000
H      2.02700000    -17.33300000     -1.48500000
O      2.37600000     -3.97800000      0.38600000
H      2.99100000     -3.28700000      0.14200000
H      1.91800000     -3.63300000      1.15300000
O      5.82800000     10.00800000    -11.07300000
H      5.86500000     10.86200000    -11.50300000
H      5.91900000     10.20500000    -10.14100000
O      9.83700000     14.10600000      3.13800000
H     10.20200000     13.26200000      3.40200000
H      9.73100000     14.03600000      2.19000000
O     14.62000000      7.23700000      5.92500000
H     15.25400000      7.77400000      6.40100000
H     13.84500000      7.22800000      6.48700000
O     -1.19000000      2.26400000      4.81100000
H     -0.76100000      1.52200000      5.23500000
H     -1.95100000      2.44800000      5.36200000
O    -15.86300000     -4.18300000     -6.97100000
H    -16.39200000     -3.40200000     -6.81000000
H    -15.31200000     -4.26300000     -6.19300000
O      6.02800000      5.26200000      7.10800000
H      6.29300000      5.91900000      6.46300000
H      6.60200000      5.41700000      7.85700000
O    -10.05000000      4.44400000     -6.34900000
H     -9.76500000      4.21600000     -7.23400000
H    -10.97100000      4.68500000     -6.44800000
O    -15.85100000     -2.53600000      0.21800000
H    -15.02300000     -2.05600000      0.22300000
H    -15.65600000     -3.34400000     -0.25800000
O      3.04800000     -6.93200000      4.87600000
H      3.26100000     -6.05100000      4.57100000
H      3.89300000     -7.38000000      4.92300000
O     -5.27800000    -16.09300000      3.00800000
H     -5.10100000    -16.48500000      3.86300000
H     -6.21700000    -15.90500000      3.02100000
O     -7.23300000    -11.66500000     10.06100000
H     -6.82900000    -10.87700000     10.42400000
H     -6.74800000    -12.38800000     10.46000000
O     -4.52000000     13.88600000     -7.56100000
H     -5.40300000     14.05500000     -7.23300000
H     -4.23000000     13.11000000     -7.08300000
O    -10.14100000     -0.17900000     14.28600000
H    -11.09800000     -0.18900000     14.28800000
H     -9.90900000      0.36000000     13.52900000
O     11.49700000     -9.26500000     -8.83700000
H     11.35100000     -8.47300000     -9.35400000
H     12.44900000     -9.33700000     -8.77100000
O      3.72900000      7.47900000     -5.42700000
H      3.59900000      8.18000000     -6.06600000
H      2.92900000      6.95500000     -5.48000000
O     -7.88100000     -3.22200000    -11.81900000
H     -7.47600000     -3.92400000    -12.32900000
H     -7.95900000     -2.49300000    -12.43500000
O     13.28300000     10.62200000      3.10500000
H     14.04200000     10.58800000      3.68700000
H     13.29100000     11.51200000      2.75200000
O      2.46700000     -4.22400000    -11.50100000
H      1.83700000     -4.80700000    -11.07800000
H      1.93300000     -3.65000000    -12.05000000
O     -2.87000000    -17.17600000     -0.24700000
H     -2.41400000    -17.10700000     -1.08700000
H     -2.54300000    -16.43600000      0.26400000
O      9.13200000     -1.08700000      0.07200000
H      8.68500000     -1.11700000     -0.77400000
H     10.00900000     -1.42600000     -0.10900000
O      7.43100000     -3.01300000      1.19700000
H      7.94700000     -3.81900000      1.18300000
H      7.99500000     -2.35900000      0.78400000
O     12.51600000     11.71100000     -4.49300000
H     12.12400000     12.49500000     -4.10900000
H     11.84900000     11.38200000     -5.09600000
O     14.29200000      5.13100000     -5.00400000
H     14.98800000      4.88900000     -4.39200000
H     14.46800000      4.60800000     -5.78600000
O      7.87100000      5.47200000    -15.23700000
H      8.44600000      5.79000000    -14.54100000
H      8.16100000      5.93900000    -16.02000000
O     13.21000000     -1.45100000     -6.04600000
H     13.79300000     -2.21000000     -6.07500000
H     13.60700000     -0.82200000     -6.64900000
O      3.88100000     -0.96900000      2.87800000
H      3.48400000     -1.17900000      2.03300000
H      4.73400000     -1.40300000      2.85600000
O     -3.30900000     -5.00300000      6.75400000
H     -4.18200000     -5.25700000      6.45300000
H     -2.90300000     -5.82300000      7.03300000
O     -9.82400000    -15.08300000     -0.75800000
H    -10.73600000    -15.28600000     -0.55300000
H     -9.80400000    -14.13000000     -0.84500000
O     15.85400000     -1.92200000      7.21000000
H     15.53100000     -1.03200000      7.35400000
H     16.80700000     -1.83700000      7.23200000
O    -11.71600000    -12.84200000      4.87400000
H    -12.59900000    -13.10500000      4.61300000
H    -11.33400000    -12.46500000      4.08200000
O      1.94000000     10.48600000    -11.25100000
H      2.57900000      9.81700000    -11.49700000
H      1.91500000     11.08100000    -12.00000000
O     -4.58800000      2.56500000     12.14000000
H     -4.50000000      3.11200000     12.92100000
H     -4.95200000      1.74100000     12.46500000
O     -6.08800000    -10.53900000      0.66600000
H     -5.42500000    -10.53400000      1.35600000
H     -6.22800000     -9.61500000      0.46100000
O     14.71000000     -4.95300000      8.45700000
H     14.90100000     -5.04000000      7.52300000
H     13.98700000     -5.56000000      8.61200000
O      2.55300000     -2.63500000      9.59600000
H      2.10200000     -1.86800000      9.24300000
H      2.53100000     -3.27500000      8.88400000
O     -9.70600000     -1.38000000      0.06900000
H    -10.19900000     -1.31600000     -0.74900000
H     -9.34400000     -0.50300000      0.20000000
O    -13.53000000    -10.42000000      5.79600000
H    -13.63400000     -9.84000000      6.55100000
H    -12.59800000    -10.63900000      5.78900000
O      0.89000000     11.67100000     -8.96000000
H      1.46200000     11.34500000     -9.65500000
H      0.15400000     11.05900000     -8.94900000
O     -8.43800000      5.26400000     13.76300000
H     -9.18500000      5.00700000     14.30300000
H     -8.03500000      4.43700000     13.50100000
O     -0.89600000     -4.94400000     -7.45300000
H     -0.81900000     -5.79500000     -7.88300000
H     -1.76400000     -4.95800000     -7.04900000
O     10.85500000      9.46200000      7.49200000
H     10.25200000      9.36400000      8.22800000
H     10.29200000      9.45800000      6.71800000
O      4.68700000    -14.53800000      4.13200000
H      5.12500000    -15.27500000      3.70600000
H      3.81000000    -14.86500000      4.33400000
O      3.79800000      9.38300000      6.12400000
H      4.46400000      8.97300000      5.57100000
H      4.27900000     10.03300000      6.63600000
O      4.30300000     -6.12400000      8.49500000
H      5.09500000     -5.65800000      8.22400000
H      3.58600000     -5.53400000      8.26000000
O     10.58000000     -2.46000000      8.70200000
H     11.20300000     -2.16100000      8.04000000
H     11.12700000     -2.75100000      9.43200000
O     -2.91900000      5.60000000    -12.87400000
H     -3.41100000      5.54700000    -13.69300000
H     -2.01500000      5.75300000    -13.14800000
O      7.33100000      3.72100000      9.14500000
H      7.22700000      3.32200000      8.28100000
H      8.10000000      3.28900000      9.51800000
O      2.02700000    -11.94100000     -1.01200000
H      2.71400000    -12.07000000     -1.66700000
H      1.60000000    -12.79500000     -0.94200000
O      5.98000000     -5.68000000    -10.24100000
H      6.26800000     -5.66600000     -9.32800000
H      5.92900000     -6.61000000    -10.46200000
O      9.73300000      5.17400000      2.27200000
H     10.19200000      4.35300000      2.45200000
H     10.11500000      5.48700000      1.45200000
O      8.46200000      9.41700000    -10.99200000
H      8.92600000      8.80600000    -11.56400000
H      7.56100000      9.41100000    -11.31600000
O     -8.73200000      2.77800000      6.86900000
H     -8.71200000      1.87300000      6.55600000
H     -9.63000000      2.90700000      7.17200000
O     11.38100000      8.41000000     -5.69300000
H     11.87600000      8.53100000     -4.88300000
H     10.89700000      9.22800000     -5.80300000
O      6.41000000    -14.64000000      8.61600000
H      6.02100000    -14.22000000      7.84900000
H      6.03900000    -14.16800000      9.36200000
O      2.21200000     -3.90500000     -2.42700000
H      1.39500000     -4.08400000     -2.89300000
H      1.95200000     -3.82300000     -1.51000000
O      1.02800000     -3.67600000      2.67000000
H      1.00400000     -2.95400000      3.29700000
H      1.54300000     -4.35500000      3.10600000
O      5.64400000      3.47500000    -13.17300000
H      6.34700000      3.06200000    -13.67500000
H      4.92000000      2.85000000    -13.21600000
O     -8.51800000     10.54100000      0.28500000
H     -8.83200000      9.74700000      0.71700000
H     -7.63600000     10.31900000     -0.01300000
O      3.24100000      9.20800000    -14.99600000
H      3.83000000      9.77500000    -15.49300000
H      2.50300000      9.77300000    -14.76500000
O     -3.10600000    -13.40000000     -6.64100000
H     -2.49900000    -13.31800000     -7.37700000
H     -3.96500000    -13.20900000     -7.01700000
O     -8.58600000      3.64800000    -14.04500000
H     -9.02900000      3.98900000    -13.26800000
H     -7.67800000      3.93400000    -13.94800000
O      3.87400000      4.29200000      3.29600000
H      3.57900000      4.98800000      2.70900000
H      3.22300000      4.27900000      3.99800000
O     11.86900000     12.01600000     -1.38200000
H     12.68500000     12.32500000     -1.77600000
H     12.09500000     11.84300000     -0.46800000
O     -6.04000000     14.82000000     -9.80700000
H     -5.45800000     14.52500000     -9.10700000
H     -6.83600000     15.10100000     -9.35500000
O      8.42600000      1.55500000    -13.92100000
H      7.82700000      0.82700000    -13.76100000
H      8.72500000      1.81600000    -13.05000000
O     -8.61800000     -2.42500000    -14.33100000
H     -9.41300000     -2.09800000    -14.75200000
H     -7.90900000     -2.15600000    -14.91600000
O      5.67800000    -12.61500000      2.32800000
H      6.63400000    -12.58600000      2.27500000
H      5.49800000    -13.09600000      3.13600000
O     -7.56700000     -5.15500000      5.14100000
H     -8.28400000     -5.14300000      4.50700000
H     -6.79000000     -4.93100000      4.62900000
O     -3.01800000      3.00100000     -2.66200000
H     -2.91400000      3.87500000     -2.28600000
H     -2.16400000      2.80100000     -3.04500000
O      8.32200000     -0.68300000     -2.83900000
H      8.03700000     -1.18500000     -3.60300000
H      9.16000000     -0.30200000     -3.10200000
O      7.10000000      9.96700000     13.39700000
H      7.39800000      9.17600000     12.94700000
H      7.87500000     10.28500000     13.86100000
O     15.19200000     -2.90000000      4.67400000
H     15.26700000     -2.48900000      5.53500000
H     15.35500000     -3.82900000      4.83700000
O     -8.57700000    -12.20000000     -5.71900000
H     -9.05800000    -12.22100000     -6.54600000
H     -8.08500000    -11.38000000     -5.74900000
O      8.03600000     -1.93000000      7.33600000
H      7.68800000     -1.45200000      8.08900000
H      8.74700000     -2.46000000      7.69700000
O      3.63900000      8.69600000    -12.08300000
H      4.45900000      9.07300000    -11.76300000
H      3.78200000      8.57600000    -13.02200000
O      6.51200000     -4.48600000      7.65100000
H      6.91300000     -3.67100000      7.34800000
H      7.16700000     -4.87500000      8.23000000
O     14.56500000      0.49300000     -7.49800000
H     15.15000000      0.92600000     -8.12000000
H     13.90800000      1.15600000     -7.28800000
O     -3.49600000      7.78700000      7.71500000
H     -3.45700000      8.61200000      8.19900000
H     -2.58300000      7.50600000      7.64800000
O     -9.41900000     -6.73400000     13.72200000
H    -10.28300000     -7.13100000     13.82800000
H     -9.49800000     -6.19600000     12.93300000
O      7.36200000      9.01700000      1.73700000
H      7.47300000      8.25900000      2.31200000
H      6.54200000      8.84700000      1.27300000
O      2.11500000      9.77900000     11.40000000
H      2.02800000      9.10500000     10.72600000
H      1.66600000     10.54200000     11.03500000
O      2.04500000    -14.09800000    -10.77000000
H      1.30900000    -14.07300000    -11.38100000
H      1.99300000    -13.26700000    -10.29700000
O     -4.74200000    -10.43700000     -1.95700000
H     -5.60600000    -10.57800000     -1.56900000
H     -4.13600000    -10.50300000     -1.22000000
O     -7.12300000      8.85700000    -11.42200000
H     -6.80300000      7.98900000    -11.17600000
H     -7.71400000      9.10500000    -10.71100000
O     -7.05200000     -5.88100000     -9.30800000
H     -6.96400000     -6.30400000    -10.16200000
H     -6.42400000     -6.33900000     -8.74800000
O      6.16900000     10.69200000     10.51700000
H      5.37400000     11.20000000     10.67500000
H      6.47200000     10.44300000     11.39100000
O      1.01900000     -6.48900000      0.61500000
H      1.48500000     -5.68500000      0.38500000
H      1.63200000     -6.97200000      1.16900000
O     11.25700000     -8.56600000     -2.02600000
H     10.53500000     -8.68300000     -2.64300000
H     11.82900000     -7.92300000     -2.44400000
O     11.67200000     -1.76200000     -1.56700000
H     12.11100000     -2.33500000     -2.19600000
H     11.97100000     -0.88200000     -1.79600000
O     -3.58800000      8.09500000    -11.67400000
H     -3.42300000      8.24600000    -10.74400000
H     -2.82800000      7.59600000    -11.97400000
O      8.75300000     -8.06100000     -3.95700000
H      7.83700000     -7.95700000     -4.21500000
H      9.14800000     -7.20600000     -4.12600000
O      6.76600000     -3.27000000    -12.46200000
H      6.52500000     -2.91300000    -11.60700000
H      6.01900000     -3.06700000    -13.02500000
O      3.36200000     -1.42500000     -8.38200000
H      3.62000000     -2.20500000     -8.87300000
H      3.32200000     -1.71800000     -7.47100000
O    -17.05900000     -2.84900000     -2.83300000
H    -17.28700000     -2.09400000     -2.29100000
H    -17.89500000     -3.14800000     -3.19100000
O     -5.06900000     -8.00300000    -13.72900000
H     -5.45000000     -8.88100000    -13.76000000
H     -4.18800000     -8.11100000    -14.08700000
O     -7.14700000     -7.58800000     -6.45300000
H     -7.32900000     -7.92400000     -5.57500000
H     -6.20400000     -7.42400000     -6.45500000
O     -7.45300000      7.17100000      2.44100000
H     -7.01200000      7.92600000      2.83100000
H     -6.80100000      6.78900000      1.85300000
O      7.05000000     10.79400000     -8.52300000
H      7.76200000     10.47400000     -9.07800000
H      7.43200000     10.83900000     -7.64600000
O     -4.63800000      0.07600000     -9.86500000
H     -5.11000000     -0.75100000     -9.77200000
H     -3.76800000     -0.17800000    -10.17400000
O      2.06600000     -2.11600000      4.63200000
H      1.99800000     -1.72300000      5.50300000
H      2.64600000     -1.52700000      4.14900000
O     16.40900000     -8.25400000     -2.11100000
H     15.79300000     -7.52100000     -2.11600000
H     15.89500000     -9.00100000     -2.41900000
O    -15.28300000      9.08900000      5.81300000
H    -15.12300000      8.41900000      6.47800000
H    -14.81500000      8.77500000      5.04000000
O     -8.32100000     11.99000000      6.40300000
H     -7.62200000     11.37500000      6.18200000
H     -8.46800000     12.48700000      5.59800000
O      4.23400000      5.42000000    -17.34700000
H      3.89000000      4.64200000    -16.91000000
H      4.51900000      5.99000000    -16.63300000
O     -6.86300000    -11.24400000      6.80400000
H     -7.43700000    -11.59300000      7.48500000
H     -6.57300000    -12.01500000      6.31600000
O      2.75200000     -7.04500000     10.64100000
H      3.43200000     -7.05500000      9.96800000
H      3.12300000     -7.54900000     11.36500000
O     16.20800000     -5.37300000     -5.09100000
H     16.33200000     -5.47600000     -4.14800000
H     17.09200000     -5.40700000     -5.45500000
O     -0.50200000    -12.61200000      1.05200000
H     -0.19400000    -12.72400000      0.15200000
H     -0.83600000    -11.71500000      1.08100000
O     -3.09500000     -0.12100000      6.66400000
H     -3.27800000     -0.07400000      5.72600000
H     -3.54400000     -0.91500000      6.95600000
O      4.21100000     15.86200000     -8.47000000
H      5.15500000     15.92400000     -8.32500000
H      3.87300000     15.45600000     -7.67200000
O     13.40100000     -0.13900000     -3.07900000
H     13.64200000      0.78700000     -3.05200000
H     14.14300000     -0.56800000     -3.50600000
O    -11.63700000      0.28000000     -2.86200000
H    -11.16900000      0.64900000     -3.61200000
H    -12.26100000     -0.33400000     -3.24900000
O     -2.95700000    -13.81000000      7.46900000
H     -2.88100000    -13.11400000      8.12200000
H     -2.25400000    -13.63000000      6.84500000
O      9.82200000     -5.63700000     -4.89700000
H     10.33400000     -5.62500000     -5.70600000
H      9.88400000     -4.74300000     -4.56100000
O      2.06200000     -9.77100000      2.88200000
H      1.42000000    -10.44500000      3.10700000
H      2.09100000     -9.77900000      1.92500000
O    -17.88700000     -0.21100000     -1.96900000
H    -17.21100000      0.37500000     -2.30900000
H    -18.64700000      0.35500000     -1.83000000
O     -5.59700000      6.24000000      6.77500000
H     -5.60800000      6.29600000      5.82000000
H     -4.90900000      6.85000000      7.04300000
O      6.11900000      6.24500000     -4.79800000
H      5.31100000      6.70500000     -4.56900000
H      6.06200000      6.11800000     -5.74500000
O      7.03600000     -6.43400000     10.57300000
H      7.00200000     -7.38700000     10.48800000
H      6.33300000     -6.22300000     11.18700000
O     17.19900000     -2.32800000     -0.03700000
H     16.51500000     -2.51200000      0.60700000
H     16.90200000     -1.53400000     -0.48100000
O      2.33900000      4.45000000      6.06800000
H      2.76500000      5.01200000      6.71400000
H      2.74900000      3.59300000      6.18700000
O      0.48600000     14.14300000      1.98800000
H      0.62100000     14.54800000      1.13200000
H      1.10700000     13.41500000      2.01000000
O      0.72000000      3.29700000     13.28800000
H      1.00700000      3.85000000     14.01500000
H      0.64000000      2.42300000     13.66900000
O     13.83400000      2.37400000     -3.16000000
H     13.05100000      2.91300000     -3.05500000
H     14.56200000      2.98500000     -3.05100000
O      3.20700000     -2.01100000     12.70900000
H      3.30000000     -1.64200000     13.58700000
H      3.06600000     -1.25100000     12.14400000
O     -4.37600000      5.35600000      9.96100000
H     -4.94800000      4.98400000      9.29000000
H     -4.97400000      5.67800000     10.63500000
O    -11.37100000     -1.83000000    -10.68500000
H    -10.94000000     -1.16800000    -11.22600000
H    -10.65600000     -2.25200000    -10.20800000
O     -9.02800000    -12.43000000      0.37300000
H     -8.61100000    -12.62100000      1.21300000
H     -9.45300000    -11.58200000      0.50400000
O     -0.13800000     17.55200000      0.64600000
H      0.21200000     16.67000000      0.77300000
H      0.48700000     17.97500000      0.05700000
O     11.71300000      0.75300000      3.07200000
H     11.42600000     -0.16000000      3.10400000
H     12.34900000      0.82900000      3.78400000
O      2.50700000     -2.54100000    -17.54300000
H      2.80900000     -3.35200000    -17.95200000
H      2.96100000     -2.51400000    -16.70000000
O      0.19500000      4.48000000      8.19200000
H      0.31700000      4.26800000      7.26600000
H      0.44800000      3.68300000      8.65600000
O     -3.30100000     -4.86200000     -6.65600000
H     -3.20300000     -4.02400000     -6.20300000
H     -3.74000000     -4.64100000     -7.47700000
O      3.49000000      4.47400000     -5.10900000
H      3.95900000      3.72300000     -4.74500000
H      3.95500000      4.67700000     -5.92000000
O     -6.47000000    -14.17200000     -6.64600000
H     -6.98100000    -13.38200000     -6.47100000
H     -6.36700000    -14.18500000     -7.59700000
O      6.10200000     -2.02700000     -4.02900000
H      5.95300000     -1.24100000     -4.55500000
H      5.40100000     -2.01600000     -3.37800000
O      7.73900000      2.28400000     15.91500000
H      7.01100000      2.80100000     15.56900000
H      7.34800000      1.75800000     16.61300000
O     -2.71100000     14.43300000     -9.63800000
H     -3.08100000     13.71400000    -10.15000000
H     -3.22900000     14.44500000     -8.83400000
O     -0.70200000     -5.97200000      9.26300000
H     -0.13500000     -6.02100000      8.49300000
H     -0.90400000     -5.04000000      9.35200000
O     -3.18300000     12.47000000    -11.63900000
H     -2.72400000     11.67600000    -11.91300000
H     -3.74600000     12.69000000    -12.38100000
O     -2.51000000     -8.81500000      4.02300000
H     -2.43200000     -9.16900000      4.90900000
H     -2.99500000     -9.48400000      3.53900000
O     11.17100000     -1.70600000     14.11600000
H     11.82400000     -1.29200000     14.68100000
H     11.62600000     -1.84800000     13.28700000
O      4.57500000    -10.15300000     14.98700000
H      5.31800000    -10.61000000     14.59300000
H      3.94800000    -10.05300000     14.27100000
O      9.84700000     11.81300000     10.29900000
H      9.55600000     11.18100000      9.64200000
H     10.30100000     11.28400000     10.95500000
O      4.57600000     -2.38100000    -13.97300000
H      4.53700000     -1.88600000    -14.79100000
H      4.10100000     -3.19100000    -14.15900000
O     -5.74100000      0.46600000     -0.82200000
H     -5.14100000      0.86500000     -0.19300000
H     -5.76300000     -0.46000000     -0.57900000
O      7.59500000    -12.12100000     11.02500000
H      6.71900000    -12.48900000     10.90700000
H      8.13800000    -12.58700000     10.39000000
O      3.69900000     -9.55900000     -3.54500000
H      4.26000000     -8.83200000     -3.27800000
H      4.04300000     -9.82800000     -4.39700000
O     -0.60500000      8.92800000     -0.93900000
H     -0.36500000      8.77700000     -0.02500000
H      0.22900000      9.06700000     -1.38600000
O     -0.41100000      8.13300000     15.81600000
H      0.03500000      8.11300000     14.96900000
H     -0.53400000      7.21100000     16.04300000
O     10.63400000    -11.89800000      0.32900000
H     10.66300000    -12.72000000     -0.16100000
H     10.68700000    -11.21700000     -0.34200000
O      2.05700000     13.82200000     -2.87200000
H      2.81000000     13.82900000     -3.46400000
H      1.56800000     14.61400000     -3.09800000
O      5.00600000    -10.53900000     -5.90900000
H      5.60400000     -9.92900000     -6.34100000
H      5.40300000    -11.40000000     -6.04300000
O     -6.03900000     15.47100000     -5.88500000
H     -6.96800000     15.67500000     -5.77900000
H     -5.62500000     15.82300000     -5.09700000
O      1.72700000     -9.29300000      0.18100000
H      1.02700000     -8.84900000     -0.29900000
H      1.88000000    -10.10000000     -0.31000000
O      3.07300000     -4.80800000     14.32900000
H      3.12300000     -4.08900000     13.69800000
H      3.90500000     -4.77000000     14.80000000
O      9.31300000      7.44500000     -7.56400000
H      9.88900000      8.04700000     -8.03400000
H      9.00100000      7.95000000     -6.81200000
O     15.20900000     -3.01200000      1.93200000
H     14.43900000     -3.56500000      1.79600000
H     15.14500000     -2.73400000      2.84600000
O     -5.49100000      9.43000000     11.60900000
H     -5.61000000      9.96600000     12.39300000
H     -4.73500000      8.87800000     11.80900000
O    -12.31500000      9.77200000      5.51900000
H    -12.34700000     10.21000000      6.36900000
H    -11.38300000      9.72700000      5.30700000
O     -6.06900000      8.57200000      4.83500000
H     -6.87200000      8.23500000      5.23200000
H     -5.97700000      9.45500000      5.19300000
O    -14.17500000      6.54200000      7.49200000
H    -14.12500000      6.49400000      6.53800000
H    -13.49700000      5.93900000      7.79800000
O    -10.07900000     14.62700000      1.33500000
H    -10.09100000     14.24300000      2.21200000
H    -10.48200000     15.48800000      1.44600000
O      1.93200000     15.74100000      6.92300000
H      1.23300000     15.72700000      6.26900000
H      1.99800000     16.65900000      7.18300000
O      8.66000000    -15.18100000      6.59700000
H      8.26300000    -14.32000000      6.46200000
H      8.55400000    -15.62800000      5.75700000
O     -5.76200000      6.28600000    -10.90700000
H     -5.84300000      5.87900000    -11.77000000
H     -5.12000000      6.98400000    -11.03200000
O    -14.19900000     -7.59700000     -9.26900000
H    -13.58800000     -7.22000000     -8.63600000
H    -14.25800000     -8.52000000     -9.02600000
O     -0.27800000      9.54100000     13.17900000
H      0.23000000     10.01500000     13.83800000
H      0.23400000      9.62700000     12.37500000
O      6.68500000     -6.28400000      2.79600000
H      6.96700000     -5.47300000      3.21900000
H      6.35600000     -6.00600000      1.94100000
O     -5.74300000     11.15200000      5.96600000
H     -6.09500000     11.78900000      6.58800000
H     -4.90900000     11.52800000      5.68400000
O     -3.89600000     -4.88800000     -0.06300000
H     -3.74700000     -4.87100000     -1.00800000
H     -3.18400000     -4.36300000      0.30200000
O     -3.87000000      4.37100000     14.17800000
H     -3.17500000      4.91200000     13.80400000
H     -4.03000000      4.75000000     15.04300000
O     -3.74900000     11.97000000     11.30600000
H     -3.31400000     12.32300000     10.53000000
H     -3.30100000     12.38600000     12.04200000
O     -3.05900000     -6.35200000     13.58200000
H     -3.65300000     -5.94800000     12.94900000
H     -2.82700000     -7.19300000     13.18900000
O    -14.39500000      4.77400000      4.28300000
H    -13.91000000      5.54000000      4.58900000
H    -13.72000000      4.18000000      3.95400000
O      2.51600000     12.53700000      4.23900000
H      2.08000000     11.96100000      4.86700000
H      3.23800000     12.92600000      4.73300000
O     -1.33500000     -3.83700000    -16.44900000
H     -0.60900000     -4.44700000    -16.57300000
H     -1.71700000     -4.08700000    -15.60700000
O      7.50100000    -12.72500000      6.39800000
H      7.84800000    -11.96900000      6.87200000
H      6.57100000    -12.53000000      6.28400000
O      4.09900000    -11.49000000      8.60700000
H      3.98200000    -10.55100000      8.46000000
H      4.42700000    -11.82400000      7.77100000
O     -9.03100000    -12.74400000     -3.21400000
H     -8.96900000    -11.80900000     -3.01800000
H     -8.85800000    -12.80400000     -4.15300000
O     -1.90300000      5.73600000      0.79500000
H     -1.66000000      5.04400000      1.41000000
H     -2.40500000      6.35900000      1.32000000
O      6.95100000    -13.26900000     -8.97900000
H      6.84600000    -12.71300000     -8.20700000
H      7.39600000    -14.05100000     -8.65200000
O      9.24500000      3.14400000     13.66100000
H      8.40200000      3.52300000     13.41200000
H      9.08600000      2.74900000     14.51800000
O     -6.21700000      1.00800000    -14.56100000
H     -5.72300000      0.19300000    -14.64900000
H     -6.96300000      0.77700000    -14.00700000
O      0.92600000     -9.93700000    -11.53900000
H      1.88100000     -9.99400000    -11.56900000
H      0.63400000    -10.39100000    -12.33000000
O      1.47700000     -9.50700000      5.73600000
H      2.34400000     -9.91200000      5.72100000
H      1.45800000     -8.95500000      4.95400000
O     -7.35200000    -10.83600000    -11.20100000
H     -7.81900000    -10.29900000    -11.84000000
H     -7.34400000    -10.30700000    -10.40300000
O      4.47600000     -0.07700000     -5.28100000
H      3.93100000      0.13700000     -6.03900000
H      4.05700000      0.37600000     -4.54900000
O      5.37000000     12.34800000     -2.70500000
H      4.78000000     12.37900000     -3.45800000
H      6.20100000     12.68900000     -3.03700000
O     -0.41500000      2.65100000     10.37000000
H     -1.34100000      2.52000000     10.16900000
H     -0.40600000      2.93700000     11.28300000
O     -9.71100000      5.55600000     -8.88400000
H    -10.06600000      6.30900000     -8.41300000
H     -8.78100000      5.54600000     -8.65500000
O    -16.30200000      5.24200000      0.27500000
H    -17.24900000      5.11300000      0.22400000
H    -15.97800000      4.46200000      0.72700000
O     -6.68000000      8.34500000     -4.63200000
H     -6.24500000      8.09100000     -5.44600000
H     -7.56700000      7.99600000     -4.71400000
O      0.71300000     -9.22500000     10.41300000
H      1.34200000     -8.52000000     10.25800000
H      0.18800000     -8.91900000     11.15300000
O     -5.99800000    -13.26300000     -0.16300000
H     -6.15900000    -12.42100000      0.26400000
H     -5.10500000    -13.19400000     -0.50100000
O      4.70400000      8.51300000      9.52400000
H      4.93900000      8.05600000     10.33200000
H      5.03100000      9.40400000      9.64900000
O      7.71700000      7.37100000     -3.09100000
H      8.59600000      7.04700000     -3.28500000
H      7.16400000      6.98200000     -3.76900000
O      1.38100000     -4.99500000    -16.02900000
H      1.35400000     -4.07900000    -16.30700000
H      2.26200000     -5.11000000    -15.67200000
O     -4.06900000     -2.38300000      7.73200000
H     -4.94600000     -2.16600000      8.04800000
H     -4.14400000     -3.28500000      7.42000000
O     10.02200000      5.75900000     11.22800000
H     10.85800000      6.21400000     11.12500000
H     10.21300000      4.85200000     10.98600000
O     11.68800000     -5.69900000     -6.79400000
H     12.41600000     -5.29300000     -7.26500000
H     11.96900000     -6.60300000     -6.65100000
O      3.75400000     -1.47800000     -2.53600000
H      3.09200000     -0.86500000     -2.85500000
H      3.30100000     -2.32000000     -2.49500000
O      0.62400000      0.25200000      9.21700000
H      0.43600000      1.19000000      9.21100000
H     -0.20200000     -0.15700000      9.47400000
O     -3.18200000      5.32800000     -7.34900000
H     -3.05100000      4.46900000     -6.94900000
H     -2.68100000      5.29200000     -8.16400000
O      1.08000000     -9.53700000     -3.07400000
H      1.99700000     -9.72100000     -3.27800000
H      0.66200000     -9.42900000     -3.92900000
O     17.51500000     -2.05400000     -3.50000000
H     18.39400000     -2.04700000     -3.87900000
H     16.93600000     -1.84800000     -4.23300000
O    -11.23200000      8.33500000     -1.37200000
H    -12.13300000      8.12300000     -1.61600000
H    -11.04600000      7.76600000     -0.62500000
O      1.41200000     13.58200000      8.73700000
H      1.38800000     14.09400000      7.92900000
H      2.12800000     13.96600000      9.24300000
O      0.93100000    -15.69200000     -4.82100000
H      1.23300000    -14.89500000     -5.25700000
H      1.69900000    -16.01000000     -4.34500000
O     -0.72500000    -15.67700000      1.06000000
H     -1.13500000    -15.38300000      1.87400000
H      0.04100000    -16.17500000      1.34400000
O     -1.66300000      0.62200000    -11.96800000
H     -2.03000000     -0.25600000    -11.86600000
H     -0.90400000      0.49900000    -12.53900000
O     -5.57300000    -15.56900000     -4.40400000
H     -5.63300000    -14.93400000     -5.11700000
H     -6.30800000    -15.35400000     -3.82900000
O     11.86500000      4.24800000     -2.26400000
H     11.44800000      3.77600000     -1.54300000
H     12.73500000      4.47100000     -1.93400000
O      5.91000000      0.40000000     -1.98200000
H      5.25500000     -0.27100000     -2.17400000
H      6.73300000      0.02800000     -2.29900000
O     -6.34100000     -1.28600000     15.16300000
H     -6.22700000     -2.23500000     15.09900000
H     -7.27700000     -1.14700000     15.02100000
O      1.47500000     -6.96700000     13.21800000
H      1.57100000     -6.35300000     12.49000000
H      2.18800000     -6.74100000     13.81700000
O     -9.80600000      9.57700000      4.42900000
H    -10.07200000      9.12700000      3.62700000
H     -9.34700000     10.35900000      4.12300000
O     -4.53000000     15.03100000      7.58800000
H     -4.72100000     15.59300000      8.33900000
H     -3.59100000     15.14400000      7.43600000
O      5.04600000    -13.11300000     10.33600000
H      4.74500000    -12.52300000      9.64500000
H      4.62000000    -12.78900000     11.12900000
O     -5.91500000     15.47400000      5.16100000
H     -5.39600000     15.07100000      5.85800000
H     -5.28800000     16.01200000      4.67800000
O     -5.83500000      7.70000000     -1.19300000
H     -6.60400000      7.38500000     -1.66700000
H     -5.89200000      8.65400000     -1.25300000
O      3.83000000     -4.18000000     -9.24700000
H      3.28700000     -4.14800000    -10.03400000
H      4.57000000     -4.73700000     -9.48900000
O      9.88000000      3.19300000      9.91400000
H     10.18300000      2.77500000      9.10800000
H     10.03000000      2.53700000     10.59500000
O      9.51000000     -1.39500000     -9.85200000
H      8.57700000     -1.60300000     -9.80700000
H      9.89700000     -1.86800000     -9.11500000
O     13.08800000    -11.11700000      4.32300000
H     12.21600000    -11.14300000      4.71700000
H     13.01300000    -11.65800000      3.53800000
O     -9.93900000     -7.51100000    -12.99000000
H    -10.07300000     -6.56700000    -13.08000000
H    -10.56100000     -7.77700000    -12.31400000
O      5.26200000     -7.96700000    -11.69800000
H      5.61000000     -7.69900000    -12.54800000
H      4.33300000     -7.73900000    -11.73700000
O    -14.17200000      3.14800000      6.73300000
H    -14.69600000      3.56300000      7.41900000
H    -14.60100000      3.40600000      5.91700000
O      2.38800000    -11.90100000     13.76000000
H      2.71400000    -11.62200000     12.90500000
H      1.76300000    -11.22000000     14.01200000
O      2.95500000    -13.22200000      1.57000000
H      3.91200000    -13.20200000      1.60200000
H      2.72900000    -12.66500000      0.82500000
O     -2.71600000      9.03600000     -2.35600000
H     -1.78400000      9.05300000     -2.13600000
H     -3.15400000      8.84400000     -1.52700000
O      4.70000000     -7.07400000     12.99400000
H      5.05400000     -6.27200000     13.37900000
H      5.35400000     -7.74400000     13.19300000
O     -0.41100000    -10.75700000    -13.68500000
H     -1.31500000    -10.67000000    -13.38200000
H     -0.42300000    -11.52500000    -14.25700000
O      9.51600000     14.23900000     -1.67400000
H      9.28000000     13.78300000     -0.86600000
H     10.44400000     14.04100000     -1.79900000
O     17.29100000     -1.24800000      4.12800000
H     17.04600000     -2.17300000      4.11200000
H     17.06800000     -0.95600000      5.01200000
O     -8.57100000      3.86000000      1.52700000
H     -8.54800000      4.74200000      1.89800000
H     -8.75800000      3.29200000      2.27400000
O     -8.51100000      6.80500000     -2.41900000
H     -8.92200000      5.94200000     -2.46200000
H     -9.20500000      7.41400000     -2.67100000
O    -13.40700000      3.28800000     -4.88900000
H    -13.30700000      3.76700000     -4.06700000
H    -12.55200000      2.88300000     -5.03700000
O     -9.07600000     -3.80200000     -9.52200000
H     -8.43900000     -4.31300000     -9.02200000
H     -8.60100000     -3.52900000    -10.30700000
O     -1.97700000     -0.19500000      9.41500000
H     -2.28200000      0.41100000     10.09000000
H     -2.41200000      0.09800000      8.61400000
O     -6.35300000     -9.43600000     11.07300000
H     -6.41100000     -8.70600000     10.45600000
H     -5.73000000     -9.13900000     11.73700000
O      2.11400000     13.59900000     12.30400000
H      1.57300000     13.74500000     11.52800000
H      1.54400000     13.82500000     13.04000000
O      3.59300000      6.05700000    -11.12900000
H      3.44000000      6.97300000    -11.35900000
H      2.83800000      5.81500000    -10.59200000
O    -11.25800000      2.51400000      9.54600000
H    -11.78200000      2.83300000     10.28100000
H    -10.44700000      2.20200000      9.94900000
O     -5.09600000     -4.70700000      3.14800000
H     -4.15600000     -4.88300000      3.16100000
H     -5.50100000     -5.57300000      3.09500000
O      0.52200000    -14.36600000     -1.02000000
H      1.05600000    -15.15300000     -1.12500000
H      0.08900000    -14.48200000     -0.17500000
O     -6.21600000     -1.84300000    -15.81600000
H     -6.37400000     -1.97000000    -16.75200000
H     -5.42100000     -2.34600000    -15.63800000
O     -6.54300000     -2.70000000      8.58900000
H     -6.61500000     -3.57700000      8.96700000
H     -6.87300000     -2.11700000      9.27300000
O      4.80600000    -12.52300000      6.16900000
H      4.27500000    -11.91300000      5.65800000
H      4.69900000    -13.36400000      5.72500000
O     -0.74600000     -7.45200000     -8.54700000
H     -1.61200000     -7.85100000     -8.63100000
H     -0.14800000     -8.19400000     -8.45800000
O     12.14500000     -7.76000000      1.43100000
H     12.56100000     -7.54000000      2.26500000
H     11.22100000     -7.88200000      1.65000000
O      1.02200000     -6.54600000     -5.72400000
H      1.91300000     -6.61600000     -5.38100000
H      1.13800000     -6.33700000     -6.65000000
O      3.64400000      2.16400000      6.37700000
H      4.28800000      1.67700000      5.86400000
H      3.47400000      1.60900000      7.13800000
O      4.66100000     12.47400000    -12.21800000
H      4.30600000     13.06100000    -11.55100000
H      3.89600000     12.18900000    -12.71700000
O      0.00900000     13.17600000      6.00100000
H      0.81000000     12.66400000      6.12000000
H     -0.31700000     12.91300000      5.14100000
O      0.28600000      0.39500000    -13.76700000
H      0.09100000      0.01700000    -14.62400000
H      0.62500000      1.26900000    -13.96200000
O      9.63800000      1.06600000      7.63500000
H      9.41900000      0.22800000      8.04200000
H      8.79000000      1.47700000      7.46500000
O    -12.55500000      0.26700000     11.97600000
H    -11.98600000     -0.22800000     11.38800000
H    -12.47500000      1.17400000     11.68000000
O      1.11300000      3.98400000     15.80000000
H      1.45400000      4.76600000     15.36600000
H      1.89400000      3.51100000     16.08800000
O      0.16900000     -0.72300000     -5.68500000
H     -0.75100000     -0.71800000     -5.95000000
H      0.38200000     -1.65000000     -5.57800000
O    -10.70800000     -6.35400000     -8.48800000
H    -11.01100000     -5.44900000     -8.41900000
H     -9.77800000     -6.27900000     -8.70200000
O     -1.64700000     -3.34400000      8.71700000
H     -2.32600000     -2.79900000      8.31900000
H     -1.73300000     -3.18500000      9.65700000
O     -8.28200000     -2.64700000     -6.70400000
H     -8.30800000     -2.39600000     -7.62700000
H     -8.68700000     -3.51400000     -6.67900000
O      6.69900000      6.93900000      4.96600000
H      6.76300000      6.37700000      4.19400000
H      6.04900000      7.60000000      4.72900000
O      0.72300000     -9.79600000     14.32700000
H      0.64900000     -9.34700000     15.16900000
H      0.45000000     -9.14400000     13.68200000
O      6.85600000     11.39700000      7.73700000
H      6.74400000     10.76600000      8.44800000
H      6.53600000     12.22400000      8.09800000
O    -13.44300000     -2.25500000    -12.84800000
H    -12.64000000     -2.12500000    -12.34400000
H    -14.02200000     -2.73600000    -12.25600000
O     -4.70400000     -5.82900000    -11.91000000
H     -5.32400000     -5.34600000    -12.45700000
H     -5.14500000     -6.65800000    -11.72300000
O      2.68000000     10.21700000      2.80400000
H      3.28700000     10.55000000      2.14300000
H      2.53600000     10.95900000      3.39200000
O      2.01800000      5.58400000    -14.48600000
H      2.09800000      5.84000000    -15.40500000
H      2.88200000      5.76200000    -14.11300000
O     13.53800000     -1.22700000    -10.44800000
H     12.81400000     -0.84800000    -10.94700000
H     13.30000000     -2.14800000    -10.34300000
O     -8.04100000      8.85200000     -8.79600000
H     -7.51000000      9.64100000     -8.69100000
H     -7.57700000      8.18100000     -8.29500000
O     13.09200000     10.03700000      0.44400000
H     13.28200000      9.10300000      0.35800000
H     13.03600000     10.18400000      1.38900000
O      9.52100000      0.99700000     -8.49100000
H      9.65100000      0.10300000     -8.80600000
H      8.68700000      1.26800000     -8.87500000
O     -8.87500000      4.09200000     -1.88000000
H     -8.06800000      4.07900000     -1.36400000
H     -8.76600000      3.38400000     -2.51400000
O     -2.26600000      0.35300000    -17.48400000
H     -2.53200000     -0.11500000    -16.69200000
H     -2.57400000      1.24900000    -17.34700000
O     -2.78100000     -8.03500000    -10.53500000
H     -2.13900000     -7.76200000    -11.19100000
H     -2.66600000     -8.98300000    -10.46800000
O      0.87600000     -3.50100000     16.14300000
H      0.86500000     -3.31500000     17.08200000
H      0.94900000     -4.45400000     16.08800000
O      1.15900000    -14.50100000      7.78200000
H      1.39400000    -14.12300000      8.62900000
H      0.75200000    -15.34000000      7.99800000
O    -11.04300000     -8.40100000     -2.55300000
H    -11.95300000     -8.67600000     -2.44500000
H    -10.56300000     -8.89100000     -1.88600000
O     15.00500000     -5.43600000      5.71000000
H     15.75400000     -6.02300000      5.81200000
H     14.41900000     -5.89700000      5.11000000
O     -2.81600000     -0.17800000     12.93500000
H     -3.14700000      0.33500000     13.67200000
H     -1.88100000      0.02500000     12.90400000
O     -6.89100000     -9.04200000     -8.92200000
H     -6.22300000     -8.49400000     -9.33300000
H     -7.23200000     -8.50700000     -8.20500000
O     -8.93200000     -7.76300000      0.36900000
H     -8.09800000     -7.58500000     -0.06600000
H     -8.71800000     -7.77200000      1.30200000
O     10.99600000     -3.27400000    -11.56300000
H     10.21500000     -3.79600000    -11.37800000
H     10.76400000     -2.38900000    -11.27900000
O     -8.01200000     -3.07800000     13.48100000
H     -8.13600000     -2.22300000     13.06800000
H     -8.90000000     -3.39900000     13.63800000
O      1.68200000     11.68600000     -6.28500000
H      1.37900000     11.38900000     -7.14300000
H      1.42800000     10.98500000     -5.68500000
O      4.15300000    -14.33500000     -1.42500000
H      3.42000000    -14.94000000     -1.53300000
H      3.97300000    -13.62600000     -2.04300000
O     11.28100000     -4.07800000      0.29100000
H     11.11800000     -3.38900000     -0.35400000
H     11.20800000     -3.63700000      1.13700000
O    -10.55100000     -5.79900000     -0.54400000
H    -10.23900000     -6.65200000     -0.24300000
H    -11.40000000     -5.98300000     -0.94600000
O     -5.48500000      5.35200000      3.90500000
H     -4.58600000      5.03800000      4.01100000
H     -5.55400000      5.56900000      2.97500000
O     12.93400000      7.46600000     -3.38300000
H     13.53000000      6.95000000     -3.92500000
H     13.32500000      7.44400000     -2.50900000
O    -12.85000000     -7.73000000      1.43300000
H    -12.85600000     -6.98300000      0.83300000
H    -12.75900000     -7.33800000      2.30200000
O      5.93000000    -16.50900000     -0.62300000
H      5.44800000    -15.86100000     -1.13600000
H      5.99000000    -17.27200000     -1.19800000
O     11.83200000     -3.80500000     -4.55100000
H     11.92700000     -4.18900000     -5.42200000
H     12.21700000     -2.93200000     -4.63000000
O     11.38400000      4.13700000      7.34000000
H     11.94200000      4.90500000      7.46300000
H     10.56300000      4.48900000      6.99900000
O    -16.25500000     -6.69300000      0.10600000
H    -15.97700000     -7.08300000      0.93500000
H    -17.19100000     -6.52900000      0.22000000
O     -2.34600000      5.06800000    -10.06700000
H     -2.00700000      4.18000000    -10.17900000
H     -2.74700000      5.28000000    -10.90900000
O     -2.75300000     10.18400000      5.89700000
H     -3.44800000      9.81000000      6.44000000
H     -3.05900000     11.06700000      5.69200000
O      0.21500000     11.09700000      9.50500000
H      0.96900000     11.52500000      9.10000000
H     -0.03500000     10.41400000      8.88200000
O      8.79500000    -10.20500000     -8.48400000
H      9.71400000     -9.94900000     -8.57000000
H      8.44500000    -10.14200000     -9.37300000
O     -2.49900000      3.63800000      2.93400000
H     -2.63800000      4.50000000      3.32600000
H     -1.82100000      3.23400000      3.47600000
O     12.55200000     -8.04400000     -6.06800000
H     13.40900000     -8.38800000     -5.81600000
H     11.92600000     -8.67100000     -5.70600000
O     -0.75600000    -12.43200000     10.40000000
H     -0.37700000    -12.12200000      9.57800000
H     -1.28000000    -11.69500000     10.71600000
O    -10.10200000     -0.70800000     -5.34800000
H     -9.24300000     -1.12900000     -5.36700000
H    -10.72500000     -1.43400000     -5.32100000
O     16.10600000      7.91100000      0.89300000
H     16.85300000      8.48100000      0.70900000
H     15.89600000      8.08000000      1.81200000
O      5.91000000     13.54500000     -7.32800000
H      6.58200000     13.95100000     -6.78000000
H      6.39200000     13.19600000     -8.07800000
O      5.07200000    -17.82300000      1.25500000
H      4.41200000    -17.22400000      1.60400000
H      5.59100000    -17.28500000      0.65700000
O     -3.99800000     -6.63700000      9.16100000
H     -3.13000000     -6.91800000      8.87100000
H     -4.60200000     -7.23900000      8.72600000
O    -14.70100000      3.57300000      9.55900000
H    -14.03800000      3.50000000     10.24500000
H    -15.18800000      2.75100000      9.60800000
O      2.92900000     -7.88400000    -15.17100000
H      3.42100000     -8.67300000    -15.39700000
H      2.15500000     -8.20800000    -14.71000000
O     -2.97300000     -2.15300000     -5.52000000
H     -2.68700000     -1.26200000     -5.72200000
H     -3.32100000     -2.09600000     -4.63000000
O      4.97700000     -3.46800000     11.17600000
H      4.55000000     -2.74300000     11.63300000
H      4.53700000     -3.50800000     10.32700000
O      4.92400000     -1.41600000    -16.47000000
H      5.05300000     -2.18100000    -17.03000000
H      5.22400000     -0.67700000    -17.00000000
O     -0.92600000      9.67400000     -7.93000000
H     -1.52800000      9.51500000     -7.20300000
H     -0.93800000      8.86000000     -8.43300000
O     10.26500000      1.86500000     -1.36300000
H     10.95100000      1.52000000     -0.79200000
H     10.24800000      1.26300000     -2.10700000
O     -5.28200000      6.80400000     -6.89500000
H     -4.45400000      6.41600000     -7.17900000
H     -5.95300000      6.26800000     -7.31700000
O     -2.62200000      6.06800000     -4.31400000
H     -3.06600000      6.13200000     -3.46800000
H     -3.06000000      5.34200000     -4.75900000
O      2.45500000      2.93200000     10.21000000
H      2.66900000      3.85500000     10.34300000
H      1.53000000      2.86500000     10.44600000
O     -8.38900000      4.88300000      4.48500000
H     -8.31700000      4.11500000      5.05200000
H     -7.48400000      5.11600000      4.28000000
O     -6.63500000      3.78300000     -0.44100000
H     -5.96900000      3.20000000     -0.07500000
H     -7.30700000      3.83600000      0.23900000
O     -2.16800000     -9.95900000     -7.78000000
H     -2.71000000     -9.87400000     -6.99600000
H     -2.69300000    -10.49100000     -8.37800000
O     -3.53300000      0.41300000    -14.51200000
H     -3.42800000     -0.49300000    -14.22000000
H     -3.93800000      0.85900000    -13.76800000
O     -3.42100000     11.47100000     -0.03800000
H     -2.50200000     11.68100000     -0.20800000
H     -3.88900000     12.28900000     -0.20700000
O    -10.15400000     -0.35300000     -8.22100000
H    -10.35300000     -0.58800000     -7.31400000
H    -10.97100000      0.01700000     -8.55600000
O      1.74800000      2.80200000    -14.30200000
H      2.22700000      2.81200000    -15.13000000
H      1.75900000      3.71300000    -14.00700000
O     -7.53700000      1.12500000      9.41700000
H     -6.99700000      1.86800000      9.15000000
H     -7.87000000      0.76400000      8.59500000
O     12.73300000     -3.70300000      3.17000000
H     12.08800000     -3.00100000      3.26000000
H     13.39300000     -3.50800000      3.83500000
O     -1.65300000     -2.02000000      3.96600000
H     -1.64800000     -2.54100000      3.16300000
H     -2.57000000     -1.77200000      4.08400000
O      1.36800000     -4.85600000     11.33900000
H      1.85300000     -4.05000000     11.16200000
H      1.89400000     -5.54600000     10.93600000
O     12.49500000      8.62800000    -10.51700000
H     12.28200000      7.75600000    -10.18500000
H     12.98000000      8.46500000    -11.32600000
O     -6.97300000     -4.38800000     10.91600000
H     -6.06100000     -4.61800000     11.09400000
H     -7.31500000     -4.09400000     11.76000000
O     -6.18600000     10.45800000     -1.19700000
H     -5.55800000     11.12800000     -0.92700000
H     -6.72300000     10.88800000     -1.86200000
O      2.13700000     14.21800000     -7.33600000
H      1.25100000     14.49800000     -7.56700000
H      2.00800000     13.50900000     -6.70600000
O      4.75500000      2.59400000     -3.37900000
H      4.11900000      2.95500000     -2.76100000
H      5.11800000      1.83000000     -2.92900000
O    -11.55400000     10.10500000     -7.92300000
H    -10.91400000     10.73300000     -7.58700000
H    -12.24400000     10.64800000     -8.30500000
O      5.45500000     -7.98200000      4.68900000
H      5.74600000     -7.83500000      3.78900000
H      6.26500000     -8.03000000      5.19700000
O     -1.30200000     -7.46500000     11.53900000
H     -0.71800000     -7.02300000     12.15400000
H     -1.39800000     -6.84800000     10.81400000
O      2.47100000     17.72600000      3.09500000
H      2.76400000     18.62300000      2.93400000
H      2.66400000     17.26100000      2.28000000
O      7.10300000    -13.53500000     -1.43600000
H      7.36000000    -14.34100000     -1.88400000
H      6.19300000    -13.68500000     -1.17700000
O    -13.62500000     -4.67700000      6.76300000
H    -14.17400000     -4.10000000      6.23300000
H    -14.03200000     -4.66500000      7.63000000
O      6.10000000      5.39900000    -11.35600000
H      6.04500000      4.62900000    -11.92300000
H      5.20800000      5.74300000    -11.33200000
O    -14.01900000     10.25600000     -4.90100000
H    -14.42000000      9.39100000     -4.98600000
H    -14.62500000     10.84600000     -5.34900000
O      1.41900000      1.81800000    -10.27000000
H      1.20900000      0.96600000     -9.88800000
H      1.97300000      1.61300000    -11.02300000
O    -15.92200000      7.26800000      1.91700000
H    -16.09200000      6.46200000      1.43000000
H    -14.96700000      7.32900000      1.95400000
O     -5.62000000      6.02300000      0.96700000
H     -5.24900000      6.67700000      0.37400000
H     -5.82100000      5.27600000      0.40400000
O     -4.24500000     14.10700000     -1.79400000
H     -4.86300000     14.11400000     -1.06300000
H     -4.75700000     13.78700000     -2.53700000
O     -1.85700000     15.07400000      6.92300000
H     -1.23500000     14.39500000      6.66400000
H     -1.31100000     15.83600000      7.12000000
O     -0.34000000     -0.59900000      5.90700000
H     -0.70100000     -1.02800000      5.13100000
H     -1.09800000     -0.44900000      6.47200000
O     -7.61200000    -14.30800000      2.39800000
H     -7.23000000    -13.89000000      1.62600000
H     -8.09200000    -13.60500000      2.83700000
O    -11.52600000      3.63800000      7.05100000
H    -11.54800000      3.23300000      7.91800000
H    -12.42000000      3.54800000      6.72200000
O    -10.70000000     -6.45300000     -4.60200000
H    -11.19300000     -7.02600000     -5.19000000
H    -10.87600000     -6.79900000     -3.72700000
O     -4.95900000      9.97600000    -12.75000000
H     -4.35200000      9.29800000    -12.45200000
H     -5.75800000      9.81900000    -12.24600000
O    -16.36700000      3.49200000      2.94100000
H    -15.80900000      3.84300000      3.63500000
H    -16.10700000      2.57400000      2.86500000
O      3.42200000     -2.37900000     16.18700000
H      3.86700000     -2.91900000     16.84000000
H      2.58100000     -2.81400000     16.04900000
O      2.80800000     -6.49100000     17.00500000
H      3.25600000     -5.81100000     17.50800000
H      2.76900000     -6.14300000     16.11400000
O      4.41000000     16.03600000     -5.20300000
H      3.81800000     16.55400000     -5.74800000
H      3.93800000     15.21800000     -5.04700000
O      7.75000000    -15.74500000     -2.78900000
H      8.57200000    -16.18100000     -2.56300000
H      7.15000000    -16.46100000     -3.00000000
O      5.52200000      6.59700000     14.40900000
H      6.15000000      7.11600000     14.91100000
H      4.86200000      7.22900000     14.12400000
O    -10.97400000     -4.05500000      6.91200000
H    -11.90000000     -4.19000000      6.71300000
H    -10.51100000     -4.41400000      6.15500000
O    -13.66300000     -5.83100000     -0.60900000
H    -14.49200000     -6.14600000     -0.24900000
H    -13.91300000     -5.12600000     -1.20600000
O      9.59800000    -12.31400000     -6.93800000
H      8.89200000    -12.27900000     -6.29200000
H      9.42600000    -11.57400000     -7.52100000
O      9.01400000     12.56100000      0.80600000
H      8.24800000     12.33800000      1.33500000
H      9.16600000     11.78600000      0.26600000
O      6.86700000     -1.61900000     -9.93300000
H      6.32200000     -0.87600000     -9.67200000
H      6.62800000     -2.31700000     -9.32300000
O     16.42200000      2.22500000      2.29600000
H     15.88100000      1.68500000      1.72000000
H     16.11700000      2.01400000      3.17800000
O     -5.99700000      9.40900000      1.60600000
H     -5.61800000     10.23800000      1.89900000
H     -5.76900000      9.35600000      0.67800000
O    -12.43500000      7.00100000     -5.21600000
H    -12.13000000      7.87800000     -4.98200000
H    -12.23700000      6.92000000     -6.14900000
O     -0.23700000     13.98500000     -8.35700000
H      0.06900000     13.09300000     -8.52100000
H     -1.10600000     14.01600000     -8.75700000
O     -9.97700000      6.38500000      7.60600000
H     -9.92700000      6.16400000      8.53600000
H    -10.42400000      5.64000000      7.20600000
O      5.66900000     10.36800000     -1.08100000
H      6.59400000     10.19000000     -1.24900000
H      5.49500000     11.18900000     -1.54100000
O     -2.19600000     -4.58900000    -11.27700000
H     -1.36600000     -4.96100000    -10.98100000
H     -2.77100000     -5.34600000    -11.39000000
O    -11.59700000     -7.79800000    -10.64100000
H    -11.21700000     -7.35500000     -9.88200000
H    -12.33700000     -7.24600000    -10.89400000
O     -8.17400000     12.60900000      9.12800000
H     -7.27100000     12.36200000      9.32500000
H     -8.35600000     12.19600000      8.28400000
O     10.06200000      1.98400000     -5.62900000
H      9.86600000      1.77600000     -6.54300000
H      9.55900000      2.77800000     -5.45100000
O      8.48600000      8.11700000     12.22300000
H      9.39500000      8.28000000     12.47500000
H      8.49800000      7.24000000     11.84000000
O     -8.91000000      0.80800000      3.80100000
H     -8.20100000      1.39500000      4.06300000
H     -9.58100000      1.38900000      3.44200000
O      0.07600000     16.03800000     -3.51700000
H     -0.66300000     15.78400000     -2.96400000
H     -0.19900000     15.81100000     -4.40500000
O      3.50200000      8.51400000     13.68400000
H      4.07300000      9.27000000     13.81800000
H      2.86000000      8.80900000     13.03800000
O     11.71100000      7.50100000      4.29100000
H     12.40000000      7.60800000      4.94700000
H     11.07900000      8.19100000      4.49300000
O      2.47400000     -6.13800000     -8.09500000
H      2.64500000     -6.86700000     -8.69100000
H      2.82900000     -5.37200000     -8.54600000
O     -6.93600000    -14.39900000      8.20000000
H     -6.69400000    -14.60400000      9.10300000
H     -6.20200000    -14.71900000      7.67600000
O    -10.61000000     -3.17400000     -3.55000000
H    -10.90800000     -3.90500000     -4.09200000
H    -11.35800000     -2.57800000     -3.52000000
O      2.13500000     -0.08800000      7.15600000
H      1.64500000      0.13100000      7.94900000
H      1.47900000     -0.08000000      6.46000000
O     -3.35600000     -3.59600000     -2.43400000
H     -4.21700000     -3.45400000     -2.82700000
H     -3.07900000     -2.72800000     -2.14300000
O      7.33100000      2.09200000     -9.63800000
H      6.66100000      1.66200000    -10.16800000
H      6.85000000      2.73500000     -9.11800000
O     -3.70500000     12.82800000      5.55000000
H     -3.83800000     13.43900000      6.27600000
H     -3.09900000     13.28100000      4.96400000
O     -8.23800000      8.32000000     11.58300000
H     -8.40300000      7.46500000     11.18500000
H     -7.30000000      8.46500000     11.45800000
O     -3.91400000     11.46500000     -6.56000000
H     -4.68300000     11.28700000     -6.01900000
H     -3.17600000     11.14200000     -6.04300000
O     -9.16300000     10.10400000      9.51600000
H     -8.72500000      9.47600000     10.09000000
H     -8.93200000      9.82100000      8.63100000
O     -9.69100000     -3.86500000      1.45700000
H     -9.84600000     -4.52700000      0.78400000
H     -9.35000000     -3.11000000      0.97600000
O    -15.63500000     -8.39000000     -2.68300000
H    -16.11400000     -7.56500000     -2.60300000
H    -15.02800000     -8.24600000     -3.40900000
O      2.70300000     16.16300000      0.91800000
H      2.89600000     16.38600000      0.00800000
H      3.38200000     15.53200000      1.16000000
O     -0.10400000      8.64700000    -11.93300000
H      0.47900000      9.25700000    -11.48000000
H     -0.66000000      8.28800000    -11.24100000
O     -6.42100000     -4.31500000    -13.70000000
H     -6.69500000     -3.58200000    -14.25100000
H     -6.02700000     -4.93900000    -14.31000000
O     11.82600000      6.22400000     -9.43000000
H     11.73900000      6.04300000     -8.49400000
H     10.99600000      5.93500000     -9.80800000
O      4.25300000     14.43500000      6.55500000
H      3.42900000     14.89400000      6.71800000
H      4.88600000     15.13200000      6.38200000
O      8.85700000    -15.98200000      0.47900000
H      7.90000000    -15.99600000      0.46300000
H      9.11100000    -16.90400000      0.43100000
O    -16.18400000     -7.18000000      2.76600000
H    -16.23400000     -8.11400000      2.56400000
H    -15.58200000     -7.12700000      3.50800000
O    -10.01400000     -4.75500000    -13.19300000
H     -9.79200000     -3.94800000    -13.65700000
H     -9.42300000     -4.77000000    -12.44100000
O      2.56000000    -16.01600000      2.00500000
H      2.54000000    -15.05900000      1.98300000
H      2.25900000    -16.24100000      2.88500000
O     15.77200000      1.62200000      4.79000000
H     15.18600000      2.24600000      5.21800000
H     15.19500000      0.91800000      4.49300000
O    -14.79000000      5.76800000    -10.22500000
H    -14.74100000      6.72300000    -10.25600000
H    -14.03600000      5.50700000     -9.69600000
O     -7.27200000     -7.28900000    -11.71200000
H     -6.70400000     -7.61300000    -12.41000000
H     -8.15800000     -7.38400000    -12.06100000
O     -4.46000000     -7.71900000     -6.11800000
H     -4.04000000     -8.04800000     -5.32300000
H     -4.25500000     -6.78400000     -6.12800000
O     -2.85000000      8.40100000     14.04600000
H     -1.98800000      8.81400000     13.98800000
H     -3.14200000      8.32700000     13.13700000
O     12.79800000      3.60600000      4.62500000
H     12.31700000      3.48200000      5.44300000
H     13.60000000      4.05800000      4.88500000
O    -11.52800000     -7.84300000      9.99500000
H    -11.15400000     -7.07700000      9.56000000
H    -10.77000000     -8.36800000     10.25000000
O     -1.71500000     -7.19300000      6.60400000
H     -2.01700000     -8.08800000      6.76000000
H     -1.05400000     -7.28000000      5.91800000
O     -2.30600000      1.25200000     -8.66800000
H     -1.99800000      2.00400000     -9.17300000
H     -3.20700000      1.11900000     -8.96200000
O     14.04400000      7.44000000     -0.70300000
H     14.94900000      7.73600000     -0.60300000
H     13.82800000      7.04300000      0.14100000
O     -3.12200000    -11.01100000    -10.29900000
H     -4.00400000    -10.89500000     -9.94700000
H     -3.18300000    -10.70400000    -11.20400000
O      6.59900000     15.01200000      3.95600000
H      7.32700000     14.44900000      4.21900000
H      6.13400000     15.19900000      4.77100000
O     -2.88800000      3.98000000      6.79700000
H     -2.80300000      4.74100000      6.22300000
H     -2.10400000      4.00600000      7.34700000
O      2.01600000      9.07600000     -1.70200000
H      1.88800000      9.57200000     -2.51000000
H      2.89500000      9.31600000     -1.41000000
O     -9.50000000      1.99400000     11.41700000
H     -8.97700000      2.40200000     12.10800000
H     -8.86900000      1.79900000     10.72400000
O      5.04400000      0.81500000    -10.58400000
H      4.36800000      1.40800000    -10.91100000
H      4.69100000     -0.06100000    -10.74000000
O     -8.95000000     14.27000000      4.14800000
H     -8.35700000     13.98700000      3.45200000
H     -8.55200000     15.07000000      4.49100000
O      1.80000000     12.93200000     -0.28200000
H      1.99900000     13.10100000     -1.20300000
H      2.42700000     12.25700000     -0.02200000
O    -10.40500000      7.88800000    -10.67800000
H    -10.42700000      7.93400000     -9.72200000
H    -10.71500000      7.00500000    -10.88300000
O     -6.24300000     13.69200000      0.32400000
H     -6.43200000     13.46900000      1.23600000
H     -6.90000000     14.35000000      0.09700000
O    -10.47900000     10.76700000     -1.58200000
H    -10.00500000     11.04000000     -0.79700000
H    -10.69500000      9.84800000     -1.42500000
O     -3.11100000     10.03800000      9.24400000
H     -2.63500000     10.86600000      9.30500000
H     -3.75400000     10.07800000      9.95100000
O      9.44300000     -7.69600000      8.50300000
H      8.94800000     -7.48600000      7.71100000
H      9.54900000     -6.85600000      8.94900000
O     12.55300000     -6.82300000      8.29400000
H     12.23400000     -6.94000000      9.18900000
H     12.68400000     -7.71300000      7.96800000
O     12.23400000      1.45500000      6.77200000
H     11.32800000      1.27400000      7.02100000
H     12.31800000      2.40600000      6.84800000
O      9.05500000     -5.43100000      0.43300000
H      9.97400000     -5.16600000      0.47900000
H      9.07700000     -6.30200000      0.03700000
O     -4.82900000     10.44900000     -4.19000000
H     -4.15500000     10.53800000     -3.51600000
H     -5.18400000      9.57000000     -4.05900000
O      8.43300000      3.82400000     -1.51300000
H      9.02100000      3.06900000     -1.53900000
H      8.05800000      3.86500000     -2.39300000
O      2.05800000      0.37800000     -3.72000000
H      1.33600000      0.27400000     -4.34000000
H      1.88100000      1.21200000     -3.28500000
O    -12.62000000      3.49100000    -11.10000000
H    -12.07100000      4.26900000    -11.20100000
H    -13.37400000      3.65600000    -11.66600000
O     10.76100000    -11.46000000      5.75800000
H     10.10500000    -11.21100000      5.10700000
H     10.83300000    -10.69500000      6.33000000
O    -10.07400000    -12.37200000     -8.08600000
H    -10.91700000    -11.92900000     -7.99100000
H    -10.10100000    -12.75500000     -8.96200000
O     -4.91000000      0.89400000     14.57900000
H     -5.31400000      0.04400000     14.75000000
H     -5.37300000      1.50000000     15.15800000
O    -16.10900000     -4.47300000      5.05400000
H    -16.64000000     -3.88700000      5.59300000
H    -16.61400000     -4.58000000      4.24800000
O      0.88700000      0.30200000     14.36800000
H      1.77900000      0.35100000     14.71300000
H      0.33900000      0.17400000     15.14200000
O     14.87800000      4.25600000      6.45500000
H     15.36700000      5.07600000      6.38800000
H     14.94000000      4.01600000      7.38000000
O    -11.30400000      6.51500000     12.94000000
H    -11.46800000      6.69000000     12.01400000
H    -10.35600000      6.61200000     13.03800000
O     -9.87000000      8.29900000      1.82200000
H     -9.02000000      7.96000000      2.10300000
H    -10.32400000      7.53900000      1.46000000
O    -14.89700000      2.94700000     -7.23900000
H    -14.36500000      3.04700000     -6.45000000
H    -15.62600000      2.38900000     -6.96800000
O     -6.28900000     10.82700000     -8.32300000
H     -6.06800000     11.36200000     -7.56100000
H     -5.46600000     10.74400000     -8.80500000
O      2.58500000     17.17600000     -6.76500000
H      3.08200000     17.37400000     -7.55800000
H      2.00100000     16.46200000     -7.02000000
O     -6.45800000      0.33600000     17.47000000
H     -6.38400000     -0.22800000     16.69900000
H     -7.39900000      0.39000000     17.63700000
O      8.27100000     -2.28600000    -16.20500000
H      8.42400000     -2.15300000    -15.26900000
H      7.69000000     -1.56700000    -16.45600000
O      9.25500000     -7.85900000     -0.22100000
H      9.93100000     -8.24000000     -0.78100000
H      8.43400000     -8.04300000     -0.67800000
O     16.00600000     -0.86100000     -5.54100000
H     15.23300000     -0.34200000     -5.76400000
H     16.63100000     -0.67200000     -6.24100000
O     -6.49100000     -2.85900000     -2.87400000
H     -6.21300000     -2.53700000     -2.01700000
H     -7.31500000     -3.31500000     -2.70300000
O     -7.55200000     -6.69600000      7.12600000
H     -7.65400000     -6.11800000      6.37000000
H     -7.26200000     -7.52900000      6.75400000
O     11.53800000      4.06200000    -13.97000000
H     11.03600000      4.55400000    -13.32100000
H     10.94500000      3.36700000    -14.25600000
O      0.23000000    -10.75600000      7.62000000
H      0.47600000    -10.17100000      8.33700000
H      0.62200000    -10.35800000      6.84200000
O     -6.99100000      6.68300000     15.51700000
H     -6.05700000      6.47200000     15.53200000
H     -7.38900000      5.97100000     15.01600000
O     -4.84300000    -15.15000000      6.39200000
H     -4.41700000    -16.00100000      6.29200000
H     -4.16200000    -14.58100000      6.75100000
O     -6.97800000      2.33300000      4.63200000
H     -6.67100000      2.40400000      5.53600000
H     -6.47300000      2.99200000      4.15500000
O     -1.02800000     11.84600000     -1.21700000
H     -0.23200000     12.19200000     -0.81500000
H     -0.77300000     10.98800000     -1.55600000
O    -13.47700000      2.22100000      4.08500000
H    -14.07100000      1.94100000      3.38800000
H    -13.27500000      1.41800000      4.56500000
O    -10.00000000     11.82600000     -6.22400000
H     -9.88900000     12.73800000     -5.95700000
H    -10.49500000     11.42500000     -5.51000000
O     -4.72900000    -15.20500000      9.80000000
H     -4.72000000    -14.71900000     10.62400000
H     -4.07500000    -14.76700000      9.25600000
O     -2.85500000    -14.58900000     -4.27800000
H     -2.70500000    -14.29100000     -5.17500000
H     -3.76200000    -14.89400000     -4.27500000
O      7.40300000      5.02100000     11.45500000
H      7.45500000      4.41300000     10.71800000
H      8.31000000      5.27900000     11.61700000
O     -4.47000000      8.09300000    -14.94500000
H     -3.64000000      8.42700000    -15.28600000
H     -4.95600000      8.87600000    -14.68700000
O    -12.30400000     -6.96700000      6.01000000
H    -12.77500000     -6.16800000      6.24900000
H    -12.71400000     -7.65300000      6.53700000
O      0.36100000      8.80000000      1.87600000
H      0.73400000      7.92300000      1.96100000
H      1.05000000      9.38600000      2.19100000
O     -6.87400000     -7.10300000      9.63200000
H     -7.09400000     -6.29500000     10.09500000
H     -7.08900000     -6.92100000      8.71700000
O     -6.01900000     13.15200000     -3.36600000
H     -6.78100000     12.59300000     -3.51500000
H     -5.59700000     13.21500000     -4.22300000
O     -2.03900000      3.31300000     -5.70600000
H     -1.51600000      3.49700000     -4.92600000
H     -2.14200000      2.36100000     -5.70600000
O     -4.88500000      0.52200000      3.40500000
H     -5.74300000      0.62000000      3.81900000
H     -4.58500000     -0.34500000      3.67900000
O    -10.25200000      7.88700000     -7.80400000
H    -10.92700000      8.51800000     -8.05400000
H     -9.44100000      8.25000000     -8.16200000
O     -0.01300000      1.98400000    -16.62400000
H     -0.12800000      2.26400000    -15.71600000
H     -0.54100000      1.18900000    -16.69900000
O      5.32900000    -10.66900000     -9.67400000
H      5.03400000    -10.87700000    -10.56100000
H      4.82700000    -11.25700000     -9.11000000
O    -10.44200000    -10.05000000      0.57800000
H    -11.23900000     -9.91700000      0.06400000
H    -10.16400000     -9.16600000      0.82000000
O     12.34300000      0.77900000      0.51800000
H     13.22200000      0.52100000      0.79400000
H     11.87100000      0.93400000      1.33700000
O      7.69000000      2.79400000    -15.98600000
H      7.54900000      3.71700000    -15.77600000
H      7.94800000      2.39500000    -15.15500000
O     -6.10400000      1.38500000    -17.29600000
H     -6.10800000      1.06100000    -16.39500000
H     -5.20000000      1.66400000    -17.44600000
O      9.40800000      4.91500000     -8.63300000
H      9.39600000      5.76300000     -8.18900000
H      8.58800000      4.49600000     -8.37200000
O     -4.84100000     -9.05100000     13.24100000
H     -5.57400000     -8.74200000     13.77300000
H     -4.30800000     -9.56800000     13.84600000
O      6.42300000      3.28300000      3.13000000
H      5.49100000      3.48200000      3.04000000
H      6.66600000      2.89000000      2.29200000
O     -9.15100000      8.28400000    -13.12100000
H     -8.24600000      8.32900000    -12.81200000
H     -9.63900000      7.92500000    -12.38000000
O      5.95600000      3.93000000     14.69700000
H      6.09400000      4.87700000     14.73100000
H      5.55600000      3.77800000     13.84100000
O      9.53900000     -4.55300000     12.20500000
H     10.02900000     -5.03900000     12.86900000
H      8.68200000     -4.40000000     12.60400000
O     11.95200000      5.79700000     -6.59300000
H     11.74800000      6.66500000     -6.24300000
H     12.59100000      5.43600000     -5.98000000
O     -2.01600000    -12.96100000     13.31100000
H     -1.18400000    -13.26000000     13.67900000
H     -1.76600000    -12.39200000     12.58400000
O      6.08000000      1.36100000      0.82900000
H      6.45800000      0.70400000      1.41400000
H      6.28600000      1.04500000     -0.05100000
O     -1.37300000     -7.84300000      0.12300000
H     -2.05700000     -7.28500000      0.49300000
H     -0.55800000     -7.37400000      0.30200000
O      4.37700000     12.69700000     11.01300000
H      4.48000000     13.38000000     10.35100000
H      3.75000000     13.06200000     11.63700000
O      2.17200000      6.48000000      2.46200000
H      2.19000000      6.48800000      1.50500000
H      2.87200000      7.08100000      2.72000000
O      7.07400000      4.21000000     -7.75100000
H      6.12900000      4.19700000     -7.90300000
H      7.17000000      3.99500000     -6.82300000
O    -13.41800000     -8.99300000      8.18300000
H    -14.23000000     -8.69500000      8.59200000
H    -12.72800000     -8.70200000      8.77900000
O      7.38200000      3.79700000     -4.08600000
H      7.06800000      4.69900000     -4.14100000
H      6.58900000      3.27500000     -3.96100000
O     -0.89600000     10.96100000      3.44900000
H     -0.37300000     10.29000000      3.01100000
H     -1.44300000     10.47300000      4.06500000
O      2.67100000      0.18200000     11.07000000
H      1.85800000     -0.11600000     10.66200000
H      2.73500000      1.10600000     10.83000000
O     -8.86800000     14.74800000     -2.92800000
H     -8.11800000     14.26600000     -2.57800000
H     -9.56800000     14.59600000     -2.29400000
O     -6.06900000    -16.11000000     -0.82400000
H     -5.96400000    -15.23200000     -0.45900000
H     -5.58700000    -16.08600000     -1.65000000
O      6.39500000     -8.99800000     -7.93400000
H      6.09300000     -9.41700000     -8.73900000
H      7.25900000     -9.37800000     -7.77600000
O      9.30800000     -2.69000000    -13.67600000
H     10.00800000     -3.05700000    -13.13500000
H      8.57700000     -2.56500000    -13.07000000
O    -10.34700000     -9.79200000      5.31800000
H    -10.41600000     -9.10600000      5.98200000
H    -10.95300000     -9.52000000      4.62900000
O     -0.67300000      5.83200000     -1.48100000
H     -0.54800000      6.74400000     -1.74400000
H     -1.11000000      5.88600000     -0.63200000
O     13.14400000     -9.35700000     -0.48100000
H     12.98800000     -8.85000000      0.31500000
H     12.42900000     -9.11000000     -1.06700000
O      0.65200000     16.22200000      4.50200000
H      0.55000000     15.39600000      4.02800000
H      1.26500000     16.72900000      3.97000000
O      8.26000000    -10.66200000      8.33100000
H      9.06800000    -10.20900000      8.57400000
H      7.78000000    -10.75400000      9.15400000
O      3.51400000    -14.05400000     -5.62000000
H      3.67200000    -14.81400000     -6.18000000
H      3.49100000    -13.31200000     -6.22500000
O     12.31900000    -12.78500000      2.47200000
H     11.73100000    -13.54000000      2.45300000
H     11.95900000    -12.18600000      1.81800000
O      1.91400000      4.81400000     -9.01600000
H      1.63500000      4.07100000     -9.55100000
H      1.57200000      4.62200000     -8.14300000
O      6.51000000    -12.85500000     -5.62100000
H      5.78100000    -13.41200000     -5.34700000
H      7.04800000    -12.76100000     -4.83500000
O     -0.85000000    -12.80500000      5.44700000
H     -0.34000000    -12.58900000      6.22800000
H     -0.39300000    -12.36000000      4.73300000
O      8.79700000      9.29300000      9.18300000
H      7.86400000      9.48100000      9.28500000
H      8.83700000      8.34600000      9.05000000
O      0.03700000     10.23700000     -3.64400000
H     -0.21200000     11.15400000     -3.75900000
H     -0.35100000      9.78700000     -4.39400000
O      8.20400000     -4.35200000     -8.12600000
H      8.74800000     -4.34000000     -7.33800000
H      7.33000000     -4.11400000     -7.81700000
O     -7.43300000     -5.39300000     14.82500000
H     -8.09800000     -6.05800000     14.64700000
H     -7.79700000     -4.58600000     14.46000000
O     -3.01900000      7.88800000     11.27500000
H     -2.65500000      8.46400000     10.60300000
H     -3.42300000      7.17200000     10.78400000
O      3.78400000      6.60200000      7.80700000
H      4.14300000      7.47300000      7.97600000
H      4.52000000      6.10400000      7.45200000
O     -3.54100000    -12.06200000      9.65600000
H     -3.16600000    -11.51300000     10.34500000
H     -4.19500000    -12.59700000     10.10600000
O    -14.97200000     -1.13200000      4.41600000
H    -15.42800000     -0.58400000      5.05500000
H    -15.67200000     -1.53700000      3.90400000
O      5.89400000     -5.15800000     15.24400000
H      6.46700000     -5.15900000     16.01100000
H      6.31900000     -4.55900000     14.62900000
O     -8.82200000     -7.49600000      3.29300000
H     -9.36400000     -6.83700000      3.72800000
H     -8.78200000     -8.22200000      3.91600000
O     -8.60300000      5.94300000     10.36900000
H     -8.90900000      5.19800000     10.88700000
H     -7.99700000      5.56100000      9.73400000
O     -9.95200000     -5.59600000     11.38400000
H    -10.81400000     -5.19200000     11.28100000
H     -9.61400000     -5.67000000     10.49100000
O     -2.75700000     -8.38100000    -15.18900000
H     -2.93700000     -9.08800000    -15.80800000
H     -1.85500000     -8.12200000    -15.37800000
O     -5.92900000      6.29500000     12.52200000
H     -5.87400000      5.45700000     12.98100000
H     -6.84000000      6.56800000     12.63200000
O     -0.46300000      6.55200000    -13.54500000
H     -0.39100000      7.40700000    -13.12100000
H      0.44300000      6.27800000    -13.68700000
O      4.66500000     -3.74800000      2.36600000
H      5.61800000     -3.73400000      2.28200000
H      4.35700000     -4.13300000      1.54500000
O    -11.32200000     -1.34700000      7.68200000
H    -12.18200000     -0.99400000      7.45700000
H    -11.45300000     -2.29500000      7.71400000
O      9.42800000      2.41600000    -11.59100000
H      9.76000000      3.30200000    -11.44700000
H      8.67500000      2.34400000    -11.00500000
O     -9.10500000    -13.03400000      8.70800000
H     -8.72700000    -12.23600000      9.07500000
H     -8.35800000    -13.62000000      8.58600000
O     -0.71600000     -7.39600000    -12.38200000
H     -0.31900000     -8.26100000    -12.27800000
H     -0.58700000     -7.18300000    -13.30600000
O     -8.58200000     -4.40200000     -1.92400000
H     -9.17900000     -3.89200000     -2.47200000
H     -9.15200000     -4.84400000     -1.29600000
O    -15.68700000     -7.00700000      5.95600000
H    -16.62900000     -7.10600000      5.82200000
H    -15.47000000     -6.17900000      5.52800000
O      5.07900000      0.85200000      4.53300000
H      4.60800000      0.11900000      4.13700000
H      5.31900000      1.41100000      3.79300000
O    -12.82100000     -2.55300000     -8.56400000
H    -12.36400000     -2.34600000     -9.37900000
H    -13.65100000     -2.08200000     -8.62700000
O     -6.26800000      8.96100000      8.08300000
H     -5.67900000      8.26300000      7.79500000
H     -7.07900000      8.80500000      7.59900000
O    -11.36200000      5.22200000    -12.90400000
H    -11.50600000      5.01300000    -13.82700000
H    -10.41000000      5.20500000    -12.80000000
O    -11.03100000      6.05100000      0.61300000
H    -10.74300000      5.19300000      0.29800000
H    -11.30100000      5.89500000      1.51800000
O     13.15100000     -6.15100000      3.99500000
H     12.96600000     -5.27600000      3.65500000
H     12.29800000     -6.58500000      4.01600000
O      6.76600000     -0.45000000    -12.92900000
H      6.83000000     -0.85400000    -12.06400000
H      6.19400000     -1.03600000    -13.42600000
O      8.79600000     14.22400000      5.75800000
H      8.87400000     14.66800000      6.60200000
H      9.44500000     14.65300000      5.20100000
O     11.70800000     -0.74800000    -14.29300000
H     11.67100000     -1.68500000    -14.10400000
H     11.01600000     -0.36700000    -13.75200000
O     11.05800000     11.93300000      4.10900000
H     11.54600000     12.47200000      4.73100000
H     11.69800000     11.70900000      3.43300000
O     -1.18100000     -5.99300000     15.59900000
H     -1.71900000     -5.86200000     14.81800000
H     -0.69900000     -6.80100000     15.42400000
O    -14.69800000      2.32400000     -0.72700000
H    -14.20400000      3.08700000     -1.02700000
H    -15.45900000      2.28800000     -1.30800000
O    -16.78100000      0.70400000      5.54200000
H    -16.56400000      0.41400000      6.42800000
H    -16.92600000      1.64600000      5.62700000
O     -6.78500000      2.66200000     15.45100000
H     -6.39800000      3.35800000     15.98200000
H     -7.51600000      2.33800000     15.97700000
O     -3.33200000    -13.70300000     -1.67300000
H     -3.42400000    -12.85700000     -2.11100000
H     -3.21200000    -14.33000000     -2.38600000
O    -10.88000000      2.20300000      2.38000000
H    -11.12200000      2.16200000      1.45500000
H    -11.70700000      2.09600000      2.84900000
O      3.84800000      4.04300000     12.78700000
H      3.06700000      3.58400000     12.47700000
H      3.82600000      4.88600000     12.33400000
O     -4.40300000     -4.98600000     11.42000000
H     -3.58100000     -4.49800000     11.45800000
H     -4.29600000     -5.57900000     10.67600000
O     12.64400000      2.60700000     -6.57000000
H     12.23900000      2.87600000     -7.39500000
H     11.90700000      2.47300000     -5.97400000
O      0.72800000     -3.61800000     -5.68200000
H      0.38000000     -3.98800000     -6.49300000
H      0.18900000     -4.00500000     -4.99200000
O     13.16800000      4.09900000      0.04500000
H     14.03400000      4.12300000      0.45200000
H     12.60200000      3.70700000      0.71000000
O     -2.28300000     -9.95700000      6.87000000
H     -2.94700000    -10.61300000      6.65600000
H     -1.57700000    -10.45700000      7.28000000
O     -8.40300000      1.05500000      0.14600000
H     -8.69100000      1.96400000      0.22200000
H     -7.47200000      1.11500000     -0.06900000
O      0.94400000     -1.14000000     -9.83200000
H      0.42100000     -1.67800000     -9.23700000
H      1.84100000     -1.22900000     -9.51000000
O      7.82800000     -0.31200000      9.63400000
H      7.05100000      0.15500000      9.93900000
H      8.20300000     -0.69600000     10.42600000
O      7.57400000     13.35200000     -3.87900000
H      8.44800000     13.50600000     -3.51900000
H      7.29100000     14.21000000     -4.19400000
O     -2.04300000     -1.93600000    -10.92200000
H     -2.06100000     -2.89300000    -10.94100000
H     -1.52600000     -1.72100000    -10.14600000
O     -3.09700000     -8.89700000     -3.80400000
H     -2.36500000     -8.63100000     -3.24800000
H     -3.63500000     -9.45300000     -3.24100000
O      5.71900000     -3.74700000     -7.38700000
H      4.95000000     -3.63600000     -7.94500000
H      5.42300000     -3.48600000     -6.51500000
O     -3.15600000    -10.79900000    -12.97500000
H     -3.95700000    -11.31300000    -12.86900000
H     -3.30000000    -10.29400000    -13.77500000
O     -0.92000000     -2.33500000     -8.42800000
H     -0.65500000     -3.19000000     -8.08800000
H     -1.54300000     -2.00300000     -7.78100000
O     -7.23500000     -6.36100000     -3.33900000
H     -7.34200000     -5.53500000     -3.81000000
H     -7.67300000     -6.21600000     -2.50000000
O     -8.81200000      0.00800000      7.20300000
H     -8.78700000     -0.89700000      6.89100000
H     -9.74400000      0.21200000      7.27400000
O     -8.27000000     11.02700000     -3.19500000
H     -9.13000000     10.79600000     -2.84600000
H     -7.96200000     10.22800000     -3.62300000
O     -9.75500000     -5.90200000      8.76800000
H     -9.10100000     -6.32200000      8.20900000
H     -9.94700000     -5.07300000      8.33200000
O     14.77900000     -8.43600000      4.85800000
H     14.26600000     -7.95100000      4.21200000
H     15.48000000     -8.84300000      4.34900000
O     15.14100000      0.07700000      0.87900000
H     15.26700000     -0.80800000      1.22000000
H     15.49000000      0.04200000     -0.01200000
O     -1.72700000     -6.35300000      3.24200000
H     -1.72000000     -7.30800000      3.17600000
H     -1.18100000     -6.16300000      4.00400000
O     -4.19000000      2.11000000    -12.05100000
H     -4.99400000      2.26500000    -11.55500000
H     -3.67000000      1.53400000    -11.49100000
O     13.48400000      2.74600000    -10.81400000
H     13.25500000      3.51000000    -10.28500000
H     13.30300000      1.99800000    -10.24500000
O     16.47300000     -0.26300000     -1.52900000
H     16.99600000      0.50100000     -1.77100000
H     16.56600000     -0.86100000     -2.27100000
O     -0.11400000     -0.92400000     12.04100000
H      0.41600000     -0.35900000     12.60400000
H      0.14700000     -1.81300000     12.28100000
O      2.16000000    -15.74000000      4.98100000
H      1.42300000    -16.23800000      5.33500000
H      2.31900000    -15.05500000      5.63100000
O     -9.11600000     -1.89000000      4.73900000
H    -10.01500000     -1.64000000      4.95300000
H     -8.78000000     -1.15600000      4.22400000
O     13.48200000     -5.77300000      0.23400000
H     13.29200000     -6.60400000      0.67000000
H     12.69400000     -5.24600000      0.36900000
O     -1.49700000      0.74700000     18.11400000
H     -0.65200000      0.85700000     18.55100000
H     -1.34500000      0.05300000     17.47200000
O     -2.69700000     -3.72400000     16.06200000
H     -3.59700000     -3.85300000     16.36000000
H     -2.39500000     -4.60100000     15.82500000
O      8.17100000    -11.09400000     -1.54600000
H      7.60200000    -10.36300000     -1.30400000
H      7.60000000    -11.86100000     -1.52000000
O      3.44900000     11.30200000      8.66000000
H      2.99300000     12.04900000      8.27400000
H      3.55100000     11.53400000      9.58300000
O     -6.06400000      4.28500000    -13.45600000
H     -5.49800000      4.40700000    -14.21800000
H     -5.66200000      3.56300000    -12.97300000
O      2.13300000      5.72900000     -0.09700000
H      1.19900000      5.77700000     -0.29800000
H      2.56500000      5.78300000     -0.94900000
O      3.82400000     -1.60300000      0.30000000
H      4.36400000     -1.39900000     -0.46300000
H      3.03600000     -1.07200000      0.18400000
O      4.20500000     12.36700000     -5.02300000
H      4.97100000     12.53400000     -5.57300000
H      3.55600000     11.99900000     -5.62300000
O     -5.44500000      2.15300000      7.01900000
H     -4.82500000      2.86700000      7.17200000
H     -4.90400000      1.42900000      6.70500000
O     -4.48400000     -7.50000000      0.22100000
H     -4.79800000     -7.66700000      1.11000000
H     -4.40600000     -6.54800000      0.16900000
O    -16.79000000      0.29400000     -7.06400000
H    -15.98000000     -0.05700000     -7.43500000
H    -17.05900000     -0.35900000     -6.41800000
O      4.27500000     -7.62400000     -6.46300000
H      4.87800000     -7.97000000     -7.12200000
H      3.63700000     -7.11800000     -6.96500000
O      3.48300000      5.49900000     -2.54000000
H      3.42900000      5.21100000     -3.45100000
H      4.29200000      6.00900000     -2.49700000
O     -2.05000000      3.03000000    -14.30800000
H     -2.46900000      2.87800000    -13.46100000
H     -2.69300000      2.72900000    -14.95000000
