# Supplementary material for: Integrated Multiscale Multilevel Approach to Open Shell Molecular Systems
Source: J Chem Theory Comput. 2023 Feb 13;19(5):1446–56. doi: 10.1021/acs.jctc.2c00805 (PMC10018740; doi:10.1021/acs.jctc.2c00805)
Supplement: Supplementary file 2 — ct2c00805_si_002.zip [file ct2c00805_si_002.zip › structures/PROXYL/frame34.xyz]

2621

C     -1.91400000      0.47300000      0.72800000
H     -2.08100000      1.55100000      0.72800000
H     -2.73100000      0.12800000      1.36100000
C     -0.50800000      0.04800000      1.29700000
C      0.00400000      1.03300000      2.34500000
H      0.25800000      1.96800000      1.84600000
H      0.87300000      0.60500000      2.84600000
H     -0.77100000      1.27900000      3.07000000
C     -0.44600000     -1.31400000      1.97200000
H     -0.94900000     -2.11800000      1.43300000
H      0.57600000     -1.62200000      2.19300000
H     -1.00500000     -1.37700000      2.90600000
N      0.21700000      0.07300000      0.02300000
O      1.54800000     -0.04300000     -0.02600000
C     -0.54700000      0.14600000     -1.24600000
C     -0.45200000      1.52900000     -1.88600000
H     -0.85000000      2.35800000     -1.30000000
H      0.58700000      1.82400000     -2.02700000
H     -1.06400000      1.58700000     -2.78600000
C     -0.15700000     -0.90900000     -2.26000000
H     -0.22900000     -1.89500000     -1.80000000
H      0.88000000     -0.74000000     -2.55000000
H     -0.84700000     -0.84300000     -3.10000000
C     -1.93900000     -0.18000000     -0.67800000
H     -2.70800000      0.34100000     -1.24800000
H     -2.09600000     -1.24700000     -0.51500000
O     15.16000000      3.60900000     -9.98300000
H     16.07700000      3.60000000    -10.25600000
H     15.09100000      2.89400000     -9.35000000
O    -10.78800000     -4.73000000     -9.99100000
H    -10.47700000     -4.24200000     -9.22900000
H    -10.48100000     -5.62500000     -9.84500000
O     -6.51600000      8.01400000     13.78900000
H     -6.31700000      7.62100000     14.63900000
H     -7.42000000      7.75500000     13.61100000
O     11.66100000     -1.10900000     -8.97500000
H     10.75300000     -1.06300000     -9.27400000
H     12.07000000     -1.75600000     -9.55000000
O     12.41600000     -1.57900000      1.46200000
H     12.15600000     -1.45300000      0.54900000
H     11.99700000     -2.40100000      1.71900000
O     -5.59100000     -2.56800000     -7.50100000
H     -4.90300000     -2.71800000     -8.15000000
H     -6.09500000     -1.83400000     -7.85300000
O     14.08000000      2.14300000      2.32300000
H     13.15900000      1.93700000      2.16100000
H     14.27700000      2.85400000      1.71400000
O     14.32800000      9.15100000      1.92200000
H     14.96300000      9.63100000      1.39100000
H     14.09000000      8.39400000      1.38600000
O     -5.75700000      9.76000000     11.32000000
H     -5.71200000      9.04300000     11.95300000
H     -5.17600000     10.43200000     11.67800000
O     -0.90800000    -10.03400000      8.34600000
H     -1.67500000     -9.49500000      8.54000000
H     -0.41600000    -10.05600000      9.16600000
O      2.55300000      1.14800000    -13.72400000
H      3.22500000      0.82100000    -13.12500000
H      3.04600000      1.55800000    -14.43600000
O     -0.37300000     -2.80600000      8.97900000
H      0.05500000     -1.96200000      9.12700000
H      0.32600000     -3.37600000      8.65800000
O     -7.65600000      6.56100000     -8.30500000
H     -8.35400000      7.12000000     -7.96400000
H     -7.51500000      5.90800000     -7.62000000
O     -8.27300000     -4.86300000     14.20300000
H     -8.40100000     -5.80600000     14.09800000
H     -7.69700000     -4.61800000     13.48000000
O      7.41500000     15.67700000     -3.91100000
H      6.96300000     16.49000000     -3.68200000
H      6.71100000     15.05800000     -4.10500000
O     -6.22600000      6.99200000     -3.80200000
H     -6.58100000      6.10400000     -3.83100000
H     -6.41900000      7.29800000     -2.91600000
O     -9.58200000      0.91100000     -2.06800000
H    -10.28300000      0.92100000     -2.71900000
H     -9.82300000      1.59600000     -1.44500000
O     -6.30800000     15.67800000      5.69600000
H     -6.23000000     14.81500000      5.28800000
H     -5.79800000     15.60800000      6.50300000
O     -1.76700000     -7.31800000     -3.62500000
H     -1.09400000     -7.85700000     -3.20800000
H     -2.47400000     -7.27800000     -2.98000000
O      2.57700000     -1.32700000     12.13300000
H      2.63600000     -0.62400000     12.78100000
H      3.45200000     -1.71600000     12.12200000
O     13.45000000     -9.76200000      2.91400000
H     13.33800000    -10.06600000      3.81500000
H     12.65900000    -10.05500000      2.46200000
O      3.55600000      7.94600000    -12.13300000
H      3.38200000      8.42700000    -12.94200000
H      3.32600000      7.04000000    -12.33800000
O     -2.39000000      0.57000000     11.37000000
H     -2.00800000      1.37900000     11.03000000
H     -2.90200000      0.22100000     10.64000000
O     -5.21200000     -3.05800000     10.38700000
H     -4.45700000     -3.07600000      9.79900000
H     -4.83400000     -3.12100000     11.26400000
O     -1.23600000     -5.03300000      2.95300000
H     -0.34100000     -5.25100000      2.69300000
H     -1.14100000     -4.60100000      3.80100000
O     -1.41900000      6.87100000      4.54200000
H     -0.62800000      6.33900000      4.63100000
H     -2.02200000      6.51500000      5.19500000
O     10.74900000     -5.67200000    -12.25400000
H     10.74600000     -6.32800000    -12.95200000
H     11.30000000     -4.96700000    -12.59200000
O      7.67800000      1.43300000     14.03600000
H      7.39000000      1.75600000     13.18300000
H      7.94500000      2.21900000     14.51300000
O     -9.18500000      2.09300000      5.30500000
H     -8.28300000      2.18100000      5.61500000
H     -9.10800000      1.62400000      4.47400000
O      3.38400000     10.62500000     -4.86000000
H      2.73800000     10.18700000     -5.41400000
H      2.96200000     10.68600000     -4.00300000
O     -5.69700000     -8.63100000    -13.64500000
H     -5.98600000     -7.81100000    -14.04400000
H     -4.94700000     -8.90400000    -14.17400000
O     -6.73900000      8.40600000    -14.61600000
H     -7.28600000      7.67400000    -14.90400000
H     -6.73800000      8.34300000    -13.66100000
O      2.76500000     12.46800000    -12.97600000
H      2.41900000     12.80400000    -13.80300000
H      2.91700000     11.53800000    -13.14100000
O     -1.68500000     -5.89500000     10.02300000
H     -1.11300000     -5.17800000      9.74900000
H     -1.23000000     -6.29600000     10.76400000
O     -1.05800000     -8.56000000      1.77900000
H     -1.89100000     -8.11500000      1.62400000
H     -1.27400000     -9.26700000      2.38700000
O      6.02000000     -2.23100000      3.27900000
H      5.08900000     -2.45200000      3.26900000
H      6.06200000     -1.39300000      3.74100000
O      2.23500000     -9.20000000    -13.53900000
H      1.89200000     -9.52600000    -14.37100000
H      2.48600000     -8.29500000    -13.72200000
O      4.31900000    -12.36900000      6.28100000
H      4.94100000    -12.46000000      7.00300000
H      3.49800000    -12.11500000      6.70200000
O     10.91300000      3.72800000     -5.64300000
H     10.60200000      2.98100000     -5.13300000
H     11.70800000      3.41100000     -6.07300000
O      5.31500000     -2.74300000     11.46700000
H      5.17700000     -2.61600000     10.52900000
H      5.91100000     -3.49000000     11.52300000
O     12.24700000      1.47000000     12.53700000
H     12.77100000      0.74400000     12.87600000
H     12.28400000      1.36900000     11.58600000
O     -2.12100000      5.32900000     -3.13300000
H     -2.96800000      5.00900000     -3.44300000
H     -1.62600000      5.50800000     -3.93200000
O     -5.54500000     10.84400000     -7.56500000
H     -5.63300000      9.91800000     -7.34000000
H     -4.81800000     10.87100000     -8.18800000
O      0.90300000     -8.18700000     -0.17700000
H      0.24600000     -8.09400000      0.51200000
H      0.43200000     -7.98400000     -0.98600000
O      9.59600000     -9.64600000    -11.94500000
H     10.51500000     -9.43700000    -12.11500000
H      9.35600000     -9.08500000    -11.20700000
O      6.58400000    -10.39800000     13.47400000
H      7.19500000    -10.67100000     14.15800000
H      7.03300000     -9.68200000     13.02400000
O     -3.66900000     11.94700000     -4.82900000
H     -3.94800000     12.86000000     -4.76200000
H     -3.62500000     11.64300000     -3.92200000
O     -9.93700000     -3.58100000    -12.50700000
H    -10.11900000     -4.01100000    -11.67100000
H    -10.78300000     -3.55700000    -12.95300000
O     13.26700000     11.48400000     -4.37100000
H     12.38400000     11.59400000     -4.72400000
H     13.56800000     10.65200000     -4.73600000
O      3.55000000     -5.11400000     15.68400000
H      4.28400000     -4.53100000     15.48900000
H      3.94100000     -5.98700000     15.72400000
O     -0.32800000    -13.12900000    -12.13700000
H     -0.12500000    -12.89500000    -11.23100000
H     -1.28300000    -13.08400000    -12.18700000
O    -11.20100000     -1.17200000    -10.09600000
H    -10.37800000     -0.74600000    -10.33600000
H    -10.99600000     -1.65600000     -9.29600000
O     14.96900000     -8.15300000      4.74200000
H     14.72800000     -8.36600000      3.84000000
H     14.14200000     -7.92300000      5.16300000
O    -15.22800000      5.18000000     -0.04000000
H    -15.15300000      4.70100000     -0.86600000
H    -16.09200000      4.94100000      0.29700000
O     -1.06600000    -12.59600000     11.97800000
H     -1.98700000    -12.69600000     11.73700000
H     -0.91300000    -13.28000000     12.63000000
O    -10.65600000      5.66200000     -5.59900000
H    -10.33200000      6.56200000     -5.56000000
H    -11.53200000      5.73900000     -5.97800000
O      4.74200000     14.27600000     -3.23700000
H      4.94900000     14.12600000     -2.31500000
H      3.89600000     14.72500000     -3.22300000
O      9.68900000     -1.91400000    -16.16800000
H      9.14700000     -1.66100000    -15.42100000
H     10.54500000     -2.10900000    -15.78800000
O    -13.59200000      1.74200000     -1.30600000
H    -13.61900000      1.99400000     -0.38200000
H    -13.34700000      0.81700000     -1.29400000
O      4.18100000      2.14300000    -15.77700000
H      4.96800000      1.69400000    -16.08600000
H      4.23300000      3.01500000    -16.16800000
O     11.23400000      1.73100000      2.16000000
H     11.28200000      2.52200000      1.62300000
H     10.29800000      1.60100000      2.31200000
O     -5.54800000      3.13400000      2.85100000
H     -4.82600000      3.74600000      2.99600000
H     -5.66700000      2.70000000      3.69700000
O      9.02000000      9.64800000      4.30700000
H      9.35700000      8.75600000      4.38000000
H      9.17700000      9.89000000      3.39400000
O      9.12600000      7.57900000     12.00800000
H      8.49400000      8.01300000     12.58200000
H      8.77900000      6.69400000     11.89600000
O     11.75300000     -1.40000000      4.29400000
H     11.43000000     -0.51300000      4.45300000
H     12.08200000     -1.37800000      3.39600000
O     13.09800000     -1.50700000      8.13700000
H     12.91100000     -0.61300000      7.85200000
H     13.88300000     -1.75400000      7.64800000
O     -0.73400000     10.17100000     -8.30200000
H     -0.36000000     11.04700000     -8.20600000
H     -1.50100000     10.17400000     -7.72900000
O      1.85600000     -8.93500000      7.86000000
H      1.42600000     -8.56000000      7.09200000
H      1.70700000     -9.87700000      7.78200000
O      6.50200000    -12.89400000      8.84600000
H      7.39500000    -13.00500000      8.51900000
H      6.24100000    -13.76900000      9.13300000
O    -12.59100000      5.77700000      0.38500000
H    -13.53800000      5.64600000      0.43500000
H    -12.23100000      5.17300000      1.03500000
O     -7.80700000    -10.80400000     -4.15700000
H     -8.63200000    -11.24600000     -3.95400000
H     -8.06000000     -9.90100000     -4.34800000
O     12.91500000      1.29000000      7.21100000
H     12.52200000      1.38300000      6.34300000
H     13.82600000      1.55600000      7.09100000
O     -2.32900000      2.87500000      8.19800000
H     -1.56600000      2.34500000      8.42800000
H     -2.59800000      2.54700000      7.33900000
O     12.76900000     -6.53200000     -6.79000000
H     12.89200000     -5.79200000     -7.38400000
H     13.65700000     -6.82400000     -6.58300000
O      2.08600000    -15.64300000      5.61100000
H      1.69000000    -14.85400000      5.24200000
H      2.26300000    -16.19900000      4.85200000
O     -3.11400000      8.83100000      4.83200000
H     -3.43800000      9.13800000      3.98600000
H     -2.31100000      8.35400000      4.62300000
O      5.54200000     -7.37500000     -8.22500000
H      5.67700000     -7.67000000     -9.12500000
H      6.15100000     -6.64500000     -8.11700000
O     -5.78300000      3.17600000    -12.27900000
H     -4.87300000      3.18300000    -11.98100000
H     -5.72700000      3.32700000    -13.22300000
O     -2.69300000     -1.28700000     15.79100000
H     -2.04100000     -1.28300000     15.09000000
H     -2.39500000     -0.61100000     16.40000000
O     -2.82100000    -10.94400000     14.13300000
H     -2.15100000    -10.90100000     14.81600000
H     -2.36300000    -10.68700000     13.33200000
O     15.87500000     -7.52400000     -3.45400000
H     15.10900000     -7.86600000     -2.99300000
H     16.55800000     -8.17600000     -3.29900000
O     15.98900000      7.32500000      6.15300000
H     15.50500000      6.60800000      6.56200000
H     15.42900000      7.61100000      5.43200000
O      3.75700000     -3.14300000      6.43800000
H      4.65400000     -3.43600000      6.59800000
H      3.45700000     -3.68000000      5.70400000
O    -10.73700000      4.92400000      5.32000000
H    -11.55000000      4.89800000      5.82400000
H    -10.97100000      4.55500000      4.46800000
O     -5.16900000      4.81900000     10.18700000
H     -5.22700000      5.56300000     10.78700000
H     -4.42500000      4.30900000     10.50900000
O     13.85500000     -1.14300000     -6.41300000
H     13.14300000     -0.50800000     -6.48800000
H     14.42800000     -0.78200000     -5.73600000
O    -10.45500000     -0.47100000      0.87900000
H    -10.94000000     -0.41400000      1.70200000
H    -10.95800000      0.06700000      0.26800000
O      4.42300000     -2.44000000    -13.12900000
H      4.65400000     -3.21000000    -13.64900000
H      3.49200000     -2.30300000    -13.30500000
O     14.64900000      1.98500000      4.95400000
H     15.11100000      1.18900000      5.21900000
H     14.32100000      1.79000000      4.07600000
O     11.62200000     -1.57600000    -13.23800000
H     10.79700000     -1.77500000    -12.79500000
H     11.55900000     -0.64500000    -13.45400000
O    -16.37200000     -2.11200000     -6.92300000
H    -16.15800000     -1.78600000     -6.04900000
H    -16.62500000     -1.33000000     -7.41500000
O     -4.79600000     -5.98200000     13.88700000
H     -4.06100000     -5.49600000     13.51300000
H     -5.57200000     -5.58100000     13.49500000
O     15.55900000     -0.56000000      6.68700000
H     16.44900000     -0.54600000      7.03800000
H     15.62400000     -1.08800000      5.89100000
O     -1.19700000    -13.20800000     -8.46300000
H     -0.28700000    -12.92500000     -8.54600000
H     -1.23900000    -14.02600000     -8.96000000
O    -13.90000000     10.96800000     -0.24500000
H    -14.26700000     10.09700000     -0.09300000
H    -14.42100000     11.54800000      0.31200000
O    -11.87500000     -7.77300000    -11.27500000
H    -11.05900000     -8.24200000    -11.44900000
H    -11.94300000     -7.13900000    -11.98900000
O    -10.67600000     -0.08000000     -4.78000000
H    -10.28800000      0.55100000     -5.38500000
H    -10.07000000     -0.82100000     -4.78500000
O    -10.60700000     -8.27100000     11.03800000
H    -11.39200000     -8.69400000     10.69000000
H     -9.88000000     -8.76600000     10.66000000
O     -8.14300000     -8.98600000     -0.93900000
H     -8.14600000     -8.65200000     -0.04200000
H     -7.81700000     -9.88200000     -0.85900000
O      4.01000000      0.85700000     -5.89900000
H      4.96200000      0.94500000     -5.95200000
H      3.82000000      0.87000000     -4.96100000
O     -2.41800000    -15.85900000     -6.38000000
H     -2.46200000    -15.59800000     -5.46000000
H     -3.26300000    -16.27600000     -6.55100000
O     10.56500000     -5.61600000     -0.72300000
H     11.31500000     -5.41200000     -1.28100000
H     10.49200000     -6.57000000     -0.75900000
O     -4.26000000     15.80600000      3.81600000
H     -5.09100000     15.98200000      4.25700000
H     -3.73100000     16.58700000      3.98200000
O     -9.14200000      5.23400000     -1.72500000
H     -9.44600000      5.96400000     -2.26300000
H     -8.41700000      4.85500000     -2.22200000
O    -11.51000000     10.86000000      8.37500000
H    -10.85500000     10.59900000      7.72800000
H    -11.86400000     10.03300000      8.70400000
O     -7.21200000     -3.75200000     -2.07700000
H     -7.83200000     -3.10200000     -1.74800000
H     -6.35100000     -3.39400000     -1.85900000
O      1.10100000    -16.43800000      2.89300000
H      0.22800000    -16.11900000      2.66700000
H      1.68700000    -15.98000000      2.29100000
O      5.65000000     -5.29200000    -11.17900000
H      4.89300000     -4.83300000    -10.81600000
H      6.23800000     -5.41400000    -10.43400000
O      4.23200000     -8.03300000     -0.75400000
H      4.34400000     -7.42500000     -1.48400000
H      3.44200000     -7.72900000     -0.30700000
O     11.45600000      3.71800000    -13.22900000
H     11.12200000      4.59400000    -13.42200000
H     12.32800000      3.87000000    -12.86500000
O      7.16000000    -13.93000000     -3.84500000
H      6.82100000    -13.93700000     -2.95000000
H      6.63100000    -13.27100000     -4.29600000
O     -6.18100000    -12.63100000     -5.07400000
H     -6.97400000    -12.15500000     -4.82700000
H     -5.92900000    -12.25500000     -5.91800000
O     -8.66300000      1.32600000      2.49900000
H     -9.09300000      0.54100000      2.15900000
H     -7.79200000      1.31200000      2.10200000
O     -1.13900000      7.81900000     15.71300000
H     -1.34100000      7.51400000     14.82900000
H     -1.25800000      8.76800000     15.67200000
O     -9.01700000     14.58100000     -3.11700000
H     -8.56400000     15.40000000     -3.31600000
H     -9.94000000     14.82500000     -3.05700000
O      0.93800000    -12.33000000     10.13000000
H      0.08900000    -12.58200000     10.49500000
H      1.24100000    -11.62100000     10.69800000
O      0.74200000     -8.41100000     -3.15000000
H      0.78800000     -9.36700000     -3.15300000
H      1.42300000     -8.13600000     -3.76400000
O     -1.05400000     -4.66100000     -4.46500000
H     -0.56900000     -4.62600000     -5.29000000
H     -1.40300000     -5.55200000     -4.43000000
O      2.30800000      7.23900000      1.95900000
H      2.54300000      7.72400000      1.16800000
H      1.98800000      6.39600000      1.63700000
O     -9.57400000     -7.38300000     -2.55600000
H     -9.25400000     -7.96000000     -1.86200000
H     -9.24600000     -7.77800000     -3.36400000
O      2.21400000     -0.55700000    -17.06900000
H      2.74000000      0.23400000    -16.94800000
H      1.44100000     -0.41500000    -16.52200000
O    -13.69300000      6.36900000     -8.20900000
H    -13.16800000      6.95700000     -7.66500000
H    -14.11300000      5.77700000     -7.58500000
O      3.40500000      8.16300000      6.32200000
H      3.39000000      8.84900000      5.65400000
H      4.20000000      8.33800000      6.82700000
O     14.09700000     -0.54700000     10.91400000
H     13.64900000     -0.82000000     10.11400000
H     14.11400000     -1.33300000     11.46000000
O      5.61500000      3.50500000     14.84400000
H      6.07000000      4.11600000     15.42300000
H      5.55400000      2.69500000     15.35100000
O     -2.87600000      3.90300000     11.35000000
H     -2.15900000      3.93700000     11.98400000
H     -2.44900000      4.00700000     10.50000000
O     -0.81300000      7.07500000      0.33500000
H     -0.87800000      8.02100000      0.46800000
H     -1.70600000      6.80000000      0.12800000
O      6.25800000     14.76500000     -6.38500000
H      5.68100000     14.09200000     -6.02300000
H      5.67800000     15.32800000     -6.89700000
O      5.35600000      5.88100000    -15.61700000
H      5.95800000      6.60500000    -15.44900000
H      4.85200000      6.16000000    -16.38200000
O      2.03400000      5.68100000      5.77300000
H      1.65400000      5.76200000      6.64700000
H      2.65100000      6.41000000      5.71100000
O      3.23900000     -2.05100000     -2.11000000
H      2.46700000     -2.51300000     -2.43800000
H      3.97600000     -2.60100000     -2.37300000
O      2.65900000      3.53800000     -2.69100000
H      1.97400000      3.29900000     -3.31500000
H      2.95600000      2.70200000     -2.33000000
O     -4.92800000     -0.75500000    -17.01500000
H     -5.26100000     -0.14100000    -17.67000000
H     -5.53600000     -0.67500000    -16.28000000
O     10.51000000     11.40500000     -4.89100000
H      9.61600000     11.71100000     -4.73900000
H     10.48100000     11.00600000     -5.76100000
O     -5.64100000     -8.64500000     12.69400000
H     -5.48000000     -9.38800000     13.27400000
H     -5.13500000     -7.92800000     13.07600000
O      8.27200000      0.14500000      0.89500000
H      8.38300000      0.96500000      1.37700000
H      8.70100000      0.30100000      0.05400000
O      0.70300000      9.10200000      3.06100000
H      1.33300000      8.43800000      2.78000000
H      0.09100000      8.62800000      3.62400000
O     11.14800000    -13.98900000      4.90100000
H     11.29200000    -13.47400000      5.69600000
H     10.19800000    -13.97700000      4.77800000
O    -10.01500000      8.83000000     -5.36200000
H     -9.36300000      9.40100000     -5.76900000
H     -9.99300000      9.06500000     -4.43500000
O      7.41700000     -7.71800000      2.15100000
H      7.32300000     -6.90800000      2.65300000
H      6.59500000     -8.18500000      2.29400000
O     11.20100000      6.67100000      1.13800000
H     10.40000000      7.18400000      1.03000000
H     11.71900000      6.86900000      0.35900000
O      9.74500000      6.15500000     -7.31300000
H     10.19900000      6.98900000     -7.19000000
H     10.44200000      5.52800000     -7.50300000
O    -11.46900000      3.88100000      2.46500000
H    -10.54600000      3.85000000      2.21300000
H    -11.77800000      2.98200000      2.35200000
O      5.09400000      8.07900000      8.66900000
H      4.65300000      8.87200000      8.97200000
H      6.01800000      8.22800000      8.86800000
O     -6.39300000    -10.83600000    -12.01600000
H     -6.74300000    -11.37200000    -12.72700000
H     -6.14600000    -10.01200000    -12.43700000
O      9.65600000      2.41800000      9.92600000
H      9.31900000      1.56300000     10.19200000
H     10.60200000      2.35400000     10.05300000
O     -4.77600000     11.12500000    -13.10500000
H     -5.60400000     11.36500000    -12.68900000
H     -4.40000000     11.95800000    -13.38800000
O    -15.08300000      8.40300000      0.30200000
H    -15.99700000      8.43800000      0.58300000
H    -14.96800000      7.51200000     -0.02900000
O      2.07400000      2.11200000     -7.59200000
H      2.71400000      1.64200000     -7.05800000
H      2.51300000      2.92900000     -7.82900000
O     -0.04600000     -5.05100000      0.13800000
H      0.36300000     -5.49200000     -0.60700000
H      0.63800000     -5.02900000      0.80800000
O      1.99100000     10.90200000     -2.37200000
H      2.05600000     11.30100000     -1.50500000
H      1.48900000     10.10000000     -2.23000000
O      9.17200000      2.85300000    -11.76900000
H      9.99400000      2.83700000    -12.26000000
H      9.39000000      3.30000000    -10.95100000
O      6.20300000      6.35500000     -0.52500000
H      5.25000000      6.38300000     -0.60700000
H      6.44500000      5.48300000     -0.83800000
O    -11.13600000     -3.79600000     -5.41300000
H    -10.26800000     -4.05500000     -5.10300000
H    -11.61200000     -4.62100000     -5.50800000
O      4.66200000     -7.62700000     15.00900000
H      5.38400000     -7.57600000     15.63600000
H      4.94200000     -8.28700000     14.37500000
O      1.24700000     -4.53800000     11.95800000
H      0.55800000     -3.88500000     12.07700000
H      1.72400000     -4.24400000     11.18200000
O    -12.42300000      4.41000000     -3.93400000
H    -11.61400000      4.84800000     -4.19600000
H    -12.70100000      4.87200000     -3.14300000
O     -7.76200000      1.24600000    -13.13500000
H     -7.64200000      2.17800000    -12.95300000
H     -7.87400000      1.20000000    -14.08500000
O     11.51100000    -11.94400000      7.32400000
H     11.80700000    -11.14700000      6.88600000
H     12.01100000    -11.96900000      8.14000000
O     -7.81900000      1.03200000    -15.80100000
H     -8.05800000      0.18800000    -16.18400000
H     -8.39000000      1.66400000    -16.23800000
O     -4.18400000     -2.62600000      3.51100000
H     -4.10700000     -3.16800000      4.29600000
H     -3.77200000     -3.14500000      2.82000000
O      7.31600000     -5.36600000    -13.63800000
H      6.94300000     -5.46300000    -12.76200000
H      6.60500000     -5.61100000    -14.23000000
O     11.60900000      5.68700000     -3.87500000
H     12.46400000      5.92800000     -4.23300000
H     11.25200000      5.06300000     -4.50700000
O    -15.63500000     -1.90400000      6.21700000
H    -16.28100000     -2.51100000      6.57900000
H    -15.66200000     -1.14800000      6.80400000
O     14.90600000     -0.35800000      1.97900000
H     14.12600000     -0.88400000      1.80400000
H     14.66600000      0.52600000      1.70100000
O    -10.23000000      4.67400000     11.07500000
H     -9.83300000      3.81900000     10.90700000
H    -10.61000000      4.59400000     11.95000000
O      8.83800000     -2.83900000     -8.71000000
H      8.31300000     -2.04800000     -8.82900000
H      8.72300000     -3.32800000     -9.52500000
O     10.55000000      9.94400000     11.43400000
H     11.24900000      9.99300000     10.78200000
H     10.16100000      9.08000000     11.30400000
O      4.73800000      5.33700000    -11.91700000
H      4.64100000      4.42400000    -11.64800000
H      5.50800000      5.64700000    -11.44000000
O     -7.32000000     -0.28500000     -4.86600000
H     -7.64300000     -1.05500000     -5.33400000
H     -7.33800000      0.41600000     -5.51800000
O      4.19800000     10.71800000     -7.91400000
H      4.31900000     10.05300000     -8.59200000
H      3.59900000     10.31300000     -7.28600000
O     -4.07400000     -8.24100000     -5.46100000
H     -3.18300000     -8.24200000     -5.11000000
H     -4.33500000     -7.32000000     -5.45100000
O      6.92500000     -5.22600000      3.14100000
H      7.17100000     -5.15800000      4.06400000
H      6.69200000     -4.33200000      2.89000000
O      7.83300000     -0.19000000    -14.14300000
H      7.58000000      0.71800000    -13.97600000
H      7.05300000     -0.58800000    -14.53100000
O     -5.19400000     -7.15900000      6.88600000
H     -6.11100000     -7.02500000      7.12600000
H     -5.20200000     -7.94400000      6.33800000
O      2.69400000    -10.36500000    -10.85900000
H      2.85200000    -10.34500000    -11.80300000
H      2.59900000     -9.44500000    -10.61300000
O     -1.39700000     13.58200000     -5.65800000
H     -2.06100000     12.98700000     -5.31100000
H     -1.55100000     13.58800000     -6.60200000
O     11.99600000      4.83900000     -8.20400000
H     12.91700000      5.09100000     -8.13300000
H     11.76000000      5.04700000     -9.10800000
O     -0.38300000     13.82300000      8.19200000
H     -0.71500000     14.34000000      7.45700000
H      0.55500000     14.01100000      8.21300000
O    -12.42500000     -4.44100000      6.69800000
H    -12.56700000     -4.01100000      7.54100000
H    -13.07700000     -5.14100000      6.67300000
O      7.19300000      2.71000000      4.77900000
H      7.68200000      2.83600000      5.59200000
H      6.47100000      3.33700000      4.83500000
O    -11.56000000    -11.83500000     -6.73200000
H    -11.93400000    -11.64100000     -5.87300000
H    -11.07800000    -11.04300000     -6.96900000
O      8.76200000     -0.34000000     -4.19000000
H      9.06800000     -1.20500000     -4.46400000
H      9.25500000      0.27200000     -4.73500000
O      2.92100000    -12.36900000     -5.07700000
H      2.65000000    -11.91500000     -5.87500000
H      3.80900000    -12.05300000     -4.91200000
O     -3.53300000      7.78200000      1.67700000
H     -3.72200000      7.52400000      0.77500000
H     -3.51600000      8.73900000      1.65400000
O     -2.09000000    -10.89600000     -6.01900000
H     -2.74700000    -10.73000000     -6.69500000
H     -1.63700000    -11.68600000     -6.31400000
O     -4.63600000    -14.62800000     -1.25000000
H     -4.89100000    -15.38600000     -0.72300000
H     -4.00700000    -14.15700000     -0.70300000
O      2.76500000     -7.74400000      2.10600000
H      2.65300000     -8.37400000      2.81800000
H      2.01700000     -7.89900000      1.52900000
O     -5.04300000     10.13500000    -10.34700000
H     -5.99500000     10.03600000    -10.32200000
H     -4.90400000     11.05000000    -10.59400000
O     11.28300000     -4.80700000     -5.21600000
H     12.04800000     -5.14900000     -5.67800000
H     10.97200000     -5.54400000     -4.69100000
O     -1.28900000    -17.47100000      4.72100000
H     -0.66200000    -17.72600000      4.04400000
H     -2.04300000    -17.13600000      4.23600000
O      5.25900000     -3.77700000     -2.79800000
H      5.87900000     -3.11300000     -2.49600000
H      5.37000000     -3.79400000     -3.74900000
O     10.02000000     -8.10900000     -1.67200000
H     10.32300000     -8.91300000     -1.25100000
H      9.07400000     -8.10300000     -1.52300000
O     -7.38000000    -12.19400000      5.84500000
H     -7.53200000    -12.35900000      6.77600000
H     -6.46000000    -11.93400000      5.79500000
O    -15.75200000      3.27200000      6.83100000
H    -15.17000000      2.97500000      7.53100000
H    -16.16600000      2.47100000      6.50900000
O     -2.75400000      2.41300000     -7.22800000
H     -1.81900000      2.20900000     -7.24600000
H     -2.81600000      3.20600000     -6.69600000
O      7.89100000      8.62600000     -0.02400000
H      8.06000000      8.94100000     -0.91100000
H      7.36900000      7.83300000     -0.14700000
O      4.35100000     -7.60300000      8.33400000
H      4.64300000     -7.56600000      7.42300000
H      3.53600000     -8.10300000      8.30500000
O      7.48900000      5.40800000     13.06900000
H      6.92300000      4.70400000     13.38600000
H      8.03500000      4.99400000     12.40100000
O      3.54800000     -6.72800000     -6.71600000
H      3.97200000     -5.87200000     -6.65300000
H      4.04200000     -7.19100000     -7.39200000
O      1.56100000    -12.95800000      4.72000000
H      1.54400000    -12.63900000      3.81800000
H      2.48500000    -12.92900000      4.96700000
O     -1.20000000     -0.43700000    -13.23900000
H     -1.95000000      0.15500000    -13.17600000
H     -0.74900000     -0.34200000    -12.40000000
O      2.77900000    -13.89100000     -2.73500000
H      3.00800000    -13.46300000     -3.56000000
H      2.20500000    -14.61400000     -2.99200000
O      0.84000000      7.80600000     -8.78800000
H      0.59700000      7.62900000     -9.69700000
H      0.38300000      8.61900000     -8.57300000
O      5.14300000     -9.03200000      2.16900000
H      4.86600000     -9.61500000      1.46200000
H      4.57500000     -8.26600000      2.08400000
O      9.73300000     -0.38600000     13.19800000
H      9.31000000      0.31300000     13.69700000
H      9.67800000     -0.09700000     12.28700000
O     -2.64400000     -6.37200000    -10.87500000
H     -2.77100000     -7.32000000    -10.91300000
H     -2.42600000     -6.19500000     -9.96000000
O     -8.88400000      4.12500000      2.04300000
H     -9.06600000      3.70600000      1.20100000
H     -8.67200000      3.39900000      2.63000000
O      6.71200000      9.12600000     11.65500000
H      6.65900000     10.08100000     11.69500000
H      6.94500000      8.93700000     10.74600000
O     16.75400000      4.77900000      0.46000000
H     17.25900000      4.06100000      0.84100000
H     16.96300000      4.74900000     -0.47400000
O     10.22000000      6.14900000      5.40300000
H     10.83500000      6.68700000      4.90500000
H     10.50200000      5.24900000      5.24100000
O    -14.06600000      8.30500000      4.20200000
H    -13.57300000      7.94800000      3.46300000
H    -14.24100000      9.21300000      3.95600000
O    -10.71600000     -5.64900000     10.49300000
H    -10.48400000     -6.52100000     10.81000000
H     -9.94700000     -5.36000000     10.00200000
O     -9.84100000     -7.08900000      1.46500000
H     -9.60600000     -6.30400000      0.97000000
H     -9.01200000     -7.39600000      1.83300000
O      1.26400000     14.74800000      4.88200000
H      0.43800000     15.18200000      5.09600000
H      1.53900000     14.33900000      5.70300000
O      2.84300000     10.00400000    -14.83700000
H      2.21300000      9.33000000    -15.09400000
H      2.96200000     10.53400000    -15.62600000
O     -3.78300000      1.83600000      5.90800000
H     -4.40200000      2.52500000      6.14800000
H     -4.33200000      1.11800000      5.59400000
O     -2.35400000      9.22100000     10.52900000
H     -3.17600000      9.53800000     10.90200000
H     -1.67400000      9.66000000     11.03900000
O     -1.05700000     -1.02400000     -8.98500000
H     -1.02000000     -1.70700000     -8.31600000
H     -0.32000000     -1.21600000     -9.56500000
O      4.36600000    -13.86900000     -0.53000000
H      3.79600000    -13.88000000     -1.29900000
H      5.25100000    -13.81900000     -0.88900000
O      1.06000000      7.50800000    -14.43000000
H      0.22100000      7.13300000    -14.16000000
H      1.63900000      6.75200000    -14.53100000
O     18.03400000      1.42400000     -0.23400000
H     18.14300000      0.48100000     -0.11000000
H     17.96800000      1.77600000      0.65400000
O     -6.51600000      7.02900000     -1.05600000
H     -6.82600000      6.29100000     -0.53200000
H     -7.18800000      7.70200000     -0.94200000
O    -17.28800000     -1.14200000      0.43800000
H    -17.84600000     -1.49200000     -0.25600000
H    -17.87900000     -0.61600000      0.97800000
O      1.38900000     -1.36700000    -10.19000000
H      1.88500000     -1.27900000     -9.37600000
H      1.55400000     -0.55000000    -10.66100000
O    -11.76700000     11.03400000     -2.82200000
H    -12.63600000     10.83600000     -2.47200000
H    -11.93900000     11.50000000     -3.64000000
O      0.89400000     15.82800000      2.06100000
H     -0.05500000     15.85900000      2.18500000
H      1.24300000     15.64100000      2.93200000
O    -15.45100000     -7.98400000      2.57500000
H    -15.62200000     -7.20100000      2.05200000
H    -14.63000000     -7.79400000      3.03000000
O    -11.60200000      9.91800000      1.07800000
H    -12.50200000     10.03800000      0.77500000
H    -11.40600000     10.71600000      1.56800000
O    -10.16300000     -2.48300000     -7.70700000
H     -9.35800000     -2.20100000     -7.27400000
H    -10.67000000     -2.91000000     -7.01700000
O      1.80500000     15.54600000     -2.55400000
H      1.58700000     15.00800000     -3.31600000
H      0.95900000     15.76000000     -2.16200000
O     -0.08800000      7.66500000    -11.76200000
H     -0.61900000      8.44100000    -11.58400000
H      0.49400000      7.93200000    -12.47400000
O     -7.67900000     16.06700000     -0.61100000
H     -8.59600000     16.33100000     -0.68500000
H     -7.71000000     15.11200000     -0.54900000
O      3.36000000    -13.47800000     11.42600000
H      3.25300000    -12.66400000     10.93300000
H      3.83700000    -14.05700000     10.83100000
O     15.28800000     -0.56100000     -3.93900000
H     15.50800000     -1.29100000     -3.36000000
H     15.24300000      0.19900000     -3.36000000
O      4.44800000      4.41500000     12.58200000
H      4.59800000      5.36000000     12.62800000
H      4.78800000      4.07800000     13.41100000
O      1.04200000      2.45400000      6.66500000
H      1.62200000      2.21400000      5.94200000
H      0.16900000      2.47700000      6.27400000
O      4.86600000      3.58800000     10.12300000
H      5.06900000      4.45100000      9.76100000
H      4.72600000      3.74700000     11.05600000
O     13.05400000      9.64800000     -0.95000000
H     13.28800000     10.57300000     -1.02500000
H     12.21500000      9.57600000     -1.40400000
O     -5.03700000     -0.55400000      5.53900000
H     -4.67500000     -0.88000000      4.71500000
H     -5.58400000     -1.27100000      5.86000000
O     -3.07300000     -3.07300000     -8.42700000
H     -2.90300000     -2.83700000     -7.51500000
H     -2.55700000     -2.44800000     -8.93500000
O     -1.61900000      0.52100000     17.31600000
H     -2.25500000      1.13800000     17.67800000
H     -0.93000000      1.07600000     16.94900000
O      9.38500000     -9.10100000      9.84700000
H      8.69400000     -8.80300000     10.43900000
H      9.77100000     -8.29500000      9.50400000
O     14.29100000    -11.03800000     -0.50400000
H     14.87800000    -11.60000000      0.00100000
H     14.63900000    -10.15500000     -0.38100000
O     14.02000000      5.54200000     -5.23600000
H     14.06700000      5.86900000     -6.13500000
H     14.28100000      4.62400000     -5.30200000
O     -4.02900000     -3.20800000     17.76000000
H     -4.74000000     -3.38800000     17.14600000
H     -3.43500000     -2.63300000     17.27800000
O    -12.03100000      7.51500000      2.52300000
H    -12.27200000      6.94200000      1.79500000
H    -11.79700000      8.34500000      2.10700000
O    -10.77700000     -9.08100000     -7.36900000
H    -11.68900000     -8.91300000     -7.60700000
H    -10.26600000     -8.62700000     -8.03800000
O     -7.13800000      0.78800000     -7.47700000
H     -6.35100000      1.32500000     -7.56600000
H     -7.12800000      0.21800000     -8.24500000
O     13.48200000     -4.92400000     10.18000000
H     13.73700000     -5.23700000      9.31200000
H     12.65700000     -5.37400000     10.36400000
O     -5.22200000     -5.52600000    -11.84900000
H     -4.71600000     -6.14800000    -11.32600000
H     -4.59500000     -5.18000000    -12.48300000
O      3.40000000     -1.76700000      0.83700000
H      3.59300000     -2.09800000     -0.04000000
H      2.75800000     -1.07100000      0.69400000
O     -5.29400000      4.19300000      7.21100000
H     -5.44800000      4.40400000      8.13200000
H     -5.08400000      5.03500000      6.80500000
O     -6.27600000      1.54500000      0.68200000
H     -5.89700000      2.05400000      1.39900000
H     -5.91700000      0.66600000      0.79600000
O      5.21800000      6.98800000     12.53200000
H      5.99200000      6.42700000     12.58000000
H      5.54500000      7.81700000     12.18200000
O      3.03500000     -6.45700000    -13.80000000
H      2.63700000     -5.78600000    -14.35500000
H      3.56200000     -5.96500000    -13.17000000
O     11.65700000     -1.97600000     12.17100000
H     11.29400000     -1.29600000     12.74000000
H     12.59100000     -1.98900000     12.38100000
O      2.85100000      5.52200000    -14.09200000
H      2.96900000      5.16300000    -13.21200000
H      3.73500000      5.55600000    -14.45700000
O      8.83700000      2.49400000      6.92300000
H      9.20900000      1.66300000      6.62700000
H      9.22600000      2.63500000      7.78600000
O     14.11200000      8.70000000      4.50200000
H     14.39900000      8.84300000      3.60100000
H     13.28100000      8.23300000      4.41800000
O     -5.60000000     16.67900000      1.30600000
H     -6.42500000     16.39100000      0.91500000
H     -5.49900000     16.13200000      2.08500000
O     -7.72200000      4.83700000     12.84100000
H     -6.87000000      5.20300000     13.07900000
H     -7.51200000      4.06000000     12.32300000
O     -4.62800000    -11.58100000    -10.13300000
H     -4.19300000    -12.04700000    -10.84700000
H     -5.36500000    -11.13600000    -10.55200000
O      0.87400000     -5.86800000    -16.25300000
H      0.45100000     -5.87300000    -15.39500000
H      1.22700000     -4.98300000    -16.34100000
O    -12.43500000      8.49100000      9.10700000
H    -11.89700000      7.70800000      8.98900000
H    -13.19900000      8.34400000      8.55000000
O     -1.09300000      5.82100000     -8.03000000
H     -1.80600000      5.82000000     -8.66800000
H     -0.57500000      6.59500000     -8.25200000
O     -2.55100000     -5.82300000     -8.07700000
H     -2.56200000     -4.86900000     -8.14400000
H     -3.22500000     -6.02600000     -7.42900000
O      9.90900000     14.13700000     -3.25100000
H      9.85200000     13.50200000     -3.96500000
H      9.02800000     14.50700000     -3.18800000
O      0.07400000    -16.88900000     -6.07400000
H     -0.76000000    -16.49900000     -6.33800000
H     -0.13200000    -17.81100000     -5.91600000
O     -5.95500000     11.61900000      8.67500000
H     -5.32300000     12.29000000      8.41900000
H     -5.72500000     11.40500000      9.57900000
O     -6.97100000    -14.29000000     -3.18100000
H     -6.23000000    -14.15800000     -2.58800000
H     -6.73600000    -13.80000000     -3.96900000
O     -9.15900000     -9.37500000      3.78600000
H     -9.18600000    -10.33100000      3.75400000
H     -8.98300000     -9.11000000      2.88300000
O     -4.45600000      6.64600000     12.04200000
H     -5.00300000      7.07200000     12.70200000
H     -3.65600000      6.40700000     12.51200000
O     11.50200000     10.39800000     -7.78400000
H     11.62400000      9.98700000     -8.64000000
H     11.02300000     11.20500000     -7.97200000
O     -4.07800000     11.29300000     12.85300000
H     -3.13800000     11.34800000     12.68400000
H     -4.16400000     11.47700000     13.78900000
O      3.16300000     12.96300000      3.64600000
H      2.66200000     13.71800000      3.95500000
H      3.92700000     13.34400000      3.21200000
O      4.11000000     -5.41600000     10.00300000
H      4.97400000     -5.45100000     10.41300000
H      4.03200000     -6.24800000      9.53700000
O     12.41700000      3.81100000      4.98500000
H     13.23400000      3.57800000      5.42500000
H     12.69500000      4.22900000      4.17000000
O     -4.40400000     13.44400000      2.37400000
H     -4.28900000     14.25900000      2.86200000
H     -3.89300000     13.56900000      1.57400000
O     -9.46200000     -2.48500000     14.90800000
H    -10.22800000     -2.49400000     14.33500000
H     -9.05300000     -3.34000000     14.77400000
O     -7.15400000     -4.47100000     11.73400000
H     -6.58700000     -4.14000000     11.03700000
H     -7.14900000     -5.42100000     11.61500000
O     -6.52200000      7.33500000    -12.03900000
H     -7.32300000      6.81400000    -11.98600000
H     -6.75200000      8.17100000    -11.63400000
O     15.51000000     -3.31700000      7.88600000
H     15.88800000     -2.80700000      8.60200000
H     16.03300000     -3.07900000      7.12000000
O    -12.57600000      2.85600000    -11.22600000
H    -12.89000000      2.63300000    -10.35000000
H    -12.41500000      2.01100000    -11.64600000
O      2.60100000     18.07600000      1.99300000
H      1.95800000     17.39300000      1.80200000
H      3.05200000     17.76700000      2.77800000
O      8.16900000    -10.67800000     -1.20300000
H      8.17400000    -10.68700000     -0.24600000
H      7.53200000    -10.00200000     -1.43300000
O     -3.58300000     -9.14300000    -11.20300000
H     -3.75800000     -9.53900000    -10.34900000
H     -2.83000000     -9.62700000    -11.54200000
O     -0.80800000     10.34400000      1.16600000
H     -0.21400000     10.97700000      0.76200000
H     -0.29500000      9.95100000      1.87200000
O     -3.48900000      0.88200000    -13.39800000
H     -3.94700000      1.39100000    -14.06700000
H     -4.01100000      1.00500000    -12.60500000
O     -6.41600000     -5.77600000     16.52100000
H     -6.22400000     -5.92800000     15.59600000
H     -6.56200000     -4.83200000     16.58400000
O      9.05800000    -13.01100000      8.38300000
H      9.84600000    -12.51900000      8.15100000
H      9.34400000    -13.92400000      8.40600000
O     -0.41700000      4.28000000     12.76100000
H      0.22100000      3.95500000     12.12700000
H      0.04800000      4.26600000     13.59800000
O     -5.92800000      8.49200000     -6.29000000
H     -5.77000000      7.76400000     -6.89200000
H     -6.03700000      8.07500000     -5.43400000
O     -1.25400000    -15.41700000      2.06600000
H     -1.82900000    -16.10800000      1.73700000
H     -0.82300000    -15.07100000      1.28400000
O      5.42000000      0.23600000      1.15200000
H      6.32200000     -0.08300000      1.12100000
H      4.89000000     -0.55500000      1.24700000
O      1.90300000     10.02900000     14.10400000
H      1.33500000      9.31100000     13.82300000
H      1.30100000     10.69500000     14.43600000
O     10.17700000      0.71800000     -0.91900000
H     10.56800000      1.28400000     -0.25300000
H     10.88100000      0.11800000     -1.16700000
O      7.83100000    -15.50800000      0.55400000
H      6.99500000    -15.97000000      0.49100000
H      7.99400000    -15.18600000     -0.33300000
O      1.61600000     -0.83900000      9.33200000
H      2.25200000     -0.26700000      8.90300000
H      1.99900000     -1.02100000     10.19000000
O      2.39900000    -10.77600000     -7.61200000
H      2.70900000    -10.16200000     -8.27800000
H      1.64700000    -10.33800000     -7.21400000
O     -7.96900000     -7.44400000      6.86900000
H     -8.51700000     -7.27100000      6.10400000
H     -8.24100000     -8.31100000      7.16800000
O      5.29200000      9.24500000      1.90000000
H      6.13900000      9.11000000      1.47400000
H      4.64900000      9.09000000      1.20900000
O      5.67400000      3.79600000     -1.35600000
H      4.76900000      3.50800000     -1.47500000
H      6.19900000      3.11500000     -1.77800000
O      3.37800000     16.96300000      4.31100000
H      4.30000000     16.74700000      4.45100000
H      3.00300000     16.99500000      5.19100000
O     -8.78700000      5.89700000    -11.31400000
H     -9.52900000      5.30300000    -11.20100000
H     -8.26500000      5.78100000    -10.52000000
O     -7.13300000     -7.44000000     -6.36700000
H     -6.55000000     -8.13800000     -6.66400000
H     -7.05600000     -6.76100000     -7.03700000
O     -1.35100000     15.13200000      6.03300000
H     -1.34800000     16.01700000      6.39800000
H     -2.13800000     15.10000000      5.48900000
O     -0.36300000     -6.96600000     12.18100000
H      0.15500000     -6.16100000     12.20500000
H     -0.06700000     -7.46400000     12.94300000
O      7.03700000      2.60700000     11.38400000
H      6.24100000      2.71000000     10.86300000
H      7.59100000      3.34300000     11.12300000
O      0.85600000      8.28900000      7.85400000
H      1.76700000      8.10100000      7.62900000
H      0.84100000      9.23200000      8.02200000
O      6.58200000      0.82800000     -2.96200000
H      5.70800000      0.51000000     -3.19100000
H      7.17900000      0.20400000     -3.37300000
O     -1.41400000     -4.20700000      5.57200000
H     -0.90900000     -3.39800000      5.49800000
H     -2.28900000     -3.91900000      5.83500000
O     -7.57200000     -5.41300000     -8.70800000
H     -7.80100000     -5.70200000     -9.59200000
H     -6.76300000     -4.91400000     -8.82200000
O     14.85700000     -2.09300000      4.20100000
H     14.51500000     -2.94200000      3.92000000
H     14.67200000     -1.50700000      3.46700000
O     -5.16100000    -16.30500000      0.94000000
H     -5.75600000    -17.03700000      0.77300000
H     -4.41600000    -16.70100000      1.39200000
O     -3.30300000     -4.47000000     12.16300000
H     -3.04600000     -5.13000000     11.52000000
H     -2.56800000     -3.85600000     12.18400000
O      9.97000000     -2.52600000     -6.08700000
H      9.62200000     -2.71100000     -6.95900000
H     10.61100000     -3.22000000     -5.93300000
O     -3.13100000      4.63600000      2.73300000
H     -2.87900000      4.65800000      1.81000000
H     -2.64200000      5.35600000      3.13200000
O     -6.54500000     13.25800000      4.34000000
H     -5.84300000     13.07500000      3.71600000
H     -6.86800000     12.39500000      4.59800000
O    -11.42300000      4.80000000    -10.04200000
H    -11.70500000      3.96400000    -10.41300000
H    -12.23400000      5.28900000     -9.90800000
O      1.48700000     14.71800000     -7.27900000
H      1.83500000     15.60200000     -7.39700000
H      1.26300000     14.67200000     -6.34900000
O    -14.68400000      2.64800000      4.18400000
H    -13.79200000      2.40600000      4.43400000
H    -14.90500000      3.37800000      4.76200000
O      3.40300000      7.80500000     -0.57100000
H      3.90600000      8.58700000     -0.79900000
H      3.42200000      7.26900000     -1.36400000
O     -2.83500000      7.02300000      9.04000000
H     -2.86600000      7.46000000      9.89100000
H     -1.96200000      6.63200000      9.00400000
O      8.47800000    -12.37800000     -7.04600000
H      8.82200000    -13.17600000     -7.44700000
H      7.54100000    -12.39500000     -7.24400000
O     -1.09100000    -13.61200000     -2.37500000
H     -1.90200000    -13.53700000     -2.87800000
H     -0.54600000    -14.20800000     -2.88900000
O    -14.33100000      5.49200000      9.63200000
H    -13.64200000      4.85600000      9.82500000
H    -14.90900000      5.45800000     10.39400000
O     -7.18700000      3.82100000    -10.10300000
H     -6.44700000      3.82300000     -9.49700000
H     -6.81500000      3.52900000    -10.93500000
O    -10.12300000      2.00700000      9.87400000
H     -9.57200000      2.40600000      9.20000000
H    -11.00000000      1.99400000      9.49000000
O     -2.93700000     -7.17600000     16.25700000
H     -2.22100000     -6.58600000     16.49300000
H     -3.45100000     -6.68500000     15.61500000
O     -3.15000000     -9.58900000     -8.33500000
H     -3.65600000     -8.82600000     -8.05400000
H     -3.81000000    -10.22600000     -8.61000000
O    -10.33100000     -4.05200000      2.19200000
H    -10.13700000     -4.95200000      1.93000000
H     -9.76100000     -3.89200000      2.94300000
O    -13.63400000     -3.15900000      2.68800000
H    -13.22600000     -2.74000000      3.44500000
H    -13.10800000     -2.87000000      1.94200000
O      9.07200000     -1.52600000    -11.87000000
H      8.66300000     -1.17500000    -12.66100000
H      8.42800000     -1.37100000    -11.17900000
O      0.36600000      4.86100000      1.32600000
H     -0.21700000      5.61700000      1.25000000
H      0.44400000      4.71200000      2.26800000
O      3.79500000    -10.82300000     13.39600000
H      3.63200000    -11.08000000     12.48800000
H      4.72500000    -10.59700000     13.41700000
O     -1.26300000      2.77800000      5.45900000
H     -1.92200000      2.08500000      5.47400000
H     -1.74600000      3.57300000      5.68500000
O      6.17200000     13.07700000      6.18900000
H      6.17600000     12.35900000      5.55500000
H      6.19000000     13.87000000      5.65300000
O    -12.08400000     -8.65700000     -4.79000000
H    -11.23300000     -8.61900000     -5.22700000
H    -12.21300000     -9.58500000     -4.59600000
O      8.60100000     15.11500000     -0.28500000
H      8.95700000     14.94400000     -1.15700000
H      8.42300000     16.05500000     -0.27900000
O     11.61200000     -7.43100000      7.82800000
H     11.66600000     -7.77700000      8.71900000
H     12.39200000     -6.88400000      7.73600000
O     15.55100000      8.81500000     -1.59000000
H     16.04000000      9.58200000     -1.29400000
H     14.64200000      9.11200000     -1.63200000
O      4.77700000    -13.70500000      3.70700000
H      4.61100000    -12.97200000      4.30000000
H      5.63000000    -14.04300000      3.97900000
O     -8.31100000      9.08700000     10.53900000
H     -7.47000000      9.53200000     10.64900000
H     -8.26100000      8.69100000      9.66900000
O     -2.47100000     -8.21100000    -14.86400000
H     -2.30100000     -9.14700000    -14.76000000
H     -1.67600000     -7.78600000    -14.54100000
O    -10.69600000    -11.29800000      6.31600000
H    -10.14400000    -11.77600000      6.93500000
H    -11.56100000    -11.28900000      6.72500000
O      9.49300000     -2.35000000      5.15400000
H      9.05800000     -1.55100000      5.45100000
H     10.35300000     -2.05700000      4.85200000
O    -12.55500000      2.04800000     -6.43900000
H    -12.21900000      1.19900000     -6.15100000
H    -12.09800000      2.68500000     -5.88900000
O     -7.45500000     -8.27200000      1.62400000
H     -6.84300000     -8.91200000      1.98900000
H     -6.97700000     -7.44300000      1.65000000
O     -7.05900000      2.01500000     -2.12300000
H     -6.95200000      1.95800000     -1.17400000
H     -7.94100000      1.68000000     -2.28500000
O    -13.07200000     -1.81500000     -5.43300000
H    -12.41200000     -1.12500000     -5.37600000
H    -12.57900000     -2.62800000     -5.32000000
O      5.36900000    -14.26700000     -6.59700000
H      6.02400000    -13.61800000     -6.85600000
H      4.53000000    -13.83000000     -6.74000000
O      1.74100000     -9.16900000      4.08000000
H      1.16400000     -9.06300000      4.83600000
H      1.19300000     -9.59000000      3.41800000
O      0.30900000      4.69000000      3.97800000
H      0.10800000      3.97500000      4.58100000
H      1.12500000      5.06400000      4.31200000
O     -4.83000000    -11.77300000      5.61200000
H     -4.11400000    -12.23000000      6.05300000
H     -4.57600000    -10.85000000      5.63700000
O    -13.07400000     -7.23900000      3.96400000
H    -13.12800000     -7.58600000      4.85500000
H    -12.16300000     -7.37900000      3.70700000
O      5.38800000    -10.52100000     -2.24900000
H      4.93300000     -9.69500000     -2.41700000
H      5.20800000    -10.71000000     -1.32900000
O     -9.74500000     -7.03500000     -9.05400000
H     -8.94900000     -6.60100000     -8.74600000
H     -9.47000000     -7.51400000     -9.83600000
O     -6.84800000    -11.82200000     -7.70900000
H     -6.40000000    -12.47800000     -8.24200000
H     -7.68000000    -12.23300000     -7.47300000
O     11.72900000    -10.52900000     -1.27500000
H     12.46400000    -11.03100000     -0.92200000
H     11.42300000    -11.04500000     -2.02100000
O      7.43100000     -8.97800000    -14.07300000
H      7.79600000     -8.16700000    -14.42600000
H      7.81500000     -9.05500000    -13.20000000
O     -8.64500000     10.75100000      1.13600000
H     -8.01500000     10.53600000      1.82300000
H     -9.36000000     10.12700000      1.26300000
O     -1.21500000     11.22800000     12.29300000
H     -0.82000000     11.19200000     13.16400000
H     -0.87600000     12.03700000     11.91000000
O      0.21900000    -17.53700000     -1.26300000
H     -0.66600000    -17.86700000     -1.10600000
H      0.31700000    -16.81200000     -0.64600000
O     -6.24300000     -5.66100000      4.78200000
H     -6.38700000     -6.21500000      5.54900000
H     -6.40000000     -4.77100000      5.09600000
O    -13.55400000     -7.28700000      6.82300000
H    -14.15300000     -7.17500000      7.56100000
H    -12.70900000     -7.48300000      7.22800000
O      3.38200000      2.44100000      5.23500000
H      3.48300000      2.63000000      4.30300000
H      3.22800000      3.29600000      5.63800000
O     15.86300000      2.59300000     -4.74300000
H     16.00800000      2.18800000     -3.88700000
H     16.70100000      3.00100000     -4.96000000
O    -16.15000000     -4.31000000     -4.94500000
H    -15.28400000     -4.43900000     -4.55700000
H    -15.97300000     -3.92200000     -5.80200000
O     12.03300000     -3.93800000     -2.67100000
H     11.80200000     -3.06500000     -2.99000000
H     11.99000000     -4.49500000     -3.44900000
O      0.46300000      7.50100000     11.93900000
H      0.89700000      6.89100000     12.53500000
H      0.25500000      6.97400000     11.16700000
O      0.23900000      0.00100000    -15.39300000
H     -0.41200000     -0.18800000    -14.71700000
H      1.01000000      0.29400000    -14.90800000
O      6.85900000    -13.05000000     -1.13700000
H      7.20300000    -12.85900000     -0.26500000
H      7.04800000    -12.26300000     -1.64700000
O      0.70700000     12.10500000     -6.69500000
H      0.35100000     12.34900000     -5.84000000
H      1.06200000     12.92000000     -7.04900000
O     -0.03500000     -4.33900000     17.43500000
H      0.28300000     -5.20900000     17.19400000
H      0.15500000     -3.79500000     16.67100000
O     -3.26500000      3.16500000    -11.44800000
H     -2.90600000      3.35700000    -12.31500000
H     -2.62400000      2.57600000    -11.04900000
O     -5.42800000      1.64500000     14.97800000
H     -4.77800000      1.38300000     14.32600000
H     -4.94400000      2.20500000     15.58600000
O     -2.51500000    -10.74900000      3.29000000
H     -3.16700000    -11.26400000      2.81400000
H     -1.98000000    -11.40100000      3.74500000
O     -1.88100000    -15.68300000     -8.99700000
H     -1.42800000    -16.49900000     -9.20600000
H     -2.02000000    -15.72000000     -8.05100000
O      5.97400000    -10.90400000      3.98400000
H      5.65500000    -10.32900000      3.28800000
H      5.85700000    -10.39500000      4.78600000
O      7.62500000      5.26700000    -11.59000000
H      7.76000000      4.58400000    -12.24800000
H      7.63400000      6.08400000    -12.08800000
O     -3.93600000     -3.74000000      6.26800000
H     -4.86700000     -3.78300000      6.48800000
H     -3.54200000     -3.24800000      6.98900000
O    -12.26200000      7.93800000     -6.45600000
H    -12.68500000      8.75400000     -6.72100000
H    -11.56200000      8.21200000     -5.86400000
O     17.06400000     -3.88600000      3.49000000
H     16.62700000     -3.14300000      3.07300000
H     17.65200000     -4.22600000      2.81600000
O     15.74700000      1.39400000     -2.09400000
H     16.64000000      1.36000000     -1.75100000
H     15.19000000      1.31700000     -1.32000000
O     -8.54200000     13.69700000      0.26400000
H     -9.43600000     13.48600000     -0.00600000
H     -8.19000000     12.87000000      0.59400000
O      0.64300000      0.99600000     13.36100000
H      1.52700000      0.77500000     13.65500000
H      0.77700000      1.50500000     12.56200000
O     -5.97300000     10.22600000      6.38700000
H     -5.13500000      9.76400000      6.38500000
H     -5.97600000     10.71500000      7.21000000
O     -9.29000000      7.11000000      2.42600000
H    -10.23300000      7.21700000      2.55400000
H     -9.16800000      6.16600000      2.32600000
O      6.84400000     -5.14700000     10.91700000
H      7.48700000     -5.33500000     10.23300000
H      7.19100000     -5.58000000     11.69700000
O      8.56200000      2.36000000      2.36200000
H      7.95300000      2.84000000      1.80100000
H      8.35300000      2.65400000      3.24900000
O     -3.57400000     -2.10800000    -13.94300000
H     -2.76600000     -1.59800000    -13.88900000
H     -4.19300000     -1.52800000    -14.38700000
O      2.09100000     -4.34600000      8.46700000
H      2.75600000     -4.86500000      8.92000000
H      2.59200000     -3.73600000      7.92500000
O     -3.61100000      3.13000000     16.04200000
H     -3.07500000      2.71100000     15.36900000
H     -3.00100000      3.69300000     16.51900000
O     13.85600000     -5.48900000      7.46800000
H     14.56400000     -4.85200000      7.56400000
H     13.42100000     -5.24200000      6.65200000
O      7.92600000     12.41700000     -4.86800000
H      7.13600000     11.87900000     -4.81000000
H      7.66500000     13.16900000     -5.40000000
O      3.50200000      1.14700000    -11.00700000
H      3.87300000      1.92000000    -10.58100000
H      2.55500000      1.27600000    -10.95500000
O     -2.33600000     -0.00600000    -18.20600000
H     -2.93100000     -0.50000000    -17.64200000
H     -2.79900000      0.81300000    -18.38300000
O     -1.61800000      6.82400000    -14.09900000
H     -1.73100000      6.12900000    -13.45100000
H     -2.41800000      7.34600000    -14.03100000
O     11.09200000      1.45600000      4.76700000
H     11.28000000      1.42100000      3.82900000
H     11.34000000      2.34300000      5.02800000
O      3.32700000     -2.99100000      3.51600000
H      2.85600000     -2.79700000      2.70600000
H      3.23800000     -2.19600000      4.04100000
O    -14.20400000      6.86900000     -4.22300000
H    -13.52100000      6.42500000     -3.72000000
H    -14.07700000      7.79800000     -4.02900000
O     -9.70900000    -15.00800000      2.90900000
H     -9.80600000    -15.06400000      3.85900000
H     -9.21200000    -14.20200000      2.76600000
O     12.39400000     -1.16200000     -1.23100000
H     12.15600000     -1.10800000     -2.15600000
H     12.98700000     -1.91200000     -1.17900000
O     -7.08700000    -14.45300000      1.31200000
H     -7.08900000    -14.91700000      2.14900000
H     -6.25300000    -14.69100000      0.90800000
O     -2.58300000      5.23600000      6.42700000
H     -2.44900000      4.55600000      7.08800000
H     -2.98700000      5.96000000      6.90600000
O     -0.06000000    -13.76200000     -5.52900000
H      0.22900000    -14.50300000     -4.99700000
H      0.73600000    -13.25200000     -5.68100000
O     -3.59900000     10.74300000      1.80700000
H     -3.86900000     11.62700000      2.05400000
H     -2.68600000     10.83900000      1.53400000
O    -13.63000000     -5.20200000     -8.82900000
H    -14.03500000     -4.34600000     -8.69000000
H    -12.69900000     -5.01000000     -8.94500000
O      0.38600000      6.02200000     -4.78800000
H      0.16200000      6.95300000     -4.76000000
H      0.61800000      5.80400000     -3.88500000
O      4.80700000     -7.78500000     -4.17200000
H      4.43600000     -8.09800000     -4.99700000
H      4.33900000     -6.97000000     -3.99200000
O     -1.84200000      6.70500000     13.29500000
H     -1.34200000      5.91300000     13.49400000
H     -1.40500000      7.07700000     12.52900000
O     14.02800000     -4.54300000      2.71000000
H     13.19100000     -4.32300000      2.30000000
H     14.46700000     -5.10400000      2.07100000
O      5.57600000    -11.65700000     -4.54700000
H      5.40000000    -11.11100000     -3.78100000
H      5.91100000    -11.04700000     -5.20400000
O     -5.65800000     -5.30500000     -3.76700000
H     -5.46800000     -6.02600000     -3.16700000
H     -6.23500000     -4.72500000     -3.27000000
O     -0.05400000     -7.37000000    -13.98100000
H      0.63300000     -7.74200000    -13.42700000
H     -0.37600000     -6.61500000    -13.48800000
O      6.24100000     14.87400000      2.86800000
H      6.45900000     13.98100000      3.13400000
H      6.47100000     14.91100000      1.94000000
O     -2.71200000    -13.12900000      8.91900000
H     -2.03000000    -12.54200000      8.59300000
H     -3.06800000    -13.54200000      8.13200000
O      0.07400000     10.97600000      8.14000000
H     -0.78000000     10.70600000      7.80200000
H     -0.02600000     11.91100000      8.32100000
O    -14.59200000     -0.64300000      1.28600000
H    -15.32400000     -0.83600000      0.70000000
H    -14.95300000     -0.75400000      2.16500000
O     11.33800000      8.20000000     -6.28900000
H     11.39900000      9.04000000     -6.74300000
H     12.24500000      7.96700000     -6.09200000
O     -1.67500000     -2.18800000     -6.29400000
H     -1.49500000     -2.78000000     -5.56300000
H     -2.11300000     -1.43800000     -5.89200000
O      0.39300000     -6.85500000     16.22300000
H     -0.19500000     -7.60600000     16.14600000
H      0.97900000     -6.93100000     15.47000000
O      0.53000000     -5.89900000      6.58300000
H      0.93900000     -5.35200000      7.25300000
H     -0.23900000     -5.40100000      6.30400000
O     -0.21400000      1.28200000      9.26500000
H      0.36100000      1.27700000      8.50000000
H     -0.11600000      0.40700000      9.64300000
O    -15.12900000     -7.53200000     -1.17500000
H    -15.18900000     -8.44100000     -0.88000000
H    -14.19000000     -7.37400000     -1.27500000
O    -13.77400000     -5.08500000     -3.64800000
H    -13.11200000     -5.07300000     -2.95700000
H    -13.39200000     -5.63100000     -4.33600000
O      2.50700000      5.40500000     -6.43500000
H      2.14300000      5.86000000     -5.67500000
H      3.31300000      5.00400000     -6.11200000
O     11.57400000      0.53200000     -6.98500000
H     11.08300000      1.18200000     -7.48800000
H     11.68900000     -0.20100000     -7.58900000
O     -4.61300000     -0.19700000     -3.15500000
H     -4.58900000     -0.88000000     -2.48500000
H     -5.48600000     -0.26900000     -3.54100000
O     -1.35200000      1.49500000     -9.98900000
H     -1.01200000      2.05500000     -9.29200000
H     -1.46100000      0.63800000     -9.57600000
O      3.70400000      7.83900000     -9.42300000
H      3.90100000      7.16500000    -10.07400000
H      2.77700000      7.71500000     -9.22300000
O     10.45400000      7.25600000     -1.88900000
H     10.99100000      6.91500000     -2.60400000
H     10.62200000      8.19800000     -1.89000000
O      1.56200000     14.27500000    -10.82800000
H      2.04900000     14.01400000    -11.60900000
H      2.22600000     14.33900000    -10.14200000
O    -11.20300000     -3.26800000      8.92700000
H    -11.47100000     -3.88400000      9.61000000
H    -10.44900000     -2.81100000      9.29900000
O     10.01900000     14.84800000      4.88500000
H      9.95300000     14.87800000      3.93100000
H      9.87500000     13.92800000      5.10600000
O     15.59300000      5.10900000     -2.76600000
H     16.35600000      4.53200000     -2.71400000
H     14.86200000      4.56700000     -2.47000000
O     10.47400000      2.53300000     -8.30600000
H     10.96800000      3.34300000     -8.43600000
H      9.57800000      2.82500000     -8.13400000
O      2.71100000     10.44400000      4.85800000
H      2.70600000     11.38800000      4.69600000
H      1.94400000     10.11600000      4.38800000
O     -6.70600000     11.04300000     -4.04800000
H     -7.14100000     10.93100000     -4.89400000
H     -5.77500000     11.10200000     -4.26400000
O      3.63800000    -17.18300000     -3.07200000
H      3.32400000    -17.86500000     -2.47700000
H      3.41800000    -17.50700000     -3.94500000
O     -9.20500000      3.89000000      8.28500000
H     -9.18400000      4.60100000      8.92500000
H     -9.16300000      4.33000000      7.43600000
O     11.45200000      7.91200000      3.54700000
H     11.60300000      7.37200000      2.77100000
H     11.49800000      8.81200000      3.22500000
O      0.66500000      0.90100000    -11.50300000
H     -0.06700000      1.35600000    -11.08600000
H      0.60600000      1.14800000    -12.42600000
O    -11.89900000      1.92400000      5.30500000
H    -10.97300000      2.15900000      5.35800000
H    -12.10300000      1.55300000      6.16300000
O      6.19600000     10.19800000     -4.33600000
H      6.22500000      9.24700000     -4.22800000
H      5.26300000     10.40500000     -4.38700000
O     -3.98400000      8.38500000    -14.24200000
H     -4.91500000      8.22600000    -14.39700000
H     -3.95400000      9.24800000    -13.82900000
O      7.82800000     -5.97900000     -2.74000000
H      8.50300000     -5.76600000     -2.09600000
H      7.00300000     -5.88100000     -2.26500000
O     -1.16800000    -13.14600000      4.09900000
H     -0.31100000    -13.12600000      4.52500000
H     -1.07200000    -13.79100000      3.39900000
O      6.74200000     12.22000000      3.63400000
H      6.22100000     11.42500000      3.52300000
H      7.64800000     11.91200000      3.65000000
O     -2.72100000     14.49000000      0.63600000
H     -3.34500000     14.63200000     -0.07600000
H     -2.65200000     15.34200000      1.06800000
O     -6.50900000     -7.31200000     10.45800000
H     -5.99500000     -7.66900000     11.18300000
H     -6.63200000     -8.05300000      9.86500000
O     -0.85400000     12.94300000     -1.10400000
H     -0.16300000     12.88700000     -0.44400000
H     -1.45100000     13.61200000     -0.77000000
O     -0.34700000     -8.90300000      5.90600000
H     -0.82100000     -8.07300000      5.88100000
H     -0.57100000     -9.28200000      6.75600000
O     -8.03900000     10.74700000     -6.42600000
H     -7.17300000     10.38500000     -6.61500000
H     -8.40700000     10.94800000     -7.28700000
O    -13.69400000     -1.35900000    -11.05600000
H    -12.76100000     -1.35000000    -10.84200000
H    -14.12500000     -1.61200000    -10.24000000
O     12.05000000     10.82000000      2.58100000
H     12.86700000     10.33300000      2.47300000
H     12.32800000     11.72200000      2.74000000
O     12.63000000     -9.21300000      5.98400000
H     11.95800000     -9.42900000      5.33800000
H     12.24900000     -8.50000000      6.49600000
O     -5.57300000     -0.65700000     16.51000000
H     -5.77200000      0.22900000     16.20800000
H     -4.71700000     -0.85300000     16.13000000
O      1.74800000     -3.36900000     14.65800000
H      1.88600000     -3.60700000     13.74100000
H      2.35800000     -3.92500000     15.14300000
O    -10.29100000      3.11600000     -0.53700000
H    -11.21500000      3.28000000     -0.34600000
H     -9.97800000      3.93400000     -0.92500000
O     11.92500000      8.07100000    -10.02300000
H     11.84100000      8.56900000    -10.83600000
H     12.86400000      8.07100000     -9.83800000
O     -1.13300000      8.45700000     -4.17700000
H     -1.95100000      8.43600000     -3.68000000
H     -1.29700000      9.08300000     -4.88300000
O      7.36600000      9.61000000      6.16300000
H      6.61900000      9.77400000      5.58800000
H      8.12700000      9.64600000      5.58400000
O      4.97400000     -4.57300000     -5.67300000
H      5.85000000     -4.95700000     -5.71800000
H      5.08400000     -3.68700000     -6.02000000
O     -9.11400000      0.36600000    -10.93900000
H     -8.62900000      0.75700000    -11.66600000
H     -9.33900000      1.10700000    -10.37600000
O     13.97700000      9.15100000     -5.44300000
H     14.35700000      8.99200000     -6.30700000
H     14.51400000      8.63000000     -4.84600000
O    -14.71700000     -4.99100000      4.43200000
H    -14.10300000     -5.68800000      4.20400000
H    -14.49900000     -4.27500000      3.83500000
O     -2.44700000      4.15200000      0.14300000
H     -2.21600000      3.52200000     -0.54000000
H     -3.05800000      4.75400000     -0.28300000
O     -9.65000000      0.45100000     14.54400000
H     -9.76700000     -0.49000000     14.67900000
H     -9.23600000      0.51900000     13.68400000
O      0.11100000    -14.88800000     -0.17500000
H     -0.36100000    -14.37400000     -0.83100000
H      0.96100000    -14.45500000     -0.09600000
O     12.41300000     -9.31600000     -6.66000000
H     11.49900000     -9.57900000     -6.76700000
H     12.40600000     -8.36800000     -6.78600000
O      4.08000000      5.94200000     -2.81700000
H      4.44800000      6.01200000     -3.69800000
H      3.59900000      5.11500000     -2.82400000
O    -15.14800000     -8.59000000     -5.32000000
H    -16.00200000     -8.16000000     -5.36700000
H    -14.80800000     -8.35400000     -4.45700000
O    -12.20600000    -10.69100000      3.83500000
H    -12.99100000    -10.29000000      4.20800000
H    -11.57400000    -10.69200000      4.55400000
O     -5.62500000    -14.74500000     -7.83700000
H     -5.39600000    -15.65600000     -7.65300000
H     -5.09900000    -14.23600000     -7.22000000
O      0.94700000      1.59400000     16.35000000
H      0.97900000      1.73000000     15.40300000
H      1.74200000      1.09900000     16.54700000
O     -5.70700000      7.76800000      8.72400000
H     -5.60500000      7.60300000      7.78600000
H     -4.81200000      7.77900000      9.06400000
O      9.85100000     -5.27300000      4.62300000
H     10.63600000     -4.93000000      5.05000000
H      9.23000000     -4.54400000      4.64200000
O     -4.84600000     -5.58200000     -6.27700000
H     -5.22600000     -5.50700000     -5.40100000
H     -5.02000000     -4.73500000     -6.68700000
O     16.65100000     -5.04600000     -4.15000000
H     15.89400000     -4.66500000     -4.59600000
H     16.37200000     -5.93200000     -3.91800000
O      9.69200000      2.34500000     -3.34900000
H     10.62200000      2.13200000     -3.27400000
H      9.24100000      1.57400000     -3.00500000
O     -1.69300000     17.25100000      1.50800000
H     -1.49200000     18.18700000      1.49300000
H     -2.12900000     17.11300000      2.34900000
O     10.64800000     10.11500000     -2.31900000
H     10.96000000     10.51100000     -3.13300000
H      9.71400000     10.32300000     -2.29400000
O     -2.56700000     -7.00100000      6.12700000
H     -3.43000000     -6.95600000      6.53800000
H     -2.39600000     -6.10600000      5.83100000
O     10.12300000     -6.39300000     -8.43900000
H     10.66000000     -5.79800000     -7.91500000
H     10.18900000     -7.23500000     -7.98800000
O     10.15400000     -2.38000000     14.97500000
H      9.31900000     -2.68800000     14.62100000
H     10.31800000     -1.55500000     14.51900000
O      5.71800000      9.66200000    -11.17000000
H      5.65100000      9.98200000    -12.07000000
H      4.86500000      9.26600000    -10.99300000
O      9.79500000      5.30200000    -10.04100000
H      9.62700000      5.99500000     -9.40300000
H      9.07100000      5.36900000    -10.66400000
O    -12.41700000      0.29500000      7.25600000
H    -12.19100000     -0.48100000      6.74400000
H    -12.57400000     -0.03900000      8.14000000
O     14.48400000      4.72600000      7.26700000
H     13.62600000      4.64800000      7.68300000
H     15.09000000      4.87100000      7.99300000
O      3.62800000      1.58100000     -0.76000000
H      2.87900000      1.11200000     -0.39100000
H      4.39300000      1.13100000     -0.40000000
O     -0.81600000     16.33400000     -4.71100000
H     -1.60300000     16.87200000     -4.79100000
H     -1.14100000     15.43400000     -4.69700000
O      4.14600000     -4.28200000    -15.35900000
H      3.72100000     -4.16700000    -16.20900000
H      4.58800000     -5.12900000    -15.42400000
O    -12.49900000      6.53300000     -2.25400000
H    -12.68800000      6.34700000     -1.33400000
H    -11.76800000      7.15000000     -2.22800000
O     -6.81500000    -15.38200000      3.98500000
H     -7.50000000    -15.28900000      4.64700000
H     -6.90700000    -16.28200000      3.67000000
O     -0.27900000      3.21400000     -8.22800000
H     -0.55100000      4.10700000     -8.01500000
H      0.63800000      3.17300000     -7.95700000
O    -15.50200000      3.45100000     -2.48200000
H    -14.78200000      3.09800000     -1.96000000
H    -15.49200000      2.93300000     -3.28700000
O     -6.46100000      4.95000000      0.87100000
H     -7.24200000      4.58200000      1.28300000
H     -5.79100000      4.27500000      0.98200000
O      8.12900000     -3.51200000     13.37400000
H      8.33800000     -3.45400000     12.44200000
H      7.41100000     -2.89100000     13.49700000
O     -2.23500000     -4.08300000     -0.85400000
H     -1.63500000     -4.60200000     -0.32000000
H     -2.22500000     -4.51000000     -1.71000000
O     -5.71600000     -1.08100000      1.60800000
H     -6.65300000     -1.16700000      1.78400000
H     -5.29500000     -1.58100000      2.30800000
O    -15.84300000     -0.70400000      3.73700000
H    -16.27000000      0.10100000      4.03000000
H    -15.82500000     -1.26200000      4.51400000
O     11.90800000     13.91600000     -1.15300000
H     11.25200000     14.18300000     -1.79700000
H     11.54200000     13.13000000     -0.75000000
O      2.38400000     -3.98600000    -17.59800000
H      2.21500000     -3.08400000    -17.32600000
H      2.17000000     -3.99900000    -18.53000000
O     -9.13300000    -13.41300000     -7.06300000
H     -9.47300000    -14.27900000     -7.28600000
H     -9.91400000    -12.88800000     -6.88400000
O     -1.03600000    -10.28700000    -11.80200000
H     -0.10800000    -10.26000000    -11.56900000
H     -1.08200000    -10.90300000    -12.53300000
O     -3.65000000     -8.13400000      1.55200000
H     -4.26600000     -8.77400000      1.90900000
H     -4.04600000     -7.28500000      1.74600000
O    -14.97200000      4.30200000     -6.58800000
H    -14.78800000      3.47700000     -6.14000000
H    -15.21500000      4.90700000     -5.88600000
O     12.66400000     -2.93600000    -10.82800000
H     12.47800000     -2.47000000    -11.64300000
H     12.89500000     -3.82200000    -11.10600000
O     -1.97800000    -11.89400000      6.63400000
H     -1.57000000    -11.03400000      6.73400000
H     -1.78400000    -12.14800000      5.73200000
O      8.85700000      5.96900000     -4.61600000
H      9.77100000      5.96700000     -4.33100000
H      8.90200000      6.08600000     -5.56500000
O     -1.48100000      8.16500000    -16.65400000
H     -0.62200000      8.56800000    -16.52300000
H     -1.60000000      7.60000000    -15.89100000
O     -9.63400000      1.49400000     -6.75500000
H     -8.85600000      1.01300000     -7.03700000
H     -9.82100000      2.09300000     -7.47800000
O     14.92900000     -3.76700000     -5.61000000
H     13.98500000     -3.73600000     -5.76500000
H     15.27900000     -3.03000000     -6.10900000
O     10.54900000     -4.55400000     11.52100000
H     11.10900000     -5.25700000     11.84900000
H     10.95200000     -3.75200000     11.85200000
O     -9.68900000     -1.76200000     10.64400000
H     -9.62800000     -0.89100000     11.03600000
H     -9.36200000     -2.35300000     11.32100000
O      5.08100000    -11.43000000     10.65000000
H      5.46200000    -12.07600000     10.05500000
H      5.54300000    -10.61700000     10.44800000
O     -3.40600000     -7.58200000     -1.31900000
H     -4.34900000     -7.50700000     -1.46300000
H     -3.32000000     -7.76600000     -0.38300000
O     -8.97300000     12.72500000     -9.27800000
H     -8.15200000     12.96900000     -8.85100000
H     -8.70500000     12.34500000    -10.11400000
O     -2.76600000     10.06600000     -6.42800000
H     -3.19200000     10.79300000     -5.97600000
H     -3.26300000      9.29300000     -6.16000000
O      5.97100000      6.35000000      4.95700000
H      5.68000000      6.20800000      4.05600000
H      6.36200000      7.22400000      4.94700000
O     13.29300000      1.04500000    -12.01700000
H     13.68200000      1.90600000    -11.86500000
H     12.56400000      1.21400000    -12.61500000
O      1.86200000     -7.85800000     14.13200000
H      1.85100000     -8.68500000     14.61200000
H      2.71300000     -7.47100000     14.34100000
O     16.36800000      4.07700000      4.44200000
H     15.78100000      3.37200000      4.71500000
H     17.03200000      4.11500000      5.13000000
O     -8.34600000     -1.83200000      1.87000000
H     -9.23000000     -1.77600000      1.50600000
H     -8.40100000     -2.52800000      2.52500000
O     -6.96000000      4.38200000     -3.39600000
H     -7.04600000      4.12300000     -4.31300000
H     -6.90800000      3.55400000     -2.91700000
O    -12.63400000     -3.11000000    -13.04400000
H    -13.50400000     -3.23200000    -13.42200000
H    -12.75000000     -2.41500000    -12.39500000
O     12.46800000    -11.98400000     -5.14900000
H     12.36400000    -11.09100000     -5.47800000
H     11.64900000    -12.16500000     -4.68600000
O    -14.82900000      1.56400000     -4.58700000
H    -13.88300000      1.62600000     -4.71300000
H    -15.04300000      0.66000000     -4.81700000
O    -10.69500000      6.46500000      9.03300000
H     -9.94300000      7.01800000      8.82300000
H    -10.51200000      6.13500000      9.91200000
O      8.50300000     -2.61600000      1.94600000
H      7.67100000     -2.54400000      2.41400000
H      8.79300000     -1.71100000      1.83200000
O      7.91000000     -5.06800000     -5.36000000
H      8.73500000     -4.60200000     -5.22900000
H      7.71000000     -5.44600000     -4.50300000
O      6.95600000     11.70800000     -7.82900000
H      6.26800000     11.26900000     -8.32900000
H      7.18000000     11.08900000     -7.13400000
O      6.71000000      2.04000000    -12.94600000
H      6.42800000      1.41500000    -12.27900000
H      7.52500000      2.40600000    -12.60300000
O      1.98200000    -11.75700000      2.21600000
H      1.85500000    -11.58800000      1.28200000
H      2.60600000    -11.08800000      2.49800000
O     17.60400000     -1.12400000      1.66300000
H     17.59000000     -1.30600000      0.72400000
H     16.69600000     -0.91100000      1.87900000
O      5.17800000     -6.74100000    -15.66700000
H      4.35800000     -7.18100000    -15.44400000
H      5.59100000     -7.31600000    -16.31200000
O     10.41800000     -9.54700000      4.58300000
H     10.21600000     -9.25000000      3.69600000
H      9.62400000     -9.36100000      5.08500000
O    -11.81000000     -6.02600000     -1.97000000
H    -11.95600000     -6.49100000     -1.14700000
H    -11.11500000     -6.52100000     -2.40500000
O     12.36500000     -8.82100000     -9.76900000
H     12.66000000     -9.09800000    -10.63600000
H     11.82400000     -9.54600000     -9.45700000
O     12.19100000      2.00000000      9.80500000
H     12.09700000      1.78900000      8.87600000
H     12.89500000      2.64700000      9.83400000
O      3.58700000     -0.94800000     -8.08000000
H      4.35100000     -1.05000000     -7.51300000
H      3.26900000     -0.06400000     -7.89600000
O      7.07400000     -5.07900000     -8.14000000
H      7.56600000     -5.29500000     -7.34800000
H      7.63800000     -4.46600000     -8.61200000
O     -2.21200000      9.62500000    -10.72200000
H     -3.12600000      9.52900000    -10.45300000
H     -1.75100000      9.86900000     -9.92000000
O      1.85000000     13.51900000     -4.57600000
H      2.39100000     12.77700000     -4.84700000
H      1.49800000     13.26000000     -3.72500000
O     -8.85600000    -12.59800000      8.43000000
H     -8.10000000    -12.95000000      8.89900000
H     -9.61400000    -12.95900000      8.89000000
O     12.76900000     -6.04300000     -9.96200000
H     12.16500000     -5.93300000    -10.69600000
H     12.47700000     -6.84600000     -9.53000000
O      3.74200000      0.39300000     -3.10700000
H      3.49800000      0.79200000     -2.27100000
H      3.73600000     -0.54800000     -2.93400000
O     -9.60100000    -11.23900000      1.23000000
H     -9.47400000    -11.59700000      2.10900000
H     -8.74400000    -11.31700000      0.81300000
O      6.09600000     -2.52500000     16.50500000
H      6.76800000     -3.20700000     16.50400000
H      6.19500000     -2.09100000     15.65800000
O      5.83400000      4.28700000      6.69400000
H      6.77600000      4.28900000      6.86800000
H      5.71300000      4.95800000      6.02200000
O      6.16700000     -8.26700000    -10.70900000
H      7.05900000     -7.96900000    -10.88600000
H      5.60800000     -7.60300000    -11.11300000
O      6.23000000     13.85900000    -10.01400000
H      6.51500000     13.55000000     -9.15400000
H      5.27700000     13.91300000     -9.94500000
O    -13.86800000    -11.49200000     -1.57500000
H    -13.40600000    -11.65400000     -0.75300000
H    -14.75300000    -11.24600000     -1.30800000
O    -14.25200000     -3.39000000      8.87100000
H    -14.02400000     -4.04500000      9.53100000
H    -14.95800000     -3.79300000      8.36600000
O      6.67200000     -9.55100000     -6.35500000
H      6.99500000     -9.30600000     -5.48800000
H      6.27400000     -8.75100000     -6.69700000
O      7.33500000     12.80500000     -0.10700000
H      7.75000000     13.60700000      0.21200000
H      6.39800000     12.95600000      0.01200000
O      7.46100000     -0.49300000     -9.63200000
H      7.48400000      0.34300000     -9.16600000
H      6.64500000     -0.46700000    -10.13000000
O     -9.78400000      8.75100000     -8.52100000
H    -10.40900000      9.44500000     -8.31500000
H    -10.25400000      8.17600000     -9.12500000
O     -0.33400000     16.49100000     -1.05000000
H     -0.86200000     16.72700000     -0.28600000
H     -0.55800000     17.14900000     -1.70800000
O     11.04300000     11.86800000      0.30700000
H     10.36200000     11.33600000     -0.10700000
H     11.38500000     11.31400000      1.00900000
O      9.34600000     -7.43600000      6.24500000
H      9.61100000     -6.76200000      5.61900000
H      9.98000000     -7.36300000      6.95800000
O      7.82700000     11.92900000      8.09200000
H      7.85000000     11.08700000      7.63700000
H      7.30800000     12.49600000      7.52100000
O      7.42100000     11.91000000    -11.70400000
H      6.97000000     12.54700000    -11.15000000
H      7.07300000     11.06300000    -11.42600000
O      7.15600000     -8.12100000     -0.55100000
H      6.25900000     -8.42700000     -0.42200000
H      7.39000000     -7.70800000      0.28000000
O     -8.10100000     -9.75700000      8.57400000
H     -8.29700000    -10.67400000      8.38300000
H     -8.10400000     -9.70500000      9.53000000
O      2.30600000     12.81600000     11.56500000
H      3.16900000     13.22700000     11.61500000
H      2.35000000     12.09100000     12.18800000
O      6.25700000     -1.32200000     13.81100000
H      5.71300000     -1.68500000     13.11200000
H      6.49600000     -0.44900000     13.50000000
O     -9.39400000     -9.02800000    -11.08800000
H     -9.52200000     -9.95700000    -10.89600000
H     -9.03800000     -9.01400000    -11.97700000
O      5.54200000    -16.37600000     -4.92600000
H      4.83500000    -16.31200000     -4.28400000
H      5.35100000    -15.68700000     -5.56200000
O     -9.42800000      2.86500000     -9.17200000
H    -10.02200000      3.59800000     -9.33500000
H     -8.56700000      3.19400000     -9.42900000
O     -4.03700000      0.02300000      9.20400000
H     -4.01800000      0.81100000      8.66100000
H     -4.96400000     -0.11000000      9.40200000
O     -7.60100000      9.03600000      3.38000000
H     -6.73200000      8.77600000      3.68600000
H     -7.93700000      8.26200000      2.92800000
O     -8.74700000     -4.88600000     -4.59800000
H     -8.60400000     -5.69300000     -5.09300000
H     -8.36400000     -5.06200000     -3.73800000
O      6.86300000      3.77900000    -15.65200000
H      6.24600000      4.42400000    -15.30900000
H      6.74500000      3.01200000    -15.09100000
O     -8.90300000      7.37400000     12.39500000
H     -8.69800000      7.86400000     11.59900000
H     -8.90900000      6.45800000     12.11800000
O     -0.61000000     12.71100000    -10.43600000
H     -1.17500000     13.22200000     -9.85600000
H      0.19800000     13.22000000    -10.49300000
O    -11.74700000      2.28900000     13.95600000
H    -11.25900000      1.50900000     14.22000000
H    -11.07700000      2.89400000     13.63600000
O    -10.94700000     12.73200000     -0.68300000
H    -10.88300000     12.08500000     -1.38600000
H    -11.55700000     13.38900000     -1.01800000
O      6.36700000     16.31400000      5.11800000
H      7.28300000     16.19500000      5.37100000
H      6.32700000     16.00600000      4.21300000
O     15.64500000      1.33900000     -7.62100000
H     16.35100000      1.97200000     -7.48700000
H     15.92100000      0.56400000     -7.13300000
O     -4.37800000      2.89700000     -2.50600000
H     -4.01100000      2.34400000     -3.19600000
H     -5.19800000      2.46500000     -2.26400000
O      9.55600000    -10.07100000     -6.45800000
H      9.39400000    -10.99500000     -6.64700000
H      9.04100000     -9.89400000     -5.67000000
O      0.45700000     -9.30800000     -6.35800000
H      0.15200000     -8.75600000     -7.07800000
H     -0.31000000     -9.40900000     -5.79300000
O      5.27000000      9.61000000     -1.51200000
H      5.79800000      8.86100000     -1.78700000
H      5.27500000     10.19700000     -2.26800000
O    -10.13800000      7.52000000      5.02100000
H    -10.66200000      6.72000000      5.05700000
H     -9.79600000      7.54300000      4.12800000
O     -4.49600000      2.62700000    -15.23600000
H     -5.03800000      3.29200000    -15.66000000
H     -4.04200000      2.19200000    -15.95800000
O      6.03100000      0.36100000      3.94200000
H      6.68600000      1.05700000      3.99700000
H      5.44700000      0.63600000      3.23600000
O    -15.93400000     -5.88700000      0.88300000
H    -15.94600000     -6.49300000      0.14100000
H    -15.50700000     -5.10100000      0.54300000
O    -14.98400000      1.83700000      9.28900000
H    -14.51800000      1.01900000      9.11300000
H    -14.79500000      2.02600000     10.20800000
O      6.19800000    -16.32000000      6.16400000
H      5.63300000    -16.55500000      5.42800000
H      6.59400000    -15.48800000      5.90600000
O    -10.72400000     -8.29900000      5.76200000
H    -10.05700000     -8.55600000      5.12500000
H    -10.97800000     -9.11800000      6.18600000
O      0.29100000     -1.97500000      5.47900000
H      0.60200000     -1.35700000      4.81800000
H      0.86000000     -1.82500000      6.23400000
O      7.46700000    -14.30700000      4.35200000
H      7.99000000    -13.52200000      4.51400000
H      8.05700000    -14.89300000      3.87600000
O      1.80000000      9.29800000     -6.56200000
H      1.46500000      8.64800000     -7.17800000
H      1.24300000     10.06500000     -6.69600000
O     16.19400000     -2.83100000     -2.34300000
H     15.44200000     -3.18500000     -1.86800000
H     16.50700000     -3.56300000     -2.87400000
O     -3.55900000     -4.75200000    -14.05400000
H     -3.05500000     -4.85400000    -14.86100000
H     -3.72100000     -3.81100000    -13.99000000
O      5.27300000     16.59500000     -1.15000000
H      5.80700000     16.69300000     -1.93900000
H      5.30400000     17.45600000     -0.73200000
O     -0.22300000     13.43700000     11.23000000
H      0.72700000     13.51300000     11.31800000
H     -0.36600000     13.29200000     10.29500000
O      7.37700000      2.67900000     -9.18800000
H      7.42700000      3.61200000     -8.98000000
H      7.78800000      2.60300000    -10.04900000
O      8.48500000     10.70600000      1.78700000
H      7.95100000     11.39600000      1.39100000
H      8.34000000      9.94200000      1.22900000
O     11.33400000     -4.05700000      1.92600000
H     10.49500000     -4.02600000      2.38600000
H     11.15300000     -4.55800000      1.13000000
O     -8.39700000     -8.56900000    -13.49300000
H     -7.53500000     -8.95100000    -13.65900000
H     -8.68600000     -8.24900000    -14.34700000
O     -4.73300000     15.18300000     -1.60900000
H     -5.24200000     15.91900000     -1.26900000
H     -5.36800000     14.65800000     -2.09600000
O     11.77100000     -0.95400000     -4.03200000
H     11.40600000     -1.26000000     -4.86200000
H     11.95200000     -0.02600000     -4.17700000
O      2.96800000      4.32500000      0.98300000
H      2.01900000      4.41600000      1.07800000
H      3.08900000      3.99300000      0.09300000
O      0.98200000      5.82200000     -2.11200000
H      1.66800000      5.15500000     -2.14400000
H      0.44600000      5.57700000     -1.35800000
O     -1.11900000     -5.10500000    -12.69400000
H     -1.65600000     -4.58400000    -13.29100000
H     -1.75000000     -5.52200000    -12.10700000
O      8.14600000    -15.80400000     -5.76900000
H      8.73000000    -15.27900000     -5.22200000
H      7.27200000    -15.63600000     -5.41700000
O      9.26400000     -6.01300000      9.57800000
H      9.40800000     -5.70500000      8.68400000
H      9.91200000     -5.54100000     10.10100000
O    -13.04300000     -7.98400000     -8.94300000
H    -13.29600000     -7.08500000     -8.73600000
H    -12.67600000     -7.93300000     -9.82500000
O     -6.03900000     -9.34200000     -8.43000000
H     -6.50800000     -9.24200000     -9.25800000
H     -6.05900000    -10.28200000     -8.25400000
O     -5.99000000      6.59600000      3.48700000
H     -6.49800000      5.79000000      3.40000000
H     -5.35300000      6.55600000      2.77300000
O     -8.28600000     -5.80300000      9.05900000
H     -8.57000000     -6.26700000      8.27200000
H     -7.61900000     -6.37000000      9.44500000
O     -3.76400000     -9.20300000      5.24800000
H     -3.12900000     -8.59300000      5.62400000
H     -3.39300000     -9.44200000      4.39900000
O      1.19700000      4.83000000    -11.66100000
H      0.39700000      5.35600000    -11.68700000
H      1.19800000      4.35400000    -12.49100000
O    -14.87200000     -3.50600000     -0.15400000
H    -13.92800000     -3.50600000     -0.31500000
H    -15.04200000     -2.66500000      0.27000000
O     -6.58800000     -2.70900000      5.76100000
H     -7.30100000     -2.35000000      5.23400000
H     -6.99700000     -2.92700000      6.59900000
O      8.77200000    -16.16900000     -2.57900000
H      8.55200000    -15.25200000     -2.74200000
H      9.26800000    -16.15400000     -1.76000000
O    -11.00000000      7.66500000    -10.84200000
H    -10.16800000      7.54900000    -11.30000000
H    -11.48600000      6.86000000    -11.02000000
O     -9.50400000     12.72100000      8.66800000
H     -9.64100000     12.89600000      7.73700000
H    -10.11200000     12.01100000      8.87100000
O     13.61900000      1.32200000     -0.33400000
H     13.14300000      1.99500000     -0.82000000
H     13.34500000      0.49800000     -0.73600000
O     -5.44700000     13.03000000    -10.69800000
H     -5.54700000     13.70800000    -10.02900000
H     -5.09300000     13.49300000    -11.45700000
O    -10.66200000    -12.64300000     -1.08700000
H    -11.36700000    -13.05400000     -0.58700000
H    -10.20500000    -12.09400000     -0.45000000
O     -8.60400000     -4.18500000    -14.70700000
H     -9.04900000     -4.04800000    -13.87100000
H     -8.53300000     -3.31000000    -15.08700000
O     14.06900000     -3.63400000     -0.95800000
H     14.52100000     -4.43900000     -0.70500000
H     13.38800000     -3.92300000     -1.56700000
O     -9.30600000     -8.46000000     -5.15900000
H     -8.56500000     -8.10200000     -5.64900000
H     -9.82400000     -8.92500000     -5.81500000
O      3.01200000      7.68700000     14.27000000
H      3.00400000      8.64300000     14.31700000
H      3.79600000      7.47700000     13.76300000
O      5.25400000      9.82800000      4.48800000
H      4.38000000     10.15700000      4.70000000
H      5.15000000      9.40700000      3.63400000
O     12.35700000     -3.57600000      6.00000000
H     12.41000000     -3.50500000      6.95300000
H     12.33400000     -2.67000000      5.69300000
O      7.06400000    -10.08900000      8.20200000
H      7.01800000    -11.02000000      8.41800000
H      7.84900000     -9.77800000      8.65300000
O     -6.45800000      4.62300000    -16.07200000
H     -6.82400000      5.08800000    -15.31900000
H     -6.61300000      5.20800000    -16.81300000
O    -13.70300000      2.37700000     -8.77000000
H    -13.18200000      2.01700000     -8.05100000
H    -14.25200000      3.04300000     -8.35800000
O      5.68800000     -0.47100000    -11.77900000
H      4.93300000      0.03000000    -11.47100000
H      5.31400000     -1.28200000    -12.12200000
O     -8.49600000     14.91900000     -6.31900000
H     -9.05800000     15.63100000     -6.01300000
H     -7.83000000     14.82900000     -5.63700000
O     -7.83800000     -6.54800000    -11.37900000
H     -6.90500000     -6.54500000    -11.59200000
H     -8.22800000     -7.14400000    -12.01900000
O      1.92800000     -4.76700000     -5.64000000
H      2.12500000     -4.27500000     -6.43700000
H      2.21100000     -5.66100000     -5.83500000
O     10.06600000    -11.72800000     -3.45600000
H      9.41700000    -11.39000000     -2.83900000
H      9.59400000    -12.39000000     -3.96100000
O     -6.63400000      0.00100000      8.72200000
H     -7.31600000     -0.60600000      8.43300000
H     -6.81500000      0.81000000      8.24300000
O     -0.74900000     -2.65700000     12.12000000
H     -0.97900000     -2.01100000     11.45200000
H     -0.65200000     -2.14600000     12.92400000
O      2.28400000     14.43900000      0.23800000
H      2.26900000     14.75600000     -0.66500000
H      1.71400000     15.04300000      0.71400000
O      7.68300000     -6.17500000     13.54000000
H      8.28100000     -6.67900000     14.09200000
H      7.92500000     -5.26200000     13.69600000
O     -8.49600000      7.91600000      7.91900000
H     -8.85500000      8.48600000      7.23900000
H     -7.54800000      7.97200000      7.80200000
O      4.49800000    -11.07700000      0.14100000
H      3.56200000    -10.88400000      0.09200000
H      4.54100000    -12.02300000      0.28200000
O     -2.76700000     12.10000000      5.98500000
H     -2.78300000     11.24300000      6.41100000
H     -2.50500000     11.91400000      5.08300000
O      9.50900000    -15.63600000      2.60200000
H     10.22400000    -15.06900000      2.31300000
H      8.84800000    -15.55600000      1.91500000
O     -9.47300000     -7.54800000     13.47200000
H     -9.54200000     -8.43100000     13.83500000
H    -10.03300000     -7.56300000     12.69600000
O    -16.96500000     -5.63400000     -2.67900000
H    -16.63900000     -5.19700000     -3.46600000
H    -16.19200000     -6.04600000     -2.29500000
O     -6.92100000     -2.73900000    -12.19700000
H     -7.81300000     -3.08500000    -12.22300000
H     -6.37100000     -3.50600000    -12.03800000
O     -2.55400000      0.17600000     -5.12700000
H     -3.05200000      0.76800000     -5.69100000
H     -3.01000000      0.20500000     -4.28600000
O     -4.85700000      6.13900000     -7.85400000
H     -5.69600000      6.22000000     -8.30700000
H     -4.21600000      6.02800000     -8.55600000
O    -11.18700000     -0.51100000      3.82700000
H    -11.60800000      0.31300000      3.58500000
H    -11.79100000     -0.91600000      4.44900000
O     10.69700000     -2.18900000      9.60300000
H     11.49600000     -1.83400000      9.21300000
H     10.95300000     -2.43400000     10.49200000
O     -8.79500000     -1.81000000     -0.95700000
H     -9.11300000     -1.25400000     -1.66900000
H     -9.20400000     -1.44900000     -0.17000000
O      3.86800000      5.71900000      8.42800000
H      4.62500000      5.39000000      7.94400000
H      4.02400000      6.66100000      8.50600000
O     -2.55800000      1.76700000     14.00400000
H     -1.61900000      1.58100000     14.01500000
H     -2.79200000      1.76100000     13.07500000
O    -17.53300000     -2.89100000      2.53400000
H    -16.81800000     -2.41000000      2.95100000
H    -17.33500000     -2.84900000      1.59800000
O     -5.05900000     -9.89500000     -3.55800000
H     -4.68100000     -9.58800000     -4.38200000
H     -5.77900000    -10.46700000     -3.82300000
O      2.25600000     18.25000000     -3.11500000
H      2.30000000     17.29500000     -3.06900000
H      2.50400000     18.54300000     -2.23800000
O      7.39600000    -12.05700000      1.58200000
H      8.03500000    -12.15400000      2.28700000
H      6.54700000    -12.07100000      2.02400000
O      0.37900000     -3.12900000    -15.07200000
H     -0.08200000     -2.30300000    -14.92500000
H      0.65200000     -3.40900000    -14.19800000
O    -15.65800000     -1.04800000     -4.43900000
H    -16.10000000     -1.26500000     -3.61800000
H    -14.93300000     -1.67000000     -4.49300000
O     -4.95500000     -2.35100000     -1.04500000
H     -5.11100000     -1.88100000     -0.22600000
H     -4.13700000     -2.82500000     -0.89700000
O      7.16100000      0.51000000     16.59400000
H      7.29500000      0.61300000     15.65200000
H      7.09000000     -0.43600000     16.72300000
O     -7.99800000      5.88200000    -14.42200000
H     -8.12400000      5.58400000    -13.52100000
H     -8.88000000      6.08500000    -14.73300000
O    -13.69100000     -2.29100000     -8.12700000
H    -14.61200000     -2.04600000     -8.03900000
H    -13.33500000     -2.20600000     -7.24300000
O    -12.51900000      5.31700000      7.69700000
H    -11.72200000      5.73200000      8.02500000
H    -13.21300000      5.64300000      8.27100000
O      9.05400000     -3.54900000      7.73600000
H      9.17600000     -3.01300000      6.95200000
H      9.69400000     -3.20800000      8.36100000
O     -4.76300000     15.49200000      7.96800000
H     -4.22300000     14.70500000      8.03200000
H     -4.18800000     16.20100000      8.25700000
O     -3.52700000     13.20400000      8.33800000
H     -2.66400000     13.38800000      8.70900000
H     -3.34200000     12.73100000      7.52600000
O      7.26000000      5.15700000     -7.88400000
H      8.17100000      5.21300000     -7.59600000
H      6.86000000      5.96900000     -7.57200000
O     -8.77200000     -1.24200000      5.23300000
H     -8.74100000     -0.78900000      6.07500000
H     -9.54300000     -0.88000000      4.79500000
O     11.26600000      3.68800000      0.47900000
H     10.42200000      3.51000000      0.06400000
H     11.11800000      4.48100000      0.99300000
O      0.68700000      8.55700000     -1.77600000
H      0.95600000      7.73500000     -1.36800000
H     -0.04900000      8.31600000     -2.34000000
O     -3.80100000    -12.50800000     -7.70300000
H     -4.11800000    -12.41600000     -8.60200000
H     -2.85600000    -12.62800000     -7.79400000
O      1.12000000      4.64800000     14.95800000
H      1.43500000      5.47900000     15.31400000
H      1.08000000      4.06300000     15.71500000
O      6.14200000     11.60200000     11.02800000
H      6.44000000     11.68800000     10.12200000
H      5.85000000     12.48100000     11.26800000
O     12.92400000      3.95500000     -1.64000000
H     12.58100000      3.90600000     -0.74700000
H     12.36100000      4.59300000     -2.07800000
O      5.73200000    -16.84300000     -0.52800000
H      6.02100000    -17.71000000     -0.24400000
H      5.07400000    -17.01900000     -1.20100000
O     12.36600000     10.07400000      6.22300000
H     13.08100000      9.54200000      5.87500000
H     12.63300000     10.97700000      6.05200000
O      5.05200000      5.27100000     -5.09400000
H      5.81100000      4.73900000     -4.85800000
H      5.30600000      5.70100000     -5.91100000
O    -13.43500000     -5.47800000     10.60800000
H    -12.53200000     -5.75500000     10.45400000
H    -13.51200000     -5.43200000     11.56100000
O      0.94000000      3.25000000    -13.85400000
H      1.67000000      2.70100000    -13.56800000
H      1.35400000      3.96900000    -14.33200000
O      5.17900000     12.68600000     -5.26600000
H      4.53900000     11.97600000     -5.32200000
H      4.99900000     13.10400000     -4.42400000
O      8.68600000     -4.39000000    -11.01100000
H      8.19300000     -4.08000000    -11.77000000
H      9.36800000     -4.95100000    -11.38000000
O      1.17500000     -4.02200000     -3.20000000
H      1.64700000     -4.07000000     -4.03100000
H      0.25200000     -4.09700000     -3.44300000
O      3.92500000      1.41000000     16.91100000
H      4.38800000      2.09700000     17.39000000
H      3.92300000      0.66200000     17.50900000
O     -3.32900000    -12.71300000     -4.30300000
H     -2.92100000    -11.96700000     -4.74300000
H     -4.26200000    -12.62500000     -4.49900000
O    -17.29900000      2.18200000      3.49900000
H    -17.88900000      2.67400000      4.07000000
H    -16.43700000      2.28000000      3.90400000
O    -13.41000000      1.85700000      1.43600000
H    -13.43300000      0.90600000      1.32900000
H    -14.05500000      2.03700000      2.12000000
O     -8.79200000     -5.46300000     -0.35900000
H     -8.99300000     -5.92600000     -1.17300000
H     -7.98000000     -4.99100000     -0.54700000
O      7.64100000     -8.42900000     -4.21300000
H      8.20100000     -7.77300000     -3.79900000
H      6.76400000     -8.23900000     -3.88000000
O      3.02900000     -8.06500000     11.60500000
H      2.78500000     -7.14400000     11.51400000
H      2.56900000     -8.35700000     12.39200000
O    -13.67000000     -0.67700000      9.50900000
H    -13.65000000     -1.61400000      9.31300000
H    -13.52400000     -0.62700000     10.45400000
O     -8.17900000     14.92400000      2.73700000
H     -8.35200000     14.49000000      1.90100000
H     -7.71100000     14.26800000      3.25400000
O      7.35100000     -2.28900000     -1.96700000
H      8.04100000     -1.62500000     -1.97700000
H      7.53600000     -2.81400000     -1.18800000
O     13.57900000     -8.48700000     -2.26500000
H     13.63400000     -8.03200000     -1.42500000
H     13.14200000     -9.31400000     -2.06100000
O    -10.11800000      4.62000000     13.84500000
H    -10.30200000      5.53900000     14.03900000
H     -9.17200000      4.59100000     13.69800000
O      7.73400000      8.60800000      8.64900000
H      8.56600000      8.16300000      8.81100000
H      7.79100000      8.90100000      7.74000000
O      7.38700000      3.51500000     -4.54900000
H      8.00100000      2.93200000     -4.10200000
H      7.86800000      4.33500000     -4.65400000
O     -5.32300000    -10.04800000      2.46100000
H     -5.17200000    -10.99400000      2.46900000
H     -5.32900000     -9.79900000      3.38600000
O     -5.58600000     -6.21700000      2.12600000
H     -5.72800000     -5.91100000      3.02200000
H     -5.42200000     -5.41900000      1.62300000
O      4.79500000      3.10800000    -10.06800000
H      4.31800000      3.86500000     -9.72800000
H      5.65500000      3.16000000     -9.65200000
O     -3.86300000      8.76000000     -4.03200000
H     -4.13200000      9.48300000     -3.46500000
H     -4.60500000      8.15600000     -4.01900000
O      3.24200000      0.61400000     14.06900000
H      3.73800000      1.32200000     13.65800000
H      3.35800000      0.75400000     15.00800000
O      5.12200000     -5.92600000      5.96700000
H      4.36600000     -6.31000000      5.52300000
H      5.82200000     -6.56700000      5.84500000
O    -16.43300000      5.32700000     -3.91100000
H    -15.76000000      6.00200000     -3.99900000
H    -16.07700000      4.71600000     -3.26600000
O    -11.51500000     -2.89400000     13.18200000
H    -12.00900000     -2.37300000     12.54800000
H    -11.41300000     -3.74800000     12.76200000
O     11.12100000    -10.80300000      1.62400000
H     11.07000000    -11.74400000      1.79000000
H     10.99400000    -10.72000000      0.67800000
O     14.62400000      5.77600000     -8.09000000
H     15.03200000      5.17800000     -8.71500000
H     15.10000000      6.59900000     -8.20100000
O      7.02200000      0.07000000      8.49300000
H      6.57000000      0.85400000      8.18000000
H      6.32000000     -0.55500000      8.67300000
O     12.23000000      4.82100000      8.83100000
H     12.57700000      5.35200000      9.54800000
H     11.33100000      5.12800000      8.71800000
O     -9.03000000    -12.05800000      3.91800000
H     -9.78500000    -12.24900000      4.47600000
H     -8.29500000    -11.98500000      4.52700000
O      6.34100000     -3.84100000      7.77500000
H      6.24900000     -4.67300000      7.31200000
H      7.28600000     -3.73100000      7.88500000
O      5.00800000     14.10500000     -0.00100000
H      4.21500000     14.20800000      0.52500000
H      5.07600000     14.92200000     -0.49500000
O      5.87400000      7.63400000     -7.43500000
H      5.17700000      7.75000000     -8.08100000
H      6.31400000      8.48400000     -7.40400000
O      9.27400000      4.78100000     -1.11900000
H      9.53100000      5.70100000     -1.17800000
H      9.60600000      4.38800000     -1.92700000
O     -3.21700000     -2.65200000      8.57600000
H     -2.30600000     -2.82500000      8.81500000
H     -3.34500000     -1.72500000      8.77400000
O     14.59400000     -1.02000000    -10.88100000
H     14.12700000     -0.18700000    -10.94700000
H     13.97000000     -1.67000000    -11.20400000
O     15.59900000      7.62200000     -3.99300000
H     15.80200000      7.80200000     -3.07500000
H     15.46700000      6.67400000     -4.02800000
O     13.60500000      2.82500000     -6.32600000
H     13.77000000      2.43200000     -7.18300000
H     14.45900000      2.82300000     -5.89300000
O      6.68400000     -8.34500000      6.02800000
H      7.51300000     -7.86800000      6.06500000
H      6.69700000     -8.90800000      6.80300000
O      3.16200000     -4.41000000    -10.47600000
H      3.12300000     -3.51600000    -10.13700000
H      2.70300000     -4.93500000     -9.82100000
O      5.29200000      1.83900000      7.88200000
H      5.39900000      2.54100000      7.23900000
H      5.07600000      2.29200000      8.69700000
O     -6.51700000     13.96100000     -8.21100000
H     -6.02900000     13.27400000     -7.75800000
H     -6.96900000     14.43500000     -7.51200000
O      7.61100000      7.70400000    -12.61900000
H      6.99800000      8.34000000    -12.25000000
H      7.68400000      7.94800000    -13.54100000
O     -5.24400000      3.07000000     -8.17800000
H     -4.34100000      2.76300000     -8.09200000
H     -5.29800000      3.82600000     -7.59300000
O     14.29600000      4.95100000      2.15700000
H     14.58100000      5.09100000      1.25400000
H     15.06200000      4.58100000      2.59500000
O      0.77100000    -11.51000000     -2.52500000
H     -0.11700000    -11.86000000     -2.45300000
H      1.25300000    -12.17800000     -3.01100000
O    -12.01300000    -11.35800000     -4.14600000
H    -12.63100000    -11.52900000     -3.43600000
H    -11.20100000    -11.77800000     -3.86300000
O    -12.12700000     -7.94700000     -0.12300000
H    -12.18700000     -8.89000000      0.02400000
H    -11.53200000     -7.63500000      0.55900000
O     13.84900000      6.74300000     -0.38000000
H     13.72800000      6.38200000     -1.25800000
H     14.46200000      7.46800000     -0.50200000
O     -0.42800000      2.30600000    -17.06300000
H     -0.46400000      1.49700000    -16.55300000
H      0.32800000      2.19400000    -17.63900000
O      1.60300000     -5.38900000      2.47600000
H      2.08000000     -6.21000000      2.35900000
H      2.19400000     -4.83900000      2.99000000
O     -9.87300000     13.15500000      5.99500000
H     -9.21700000     12.66200000      5.50200000
H    -10.43100000     13.54900000      5.32400000
O     -5.89100000     -7.51000000     -2.34500000
H     -5.53000000     -8.26500000     -2.80900000
H     -6.69600000     -7.83800000     -1.94400000
O      3.47600000     13.39800000     -8.77600000
H      3.83600000     12.57200000     -8.45300000
H      2.93900000     13.72400000     -8.05400000
O     -0.75400000     -8.01300000     -8.34500000
H     -1.46700000     -8.65200000     -8.33700000
H     -1.19500000     -7.16300000     -8.35600000
O      3.53400000     -5.80000000     -2.68900000
H      2.69400000     -5.36900000     -2.84500000
H      4.18500000     -5.11300000     -2.83100000
O     -7.50600000    -15.69200000     -5.51300000
H     -7.18800000    -14.79000000     -5.53900000
H     -8.36600000    -15.63100000     -5.09500000
O     -7.98900000      9.56200000    -10.59200000
H     -8.36800000     10.35900000    -10.96400000
H     -8.68900000      9.19300000    -10.05400000
O     -9.28100000     -4.44500000      6.64400000
H     -8.92000000     -3.71200000      7.14400000
H    -10.16400000     -4.56200000      6.99400000
O     10.07600000     12.26800000      5.10200000
H     10.07700000     11.32200000      4.95400000
H     10.95700000     12.46100000      5.42400000
O      4.89300000     -1.65400000      8.61200000
H      4.13600000     -1.37300000      8.09800000
H      5.22700000     -2.42000000      8.14600000
O     -0.02600000      6.17600000      9.47600000
H      0.36900000      6.79100000      8.85800000
H      0.55500000      5.41600000      9.46200000
O     12.30200000      1.86000000     -3.69600000
H     12.75100000      2.65300000     -3.40200000
H     12.63900000      1.70700000     -4.57900000
O     -9.86800000      9.84900000      6.53400000
H     -9.29900000     10.34400000      5.94500000
H    -10.12000000      9.07500000      6.03000000
O      1.26200000     -3.95300000    -12.68100000
H      0.55900000     -4.50100000    -12.33200000
H      1.87000000     -3.84900000    -11.94900000
O      6.37800000      7.42600000     -3.23300000
H      5.82800000      6.65500000     -3.09600000
H      7.24400000      7.06900000     -3.43100000
O      9.13100000     -0.02600000     10.54500000
H      9.82900000     -0.58100000     10.19800000
H      8.40800000     -0.13700000      9.92700000
O      8.91300000     -7.43500000    -10.56500000
H      9.25000000     -7.13200000     -9.72200000
H      9.32900000     -6.86300000    -11.21000000
O      1.08900000      2.99900000     -4.91100000
H      1.35800000      2.50000000     -5.68300000
H      0.84100000      3.85700000     -5.25600000
O      6.72400000      1.49500000     -6.40300000
H      6.64700000      2.23300000     -5.79800000
H      6.86800000      1.90200000     -7.25800000
O     -7.26500000    -11.77300000     -0.01600000
H     -6.45600000    -11.35300000     -0.30800000
H     -6.99700000    -12.65400000      0.24400000
O     10.70700000     -7.29300000      2.36500000
H     10.44000000     -6.46300000      2.76000000
H      9.94600000     -7.57100000      1.85500000
O      1.93400000      3.79100000      9.06400000
H      2.51000000      4.51900000      8.83500000
H      1.71600000      3.38500000      8.22400000
O      3.20100000      0.34100000      7.29700000
H      3.01900000      0.95400000      6.58500000
H      3.97400000      0.70100000      7.73100000
O     -1.92600000     -4.49500000    -16.09100000
H     -1.68700000     -5.16900000    -16.72800000
H     -1.10800000     -4.03000000    -15.91600000
O     -1.77900000      3.38200000    -13.59700000
H     -0.83600000      3.54400000    -13.60500000
H     -2.12700000      3.95700000    -14.27900000
O     -7.34900000     -3.30800000      8.08200000
H     -6.84000000     -2.66900000      8.58200000
H     -7.53700000     -4.00700000      8.70800000
O     -9.20400000      0.10300000      7.61000000
H     -9.40600000      0.09000000      8.54600000
H     -9.61300000      0.90600000      7.28800000
O      8.18900000      9.58600000     -6.15100000
H      8.92400000      9.00600000     -5.95200000
H      7.89100000      9.89600000     -5.29500000
O     -6.46400000     13.15500000     -2.48200000
H     -6.54200000     12.31700000     -2.93800000
H     -7.32100000     13.56700000     -2.59000000
O     11.48500000    -10.71700000     10.04000000
H     11.66200000    -10.44000000     10.93900000
H     10.63400000    -10.33100000      9.83400000
O    -16.45700000     -2.41700000     -2.36500000
H    -17.21900000     -2.99100000     -2.28800000
H    -15.84400000     -2.74300000     -1.70500000
O     12.90400000     -7.88100000      0.43500000
H     13.27100000     -8.60000000      0.94800000
H     11.98600000     -7.83900000      0.70400000
O      0.77900000      5.10500000    -16.43200000
H     -0.07000000      5.08200000    -15.99000000
H      0.83900000      4.26000000    -16.87700000
O      0.47100000    -15.74100000     -3.56500000
H      0.41000000    -16.19900000     -4.40400000
H      0.24500000    -16.40400000     -2.91300000
O     14.61800000     -6.15100000     -0.10000000
H     13.91100000     -6.73400000      0.17500000
H     15.32900000     -6.73900000     -0.35300000
O    -12.16900000     -6.16200000     -5.87100000
H    -12.52300000     -6.51900000     -6.68500000
H    -12.22000000     -6.88700000     -5.24900000
O     12.87200000     -4.02900000     -7.83900000
H     12.51000000     -4.18800000     -8.71000000
H     13.03300000     -3.08600000     -7.81500000
O     -4.33800000     17.48900000     -3.06500000
H     -4.04000000     16.79900000     -2.47300000
H     -3.72800000     18.21100000     -2.91800000
O    -10.36500000      8.66200000     -2.42900000
H     -9.53600000      8.91300000     -2.02100000
H    -10.80300000      9.49300000     -2.61300000
O     12.52000000     -6.10200000      4.58500000
H     12.70000000     -5.16200000      4.57900000
H     12.39900000     -6.32900000      3.66300000
O      1.88000000     -6.76500000     -9.37400000
H      2.38500000     -7.05800000     -8.61600000
H      0.97800000     -7.01600000     -9.17200000
O     -4.84200000    -10.99500000     -0.85900000
H     -4.78500000    -10.89400000     -1.80900000
H     -4.29800000    -10.29000000     -0.51000000
O    -12.31500000    -10.40100000      0.88900000
H    -11.41500000    -10.64000000      1.11200000
H    -12.83000000    -10.67300000      1.64900000
O      7.52100000     -4.13000000      0.02100000
H      7.35700000     -4.97900000      0.43200000
H      7.89800000     -3.59500000      0.72000000
O      6.16800000     -2.29400000    -16.28100000
H      6.91700000     -2.65300000    -16.75700000
H      5.67000000     -3.06300000    -16.00400000
O      0.65200000    -15.23800000     10.55300000
H      0.01500000    -14.72700000     10.05500000
H      1.40100000    -14.65000000     10.65900000
O     -1.85900000      4.45600000    -16.32400000
H     -1.39300000      3.63500000    -16.47700000
H     -2.56400000      4.45600000    -16.97100000
O    -14.50400000      8.01700000      7.19300000
H    -14.24100000      8.26900000      6.30800000
H    -15.17200000      7.34400000      7.06100000
O     -1.67400000     14.58800000     -8.41500000
H     -2.27100000     15.13300000     -8.92700000
H     -0.97500000     15.18400000     -8.14700000
O     10.41500000    -10.62600000     -9.04300000
H      9.89900000    -11.31400000     -9.46300000
H      9.83300000    -10.26400000     -8.37500000
O      3.69700000    -18.07300000      1.36900000
H      3.55400000    -17.13200000      1.27000000
H      4.16900000    -18.15800000      2.19700000
O     10.64500000      8.95800000      8.28700000
H     10.36100000      9.75700000      8.73100000
H     11.22600000      9.26400000      7.59100000
O     -4.09400000    -15.97200000      4.06100000
H     -3.72200000    -15.79300000      3.19700000
H     -5.03300000    -16.06400000      3.90300000
O     -3.02400000      4.89300000     -6.01500000
H     -3.68300000      5.49400000     -6.36300000
H     -2.19800000      5.20300000     -6.38700000
O      5.13600000    -11.54300000    -10.55700000
H      5.36600000    -10.62800000    -10.71900000
H      4.20100000    -11.59400000    -10.75700000
O     -4.44800000     14.47000000     -4.77500000
H     -4.34200000     15.18300000     -4.14600000
H     -4.61400000     14.90900000     -5.60900000
O      5.02700000     13.17300000      9.01900000
H      5.19200000     13.39300000      8.10200000
H      5.34100000     13.93300000      9.50900000
O     -6.39100000     -1.36500000    -14.49400000
H     -6.83000000     -0.58500000    -14.15500000
H     -6.32100000     -1.94800000    -13.73800000
O     11.58300000    -13.45900000      2.27200000
H     11.55700000    -13.58800000      3.22000000
H     12.48400000    -13.66900000      2.02600000
O      0.69700000     -0.99400000     -6.17400000
H     -0.21700000     -1.14500000     -6.41500000
H      0.70600000     -0.10800000     -5.81100000
O    -12.88300000     -2.01800000      5.59900000
H    -13.80600000     -2.10300000      5.84000000
H    -12.46700000     -2.79800000      5.96500000
O    -16.07400000     -4.62500000      6.98000000
H    -15.68800000     -4.42500000      6.12700000
H    -16.55900000     -5.43800000      6.83800000
O      8.76600000    -12.06700000      4.45300000
H      8.18000000    -11.32200000      4.58700000
H      9.63500000    -11.72900000      4.67000000
O     -5.03300000      7.23300000      6.03900000
H     -5.39500000      6.90100000      5.21700000
H     -4.42900000      7.92600000      5.77200000
O     -3.35100000    -14.67900000      6.70500000
H     -4.08700000    -15.27400000      6.85000000
H     -3.07200000    -14.85800000      5.80700000
O      5.75000000     -8.53100000     10.45100000
H      5.73100000     -8.36900000      9.50800000
H      4.89900000     -8.22500000     10.76400000
O      2.59900000     -6.88600000      5.31100000
H      2.41600000     -7.76400000      4.97600000
H      1.75800000     -6.57800000      5.64800000
O     -7.05700000      2.34400000      7.26300000
H     -6.35500000      2.94800000      7.02400000
H     -7.75400000      2.90800000      7.59900000
O     -7.04200000      2.97500000     10.64400000
H     -6.63400000      2.16400000     10.34000000
H     -6.45900000      3.66800000     10.33200000
O      1.87200000    -10.61600000     -0.22900000
H      1.47400000     -9.75000000     -0.14800000
H      1.51900000    -10.96700000     -1.04700000
O      9.04000000      5.09500000     10.50900000
H      9.56300000      5.62600000      9.90800000
H      9.22500000      4.19200000     10.25300000
O      2.36300000     13.36900000      7.22000000
H      2.44100000     14.00500000      7.93100000
H      2.81900000     12.59200000      7.54200000
O      9.57900000     12.35100000     -7.77100000
H      9.47900000     13.17600000     -7.29600000
H      8.70900000     11.95200000     -7.74400000
O     -3.16700000     11.08500000     -2.13700000
H     -3.70600000     11.29800000     -1.37500000
H     -2.26700000     11.20700000     -1.83400000
O    -12.01900000     -3.25200000     -0.52100000
H    -11.22200000     -3.30800000      0.00600000
H    -12.02800000     -4.06200000     -1.03000000
O     11.54600000     -7.02500000     -3.39500000
H     11.02800000     -7.48300000     -2.73300000
H     12.43700000     -7.35100000     -3.27000000
O      4.87600000      5.94400000      2.43300000
H      4.25100000      5.33700000      2.03500000
H      4.50500000      6.81100000      2.27100000
O      2.00600000      2.98200000     11.58500000
H      1.88000000      3.00300000     10.63600000
H      2.76100000      3.55000000     11.73900000
O     -7.91800000     11.05000000      4.88700000
H     -7.22700000     10.74700000      5.47500000
H     -7.92300000     10.41300000      4.17300000
O    -10.09900000     -0.80500000    -13.57900000
H     -9.68000000     -1.45900000    -13.02000000
H    -10.22800000     -0.04800000    -13.00800000
O    -12.60000000     12.86600000      1.49900000
H    -12.39400000     12.55400000      0.61700000
H    -12.72000000     13.81000000      1.39700000
O     -1.26500000     11.11000000    -13.09300000
H     -2.11000000     10.66600000    -13.17300000
H     -1.17200000     11.27900000    -12.15500000
O      0.42300000     -9.16100000     10.55100000
H     -0.11400000     -8.44600000     10.89200000
H      1.11100000     -8.72500000     10.04800000
O     10.07400000      6.38000000      8.20200000
H     10.27700000      7.30900000      8.30300000
H      9.96700000      6.25900000      7.25800000
O     -2.96800000     -8.11000000      9.05800000
H     -3.68500000     -7.95900000      8.44300000
H     -2.50700000     -7.27200000      9.10000000
O      6.57200000      3.79100000      1.35500000
H      6.45100000      4.11400000      0.46200000
H      6.23300000      4.49200000      1.91100000
O      1.31400000     11.97200000      0.57100000
H      1.74300000     12.79000000      0.32200000
H      1.59400000     11.81900000      1.47300000
O      7.85300000     10.91800000     -2.17900000
H      7.24100000     11.29400000     -2.81100000
H      7.64700000     11.35900000     -1.35400000
O    -14.55900000     -9.40100000      5.43300000
H    -15.19600000     -9.86000000      5.98100000
H    -14.37200000     -8.59200000      5.91000000
O      7.99400000     -0.42200000      5.90700000
H      7.19700000     -0.54200000      5.39100000
H      7.68200000     -0.18000000      6.77900000
O     -2.96400000      5.31200000     -9.80900000
H     -3.19600000      4.42500000    -10.08500000
H     -3.10200000      5.84900000    -10.58800000
O     -9.47800000    -13.01300000     -3.44200000
H     -8.61400000    -13.41500000     -3.35000000
H     -9.73600000    -12.79100000     -2.54700000
O     -3.36300000     -4.35700000      1.57500000
H     -3.07700000     -4.39200000      0.66200000
H     -2.65700000     -4.78100000      2.06300000
O     -3.47200000      6.58900000     -0.99400000
H     -3.08600000      6.14800000     -1.75100000
H     -4.36000000      6.81200000     -1.27400000
O    -11.81800000     -0.86200000     -1.34500000
H    -11.63700000     -1.08100000     -2.26000000
H    -11.83300000     -1.70700000     -0.89600000
O      4.14500000      2.45100000      2.58800000
H      4.36400000      1.88600000      1.84600000
H      3.96500000      3.30500000      2.19400000
O     -8.16900000      4.48100000     -6.45500000
H     -9.00000000      4.71600000     -6.04200000
H     -8.35100000      3.65800000     -6.90900000
O     -7.06900000     -1.07900000     -9.41900000
H     -6.69600000     -1.51900000    -10.18300000
H     -7.90500000     -0.73000000     -9.72800000
O      7.73800000     -8.48000000     12.15400000
H      7.04200000     -8.38700000     11.50300000
H      7.66900000     -7.69100000     12.69200000
O     -6.86900000     -3.03700000     16.78200000
H     -7.72300000     -2.87500000     17.18200000
H     -6.64600000     -2.21200000     16.35100000
O     -6.20300000     -5.97500000    -14.98400000
H     -5.43600000     -5.56500000    -14.58300000
H     -6.68000000     -5.24900000    -15.38500000
O     -8.45600000     -4.20100000      4.18600000
H     -7.86000000     -4.94900000      4.22000000
H     -8.96200000     -4.26100000      4.99600000
O     18.10500000     -1.29600000     -0.99800000
H     17.41600000     -1.84200000     -1.37700000
H     18.84100000     -1.38400000     -1.60300000
O     -5.52400000    -12.77100000      3.02500000
H     -6.32200000    -13.30000000      3.02900000
H     -5.12200000    -12.93900000      3.87800000
O     -7.83300000      1.96400000     16.15800000
H     -7.16900000      1.73300000     15.50800000
H     -8.66300000      1.71600000     15.75100000
O     17.04200000     -0.41400000     -5.85700000
H     16.37900000     -0.35800000     -5.16900000
H     17.39000000     -1.30300000     -5.78300000
O      2.58700000     -0.41500000      4.46800000
H      2.90400000      0.41900000      4.12100000
H      2.88800000     -0.42600000      5.37700000
O     -7.69600000      5.09300000      5.83700000
H     -8.59300000      4.95300000      5.53200000
H     -7.67100000      6.01500000      6.09300000
O      2.75600000      4.74500000     -9.14400000
H      2.33400000      5.26500000     -8.46000000
H      2.21100000      4.88000000     -9.91800000
O     -3.24100000    -14.57600000     11.37700000
H     -3.24100000    -13.99200000     10.61900000
H     -3.14700000    -15.45200000     11.00500000
O     17.65100000      2.36700000      2.30200000
H     18.49100000      2.81600000      2.38900000
H     17.13200000      2.68400000      3.04200000
O      1.19800000      7.16700000     16.81700000
H      0.32700000      7.47200000     16.56400000
H      1.78700000      7.56600000     16.17700000
O      6.49700000     -2.28100000     -5.66600000
H      6.79600000     -1.37100000     -5.65100000
H      7.21500000     -2.76100000     -6.08000000
O     -0.43300000     -1.24700000     14.39700000
H     -0.08000000     -0.38900000     14.16000000
H      0.32500000     -1.73800000     14.71400000
O      3.14100000    -15.24500000      1.49200000
H      3.64700000    -14.78700000      2.16300000
H      3.59200000    -15.04200000      0.67200000
O     -3.68700000    -15.76100000     -3.65000000
H     -3.46900000    -14.88100000     -3.95600000
H     -4.10900000    -15.62300000     -2.80200000
O     -2.69100000      9.86100000      7.76900000
H     -2.56500000      9.53600000      8.66100000
H     -2.57000000      9.09100000      7.21400000
O      9.70800000     14.31300000      2.22700000
H      9.37800000     14.65400000      1.39600000
H      9.98900000     13.42000000      2.02500000
O      3.61500000     10.02300000      9.88500000
H      4.01900000     10.81800000     10.23300000
H      2.72200000     10.28500000      9.66200000
O      2.14300000     -3.04800000     -7.55300000
H      2.89700000     -2.51700000     -7.80900000
H      1.59700000     -2.45400000     -7.03700000
O      1.28000000    -12.94300000     -9.80800000
H      1.91900000    -12.23400000     -9.88000000
H      1.80900000    -13.74000000     -9.78500000
O     -8.02500000      9.55100000     -1.49100000
H     -8.29500000     10.06400000     -0.72900000
H     -7.33600000     10.07500000     -1.89900000
O      1.65400000    -11.59100000      7.45600000
H      1.10400000    -12.00700000      6.79200000
H      1.50400000    -12.10600000      8.24900000
O     -7.77700000     -9.91900000     11.35900000
H     -7.77500000    -10.78800000     11.76200000
H     -7.41100000     -9.34300000     12.03000000
O     -8.99000000      0.46800000     11.89800000
H     -8.05500000      0.66900000     11.86200000
H     -9.40000000      1.13800000     11.35000000
O      6.00900000    -11.94000000     -8.00400000
H      6.18900000    -11.04800000     -7.70800000
H      5.74800000    -11.84000000     -8.92000000
O      6.12400000      0.31800000    -16.93800000
H      6.04100000     -0.56300000    -16.57400000
H      5.85200000      0.22700000    -17.85100000
O     -3.74600000      6.84600000    -11.73200000
H     -4.70300000      6.85700000    -11.76800000
H     -3.48400000      7.69900000    -12.07800000
O     -2.65200000    -17.78000000      1.28100000
H     -2.40800000    -18.52200000      1.83400000
H     -2.52600000    -18.09700000      0.38700000
O     -7.90200000     -2.56500000     -6.03200000
H     -6.98300000     -2.61400000     -6.29600000
H     -8.05400000     -3.37100000     -5.53900000
