# Supplementary material for: Integrated Multiscale Multilevel Approach to Open Shell Molecular Systems
Source: J Chem Theory Comput. 2023 Feb 13;19(5):1446–56. doi: 10.1021/acs.jctc.2c00805 (PMC10018740; doi:10.1021/acs.jctc.2c00805)
Supplement: Supplementary file 2 — ct2c00805_si_002.zip [file ct2c00805_si_002.zip › structures/PROXYL/frame136.xyz]

2558

C     -0.92700000      0.40800000      1.56600000
H     -1.43400000     -0.21900000      2.30000000
H     -1.27100000      1.44100000      1.61500000
C     -1.09300000     -0.16800000      0.16900000
C     -1.54800000     -1.63300000      0.14800000
H     -1.42300000     -2.09700000     -0.83000000
H     -2.57400000     -1.58400000      0.51200000
H     -1.01100000     -2.30100000      0.82000000
C     -2.20300000      0.67400000     -0.53100000
H     -3.11000000      0.64900000      0.07300000
H     -1.88300000      1.70900000     -0.65000000
H     -2.26500000      0.46200000     -1.59900000
N      0.21200000     -0.03300000     -0.46000000
O      0.33800000     -0.11000000     -1.69800000
C      1.31800000      0.38900000      0.40300000
C      2.44200000     -0.70100000      0.37700000
H      2.05700000     -1.65700000      0.73200000
H      2.93600000     -0.81600000     -0.58800000
H      3.23700000     -0.32500000      1.02100000
C      1.72600000      1.86400000      0.09600000
H      2.38900000      2.28100000      0.85400000
H      0.87700000      2.54000000      0.19500000
H      2.11100000      1.99100000     -0.91600000
C      0.60200000      0.18400000      1.77200000
H      0.69300000     -0.82900000      2.16400000
H      0.96300000      0.85700000      2.55000000
O     11.60400000      2.52900000      1.42100000
H     11.39700000      3.13200000      0.70700000
H     10.80600000      2.50000000      1.94800000
O    -13.08400000      1.60900000     -1.25000000
H    -14.01500000      1.81300000     -1.16400000
H    -12.63800000      2.43600000     -1.06600000
O     -9.83800000     -9.71700000     10.00500000
H     -9.08100000    -10.29400000      9.90900000
H    -10.04400000     -9.74400000     10.94000000
O     -4.02900000     -5.44300000    -16.11400000
H     -4.67100000     -6.00200000    -15.67800000
H     -4.27000000     -4.55400000    -15.85400000
O      7.63900000      1.01900000     17.03300000
H      6.75800000      0.94800000     17.39900000
H      7.50800000      1.39900000     16.16400000
O     -7.06200000     -9.52000000      7.77100000
H     -6.71000000     -9.77300000      8.62500000
H     -6.92400000    -10.28900000      7.21800000
O      3.87300000      1.17400000     -9.95000000
H      3.82600000      2.12600000     -9.85800000
H      2.96800000      0.87800000     -9.85300000
O     -0.35200000      5.93300000     -4.42700000
H      0.15300000      5.12500000     -4.33400000
H     -0.41300000      6.28000000     -3.53700000
O     -4.73500000     -8.46200000     -3.76200000
H     -4.62800000     -8.83600000     -4.63700000
H     -3.92800000     -8.69400000     -3.30200000
O     13.59100000      0.93700000      0.78200000
H     14.16400000      1.06100000      1.53800000
H     12.75200000      1.31000000      1.05300000
O      1.58700000     14.77100000     -7.95000000
H      1.02800000     15.51000000     -8.18800000
H      2.20900000     15.13400000     -7.31900000
O     -0.22500000     13.01900000      3.26800000
H     -0.49900000     12.78300000      2.38200000
H      0.50000000     12.42600000      3.46100000
O     -8.20500000     15.36200000      5.19000000
H     -8.98600000     15.08300000      4.71200000
H     -7.49100000     15.26800000      4.55900000
O     -1.41200000     17.07200000      6.35300000
H     -1.83700000     17.75400000      5.83200000
H     -1.35900000     16.31900000      5.76500000
O      6.58200000      3.33600000     12.46100000
H      6.18800000      4.20200000     12.35200000
H      7.49500000      3.51500000     12.68800000
O      1.39600000     -7.95600000     -1.62600000
H      1.99200000     -8.48100000     -1.09100000
H      1.36600000     -7.10600000     -1.18700000
O     -0.36900000     12.15700000     13.03200000
H     -0.70100000     12.83400000     13.62100000
H      0.06800000     12.64200000     12.33200000
O      9.11200000     -6.24700000     12.67800000
H      9.86700000     -6.29700000     12.09200000
H      8.42800000     -6.74500000     12.22900000
O      3.78900000     17.13200000     -1.06900000
H      3.56300000     18.02200000     -0.79800000
H      3.06900000     16.59200000     -0.74200000
O      3.38600000     17.77100000      4.39000000
H      3.42400000     17.03600000      3.77800000
H      4.30300000     17.98000000      4.57000000
O     14.33800000      2.51100000      6.79800000
H     14.75600000      1.92800000      7.43300000
H     13.79500000      3.09400000      7.32900000
O    -12.13100000     -7.06900000     -1.95600000
H    -12.04900000     -6.37100000     -1.30700000
H    -11.24000000     -7.40300000     -2.06300000
O    -12.57300000      4.73200000     -7.98100000
H    -13.04300000      4.04700000     -7.50600000
H    -13.20400000      5.44800000     -8.05600000
O    -16.37600000      7.05700000     -1.77200000
H    -15.81300000      7.76800000     -2.07700000
H    -17.24400000      7.45400000     -1.69600000
O    -15.59300000     -7.78300000      0.24700000
H    -14.89200000     -8.08800000     -0.32900000
H    -15.22900000     -7.86200000      1.12900000
O     -4.88700000      5.70800000      8.49600000
H     -4.69300000      4.90300000      8.01600000
H     -4.04000000      5.99100000      8.84100000
O     -1.88900000      7.34700000      3.61000000
H     -2.55400000      6.85200000      3.13200000
H     -1.88100000      8.20700000      3.18900000
O      1.29600000    -13.16600000      3.90000000
H      1.83500000    -12.39000000      3.74700000
H      1.37200000    -13.32900000      4.84000000
O     10.70600000     -0.46100000      8.42400000
H     11.32800000     -0.26800000      7.72300000
H      9.95200000      0.09900000      8.23700000
O      2.02900000     -4.96500000     -5.22100000
H      1.44100000     -4.21000000     -5.25000000
H      1.53100000     -5.63800000     -4.75800000
O     -7.83700000      4.29800000     -3.12600000
H     -8.61500000      4.31700000     -2.56900000
H     -7.25400000      4.95500000     -2.74500000
O     -5.68800000     -3.61100000      2.29300000
H     -5.90700000     -3.71300000      1.36700000
H     -5.13600000     -4.36700000      2.49300000
O     -5.35600000     -9.66200000      2.99100000
H     -5.73000000     -9.46500000      3.85000000
H     -4.41200000     -9.69600000      3.14200000
O     -3.56200000     -8.82400000    -14.25200000
H     -3.82700000     -8.14200000    -13.63400000
H     -3.30300000     -9.56100000    -13.69900000
O      9.95300000      8.10300000      3.75500000
H      9.52900000      8.95500000      3.65300000
H      9.32800000      7.47800000      3.38700000
O     -9.06100000     -2.90000000     15.03300000
H     -8.92600000     -1.98900000     15.29300000
H     -9.58500000     -2.84700000     14.23400000
O    -17.18500000      6.86000000      2.20600000
H    -17.58900000      7.54200000      1.67000000
H    -16.83200000      6.23500000      1.57300000
O      6.24000000     -5.43800000     -6.57500000
H      5.58600000     -5.28400000     -5.89200000
H      7.07800000     -5.42000000     -6.11200000
O      3.68900000     -5.31600000     10.32200000
H      4.61900000     -5.25700000     10.54200000
H      3.34700000     -5.99200000     10.90700000
O     -2.06900000    -16.97400000     -1.29700000
H     -1.74000000    -16.07800000     -1.22400000
H     -1.91300000    -17.35800000     -0.43400000
O      1.46000000     -2.86200000      5.89500000
H      0.52600000     -2.97000000      6.07200000
H      1.70500000     -3.65200000      5.41300000
O      3.53200000      5.68200000     -5.94000000
H      2.81800000      5.18800000     -5.53500000
H      4.22100000      5.69500000     -5.27500000
O      3.90500000     -3.04600000    -11.33700000
H      4.37700000     -2.25600000    -11.60000000
H      3.01000000     -2.90400000    -11.64600000
O     -6.50700000      3.06800000    -15.45400000
H     -6.30700000      2.23000000    -15.03800000
H     -7.08000000      2.84000000    -16.18700000
O     -9.46000000      6.35400000    -10.86500000
H     -9.78100000      7.24900000    -10.96900000
H     -9.69800000      5.91700000    -11.68300000
O     10.58600000     -7.29800000    -12.13600000
H      9.99300000     -7.28500000    -12.88700000
H     11.13900000     -6.52600000    -12.25400000
O    -10.33400000      1.66900000     14.23000000
H    -10.08900000      1.08100000     14.94500000
H     -9.73900000      1.43900000     13.51600000
O      1.98100000    -10.88100000     -1.08300000
H      1.66400000    -11.42200000     -0.35900000
H      1.18500000    -10.55300000     -1.50300000
O     -1.89400000     12.12700000     -8.13600000
H     -1.29000000     11.89600000     -8.84200000
H     -1.71900000     11.48200000     -7.45000000
O     10.25100000    -13.58000000     -1.07400000
H      9.79400000    -12.92600000     -1.60100000
H     10.80000000    -13.06800000     -0.47900000
O     -0.65000000    -12.81200000      8.96500000
H     -0.53000000    -12.13900000      9.63400000
H     -0.96500000    -12.33400000      8.19800000
O     15.07100000     -5.59100000     -5.98600000
H     15.04500000     -6.00100000     -5.12100000
H     14.21000000     -5.18500000     -6.08500000
O     -3.84800000     -9.87200000     -6.13900000
H     -4.00500000     -9.04600000     -6.59600000
H     -4.72100000    -10.23600000     -5.99400000
O     14.25900000     -1.29400000     -7.23500000
H     14.80100000     -0.81700000     -6.60700000
H     14.84500000     -1.95400000     -7.60500000
O     -8.07600000     11.27700000      8.85000000
H     -7.13300000     11.14600000      8.74600000
H     -8.38600000     11.49100000      7.97000000
O     -4.08300000    -14.11500000      2.29800000
H     -4.69000000    -14.29200000      1.58000000
H     -4.60100000    -14.25600000      3.09000000
O    -10.80800000      6.77000000     -2.69400000
H    -10.63600000      6.72300000     -3.63400000
H    -10.01300000      7.15500000     -2.32400000
O     -6.74500000     -7.61200000     -1.13800000
H     -7.36800000     -7.47100000     -0.42500000
H     -6.24400000     -8.38100000     -0.86900000
O      7.50700000      2.89500000     -8.43600000
H      7.02700000      3.67400000     -8.15500000
H      7.46900000      2.92300000     -9.39200000
O      6.42300000    -14.93100000      3.48600000
H      6.53800000    -14.78900000      4.42500000
H      7.04900000    -14.33500000      3.07400000
O     14.50600000     -3.89800000      4.30900000
H     14.64200000     -3.01200000      3.97400000
H     13.89300000     -4.29600000      3.69100000
O    -12.75900000     -1.25300000      4.68900000
H    -13.37800000     -1.11700000      5.40700000
H    -13.16200000     -0.81400000      3.94000000
O      3.32200000     -1.00600000      7.86600000
H      2.91200000     -0.31700000      8.38800000
H      2.91500000     -1.81500000      8.17700000
O    -10.39300000     10.87200000     -9.91600000
H     -9.81600000     11.60500000    -10.13000000
H    -10.36400000     10.81600000     -8.96100000
O     -3.80700000      7.90600000    -15.42900000
H     -3.91400000      8.22800000    -16.32400000
H     -4.13400000      7.00600000    -15.45800000
O     -3.28700000     11.50900000     10.68500000
H     -4.24100000     11.50500000     10.75700000
H     -3.07400000     12.38600000     10.36500000
O     -9.35400000      1.53200000    -10.66500000
H     -9.87100000      1.52000000    -11.47100000
H     -9.85000000      2.09500000    -10.07100000
O    -13.02100000      6.53400000      8.53000000
H    -12.17500000      6.49900000      8.97500000
H    -12.80800000      6.42700000      7.60300000
O      5.51700000     -3.76900000      4.78200000
H      5.32200000     -4.70500000      4.74100000
H      5.03700000     -3.39200000      4.04500000
O     -2.62600000     -4.19900000    -10.89700000
H     -2.50000000     -4.67100000    -10.07300000
H     -1.79500000     -4.30300000    -11.36100000
O     -2.87500000     10.06300000      1.60400000
H     -3.75600000      9.82600000      1.31400000
H     -3.00500000     10.46200000      2.46400000
O     -0.04700000     -4.79100000    -12.35100000
H      0.45000000     -4.98300000    -11.55700000
H     -0.30300000     -5.65000000    -12.68700000
O      2.51100000     11.96100000    -13.41200000
H      1.85700000     11.93200000    -14.11000000
H      2.51400000     11.07500000    -13.04900000
O     -0.26500000    -11.11800000     11.06700000
H     -0.82500000    -10.41100000     11.38600000
H      0.08400000    -11.52400000     11.86100000
O     -4.73000000     -1.00300000     -8.55100000
H     -3.95100000     -1.42100000     -8.18300000
H     -4.69700000     -1.21300000     -9.48400000
O     12.50100000      3.93900000      8.81100000
H     13.12300000      4.38200000      9.38800000
H     12.23200000      3.16100000      9.30000000
O     11.09900000    -10.13700000      7.78600000
H     11.95300000    -10.56600000      7.83900000
H     10.92400000    -10.06800000      6.84700000
O     -7.31600000     -2.11300000      0.22400000
H     -8.10400000     -2.55800000      0.53600000
H     -7.62600000     -1.25700000     -0.07100000
O     -2.73700000      0.39800000     10.88200000
H     -3.57800000      0.82900000     10.73300000
H     -2.08500000      1.04700000     10.62000000
O     -9.62000000     -2.14800000    -10.89400000
H     -9.56600000     -1.93700000    -11.82600000
H     -8.94000000     -1.61200000    -10.48600000
O      3.27000000    -11.50600000     -3.36500000
H      4.15500000    -11.83400000     -3.20800000
H      2.86300000    -11.49000000     -2.49900000
O      8.24300000      7.06700000     -0.15100000
H      7.39500000      6.97700000      0.28300000
H      8.62500000      7.85700000      0.23200000
O     -2.63200000     -9.55600000     -1.82100000
H     -1.80900000     -9.71800000     -2.28300000
H     -2.56100000     -8.65100000     -1.51600000
O      2.78300000     11.67100000      7.55800000
H      2.04000000     11.95400000      8.08900000
H      3.49200000     11.53900000      8.18700000
O      9.93200000      0.60200000     -2.33500000
H     10.24200000      1.35000000     -1.82400000
H     10.40700000      0.66400000     -3.16300000
O    -11.81400000     -3.68000000     11.10100000
H    -11.69700000     -3.22300000     10.26800000
H    -12.46500000     -4.35600000     10.91400000
O     10.24500000     -2.52900000     -2.35500000
H      9.56200000     -1.85800000     -2.35700000
H     10.03900000     -3.07900000     -1.60000000
O      1.11200000    -14.47700000      6.97200000
H      1.21700000    -13.72700000      7.55700000
H      2.00300000    -14.80000000      6.83400000
O     -5.55500000      5.70900000    -15.40700000
H     -6.03700000      6.15500000    -16.10300000
H     -5.87500000      4.80700000    -15.43300000
O      3.16900000     -1.14900000     -3.95900000
H      2.32900000     -1.52400000     -3.69300000
H      3.15200000     -1.17900000     -4.91600000
O      2.87600000     17.12200000     -3.65200000
H      2.99800000     16.87500000     -2.73500000
H      3.25200000     18.00100000     -3.71500000
O     -2.31100000    -10.98400000     -9.62400000
H     -3.25200000    -11.15600000     -9.60200000
H     -1.91900000    -11.82500000     -9.85800000
O     -6.46500000      5.36700000      0.83400000
H     -6.15700000      4.74800000      1.49600000
H     -7.40900000      5.21900000      0.78800000
O     10.60100000    -12.29900000      2.98900000
H     11.31100000    -12.94000000      2.95800000
H     10.98500000    -11.49800000      2.63500000
O     -3.18300000     -6.11600000     -8.54400000
H     -3.62300000     -6.95600000     -8.67400000
H     -3.62800000     -5.51800000     -9.14500000
O    -12.23000000     -2.64300000    -10.28700000
H    -11.39000000     -2.30200000    -10.59400000
H    -12.00100000     -3.24100000     -9.57600000
O    -10.21100000     12.15700000      0.03400000
H    -10.03600000     13.09200000      0.14800000
H     -9.65600000     11.89800000     -0.70100000
O     -6.83900000     -7.60000000     12.79600000
H     -7.70400000     -7.64200000     12.38800000
H     -6.54000000     -6.70600000     12.63100000
O     -3.37200000     15.25000000      6.85800000
H     -2.58700000     14.94400000      7.31400000
H     -3.27300000     16.20200000      6.82400000
O     -5.94900000     -6.80000000    -14.49300000
H     -6.56200000     -6.85400000    -13.75900000
H     -6.14300000     -7.57300000    -15.02400000
O      9.49800000     14.81600000     -4.64200000
H      9.54300000     15.14800000     -5.53800000
H      8.80800000     14.15300000     -4.66600000
O      0.27300000     11.06900000     -5.47000000
H     -0.61500000     10.72400000     -5.56100000
H      0.81500000     10.47900000     -5.99400000
O      4.94800000     -7.59500000     -7.19800000
H      5.51200000     -6.84800000     -6.99300000
H      4.11900000     -7.39500000     -6.76400000
O    -10.29200000     10.99100000      3.37700000
H    -11.15200000     10.62100000      3.18000000
H    -10.28200000     11.83100000      2.91900000
O     -0.51600000     -0.80000000      8.20500000
H     -0.24400000     -0.24500000      7.47500000
H     -0.79500000     -1.61800000      7.79300000
O     10.60400000     -6.04800000      8.56500000
H     10.95100000     -6.73700000      7.99800000
H     10.73200000     -5.24100000      8.06700000
O     -5.31200000      0.14700000     15.67800000
H     -5.17500000      0.84400000     15.03600000
H     -5.67300000     -0.57900000     15.16900000
O      7.44700000      4.09000000      8.80300000
H      6.53500000      4.37500000      8.73700000
H      7.84900000      4.71200000      9.40900000
O     -5.17600000    -13.74000000      8.29800000
H     -4.98600000    -12.84900000      8.00400000
H     -4.41000000    -14.24800000      8.03000000
O     10.31400000     12.48100000     -3.22000000
H      9.86800000     13.28000000     -2.94000000
H      9.61500000     11.92400000     -3.56200000
O     -1.25300000     -9.73200000     -7.42900000
H     -2.01000000     -9.82100000     -6.85100000
H     -1.58300000     -9.97100000     -8.29500000
O     -9.94300000      7.17300000      3.63500000
H     -9.48300000      6.34100000      3.74800000
H     -9.29600000      7.83900000      3.86700000
O      2.58600000     15.01600000      5.51500000
H      2.44400000     14.47400000      4.73900000
H      2.37100000     15.90400000      5.23000000
O     -0.71500000     -4.53600000     -8.56600000
H     -1.39000000     -5.12500000     -8.22900000
H     -0.00300000     -5.11700000     -8.83600000
O     -0.64700000      7.71700000     -9.11200000
H     -0.13100000      6.95600000     -9.37800000
H     -1.01500000      7.47100000     -8.26300000
O     13.33300000     -1.55100000     -0.57900000
H     13.63300000     -0.74600000     -0.15600000
H     13.84300000     -1.60100000     -1.38700000
O      9.75600000      0.05200000     -9.28200000
H     10.69400000     -0.12500000     -9.36300000
H      9.62100000      0.86100000     -9.77500000
O     -2.93400000    -10.77800000      5.27500000
H     -2.18700000    -10.19700000      5.42000000
H     -2.54400000    -11.59900000      4.97600000
O      2.28200000      8.25600000     10.36400000
H      2.61300000      7.94600000     11.20700000
H      1.58100000      8.86700000     10.59200000
O     12.45000000     -4.28200000     -2.52600000
H     13.03200000     -4.07000000     -3.25500000
H     11.85300000     -3.53600000     -2.47000000
O      4.03800000    -16.94800000      6.22600000
H      3.97800000    -16.02600000      5.97600000
H      3.96700000    -16.94300000      7.18000000
O     -0.32800000      3.28300000    -11.77400000
H     -0.34100000      2.36500000    -11.50400000
H     -0.75600000      3.75000000    -11.05600000
O      2.74000000     -0.62200000     18.38000000
H      2.96400000     -1.53800000     18.21900000
H      2.22500000     -0.36300000     17.61600000
O     -7.03100000     10.75800000      1.56000000
H     -6.47200000     11.53400000      1.59500000
H     -6.42300000     10.03100000      1.42900000
O     -4.43300000     -4.28200000    -13.19700000
H     -4.34300000     -5.19900000    -13.45500000
H     -3.74600000     -4.14900000    -12.54400000
O     -5.29600000     -5.19000000      9.92300000
H     -6.01000000     -5.82600000      9.88200000
H     -5.30900000     -4.87300000     10.82600000
O     -8.76900000      4.84300000      4.37200000
H     -9.43900000      4.48400000      4.95400000
H     -7.97200000      4.85400000      4.90200000
O     -8.82200000      0.64800000      4.92500000
H     -9.38800000      1.12500000      5.53200000
H     -8.68400000     -0.20200000      5.34300000
O      9.14100000      3.46100000     13.01500000
H      9.53800000      2.99900000     12.27600000
H      9.57700000      3.10000000     13.78600000
O     10.22100000     -4.79000000      5.86000000
H      9.55900000     -4.47900000      5.24200000
H     10.72400000     -5.43700000      5.36600000
O      8.04100000     -7.54000000      0.97600000
H      8.00000000     -7.41000000      0.02800000
H      7.24500000     -7.12600000      1.30900000
O     -2.88900000    -14.89400000      7.67700000
H     -2.14200000    -14.40600000      8.02400000
H     -2.50700000    -15.49200000      7.03500000
O    -13.23100000     11.24900000     -2.76800000
H    -13.71800000     12.05600000     -2.94000000
H    -12.66000000     11.14800000     -3.53000000
O     15.68700000      1.52800000      3.73900000
H     14.81200000      1.65200000      4.10700000
H     16.22200000      2.20000000      4.16200000
O     -8.74000000      8.13000000     -8.40400000
H     -8.52400000      7.88400000     -9.30300000
H     -9.10300000      7.33300000     -8.01800000
O     12.95300000    -10.81800000     -0.64500000
H     13.21200000     -9.92900000     -0.40000000
H     13.07700000    -10.85100000     -1.59400000
O      1.99500000    -10.29000000      9.31000000
H      2.09000000     -9.37600000      9.57900000
H      1.14500000    -10.55600000      9.66100000
O     12.49300000      1.73600000     10.46300000
H     12.63400000      0.85800000     10.10800000
H     13.37400000      2.07800000     10.61400000
O    -12.86300000     10.76000000      0.22900000
H    -12.20400000     11.45100000      0.30200000
H    -12.93100000     10.59300000     -0.71100000
O     -0.49700000     14.68900000      5.32400000
H     -0.59200000     14.15600000      4.53500000
H     -0.17600000     14.07900000      5.98900000
O     -5.58400000      7.51900000      3.94200000
H     -5.77500000      7.94200000      4.78000000
H     -5.23400000      6.66100000      4.18100000
O     14.51800000     -1.47900000     -3.06000000
H     14.66700000     -0.54300000     -3.19100000
H     15.24800000     -1.90300000     -3.51100000
O     -5.40100000     -8.74900000      5.53300000
H     -5.87300000     -8.78600000      6.36500000
H     -4.75600000     -9.45500000      5.59200000
O     -6.90500000    -13.67500000      6.08000000
H     -6.55700000    -13.73900000      6.96900000
H     -7.35800000    -12.83200000      6.06100000
O      1.09200000      9.35900000     -7.63500000
H      0.18700000      9.17600000     -7.88500000
H      1.59600000      9.21700000     -8.43600000
O      4.79000000     -6.41000000      4.12900000
H      5.41200000     -7.06600000      4.44500000
H      4.63900000     -6.64600000      3.21400000
O      1.42000000     11.95700000      5.37000000
H      0.59100000     11.53400000      5.59600000
H      1.86300000     12.07900000      6.20900000
O      8.38900000     13.31000000      2.94000000
H      8.53200000     13.97400000      3.61500000
H      8.65000000     13.73800000      2.12400000
O    -14.51500000      6.33100000     -6.12700000
H    -15.25600000      5.99400000     -6.63100000
H    -14.16400000      7.04100000     -6.66300000
O     -2.41900000     -1.18100000    -13.35300000
H     -1.82900000     -1.89900000    -13.58300000
H     -3.08500000     -1.18900000    -14.04100000
O     -6.22900000      9.39000000     -5.45200000
H     -6.05400000      8.48000000     -5.21300000
H     -5.99200000      9.44400000     -6.37800000
O     11.86500000     13.50600000      1.19500000
H     11.05300000     13.35700000      0.71100000
H     12.39800000     14.04500000      0.61000000
O     11.87500000     -1.00200000     -4.24800000
H     11.26400000     -1.14100000     -3.52400000
H     12.72700000     -0.89900000     -3.82500000
O      1.68700000      9.86600000     15.01100000
H      0.76200000      9.65000000     14.89800000
H      2.15200000      9.20300000     14.50100000
O     -4.41400000    -16.09100000     -2.36200000
H     -3.52200000    -16.43500000     -2.42800000
H     -4.81300000    -16.59600000     -1.65400000
O      6.07900000      1.45100000     10.46800000
H      6.26900000      2.08200000     11.16300000
H      6.47900000      0.63500000     10.76900000
O     -8.99800000     -0.89200000    -13.08400000
H     -8.19300000     -1.03100000    -13.58200000
H     -9.26700000     -0.00100000    -13.30600000
O      7.84800000     12.66900000     -5.51000000
H      7.70200000     11.96200000     -4.88100000
H      7.67300000     12.27200000     -6.36300000
O      0.47500000      9.78500000     11.49400000
H      0.12900000     10.54800000     11.95600000
H      0.50100000      9.09500000     12.15600000
O      4.53800000     11.34100000      5.45500000
H      3.72800000     11.40100000      5.96200000
H      5.07700000     12.06300000      5.78000000
O     -1.47300000     10.18700000      8.38600000
H     -2.10900000     10.44300000      9.05300000
H     -0.63700000     10.15300000      8.85200000
O     -7.61600000      3.19500000      8.47600000
H     -8.13800000      2.89800000      9.22100000
H     -8.04500000      4.00200000      8.18900000
O     11.55600000     -7.40200000      6.49500000
H     11.85100000     -8.28200000      6.26200000
H     11.77900000     -6.86600000      5.73400000
O      2.70700000    -11.81200000      7.23200000
H      2.35800000    -11.23000000      6.55700000
H      2.71200000    -11.28000000      8.02800000
O     15.36400000     -7.43000000      6.36100000
H     14.90800000     -6.72000000      6.81200000
H     15.99900000     -7.75100000      7.00100000
O      5.62500000      8.30200000     -6.58800000
H      6.44400000      8.67300000     -6.91500000
H      5.02800000      8.34100000     -7.33500000
O      3.19400000    -13.89200000     -4.84900000
H      3.02200000    -13.20900000     -4.20000000
H      3.46300000    -14.65100000     -4.33200000
O     -2.38800000      4.57100000     -1.30600000
H     -2.22500000      5.49000000     -1.51400000
H     -2.33500000      4.12100000     -2.14900000
O      0.44800000     -8.54100000     -9.93000000
H     -0.25500000     -8.72100000     -9.30600000
H      0.37600000     -9.24100000    -10.57900000
O    -10.12800000      1.68400000    -13.40600000
H     -9.92700000      2.45700000    -13.93300000
H    -11.08300000      1.67900000    -13.34100000
O      3.04000000      4.48000000     -8.50100000
H      3.37000000      4.84000000     -7.67800000
H      2.09100000      4.43900000     -8.38100000
O     18.01200000     -2.22600000      1.19500000
H     17.89700000     -1.64900000      0.44000000
H     17.21900000     -2.10100000      1.71600000
O    -13.50500000     -6.57100000     -4.27100000
H    -12.88200000     -6.16100000     -4.87100000
H    -13.05200000     -6.58500000     -3.42800000
O     15.07600000     -3.67900000     -8.80700000
H     15.32700000     -4.47300000     -9.27900000
H     14.19700000     -3.86400000     -8.47700000
O      5.08200000    -16.33700000     -1.27800000
H      4.53000000    -16.74800000     -0.61200000
H      4.51400000    -16.26100000     -2.04500000
O      8.43600000     -3.70200000      0.72700000
H      8.86400000     -2.86000000      0.56800000
H      8.84600000     -4.03200000      1.52600000
O     11.91000000     -4.87200000    -11.18800000
H     12.83700000     -4.70100000    -11.35700000
H     11.45000000     -4.42100000    -11.89600000
O      9.77100000      1.82700000     10.88300000
H     10.71400000      1.77500000     10.72700000
H      9.37800000      1.40600000     10.11800000
O     -2.24400000      3.67400000     -6.56600000
H     -2.17000000      3.72400000     -5.61300000
H     -2.68700000      2.84100000     -6.72900000
O    -12.82800000      3.64000000     -4.39700000
H    -12.29500000      3.75800000     -3.61100000
H    -13.70600000      3.91900000     -4.13400000
O      5.41900000      6.23000000      9.17200000
H      5.43800000      5.93500000     10.08200000
H      5.75500000      7.12500000      9.20200000
O     -9.45700000     -7.16500000      6.50400000
H     -8.50200000     -7.10200000      6.48300000
H     -9.65600000     -7.95400000      6.00000000
O      1.72000000      9.10100000     -2.33600000
H      1.90200000      8.66400000     -3.16800000
H      1.05500000      8.55300000     -1.91900000
O     -8.87900000     -4.27700000     11.72300000
H     -9.13700000     -4.35500000     10.80500000
H     -9.70700000     -4.24800000     12.20300000
O     -6.52400000    -15.46100000     -4.97500000
H     -7.00400000    -15.90700000     -4.27700000
H     -7.18900000    -14.94400000     -5.43000000
O      1.33300000      5.26600000      6.42300000
H      1.19900000      4.76800000      5.61600000
H      0.59600000      5.87600000      6.45200000
O      1.55200000     -8.41700000     13.65400000
H      0.93900000     -7.97200000     14.23900000
H      2.41700000     -8.18600000     13.99300000
O      1.16600000     14.00300000     11.20900000
H      1.34400000     14.94100000     11.28500000
H      2.01000000     13.58400000     11.37800000
O     -1.72500000     16.81300000     -2.32300000
H     -1.25200000     16.09500000     -2.74400000
H     -1.12300000     17.55600000     -2.37100000
O      1.32600000     -4.92300000     13.77900000
H      1.95700000     -5.63800000     13.85900000
H      1.17700000     -4.83800000     12.83800000
O      7.56600000     -7.33100000     -1.69300000
H      7.94700000     -6.49900000     -1.97500000
H      7.78900000     -7.94500000     -2.39300000
O     10.60600000     -1.81700000      4.27800000
H      9.68700000     -1.69700000      4.51700000
H     11.07700000     -1.77600000      5.11100000
O      7.59800000    -13.35200000     -6.04200000
H      8.44400000    -13.28100000     -6.48500000
H      7.81600000    -13.62300000     -5.15000000
O     -9.77400000     -0.08600000      8.05000000
H     -9.59100000     -0.86100000      7.51800000
H     -9.20100000     -0.17800000      8.81200000
O     -6.41200000      8.76800000     -2.22900000
H     -6.01100000      7.92000000     -2.04000000
H     -5.75200000      9.23700000     -2.73900000
O     -8.21300000      9.53400000      4.05900000
H     -8.90900000     10.06000000      3.66500000
H     -7.40300000      9.92200000      3.72800000
O     -1.32300000     13.00000000     -1.49600000
H     -1.84600000     13.78900000     -1.63600000
H     -1.23000000     12.61600000     -2.36800000
O      0.59600000     12.65100000      8.76700000
H      0.80000000     13.24100000      9.49300000
H     -0.27000000     12.92900000      8.46900000
O      6.79700000      6.72100000      5.42600000
H      7.08700000      6.16200000      6.14700000
H      6.46500000      7.51000000      5.85400000
O    -12.19400000      4.48200000     -1.92300000
H    -12.71600000      4.58300000     -1.12800000
H    -11.95000000      5.37600000     -2.16500000
O      3.40300000     -4.75100000     -1.05400000
H      4.11400000     -4.46100000     -0.48300000
H      3.71100000     -5.58100000     -1.41800000
O      4.19600000     11.51900000     -8.32800000
H      5.10900000     11.29400000     -8.15200000
H      4.17200000     11.70700000     -9.26700000
O      5.21500000     -3.37300000      7.48900000
H      4.29200000     -3.56700000      7.65000000
H      5.29300000     -3.35000000      6.53500000
O     -6.79900000     14.74200000     -2.97300000
H     -6.07100000     15.36200000     -2.95000000
H     -6.43800000     13.96400000     -3.39900000
O    -18.24500000      1.20100000      2.76200000
H    -17.72600000      0.53400000      3.21000000
H    -17.64200000      1.93600000      2.64600000
O    -14.11600000      2.76500000     -6.64000000
H    -13.72800000      2.96700000     -5.78800000
H    -14.83000000      2.16000000     -6.44000000
O      6.72700000     16.15900000      4.54900000
H      6.66900000     17.10900000      4.65400000
H      6.90500000     16.03100000      3.61700000
O     16.91100000      4.69300000     -5.48500000
H     16.74700000      3.75100000     -5.50200000
H     16.06800000      5.08800000     -5.70900000
O      9.33300000     12.91400000     -0.18100000
H      8.38400000     12.79100000     -0.18800000
H      9.65100000     12.36600000     -0.89800000
O     -0.09000000      0.78300000    -15.52600000
H     -0.18800000      0.78600000    -14.57300000
H     -0.89700000      0.38200000    -15.84800000
O      7.71500000     -1.28000000      4.99600000
H      6.96200000     -1.53300000      4.46100000
H      7.35700000     -1.17500000      5.87800000
O     -1.37600000     -7.13800000    -12.51800000
H     -1.65400000     -7.31200000    -13.41700000
H     -1.17600000     -8.00200000    -12.15800000
O     -1.14900000     18.23200000      3.52500000
H     -0.59700000     17.46200000      3.38900000
H     -0.85500000     18.85700000      2.86200000
O     -0.81800000     11.82200000      0.90300000
H     -1.61400000     11.35700000      1.16300000
H     -1.09200000     12.37300000      0.16900000
O     -7.72100000     -7.54700000    -12.34700000
H     -8.50400000     -7.89600000    -11.92100000
H     -7.83700000     -6.59700000    -12.31900000
O    -14.78500000     -0.20400000      3.25100000
H    -15.51200000     -0.46100000      3.81800000
H    -15.02100000     -0.54500000      2.38800000
O     -2.84700000      9.22100000     14.61500000
H     -2.33600000      9.78600000     15.19400000
H     -2.57000000      8.33300000     14.84200000
O     -0.94900000      6.94400000      6.09500000
H     -1.72500000      6.89600000      6.65300000
H     -1.28100000      6.80500000      5.20800000
O     -7.48600000     -1.56700000     12.18700000
H     -6.91200000     -2.28800000     12.44600000
H     -7.73000000     -1.76700000     11.28400000
O      2.80500000    -11.56500000    -11.70100000
H      2.82100000    -10.62900000    -11.49900000
H      2.70500000    -11.99200000    -10.85000000
O     -8.66500000     11.26300000      6.23900000
H     -9.18000000     12.04200000      6.02900000
H     -8.65600000     10.75600000      5.42800000
O      4.61100000     -9.50400000      6.77500000
H      4.60100000    -10.46100000      6.75300000
H      5.33300000     -9.25800000      6.19600000
O     -2.80200000     14.03000000     -5.99800000
H     -2.45000000     13.58400000     -6.76800000
H     -3.41400000     14.67500000     -6.35300000
O      7.97900000     -3.31000000      8.02600000
H      8.05800000     -3.52900000      7.09800000
H      7.07600000     -3.53600000      8.25000000
O     -2.01600000      0.82100000      5.46800000
H     -1.78000000      1.50600000      4.84300000
H     -1.17800000      0.45300000      5.74800000
O     10.19400000     -3.37300000    -12.48400000
H      9.24800000     -3.36400000    -12.33900000
H     10.41600000     -2.46100000    -12.67100000
O    -10.65500000      2.95800000     -8.75000000
H    -11.35500000      3.60200000     -8.64900000
H    -10.57300000      2.55400000     -7.88600000
O      3.82600000     13.19400000     -5.57500000
H      3.86400000     14.13900000     -5.72300000
H      4.04000000     12.81000000     -6.42500000
O     -1.22800000      2.56000000     10.28900000
H     -1.38200000      3.19900000     10.98500000
H     -0.61400000      2.99400000      9.69800000
O     -5.11500000      2.11300000     10.45600000
H     -5.62300000      2.01200000      9.65100000
H     -5.40700000      2.94900000     10.82000000
O      6.12000000      2.86000000     -3.57900000
H      6.33400000      2.23900000     -2.88200000
H      5.16900000      2.79900000     -3.67000000
O      2.33000000     -1.54100000     15.32700000
H      3.11600000     -2.06700000     15.47700000
H      2.13800000     -1.65700000     14.39600000
O     -5.31000000      3.39000000      2.33200000
H     -4.81300000      2.94600000      1.64500000
H     -5.78300000      2.68700000      2.77800000
O     -8.30100000     -1.76600000     -3.47100000
H     -8.13500000     -2.10900000     -4.34900000
H     -8.39000000     -0.82100000     -3.59500000
O     -0.77500000      1.59000000     -3.40400000
H      0.04800000      1.98900000     -3.68700000
H     -0.50900000      0.79700000     -2.93900000
O     11.24700000     -3.23500000     12.08000000
H     11.83200000     -3.97400000     11.91100000
H     10.93900000     -2.97000000     11.21400000
O      9.65000000     -6.62000000     -8.10500000
H     10.31500000     -7.08800000     -8.61000000
H      8.86100000     -7.15500000     -8.19300000
O      4.55100000      9.53900000      8.90400000
H      4.64500000      9.17600000      8.02300000
H      3.78600000      9.09300000      9.26600000
O      2.46700000     11.63900000     -1.91800000
H      2.19400000     10.74600000     -2.12900000
H      2.12000000     11.79400000     -1.03900000
O     -3.53500000      6.07600000    -10.35000000
H     -4.09600000      5.93900000     -9.58700000
H     -3.98400000      6.75000000    -10.86000000
O     13.97200000    -10.55000000      3.23400000
H     13.24700000    -10.00600000      2.92700000
H     14.10100000    -10.28600000      4.14500000
O      2.35800000      3.68000000    -12.91200000
H      1.62000000      3.29400000    -12.44100000
H      1.96900000      4.38000000    -13.43500000
O    -10.30900000     -4.54000000      6.05900000
H     -9.94700000     -5.42500000      6.10600000
H    -11.07200000     -4.62400000      5.48600000
O     -6.12100000     -3.60300000      7.27300000
H     -5.57700000     -3.85200000      8.02000000
H     -6.36200000     -4.43400000      6.86500000
O     -2.81100000     12.06500000     -4.06600000
H     -3.06900000     12.89700000     -4.46100000
H     -2.56200000     11.51400000     -4.80800000
O     -0.78900000    -14.59000000     -2.06400000
H     -1.57700000    -14.49600000     -2.60000000
H     -0.64200000    -13.71700000     -1.70000000
O     11.81200000      7.70400000     -1.70100000
H     11.99400000      7.19300000     -2.48900000
H     11.72400000      7.05100000     -1.00700000
O      5.67600000      5.84700000     12.02200000
H      4.76500000      5.71800000     12.28700000
H      6.04600000      6.40900000     12.70300000
O      3.68700000     15.90500000     -6.62300000
H      4.62200000     15.70900000     -6.56800000
H      3.47200000     16.28700000     -5.77100000
O     -3.28000000     -7.36200000      0.56600000
H     -3.22400000     -7.09300000     -0.35100000
H     -2.64200000     -8.07100000      0.64700000
O     -6.90900000     -1.16200000      2.96100000
H     -7.79700000     -1.14700000      2.60400000
H     -6.50100000     -1.92800000      2.55700000
O     13.03100000     10.03800000     -0.63800000
H     12.67900000      9.29000000     -1.11900000
H     13.92100000     10.14200000     -0.97500000
O     -3.72400000      9.33500000     11.96000000
H     -3.27300000      9.28500000     12.80200000
H     -3.34000000     10.09700000     11.52700000
O      8.68600000    -16.01400000      1.90800000
H      8.67800000    -15.06500000      2.03800000
H      8.15900000    -16.35900000      2.62900000
O     -0.18800000     -7.32000000     15.31000000
H     -0.73300000     -6.82400000     14.69900000
H     -0.79600000     -7.61600000     15.98700000
O     -7.58800000     -8.29400000      1.84900000
H     -8.18400000     -8.99100000      2.12300000
H     -6.72000000     -8.69600000      1.87500000
O    -14.48900000     -6.12500000      5.34900000
H    -14.03200000     -5.28500000      5.29900000
H    -15.40100000     -5.91300000      5.14700000
O      8.34100000     -9.79100000      3.48600000
H      8.08800000     -9.23000000      2.75300000
H      8.70000000    -10.57700000      3.07400000
O     -7.99500000    -14.94600000     -0.15900000
H     -7.10000000    -14.61600000     -0.07000000
H     -8.48300000    -14.21500000     -0.53700000
O      6.77100000      7.71500000      2.93700000
H      6.60000000      7.38800000      3.82000000
H      6.59400000      8.65400000      2.99200000
O      1.22700000      0.04400000     -9.70600000
H      0.88300000     -0.83800000     -9.84700000
H      0.45700000      0.61200000     -9.75100000
O     -2.67700000     -6.42600000     -1.92000000
H     -2.13200000     -5.80800000     -2.40700000
H     -3.57500000     -6.14800000     -2.10200000
O     -7.66400000      4.98200000     -5.68800000
H     -8.29000000      4.81300000     -6.39300000
H     -7.97100000      4.44000000     -4.96100000
O     -6.97500000      7.21500000      8.06300000
H     -6.67300000      7.98800000      7.58600000
H     -6.20300000      6.65300000      8.12100000
O    -10.49500000     -9.66600000      4.65600000
H    -10.30000000     -9.97800000      3.77100000
H    -11.30800000     -9.17000000      4.56200000
O     11.99600000      0.03200000    -13.15000000
H     11.07300000     -0.21300000    -13.08800000
H     12.43200000     -0.50800000    -12.49100000
O     -1.23500000     -2.92400000      6.59000000
H     -1.88000000     -3.53500000      6.94600000
H     -1.67700000     -2.51600000      5.84600000
O    -15.74300000      2.33400000      8.24100000
H    -16.12600000      1.46100000      8.15900000
H    -16.19000000      2.72200000      8.99400000
O     -5.95100000    -10.56700000     -2.21600000
H     -5.55000000     -9.87600000     -2.74200000
H     -5.71800000    -10.34800000     -1.31400000
O     -1.16800000     10.92900000    -12.28200000
H     -1.86200000     10.51900000    -12.79900000
H     -1.08300000     11.80800000    -12.65000000
O     -9.04600000     14.70200000      1.27300000
H     -8.49800000     13.94600000      1.06200000
H     -8.63500000     15.43300000      0.81100000
O     -2.24700000      3.81500000      6.49500000
H     -2.20800000      3.85100000      5.53900000
H     -2.51200000      2.91600000      6.69000000
O     -4.55000000    -11.21500000      7.33900000
H     -3.85300000    -11.06500000      6.70100000
H     -4.18800000    -10.90200000      8.16800000
O      3.88200000      3.66500000     16.54900000
H      4.73000000      3.86900000     16.94500000
H      4.10000000      3.17300000     15.75800000
O     -4.50300000     16.23600000     -3.52000000
H     -4.62300000     16.43400000     -4.44900000
H     -3.63400000     16.58000000     -3.31200000
O     -4.28500000      1.36900000     -7.21200000
H     -4.32000000      0.49200000     -7.59400000
H     -5.08000000      1.79900000     -7.52800000
O     -5.56800000     -1.49000000      5.39200000
H     -5.63400000     -2.37500000      5.75000000
H     -6.11500000     -1.50800000      4.60700000
O      1.27700000     10.07000000    -11.49700000
H      1.44400000     10.67800000    -10.77800000
H      0.46100000     10.38200000    -11.89000000
O     -2.96900000     -1.59700000      4.54000000
H     -3.87300000     -1.50600000      4.84000000
H     -2.59000000     -0.72500000      4.65200000
O      3.95500000    -16.44200000      3.14700000
H      4.09100000    -17.01200000      3.90400000
H      4.75300000    -15.91600000      3.09800000
O     12.57000000     -4.81900000     -8.37100000
H     12.03500000     -4.40900000     -9.05100000
H     12.91500000     -5.61100000     -8.78300000
O     -9.91500000     -4.36300000      9.14600000
H     -9.99500000     -4.30900000      8.19300000
H     -9.84600000     -5.30100000      9.32700000
O      5.04200000     10.85300000      0.59000000
H      4.46400000     10.28900000      0.07700000
H      5.21000000     11.60400000      0.02000000
O      8.43300000      8.73200000     12.02800000
H      9.20600000      8.18900000     12.17800000
H      8.74000000      9.62900000     12.16300000
O     -1.86000000     -6.04200000     13.63500000
H     -2.58900000     -5.64200000     14.10900000
H     -1.42100000     -5.30800000     13.20600000
O     -1.79700000    -14.84000000    -10.21300000
H     -2.73300000    -14.84000000    -10.41300000
H     -1.72900000    -14.37100000     -9.38100000
O      3.55000000      1.67000000     -4.32600000
H      3.81100000      1.65700000     -5.24700000
H      3.62200000      0.75800000     -4.04400000
O     -8.77300000      7.77600000     -1.33700000
H     -8.10600000      8.31500000     -1.76100000
H     -9.14700000      8.34300000     -0.66200000
O     10.61900000     -6.58100000      1.35200000
H     10.86100000     -6.50200000      0.42900000
H      9.85400000     -7.15600000      1.35100000
O     11.08200000     -6.34700000     -1.36200000
H     10.68800000     -6.92500000     -2.01500000
H     11.38700000     -5.59200000     -1.86400000
O     14.34200000     -5.96800000     -1.47800000
H     15.11100000     -5.50400000     -1.81000000
H     13.62100000     -5.34900000     -1.59400000
O     -8.29500000     -4.88500000    -11.67000000
H     -9.21300000     -5.00200000    -11.42500000
H     -8.28200000     -4.06400000    -12.16300000
O     12.17400000      6.42000000     -7.48000000
H     11.94600000      7.19700000     -6.96900000
H     11.34000000      5.97400000     -7.62400000
O     12.61900000      6.71800000      2.08000000
H     13.12700000      6.93700000      2.86100000
H     13.25200000      6.75500000      1.36300000
O     -4.22400000      7.26700000     -6.94400000
H     -4.42400000      6.53400000     -7.52500000
H     -4.84700000      7.17700000     -6.22200000
O     11.29800000     -8.22200000     -9.83900000
H     10.91000000     -7.82300000    -10.61800000
H     11.24400000     -9.16400000    -10.00000000
O      8.77500000      5.27200000     -5.85900000
H      7.95400000      5.35300000     -6.34600000
H      8.81900000      4.34700000     -5.61600000
O     13.06900000     -8.15900000     -0.11400000
H     12.21500000     -7.86300000     -0.43100000
H     13.70200000     -7.65500000     -0.62500000
O     -1.71700000     -1.45300000     -4.72400000
H     -1.56900000     -0.58400000     -4.35100000
H     -2.64900000     -1.62000000     -4.58000000
O     10.45300000     -1.49500000      0.45600000
H     10.40000000     -0.61300000      0.82400000
H     11.21100000     -1.46500000     -0.12800000
O      5.35400000     -3.72800000     12.73400000
H      5.22700000     -3.17200000     11.96500000
H      6.29800000     -3.70900000     12.89000000
O      0.52300000     -2.67600000     -5.37800000
H      1.09700000     -2.08300000     -5.86200000
H     -0.34600000     -2.28100000     -5.45200000
O      8.37700000    -10.40600000     -4.95500000
H      7.45100000    -10.16900000     -5.01600000
H      8.65100000    -10.53400000     -5.86300000
O      7.11500000      1.52900000     -5.95300000
H      6.97800000      2.22100000     -5.30600000
H      7.14600000      1.99000000     -6.79200000
O      4.40200000     -8.08500000    -11.65200000
H      4.18700000     -7.22600000    -11.28900000
H      4.32700000     -8.68500000    -10.91000000
O     -3.34000000    -11.16700000      9.74100000
H     -3.28700000    -10.25600000     10.02900000
H     -3.20100000    -11.68000000     10.53800000
O      7.65000000      5.01800000      2.25700000
H      8.57300000      5.05400000      2.50800000
H      7.59100000      5.57500000      1.48100000
O      4.82900000     -1.52600000     -8.57000000
H      5.77400000     -1.62600000     -8.68500000
H      4.46800000     -1.63500000     -9.45000000
O      4.06000000     12.59300000    -10.85600000
H      3.19400000     12.51600000    -11.25600000
H      4.16700000     13.53000000    -10.69500000
O     -9.71900000     -7.55500000     12.56400000
H     -9.97600000     -8.41600000     12.89600000
H     -9.64800000     -7.00800000     13.34700000
O     11.49800000     11.34800000     -5.91000000
H     12.26100000     11.55000000     -5.36800000
H     10.77500000     11.81600000     -5.49100000
O      5.80400000      9.11900000     -4.10400000
H      5.16700000      9.83300000     -4.13200000
H      5.76000000      8.72400000     -4.97500000
O      7.50400000     -0.73800000      1.45000000
H      7.55100000     -0.89800000      0.50700000
H      7.17500000      0.15800000      1.52500000
O     -5.32000000    -13.70700000     10.97500000
H     -4.49000000    -13.44200000     11.37100000
H     -5.11500000    -13.82900000     10.04800000
O      5.76900000      7.09800000      0.46100000
H      5.65400000      7.38400000      1.36700000
H      5.32000000      7.76300000     -0.06000000
O     -9.24200000      0.47800000     12.00900000
H     -9.85000000     -0.24600000     11.86700000
H     -8.38600000      0.05900000     12.09900000
O      0.46400000    -13.45500000     -6.18100000
H      0.44600000    -12.54500000     -6.47800000
H      1.36400000    -13.59200000     -5.88600000
O      8.23300000      1.34000000      8.23100000
H      8.05000000      2.25100000      8.46000000
H      7.45500000      0.86100000      8.51800000
O      5.54700000      6.51200000    -12.47300000
H      5.04200000      5.81600000    -12.89300000
H      5.58100000      6.26000000    -11.55000000
O      6.96300000     11.39400000     -7.62700000
H      7.43800000     10.56400000     -7.64500000
H      7.13100000     11.78400000     -8.48500000
O    -12.77800000     -3.92800000      4.65500000
H    -12.21800000     -4.17800000      3.91900000
H    -12.64200000     -2.98600000      4.75000000
O     -8.09900000      1.44900000     -2.87500000
H     -7.99800000      2.39900000     -2.82900000
H     -8.82200000      1.31400000     -3.48700000
O      6.41300000    -14.00200000     -0.71500000
H      5.81900000    -14.63500000     -1.11900000
H      7.13000000    -14.53300000     -0.36900000
O      4.18600000      4.09400000    -10.99500000
H      3.56300000      4.18800000    -10.27500000
H      3.64800000      3.84900000    -11.74700000
O     10.66000000     -6.26700000     -5.68600000
H     11.42100000     -5.68700000     -5.67900000
H     10.39200000     -6.30000000     -6.60400000
O     -8.01900000     10.11700000     12.33700000
H     -8.38600000      9.69600000     11.56000000
H     -8.76100000     10.20100000     12.93700000
O      0.75800000     16.28200000      2.76100000
H      1.63600000     16.57700000      2.51900000
H      0.73500000     15.36100000      2.50400000
O     -7.94800000     -7.13100000      9.68400000
H     -8.48900000     -7.59900000     10.32000000
H     -7.64100000     -7.81100000      9.08300000
O      1.44800000      3.78700000      4.23200000
H      2.06500000      3.28700000      4.76700000
H      1.94700000      4.02500000      3.45100000
O     -3.79300000     12.43000000     13.25600000
H     -3.07900000     11.92500000     12.86700000
H     -3.35500000     13.11100000     13.76600000
O    -11.75000000    -12.07100000     -4.31300000
H    -12.09900000    -12.68200000     -4.96200000
H    -11.24800000    -11.43800000     -4.82500000
O     -1.23700000    -10.86900000      3.11600000
H     -1.87000000    -11.46200000      3.52100000
H     -0.38400000    -11.24400000      3.33500000
O     -5.22200000     -9.31600000      0.27100000
H     -4.63200000     -8.58400000      0.45000000
H     -4.81600000    -10.06400000      0.71000000
O     -7.18200000     14.45700000      7.90000000
H     -7.21600000     14.64900000      6.96300000
H     -8.09100000     14.28000000      8.14200000
O     -2.62400000     -4.59500000      8.93400000
H     -3.50900000     -4.76900000      9.25500000
H     -2.33200000     -3.83600000      9.43900000
O     -0.42100000     -6.92800000     -6.86700000
H      0.07700000     -7.14600000     -6.07900000
H     -0.74400000     -7.77100000     -7.18700000
O      8.64800000     10.56700000      3.32300000
H      7.72800000     10.37200000      3.50300000
H      8.66100000     11.50400000      3.13000000
O     11.38800000     -9.87600000      1.97600000
H     11.66400000     -8.97500000      1.80500000
H     10.82500000    -10.09800000      1.23500000
O      3.02200000     -0.97400000     12.35400000
H      2.80900000     -0.17300000     11.87500000
H      3.82200000     -0.76100000     12.83300000
O      7.51000000      7.02800000     -3.01100000
H      7.45000000      7.21000000     -2.07300000
H      7.10100000      7.78700000     -3.42800000
O      9.79300000     -4.58900000      3.07300000
H     10.36400000     -3.82400000      3.13400000
H     10.15100000     -5.09700000      2.34500000
O     -5.76800000      9.67700000     14.51600000
H     -4.83700000      9.46500000     14.44400000
H     -6.08800000      9.65900000     13.61400000
O      6.62300000    -13.53600000      6.01300000
H      6.16000000    -13.29400000      6.81600000
H      7.49700000    -13.16000000      6.11800000
O    -11.70900000     -5.61200000      0.44600000
H    -12.38500000     -4.99400000      0.16900000
H    -11.48900000     -5.34300000      1.33800000
O    -18.14800000     -0.18900000     -1.33300000
H    -18.70800000     -0.40500000     -0.58700000
H    -17.55900000     -0.94000000     -1.41400000
O      7.26300000      0.54100000     -1.87500000
H      7.11800000     -0.13400000     -2.53800000
H      8.21400000      0.58000000     -1.77700000
O     -7.52200000     -1.15100000     -9.71800000
H     -6.67800000     -1.53100000     -9.47500000
H     -7.48800000     -0.25600000     -9.38300000
O     -8.98700000      5.52200000      8.10000000
H     -9.48500000      5.79000000      8.87200000
H     -8.22500000      6.10100000      8.09400000
O     10.46000000     -9.91000000      5.06000000
H     11.18500000     -9.85900000      4.43700000
H      9.67800000     -9.97300000      4.51100000
O     -6.38100000    -10.47500000     -6.29000000
H     -6.75700000    -11.11900000     -6.89000000
H     -6.89700000     -9.68200000     -6.43600000
O    -14.20800000     -8.79200000     -1.70700000
H    -13.33800000     -8.57000000     -2.04000000
H    -14.75900000     -8.83900000     -2.48800000
O    -16.53300000     -6.77300000     -3.45600000
H    -16.82400000     -6.21500000     -4.17700000
H    -15.68400000     -6.41200000     -3.20100000
O     -1.54900000     -3.99200000    -17.36300000
H     -1.99300000     -4.09900000    -16.52200000
H     -1.16200000     -3.11700000    -17.32000000
O      8.07700000     -4.81700000    -14.97600000
H      8.64400000     -4.10300000    -14.68400000
H      7.19600000     -4.44400000    -14.96200000
O      5.04500000     -2.75300000     15.42600000
H      5.13000000     -3.16300000     14.56500000
H      5.94100000     -2.71300000     15.76200000
O    -10.47100000      6.82800000     10.05900000
H    -11.02300000      7.27300000     10.70200000
H     -9.92500000      7.52200000      9.69100000
O      8.84100000     -2.31000000     -6.26400000
H      9.74200000     -2.03400000     -6.43600000
H      8.92700000     -3.18700000     -5.89000000
O      9.16300000      5.45900000     10.20100000
H      9.71300000      6.17100000     10.53000000
H      9.63500000      4.66200000     10.43900000
O      8.84600000      1.10100000      5.65300000
H      8.58200000      1.30500000      6.55000000
H      8.29000000      0.36300000      5.40200000
O     -1.83900000     13.72600000      8.73500000
H     -1.59000000     14.22400000      9.51400000
H     -2.77500000     13.56300000      8.84500000
O    -13.80600000      2.65200000      2.53500000
H    -14.02700000      1.79200000      2.89200000
H    -13.02900000      2.92200000      3.02500000
O     -4.60200000     11.30100000     -7.06800000
H     -5.07100000     11.63400000     -7.83300000
H     -5.06300000     11.68200000     -6.32000000
O    -14.53600000      8.73700000     -3.07900000
H    -14.78700000      9.06100000     -3.94400000
H    -13.90200000      9.37800000     -2.75700000
O    -11.51500000     -3.75200000     -7.92300000
H    -11.80700000     -3.74700000     -7.01100000
H    -12.10300000     -4.36800000     -8.35900000
O     -2.27400000      7.72000000     -0.01200000
H     -2.68500000      7.11000000      0.60100000
H     -2.20800000      8.54200000      0.47500000
O     -3.47000000      2.33800000    -10.49300000
H     -3.37000000      2.60800000    -11.40600000
H     -4.41400000      2.22700000    -10.37800000
O    -17.32700000     -0.82900000      4.75200000
H    -17.79600000     -0.20300000      5.30300000
H    -17.62500000     -1.68600000      5.05800000
O      2.33700000      7.80100000    -10.73600000
H      1.68100000      7.12700000    -10.91500000
H      1.84100000      8.61900000    -10.71600000
O      7.06200000     -0.99900000    -14.86400000
H      6.57400000     -1.70000000    -14.43300000
H      6.54200000     -0.78600000    -15.63900000
O      0.86000000      7.98700000      4.27000000
H      0.39900000      7.62100000      3.51600000
H      0.32400000      7.73900000      5.02300000
O     12.61600000      1.24500000      4.91900000
H     12.91800000      1.70000000      5.70500000
H     11.99900000      1.85400000      4.51200000
O      9.86600000     -2.55400000      9.83000000
H     10.17900000     -1.81500000      9.31000000
H      9.25700000     -3.01400000      9.25100000
O     -9.09700000     15.14100000     -1.77700000
H     -8.20700000     14.94500000     -2.06800000
H     -9.64900000     14.52900000     -2.26300000
O    -11.23900000     -9.28300000     -6.70400000
H    -11.98300000     -9.88400000     -6.66100000
H    -10.78000000     -9.41000000     -5.87400000
O    -10.57100000     -0.56300000      2.89300000
H     -9.89100000     -0.18300000      3.44900000
H    -11.29600000     -0.74400000      3.49200000
O      3.43300000    -11.04600000      2.90800000
H      4.32400000    -10.89800000      3.22400000
H      3.54700000    -11.47600000      2.06000000
O     13.05400000     11.83900000     -3.42800000
H     12.19200000     11.72600000     -3.02600000
H     13.63800000     11.29800000     -2.89700000
O     10.79100000      2.74900000     -6.23100000
H     11.41100000      2.12600000     -6.60900000
H     10.05300000      2.75200000     -6.84100000
O      6.68200000      7.03500000     14.42700000
H      5.88100000      6.76700000     14.87800000
H      7.05300000      7.71900000     14.98400000
O      9.61600000      9.38700000      0.75600000
H     10.48800000      9.03800000      0.94300000
H      9.40500000      9.92500000      1.51800000
O    -10.60000000     -3.78900000     -3.73600000
H    -10.07800000     -3.05800000     -4.06600000
H    -11.24400000     -3.38200000     -3.15700000
O      8.23300000     -5.01800000     -4.73100000
H      9.00000000     -5.51000000     -5.02300000
H      8.38300000     -4.87200000     -3.79700000
O     -9.65300000      2.81600000     10.66600000
H     -9.77300000      1.93600000     11.02300000
H     -9.59900000      3.38100000     11.43700000
O      9.16800000      8.23300000    -10.02900000
H      9.33700000      7.30100000    -10.16800000
H      8.43300000      8.43200000    -10.60800000
O      5.98000000     -5.13400000    -12.33400000
H      5.35900000     -4.49400000    -11.98800000
H      6.67400000     -4.60600000    -12.72800000
O    -13.25600000     -2.23900000     -3.26400000
H    -13.84100000     -1.48600000     -3.34100000
H    -13.77400000     -2.97800000     -3.58300000
O    -12.46200000      4.34800000     12.11200000
H    -12.76200000      4.23300000     11.21000000
H    -13.07600000      4.97800000     12.49000000
O      3.89000000      2.69000000    -14.84300000
H      4.45700000      3.44400000    -15.00200000
H      3.30200000      2.97500000    -14.14400000
O     12.82700000     -3.67800000     -5.64000000
H     12.91800000     -2.84000000     -5.18700000
H     12.02600000     -3.58500000     -6.15600000
O     -5.42200000    -14.08600000     -0.20500000
H     -5.31800000    -14.69400000     -0.93700000
H     -5.01300000    -13.27500000     -0.50700000
O     -8.29200000     -4.65000000     -3.18800000
H     -9.16900000     -4.61100000     -3.57000000
H     -8.11100000     -3.75100000     -2.91200000
O      4.01000000     -6.13000000     12.99400000
H      4.42200000     -5.30400000     13.24700000
H      4.28000000     -6.75000000     13.67200000
O      5.55500000     -2.53900000     10.18300000
H      6.30500000     -1.94600000     10.14800000
H      5.28600000     -2.64000000      9.26900000
O      8.70200000     -7.38300000    -14.06900000
H      7.94200000     -7.81600000    -13.68100000
H      8.35800000     -6.56100000    -14.41700000
O      4.54700000     -9.89800000     13.27100000
H      4.25400000    -10.52900000     13.92800000
H      4.69400000     -9.09000000     13.76300000
O    -11.41500000     -0.11800000     -6.89200000
H    -12.21400000      0.18900000     -7.32100000
H    -11.08500000     -0.80900000     -7.46600000
O      3.75700000    -14.23400000      5.83800000
H      4.62000000    -14.05300000      5.46400000
H      3.40600000    -13.37100000      6.05900000
O     -4.75200000     11.85200000      7.38600000
H     -4.56800000     12.46300000      8.09900000
H     -5.14900000     12.39400000      6.70300000
O      7.24600000     16.11100000      1.92300000
H      7.83300000     15.96200000      1.18200000
H      7.03900000     17.04400000      1.88200000
O    -12.51900000     -0.54500000      0.89300000
H    -12.33200000      0.09600000      0.20600000
H    -11.93000000     -0.30600000      1.60900000
O     -0.63100000      5.55400000     17.63000000
H     -0.08100000      5.59800000     18.41300000
H     -0.60300000      4.63400000     17.36900000
O     -1.88000000     -1.45300000     -7.90400000
H     -2.10200000     -2.29100000     -8.31100000
H     -1.50800000     -1.69100000     -7.05500000
O     -1.44700000      0.90800000     -9.85200000
H     -1.79100000      0.51600000     -9.05000000
H     -2.15800000      1.46300000    -10.17100000
O     -1.10300000      2.83600000      4.00400000
H     -0.18700000      3.08900000      4.12000000
H     -1.31500000      3.10700000      3.11100000
O      0.66400000      7.61400000     13.38100000
H      0.85400000      6.90800000     13.99900000
H      0.44700000      7.16400000     12.56400000
O     16.18100000      6.80900000      0.45600000
H     16.61400000      7.05000000     -0.36300000
H     16.40400000      7.51400000      1.06300000
O     -1.27200000     -4.84100000     17.60800000
H     -0.59900000     -4.48300000     17.02900000
H     -1.39600000     -4.16700000     18.27700000
O      4.92300000     15.07000000     -2.76400000
H      4.35600000     14.34600000     -3.03200000
H      4.37600000     15.60300000     -2.18800000
O    -13.20400000     -5.70700000     -8.81700000
H    -12.95000000     -6.11200000     -7.98800000
H    -13.95400000     -6.22000000     -9.11500000
O     12.72600000      9.21600000      4.47500000
H     12.62200000      9.87500000      3.78900000
H     11.84600000      8.86100000      4.60200000
O      3.33200000      0.95700000     15.23900000
H      2.63600000      1.35500000     14.71600000
H      3.10900000      0.02700000     15.26800000
O     -6.99300000     -5.96200000      5.50700000
H     -6.55300000     -6.80100000      5.37100000
H     -7.41900000     -5.77600000      4.67000000
O     -1.52000000      3.82800000    -17.16100000
H     -2.34300000      3.41600000    -17.42400000
H     -1.39200000      3.54900000    -16.25400000
O     -9.43200000     -6.55200000     -8.27500000
H     -9.19000000     -5.62600000     -8.24500000
H     -9.99000000     -6.62900000     -9.04800000
O     -7.22900000     10.10400000     -8.09500000
H     -7.82300000     10.85200000     -8.02600000
H     -7.80100000      9.33800000     -8.05400000
O      2.19100000    -10.09200000      5.03500000
H      2.64500000    -10.45600000      4.27400000
H      1.69400000     -9.35300000      4.68600000
O      6.11200000    -11.34300000      3.85300000
H      6.15100000    -12.17100000      4.33200000
H      7.00900000    -11.00800000      3.88000000
O     -1.36900000      4.52100000     -9.69700000
H     -1.81200000      5.34900000     -9.88400000
H     -2.07200000      3.93000000     -9.42500000
O     -4.52500000     13.77200000      9.23500000
H     -4.86400000     14.46400000      8.66600000
H     -5.14200000     13.73900000      9.96600000
O    -10.09700000     13.81000000      3.49800000
H     -9.59700000     14.09000000      2.73100000
H    -10.61900000     14.57600000      3.73600000
O      1.74200000     12.20400000      0.57200000
H      0.80600000     12.02400000      0.66900000
H      2.13400000     11.86700000      1.37700000
O     -8.11200000     -8.46000000     -6.82200000
H     -8.49700000     -7.91600000     -7.50900000
H     -7.82400000     -7.83600000     -6.15600000
O      7.52900000      8.93900000      9.27200000
H      6.81000000      9.39400000      9.71000000
H      7.99100000      8.48600000      9.97700000
O      0.23400000    -13.02100000     -0.02100000
H     -0.10000000    -13.46600000      0.75800000
H      0.91000000    -13.60700000     -0.36000000
O      6.56100000     15.19700000     -5.94500000
H      7.24900000     15.50300000     -6.53500000
H      6.78900000     14.28500000     -5.76300000
O      0.11800000      4.46500000      8.75700000
H     -0.65000000      4.46100000      8.18500000
H      0.86400000      4.44300000      8.15700000
O    -14.11200000      7.20100000     -8.72500000
H    -13.67800000      7.87500000     -8.20200000
H    -15.02900000      7.47600000     -8.75600000
O      4.50700000     -7.94700000      9.04900000
H      4.38200000     -8.44200000      8.24000000
H      5.37000000     -7.54500000      8.95300000
O    -13.38300000      3.18200000      9.70900000
H    -14.18600000      2.92100000      9.25800000
H    -12.68000000      2.93000000      9.11000000
O    -13.07100000     -6.18100000      9.96600000
H    -13.19000000     -6.61000000     10.81400000
H    -12.43800000     -6.73200000      9.50600000
O      6.63700000      5.33200000     -7.25100000
H      5.91300000      5.86000000     -6.91300000
H      6.67000000      5.54100000     -8.18500000
O      8.59500000     -9.57800000     13.43600000
H      9.49600000     -9.45900000     13.13700000
H      8.07800000     -8.99900000     12.87600000
O     -0.80300000     -6.56800000     10.04700000
H     -0.73500000     -5.92500000     10.75400000
H     -1.18700000     -6.08100000      9.31800000
O     10.18200000      2.20900000    -11.44800000
H     10.79600000      1.59800000    -11.85600000
H      9.97500000      2.83700000    -12.13900000
O      0.64000000     13.59400000     -5.53500000
H      0.73300000     12.64200000     -5.51200000
H      0.97500000     13.84600000     -6.39600000
O     -4.96400000     -8.49700000     -8.68300000
H     -5.34200000     -9.33900000     -8.43000000
H     -5.01100000     -8.49100000     -9.63900000
O      0.69100000    -16.48100000     -3.25400000
H      0.21000000    -16.40500000     -4.07900000
H      0.30500000    -15.81200000     -2.68900000
O      9.89900000     -8.86400000     -2.84700000
H      9.41400000     -9.10900000     -3.63500000
H     10.81900000     -8.90300000     -3.11000000
O     13.18900000     10.98000000      6.68300000
H     13.41600000     10.09700000      6.39100000
H     12.23400000     11.01100000      6.63300000
O      0.85900000    -10.92500000     13.56300000
H      1.12500000    -10.02200000     13.38900000
H      0.44400000    -10.89100000     14.42500000
O     -6.47900000     -4.94700000     12.68900000
H     -7.39600000     -4.74200000     12.50600000
H     -6.25900000     -4.40500000     13.44700000
O     16.36100000      4.02100000      2.16800000
H     16.99900000      3.31400000      2.26700000
H     16.78100000      4.64100000      1.57200000
O     17.11100000     -0.31300000     -4.19300000
H     16.38100000     -0.23500000     -4.80800000
H     17.88000000     -0.05200000     -4.69900000
O     -4.82000000      7.43700000    -12.25200000
H     -5.04800000      8.26900000    -11.83800000
H     -5.39900000      7.38100000    -13.01200000
O     -1.73400000      3.09900000    -14.15100000
H     -2.36200000      3.64700000    -13.68100000
H     -0.99300000      3.01500000    -13.55100000
O      4.62400000      8.52200000      6.06800000
H      4.81100000      9.45900000      6.11800000
H      4.39400000      8.37100000      5.15100000
O     -1.84900000      5.57400000     12.30300000
H     -1.03900000      5.79000000     11.84100000
H     -2.54600000      5.85700000     11.71100000
O     -5.51900000     -2.51900000    -16.53600000
H     -5.43600000     -1.56500000    -16.52900000
H     -6.30700000     -2.68600000    -17.05300000
O     17.30600000     -4.45200000      5.55100000
H     16.38700000     -4.38900000      5.28900000
H     17.57400000     -5.32800000      5.27400000
O     -0.89800000     -3.08100000    -14.21200000
H     -0.51400000     -3.62600000    -13.52500000
H     -0.22500000     -3.04500000    -14.89200000
O     -9.68400000    -12.98300000     -1.94500000
H     -9.50300000    -12.97900000     -2.88500000
H     -9.54300000    -12.07700000     -1.67100000
O     10.36100000     10.79900000      5.64400000
H     10.21800000     10.15100000      6.33400000
H      9.75500000     10.54500000      4.94800000
O      5.36300000     -3.66000000      0.70000000
H      4.83800000     -3.18700000      1.34500000
H      6.25700000     -3.35100000      0.84600000
O    -10.87900000     -5.17800000    -10.93500000
H    -11.48400000     -4.44100000    -11.02300000
H    -11.43900000     -5.95300000    -10.96300000
O      1.63100000     -3.23200000     11.40500000
H      1.90200000     -3.48700000     10.52400000
H      2.32400000     -2.64700000     11.71000000
O     -5.22000000      4.96700000      4.67000000
H     -5.30700000      4.23100000      4.06500000
H     -5.23100000      4.56500000      5.53900000
O      1.95500000     -6.48500000     16.63400000
H      1.62800000     -6.34200000     17.52200000
H      1.17200000     -6.45700000     16.08300000
O      7.67300000    -11.10900000     10.62500000
H      6.81700000    -10.68500000     10.68500000
H      8.28200000    -10.39500000     10.43700000
O     -1.42500000      7.60200000     -6.56400000
H     -1.09900000      6.99000000     -5.90400000
H     -2.34400000      7.36100000     -6.68200000
O      8.41500000     -3.58800000     12.78800000
H      9.29100000     -3.41500000     12.44100000
H      8.35800000     -4.54200000     12.82800000
O      0.22000000     -0.61900000     11.23500000
H      0.78200000     -1.37000000     11.43000000
H      0.04700000     -0.68700000     10.29600000
O      1.32800000      5.61600000      0.37800000
H      1.78500000      5.25200000     -0.38100000
H      1.93300000      5.48300000      1.10800000
O      4.88000000    -13.59200000      1.81300000
H      5.32700000    -14.02400000      2.54100000
H      5.41400000    -13.80200000      1.04700000
O     14.48400000     -7.60500000     -7.76700000
H     14.65100000     -7.24400000     -6.89600000
H     15.02900000     -7.08000000     -8.35300000
O      0.31200000    -10.42000000    -12.02900000
H      1.07500000    -10.28800000    -12.59200000
H      0.04600000    -11.32400000    -12.19600000
O      9.11600000     -4.22800000     -9.91600000
H      9.30000000     -4.35300000     -8.98500000
H      9.79800000     -4.73000000    -10.36400000
O    -11.13100000      8.41600000    -10.98700000
H    -11.71000000      8.98400000    -11.49500000
H    -10.74300000      8.99600000    -10.33100000
O      4.77500000      2.53800000     -0.88900000
H      5.57600000      2.28900000     -0.42900000
H      4.39500000      1.70700000     -1.17500000
O      8.18000000     -1.28200000     15.20200000
H      8.02300000     -0.87000000     16.05200000
H      9.05900000     -0.99400000     14.95500000
O      3.35900000      0.30700000      5.40600000
H      3.48900000     -0.02600000      6.29400000
H      3.63600000      1.22200000      5.45100000
O      9.50800000      9.38300000     -1.87300000
H     10.30800000      8.87300000     -2.00500000
H      9.41800000      9.44400000     -0.92200000
O      2.83100000     11.25500000      3.24900000
H      2.40000000     10.99800000      4.06400000
H      3.62200000     11.71500000      3.53000000
O      9.08000000    -15.81000000     -1.80200000
H      9.63200000    -16.37000000     -1.25700000
H      9.34100000    -14.91900000     -1.57100000
O     -1.32500000      4.20800000      1.13600000
H     -0.41400000      4.50100000      1.09100000
H     -1.66600000      4.35000000      0.25300000
O     -4.48600000     13.71000000      5.14800000
H     -4.97000000     14.34000000      4.61400000
H     -3.98500000     14.24900000      5.76000000
O     -8.37700000     11.25200000     -1.73000000
H     -8.06400000     11.24700000     -2.63500000
H     -7.70400000     10.77800000     -1.24100000
O     -3.31600000      5.72000000      2.13000000
H     -4.12200000      5.24700000      1.92000000
H     -2.63800000      5.04500000      2.13900000
O     -6.09900000      4.88700000     11.05100000
H     -6.94700000      5.28900000     11.23800000
H     -5.73800000      5.41100000     10.33600000
O      4.85300000     11.62800000     -3.41700000
H      4.16000000     11.55300000     -2.76100000
H      4.48000000     12.19100000     -4.09500000
O      6.74000000     11.81500000    -10.41300000
H      7.27000000     12.05900000    -11.17200000
H      5.83600000     11.93600000    -10.70300000
O     15.59500000     -1.21900000      2.92600000
H     14.65400000     -1.05700000      2.85300000
H     15.96400000     -0.37400000      3.18500000
O    -15.25200000      9.59400000      0.69400000
H    -14.49000000     10.15800000      0.56600000
H    -14.88900000      8.76800000      1.01300000
O     10.47000000      5.09400000      2.56700000
H     11.22000000      5.68400000      2.65100000
H     10.57800000      4.46700000      3.28200000
O     11.69600000      2.80600000     -3.78800000
H     12.30600000      3.53400000     -3.67300000
H     11.44700000      2.84600000     -4.71200000
O     -0.39400000      9.23100000    -15.11700000
H     -0.68100000      8.84300000    -14.29100000
H      0.00200000      8.50500000    -15.59800000
O     18.08600000     -1.35700000     -1.76200000
H     17.72900000     -1.19800000     -2.63600000
H     17.51700000     -0.85800000     -1.17600000
O      8.27000000    -11.30300000      0.89000000
H      7.45400000    -11.22200000      0.39600000
H      8.95200000    -11.34900000      0.22000000
O      3.70300000     -1.81100000    -14.47700000
H      3.47400000     -0.88300000    -14.42400000
H      2.92200000     -2.23100000    -14.83700000
O    -16.38000000     -2.11700000     -6.93700000
H    -17.00800000     -1.62300000     -6.41000000
H    -15.53800000     -1.97400000     -6.50400000
O     -3.40500000      7.15100000     10.65300000
H     -3.64500000      7.94700000     11.12700000
H     -2.97600000      7.46500000      9.85800000
O     14.64100000      5.39600000     -6.91900000
H     13.72200000      5.60500000     -7.08600000
H     14.87700000      4.78300000     -7.61500000
O      6.57700000     -8.19100000      5.28700000
H      7.27800000     -8.19700000      5.93900000
H      6.86100000     -8.82100000      4.62500000
O     12.55600000     10.91900000      1.84100000
H     12.43900000     11.86200000      1.96000000
H     12.57600000     10.79900000      0.89100000
O     -9.88100000     -2.59900000      1.35800000
H    -10.35000000     -1.90500000      1.82200000
H     -9.96600000     -2.36900000      0.43300000
O     -5.07700000      1.91600000     13.79000000
H     -4.46100000      2.60800000     14.03200000
H     -5.43000000      2.19400000     12.94500000
O    -15.91700000      7.54600000      6.18800000
H    -15.30500000      6.84700000      5.96100000
H    -16.76400000      7.23600000      5.86800000
O     -0.90800000     -8.26600000      5.00100000
H     -0.12600000     -8.25600000      5.55300000
H     -0.71600000     -8.91800000      4.32700000
O     -3.17700000    -14.26200000     -3.83500000
H     -3.61000000    -15.00100000     -3.40700000
H     -3.86500000    -13.60200000     -3.92800000
O      5.19600000      4.98100000    -15.05800000
H      6.13000000      5.08700000    -14.87800000
H      5.05300000      5.46200000    -15.87300000
O     -5.09200000    -12.61400000     -3.69100000
H     -5.34200000    -11.88500000     -3.12300000
H     -5.61300000    -13.35300000     -3.37600000
O    -14.34800000      7.15700000      2.28400000
H    -13.70600000      6.59000000      2.71100000
H    -15.15900000      7.00800000      2.76900000
O    -14.14200000     -1.18100000      7.34400000
H    -14.98400000     -1.00600000      7.76500000
H    -13.59100000     -1.52600000      8.04700000
O     -2.59400000     -6.13500000     -5.25000000
H     -1.94300000     -5.43400000     -5.24400000
H     -2.42900000     -6.60800000     -6.06600000
O     -4.75700000    -13.29700000     -6.76200000
H     -5.18200000    -12.61900000     -6.23600000
H     -5.08100000    -14.12100000     -6.39700000
O     -2.67200000     -9.67100000    -11.95900000
H     -3.56900000     -9.42900000    -11.72700000
H     -2.34000000    -10.12900000    -11.18600000
O     -3.56300000    -12.27800000     -0.88000000
H     -2.76300000    -12.69700000     -0.56400000
H     -3.26600000    -11.45400000     -1.26500000
O      3.54700000      1.73100000      8.80800000
H      4.32600000      1.74800000      9.36300000
H      3.62800000      2.51000000      8.25700000
O      2.29600000     -9.79700000     -5.11500000
H      2.34400000     -8.88900000     -4.81500000
H      2.77800000    -10.29400000     -4.45400000
O      4.68700000     -7.57800000      1.47300000
H      4.33900000     -8.46800000      1.43700000
H      4.59600000     -7.24800000      0.57900000
O      9.23400000    -10.64900000     -7.76600000
H      9.97000000    -10.48800000     -8.35600000
H      8.58900000     -9.98000000     -7.99900000
O      2.05700000      8.08600000     -4.71300000
H      1.22700000      8.29500000     -5.14100000
H      2.61400000      7.75600000     -5.41800000
O     -6.08300000     -1.99200000    -13.26400000
H     -6.00400000     -2.90100000    -13.55400000
H     -5.44500000     -1.90900000    -12.55600000
O     -7.67000000    -10.66700000    -12.28900000
H     -8.12500000     -9.89100000    -11.96200000
H     -7.75500000    -10.61100000    -13.24100000
O    -12.34200000    -13.55800000      0.97800000
H    -11.87100000    -14.15200000      1.56200000
H    -11.67600000    -12.93800000      0.68000000
O      1.32400000     -8.09700000     10.61900000
H      0.43000000     -7.82500000     10.41000000
H      1.30100000     -8.29500000     11.55500000
O     -8.07100000    -16.07300000      2.54000000
H     -7.88000000    -16.05500000      1.60300000
H     -7.30900000    -15.66000000      2.94800000
O      6.01500000      9.20000000     12.74800000
H      6.85500000      8.92000000     12.38400000
H      5.66000000      8.41300000     13.16100000
O      6.88400000     13.19000000     10.00400000
H      6.34500000     12.44300000     10.26300000
H      7.78400000     12.89900000     10.15300000
O      1.10100000    -11.03200000     -7.22200000
H      1.61100000    -10.51600000     -6.59800000
H      0.25000000    -10.59400000     -7.25500000
O    -14.45600000     -4.52500000      8.55300000
H    -13.78600000     -4.43400000      7.87500000
H    -14.07000000     -5.12500000      9.19200000
O      8.18000000     -9.28300000      7.30200000
H      8.90200000     -9.17000000      7.92000000
H      8.40500000    -10.07500000      6.81400000
O    -10.58600000      4.00200000      6.23400000
H    -10.06500000      4.59800000      6.77200000
H    -11.08700000      3.48500000      6.86600000
O      5.96800000     10.42000000      3.17800000
H      5.40900000     10.79800000      3.85700000
H      5.42500000     10.42900000      2.38900000
O      1.35900000      2.15400000     13.90700000
H      1.51300000      2.10700000     12.96400000
H      0.52600000      1.70100000     14.03700000
O      8.61900000     15.97500000     -0.44800000
H      8.90400000     15.10800000     -0.73500000
H      7.84000000     16.15700000     -0.97500000
O     13.63200000      3.91900000      3.05000000
H     13.04000000      3.65700000      2.34500000
H     14.48600000      3.57900000      2.78500000
O     -4.77600000     -1.92900000     -1.21600000
H     -4.96000000     -0.99000000     -1.19600000
H     -5.38300000     -2.30600000     -0.58000000
O      7.18600000     -7.78000000     11.60700000
H      6.25800000     -8.01400000     11.59600000
H      7.45800000     -7.83300000     10.69000000
O    -16.34200000      3.36100000      3.34600000
H    -16.06900000      3.41300000      4.26200000
H    -15.54700000      3.11500000      2.87200000
O     14.70000000     -7.39000000      3.40900000
H     15.23300000     -7.45400000      2.61700000
H     15.27400000     -7.70200000      4.10900000
O      4.46600000     -6.38200000    -14.42300000
H      4.71200000     -6.33000000    -13.50000000
H      5.02800000     -5.74000000    -14.85700000
O    -12.87300000      8.80500000     -7.07600000
H    -12.71100000      8.83800000     -6.13300000
H    -13.05800000      9.71200000     -7.31900000
O      4.67600000      0.16600000     -6.42600000
H      5.55700000      0.38200000     -6.12000000
H      4.81600000     -0.30900000     -7.24500000
O      1.88800000     -7.69600000      6.04400000
H      2.64300000     -8.27400000      5.93300000
H      1.88100000     -7.49000000      6.97900000
O      4.16800000     -9.74800000     -0.32000000
H      3.44900000    -10.22600000     -0.73200000
H      4.92700000    -10.32300000     -0.41900000
O     11.47100000     -6.33600000     11.30900000
H     11.00300000     -6.15200000     10.49400000
H     11.88600000     -7.18600000     11.15900000
O      7.37600000      2.83300000    -11.20100000
H      6.94300000      2.20800000    -11.78300000
H      8.20400000      3.03200000    -11.63600000
O     -9.81600000     -8.70100000    -11.35300000
H     -9.70800000     -8.99200000    -10.44800000
H    -10.69400000     -8.31900000    -11.37900000
O      1.19700000      5.58200000    -14.43000000
H      0.90500000      5.74800000    -15.32700000
H      1.28600000      6.45300000    -14.04200000
O      1.52700000     15.66600000     -0.84700000
H      1.62600000     15.17600000     -1.66300000
H      0.88100000     15.16900000     -0.34500000
O     -9.74100000     11.37200000     -7.27500000
H     -9.60200000     11.21100000     -6.34200000
H    -10.52000000     11.92800000     -7.30800000
O     -2.08300000      7.53000000    -13.48600000
H     -2.41300000      7.59500000    -14.38200000
H     -2.84400000      7.26400000    -12.96900000
O      1.73000000     -2.30700000    -16.42400000
H      2.01000000     -2.52800000    -17.31200000
H      1.19300000     -1.52200000    -16.53100000
O    -11.18400000     -7.62100000      8.67600000
H    -10.56000000     -7.42200000      7.97800000
H    -10.74500000     -8.28500000      9.20700000
O     -2.82900000      7.86300000      7.98200000
H     -3.75700000      8.02900000      7.82100000
H     -2.40100000      8.70100000      7.80500000
O     13.62800000     -9.55000000      5.97500000
H     14.11200000    -10.10400000      6.58700000
H     14.09200000     -8.71300000      5.99000000
O      3.78300000     13.31200000     11.66900000
H      4.36800000     13.60500000     12.36800000
H      4.21500000     12.53900000     11.30400000
O     -5.71200000      0.47800000    -14.46200000
H     -4.75900000      0.49800000    -14.54600000
H     -5.89000000     -0.30100000    -13.93500000
O     -8.77600000    -14.33100000     -6.47700000
H     -9.03900000    -14.75100000     -7.29500000
H     -9.34000000    -14.72600000     -5.81200000
O      4.37500000      8.17600000     -9.07300000
H      3.67500000      7.80900000     -9.61400000
H      4.27600000      9.12400000     -9.16400000
O     13.63900000      2.26000000     -7.71600000
H     13.51500000      1.55100000     -8.34700000
H     13.30800000      3.03900000     -8.16300000
O     12.93700000      6.24900000     -4.47600000
H     12.96000000      6.55000000     -5.38400000
H     12.06200000      5.87500000     -4.37000000
O      0.38900000     16.89100000     -5.18000000
H      1.31500000     16.81000000     -4.95100000
H     -0.01800000     16.10600000     -4.81200000
O      9.16900000      6.09900000     13.91400000
H      9.04300000      5.35500000     13.32500000
H      8.32500000      6.54900000     13.91600000
O    -16.13000000     -2.19400000     -2.55900000
H    -16.54500000     -2.78900000     -3.18400000
H    -15.67200000     -1.55600000     -3.10500000
O    -15.17200000     -4.30600000     -1.24600000
H    -14.51200000     -3.91200000     -0.67500000
H    -15.47300000     -3.58500000     -1.79800000
O     -2.31900000     10.25900000     -6.10600000
H     -3.06000000     10.68500000     -6.53700000
H     -2.42000000      9.33100000     -6.31800000
O      9.86300000      9.25800000      7.74600000
H      9.08400000      9.10800000      8.28100000
H     10.37400000      8.45400000      7.83700000
O     -8.28900000      4.35800000     -8.99700000
H     -9.01300000      3.75700000     -9.17200000
H     -8.49300000      5.13600000     -9.51700000
O     -7.77900000     -1.74400000      9.51900000
H     -7.48300000     -1.10300000      8.87300000
H     -7.76700000     -2.57900000      9.05100000
O     -2.86400000      6.69300000     16.05300000
H     -3.29400000      5.97300000     15.59200000
H     -2.00000000      6.34800000     16.28200000
O     -6.13200000     12.32000000     10.94300000
H     -6.34900000     11.41900000     11.18300000
H     -6.73200000     12.85700000     11.46100000
O      2.68700000     15.95700000      8.08100000
H      2.60700000     15.54000000      7.22300000
H      3.42900000     15.51500000      8.49400000
O     16.84800000     -4.90200000      0.49200000
H     16.54600000     -5.68300000      0.95500000
H     17.16000000     -4.31900000      1.18500000
O      6.39300000    -11.20300000     -1.11100000
H      6.40400000    -10.98300000     -2.04300000
H      6.42700000    -12.16000000     -1.09100000
O      4.03600000     -2.47300000      3.00100000
H      3.18600000     -2.85400000      2.78100000
H      3.82300000     -1.67800000      3.49100000
O      5.85400000      1.92600000     15.00800000
H      5.13400000      1.29500000     15.00500000
H      5.92100000      2.21800000     14.09900000
O      5.61400000     -9.74800000     -4.89900000
H      4.82300000     -9.89500000     -4.38000000
H      5.35800000     -9.08600000     -5.54200000
O     15.68500000     -7.04200000     -3.83700000
H     16.04800000     -6.70700000     -3.01700000
H     15.07000000     -7.72400000     -3.56600000
O      4.87500000     -7.18400000     -1.43300000
H      5.82600000     -7.07400000     -1.44000000
H      4.74400000     -8.12600000     -1.32800000
O      5.04400000    -13.61100000     -7.22200000
H      5.90600000    -13.72200000     -6.82100000
H      4.42600000    -13.85800000     -6.53300000
O     12.03700000     -8.89600000     -7.20500000
H     11.39500000     -8.70300000     -7.88800000
H     12.86200000     -8.55000000     -7.54700000
O     -6.49200000      1.47300000      3.60100000
H     -7.28800000      1.57000000      4.12400000
H     -6.48600000      0.55100000      3.34300000
O      1.03600000      4.94500000     14.54100000
H      0.62900000      4.92300000     15.40700000
H      1.55600000      4.14300000     14.49900000
O    -13.89100000     -3.07800000      0.83000000
H    -13.05800000     -2.63800000      0.66200000
H    -14.47900000     -2.37700000      1.11200000
O     -3.16300000     14.41100000      1.60000000
H     -3.39300000     15.32800000      1.45200000
H     -2.21200000     14.38300000      1.50000000
O      5.70300000    -12.44900000     -3.72800000
H      6.11500000    -12.01400000     -4.47500000
H      6.23500000    -13.23200000     -3.58400000
O     -4.96400000     -4.42300000     -4.68300000
H     -5.11800000     -4.98900000     -3.92600000
H     -4.33100000     -4.90300000     -5.21600000
O     -4.73100000     -9.40900000     11.98900000
H     -5.48100000     -8.83300000     12.13500000
H     -4.69400000     -9.95800000     12.77100000
O     12.86500000     -0.88400000      3.29400000
H     11.96800000     -1.21800000      3.29100000
H     12.83700000     -0.12700000      3.87800000
O     -4.07400000      4.74600000     -8.09000000
H     -4.72900000      4.04800000     -8.09200000
H     -3.36600000      4.40700000     -7.54100000
O    -12.91900000     10.47200000      3.11300000
H    -13.22300000      9.57900000      3.27700000
H    -13.54800000     11.02800000      3.57300000
O      1.72800000      4.04700000     -4.26600000
H      2.25300000      3.27600000     -4.48000000
H      2.11700000      4.38500000     -3.45900000
O      0.26100000      6.44300000     10.93800000
H      0.09900000      5.85300000     10.20300000
H      0.87500000      7.09200000     10.59400000
O      6.14000000      4.33900000      4.25100000
H      6.09500000      5.20800000      4.64900000
H      6.78100000      4.43200000      3.54600000
O    -13.43600000      3.77900000    -10.81300000
H    -13.17500000      4.69100000    -10.93600000
H    -13.38900000      3.64200000     -9.86600000
O     14.00300000      5.37300000     -0.49200000
H     14.05000000      4.55200000     -0.00200000
H     14.88300000      5.74300000     -0.42500000
O     -1.28600000     10.51000000      5.71600000
H     -1.40600000      9.58600000      5.49800000
H     -1.44500000     10.55700000      6.65900000
O      5.90400000      1.14000000    -13.10900000
H      5.32800000      1.62800000    -13.69800000
H      6.31100000      0.47700000    -13.66800000
O      2.06000000     -5.72300000    -15.65100000
H      1.58300000     -6.50500000    -15.37100000
H      2.82900000     -5.69500000    -15.08200000
O     -2.41000000     -4.31300000      3.04000000
H     -2.70700000     -3.44600000      3.31600000
H     -3.16500000     -4.88300000      3.18700000
O    -12.44400000     -1.30100000      9.46400000
H    -11.70700000     -0.94900000      8.96400000
H    -12.70900000     -0.58200000     10.03800000
O      2.71900000     -8.95700000    -13.53300000
H      3.38500000     -9.40500000    -14.05400000
H      3.21800000     -8.45000000    -12.89200000
O      7.88600000     -4.61100000     -1.86100000
H      8.06900000     -4.40300000     -0.94500000
H      7.13700000     -4.05900000     -2.08800000
O     -7.31500000     -7.57500000     -4.19400000
H     -7.14600000     -6.65800000     -3.98000000
H     -6.51600000     -8.03300000     -3.93200000
O     -7.85300000      6.83600000    -13.85700000
H     -8.40500000      6.39800000    -13.20800000
H     -7.16600000      6.20000000    -14.05500000
O     -1.74400000     -9.08100000     12.28300000
H     -2.61500000     -9.47700000     12.28900000
H     -1.85400000     -8.25100000     12.74700000
O      7.37100000     -8.86200000     -8.75100000
H      7.50200000     -8.20500000     -9.43300000
H      6.47500000     -8.71800000     -8.44800000
O    -11.31700000      6.49800000      1.34500000
H    -10.79600000      6.94200000      2.01500000
H    -11.81000000      7.20100000      0.92100000
O      1.12700000    -17.82100000     -0.48700000
H      0.84900000    -18.66700000     -0.83800000
H      1.07400000    -17.22300000     -1.23200000
O     -1.01300000     14.82000000     -3.97200000
H     -1.78200000     14.78200000     -4.54200000
H     -0.38400000     14.22400000     -4.37900000
O     -8.89300000     -3.65000000     -8.37600000
H     -9.81100000     -3.58400000     -8.11200000
H     -8.86700000     -3.26000000     -9.25000000
O     11.08300000      7.72100000     11.44700000
H     11.77100000      7.84700000     10.79300000
H     11.54900000      7.69700000     12.28300000
O     -2.92500000      3.31100000     -3.94900000
H     -3.73500000      2.83200000     -3.77500000
H     -2.23000000      2.66900000     -3.80100000
O      7.32500000     13.79400000     -2.14900000
H      7.13100000     12.97400000     -2.60300000
H      6.50000000     14.27800000     -2.16800000
O      0.35700000     -6.89200000     -4.16000000
H     -0.22100000     -6.18400000     -3.87600000
H      0.72400000     -7.24100000     -3.34800000
O     -5.41900000     -8.94400000    -11.77500000
H     -6.04100000     -8.28200000    -12.07700000
H     -5.90400000     -9.76800000    -11.82300000
O     -5.17300000      8.63300000      1.29600000
H     -5.25800000      7.77300000      0.88400000
H     -5.11400000      8.44400000      2.23300000
O      3.63400000    -16.34100000     -3.61300000
H      3.85100000    -17.26700000     -3.72800000
H      2.73000000    -16.26800000     -3.92000000
O     -8.44700000    -11.47200000      6.35600000
H     -8.98800000    -11.23600000      7.11000000
H     -8.99200000    -11.26600000      5.59700000
O      4.07700000      2.95600000      5.38200000
H      4.36800000      3.31400000      6.22100000
H      4.77200000      3.19300000      4.76800000
O      1.60000000     -7.85700000      2.97700000
H      2.24700000     -7.17900000      2.78300000
H      0.75500000     -7.42600000      2.84300000
O     -9.51500000      7.60000000     -5.30800000
H     -8.64300000      7.23500000     -5.16000000
H     -9.79300000      7.22600000     -6.14500000
O     -0.73100000     -4.53900000     -3.23000000
H     -0.41200000     -3.71900000     -3.60500000
H     -0.39200000     -4.54200000     -2.33500000
O     -4.78000000     -0.95400000     12.80700000
H     -4.20600000     -0.26000000     12.48200000
H     -5.65100000     -0.71000000     12.49700000
O      4.37300000    -13.30200000     11.25100000
H      4.39800000    -13.75300000     12.09500000
H      4.05400000    -12.42300000     11.45800000
O     -6.82500000      0.05900000      7.72800000
H     -6.27500000     -0.28200000      7.02200000
H     -7.48600000      0.58900000      7.28200000
O     -1.21600000     -2.21300000     15.30600000
H     -1.88400000     -2.80000000     14.95200000
H     -0.54100000     -2.79800000     15.64800000
O      5.15900000     14.09400000      5.80200000
H      5.76400000     14.69500000      5.36900000
H      4.43900000     14.65000000      6.09800000
O      9.34400000      0.90300000      3.00700000
H      8.84700000      0.15200000      2.68300000
H      9.43400000      0.74300000      3.94700000
O      5.70200000     13.91800000      1.90000000
H      6.24500000     14.70200000      1.81700000
H      6.30700000     13.23900000      2.19900000
O      0.76400000     -0.18600000      5.71000000
H      1.11600000     -1.06400000      5.85900000
H      1.53800000      0.36700000      5.60300000
O    -15.09600000      4.96900000     -3.64300000
H    -15.03000000      5.51300000     -4.42800000
H    -15.46800000      5.55100000     -2.98000000
O    -11.77400000     -6.68400000     -6.52300000
H    -11.35400000     -7.53200000     -6.66500000
H    -11.14300000     -6.04500000     -6.85700000
O     12.49500000    -13.15600000      0.83000000
H     12.88100000    -13.82000000      0.25800000
H     12.87700000    -12.33100000      0.53200000
O      6.96300000     -8.63200000    -12.54000000
H      7.39500000     -8.84100000    -11.71200000
H      6.08200000     -8.35700000    -12.28800000
O     -2.96200000      3.94400000     14.07100000
H     -3.86500000      4.26000000     14.09300000
H     -2.54200000      4.46300000     13.38500000
O      9.92700000      6.02300000    -11.39900000
H     10.84600000      6.02600000    -11.66700000
H      9.62400000      5.13600000    -11.59400000
O      0.06500000      3.12700000     16.73500000
H      0.67900000      2.39400000     16.75900000
H     -0.73800000      2.75500000     16.36900000
O     -0.57800000     -0.01800000     13.74000000
H     -0.76900000     -0.86900000     14.13500000
H     -0.54200000     -0.19300000     12.80000000
O     -1.07500000     -9.84200000      8.28400000
H     -1.79500000     -9.70200000      8.90100000
H     -0.55800000     -9.03800000      8.33500000
O     -1.41900000    -14.74700000      1.27800000
H     -1.36000000    -15.65700000      1.56800000
H     -2.30200000    -14.47300000      1.52500000
O     -3.07500000     11.83600000      3.77300000
H     -3.50500000     12.53700000      4.26300000
H     -2.30300000     11.61700000      4.29500000
O    -10.05200000      5.00900000    -13.22200000
H    -10.96400000      4.81300000    -13.00600000
H     -9.98200000      4.82300000    -14.15800000
O      2.24000000     -3.36200000      8.48800000
H      2.12800000     -4.27900000      8.73700000
H      1.69600000     -3.25700000      7.70800000
O     -3.92300000     -1.74500000    -11.29800000
H     -3.31800000     -2.48400000    -11.23600000
H     -3.50500000     -1.14500000    -11.91600000
O     -1.31000000    -15.26700000     -5.61700000
H     -2.03200000    -14.79500000     -5.20100000
H     -0.74400000    -14.57900000     -5.96700000
O      3.21900000     -9.39300000     -9.67600000
H      2.31600000     -9.14400000     -9.48100000
H      3.38100000    -10.15700000     -9.12300000
O      8.95600000    -12.10600000      6.72300000
H      9.20300000    -12.79600000      7.33900000
H      9.75900000    -11.92300000      6.23500000
O      1.31500000     -6.08100000    -10.05100000
H      0.90200000     -6.91000000     -9.81000000
H      2.25400000     -6.24800000     -9.96900000
O      0.59200000      4.93000000     -7.46100000
H     -0.30700000      4.61200000     -7.55200000
H      0.53800000      5.61400000     -6.79400000
O     -5.41800000     12.89100000      2.31500000
H     -4.50800000     13.17200000      2.41200000
H     -5.93300000     13.65600000      2.57300000
O      5.73600000     -0.55300000     13.26400000
H      6.11400000     -0.87100000     12.44400000
H      6.30700000     -0.90800000     13.94500000
O      3.08000000      4.46800000     -1.68700000
H      3.57500000      3.75300000     -1.28700000
H      3.73200000      4.96300000     -2.18400000
O     -6.66200000     11.03300000    -12.43600000
H     -7.20900000     11.50000000    -11.80400000
H     -5.88800000     10.77400000    -11.93700000
O    -11.54000000      9.67700000     -4.78100000
H    -10.67500000      9.86200000     -5.14600000
H    -11.45500000      8.80600000     -4.39200000
O      7.45400000     -0.88100000     -4.40900000
H      7.56500000      0.02300000     -4.70100000
H      7.69100000     -1.41000000     -5.17100000
O     -5.97600000      2.66900000     -8.99300000
H     -6.54800000      3.34600000     -8.63100000
H     -6.34600000      2.47700000     -9.85400000
O     11.32500000     -1.69300000     -6.91700000
H     11.68600000     -1.35400000     -6.09800000
H     11.80700000     -1.22900000     -7.60100000
O     -3.01200000     -8.35900000      9.59400000
H     -2.32800000     -7.73800000      9.84200000
H     -3.83100000     -7.90000000      9.77900000
O      2.01800000     -6.42000000      8.24100000
H      2.94600000     -6.18700000      8.22700000
H      1.85100000     -6.68000000      9.14700000
O      1.23800000     -2.91100000     -9.61000000
H      1.94800000     -3.15000000     -9.01500000
H      0.52600000     -3.51200000     -9.38800000
O      9.40200000     -0.76900000    -13.02600000
H      8.71500000     -0.55100000    -13.65500000
H      8.95000000     -1.25000000    -12.33300000
O     -8.55200000     10.45500000     -4.69100000
H     -7.74600000     10.26800000     -5.17200000
H     -8.62100000      9.74400000     -4.05400000
O     -8.72800000     -2.11600000      6.42300000
H     -9.24700000     -2.84100000      6.07500000
H     -7.91900000     -2.52600000      6.72900000
O      4.24600000     -5.68600000    -10.08900000
H      4.43800000     -5.48000000     -9.17500000
H      4.05600000     -4.83900000    -10.49200000
O     -7.75100000     -2.58800000     -6.09800000
H     -7.14100000     -3.32500000     -6.12900000
H     -8.11200000     -2.53900000     -6.98300000
O     -2.25600000      9.46500000    -10.17100000
H     -1.69300000      8.71100000     -9.99400000
H     -1.85600000      9.89100000    -10.92800000
O      2.78400000    -14.23700000      0.12200000
H      3.19500000    -13.72800000      0.82100000
H      3.43000000    -14.90800000     -0.09600000
O    -12.52000000     -7.82000000      5.24800000
H    -11.86400000     -7.33200000      5.74600000
H    -13.33600000     -7.34200000      5.39500000
O    -10.09200000      9.25200000      0.73500000
H    -10.23700000     10.11100000      0.34000000
H     -9.71200000      9.44300000      1.59200000
O     -1.19700000     -9.00400000      1.09100000
H     -1.20900000     -9.73400000      1.71100000
H     -0.29200000     -8.69200000      1.10700000
O      8.42300000    -13.43800000      2.25100000
H      8.09400000    -12.77900000      1.64000000
H      9.28500000    -13.11300000      2.51300000
O     -9.24200000     -9.82600000     -1.56600000
H     -9.23400000     -8.88500000     -1.39400000
H     -8.39500000    -10.00200000     -1.97600000
O     -7.57600000     13.37900000     -7.17800000
H     -7.50100000     13.80800000     -8.03000000
H     -8.45200000     12.99200000     -7.18100000
O     16.44600000     -0.05200000     -0.21600000
H     16.91000000      0.69400000     -0.59700000
H     15.68500000      0.33600000      0.21700000
O     11.03800000      6.61700000      5.91600000
H     10.44900000      5.89300000      6.12700000
H     10.50800000      7.21200000      5.38500000
O     -9.61500000     -9.67600000     -4.67100000
H     -8.80600000     -9.22900000     -4.91800000
H     -9.56300000     -9.75800000     -3.71900000
O     13.29300000     -0.95400000      9.46700000
H     12.61200000     -1.28100000      8.87900000
H     13.50100000     -1.69900000     10.03000000
O      7.14300000    -14.84300000     -3.82400000
H      6.70300000    -15.65000000     -3.55800000
H      8.00100000    -14.88800000     -3.40200000
O     -5.72200000     -5.58400000     -2.33600000
H     -5.95700000     -6.31200000     -1.76000000
H     -6.55000000     -5.31800000     -2.73600000
O    -11.30700000     10.29100000      6.73600000
H    -11.91300000     10.97300000      7.02600000
H    -10.52300000     10.42600000      7.26900000
O     12.19700000     -3.79000000      1.40600000
H     13.06700000     -3.47400000      1.16300000
H     11.68900000     -2.99500000      1.56400000
O      4.59000000      8.74000000     -1.07700000
H      3.64100000      8.72300000     -1.20600000
H      4.95000000      8.43500000     -1.91000000
O     -4.49900000     -1.83200000     -4.17800000
H     -4.65400000     -1.83500000     -3.23400000
H     -4.64300000     -2.73900000     -4.44800000
O      3.58000000     15.80600000      2.35800000
H      4.14500000     15.08800000      2.64300000
H      3.74700000     15.88400000      1.41900000
O    -11.36100000    -11.04900000      0.12600000
H    -11.39300000    -10.32100000      0.74700000
H    -10.95500000    -10.67800000     -0.65800000
O     10.46300000      3.13700000      4.73100000
H      9.81500000      2.45400000      4.90300000
H     10.60300000      3.55400000      5.58100000
O     -0.38800000    -15.31100000     10.04400000
H     -0.44000000    -14.41600000      9.71100000
H      0.54700000    -15.51300000     10.04500000
O     12.75300000      7.45300000      9.52800000
H     13.29600000      7.66300000      8.76800000
H     13.20100000      6.71800000      9.94700000
O    -11.70400000     -8.85400000      1.86000000
H    -12.21300000     -8.04400000      1.84000000
H    -12.17400000     -9.41700000      2.47500000
O     -6.15300000     12.05600000     -3.36700000
H     -5.23800000     11.78700000     -3.28000000
H     -6.56000000     11.35700000     -3.88000000
O     12.73400000     -1.13400000      6.45200000
H     13.45400000     -0.77100000      5.93600000
H     13.00000000     -2.03500000      6.63500000
O     12.08900000     -8.07700000     -4.43100000
H     12.23600000     -8.36800000     -5.33000000
H     11.46400000     -7.35600000     -4.51100000
O     -9.55700000      4.24800000     12.86400000
H    -10.41700000      4.45800000     12.50100000
H     -9.74700000      3.80800000     13.69300000
O      1.15800000     -8.46200000    -15.80200000
H      0.55500000     -9.19600000    -15.92100000
H      1.60800000     -8.65200000    -14.98000000
O     10.63600000      2.97400000     -1.21100000
H     11.06200000      2.99900000     -2.06800000
H     10.60000000      3.89000000     -0.93500000
O     10.85000000      8.70500000     -6.36300000
H     10.68700000      8.32300000     -5.50100000
H     11.16300000      9.59000000     -6.17700000
O      5.10100000      5.38100000     -3.37300000
H      5.50900000      4.51900000     -3.28800000
H      5.83600000      5.99300000     -3.39400000
O     14.24000000      7.27400000      7.32400000
H     14.65500000      7.78600000      6.63000000
H     13.85500000      6.52400000      6.87100000
O     -8.60500000      8.72200000      9.84000000
H     -7.86000000      8.24400000      9.47600000
H     -8.56300000      9.58300000      9.42500000
O    -16.89900000     -5.36600000      0.80800000
H    -16.52400000     -5.11000000     -0.03500000
H    -16.51700000     -6.22500000      0.98800000
O     -3.93600000      9.88400000     -2.83200000
H     -3.46500000      9.72400000     -2.01400000
H     -3.44900000     10.59200000     -3.25400000
O      0.25700000    -10.29700000     -2.95600000
H      0.16100000    -10.92300000     -3.67400000
H      0.55300000     -9.49100000     -3.37900000
O      7.49200000     -1.38600000     -8.45000000
H      7.87500000     -1.69200000     -7.62800000
H      8.17600000     -0.84800000     -8.84800000
O     11.18500000     10.06900000     -9.31500000
H     10.96900000     10.40100000     -8.44400000
H     10.43400000      9.52600000     -9.55700000
O     -5.87000000      6.76300000     -4.75200000
H     -5.54400000      6.48200000     -3.89700000
H     -6.36900000      6.01400000     -5.07700000
O     -6.06500000      9.69100000      6.78700000
H     -6.68300000     10.19100000      6.25500000
H     -5.44100000     10.34200000      7.10500000
O      4.90700000     -4.70300000     -4.14800000
H      5.62500000     -4.30400000     -3.65500000
H      4.20000000     -4.05900000     -4.10400000
O     -5.64500000      0.78000000     -1.36100000
H     -5.38700000      1.06800000     -2.23600000
H     -6.54300000      1.09400000     -1.26000000
O      1.20400000     12.17900000     -9.17800000
H      1.42100000     11.60100000     -8.44700000
H      1.28600000     13.06200000     -8.81700000
O     -5.38800000      3.31300000      7.09700000
H     -5.04200000      2.43400000      6.94000000
H     -6.12900000      3.17700000      7.68700000
O      5.52300000     -3.86300000    -15.07700000
H      4.78200000     -3.30200000    -14.84600000
H      5.50700000     -3.90000000    -16.03300000
O      7.43900000     -6.64000000    -10.52100000
H      8.09200000     -5.94600000    -10.60800000
H      6.66300000     -6.29500000    -10.96300000
O      7.79800000     -7.17700000      8.88900000
H      7.86000000     -7.80800000      8.17200000
H      8.59200000     -6.64800000      8.81300000
O     -8.29600000    -12.90100000      2.78500000
H     -7.63900000    -13.37400000      3.29700000
H     -9.10000000    -13.40700000      2.90200000
O     12.89600000     -3.69800000      6.51400000
H     11.99300000     -3.94300000      6.31000000
H     13.36000000     -3.77700000      5.68100000
O      5.13100000    -10.07000000     10.49300000
H      4.68300000     -9.52100000      9.85000000
H      4.78400000     -9.78100000     11.33800000
O    -13.28300000    -12.29500000     -2.02400000
H    -12.55500000    -12.53500000     -1.45000000
H    -12.89600000    -12.25500000     -2.89800000
O     10.21400000     13.99700000      5.14100000
H     10.25100000     13.04200000      5.19500000
H     11.04600000     14.24700000      4.73900000
O     -4.73800000     -6.16100000      2.60500000
H     -4.24700000     -6.69200000      1.97700000
H     -5.26400000     -6.79300000      3.09400000
O     -6.02700000    -15.17200000      4.00500000
H     -6.21500000    -16.10400000      4.11100000
H     -6.36300000    -14.76700000      4.80500000
O    -14.80300000     -8.47200000     -5.72000000
H    -14.24500000     -7.81800000     -5.29900000
H    -14.65500000     -9.27300000     -5.21800000
O     12.59400000      3.74600000     -9.72100000
H     11.67200000      3.74800000     -9.97700000
H     13.06700000      3.96200000    -10.52400000
O     -3.03600000     13.93700000    -10.33100000
H     -2.82800000     13.62300000     -9.45100000
H     -3.91400000     13.59700000    -10.50600000
O     -0.19300000      6.63900000     -1.61100000
H     -0.95100000      7.12100000     -1.27900000
H      0.18000000      6.21700000     -0.83700000
O    -15.54600000      2.22300000     -0.22800000
H    -16.45500000      2.09400000      0.04300000
H    -15.22200000      2.92000000      0.34200000
O     16.27800000     -2.98400000     -5.13500000
H     16.39700000     -3.37200000     -4.26800000
H     16.16200000     -3.73300000     -5.71800000
O    -13.91700000      5.80500000      4.78300000
H    -13.24300000      5.13900000      4.64900000
H    -13.42800000      6.60900000      4.95800000
O     10.31900000     -3.41000000     14.90200000
H      9.49200000     -2.97000000     14.70800000
H     10.46500000     -3.98800000     14.15300000
O    -10.55300000     -4.76800000      2.73700000
H    -10.26400000     -3.94900000      2.33500000
H     -9.78000000     -5.33200000      2.71300000
O     -3.06800000     -1.10200000     16.99100000
H     -3.76600000     -0.55700000     16.62800000
H     -2.52000000     -1.32200000     16.23800000
O     -5.44600000     -5.17900000     -9.91300000
H     -6.16700000     -5.56900000     -9.41900000
H     -5.87400000     -4.59900000    -10.54300000
O     -3.49000000     -3.55500000     14.50500000
H     -4.27800000     -4.03900000     14.75400000
H     -3.81800000     -2.72800000     14.15100000
O     -0.88600000    -15.28100000      5.43000000
H     -0.14100000    -14.93500000      5.92100000
H     -0.52600000    -15.50200000      4.57100000
O      8.23200000      8.97000000     -7.47000000
H      9.00800000      8.70100000     -6.97900000
H      8.35400000      8.58900000     -8.33900000
O     -1.49200000    -16.99900000     -7.93400000
H     -1.38400000    -16.39000000     -8.66500000
H     -1.43900000    -16.44700000     -7.15300000
O     12.35500000     -6.12200000      4.12900000
H     13.14500000     -6.64600000      3.99700000
H     12.04000000     -5.93700000      3.24400000
O      9.20600000    -12.50100000     -3.51700000
H      9.59300000    -13.01700000     -4.22400000
H      8.87600000    -11.71200000     -3.94800000
O    -14.65600000     -3.79100000     -5.08900000
H    -15.58900000     -3.99300000     -5.15700000
H    -14.21700000     -4.61000000     -5.32000000
O    -11.67100000    -11.72400000      6.45300000
H    -12.46400000    -11.39800000      6.87900000
H    -11.43700000    -11.03900000      5.82700000
O    -10.29000000      5.99800000     -7.41100000
H    -10.49800000      5.35300000     -6.73500000
H    -11.02700000      5.95400000     -8.02000000
O      0.59200000      0.06500000     16.83800000
H     -0.35200000     -0.09200000     16.82100000
H      0.95500000     -0.59700000     16.25000000
O     -9.93000000     -1.87500000     -1.24500000
H     -9.27400000     -1.79600000     -1.93800000
H    -10.41300000     -1.04900000     -1.27600000
O      3.44500000      8.08700000      3.05700000
H      2.60600000      7.80400000      3.42100000
H      3.27300000      8.96300000      2.71200000
O     10.30900000      5.38000000     -0.13800000
H     10.59400000      5.33100000      0.77400000
H      9.58200000      6.00300000     -0.12800000
O     14.13400000      4.28000000     -3.00100000
H     13.75200000      4.90100000     -3.62100000
H     14.27900000      4.79300000     -2.20700000
O      1.75500000      1.62700000     11.10100000
H      2.31300000      1.55700000     10.32700000
H      1.11500000      0.92200000     10.99900000
O     -3.68700000      4.42800000    -12.67200000
H     -3.60100000      4.91200000    -11.85000000
H     -4.38400000      4.88100000    -13.14500000
O     15.16200000      1.08100000      9.55600000
H     16.09500000      0.89000000      9.45600000
H     14.74100000      0.22200000      9.55900000
O      9.56400000     -9.15300000     10.60000000
H     10.25700000     -9.26900000      9.95000000
H     10.02600000     -9.09400000     11.43600000
O     14.26500000     -5.45800000      8.25500000
H     13.56400000     -5.87200000      8.75800000
H     13.82100000     -4.79600000      7.72500000
O     12.67400000     -0.68400000     -9.46400000
H     13.15000000     -1.02700000    -10.22000000
H     13.30300000     -0.73300000     -8.74400000
O    -14.81800000      0.12700000     -3.34600000
H    -15.43300000      0.48600000     -3.98500000
H    -14.66400000      0.84500000     -2.73200000
O     -2.40500000    -13.08500000      4.24100000
H     -2.11600000    -13.89600000      4.65900000
H     -2.95100000    -13.37400000      3.51000000
O     -7.73000000      6.46500000     12.63500000
H     -8.44100000      5.82800000     12.57800000
H     -8.13700000      7.30000000     12.40200000
O     -3.05200000    -12.71100000     12.41500000
H     -3.00100000    -13.56600000     12.84400000
H     -2.66500000    -12.10300000     13.04500000
O      0.11600000      6.54600000    -11.71300000
H      0.24500000      5.59800000    -11.74000000
H     -0.72100000      6.68600000    -12.15400000
O      3.24100000    -12.19300000     -8.80000000
H      3.96800000    -12.59700000     -8.32600000
H      2.60000000    -11.98200000     -8.12200000
O    -12.78700000      7.53200000     -1.09800000
H    -12.00800000      7.35600000     -1.62600000
H    -13.47400000      7.71500000     -1.73900000
O      2.19000000      6.66900000     16.97200000
H      2.25200000      5.74200000     16.74100000
H      1.54900000      6.69700000     17.68200000
O      3.06300000     -4.14100000     -7.72400000
H      3.90300000     -3.68600000     -7.65200000
H      2.75500000     -4.21800000     -6.82100000
O    -12.91600000      6.46300000    -10.91400000
H    -12.07800000      6.92600000    -10.89900000
H    -13.32800000      6.68900000    -10.08000000
O    -15.81500000     -1.05400000      0.93200000
H    -16.73700000     -0.81400000      0.83800000
H    -15.40500000     -0.74500000      0.12400000
O     -7.93400000    -12.09800000     -7.93100000
H     -8.31800000    -12.79500000     -7.39900000
H     -8.60700000    -11.89500000     -8.58100000
O    -16.19100000      5.31500000      0.31200000
H    -16.09100000      5.98900000     -0.36100000
H    -15.32400000      5.24400000      0.71100000
O      4.13400000     -7.79600000     15.19400000
H      3.44200000     -7.61900000     15.83100000
H      4.90600000     -7.98800000     15.72600000
O      2.24200000     -5.22800000      5.00800000
H      1.77000000     -6.05600000      5.09100000
H      3.16700000     -5.47500000      5.03300000
O      5.40200000    -12.56800000      8.21700000
H      5.79000000    -12.24300000      9.02900000
H      4.47600000    -12.33300000      8.28400000
O     10.15900000      4.29100000      7.11700000
H      9.49000000      4.23000000      7.79900000
H     10.98900000      4.24100000      7.59000000
O     -5.24300000    -11.86800000     -8.97600000
H     -6.17500000    -12.06600000     -9.06200000
H     -4.94000000    -12.44400000     -8.27400000
O      7.47000000     -2.58400000    -11.60000000
H      6.69500000     -2.38100000    -11.07600000
H      8.04500000     -3.06300000    -11.00300000
O      5.04800000     11.18700000     10.94000000
H      4.62800000     10.61300000     10.29900000
H      5.29100000     10.60500000     11.66000000
O      3.21400000      5.99000000     12.93900000
H      2.39900000      5.51300000     13.09500000
H      3.34100000      6.51300000     13.73000000
O      3.90300000      8.98800000    -12.91800000
H      3.14100000      8.70800000    -12.41100000
H      4.55700000      8.30600000    -12.76300000
O     -1.21400000     -7.27900000    -15.19300000
H     -1.72700000     -7.35600000    -15.99700000
H     -0.32100000     -7.50200000    -15.45500000
O     -9.86400000     13.35400000     -3.82700000
H     -9.07700000     12.82100000     -3.71500000
H     -9.97200000     13.42600000     -4.77500000
O     -5.42300000     17.05400000     -0.94100000
H     -5.17700000     16.42900000     -1.62300000
H     -4.58900000     17.39700000     -0.61900000
O     10.38800000    -10.77500000     -0.65400000
H     10.23500000     -9.98900000     -1.17800000
H     11.31500000    -10.97500000     -0.78700000
O     16.66200000     -4.96900000     -2.11900000
H     17.52800000     -4.95200000     -2.52700000
H     16.82100000     -4.72000000     -1.20900000
O     -2.30200000    -13.44000000     -7.95100000
H     -3.22700000    -13.34600000     -7.72100000
H     -1.85300000    -12.79300000     -7.40700000
O      7.00500000      2.29200000      1.13600000
H      7.90200000      2.15800000      0.83100000
H      6.99900000      3.18600000      1.47900000
O     -1.97100000    -11.44800000     -4.82600000
H     -2.64500000    -10.80600000     -5.04900000
H     -2.41000000    -12.29500000     -4.90900000
O     -6.21100000     15.54800000      3.27900000
H     -6.71700000     15.83700000      2.52000000
H     -5.43700000     16.11200000      3.27900000
O      8.06600000      7.96900000    -12.72800000
H      8.63800000      7.33700000    -12.29300000
H      7.20000000      7.56200000    -12.70800000
O    -12.94300000     -2.88000000    -12.90000000
H    -13.87300000     -3.10300000    -12.95600000
H    -12.76400000     -2.83600000    -11.96100000
O    -14.61800000     -8.12600000      2.94100000
H    -14.66400000     -7.31700000      3.44900000
H    -15.28600000     -8.69200000      3.32900000
O     -0.75700000     -4.23100000     11.63100000
H     -1.33700000     -3.47000000     11.60300000
H      0.11600000     -3.87400000     11.46900000
O     16.30600000      4.56900000      6.09700000
H     15.63800000      4.95800000      5.53200000
H     15.83800000      3.89900000      6.59500000
O      5.85100000     -2.35300000     -2.82900000
H      4.96700000     -1.98500000     -2.82300000
H      6.33500000     -1.80100000     -3.44300000
O      5.20400000     -0.73100000    -11.35900000
H      5.04700000     -0.13900000    -10.62300000
H      5.38000000     -0.15200000    -12.10000000
O      2.45800000      0.92100000    -16.39900000
H      1.55000000      0.87500000    -16.09900000
H      2.86900000      1.56200000    -15.82000000
O     10.24900000      6.80500000     -4.30600000
H      9.58900000      7.08100000     -3.67100000
H      9.79900000      6.16400000     -4.85600000
O      7.91200000     10.98200000     -3.45900000
H      8.41200000     10.40900000     -2.87700000
H      7.05200000     10.56700000     -3.52300000
O    -11.87800000     -0.90500000    -14.37100000
H    -11.25100000     -0.46300000    -13.79900000
H    -12.30300000     -1.55100000    -13.80700000
O     16.02900000      6.21700000      3.62500000
H     15.95200000      5.56500000      2.92700000
H     16.54700000      6.92200000      3.23800000
O      1.18600000    -15.75200000      3.52500000
H      1.02200000    -14.81800000      3.39100000
H      2.05100000    -15.90000000      3.14300000
O      5.93200000      6.11500000     -9.84900000
H      5.34100000      6.82400000     -9.59800000
H      5.35400000      5.37300000    -10.02500000
O     -8.99700000      5.49200000     -0.12200000
H     -8.75500000      6.26800000     -0.62700000
H     -9.91000000      5.64000000      0.12200000
O      5.59100000      0.47200000    -16.50700000
H      4.65500000      0.62700000    -16.37900000
H      5.89000000      1.22200000    -17.02100000
O      3.47500000    -17.35600000      0.50100000
H      2.61200000    -17.53200000      0.12600000
H      3.29100000    -16.98500000      1.36400000
O      0.57400000      2.35600000    -18.24600000
H      1.17500000      2.02200000    -17.58000000
H     -0.07500000      2.85700000    -17.75300000
O     -9.87800000     -7.37600000     -0.05600000
H    -10.42400000     -6.59000000     -0.07300000
H    -10.08000000     -7.78900000      0.78400000
O      4.04000000      4.30200000      7.61500000
H      4.63200000      4.96800000      7.96400000
H      3.39600000      4.79500000      7.10700000
O    -10.77900000     -1.47100000     13.22100000
H    -11.39500000     -1.33600000     13.94100000
H    -11.28400000     -1.94400000     12.55900000
O     11.76100000      0.70900000     13.28200000
H     12.06200000      0.76600000     12.37500000
H     11.97300000      1.56300000     13.65900000
O      0.74100000     -4.84200000     -0.87400000
H      0.60900000     -4.88000000      0.07400000
H      1.68200000     -4.70200000     -0.97900000
O     -2.50700000    -12.88300000    -12.25000000
H     -2.51600000    -12.83200000    -13.20600000
H     -2.97800000    -13.69200000    -12.04900000
O    -11.64800000     -0.12800000     -2.59700000
H    -12.22300000      0.51700000     -2.18400000
H    -12.23800000     -0.82600000     -2.88300000
O      1.70400000     -0.62100000     -6.77300000
H      2.55000000     -0.19600000     -6.91500000
H      1.35700000     -0.76300000     -7.65300000
O     -2.60700000     -2.32000000     10.84400000
H     -2.35100000     -1.39900000     10.79200000
H     -3.46400000     -2.30700000     11.27000000
O    -10.29200000      1.26800000     -4.46800000
H    -10.85700000      0.88700000     -3.79600000
H    -10.52300000      0.79800000     -5.27000000
O      6.28800000     -0.81500000      7.15500000
H      5.37900000     -0.62900000      7.39300000
H      6.31400000     -1.76400000      7.03300000
O     -0.19700000      0.36900000    -12.77700000
H      0.03000000     -0.28000000    -12.11200000
H     -1.11400000      0.18900000    -12.98400000
O      0.73100000     -3.89900000     16.23400000
H      1.01000000     -4.28500000     15.40300000
H      1.54800000     -3.69100000     16.68800000
O     13.32300000      5.15300000      5.64900000
H     13.26100000      4.65200000      4.83600000
H     12.49400000      5.62700000      5.70200000
O      0.55600000     14.78700000    -10.88700000
H     -0.13500000     14.41900000    -11.43800000
H      1.04900000     14.02600000    -10.58000000
O     -0.49400000     -6.34300000      3.04100000
H     -1.23800000     -5.82700000      2.72900000
H     -0.78200000     -6.69300000      3.88400000
O    -11.17400000      2.43200000      8.44900000
H    -10.79700000      1.71300000      7.94200000
H    -10.57900000      2.54100000      9.19000000
O    -11.67900000      4.44600000      3.11300000
H    -11.18800000      4.60700000      3.91800000
H    -11.23000000      4.97100000      2.45000000
O      3.43100000     -7.57000000     -3.98600000
H      3.91700000     -7.58600000     -3.16100000
H      3.48400000     -6.65900000     -4.27700000
O     17.61600000      2.23900000     -0.79100000
H     18.11400000      2.91500000     -0.33100000
H     17.99600000      2.21800000     -1.66900000
O     -5.41700000      5.75200000     -1.57100000
H     -4.65700000      5.18800000     -1.71600000
H     -5.69000000      5.56000000     -0.67400000
O     15.86500000      1.94700000     -6.14400000
H     15.51200000      1.88500000     -5.25600000
H     15.09300000      2.02900000     -6.70400000
O      3.32900000      5.32100000      2.47000000
H      3.49500000      6.22200000      2.74600000
H      4.14400000      5.04400000      2.05100000
O      1.60800000     -3.39500000      2.71500000
H      0.68200000     -3.15200000      2.73200000
H      1.67000000     -4.14500000      3.30700000
O    -11.99000000      7.97200000      5.20500000
H    -11.69400000      8.69700000      5.75600000
H    -11.19700000      7.66900000      4.76200000
O     -7.96900000     -5.91000000      2.83200000
H     -7.82200000     -6.81600000      2.56100000
H     -7.48600000     -5.38800000      2.19100000
O     -6.51900000    -10.78000000     10.13400000
H     -6.27500000    -11.70200000     10.05600000
H     -5.70100000    -10.33300000     10.35200000
O    -16.27200000      1.17700000     -5.64200000
H    -17.14300000      0.80100000     -5.76500000
H    -16.41900000      2.12300000     -5.63100000
O     -5.52300000      4.92300000     13.90100000
H     -5.84500000      5.69000000     14.37500000
H     -5.81600000      5.05900000     13.00000000
O      6.33500000    -11.37100000    -12.33600000
H      6.80200000    -10.61200000    -12.68600000
H      5.48600000    -11.35500000    -12.77800000
O     15.20000000      8.42800000      4.99200000
H     15.36900000      7.50300000      4.81600000
H     14.37100000      8.60900000      4.54800000
O    -13.30000000      0.78600000     10.83400000
H    -13.28500000      1.06600000     11.75000000
H    -13.52700000      1.57700000     10.34600000
O    -10.04100000     -9.87800000     -9.03100000
H    -10.07600000     -9.43500000     -8.18300000
H    -10.52300000    -10.69300000     -8.89500000
O    -15.31600000      3.52000000      5.94400000
H    -15.34600000      3.10200000      6.80400000
H    -14.84400000      4.33900000      6.09100000
O      7.97600000     -0.62200000     11.11200000
H      8.49900000      0.00100000     11.61600000
H      8.56600000     -1.36000000     10.95700000
O     -0.50100000    -10.40400000    -15.45900000
H     -0.81200000    -11.29600000    -15.61500000
H     -0.72900000    -10.22700000    -14.54600000
O     -9.38800000    -10.70600000      2.22400000
H     -9.77000000    -10.85300000      1.35900000
H     -8.68200000    -11.34900000      2.28700000
O     -1.79600000      1.92900000     15.30800000
H     -2.39800000      2.55200000     14.90200000
H     -1.73500000      1.21000000     14.67900000
O      5.14600000    -15.85100000     -8.71400000
H      6.08100000    -16.05600000     -8.74400000
H      5.09200000    -15.05200000     -8.19100000
O     -6.46300000     -3.61000000     15.11000000
H     -6.60700000     -4.32100000     15.73500000
H     -7.32500000     -3.20800000     15.00200000
O      2.22600000     14.05900000     -2.91700000
H      2.04800000     13.82800000     -3.82800000
H      2.22200000     13.22100000     -2.45300000
O     12.86500000    -10.53800000     -3.27800000
H     12.79200000     -9.66800000     -3.67000000
H     12.73100000    -11.14200000     -4.00800000
O     -4.82000000      0.76700000     -4.43200000
H     -4.47100000      1.12000000     -5.25000000
H     -4.73900000     -0.18200000     -4.52700000
O     -5.24800000      9.42100000    -10.19800000
H     -5.75200000      9.64100000     -9.41400000
H     -4.33600000      9.54800000     -9.93900000
O     -2.84500000      0.88300000    -15.17600000
H     -2.47600000      1.62300000    -14.69500000
H     -3.34100000      1.28400000    -15.89000000
O     14.31900000      1.44000000     -3.54100000
H     13.37400000      1.46900000     -3.39000000
H     14.62800000      2.31000000     -3.28800000
O    -10.64500000      3.52500000     -5.98200000
H    -11.55400000      3.56900000     -5.68400000
H    -10.27200000      2.78500000     -5.50300000
O    -16.46300000     -4.87300000      3.75800000
H    -16.69000000     -4.69300000      2.84600000
H    -16.54200000     -4.02500000      4.19600000
O     -7.03600000     -8.35100000     15.32200000
H     -7.25100000     -9.26500000     15.13400000
H     -6.98400000     -7.93600000     14.46100000
O      9.36100000      3.75400000    -13.45800000
H      8.82800000      4.37000000    -13.96000000
H      9.86000000      3.27400000    -14.11800000
O    -13.53700000      4.77500000      0.67900000
H    -13.58500000      3.93900000      1.14400000
H    -12.87200000      5.27500000      1.15200000
O     -6.75200000      2.20600000    -11.39400000
H     -6.85300000      2.79400000    -12.14300000
H     -7.59500000      1.75700000    -11.32700000
