# Supplementary material for: Integrated Multiscale Multilevel Approach to Open Shell Molecular Systems
Source: J Chem Theory Comput. 2023 Feb 13;19(5):1446–56. doi: 10.1021/acs.jctc.2c00805 (PMC10018740; doi:10.1021/acs.jctc.2c00805)
Supplement: Supplementary file 2 — ct2c00805_si_002.zip [file ct2c00805_si_002.zip › structures/PROXYL/frame9.xyz]

2564

C      0.66700000     -1.17200000      1.57500000
H     -0.02300000     -1.99400000      1.76400000
H      1.37000000     -1.04000000      2.39800000
C     -0.22000000      0.16000000      1.23500000
C     -1.74300000      0.06000000      1.61000000
H     -2.30500000     -0.82200000      1.30000000
H     -2.18900000      0.95800000      1.18300000
H     -1.76300000      0.04500000      2.70000000
C      0.28500000      1.34400000      1.99600000
H      1.32000000      1.50900000      1.69500000
H     -0.22200000      2.27400000      1.74100000
H      0.39600000      1.25300000      3.07600000
N     -0.08700000      0.30400000     -0.18600000
O     -0.92700000      1.07600000     -0.85700000
C      0.62500000     -0.80900000     -0.92000000
C     -0.39800000     -1.87800000     -1.31100000
H     -0.94600000     -2.19000000     -0.42200000
H     -1.10600000     -1.57800000     -2.08300000
H      0.16800000     -2.70200000     -1.74700000
C      1.41900000     -0.19700000     -2.13100000
H      2.16100000      0.57300000     -1.92000000
H      0.71800000      0.36700000     -2.74600000
H      1.90200000     -0.97900000     -2.71600000
C      1.46600000     -1.36100000      0.24400000
H      1.80000000     -2.39600000      0.17800000
H      2.39700000     -0.79300000      0.26300000
O    -15.58100000      8.73300000     -2.17200000
H    -14.89800000      8.72800000     -2.84200000
H    -15.96000000      9.61000000     -2.22300000
O     -2.93700000     -2.65600000     13.06700000
H     -3.16100000     -1.95500000     12.45400000
H     -2.75300000     -2.20500000     13.89100000
O    -13.99200000      8.64300000     -4.61100000
H    -14.10600000      9.40200000     -5.18300000
H    -13.81900000      7.91600000     -5.21000000
O     12.62700000      8.00500000     10.60700000
H     13.54200000      8.11700000     10.34800000
H     12.13000000      8.17000000      9.80600000
O      0.79600000     14.60100000     -5.62500000
H      0.99200000     13.89400000     -6.24000000
H      1.12100000     14.28200000     -4.78300000
O     -4.84300000     -5.30800000     -6.16100000
H     -5.74700000     -5.00400000     -6.08000000
H     -4.32500000     -4.64100000     -5.71100000
O     -2.85000000      8.01000000     12.26700000
H     -2.88700000      8.77400000     11.69200000
H     -2.37700000      7.35000000     11.76000000
O    -14.67000000      4.28600000     -4.97600000
H    -15.11600000      4.58400000     -4.18300000
H    -15.26400000      3.63700000     -5.35400000
O     -8.71700000     -9.76900000      5.95400000
H     -8.57400000    -10.42800000      6.63400000
H     -8.70000000    -10.26400000      5.13400000
O      4.75000000     -0.16400000    -15.54500000
H      5.64000000     -0.30100000    -15.86800000
H      4.49400000      0.68700000    -15.90200000
O     -0.06900000    -11.72300000      6.02600000
H      0.74200000    -11.71900000      5.51900000
H      0.19400000    -12.02500000      6.89600000
O      9.88800000      9.05300000     -7.37700000
H     10.75100000      9.26600000     -7.73000000
H      9.55800000      9.88300000     -7.03300000
O    -13.21500000     -3.34300000      9.97000000
H    -13.17100000     -2.48100000     10.38300000
H    -13.46500000     -3.93600000     10.67900000
O    -10.42700000      7.79300000      1.30400000
H    -11.11100000      8.41000000      1.56500000
H     -9.88800000      8.28200000      0.68300000
O      1.64600000    -16.93900000     -4.54900000
H      1.08000000    -17.58300000     -4.12300000
H      1.78600000    -16.26500000     -3.88400000
O     12.49100000      8.10900000     -4.50300000
H     11.85300000      8.36200000     -3.83600000
H     11.99600000      8.11600000     -5.32300000
O     -4.79600000     -7.70600000      8.83500000
H     -5.53200000     -7.69700000      8.22200000
H     -5.19300000     -7.53100000      9.68800000
O    -13.87700000     -6.71800000     -3.61400000
H    -14.01300000     -7.57000000     -4.03000000
H    -13.32300000     -6.90800000     -2.85700000
O      3.50900000     11.48500000     -6.39900000
H      3.50300000     12.37700000     -6.74500000
H      2.84200000     11.02500000     -6.91000000
O     10.26700000      6.20000000      6.31300000
H      9.42700000      6.45100000      5.92900000
H     10.87900000      6.20700000      5.57700000
O     15.37200000     -1.10200000     -2.19200000
H     15.46300000     -0.18900000     -1.91900000
H     14.54300000     -1.38500000     -1.80600000
O     -7.01500000     -9.52900000     12.39200000
H     -7.28400000     -9.44000000     13.30600000
H     -6.09900000     -9.80400000     12.43700000
O    -16.91600000      1.70300000      5.63800000
H    -16.62800000      1.89700000      6.53000000
H    -17.13700000      2.55600000      5.26700000
O     -7.92400000     -3.79600000      2.96700000
H     -7.54000000     -3.33600000      2.22100000
H     -7.78700000     -4.72300000      2.77200000
O    -10.42900000     -5.33000000     -7.06300000
H    -10.23900000     -5.65900000     -6.18400000
H    -10.83200000     -6.07200000     -7.51400000
O      4.93300000      2.99700000     13.51100000
H      3.98400000      2.93600000     13.62300000
H      5.05200000      3.66900000     12.84000000
O      1.07600000      5.97800000     -2.18100000
H      0.86200000      6.81800000     -2.58700000
H      1.93300000      6.11900000     -1.77800000
O    -10.21900000      5.35200000     10.97000000
H    -10.87600000      5.60000000     11.62200000
H    -10.66900000      4.72300000     10.40500000
O     -2.63000000      3.61800000      8.35500000
H     -2.22500000      4.29400000      7.81100000
H     -1.90200000      3.05500000      8.61900000
O      1.15600000      3.69000000     -3.79600000
H      1.05400000      4.58700000     -4.11300000
H      1.09000000      3.76300000     -2.84400000
O     -0.13500000     -8.53300000    -16.45500000
H     -0.59300000     -7.84400000    -15.97300000
H      0.37900000     -8.99000000    -15.78900000
O      3.55000000     12.02300000      6.79700000
H      3.16500000     11.64200000      7.58700000
H      2.98800000     11.71700000      6.08500000
O     -3.55100000     12.10900000      7.88200000
H     -3.97300000     12.61600000      8.57600000
H     -2.64800000     12.00200000      8.18000000
O     14.59800000     -1.06400000     -9.49800000
H     15.20500000     -0.95600000     -8.76600000
H     15.09900000     -1.54400000    -10.15700000
O     17.43100000     -5.37400000      2.03100000
H     16.91300000     -4.59600000      1.82100000
H     17.42100000     -5.41700000      2.98700000
O     10.82300000      3.79600000      2.05300000
H     11.09100000      2.87900000      1.99700000
H     10.77000000      3.97400000      2.99200000
O    -11.60900000      5.00200000    -11.56100000
H    -10.73700000      5.25800000    -11.25900000
H    -11.68500000      5.39400000    -12.43100000
O      9.03000000    -11.79400000      1.75300000
H      8.94000000    -12.23700000      2.59700000
H      9.14400000    -10.87100000      1.97900000
O     -6.04800000     -7.00000000     11.09600000
H     -6.83000000     -6.49900000     10.86100000
H     -6.37300000     -7.69600000     11.66700000
O      4.27500000      5.00300000     -7.28300000
H      4.81400000      4.51700000     -7.90800000
H      3.83100000      4.32500000     -6.77300000
O      1.90000000      4.44600000      4.41000000
H      1.08600000      4.77600000      4.03100000
H      1.70800000      4.34700000      5.34300000
O     -2.06900000    -15.75700000     -6.59500000
H     -2.75800000    -15.28000000     -7.05700000
H     -2.12700000    -15.44400000     -5.69200000
O    -12.67400000     -8.53500000      3.87300000
H    -13.58800000     -8.75800000      4.04700000
H    -12.71800000     -7.84500000      3.21100000
O     13.97800000      5.56000000    -10.85900000
H     13.48300000      4.74000000    -10.87100000
H     13.47200000      6.15400000    -11.41300000
O      8.28400000     -5.72900000     12.12300000
H      7.43600000     -5.48200000     11.75400000
H      8.32700000     -6.67800000     12.01000000
O      2.04300000      3.32900000     14.04400000
H      1.14200000      3.62800000     14.17100000
H      2.33600000      3.07500000     14.91900000
O      6.48600000    -10.48100000     -5.31000000
H      5.68300000    -10.41800000     -4.79200000
H      6.19300000    -10.39600000     -6.21700000
O      6.54500000     -2.25100000      4.28900000
H      7.29700000     -1.68300000      4.12400000
H      6.42800000     -2.73700000      3.47200000
O     -2.84200000      9.68200000      4.36900000
H     -2.24200000     10.26900000      4.82800000
H     -2.86000000     10.01200000      3.47100000
O     13.07300000      4.58300000      7.91200000
H     13.30700000      5.49400000      7.73300000
H     13.78200000      4.07200000      7.52100000
O      5.56500000      8.84300000     -8.21100000
H      6.39200000      8.80400000     -8.69200000
H      5.46300000      9.76800000     -7.98700000
O      2.18500000     -6.65200000     -8.23200000
H      1.87100000     -6.95700000     -9.08300000
H      1.69000000     -7.16800000     -7.59500000
O      1.19800000      5.83500000    -11.20700000
H      0.86800000      5.38400000    -11.98400000
H      1.08600000      5.20200000    -10.49700000
O      0.21200000     -5.71400000      2.50300000
H     -0.13800000     -6.05200000      1.67800000
H     -0.44200000     -5.95600000      3.15800000
O     -8.63600000     -5.17800000      6.82600000
H     -8.61800000     -5.85300000      7.50400000
H     -9.56100000     -5.09200000      6.59800000
O     -0.19000000     17.86700000      1.91300000
H     -0.01200000     17.42600000      1.08200000
H     -0.31800000     17.15600000      2.54000000
O     -1.95600000    -10.55800000     -2.60600000
H     -1.34700000    -11.29600000     -2.62200000
H     -2.46000000    -10.64600000     -3.41600000
O    -13.30200000      3.89900000      9.60900000
H    -12.96600000      4.09100000      8.73400000
H    -14.19800000      4.23500000      9.60000000
O     -3.13400000      7.79700000      6.46200000
H     -2.92600000      6.92500000      6.12600000
H     -2.94100000      8.38600000      5.73300000
O     10.57400000    -10.02400000     -1.16200000
H      9.91800000    -10.52500000     -1.64700000
H     10.17200000     -9.16500000     -1.03400000
O     -2.31100000     -8.62400000    -14.21000000
H     -2.33100000     -8.25600000    -13.32600000
H     -2.72300000     -7.95600000    -14.75700000
O     16.09100000     -3.05000000      1.18300000
H     16.30400000     -2.23800000      0.72400000
H     15.45700000     -3.48800000      0.61400000
O     14.73500000      1.43600000     -1.38800000
H     14.47900000      2.19000000     -1.92000000
H     13.96600000      1.25200000     -0.84800000
O      3.25000000      4.67800000      9.92800000
H      2.90700000      5.47400000     10.33400000
H      4.13000000      4.58200000     10.29400000
O      3.45700000      4.47400000    -14.73100000
H      3.50800000      3.71500000    -14.15100000
H      3.59100000      5.22600000    -14.15400000
O     14.77300000      1.91000000      7.26900000
H     15.03300000      1.34000000      7.99300000
H     15.45800000      1.78900000      6.61200000
O    -11.28700000    -12.28600000      0.52800000
H    -12.03700000    -12.31700000      1.12300000
H    -10.63200000    -12.85000000      0.94000000
O     10.89600000     -3.49800000     -6.57200000
H     11.47000000     -4.07000000     -7.08100000
H     11.48900000     -2.87600000     -6.15100000
O     -7.17400000     11.53700000     -0.68800000
H     -7.99500000     11.35100000     -1.14300000
H     -7.44100000     11.79300000      0.19500000
O     10.58300000      0.87600000     11.30300000
H     11.42400000      1.06000000     10.88400000
H     10.35100000      1.69300000     11.74400000
O      0.87400000    -10.55400000     10.62300000
H      1.62900000     -9.98100000     10.75600000
H      0.29600000    -10.05800000     10.04300000
O     -7.40300000     16.57900000      2.01200000
H     -6.69600000     16.57500000      1.36600000
H     -6.96300000     16.73300000      2.84800000
O     -0.96700000      5.63800000     17.40000000
H     -1.63600000      4.97700000     17.22500000
H     -0.13700000      5.17700000     17.28100000
O      4.17800000    -11.20300000      3.68800000
H      3.73700000    -10.83800000      4.45500000
H      4.52700000    -10.44100000      3.22800000
O     -0.06200000    -14.94800000      9.17300000
H     -0.97600000    -15.13500000      9.38600000
H      0.43000000    -15.26600000      9.93000000
O      1.93000000      2.26200000      9.37200000
H      2.43300000      2.15500000      8.56500000
H      2.27800000      3.06200000      9.76700000
O     -7.54400000      2.56800000      3.51300000
H     -7.01400000      3.31800000      3.78300000
H     -8.44800000      2.85200000      3.65200000
O      8.85800000     13.94600000     -5.09000000
H      8.36000000     14.58700000     -4.58300000
H      9.72200000     14.34400000     -5.19800000
O      4.42700000     -4.48600000     15.99900000
H      5.29100000     -4.89500000     15.97100000
H      4.54800000     -3.64000000     15.56600000
O    -10.44400000     -4.11700000     -9.94900000
H    -10.12100000     -3.74400000     -9.12900000
H     -9.78200000     -3.87900000    -10.59800000
O     12.39000000     -3.60700000      3.56800000
H     12.41300000     -4.44400000      3.10500000
H     12.08700000     -3.82800000      4.44900000
O     -7.20500000      3.86000000     -5.35200000
H     -7.93100000      4.47000000     -5.48400000
H     -7.18300000      3.71400000     -4.40600000
O     -5.18000000     -2.65200000     -8.43900000
H     -4.24500000     -2.79800000     -8.29800000
H     -5.54200000     -3.52700000     -8.57400000
O     -7.12300000     13.98900000      8.61200000
H     -6.86000000     13.33600000      7.96400000
H     -7.62800000     13.49600000      9.25900000
O      1.00500000    -17.68300000      0.38200000
H      0.08100000    -17.44400000      0.45400000
H      1.37700000    -17.46200000      1.23600000
O     13.33100000      6.47200000     -8.15700000
H     13.58900000      5.92500000     -8.89900000
H     13.27600000      5.86500000     -7.41900000
O      7.60100000     10.77500000      1.32200000
H      7.50800000     11.65300000      0.95100000
H      6.70300000     10.45600000      1.41000000
O     -8.49800000     -5.91600000     10.88400000
H     -9.09800000     -5.93800000     11.63000000
H     -8.96400000     -6.38000000     10.18900000
O      3.06000000      7.23100000     -8.59700000
H      3.02600000      6.33500000     -8.26200000
H      3.98900000      7.45800000     -8.58100000
O     -0.18500000     -4.89500000     -5.79300000
H     -0.30500000     -5.18000000     -4.88700000
H      0.73300000     -4.62800000     -5.83900000
O      2.69300000     -4.06300000      5.49400000
H      3.09300000     -4.39400000      6.29800000
H      3.33600000     -3.44700000      5.14300000
O      3.75100000      5.86100000      1.76900000
H      4.62900000      6.05700000      2.09700000
H      3.55000000      4.99600000      2.12600000
O      8.84700000     -7.96500000      9.18700000
H      9.61400000     -8.05700000      9.75200000
H      8.14300000     -8.40100000      9.66600000
O     -1.54300000      4.54600000    -12.35500000
H     -2.08000000      5.18100000    -11.88200000
H     -1.78600000      3.69900000    -11.98100000
O      6.12100000     -8.05900000      9.89000000
H      5.78800000     -7.83300000      9.02100000
H      5.81400000     -8.95300000     10.03800000
O     -2.75900000     10.50300000      1.74300000
H     -3.49700000     10.67700000      1.15900000
H     -1.98700000     10.76200000      1.23900000
O     -2.24800000    -16.88500000     -3.06300000
H     -1.68500000    -17.64600000     -3.20200000
H     -2.72400000    -17.08300000     -2.25700000
O     11.63800000     11.03700000      2.81400000
H     12.59300000     11.08900000      2.83700000
H     11.36300000     11.86400000      2.41800000
O     11.19500000      5.45800000     11.24400000
H     11.90900000      6.05000000     11.01000000
H     10.65100000      5.41600000     10.45700000
O     -2.70300000      4.63900000     12.52000000
H     -3.56100000      4.22000000     12.58200000
H     -2.83800000      5.51500000     12.88200000
O      5.55700000     -7.49900000     14.29700000
H      5.96800000     -6.71200000     14.65400000
H      5.39800000     -7.28900000     13.37600000
O     11.32300000     -1.62900000    -12.93100000
H     11.27900000     -1.68400000    -11.97700000
H     12.17200000     -2.01000000    -13.15500000
O      5.48200000     15.43700000      5.55300000
H      5.45900000     16.20800000      4.98600000
H      6.39600000     15.15400000      5.53500000
O      7.51700000      9.35500000     -3.47600000
H      6.92500000      9.84000000     -4.05100000
H      8.21700000      9.97600000     -3.27400000
O     11.80400000      1.07000000      2.01700000
H     11.53600000      0.15900000      2.14300000
H     12.74400000      1.07000000      2.19800000
O      4.65500000      8.26900000     12.14600000
H      5.36900000      8.36400000     12.77600000
H      3.99100000      7.76100000     12.61200000
O     14.71300000     -6.06200000      4.81300000
H     13.88200000     -6.32300000      5.21000000
H     14.49100000     -5.86100000      3.90400000
O     -4.38900000     10.11000000     -4.91200000
H     -4.32400000      9.66000000     -5.75500000
H     -3.54400000     10.54500000     -4.80600000
O     -3.30700000      4.74200000    -14.53700000
H     -3.01200000      5.38600000    -15.17900000
H     -2.57200000      4.65300000    -13.93000000
O      5.07100000     -7.12200000      7.22200000
H      4.34300000     -6.61400000      6.86500000
H      5.80500000     -6.50700000      7.24200000
O     -9.94400000      0.77200000      1.58200000
H    -10.75400000      1.06500000      1.16400000
H     -9.64800000      1.52900000      2.08700000
O     -3.07200000     16.83900000     -4.61800000
H     -2.70700000     17.06900000     -5.47200000
H     -2.56000000     17.35300000     -3.99300000
O     -7.96300000      8.18300000    -10.14400000
H     -8.44700000      7.80000000    -10.87600000
H     -7.78900000      7.44500000     -9.55900000
O     11.10000000      7.99700000      8.12200000
H     10.30500000      8.23300000      8.60000000
H     10.81700000      7.32700000      7.50000000
O    -12.29600000     -3.06700000     -6.15100000
H    -11.95600000     -3.51000000     -6.92800000
H    -11.60700000     -2.45000000     -5.90600000
O      5.54100000     12.62200000      4.30300000
H      5.28500000     12.08000000      5.04900000
H      5.17300000     13.48400000      4.49500000
O      5.77200000    -14.67700000     -5.78300000
H      5.09300000    -14.36500000     -6.38200000
H      5.41900000    -15.49100000     -5.42300000
O     -1.13800000     17.25600000     -6.83300000
H     -0.21900000     17.41500000     -6.61800000
H     -1.13500000     16.41600000     -7.29200000
O      5.03900000     -1.90200000     14.75500000
H      5.37700000     -1.89700000     13.86000000
H      5.82000000     -1.85800000     15.30700000
O     10.16200000      6.66300000    -10.18500000
H      9.42500000      6.62500000     -9.57500000
H     10.08200000      5.86500000    -10.70800000
O     -6.28100000    -14.72200000     -0.87300000
H     -5.55200000    -14.64300000     -0.25700000
H     -6.71200000    -13.86800000     -0.84400000
O    -12.12600000     -4.25200000    -12.37900000
H    -11.55000000     -4.37100000    -11.62400000
H    -13.00600000     -4.40800000    -12.03600000
O     11.43900000      6.26600000      0.72600000
H     11.00000000      5.53400000      1.15800000
H     11.12800000      7.04100000      1.19200000
O      0.46300000      7.49700000      6.53000000
H      1.25300000      7.69600000      7.03200000
H     -0.04300000      8.31000000      6.54700000
O      5.28400000      1.33200000     -8.99900000
H      4.60300000      1.42800000     -9.66500000
H      5.88100000      0.67700000     -9.36100000
O     -8.90300000     -7.73900000      3.43900000
H     -8.29300000     -8.35700000      3.84100000
H     -9.13800000     -7.13900000      4.14600000
O      8.06800000      1.16700000     16.11600000
H      8.05600000      1.30500000     15.16900000
H      7.62300000      1.93500000     16.47500000
O     -7.33300000    -10.12200000      1.28400000
H     -7.27500000    -11.01100000      0.93500000
H     -6.45400000     -9.76100000      1.16900000
O     -4.32800000      1.09400000    -12.48300000
H     -4.83500000      0.46800000    -11.96600000
H     -4.05900000      0.60200000    -13.25900000
O     10.84500000    -10.18000000    -10.14900000
H     10.45400000    -10.92100000    -10.61100000
H     11.42000000    -10.58100000     -9.49700000
O     -4.65800000     -1.70000000      3.50400000
H     -5.03100000     -2.39600000      2.96300000
H     -5.25700000     -0.96200000      3.39100000
O      1.99000000    -15.41200000     -2.55800000
H      2.93100000    -15.31000000     -2.41300000
H      1.59000000    -14.71400000     -2.04000000
O      7.52700000      2.60000000     10.57300000
H      8.24800000      2.84600000     11.15100000
H      7.93800000      2.06900000      9.89100000
O     -1.37800000     -8.90500000      3.40300000
H     -0.82100000     -8.35000000      3.94900000
H     -2.26400000     -8.75200000      3.73100000
O     -5.16200000     12.74900000     10.07100000
H     -5.73700000     13.47300000      9.82200000
H     -4.88800000     12.95700000     10.96400000
O     -8.45400000    -10.16700000     10.13400000
H     -8.02500000    -10.96800000      9.83200000
H     -7.81600000     -9.75900000     10.71800000
O     -8.38400000      3.23800000      7.25100000
H     -7.60900000      3.64700000      7.63700000
H     -8.18500000      2.30200000      7.25000000
O     10.88900000      1.27500000    -13.60100000
H     10.91800000      0.65700000    -12.87000000
H     11.19100000      0.76800000    -14.35500000
O     -6.91100000      7.68900000      5.62500000
H     -7.74200000      7.84000000      5.17500000
H     -6.51800000      6.95100000      5.15900000
O     16.27500000      4.93900000      6.86300000
H     15.79100000      5.56400000      6.32200000
H     16.08200000      5.20200000      7.76300000
O     -4.71500000      9.94100000      6.69800000
H     -4.24000000      9.16700000      7.00000000
H     -4.49500000     10.62200000      7.33400000
O     -3.88500000     -3.72800000    -11.72000000
H     -3.13300000     -4.17300000    -11.32900000
H     -3.50400000     -3.15200000    -12.38200000
O     -6.24900000      8.87900000    -14.82800000
H     -6.88000000      8.26700000    -15.20600000
H     -6.38200000      8.80900000    -13.88300000
O     -5.72400000      9.37100000      3.76300000
H     -4.79600000      9.40800000      3.99200000
H     -6.16400000      9.14200000      4.58200000
O    -15.44800000     -3.45500000     -8.57900000
H    -16.04100000     -2.83600000     -9.00400000
H    -14.60600000     -3.31800000     -9.01400000
O    -10.74700000      1.28900000     12.98900000
H    -11.13700000      0.47800000     12.66300000
H     -9.95500000      1.40300000     12.46500000
O     -3.06200000      2.26500000      4.42200000
H     -3.44800000      2.35600000      3.55000000
H     -2.50000000      1.49300000      4.35600000
O     17.47100000     -0.26000000      0.83400000
H     17.95600000     -0.49400000      0.04200000
H     18.09300000      0.24600000      1.35600000
O     -1.15700000     -5.52400000     -3.26200000
H     -1.50600000     -4.86000000     -2.66800000
H     -1.88900000     -6.12300000     -3.40800000
O     -3.11100000    -17.40000000     -0.43200000
H     -2.48600000    -18.06500000     -0.14200000
H     -3.95800000    -17.84500000     -0.41500000
O      1.43400000     14.73900000      8.38100000
H      2.20700000     15.21100000      8.69200000
H      1.12300000     14.25700000      9.14700000
O     -3.83700000     12.88900000     -6.67700000
H     -3.05000000     13.30200000     -6.32100000
H     -4.25600000     13.57700000     -7.19400000
O     11.12400000      8.56100000      2.25700000
H     11.13800000      9.44700000      2.61800000
H     11.38400000      8.00000000      2.98800000
O      1.91100000     14.04500000     10.96400000
H      1.50500000     14.49700000     11.70300000
H      2.84700000     14.21700000     11.06300000
O    -15.61800000     -2.95600000      9.01800000
H    -14.74100000     -3.30500000      9.17500000
H    -15.68300000     -2.20000000      9.60100000
O      6.02900000     -1.91800000     -1.02200000
H      5.25400000     -1.41200000     -1.26200000
H      6.61400000     -1.28000000     -0.61300000
O    -16.36200000     -5.97400000     -2.02800000
H    -15.51800000     -6.34200000     -2.28800000
H    -16.52500000     -5.27500000     -2.66100000
O     -9.98500000      0.63400000    -15.29800000
H    -10.09600000      0.65500000    -14.34700000
H     -9.15700000      1.08900000    -15.45200000
O    -11.90700000     -6.97200000     10.18000000
H    -12.43400000     -7.13900000      9.39800000
H    -11.32300000     -7.72800000     10.24000000
O     -7.98400000     -3.29600000      9.58200000
H     -8.67000000     -3.92300000      9.80900000
H     -7.16800000     -3.78500000      9.68700000
O    -10.60700000     -9.01200000    -10.24600000
H    -11.48400000     -9.36000000    -10.08600000
H    -10.70000000     -8.06600000    -10.13300000
O      8.54200000    -14.36600000     -6.63400000
H      7.75200000    -14.45900000     -6.10200000
H      8.21900000    -14.11900000     -7.50100000
O     -7.06100000      9.08300000      1.54800000
H     -7.60000000      9.81100000      1.23800000
H     -6.53400000      9.45800000      2.25300000
O     -1.07800000      4.80500000    -17.76200000
H     -0.55200000      5.00700000    -16.98800000
H     -1.61100000      4.05400000    -17.50000000
O     11.96800000     11.68100000     -4.20500000
H     11.69500000     10.94700000     -3.65500000
H     12.67500000     11.32700000     -4.74400000
O     -8.28200000     13.03900000     -3.65400000
H     -8.50700000     12.35200000     -4.28200000
H     -7.45000000     12.75500000     -3.27600000
O     -2.68400000     -3.90700000     -1.60400000
H     -3.51500000     -3.45100000     -1.47000000
H     -2.37700000     -4.10800000     -0.72000000
O      8.63400000     -0.49300000      3.78300000
H      9.31300000     -0.83900000      3.20400000
H      9.11200000     -0.17500000      4.54900000
O    -10.57100000      2.40000000    -12.78200000
H    -10.25700000      3.15700000    -13.27700000
H    -10.85000000      2.76300000    -11.94100000
O     -6.25600000      8.56800000     -7.43000000
H     -5.69400000      7.81100000     -7.26400000
H     -7.13800000      8.26300000     -7.21400000
O     15.53000000      3.44800000      0.80100000
H     14.63900000      3.78400000      0.70500000
H     15.50600000      2.58400000      0.39100000
O     10.15100000     -2.57200000     15.38900000
H     10.36200000     -2.00300000     16.12800000
H     10.27100000     -2.01900000     14.61700000
O     -9.19500000    -14.77300000      5.43700000
H     -8.84800000    -15.50600000      5.94600000
H     -8.51100000    -14.10500000      5.48100000
O      6.53900000     -0.28200000    -11.89300000
H      6.62500000     -0.29500000    -10.94000000
H      5.82300000     -0.89000000    -12.07800000
O      1.83900000      9.82500000     -8.08600000
H      2.07700000      8.90500000     -8.19800000
H      0.89300000      9.81200000     -7.93900000
O     -1.85700000     -5.15600000     -9.96900000
H     -1.16800000     -4.64900000     -9.54000000
H     -2.52700000     -5.26800000     -9.29400000
O     14.09200000     -5.28100000     -2.78100000
H     13.20500000     -5.63900000     -2.81800000
H     14.57300000     -5.76300000     -3.45400000
O     -8.38800000    -11.42300000     -6.05100000
H     -8.99700000    -10.77700000     -6.41000000
H     -8.30100000    -12.08000000     -6.74100000
O      2.09600000     10.78500000    -12.20600000
H      1.96500000     11.20500000    -13.05600000
H      1.23700000     10.43100000    -11.97800000
O     -4.15200000     -6.07100000     -2.63400000
H     -3.76000000     -5.30100000     -2.22300000
H     -4.88300000     -6.30200000     -2.06100000
O     -8.36500000     -6.69600000    -13.14700000
H     -8.39300000     -6.56700000    -12.19900000
H     -7.61100000     -7.26900000    -13.28900000
O      1.20100000     -5.51600000      7.48400000
H      1.23800000     -5.08600000      6.62900000
H      0.47000000     -5.09200000      7.93400000
O      7.10200000     -0.81500000     -9.26200000
H      7.39000000     -0.97700000     -8.36300000
H      7.32800000     -1.61600000     -9.73400000
O     -0.31900000     -0.92900000    -13.11700000
H      0.03000000     -0.12400000    -13.49900000
H      0.18200000     -1.04800000    -12.31000000
O      8.51700000     11.05200000     -6.40900000
H      8.73100000     11.98300000     -6.47200000
H      7.58200000     11.03500000     -6.20400000
O      4.83600000     11.23100000     -0.43900000
H      4.92800000     12.18400000     -0.43900000
H      3.99900000     11.07100000     -0.87500000
O      6.82200000    -12.33100000      0.44300000
H      7.72600000    -12.07600000      0.62500000
H      6.57500000    -11.81000000     -0.32100000
O      5.53600000      4.25400000     11.03200000
H      6.02200000      3.44000000     10.89900000
H      6.18800000      4.94400000     10.91400000
O     -4.51000000     -8.27600000     -7.31500000
H     -4.06300000     -7.43600000     -7.21300000
H     -3.92600000     -8.79200000     -7.87200000
O     11.16200000     13.25200000      1.38500000
H     11.11500000     14.18000000      1.61500000
H     11.67000000     13.23200000      0.57300000
O     12.08500000      1.23300000     -0.80300000
H     11.23000000      0.99100000     -0.44700000
H     12.02500000      1.02400000     -1.73500000
O     -2.67100000      6.55900000    -10.53200000
H     -3.52800000      6.75900000    -10.15600000
H     -2.05100000      7.04400000     -9.98700000
O     -5.79600000    -14.07800000     -5.45800000
H     -5.49400000    -13.30700000     -4.97700000
H     -5.79300000    -14.78200000     -4.81000000
O      2.47100000     15.17900000      3.99700000
H      2.85300000     15.08500000      4.87000000
H      3.01600000     14.62700000      3.43600000
O     13.35300000     -7.84400000     10.25000000
H     13.91600000     -7.99300000     11.00900000
H     12.65400000     -7.27800000     10.57700000
O      3.66900000      6.26200000    -12.60500000
H      2.90200000      6.10300000    -12.05400000
H      3.47000000      7.08000000    -13.06000000
O     14.20600000      3.05200000     -7.23800000
H     13.26200000      3.13400000     -7.37400000
H     14.29100000      2.42800000     -6.51800000
O     -3.58200000      1.50400000    -17.03900000
H     -3.97200000      0.98000000    -17.73900000
H     -2.80400000      1.89500000    -17.43700000
O    -11.89100000      9.94300000      4.40200000
H    -11.95200000      9.84500000      3.45100000
H    -12.07700000     10.86900000      4.56000000
O      6.56400000    -10.62900000    -11.94100000
H      6.19600000    -11.46600000    -12.22200000
H      7.39600000    -10.56400000    -12.41000000
O      6.60700000     -4.44700000     -1.94900000
H      6.85500000     -3.62000000     -1.53500000
H      6.10300000     -4.18800000     -2.72000000
O     -5.48300000      4.29800000     16.40100000
H     -4.68400000      4.06600000     16.87300000
H     -5.68800000      3.52100000     15.88000000
O     -4.61700000      8.09600000     -9.66100000
H     -4.06300000      8.87500000     -9.62000000
H     -5.33100000      8.27800000     -9.05000000
O      4.56500000     -2.34300000    -12.00400000
H      4.85200000     -2.96100000    -12.67600000
H      4.50800000     -2.86800000    -11.20600000
O     10.66400000      5.63400000    -13.23300000
H      9.87600000      5.39800000    -12.74400000
H     10.67600000      5.03000000    -13.97500000
O      4.34900000     14.06200000      2.25900000
H      4.64500000     13.43400000      2.91800000
H      5.14400000     14.30600000      1.78500000
O    -10.66100000      4.72600000     -6.90900000
H    -11.37700000      4.22900000     -7.30300000
H    -10.25900000      4.11700000     -6.28900000
O     -1.42400000     -9.63900000      9.14500000
H     -1.91500000     -9.95400000      8.38600000
H     -1.59700000     -8.69800000      9.16800000
O     -9.28200000    -14.15500000      1.18300000
H     -9.23400000    -14.42900000      0.26700000
H     -9.49800000    -14.95500000      1.66200000
O     -8.12300000     13.78500000      3.99800000
H     -7.50700000     13.33400000      4.57500000
H     -8.06900000     14.70400000      4.26100000
O      9.05400000     -0.18600000     -5.16200000
H      8.55100000     -0.63700000     -5.84000000
H      8.66900000      0.68900000     -5.12000000
O      0.78900000      3.80400000    -13.04600000
H      0.78100000      2.85500000    -12.91700000
H     -0.10900000      4.07800000    -12.86100000
O     -5.97700000     -0.72700000      9.76800000
H     -6.48400000     -1.46400000      9.42700000
H     -6.33900000      0.03900000      9.32300000
O      7.46700000     13.61500000      0.99100000
H      8.09400000     13.74600000      0.27900000
H      8.00900000     13.53000000      1.77500000
O      6.33000000      3.18700000      1.16800000
H      5.59000000      2.78800000      0.71100000
H      6.75200000      2.45800000      1.62300000
O     11.81800000      5.95700000     -2.21000000
H     10.99900000      6.39700000     -2.43500000
H     11.69500000      5.67100000     -1.30500000
O     16.55100000      0.93300000      5.31400000
H     17.20700000      1.45200000      4.84900000
H     16.48200000      0.12400000      4.80700000
O      4.88000000      0.53400000      8.31700000
H      4.98500000      0.41000000      9.26100000
H      5.12300000     -0.31000000      7.93600000
O      7.68600000      5.53600000      1.99200000
H      7.22200000      4.81500000      1.56600000
H      8.19100000      5.94400000      1.28900000
O      4.36400000    -16.05400000      2.61700000
H      4.53400000    -15.43400000      1.90800000
H      5.01400000    -15.83700000      3.28600000
O     -4.30900000     10.09600000     13.48400000
H     -4.21500000     10.66100000     12.71700000
H     -4.23800000      9.20700000     13.13700000
O    -16.71100000      5.18500000      2.28900000
H    -15.88700000      5.56800000      2.59100000
H    -17.18700000      4.97700000      3.09200000
O     -7.81700000     -9.42400000    -10.17200000
H     -8.75000000     -9.22800000    -10.26200000
H     -7.45900000     -8.67300000     -9.69900000
O     -9.60100000     -6.19600000     13.59500000
H     -8.91200000     -6.11800000     14.25400000
H    -10.10100000     -5.38400000     13.67300000
O    -13.97400000    -10.48300000     -0.48600000
H    -13.98900000    -11.36800000     -0.12300000
H    -13.13400000    -10.12200000     -0.20100000
O      5.39700000     13.59600000     -0.86100000
H      6.14900000     13.53100000     -0.27300000
H      5.77000000     13.88100000     -1.69600000
O      3.32100000     -0.57100000    -13.34600000
H      4.06900000     -0.47000000    -13.93500000
H      3.57400000     -1.28200000    -12.75700000
O     -3.99700000     13.96100000     -1.01500000
H     -4.17100000     13.10500000     -0.62300000
H     -3.86100000     13.77600000     -1.94400000
O      2.07300000      7.52500000     14.85300000
H      1.30900000      7.58500000     15.42600000
H      2.37700000      8.42800000     14.76300000
O      2.50500000     -1.36600000     17.69900000
H      3.38300000     -1.00600000     17.57600000
H      2.07500000     -1.24300000     16.85200000
O      1.74400000     -5.94700000    -15.59000000
H      1.11200000     -6.28800000    -16.22300000
H      2.37800000     -5.46500000    -16.12200000
O     14.03500000      1.32500000     -5.16200000
H     13.78400000      0.56700000     -5.68900000
H     13.98600000      1.01600000     -4.25700000
O    -14.74700000     -2.97300000      4.04800000
H    -14.74900000     -2.01600000      4.07800000
H    -15.51900000     -3.23100000      4.55200000
O      4.76900000     -6.48500000    -13.11600000
H      4.38900000     -7.36300000    -13.15600000
H      4.02300000     -5.90900000    -12.95400000
O     -9.55500000     -7.13300000     -1.44300000
H    -10.35800000     -6.71600000     -1.75400000
H     -9.67000000     -7.20000000     -0.49500000
O     -2.95500000      2.03400000     -3.62200000
H     -2.22800000      2.38300000     -4.13800000
H     -3.25700000      2.77800000     -3.10000000
O     -1.22500000     -2.01600000     17.37000000
H     -1.21500000     -2.08300000     16.41500000
H     -1.19300000     -2.92300000     17.67500000
O     -6.76400000      0.62400000     14.03500000
H     -6.77200000     -0.12000000     13.43400000
H     -7.55100000      0.51100000     14.56800000
O      3.49400000     11.45500000     -9.80700000
H      3.00600000     11.15100000    -10.57200000
H      3.19600000     10.89200000     -9.09200000
O     -5.05100000     -3.07600000     15.55700000
H     -5.97600000     -2.94700000     15.35200000
H     -4.97800000     -2.85100000     16.48500000
O      6.48500000      4.53700000    -15.09900000
H      7.07400000      3.86300000    -14.75900000
H      5.61400000      4.14400000    -15.04200000
O     -9.43400000      0.60200000     -9.71300000
H     -8.59300000      0.34000000     -9.33700000
H     -9.81800000     -0.21500000    -10.03100000
O     14.72600000      2.73700000      3.40700000
H     14.77600000      2.95700000      2.47700000
H     15.61400000      2.88100000      3.73500000
O     -0.61500000     -7.38700000     13.93100000
H     -0.04200000     -6.73600000     13.52500000
H     -0.91200000     -6.97200000     14.74100000
O     -1.83500000     12.57100000    -12.71100000
H     -1.59900000     12.22000000    -13.57000000
H     -2.32900000     11.86700000    -12.29200000
O      9.51900000     -2.32500000     -0.18100000
H      9.53600000     -3.20900000      0.18600000
H      9.23700000     -2.44700000     -1.08800000
O     -5.04100000     -8.19100000     -4.08800000
H     -4.76300000     -7.40200000     -3.62200000
H     -4.61100000     -8.12900000     -4.94100000
O      7.84300000     -6.47800000     -7.82900000
H      7.01200000     -6.60800000     -7.37400000
H      8.38700000     -6.00000000     -7.20300000
O      7.61400000     -3.08400000    -11.14800000
H      7.48300000     -2.72600000    -12.02600000
H      8.55400000     -3.25500000    -11.09600000
O     -0.61400000     -6.63500000      4.97000000
H     -1.31700000     -6.29100000      5.52100000
H      0.09800000     -6.82500000      5.58000000
O      7.81200000      6.95200000     -0.64200000
H      8.58000000      7.51200000     -0.53200000
H      7.06900000      7.55600000     -0.61400000
O      3.70700000     -4.83600000      8.31300000
H      2.90800000     -5.30500000      8.07000000
H      3.99700000     -5.25900000      9.12100000
O     -8.77400000     -3.22300000     -4.40300000
H     -8.71200000     -2.96200000     -3.48400000
H     -8.96000000     -4.16200000     -4.37400000
O     -7.74700000    -13.66800000     -7.44800000
H     -7.24900000    -13.72700000     -6.63200000
H     -7.08800000    -13.74200000     -8.13700000
O     -1.01400000    -12.98700000     -8.89900000
H     -0.84700000    -13.18800000     -9.82000000
H     -1.78400000    -13.51000000     -8.67500000
O     -0.46600000    -12.82900000     -2.44400000
H     -0.43700000    -13.56100000     -3.06000000
H     -0.03300000    -13.16100000     -1.65800000
O     -6.86000000     10.72200000    -10.73200000
H     -7.50700000     10.05300000    -10.50900000
H     -6.24300000     10.71200000    -10.00000000
O     -5.59600000    -13.14600000      5.97200000
H     -5.29700000    -12.36900000      5.50100000
H     -5.04100000    -13.18300000      6.75000000
O     -5.61400000     -6.79800000      4.72900000
H     -5.54400000     -6.50000000      5.63600000
H     -4.83400000     -6.44600000      4.30100000
O      5.62500000     -6.80000000     -6.27500000
H      4.90200000     -7.42500000     -6.21300000
H      6.10800000     -6.91200000     -5.45600000
O    -16.61400000     -4.14300000     -4.07000000
H    -16.06000000     -3.70700000     -4.71700000
H    -17.16300000     -4.73500000     -4.58500000
O     13.26800000     -1.43200000     -0.24100000
H     12.46200000     -0.93900000     -0.39700000
H     13.75000000     -0.90700000      0.39800000
O     -1.32200000    -11.26600000    -13.77000000
H     -1.14400000    -11.17400000    -12.83400000
H     -1.27100000    -10.37400000    -14.11200000
O      1.13800000      3.77000000     17.20900000
H      0.84400000      3.39900000     18.04100000
H      1.86200000      3.20500000     16.93700000
O    -11.77100000    -11.19900000      4.20300000
H    -10.87400000    -11.25900000      3.87500000
H    -11.97400000    -10.26400000      4.17800000
O    -10.56900000      2.44500000     -0.84800000
H     -9.96700000      1.70200000     -0.79300000
H    -10.00300000      3.21600000     -0.79400000
O     12.51900000      3.27000000    -10.48700000
H     12.81900000      2.36300000    -10.43300000
H     12.42400000      3.54600000     -9.57500000
O      3.86100000      4.56100000     -1.73900000
H      3.77200000      5.48500000     -1.50700000
H      4.37000000      4.56600000     -2.55000000
O     -3.65100000     -6.61700000     12.36800000
H     -4.52700000     -6.73000000     11.99900000
H     -3.32200000     -7.50900000     12.48100000
O     14.13300000     -4.03900000      7.06300000
H     15.01700000     -4.16100000      7.40700000
H     14.14400000     -4.48000000      6.21300000
O    -10.73500000     -7.94900000      5.93700000
H    -10.10700000     -8.65200000      5.77000000
H    -11.50600000     -8.19000000      5.42400000
O     13.15800000      8.89100000      5.97200000
H     12.98300000      8.62900000      6.87600000
H     13.21200000      9.84600000      6.00500000
O     -5.56100000      4.93000000     -9.46500000
H     -6.34600000      5.46800000     -9.56900000
H     -5.59700000      4.31100000    -10.19400000
O      3.27500000    -12.15800000      6.55400000
H      3.28300000    -11.20200000      6.50200000
H      2.62600000    -12.35500000      7.22900000
O     -2.55200000    -14.31000000     -4.20800000
H     -3.16100000    -13.95200000     -3.56200000
H     -2.18900000    -15.09000000     -3.78800000
O     -6.62100000      4.74200000      8.54400000
H     -7.19800000      5.50600000      8.53100000
H     -5.76800000      5.08200000      8.27200000
O     13.75700000     -3.98500000     -0.12600000
H     13.98600000     -4.43500000     -0.93900000
H     13.52600000     -3.09700000     -0.40100000
O     -3.20800000     -5.23000000      3.80100000
H     -2.73400000     -5.24900000      4.63200000
H     -2.88300000     -4.44600000      3.35800000
O     11.21500000     -5.23300000      5.58900000
H     10.27500000     -5.36500000      5.46600000
H     11.53700000     -6.08100000      5.89500000
O    -11.13700000      5.16600000      1.17900000
H    -11.24900000      6.08900000      0.95100000
H    -12.02000000      4.80000000      1.13700000
O      7.97400000     14.68700000      5.70300000
H      8.65600000     15.34600000      5.83400000
H      8.06900000     14.42300000      4.78800000
O      1.17100000    -13.64400000     -0.54300000
H      1.29200000    -12.96000000      0.11500000
H      0.77700000    -14.37200000     -0.06200000
O      3.88700000     -1.52500000      4.79700000
H      4.80400000     -1.79500000      4.74800000
H      3.91400000     -0.57100000      4.72000000
O     -6.05300000     -5.68400000      7.28400000
H     -5.65600000     -4.91700000      7.69700000
H     -6.92700000     -5.39200000      7.02700000
O      7.64200000    -12.69500000     11.18800000
H      6.69600000    -12.83000000     11.13600000
H      7.84500000    -12.12800000     10.44400000
O    -13.25500000      3.79400000     -0.53100000
H    -12.38300000      3.40100000     -0.49500000
H    -13.85200000      3.06900000     -0.34800000
O     -2.71500000      7.70100000     -3.70600000
H     -3.41000000      7.94300000     -4.31800000
H     -1.98400000      7.44100000     -4.26600000
O     -8.98400000      7.37500000      9.47900000
H     -8.05000000      7.26500000      9.65800000
H     -9.42000000      6.85300000     10.15300000
O      7.16500000     -2.67800000     12.71000000
H      7.27600000     -3.35500000     12.04300000
H      8.01900000     -2.24800000     12.75800000
O     11.97000000     -6.73700000     -6.16300000
H     11.99800000     -6.54400000     -7.10000000
H     11.10500000     -7.12500000     -6.02400000
O     -7.14200000     -6.07600000     -1.84100000
H     -7.97000000     -6.53500000     -1.69500000
H     -7.38100000     -5.14900000     -1.85000000
O     -0.22700000    -10.80500000    -11.03400000
H     -0.32000000    -11.20300000    -10.16800000
H      0.67700000    -10.99100000    -11.28700000
O     14.27500000      5.47800000      4.70600000
H     15.02500000      5.65400000      4.13900000
H     13.92700000      4.64300000      4.39100000
O     -3.06400000     14.37200000    -10.63700000
H     -3.49200000     13.82400000     -9.97900000
H     -2.75500000     13.75300000    -11.29900000
O    -11.59500000     -7.35500000     -8.31700000
H    -12.35000000     -6.90100000     -8.69200000
H    -11.94700000     -8.19000000     -8.00900000
O     12.15100000     -0.03300000     -3.19800000
H     12.41000000     -0.95100000     -3.11900000
H     11.65900000      0.00700000     -4.01800000
O      0.26500000     -8.06900000      0.04300000
H      0.14800000     -7.47200000     -0.69600000
H     -0.56000000     -8.55200000      0.09400000
O      9.63800000      5.10900000      9.06000000
H      9.97000000      4.22600000      9.22400000
H      9.90600000      5.30300000      8.16200000
O      3.95200000    -12.41400000     -9.17100000
H      3.74500000    -12.66100000     -8.27000000
H      4.90800000    -12.43500000     -9.21100000
O     -3.56200000      0.41500000     -1.49500000
H     -3.36300000      0.84500000     -2.32700000
H     -2.73800000      0.44100000     -1.00900000
O     -1.71700000     -0.94600000      9.85300000
H     -2.45500000     -0.74300000     10.42700000
H     -1.41300000     -0.09300000      9.54200000
O      6.20200000      1.76200000     -3.28400000
H      6.22800000      1.13100000     -4.00400000
H      7.11200000      1.83600000     -2.99700000
O      2.47100000     -3.21700000     -5.64400000
H      3.03200000     -2.71900000     -5.04900000
H      2.53000000     -2.74900000     -6.47600000
O     16.05700000     -3.50100000     -3.63800000
H     15.45400000     -3.82800000     -2.97100000
H     16.03200000     -2.54900000     -3.53700000
O     -7.16700000     -7.31100000     -7.91000000
H     -7.42500000     -7.75200000     -7.10100000
H     -6.21000000     -7.33100000     -7.89800000
O    -12.39100000     -2.94000000     -0.43800000
H    -11.52100000     -3.05100000     -0.05600000
H    -12.99300000     -3.22100000      0.25200000
O     -8.62700000    -12.44800000     -3.46200000
H     -8.65000000    -12.36400000     -4.41500000
H     -9.29900000    -11.84100000     -3.15200000
O     -7.96100000     -6.45900000    -10.40800000
H     -7.80000000     -6.49800000     -9.46500000
H     -7.36000000     -5.78600000    -10.72600000
O      5.94700000      8.75200000     -1.25700000
H      6.70800000      8.84500000     -1.82900000
H      5.74500000      9.64600000     -0.97900000
O     -7.45100000     -1.54300000     -9.50400000
H     -7.50400000     -2.21200000    -10.18700000
H     -6.76400000     -1.85600000     -8.91500000
O      7.11900000     -1.15000000    -16.76700000
H      7.48600000     -0.58000000    -17.44300000
H      7.72700000     -1.07400000    -16.03200000
O      9.00300000     -7.75500000      6.28700000
H      9.75100000     -8.33200000      6.13600000
H      8.88800000     -7.75500000      7.23700000
O    -12.67100000     -8.89500000     -2.39100000
H    -12.41600000     -8.62300000     -1.51000000
H    -13.43600000     -9.45500000     -2.25800000
O      7.54400000      1.48000000      7.85400000
H      6.65800000      1.54200000      8.21000000
H      7.75000000      2.37000000      7.56900000
O     12.81400000     11.02700000     -6.74500000
H     12.78200000     10.19500000     -7.21700000
H     12.19000000     11.58800000     -7.20500000
O     -7.87400000     10.46800000     11.83400000
H     -8.11100000      9.92900000     12.58900000
H     -6.98200000     10.19800000     11.61700000
O     10.52100000      3.88800000      4.75800000
H     10.55900000      4.34100000      5.60100000
H     10.98900000      3.06600000      4.90600000
O    -12.40300000      8.14300000     -8.36600000
H    -12.71700000      7.85400000     -7.51000000
H    -13.00700000      7.74100000     -8.99100000
O     -5.47100000      7.24000000      7.82600000
H     -4.61100000      7.23900000      7.40600000
H     -6.08300000      7.43700000      7.11600000
O    -10.07600000     12.22100000     -1.56000000
H     -9.43600000     12.49500000     -2.21800000
H    -10.89000000     12.64800000     -1.82600000
O      7.32800000      4.81800000     13.84100000
H      6.64200000      4.15200000     13.80900000
H      8.06500000      4.38400000     14.27100000
O     10.95300000    -12.93300000     -5.89400000
H     10.07800000    -13.29800000     -6.02400000
H     10.80300000    -12.00200000     -5.73400000
O     -1.09600000     -2.14200000    -16.96200000
H     -0.54200000     -1.38500000    -17.15300000
H     -0.67400000     -2.86900000    -17.41900000
O    -14.97300000     -0.58400000     -1.81900000
H    -14.83300000     -1.03500000     -2.65200000
H    -14.09600000     -0.49100000     -1.44800000
O     16.34300000      5.98600000      3.09600000
H     15.56600000      6.07300000      2.54400000
H     17.04400000      5.75200000      2.48800000
O     11.38400000     -9.63700000      3.41500000
H     11.93100000    -10.25200000      3.90300000
H     11.97800000     -9.24100000      2.77800000
O      2.68500000     -8.02500000     13.99300000
H      3.63400000     -8.04300000     13.87100000
H      2.51800000     -7.20300000     14.45300000
O     -5.50400000     16.34100000     -0.10500000
H     -5.19000000     16.27600000     -1.00700000
H     -5.20900000     15.53100000      0.31000000
O     -2.51500000     -3.02000000     -7.99700000
H     -2.27000000     -2.93800000     -7.07500000
H     -1.87000000     -2.48700000     -8.46400000
O     -2.16300000      0.96400000     17.19900000
H     -1.43500000      0.45800000     17.56000000
H     -2.07600000      0.86600000     16.25100000
O     -6.61500000     11.66700000      5.62500000
H     -5.93000000     11.11600000      6.00300000
H     -7.41400000     11.14700000      5.71000000
O      2.17300000     -5.80100000     15.54900000
H      1.55200000     -5.15500000     15.21400000
H      2.97800000     -5.30500000     15.69900000
O      3.20500000     10.10000000      9.35600000
H      4.04600000      9.68300000      9.17100000
H      2.67800000      9.40800000      9.75600000
O      3.18600000      7.07600000     -0.94900000
H      3.40600000      7.03400000     -0.01900000
H      3.15500000      8.01300000     -1.14500000
O      1.74100000     12.11700000      4.38000000
H      1.82700000     11.84900000      3.46500000
H      1.25600000     12.94100000      4.34400000
O     15.23000000      9.45400000      0.49500000
H     14.67600000     10.11600000      0.90800000
H     14.78900000      9.25300000     -0.33000000
O     -3.43400000    -16.45500000      6.80900000
H     -3.32400000    -15.62300000      6.34900000
H     -3.25700000    -16.24700000      7.72600000
O      0.21500000     -6.28700000    -12.67200000
H      0.12400000     -5.62700000    -13.35900000
H     -0.68300000     -6.54400000    -12.46500000
O     -2.36400000    -10.86900000      1.69800000
H     -2.47100000    -10.18000000      1.04300000
H     -1.81000000    -10.47600000      2.37200000
O      9.74100000      0.39400000     -9.98900000
H      9.14300000      1.07300000     -9.67600000
H      9.47200000     -0.39600000     -9.52000000
O      8.62000000      8.01200000     12.42200000
H      8.40700000      7.76100000     13.32100000
H      9.48500000      8.41700000     12.48500000
O      6.79000000      0.96200000      2.41800000
H      6.02500000      0.44200000      2.17100000
H      7.31700000      0.37100000      2.95600000
O     -0.97800000     15.22700000     -8.55100000
H     -1.78300000     15.22400000     -9.06800000
H     -0.27600000     15.21100000     -9.20200000
O      1.04900000     11.10600000     -4.01400000
H      1.97300000     11.13500000     -4.26100000
H      0.89500000     11.93700000     -3.56400000
O      8.92500000      2.23400000     -2.43700000
H      9.25800000      1.68000000     -1.73100000
H      9.70900000      2.52600000     -2.90300000
O     -6.14400000     -5.04900000    -11.88900000
H     -5.73800000     -5.79900000    -12.32600000
H     -5.43800000     -4.40700000    -11.81100000
O      5.39400000     -6.14300000     11.94400000
H      5.53400000     -6.55100000     11.08900000
H      5.42200000     -5.20200000     11.76800000
O     -7.47100000     -4.60500000    -15.40400000
H     -7.41400000     -4.89100000    -14.49200000
H     -8.40100000     -4.67400000    -15.61900000
O     -4.10400000     13.41500000     -3.57700000
H     -3.48300000     13.30400000     -4.29700000
H     -4.89000000     12.95000000     -3.86600000
O      5.92700000    -13.22600000      2.86600000
H      5.15400000    -12.66200000      2.90500000
H      6.19800000    -13.19800000      1.94900000
O     -7.04900000    -11.97800000     -1.08800000
H     -7.72700000    -12.11400000     -1.75000000
H     -6.49300000    -11.28900000     -1.45300000
O     12.22000000      7.40700000    -11.90900000
H     11.68600000      6.94600000    -12.55600000
H     11.76000000      7.27400000    -11.08000000
O     10.44400000     -2.12900000      9.55500000
H      9.54700000     -1.90500000      9.31000000
H     10.54800000     -1.77400000     10.43800000
O     -6.13200000     13.98900000     -7.80700000
H     -6.20600000     14.90400000     -7.53400000
H     -6.62300000     13.50200000     -7.14500000
O     -8.45000000      3.15100000     -9.41600000
H     -8.88200000      2.30700000     -9.54800000
H     -7.84700000      3.00000000     -8.68800000
O     -8.43000000      6.86600000    -12.84700000
H     -7.78000000      6.22600000    -12.55600000
H     -8.18600000      7.06000000    -13.75200000
O      3.23100000      3.30500000     -5.33200000
H      3.87800000      3.76300000     -4.79700000
H      2.40800000      3.40500000     -4.85300000
O      2.79000000      7.28400000     -5.08400000
H      3.05600000      7.03400000     -5.96900000
H      1.87000000      7.02700000     -5.02900000
O     -6.92500000      1.76400000     -7.21500000
H     -6.69400000      0.87800000     -6.93400000
H     -7.16000000      2.21800000     -6.40600000
O     12.70600000    -11.28200000     -0.05600000
H     11.96300000    -10.80700000     -0.42900000
H     12.30800000    -11.96000000      0.49000000
O     -2.20900000      2.11700000    -10.96800000
H     -2.89100000      1.65200000    -11.45200000
H     -2.57100000      2.22700000    -10.08900000
O    -12.52300000     -0.20700000     -0.35900000
H    -12.82600000     -0.00300000      0.52600000
H    -12.50100000     -1.16300000     -0.39000000
O     -2.36700000     -7.31400000    -11.58600000
H     -2.04100000     -6.60100000    -11.03800000
H     -3.21700000     -7.53800000    -11.20600000
O      3.02100000      1.76700000     16.26400000
H      2.70200000      0.87500000     16.12900000
H      3.68300000      1.68400000     16.95000000
O      2.74800000      9.22500000      4.67400000
H      3.37500000      9.59900000      5.29300000
H      2.99300000      8.30200000      4.61200000
O     -5.08900000     -6.37800000    -14.19100000
H     -4.44500000     -6.13400000    -14.85500000
H     -5.47200000     -7.19300000    -14.51600000
O      5.87300000     -9.16200000      1.45500000
H      6.44700000     -9.21800000      2.21900000
H      5.84500000     -8.22800000      1.24500000
O     14.75400000      0.13500000      1.61900000
H     15.66700000     -0.01500000      1.37400000
H     14.65100000     -0.32500000      2.45200000
O     -2.30800000      3.57600000     -1.47400000
H     -2.08300000      2.64800000     -1.54200000
H     -2.36900000      3.73900000     -0.53300000
O    -13.59800000      0.11500000      6.63100000
H    -14.41500000      0.44000000      7.00800000
H    -13.83700000     -0.71500000      6.21900000
O     -4.31700000     -0.04900000    -15.05300000
H     -3.96800000      0.58800000    -15.67600000
H     -5.00300000     -0.50800000    -15.53700000
O     11.10400000      2.59900000      8.11900000
H     11.41600000      2.02600000      8.82000000
H     11.71300000      3.33700000      8.12500000
O     -7.37600000      7.16600000     -0.62600000
H     -6.91400000      7.63300000     -1.32200000
H     -7.54100000      7.83400000      0.04000000
O      7.43300000     -6.21600000    -12.44000000
H      7.52200000     -6.29300000    -11.49000000
H      6.49400000     -6.30900000    -12.60100000
O     -9.61300000    -14.22300000     -1.49000000
H     -9.65100000    -14.77300000     -2.27300000
H     -9.63800000    -13.32700000     -1.82600000
O     13.87500000      3.91000000     -2.73800000
H     14.18100000      4.27400000     -3.56800000
H     13.39000000      4.62600000     -2.32700000
O     -1.15100000      7.20600000     14.99900000
H     -0.62100000      7.64100000     15.66700000
H     -1.96000000      6.97000000     15.45200000
O     -7.72600000     -8.55100000     -5.10700000
H     -7.59800000     -9.46800000     -5.35000000
H     -7.19100000     -8.43500000     -4.32200000
O      8.00600000     -9.52500000     -8.64200000
H      8.78500000     -9.62200000     -9.18900000
H      8.07100000     -8.63800000     -8.28800000
O     -4.33400000    -10.87700000    -13.66000000
H     -4.10000000    -11.64200000    -14.18500000
H     -3.80000000    -10.16800000    -14.01900000
O    -14.29100000     -6.35000000     -0.15300000
H    -14.04300000     -5.48700000      0.17800000
H    -15.19800000     -6.24400000     -0.44200000
O     -2.33100000     12.94700000      5.54200000
H     -3.14800000     13.11200000      5.07100000
H     -2.59300000     12.43100000      6.30300000
O    -15.84900000      4.93000000      6.55800000
H    -15.39300000      5.05000000      5.72500000
H    -16.74300000      4.69400000      6.31000000
O      1.98300000     14.57400000      0.60700000
H      2.72200000     14.48900000      1.20900000
H      1.52000000     13.73800000      0.67700000
O     -1.41500000     17.69900000     -2.37300000
H     -1.33500000     16.86500000     -1.91100000
H     -0.54100000     17.86200000     -2.72700000
O      4.79500000      4.51600000      6.29800000
H      5.44200000      3.91200000      5.93500000
H      5.28800000      5.04800000      6.92300000
O      2.23400000      8.90500000      2.17900000
H      1.79800000      8.07100000      2.35700000
H      2.54600000      9.19900000      3.03400000
O      6.42500000      6.82600000     -6.38000000
H      6.23900000      7.75400000     -6.23400000
H      5.78600000      6.55300000     -7.03800000
O     -8.71300000     -1.26800000      7.50500000
H     -8.64700000     -1.55500000      6.59400000
H     -8.60600000     -2.07000000      8.01600000
O     -7.71800000      3.21500000     -2.83500000
H     -8.14700000      3.52200000     -2.03600000
H     -7.20900000      2.45400000     -2.55700000
O    -14.63900000     -4.00500000      1.29300000
H    -15.46800000     -3.68800000      0.93300000
H    -14.57800000     -3.59100000      2.15400000
O     13.24400000     -1.52100000      7.67400000
H     13.54200000     -2.32500000      7.25000000
H     12.97300000     -0.95500000      6.95100000
O     -4.43600000     -9.73300000     13.06000000
H     -3.55400000     -9.81300000     12.69600000
H     -4.52700000    -10.49300000     13.63400000
O     -2.53000000    -12.30300000     12.30400000
H     -3.43800000    -12.40100000     12.59200000
H     -2.43600000    -11.36800000     12.12200000
O     10.90800000     -1.64000000      2.37500000
H     10.82700000     -1.98300000      1.48500000
H     11.41000000     -2.30700000      2.84400000
O      0.53900000    -12.76300000      2.18700000
H     -0.11700000    -13.44500000      2.33300000
H      1.14400000    -12.85100000      2.92400000
O     -2.70500000     -9.38000000     -8.94500000
H     -1.92800000     -8.87900000     -8.69500000
H     -2.54500000     -9.63100000     -9.85500000
O     -3.36600000    -13.86800000     -7.81200000
H     -4.28900000    -14.12300000     -7.81600000
H     -3.37800000    -12.92800000     -7.63400000
O      5.71900000     -4.10600000      5.97500000
H      6.13400000     -3.46500000      5.39900000
H      6.44500000     -4.63100000      6.31200000
O     -7.98700000     15.55500000     -4.52300000
H     -8.03600000     16.15200000     -3.77700000
H     -8.36000000     14.73500000     -4.20000000
O      7.87900000      4.98600000     -2.56800000
H      8.20000000      4.13300000     -2.27200000
H      7.78000000      5.49600000     -1.76400000
O    -11.01900000     -0.25700000    -12.57700000
H    -11.25600000     -0.45700000    -11.67100000
H    -11.05500000      0.69800000    -12.62900000
O      7.03900000     -5.20100000     15.23200000
H      7.48900000     -5.30000000     14.39300000
H      7.72100000     -4.90800000     15.83600000
O    -12.22200000      9.67000000      1.49500000
H    -12.91200000      9.21600000      1.01200000
H    -12.08600000     10.48400000      1.01000000
O     -0.66900000      2.23800000      6.00600000
H     -0.32700000      2.07600000      5.12700000
H     -1.57300000      2.52000000      5.86400000
O     -4.53500000    -12.76200000     -2.78400000
H     -5.30800000    -13.04200000     -2.29300000
H     -4.65400000    -11.81900000     -2.90000000
O      6.03700000      4.09200000     -9.16600000
H      5.56100000      3.26400000     -9.23600000
H      6.03200000      4.44600000    -10.05500000
O    -10.99000000    -10.79700000     -3.33900000
H    -10.46000000    -10.95600000     -2.55800000
H    -11.56000000    -10.06600000     -3.09700000
O     -2.82300000     -1.93300000    -13.75200000
H     -2.02000000     -1.57300000    -13.37400000
H     -3.08400000     -1.29200000    -14.41300000
O      7.42600000    -11.76500000      4.83000000
H      6.93700000    -12.25600000      4.17000000
H      7.10000000    -10.86800000      4.75300000
O      9.44900000      0.60500000     -0.48500000
H      9.37500000     -0.34900000     -0.52500000
H      9.21700000      0.82600000      0.41700000
O     -4.19600000    -12.44700000      8.33500000
H     -3.53600000    -11.84800000      7.98600000
H     -3.71800000    -12.99100000      8.96100000
O    -11.24100000     -3.96800000     13.66500000
H    -10.50200000     -3.36000000     13.68100000
H    -11.81500000     -3.66600000     14.36800000
O     -2.54000000    -10.62700000      7.01900000
H     -2.93400000    -10.18000000      6.26900000
H     -1.65500000    -10.84800000      6.72800000
O      8.17100000      8.77800000     -9.71000000
H      8.64600000      8.08100000    -10.16200000
H      8.69800000      8.96300000     -8.93200000
O     -5.50300000    -10.14300000     -2.43300000
H     -5.27200000     -9.65200000     -3.22200000
H     -5.66100000     -9.47100000     -1.77100000
O      6.95800000     -7.22800000     -3.86800000
H      6.85300000     -8.15500000     -3.65100000
H      7.65600000     -6.92400000     -3.28800000
O     -1.90300000     -9.62100000     12.08200000
H     -1.17200000     -9.98500000     11.58300000
H     -1.48700000     -9.08500000     12.75800000
O      4.96100000     -0.87000000      1.91600000
H      4.09700000     -0.66400000      1.55900000
H      5.03200000     -1.82100000      1.83500000
O     -8.76400000      4.54600000     13.08900000
H     -9.32400000      4.73500000     12.33600000
H     -8.08200000      5.21700000     13.05400000
O     -7.45900000      1.98100000    -16.28200000
H     -7.35100000      1.25500000    -16.89700000
H     -6.63900000      2.47000000    -16.34300000
O      1.28200000     -4.83000000     12.92300000
H      1.15800000     -4.41700000     13.77700000
H      1.59400000     -4.12200000     12.35900000
O    -11.86100000    -12.12700000     -5.46700000
H    -11.50600000    -11.63300000     -4.72800000
H    -11.44000000    -11.74100000     -6.23600000
O      6.28200000     -6.70400000      0.20200000
H      5.34300000     -6.89300000      0.20100000
H      6.39800000     -6.06200000     -0.49800000
O    -12.03500000      4.31600000     -4.46800000
H    -11.92100000      4.92000000     -3.73400000
H    -12.98100000      4.18100000     -4.52300000
O     13.09000000      1.90300000     10.45700000
H     13.46700000      2.78000000     10.39100000
H     13.83900000      1.31300000     10.37000000
O      9.16600000     -7.96500000      0.38300000
H      8.26700000     -8.29100000      0.33600000
H      9.56600000     -8.46700000      1.09300000
O    -10.42900000     12.72500000      5.41000000
H    -10.23700000     11.80000000      5.56500000
H     -9.63700000     13.06600000      4.99400000
O    -12.72200000      1.17900000      9.58500000
H    -13.19600000      0.81000000      8.84000000
H    -12.99000000      2.09800000      9.60800000
O     12.49000000      9.10900000     -8.43900000
H     12.86500000      9.35400000     -9.28500000
H     12.69900000      8.18000000     -8.34400000
O     -3.04100000    -15.22300000      3.50400000
H     -2.79000000    -16.14500000      3.45300000
H     -2.40200000    -14.83300000      4.10000000
O     -7.27400000     13.67000000    -10.23600000
H     -7.22300000     12.72800000    -10.07000000
H     -6.68500000     14.05900000     -9.58900000
O     -2.41900000      5.76900000      4.90900000
H     -1.90900000      5.52400000      4.13700000
H     -2.49100000      4.96000000      5.41500000
O     -6.40200000      1.06200000     -1.67300000
H     -6.65200000      1.52200000     -0.87200000
H     -5.49300000      0.80200000     -1.52600000
O      7.37200000      1.12800000     13.33900000
H      7.46500000      1.70200000     12.57800000
H      6.44100000      1.17100000     13.55900000
O     12.81600000      3.75000000      0.19000000
H     12.50700000      3.01900000     -0.34500000
H     12.17500000      3.81600000      0.89800000
O     -2.38800000      7.42000000      0.17300000
H     -1.91100000      6.60000000      0.29500000
H     -2.75800000      7.61300000      1.03400000
O      1.69500000     -9.78400000     -3.73800000
H      1.36900000     -8.90500000     -3.54100000
H      1.04300000    -10.37200000     -3.35600000
O      2.97300000     17.72400000      1.34500000
H      2.25200000     17.12700000      1.14300000
H      3.46000000     17.28400000      2.04100000
O     -6.15100000      7.74900000     -3.99900000
H     -5.77400000      8.13200000     -4.79100000
H     -6.93100000      8.27700000     -3.82600000
O      3.90700000    -11.84300000     -1.24700000
H      3.10200000    -11.47100000     -0.88700000
H      3.61600000    -12.36200000     -1.99600000
O    -11.09500000     12.28100000      1.57700000
H    -10.75400000     13.08400000      1.18500000
H    -11.41900000     12.55300000      2.43600000
O      9.85700000     -5.10400000      0.67600000
H      9.33300000     -5.90300000      0.72300000
H     10.74700000     -5.38800000      0.88300000
O     -9.82800000     -2.31700000     -8.08700000
H     -9.06300000     -1.85200000     -8.42700000
H    -10.17300000     -1.74300000     -7.40300000
O     13.71600000    -11.00000000      4.19700000
H     14.48700000    -11.40600000      3.80000000
H     14.00300000    -10.11600000      4.42900000
O      0.43500000      4.17900000     -8.56400000
H     -0.48400000      4.31200000     -8.33200000
H      0.91800000      4.41400000     -7.77200000
O      8.25800000     12.17400000      3.60600000
H      7.36100000     12.26800000      3.92700000
H      8.23800000     11.38400000      3.06600000
O      6.95100000     14.00300000     -9.13600000
H      7.32300000     13.18400000     -9.46500000
H      6.92200000     13.88900000     -8.18600000
O     -2.98900000      3.68000000     17.49800000
H     -2.84800000      2.75800000     17.28400000
H     -3.35300000      3.66800000     18.38300000
O      8.06400000      5.12800000     -5.37600000
H      8.20300000      5.27200000     -4.43900000
H      7.67200000      5.94400000     -5.68700000
O      0.19400000      8.59000000     -3.13000000
H      0.66100000      9.30700000     -3.56100000
H     -0.33900000      9.02000000     -2.46100000
O      6.81500000    -11.84500000     -9.50200000
H      6.64200000    -11.57200000    -10.40300000
H      6.92900000    -11.02500000     -9.02100000
O      9.67200000     11.19100000      8.68800000
H      9.44700000     12.12100000      8.67000000
H     10.61100000     11.16800000      8.50500000
O      2.02300000     -0.83000000      6.64600000
H      2.36400000     -1.17400000      5.82000000
H      2.42400000      0.03500000      6.73000000
O     -1.48300000     14.55700000      1.53800000
H     -0.93900000     14.97900000      2.20400000
H     -2.36900000     14.86900000      1.71900000
O    -16.24800000     -0.41100000     -5.48900000
H    -17.01300000     -0.36500000     -6.06200000
H    -16.26200000      0.41400000     -5.00400000
O     -9.81200000      9.49400000     -0.71700000
H    -10.25600000      9.03700000     -1.43100000
H    -10.07200000     10.41000000     -0.82000000
O      5.86700000      4.91200000    -11.80200000
H      5.83600000      4.11400000    -12.32900000
H      5.06100000      5.37800000    -12.02300000
O     10.67900000     12.90300000      4.92500000
H     11.39400000     12.31700000      4.68000000
H      9.96300000     12.66700000      4.33600000
O      8.07300000    -11.85700000      8.16000000
H      8.25900000    -12.74700000      7.86300000
H      7.37700000    -11.55100000      7.57800000
O     -1.73500000     10.99300000     -4.13800000
H     -2.00100000     10.51800000     -3.35000000
H     -0.78200000     11.04400000     -4.07600000
O     -3.19600000     11.46400000    -10.67300000
H     -3.69200000     11.29200000     -9.87300000
H     -3.79400000     11.22800000    -11.38200000
O     12.89200000      2.23000000      5.15100000
H     13.56700000      2.19600000      4.47300000
H     13.37900000      2.32300000      5.97000000
O     16.58100000      8.27500000     -2.54100000
H     16.22100000      8.38300000     -3.42200000
H     16.16100000      7.48300000     -2.20700000
O    -13.28500000     -5.65600000      2.99500000
H    -13.88800000     -5.30900000      2.33700000
H    -13.62400000     -5.32800000      3.82700000
O      5.50900000     10.76600000     -4.75000000
H      4.89600000     11.17700000     -5.36000000
H      4.95100000     10.33800000     -4.10100000
O     -1.98600000     13.99000000     -5.09000000
H     -1.31300000     14.57500000     -5.43800000
H     -2.03200000     14.20600000     -4.15800000
O      7.62200000      6.01500000      4.95900000
H      6.77400000      6.45700000      4.91200000
H      7.81400000      5.76900000      4.05400000
O    -10.29800000     -1.75400000     12.32200000
H     -9.43200000     -1.42600000     12.56500000
H    -10.82800000     -1.64000000     13.11100000
O      0.08700000     -4.18200000      9.71500000
H      0.94900000     -3.84400000      9.95400000
H     -0.45400000     -4.02600000     10.48900000
O     -1.55500000     10.39800000     -6.95100000
H     -1.33800000     10.89300000     -6.16200000
H     -1.51000000     11.04100000     -7.65800000
O      6.56000000    -13.28600000     -3.47300000
H      6.07900000    -13.56100000     -4.25400000
H      7.34200000    -12.85200000     -3.81400000
O     -0.89100000      8.84200000      9.20900000
H     -1.36200000      8.02200000      9.06300000
H     -0.13700000      8.59400000      9.74400000
O      3.87200000      2.51200000      0.27000000
H      3.60600000      3.21300000     -0.32600000
H      3.51400000      2.77100000      1.11900000
O      5.02100000    -10.42800000     10.97500000
H      5.17400000    -10.66400000     11.89000000
H      4.14000000    -10.05500000     10.96800000
O     -0.28800000      5.15600000      3.07200000
H     -0.34900000      6.10400000      3.18700000
H     -0.21500000      5.03400000      2.12500000
O      3.67900000      8.33500000    -15.39000000
H      4.18000000      8.43600000    -14.58100000
H      2.76600000      8.30200000    -15.10400000
O    -10.17800000     -3.95300000      1.25200000
H    -10.39500000     -4.05600000      2.17900000
H     -9.52900000     -3.24900000      1.23500000
O     -4.88500000     -9.25700000    -11.01000000
H     -5.79600000     -9.04000000    -10.81400000
H     -4.92600000     -9.73100000    -11.84100000
O      3.38700000      6.74800000      4.64700000
H      4.08100000      6.44100000      5.23000000
H      2.89500000      5.95700000      4.42400000
O      5.74100000    -14.92700000      0.47900000
H      6.16500000    -14.12200000      0.18400000
H      6.46500000    -15.50600000      0.71800000
O     12.02100000     -7.71900000    -10.75600000
H     11.59500000     -8.49700000    -10.39700000
H     11.31100000     -7.08500000    -10.86300000
O      4.75100000    -14.92800000     -2.07700000
H      5.20000000    -14.19700000     -2.50100000
H      5.08500000    -14.92800000     -1.18000000
O     -8.67900000      3.76500000    -14.21100000
H     -8.09300000      4.52100000    -14.21400000
H     -8.23400000      3.11500000    -14.75500000
O     -4.03800000      1.93500000     -8.43200000
H     -4.90300000      1.60800000     -8.67900000
H     -4.11700000      2.88700000     -8.48500000
O     17.89300000      4.93700000      1.06900000
H     17.12500000      4.58500000      0.61900000
H     18.39200000      5.37700000      0.38200000
O     -4.69400000     10.97400000    -12.80000000
H     -5.43300000     10.61100000    -12.31100000
H     -4.47400000     10.29500000    -13.43900000
O     14.05200000     -1.52600000      4.01900000
H     13.43100000     -1.07600000      4.59100000
H     13.58800000     -2.31300000      3.73300000
O      8.54900000     -4.13100000    -14.12800000
H      9.24700000     -4.54900000    -14.63300000
H      8.24300000     -4.81500000    -13.53200000
O    -14.64900000     -6.96300000     -7.86700000
H    -14.63500000     -6.24500000     -7.23400000
H    -14.89600000     -7.73100000     -7.35200000
O      3.52100000      3.03200000      2.98100000
H      2.99300000      3.55600000      3.58300000
H      4.12600000      2.55300000      3.54800000
O      2.55000000     -0.63600000     14.97800000
H      3.11400000     -1.36000000     14.70900000
H      2.53900000     -0.04700000     14.22300000
O      4.78000000      0.82300000     11.28100000
H      3.91700000      0.53800000     11.58200000
H      4.83800000      1.73800000     11.55500000
O     -2.13600000    -12.96200000      0.09600000
H     -1.96900000    -12.55100000     -0.75200000
H     -2.21400000    -12.22900000      0.70700000
O      5.81600000     -3.61700000    -14.04700000
H      5.52800000     -3.78600000    -14.94400000
H      6.76700000     -3.53400000    -14.11300000
O      9.73700000      3.52500000    -11.80100000
H     10.66100000      3.40700000    -11.58400000
H      9.53700000      2.80500000    -12.39900000
O     -5.17600000      3.03800000    -14.93200000
H     -4.91200000      2.16000000    -14.65900000
H     -4.42400000      3.59100000    -14.71900000
O     -5.02500000     12.84800000      3.49200000
H     -5.49600000     12.55400000      4.27100000
H     -4.95000000     12.06400000      2.94800000
O      9.71700000      3.25100000     12.40900000
H     10.10700000      4.08700000     12.15300000
H      9.63600000      3.30500000     13.36100000
O     16.78300000     -1.80500000      3.68900000
H     15.87600000     -2.00200000      3.92000000
H     16.94600000     -2.31500000      2.89600000
O      2.68900000     -4.46600000      2.70400000
H      1.74100000     -4.48900000      2.57300000
H      2.79700000     -4.23100000      3.62600000
O     -2.05400000      4.40700000     -7.05600000
H     -2.95200000      4.72100000     -7.15800000
H     -2.03300000      4.02300000     -6.17900000
O      4.39300000      6.48100000     16.32600000
H      3.99400000      6.10700000     17.11200000
H      3.66800000      6.56400000     15.70600000
O      1.04900000     -7.08200000     -3.08800000
H      1.86000000     -6.70200000     -3.42500000
H      0.36800000     -6.46000000     -3.34500000
O      1.25000000     -3.37300000    -13.64100000
H      0.90400000     -2.65200000    -13.11400000
H      1.49700000     -2.96600000    -14.47100000
O     -9.11400000      8.45100000     13.37700000
H     -9.86900000      8.99000000     13.14000000
H     -9.38200000      7.55700000     13.16400000
O    -11.78200000     -0.58300000     -9.86300000
H    -11.21900000     -0.19700000     -9.19100000
H    -12.65300000     -0.23500000     -9.67500000
O      8.24800000      8.93400000      9.74400000
H      8.59100000      9.77900000      9.45400000
H      8.63800000      8.80100000     10.60800000
O     -0.11600000     -1.28600000     12.12200000
H     -0.72600000     -1.26400000     11.38400000
H      0.63300000     -1.78600000     11.79800000
O      1.83900000      0.43200000     -8.80200000
H      0.97200000      0.58800000     -8.42600000
H      1.82700000      0.90200000     -9.63500000
O     -3.89000000      7.27200000    -15.69100000
H     -4.71700000      7.72300000    -15.86400000
H     -3.89800000      7.11100000    -14.74800000
O     -8.32100000     12.21600000      1.61300000
H     -9.26400000     12.09700000      1.72300000
H     -8.04800000     12.69200000      2.39800000
O     -4.47300000      3.72800000      6.24900000
H     -4.01100000      3.50200000      7.05700000
H     -4.08600000      3.15800000      5.58500000
O      5.57700000      8.89000000      9.47900000
H      6.53200000      8.94900000      9.48400000
H      5.35600000      8.51400000     10.33100000
O     -5.66800000      5.52400000      4.51100000
H     -4.89000000      5.64100000      3.96600000
H     -5.34700000      5.06800000      5.29000000
O      5.35300000      4.39400000     -4.22600000
H      5.73400000      3.55100000     -3.98000000
H      6.10800000      4.96000000     -4.38800000
O      3.42000000     13.83700000     -7.43700000
H      3.66900000     14.76100000     -7.44700000
H      3.79400000     13.48000000     -8.24300000
O     11.87700000      6.93600000      4.33900000
H     12.30300000      7.50500000      4.98000000
H     12.54700000      6.29400000      4.10600000
O     -0.23000000      7.80700000     -9.59800000
H     -0.07800000      8.73000000     -9.80300000
H      0.49500000      7.34500000    -10.01700000
O     -4.58500000     -2.30100000     -0.90700000
H     -4.25100000     -1.57700000     -0.37700000
H     -4.99600000     -1.87700000     -1.66000000
O     -1.20000000     -4.13600000    -14.56100000
H     -0.40900000     -3.68000000    -14.84900000
H     -1.73600000     -3.45500000    -14.15600000
O      9.47000000     -4.36200000      7.91000000
H     10.23100000     -4.47700000      7.34100000
H      9.61000000     -3.51300000      8.32800000
O    -10.54600000      9.91200000     -7.73200000
H    -11.12900000      9.17300000     -7.91000000
H    -10.56500000     10.43000000     -8.53700000
O     10.57400000    -10.76100000      9.00900000
H     10.45900000    -10.99200000      9.93000000
H      9.71400000    -10.90900000      8.61500000
O    -10.22500000     -9.45600000     -7.20500000
H    -10.23200000     -9.19600000     -8.12600000
H    -10.36500000     -8.64000000     -6.72400000
O     -5.81600000    -13.84300000     -9.47200000
H     -5.29800000    -13.04500000     -9.36800000
H     -5.66000000    -14.11400000    -10.37700000
O      5.08600000      9.67500000      1.73000000
H      4.98300000     10.01000000      0.83900000
H      4.19100000      9.59800000      2.06200000
O     -0.16900000     15.61200000      3.66000000
H      0.77600000     15.46500000      3.63200000
H     -0.48600000     15.00500000      4.33000000
O     -0.07400000      9.12200000     13.19500000
H     -0.35400000     10.03400000     13.27600000
H     -0.82500000      8.61300000     13.50200000
O     -6.54000000     -2.34800000      1.10300000
H     -7.17300000     -1.76300000      0.68800000
H     -6.04500000     -2.72100000      0.37300000
O     12.86100000     -8.65400000     -2.56800000
H     12.45300000     -8.27900000     -3.34900000
H     12.18400000     -9.21500000     -2.19000000
O    -14.91300000      1.65900000      0.96300000
H    -14.50800000      2.34400000      1.49500000
H    -14.74500000      0.85000000      1.44500000
O     16.39000000      5.46000000     -1.90300000
H     15.73700000      4.79300000     -1.69000000
H     17.01500000      5.00900000     -2.47100000
O     -2.22800000      0.06800000     -7.07200000
H     -2.91600000      0.48900000     -7.58800000
H     -1.92900000      0.75000000     -6.47100000
O      7.90600000      6.33000000     -8.68000000
H      7.49000000      5.48600000     -8.85700000
H      7.33000000      6.75100000     -8.04100000
O     -1.69300000     -0.71600000    -10.00900000
H     -2.63900000     -0.85000000    -10.06100000
H     -1.56200000      0.18400000    -10.30800000
O      3.30500000     -4.29800000     -9.53400000
H      3.13300000     -5.00900000     -8.91700000
H      3.01200000     -4.63800000    -10.38000000
O     11.24200000      3.00700000     -3.79800000
H     11.99400000      3.50000000     -3.47000000
H     11.60000000      2.46500000     -4.50200000
O      9.51500000     -7.64000000     -5.08800000
H      9.27600000     -6.71700000     -5.00300000
H      8.85000000     -8.10600000     -4.58100000
O     -1.58500000     -3.07900000      7.94400000
H     -1.70900000     -2.27800000      8.45300000
H     -1.05700000     -3.64300000      8.50900000
O     -6.45700000      2.59300000      0.43400000
H     -6.31300000      3.50000000      0.16400000
H     -6.92800000      2.66200000      1.26500000
O     -0.64900000      5.08100000      6.86800000
H      0.02400000      4.40900000      6.76000000
H     -0.19900000      5.90300000      6.67500000
O      6.73000000    -14.63900000      8.23100000
H      6.55700000    -13.86400000      8.76700000
H      6.37500000    -14.41800000      7.37000000
O     -2.07100000      0.97100000     14.54900000
H     -2.98100000      1.26100000     14.61800000
H     -1.62000000      1.69900000     14.12100000
O     10.42200000      5.70900000     -6.38200000
H      9.84600000      5.14100000     -5.87000000
H      9.82700000      6.29900000     -6.84400000
O      5.93500000    -16.39300000      4.96300000
H      5.26200000    -16.95400000      5.34900000
H      5.77000000    -15.52900000      5.33900000
O      6.09800000      0.61800000     -6.01700000
H      5.30100000      0.48200000     -6.53100000
H      6.45500000      1.44300000     -6.34400000
O      6.52100000      3.41000000     16.54700000
H      5.89800000      3.96200000     16.07500000
H      7.05400000      4.02700000     17.04900000
O     14.21900000      6.63300000      1.76600000
H     13.52500000      6.24600000      1.23300000
H     13.87800000      7.49100000      2.01800000
O     -5.88300000    -15.57100000      4.26100000
H     -5.08900000    -15.64100000      3.73100000
H     -5.80200000    -14.72500000      4.70200000
O      6.17000000     13.54000000     -3.49500000
H      5.92500000     14.34600000     -3.94800000
H      5.91000000     12.84000000     -4.09400000
O     -4.53700000      7.46100000    -12.91000000
H     -4.93300000      6.59000000    -12.88800000
H     -3.79800000      7.40300000    -12.30400000
O      1.24700000    -12.52600000     12.52200000
H      1.05900000    -11.99600000     11.74800000
H      1.12500000    -11.92800000     13.25800000
O     -3.68500000     -3.09400000    -16.38600000
H     -3.26800000     -2.66800000    -17.13400000
H     -3.09600000     -2.92200000    -15.65200000
O     15.19100000      8.47400000     -4.75600000
H     14.24700000      8.31700000     -4.74100000
H     15.28200000      9.35000000     -5.13100000
O     -6.18300000      5.17500000    -13.51800000
H     -6.12900000      4.61400000    -12.74400000
H     -5.82100000      4.64200000    -14.22600000
O     16.69900000     -6.20100000     -0.48300000
H     16.76400000     -6.09500000      0.46600000
H     17.08700000     -5.40300000     -0.84100000
O     -0.62800000      1.58300000      8.48900000
H     -0.47700000      1.70300000      7.55200000
H      0.21200000      1.79700000      8.89600000
O     -8.21400000      5.96600000     -8.78800000
H     -8.73500000      6.10400000     -7.99700000
H     -8.41100000      5.06600000     -9.04900000
O    -10.40400000     -1.30700000     -5.51600000
H    -10.30200000     -0.55600000     -4.93100000
H     -9.78200000     -1.95400000     -5.18500000
O    -11.89000000     -1.88100000      5.13000000
H    -11.71600000     -1.05100000      5.57400000
H    -11.48600000     -2.54200000      5.69200000
O      8.25500000     10.93300000      6.12600000
H      8.77100000     11.09800000      6.91500000
H      8.59300000     11.55600000      5.48300000
O     13.24000000      8.61700000     -1.41800000
H     12.91400000      7.82300000     -1.84200000
H     12.48100000      9.20000000     -1.38700000
O    -15.37900000      5.21900000     -2.27300000
H    -14.94600000      4.74800000     -1.56100000
H    -15.23400000      6.14300000     -2.07200000
O     11.11500000     10.23000000     -1.98100000
H     11.20300000     11.09900000     -1.59000000
H     10.56200000      9.74600000     -1.36700000
O    -11.18100000    -10.38700000      9.47600000
H    -10.22500000    -10.33400000      9.48100000
H    -11.40600000    -10.73500000     10.33900000
O      6.83800000     -2.54800000     -4.13200000
H      6.51200000     -1.65700000     -4.25900000
H      6.88700000     -2.91400000     -5.01500000
O    -11.97300000      7.53000000      8.64200000
H    -12.49000000      7.30500000      9.41500000
H    -11.08600000      7.24300000      8.85500000
O      1.12100000     16.95300000     -0.44500000
H      1.68400000     17.25000000     -1.16000000
H      1.37300000     16.04100000     -0.30400000
O     -4.71400000      4.77200000     -6.96600000
H     -5.31500000      4.32200000     -6.37200000
H     -5.13100000      4.70500000     -7.82500000
O     -3.87200000     -0.55200000     11.55100000
H     -3.90300000      0.39100000     11.70900000
H     -4.57100000     -0.71200000     10.91700000
O     -9.97000000     -0.03900000     -2.12200000
H    -10.02200000      0.44400000     -2.94700000
H    -10.87900000     -0.11400000     -1.83100000
O     -2.43000000     -8.88600000     -0.38100000
H     -3.16300000     -8.27500000     -0.46000000
H     -2.36700000     -9.29600000     -1.24300000
O     -0.48300000     -2.18400000      5.37200000
H      0.29500000     -1.66800000      5.58300000
H     -0.85000000     -2.42200000      6.22400000
O     -4.43800000      1.69500000      1.91400000
H     -4.94100000      1.02000000      2.37100000
H     -4.96100000      1.89900000      1.13900000
O    -16.97000000      1.07600000     -0.94200000
H    -16.42500000      1.46100000     -0.25600000
H    -16.39000000      0.46200000     -1.39300000
O     -6.42600000    -12.45300000      9.59100000
H     -5.61800000    -12.40700000      9.08000000
H     -6.72200000    -13.35800000      9.49200000
O      0.96200000     -8.12500000    -10.52800000
H      0.68400000     -7.51800000    -11.21400000
H      0.48900000     -8.93500000    -10.71800000
O     -1.91600000     -4.46300000     11.41200000
H     -2.08800000     -3.74300000     12.01900000
H     -2.52300000     -5.15200000     11.68200000
O      1.17400000     -9.96100000      2.46000000
H      0.41400000     -9.63100000      2.94000000
H      0.88200000    -10.79400000      2.09100000
O      9.19300000    -10.96700000     -5.37400000
H      9.60600000    -10.11600000     -5.23300000
H      8.25700000    -10.77300000     -5.42400000
O      2.36800000     -7.93200000      8.17000000
H      2.80300000     -7.80400000      9.01200000
H      1.94000000     -7.09500000      7.99200000
O     -6.90700000    -13.00100000      2.00300000
H     -7.72900000    -13.21900000      1.56300000
H     -6.23300000    -13.43900000      1.48400000
O     -4.43400000    -14.12900000      1.19700000
H     -3.66500000    -13.64600000      0.89300000
H     -4.11200000    -14.65400000      1.92900000
O      0.71100000     12.32000000      1.30200000
H     -0.07800000     12.81200000      1.53100000
H      0.42400000     11.71200000      0.61900000
O      8.40600000     -2.12200000     -7.22300000
H      7.83900000     -2.74100000     -7.68400000
H      9.28700000     -2.47900000     -7.33100000
O      4.59600000     14.65100000      7.94000000
H      4.81300000     15.08700000      7.11600000
H      4.25800000     13.79500000      7.67700000
O      3.10100000     -9.47800000      5.98600000
H      3.00200000     -9.05900000      6.84100000
H      2.68500000     -8.87200000      5.37300000
O     -1.16900000    -15.58300000     -0.13600000
H     -1.49400000    -14.73300000     -0.43100000
H     -1.94700000    -16.14000000     -0.10600000
O      9.62700000    -13.25300000      4.12000000
H      8.93300000    -12.71600000      4.50200000
H      9.37300000    -14.15300000      4.32600000
O      0.26700000      4.41900000     11.54500000
H      0.19800000      4.40700000     12.49900000
H     -0.31400000      3.71700000     11.25300000
O     -2.91800000      9.30000000     -1.65300000
H     -2.81500000      8.74700000     -0.87900000
H     -2.60700000      8.75800000     -2.37800000
O      5.05100000     -3.55600000      1.48600000
H      5.00000000     -3.51500000      0.53100000
H      4.18300000     -3.85300000      1.76000000
O      3.13700000     17.55600000     -2.08800000
H      2.84500000     18.18600000     -2.74700000
H      4.05800000     17.77100000     -1.94200000
O     -9.17200000      0.51100000     10.09200000
H     -9.84700000     -0.03000000     10.50000000
H     -8.98100000      0.07100000      9.26400000
O     -4.94500000      6.61600000      1.97900000
H     -4.84400000      7.50400000      1.63600000
H     -5.81800000      6.34600000      1.69300000
O     15.19900000     -8.66900000      4.29900000
H     16.03700000     -9.02200000      4.59800000
H     15.00700000     -7.95800000      4.91100000
O      9.31300000     13.67300000     -1.17400000
H     10.19500000     13.48400000     -0.85400000
H      9.11800000     12.95600000     -1.77800000
O      8.92500000     -1.47300000    -14.47300000
H      9.71200000     -1.38500000    -13.93600000
H      8.75800000     -2.41500000    -14.50100000
O      5.75000000    -13.68700000      5.98700000
H      6.33800000    -13.11500000      5.49400000
H      4.93200000    -13.19300000      6.04900000
O     -8.90800000    -11.04800000      3.46800000
H     -8.76800000    -10.37400000      2.80300000
H     -8.35800000    -11.78000000      3.18700000
O    -11.49100000     -3.88200000      7.01100000
H    -11.81400000     -3.53200000      7.84200000
H    -12.19800000     -4.44700000      6.69900000
O     14.45900000     -3.25100000     -6.30300000
H     14.56800000     -3.91800000     -6.98100000
H     15.12500000     -3.46300000     -5.64900000
O     -1.13700000     -4.81000000     17.00400000
H     -0.98900000     -5.66300000     17.41200000
H     -1.77500000     -4.98400000     16.31100000
O     -2.82200000      4.24900000      1.40600000
H     -3.45900000      4.92600000      1.17600000
H     -3.35100000      3.52300000      1.73600000
O     -4.82000000     16.27300000     -6.61900000
H     -4.87600000     17.21600000     -6.46100000
H     -4.46200000     15.91500000     -5.80700000
O      0.43600000      9.38500000      0.08100000
H      1.20400000      9.17500000      0.61200000
H     -0.18700000      8.68500000      0.27400000
O     -5.37500000      4.84100000     -0.50300000
H     -5.01500000      4.69300000     -1.37700000
H     -5.92000000      5.62200000     -0.59700000
O    -10.31600000      1.75600000     -4.29100000
H     -9.72500000      2.40600000     -3.91200000
H    -11.16300000      2.20100000     -4.33800000
O     -9.12300000     10.91800000     -5.18700000
H     -8.95700000     10.75200000     -6.11500000
H     -9.89100000     11.48900000     -5.17900000
O     -6.47400000     -1.60300000     -2.83900000
H     -6.51200000     -0.70000000     -2.52400000
H     -6.82500000     -1.56100000     -3.72900000
O     11.28900000     -5.57000000     -3.40100000
H     11.24000000     -5.36500000     -4.33400000
H     10.37600000     -5.63400000     -3.12100000
O    -12.60100000      5.95300000      6.33700000
H    -12.46800000      6.72900000      6.88100000
H    -11.71900000      5.69600000      6.06700000
O     -1.42800000      6.17000000     10.26000000
H     -2.06300000      5.60400000     10.70000000
H     -0.60600000      5.68000000     10.29600000
O    -12.43800000     -8.56000000      0.58400000
H    -13.14200000     -7.92400000      0.45300000
H    -11.81400000     -8.11200000      1.15500000
O      1.35700000      1.02800000    -13.87100000
H      1.54700000      1.54900000    -14.65100000
H      2.12000000      0.45900000    -13.77000000
O     -4.66900000      5.70100000     -3.05000000
H     -4.06600000      6.41900000     -2.85600000
H     -5.42700000      6.12600000     -3.45100000
O     13.19100000      5.54500000     -5.32600000
H     13.15800000      6.24100000     -4.66900000
H     12.29700000      5.49200000     -5.66400000
O     12.04400000     -0.48200000      5.43900000
H     12.13700000      0.28200000      4.86900000
H     11.28200000     -0.28300000      5.98300000
O     -9.91800000      9.28900000      7.86300000
H    -10.80600000      9.09000000      8.15900000
H     -9.38300000      8.57600000      8.21100000
O     -1.94300000      9.05900000    -13.56200000
H     -2.59800000      8.78900000    -14.20600000
H     -1.59100000      9.87900000    -13.90700000
O      3.32500000    -13.54700000     -6.72600000
H      2.48200000    -13.93800000     -6.95400000
H      3.31600000    -13.49600000     -5.77000000
O    -14.29000000     -0.02100000     -9.70500000
H    -14.61900000     -0.02600000     -8.80600000
H    -14.50900000      0.85000000    -10.03600000
O      2.65800000      0.67200000     -5.81400000
H      2.60000000      0.45900000     -6.74500000
H      2.90500000      1.59600000     -5.79500000
O    -11.81200000     -5.40000000     -1.42000000
H    -12.45800000     -6.00700000     -1.05700000
H    -12.25600000     -4.55200000     -1.42400000
O      9.66600000      7.83200000     -3.94300000
H      8.85100000      8.29800000     -3.75300000
H      9.45400000      7.27600000     -4.69300000
O      6.86000000     -8.95300000      5.03300000
H      7.39700000     -8.62500000      5.75400000
H      6.04000000     -8.46400000      5.10400000
O     -5.14400000     10.09700000     10.63300000
H     -4.20800000     10.29800000     10.63400000
H     -5.56400000     10.91000000     10.35200000
O     10.86300000     -6.25500000     11.31200000
H      9.95000000     -5.97500000     11.37500000
H     11.29900000     -5.54600000     10.84000000
O      8.62100000     -5.70800000      4.87200000
H      8.69300000     -6.52200000      5.37100000
H      8.00100000     -5.91000000      4.17200000
O     -9.27900000     10.38900000      5.46600000
H     -9.64400000      9.89900000      4.72900000
H     -9.47800000      9.85200000      6.23300000
O     -7.98800000     -2.95500000      5.56100000
H     -8.05100000     -3.19500000      4.63600000
H     -8.19700000     -3.76100000      6.03200000
O    -12.66000000      6.32400000     -1.28700000
H    -12.90200000      5.46100000     -0.95000000
H    -13.12800000      6.94100000     -0.72400000
O      0.41700000      5.97900000     -5.58700000
H     -0.16700000      5.49200000     -5.00500000
H     -0.16600000      6.54800000     -6.08900000
O      4.37800000     -0.72400000     -3.99100000
H      3.76200000     -0.27700000     -4.57200000
H      4.47100000     -0.13500000     -3.24200000
O     -7.08900000      2.44200000     10.58500000
H     -7.79900000      1.86700000     10.29800000
H     -7.17400000      3.22000000     10.03500000
O      0.86200000    -14.82300000     -7.08900000
H      0.38900000    -15.18300000     -6.33800000
H      0.17700000    -14.47300000     -7.65800000
O      4.19900000     -9.23500000    -13.01700000
H      4.82500000     -9.64600000    -12.42000000
H      4.36900000     -9.64700000    -13.86400000
O     -7.44100000     -1.73000000     12.36700000
H     -7.17400000     -1.19200000     11.62200000
H     -6.98800000     -2.56300000     12.23500000
O      9.34700000     -0.92900000     13.03800000
H     10.00000000     -0.40400000     12.57600000
H      8.60900000     -0.33300000     13.16800000
O      2.58900000     -5.01400000    -12.02100000
H      2.33600000     -4.24100000    -12.52400000
H      1.82900000     -5.59400000    -12.07400000
O     -8.96100000     11.61300000      9.37000000
H     -8.71900000     10.92000000      9.98500000
H     -9.44800000     11.16200000      8.68100000
O     18.30300000     -0.02800000     -2.08300000
H     19.10000000     -0.14400000     -2.60000000
H     17.59300000     -0.08800000     -2.72200000
O      1.15800000    -12.45800000      8.33200000
H      0.98200000    -11.92500000      9.10700000
H      0.94800000    -13.35200000      8.60300000
O      4.59600000      8.99300000    -12.89800000
H      3.83900000      9.33600000    -12.42300000
H      5.35000000      9.40500000    -12.47700000
O     -4.24400000     15.15100000      2.07500000
H     -4.55600000     14.44400000      2.64000000
H     -4.49900000     15.95300000      2.53100000
O     10.03000000     -5.91700000     -9.68400000
H      9.93100000     -5.25600000    -10.36900000
H      9.15100000     -6.01700000     -9.31900000
O    -12.89500000      2.67500000      5.46300000
H    -13.11500000      1.74500000      5.52900000
H    -12.30400000      2.83300000      6.19900000
O    -13.87200000      5.70800000    -10.05000000
H    -13.06100000      5.60300000    -10.54900000
H    -13.83700000      5.01600000     -9.39000000
O      2.41100000     -1.99800000    -15.83600000
H      3.34900000     -1.81700000    -15.79000000
H      2.08400000     -1.39500000    -16.50400000
O     -5.66600000    -11.04000000     -5.44700000
H     -5.19200000    -10.34500000     -5.90200000
H     -6.57600000    -10.92800000     -5.72000000
O      6.52800000     16.01500000     -5.08200000
H      6.35300000     16.75100000     -5.66800000
H      6.75000000     16.42200000     -4.24400000
O     -3.67800000     -9.12700000      4.61300000
H     -4.12400000     -9.96700000      4.49800000
H     -4.38400000     -8.50100000      4.77100000
O      0.33800000     -3.85700000     -8.45200000
H      1.13100000     -3.36900000     -8.23100000
H      0.02200000     -4.19300000     -7.61300000
O     -0.02000000     14.25400000      6.18000000
H     -0.87900000     13.83800000      6.10400000
H      0.35900000     13.87700000      6.97400000
O      8.93900000     -5.16100000     -5.66200000
H      9.62300000     -4.51900000     -5.85300000
H      8.14200000     -4.64100000     -5.56300000
O     11.11300000    -13.54900000      0.59100000
H     11.16800000    -13.78900000     -0.33400000
H     10.48700000    -12.82500000      0.61300000
O     12.06200000     -2.37700000    -10.03900000
H     12.79200000     -1.78400000     -9.85900000
H     12.31900000     -3.20300000     -9.63000000
O      9.75300000      0.87600000      6.19600000
H     10.34200000      1.45600000      6.67900000
H      8.93900000      0.88800000      6.70000000
O     -2.05800000     -2.89300000      3.06400000
H     -1.46800000     -2.73900000      3.80200000
H     -2.88400000     -2.48800000      3.32900000
O      6.69100000      7.32800000     14.74700000
H      7.04900000      6.56800000     14.28700000
H      5.80900000      7.05900000     15.00200000
O    -10.02600000      5.19500000      5.58200000
H     -9.29000000      5.44500000      5.02300000
H     -9.77900000      4.33900000      5.93400000
O      2.63200000     -8.16400000     11.33600000
H      1.80600000     -7.74800000     11.09000000
H      2.68200000     -8.05600000     12.28500000
O      0.71600000     13.39900000     -2.82100000
H     -0.06400000     13.80600000     -2.44500000
H      1.44700000     13.82000000     -2.36900000
O      4.36600000     -7.41100000    -15.60700000
H      3.51700000     -7.02700000    -15.82600000
H      4.86200000     -6.69000000    -15.21800000
O      6.13800000     -3.87100000     -7.78900000
H      5.36500000     -3.77800000     -8.34500000
H      6.16500000     -4.80300000     -7.57000000
O    -16.22700000     -2.56300000     -0.26000000
H    -16.99300000     -2.95500000     -0.67900000
H    -15.75800000     -2.13100000     -0.97400000
O      7.52400000     -6.01600000      7.91200000
H      8.25100000     -5.41400000      7.75600000
H      7.92500000     -6.77000000      8.34400000
O    -10.02400000      3.15800000     14.88800000
H    -10.42800000      2.42400000     14.42400000
H     -9.67700000      3.71900000     14.19400000
O     -0.78900000      2.17300000    -17.26000000
H     -0.18200000      2.64000000    -17.83500000
H     -0.25500000      1.91200000    -16.51000000
O     -6.63000000      6.45200000     12.74700000
H     -5.78200000      6.71100000     13.10800000
H     -6.61500000      6.77600000     11.84600000
O     -2.48600000     10.40000000     10.88500000
H     -1.98000000     11.19300000     11.06300000
H     -1.92000000      9.87800000     10.31700000
O     12.36400000     -5.12800000     -8.58100000
H     11.55900000     -5.49000000     -8.95100000
H     13.06600000     -5.55300000     -9.07400000
O     -0.58100000      7.76600000      3.08000000
H      0.15300000      8.30200000      3.37900000
H     -1.33400000      8.09500000      3.57100000
O    -14.51500000      5.81900000      4.25300000
H    -14.84100000      6.71600000      4.33300000
H    -13.71400000      5.80800000      4.77700000
O     -8.66400000      6.58600000      3.27200000
H     -7.86600000      6.88100000      2.83400000
H     -9.37100000      6.83400000      2.67600000
O     -0.95100000     -1.37500000     14.69300000
H     -0.69100000     -1.50200000     13.78100000
H     -1.38900000     -0.52300000     14.70100000
O     -1.43400000     14.59900000     -1.28900000
H     -1.00100000     14.80000000     -0.45900000
H     -2.35900000     14.50900000     -1.06000000
O      3.02300000     14.71400000     -2.06000000
H      3.73400000     14.65800000     -1.42100000
H      2.86000000     15.65300000     -2.15500000
O     -0.64100000     12.23700000     -8.54900000
H     -0.18000000     12.13800000     -9.38200000
H     -0.87200000     13.16500000     -8.51200000
O      4.82600000     -0.30600000     17.71500000
H      5.34400000     -0.56300000     16.95200000
H      5.46300000      0.07300000     18.32000000
O      8.02600000      3.94800000      6.91900000
H      8.25100000      4.67400000      6.33700000
H      8.11800000      4.31000000      7.80100000
O     -6.03500000      3.17500000    -11.68300000
H     -5.42200000      2.54500000    -12.06400000
H     -6.88800000      2.74500000    -11.74500000
O      2.65900000     -5.92000000     -5.36200000
H      2.98700000     -5.02200000     -5.30500000
H      2.84800000     -6.18700000     -6.26100000
O    -14.94000000     -1.04900000     10.68200000
H    -14.36000000     -0.29100000     10.61100000
H    -14.80800000     -1.36800000     11.57500000
O     11.88600000    -12.38200000      5.72400000
H     12.72500000    -12.20300000      5.30100000
H     11.30900000    -12.65000000      5.00900000
O    -11.15900000      2.94400000      7.80100000
H    -10.24300000      3.04000000      7.53700000
H    -11.12500000      2.41100000      8.59400000
O     -1.19100000      7.79800000     -6.91500000
H     -1.18200000      8.75500000     -6.88800000
H     -0.95200000      7.58200000     -7.81600000
O      2.81600000     11.42000000     11.82300000
H      2.13800000     11.93600000     11.38600000
H      3.28400000     10.98600000     11.10900000
O      7.25200000      7.06800000    -14.47000000
H      7.00800000      6.18300000    -14.74100000
H      6.69900000      7.24700000    -13.71000000
O      0.46900000     -1.86800000    -10.81600000
H      0.76100000     -2.33300000    -10.03200000
H     -0.44600000     -1.65000000    -10.63800000
O    -13.11200000     -2.92900000    -10.05000000
H    -12.24900000     -3.33200000    -10.14300000
H    -12.94400000     -1.98800000    -10.10900000
O     -3.09200000     -5.02000000     15.28400000
H     -3.79300000     -4.39000000     15.45100000
H     -3.17900000     -5.23600000     14.35600000
O     12.17900000     -2.80100000     -3.34700000
H     12.47000000     -3.71200000     -3.34000000
H     11.27300000     -2.83600000     -3.04100000
O     -2.27800000     -6.69300000      9.17800000
H     -2.27200000     -5.94400000      9.77500000
H     -3.19300000     -6.97100000      9.15300000
O      7.34500000     -1.74500000     16.15600000
H      7.82300000     -0.94000000     15.95800000
H      8.02400000     -2.37000000     16.41100000
O     -6.07500000    -15.95300000     -3.25600000
H     -5.94000000    -15.57900000     -2.38600000
H     -6.79600000    -16.57200000     -3.14100000
O      8.40800000     12.07400000     -3.13600000
H      7.58200000     12.54800000     -3.04100000
H      8.63700000     12.17600000     -4.06000000
O     -0.39000000      4.50200000     14.21300000
H     -0.37500000      4.84300000     15.10700000
H     -1.15800000      4.91000000     13.81400000
O      4.34600000     -9.52900000     -4.10100000
H      4.61100000     -8.99200000     -3.35400000
H      3.40900000     -9.67400000     -3.97000000
O     -3.89300000      6.06200000     14.78700000
H     -4.04800000      6.95000000     15.10800000
H     -4.25700000      5.49500000     15.46700000
O      1.64800000     17.23000000     -6.17700000
H      2.38900000     17.28000000     -6.78000000
H      1.60900000     16.30800000     -5.92000000
O      8.14600000     11.56900000     -9.89200000
H      8.84700000     11.88300000    -10.46200000
H      8.10200000     10.62800000    -10.06300000
O    -13.95000000      3.50200000      2.76400000
H    -14.03000000      4.35200000      3.19600000
H    -13.98200000      2.86600000      3.47900000
O     -7.28400000     -4.58600000     -7.13700000
H     -7.39600000     -5.45300000     -7.52600000
H     -8.17100000     -4.22900000     -7.08900000
O      2.38100000     -3.11400000     10.85900000
H      3.14700000     -2.73200000     11.28700000
H      2.25300000     -2.57900000     10.07500000
O    -10.37000000      3.13800000      3.03900000
H    -10.53800000      3.89200000      2.47400000
H    -11.14900000      3.07500000      3.59200000
O     -2.33200000     -5.67600000      6.62200000
H     -2.42100000     -6.36900000      7.27600000
H     -2.44400000     -4.86400000      7.11600000
O     -2.07600000     -4.60800000      0.83200000
H     -1.82500000     -3.85000000      1.36100000
H     -2.70900000     -5.07900000      1.37400000
O    -12.85000000      6.53900000     -6.24800000
H    -12.97300000      5.63400000     -5.96200000
H    -12.08000000      6.50800000     -6.81500000
O     -6.16700000      7.54200000     10.28100000
H     -5.76700000      8.38500000     10.49500000
H     -5.80900000      7.31900000      9.42200000
O     13.41200000     -8.45900000      1.91700000
H     14.14700000     -8.70700000      2.47800000
H     13.57300000     -8.91900000      1.09300000
O     -5.26000000      3.36700000     12.58000000
H     -5.89500000      4.03500000     12.84000000
H     -5.79200000      2.66000000     12.21500000
O      5.78500000      2.37300000      4.81800000
H      6.47700000      2.68800000      5.39900000
H      6.24800000      2.06900000      4.03700000
O      6.01100000     10.90600000    -11.29400000
H      6.74800000     11.18600000    -10.75200000
H      5.29100000     10.78400000    -10.67500000
O     -9.78100000    -10.84000000     -0.91200000
H    -10.44600000    -11.28300000     -0.38600000
H     -9.38700000    -10.20500000     -0.31400000
O     -0.34500000    -10.73500000     -5.96000000
H     -1.26500000    -10.99800000     -5.95300000
H      0.08400000    -11.38000000     -6.52200000
O     14.50900000     -2.10200000     10.33400000
H     14.80200000     -2.99300000     10.52400000
H     14.34600000     -2.10000000      9.39000000
O     -0.85500000     12.81200000     11.03200000
H     -1.56000000     13.45900000     11.06400000
H     -0.06700000     13.30500000     11.25900000
O    -16.20500000      2.05300000     -3.96500000
H    -16.79100000      2.81000000     -3.98100000
H    -15.73400000      2.13300000     -3.13600000
O      1.72100000     -1.13000000      9.16500000
H      1.72400000     -0.23100000      9.49300000
H      1.74600000     -1.03800000      8.21300000
O     -8.98500000     -1.71400000      0.01600000
H     -9.41100000     -1.21000000      0.70900000
H     -9.32600000     -1.34000000     -0.79600000
O      2.39900000    -11.36200000    -11.49200000
H      2.66100000    -11.92900000    -10.76600000
H      2.79600000    -10.51500000    -11.28900000
O     -0.17100000     16.87700000      6.93700000
H      0.09100000     15.97000000      6.77600000
H     -0.27200000     17.25600000      6.06400000
O     -0.54400000      9.94500000    -11.41400000
H     -1.02000000      9.47100000    -12.09600000
H     -1.19200000     10.54200000    -11.04100000
O      1.79300000    -13.53200000      4.69600000
H      1.68700000    -14.43200000      5.00500000
H      2.54800000    -13.20000000      5.18200000
O    -12.55500000     -0.70400000      2.40300000
H    -11.74100000     -1.13300000      2.66800000
H    -13.07700000     -0.66400000      3.20500000
O     -4.62000000    -11.48300000     -9.06000000
H     -5.29100000    -10.89400000     -9.40600000
H     -3.89400000    -10.90700000     -8.82400000
O    -11.32500000     -2.54700000    -14.53100000
H    -11.71000000     -3.09700000    -13.84800000
H    -11.00200000     -1.77600000    -14.06400000
O      5.21500000     -2.27700000      7.89400000
H      4.41900000     -2.69600000      8.22000000
H      5.62700000     -2.94100000      7.34300000
O     -5.45500000     -2.09300000      6.42600000
H     -6.31800000     -2.47100000      6.25800000
H     -5.04100000     -2.05000000      5.56500000
O      2.07400000    -10.28200000     -0.15600000
H      2.26900000    -10.34500000      0.77900000
H      1.48900000     -9.52800000     -0.22800000
O    -12.88600000      3.04400000     -7.71700000
H    -12.89400000      2.51000000     -6.92300000
H    -13.65500000      2.75500000     -8.20800000
O     -9.15200000      4.76600000     -0.48900000
H     -9.71400000      4.98600000      0.25500000
H     -8.67200000      5.57400000     -0.67300000
O     -5.72500000     -8.07600000     -0.27500000
H     -5.80100000     -7.68200000      0.59300000
H     -6.08700000     -7.41900000     -0.86900000
O     -1.06200000     11.67500000      8.39400000
H     -0.96100000     10.77100000      8.69400000
H     -0.70500000     12.20500000      9.10700000
O     -4.41500000     11.23800000     -0.27500000
H     -4.03600000     10.71700000     -0.98300000
H     -5.33400000     11.34300000     -0.52100000
O      3.57200000      1.44200000    -11.01600000
H      3.30100000      0.54800000    -11.22800000
H      2.88800000      1.99500000    -11.39200000
O     -3.95900000      7.29500000     -6.52300000
H     -4.06300000      6.37000000     -6.74700000
H     -3.06300000      7.50600000     -6.78600000
O     -6.29900000      0.74500000      7.22500000
H     -5.53500000      1.28000000      7.01000000
H     -6.23200000     -0.01300000      6.64500000
O      1.17400000    -16.04200000      6.43600000
H      0.58000000    -16.33100000      7.12900000
H      1.76200000    -16.78500000      6.30100000
O      8.03600000     -9.53500000     -2.63700000
H      7.21400000     -9.51700000     -2.14600000
H      8.10000000    -10.43300000     -2.96300000
O      6.68100000     -4.28800000     10.00400000
H      6.07000000     -3.69800000      9.56200000
H      7.28300000     -4.56900000      9.31500000
O     12.93200000     -7.26700000      6.63000000
H     13.58600000     -7.18600000      7.32400000
H     12.43800000     -8.05500000      6.85800000
O     16.81600000      1.68300000     -6.16200000
H     15.92700000      1.50100000     -5.85800000
H     16.73300000      2.48300000     -6.68100000
O     -1.42600000    -14.06700000      5.48500000
H     -0.83400000    -14.51600000      6.08900000
H     -1.07500000    -13.18000000      5.42000000
O      4.78300000      0.28000000     -1.34700000
H      4.60300000      0.95100000     -0.68800000
H      5.45400000      0.67000000     -1.90800000
O      3.95700000      8.90800000     -3.28000000
H      3.57800000      8.31500000     -3.92900000
H      4.61800000      8.38100000     -2.83100000
O      7.98500000      2.67400000     -6.55300000
H      8.15300000      3.50000000     -6.10000000
H      8.21600000      2.84900000     -7.46500000
O     -9.25000000     -4.00400000     -1.91800000
H     -9.75800000     -4.79700000     -1.74800000
H     -9.28900000     -3.51300000     -1.09700000
O      6.60800000     13.66000000     -6.59500000
H      7.42000000     13.78800000     -6.10500000
H      5.97800000     14.24100000     -6.16900000
O    -12.90300000      3.00500000     12.10100000
H    -12.23200000      2.32600000     12.03000000
H    -13.01900000      3.32200000     11.20500000
O     11.01500000     -9.59300000      6.50000000
H     10.58900000     -9.66100000      7.35400000
H     11.28100000    -10.48900000      6.29300000
O    -15.09200000     -0.01100000      4.18200000
H    -15.42300000     -0.31500000      3.33600000
H    -15.77100000      0.58000000      4.50600000
O     -1.69100000      4.77200000     -3.94100000
H     -2.60600000      5.00300000     -3.78000000
H     -1.37400000      4.44500000     -3.09900000
O      0.73300000     -8.19000000     -6.23600000
H      0.33800000     -9.04600000     -6.06800000
H      1.41700000     -8.10700000     -5.57100000
O     12.82800000      0.65600000    -10.63300000
H     13.42100000      0.16400000    -10.06500000
H     11.95300000      0.44400000    -10.30700000
O     16.50000000      3.37600000     -8.48000000
H     16.81200000      4.26100000     -8.29300000
H     15.66000000      3.31700000     -8.02600000
O     -3.47500000      2.17600000     10.77800000
H     -4.07200000      2.87700000     11.03900000
H     -3.13600000      2.45400000      9.92700000
O      5.48100000      2.39900000    -13.24800000
H      6.37800000      2.15800000    -13.48000000
H      5.19800000      1.71300000    -12.64400000
O    -10.75400000     -5.63900000      4.04700000
H    -10.95700000     -4.98300000      4.71300000
H    -11.60500000     -5.87600000      3.67700000
O      2.74000000     -2.28700000     -8.01000000
H      2.77600000     -1.44400000     -8.46100000
H      3.05100000     -2.91900000     -8.65800000
O      0.47800000      5.11700000      0.46900000
H      0.30700000      5.14000000     -0.47300000
H      1.16900000      5.76700000      0.60200000
O     13.04600000     -5.73800000      1.85400000
H     13.26800000     -6.65800000      1.70600000
H     13.27100000     -5.30300000      1.03200000
O      9.77600000     -8.02200000    -12.96800000
H      9.58800000     -8.95000000    -13.10900000
H      8.93300000     -7.58500000    -13.09300000
O     -6.58500000      0.03700000      2.99900000
H     -7.01000000      0.87200000      3.19600000
H     -7.30800000     -0.56300000      2.81700000
O      3.32200000     -6.53600000      0.58300000
H      2.83800000     -7.35300000      0.46200000
H      2.86400000     -6.08900000      1.29400000
O    -14.26700000     -1.96800000     -4.15700000
H    -14.72800000     -1.41000000     -4.78300000
H    -13.67100000     -2.48900000     -4.69500000
O      9.28400000     -2.29800000     -3.08700000
H      9.43500000     -1.55800000     -3.67400000
H      8.39500000     -2.58900000     -3.29200000
O    -12.97700000     -5.35300000     12.16300000
H    -12.50000000     -5.83200000     11.48400000
H    -12.29700000     -4.88900000     12.65100000
O     -6.01300000     11.48400000     -3.14400000
H     -6.09500000     11.29600000     -2.20900000
H     -5.50900000     10.74900000     -3.49300000
O    -13.81300000      9.02200000      6.60100000
H    -13.28900000      8.63500000      7.30300000
H    -13.24300000      8.99200000      5.83300000
O      2.34700000      4.17600000      7.16900000
H      3.21700000      4.43400000      6.86500000
H      2.31200000      4.47600000      8.07800000
O     -5.03800000     -3.86700000      8.97300000
H     -4.99800000     -3.01600000      8.53500000
H     -4.55100000     -3.74100000      9.78700000
O     17.25200000     -5.19400000      4.67400000
H     16.38700000     -5.54100000      4.89200000
H     17.82800000     -5.54500000      5.35400000
O      7.48900000      5.92400000     10.67800000
H      7.83400000      6.50900000     11.35300000
H      8.25500000      5.68300000     10.15700000
O    -14.11000000      8.25500000     -0.02200000
H    -14.65000000      8.17100000      0.76400000
H    -14.72400000      8.52100000     -0.70700000
O    -13.83500000     -7.92800000      8.23700000
H    -13.56800000     -8.79800000      7.94100000
H    -14.11500000     -7.47900000      7.43900000
O     -1.91700000     -6.75400000     -7.32700000
H     -1.04700000     -6.42900000     -7.55700000
H     -1.82800000     -7.06100000     -6.42500000
O    -10.32700000     -6.95700000      1.25500000
H    -10.40100000     -6.00600000      1.33400000
H     -9.88700000     -7.23100000      2.06000000
O      0.67600000     -3.60600000     15.25900000
H      0.12500000     -3.96000000     15.95600000
H      0.44100000     -2.67900000     15.21400000
O    -14.86800000      1.09600000     -7.24300000
H    -15.02700000      0.48000000     -6.52800000
H    -15.71100000      1.52700000     -7.38000000
O      7.96200000     16.08700000     -1.53500000
H      8.13400000     15.27400000     -1.05900000
H      8.79200000     16.29100000     -1.96700000
O     12.26500000     -4.26900000      9.69800000
H     11.71600000     -3.48600000      9.65800000
H     12.78000000     -4.24300000      8.89200000
O    -16.53600000     -1.03400000      2.09600000
H    -16.71200000     -1.66300000      1.39700000
H    -17.36900000     -0.95200000      2.56100000
O     -4.63400000      1.83100000     15.39300000
H     -4.81800000      1.33100000     16.18900000
H     -5.20600000      1.44400000     14.73000000
O     13.50400000     -0.87700000     -6.76500000
H     14.08000000     -1.60700000     -6.53600000
H     13.18700000     -1.08900000     -7.64300000
O      6.07100000     -6.32300000      2.97100000
H      6.22900000     -6.24600000      2.03000000
H      5.12400000     -6.21800000      3.06500000
O      0.76700000    -10.06500000     14.15500000
H      1.53100000     -9.50300000     14.03000000
H      0.05100000     -9.45800000     14.34100000
O      8.02200000      1.68500000    -13.25600000
H      7.54700000      0.97500000    -12.82400000
H      8.81500000      1.27100000    -13.59600000
O     -4.95800000     10.97700000     -8.42600000
H     -4.58500000     11.46600000     -7.69300000
H     -5.55100000     10.34700000     -8.01700000
O      9.44900000    -11.95200000     -2.99000000
H      9.70300000    -12.81000000     -2.64900000
H      9.74400000    -11.95900000     -3.90100000
O      4.65800000     -2.12900000     11.85300000
H      5.54600000     -2.43100000     12.04400000
H      4.76800000     -1.21700000     11.58400000
O     -8.89300000      7.76000000     -6.58400000
H     -9.49000000      8.43900000     -6.89900000
H     -8.84300000      7.90400000     -5.64000000
O      0.53300000      5.27700000    -15.45200000
H      0.99000000      6.06500000    -15.15700000
H      0.51800000      4.70700000    -14.68200000
O     -2.66200000     -6.21200000    -15.95500000
H     -2.37400000     -5.50100000    -15.38300000
H     -2.57000000     -5.85800000    -16.84000000
O     -7.91400000      1.06600000    -12.41900000
H     -8.72300000      1.43600000    -12.77100000
H     -8.09700000      0.92900000    -11.48900000
O     15.70100000      4.49600000     -4.83700000
H     16.18600000      5.31700000     -4.92000000
H     14.83100000      4.69500000     -5.18300000
O    -15.82400000      1.71400000      8.05400000
H    -15.89900000      2.57300000      8.46900000
H    -16.22600000      1.11000000      8.67800000
O      2.13100000     10.00000000     14.07900000
H      2.47400000     10.50400000     13.34100000
H      1.20400000      9.87500000     13.87300000
O     -8.68900000    -11.91700000      7.74600000
H     -9.38200000    -12.52400000      8.00600000
H     -7.88700000    -12.43700000      7.78700000
O      0.62900000      2.34400000    -10.45800000
H     -0.30000000      2.17700000    -10.61800000
H      0.64600000      2.83900000     -9.64000000
O     -7.58900000     -1.62100000    -13.67100000
H     -7.16600000     -1.87500000    -14.49100000
H     -7.23700000     -0.75200000    -13.47900000
O     10.19100000     -3.82800000    -11.48000000
H     11.05200000     -3.58700000    -11.13700000
H     10.28100000     -3.75300000    -12.43000000
O     -0.23100000      1.73400000     -5.06100000
H      0.29000000      2.38900000     -4.59500000
H      0.40300000      1.06400000     -5.31800000
O      1.94000000     -7.93500000      4.05800000
H      1.31700000     -7.21700000      3.94900000
H      1.73900000     -8.53700000      3.34200000
O     -7.87900000     -3.14700000    -11.41300000
H     -7.94700000     -2.58400000    -12.18400000
H     -7.26700000     -3.83600000    -11.67200000
O      8.69600000     -6.02700000     -2.39800000
H      9.21300000     -6.25000000     -1.62400000
H      8.07700000     -5.36500000     -2.09000000
O    -13.51600000     -4.85500000      5.55300000
H    -14.17800000     -5.30500000      6.07700000
H    -13.97800000     -4.10900000      5.17100000
O      2.96500000      1.64700000      6.70200000
H      3.86300000      1.40700000      6.92900000
H      2.97300000      2.60300000      6.66800000
O      9.58700000      9.37700000      0.02100000
H     10.05600000      9.07100000      0.79700000
H      8.87100000      9.90900000      0.36800000
O      5.18900000    -13.02900000     10.20500000
H      4.76800000    -13.54400000     10.89300000
H      4.80300000    -12.15700000     10.28800000
O     -9.79700000     -6.78500000     -4.79500000
H     -9.08700000     -7.37200000     -5.05500000
H    -10.09800000     -7.13100000     -3.95500000
O     -8.66200000      8.66200000     -3.90000000
H     -9.38600000      8.52800000     -3.28900000
H     -8.75000000      9.57400000     -4.17800000
O      8.85400000     -9.32600000      2.88000000
H      8.36300000     -8.93800000      3.60500000
H      9.74900000     -9.40000000      3.21000000
O     15.17800000     -8.77800000     -0.93700000
H     14.35000000     -8.72000000     -1.41400000
H     15.53400000     -7.89000000     -0.96700000
O      0.93400000      7.98200000    -15.05000000
H      0.47600000      8.53800000    -14.42000000
H      0.51800000      8.17800000    -15.88900000
O      2.55400000      6.34100000     12.40000000
H      2.16700000      6.68300000     13.20600000
H      2.21500000      5.44900000     12.33100000
O      1.46200000      8.43700000     10.80200000
H      0.88600000      8.68000000     11.52700000
H      2.17200000      7.94400000     11.21400000
O     -5.13800000     16.12000000     -3.27600000
H     -5.06000000     15.22600000     -3.61000000
H     -4.46400000     16.61100000     -3.74600000
O      1.80000000      2.64700000    -15.93700000
H      2.29100000      2.37800000    -16.71400000
H      2.24300000      3.44000000    -15.63600000
O      7.15600000     13.61700000      8.40900000
H      7.55600000     13.68900000      7.54300000
H      6.21600000     13.57200000      8.23600000
O     -0.00200000     10.11500000      5.38200000
H      0.27400000     10.99100000      5.65200000
H      0.79800000      9.69900000      5.06300000
O      1.93300000    -17.15300000      2.90300000
H      1.46100000    -16.84200000      3.67500000
H      2.73700000    -16.63400000      2.88900000
O     14.30600000     -6.76600000     -5.06900000
H     13.43000000     -6.64300000     -5.43400000
H     14.68400000     -7.47800000     -5.58700000
O     11.56300000      3.67200000     -8.04500000
H     11.00000000      3.75100000     -8.81500000
H     11.17100000      4.26100000     -7.40000000
O      0.17300000     -6.98100000     10.38000000
H      0.17500000     -6.13600000     10.82900000
H     -0.73800000     -7.11100000     10.11700000
O      0.86500000     14.63500000    -10.39800000
H      1.56500000     15.28300000    -10.47700000
H      0.36600000     14.72000000    -11.21100000
O     -5.96500000     -7.88800000     14.83100000
H     -5.97400000     -8.60100000     15.47000000
H     -5.29900000     -8.14600000     14.19400000
O      5.57500000     -9.55400000     -1.46100000
H      5.81700000     -9.38800000     -0.54900000
H      4.97100000    -10.29600000     -1.41700000
O      6.54600000      6.65900000      8.29200000
H      6.19000000      7.53700000      8.42600000
H      6.86100000      6.39300000      9.15600000
O      1.58000000     -9.06700000    -13.71000000
H      1.18600000     -8.28900000    -13.31500000
H      2.46800000     -9.09200000    -13.35400000
O      2.05900000      0.67400000     12.70600000
H      1.21800000      0.26100000     12.51000000
H      1.85900000      1.60800000     12.76900000
O      5.41600000      9.85500000      5.26400000
H      6.33900000      9.93600000      5.50600000
H      5.42800000      9.70100000      4.32000000
O    -14.39000000     -5.13400000     -5.88200000
H    -14.26400000     -5.32600000     -4.95300000
H    -13.63700000     -4.59300000     -6.11900000
O    -11.41000000     12.72500000     -4.75800000
H    -11.15700000     13.57200000     -4.38900000
H    -12.11700000     12.41800000     -4.19000000
O     -4.35700000     -1.01800000    -10.48100000
H     -4.91800000     -1.19500000     -9.72600000
H     -4.56900000     -1.71300000    -11.10500000
O     -6.09800000     -0.91800000     -6.47800000
H     -5.97100000     -1.54200000     -7.19300000
H     -5.53700000     -1.24300000     -5.77400000
O     -9.55100000     -7.29600000      8.53300000
H     -9.40700000     -8.21200000      8.77100000
H    -10.12600000     -7.33500000      7.76900000
O     -6.34800000     -2.28000000    -16.09600000
H     -5.51100000     -2.74500000    -16.08300000
H     -7.00300000     -2.96300000    -15.95100000
O     -4.46300000    -11.82800000      3.49900000
H     -3.78600000    -11.86400000      2.82400000
H     -5.28300000    -11.96700000      3.02500000
O     -3.00800000    -11.45500000     -5.38300000
H     -2.52300000    -12.27500000     -5.29200000
H     -3.92500000    -11.70500000     -5.26700000
O     -6.64900000     -7.09700000      2.18800000
H     -7.59300000     -7.21100000      2.29900000
H     -6.29900000     -7.12000000      3.07800000
O      8.74800000      3.31800000     -9.19000000
H      7.80300000      3.44900000     -9.26200000
H      9.06100000      3.32300000    -10.09500000
O      8.06200000     -1.20200000      9.00300000
H      7.19200000     -1.23600000      8.60600000
H      8.35900000     -0.30500000      8.85300000
O    -11.10400000      8.20700000     -2.68500000
H    -11.53000000      7.42800000     -2.32800000
H    -11.82600000      8.75700000     -2.99000000
