# Supplementary material for: Integrated Multiscale Multilevel Approach to Open Shell Molecular Systems
Source: J Chem Theory Comput. 2023 Feb 13;19(5):1446–56. doi: 10.1021/acs.jctc.2c00805 (PMC10018740; doi:10.1021/acs.jctc.2c00805)
Supplement: Supplementary file 2 — ct2c00805_si_002.zip [file ct2c00805_si_002.zip › structures/PROXYL/frame122.xyz]

2573

C      0.58600000      0.78200000      1.74100000
H      0.39200000      0.75500000      2.81300000
H      1.15100000      1.66500000      1.44200000
C     -0.71800000      0.66500000      0.86500000
C     -1.75400000     -0.31900000      1.32000000
H     -2.71100000     -0.13300000      0.83300000
H     -1.97500000     -0.09900000      2.36400000
H     -1.42200000     -1.35700000      1.30500000
C     -1.41500000      1.94900000      0.52500000
H     -1.52700000      2.52900000      1.44100000
H     -0.81000000      2.61500000     -0.09100000
H     -2.39400000      1.76100000      0.08400000
N     -0.14100000      0.09100000     -0.36800000
O     -0.93800000     -0.24300000     -1.33800000
C      1.14900000     -0.59700000     -0.21600000
C      1.11500000     -2.10600000     -0.51600000
H      0.16400000     -2.49000000     -0.14900000
H      1.13300000     -2.28600000     -1.59100000
H      2.02500000     -2.62400000     -0.21100000
C      2.25100000      0.13400000     -1.08600000
H      2.38800000      1.15400000     -0.72400000
H      1.83500000      0.16300000     -2.09300000
H      3.15700000     -0.46600000     -1.00700000
C      1.36900000     -0.45200000      1.31600000
H      0.86900000     -1.30000000      1.78400000
H      2.43600000     -0.32200000      1.50000000
O      6.70400000      4.06800000     -9.93200000
H      6.98500000      3.50400000     -9.21200000
H      6.69700000      3.49300000    -10.69800000
O     -5.64000000     -9.90200000    -12.79600000
H     -5.54100000    -10.32200000    -13.65000000
H     -5.11900000    -10.44300000    -12.20100000
O     -8.34600000     -9.61900000    -13.11900000
H     -7.46100000     -9.80800000    -12.80800000
H     -8.48700000     -8.69900000    -12.89500000
O      0.77700000    -11.75700000     -1.65100000
H      0.16200000    -11.21400000     -2.14400000
H      1.46500000    -11.15000000     -1.37600000
O     -0.80100000      2.05700000    -10.22900000
H     -0.79500000      2.08500000     -9.27300000
H      0.09200000      2.29300000    -10.48100000
O     -9.39100000      8.76000000     13.13600000
H     -9.09100000      8.80400000     12.22900000
H    -10.23200000      9.21800000     13.13300000
O     13.36400000     -7.65100000     -7.40100000
H     13.51200000     -6.87500000     -7.94100000
H     13.84400000     -7.47500000     -6.59100000
O     -1.89400000     -9.83500000    -10.11000000
H     -2.40000000     -9.07600000    -10.40100000
H     -2.25400000    -10.04600000     -9.24900000
O    -13.69600000      4.00900000     -9.36800000
H    -14.43500000      3.86700000     -9.96000000
H    -13.50100000      3.14000000     -9.01600000
O      5.39200000      3.40100000      8.33600000
H      5.13700000      4.11800000      8.91800000
H      6.09300000      2.95000000      8.80500000
O     -3.65100000    -15.22100000     -6.53500000
H     -3.62700000    -14.92600000     -7.44500000
H     -2.88500000    -14.81300000     -6.13100000
O      1.42700000     -7.66100000      4.84500000
H      1.68400000     -8.55100000      5.08500000
H      0.84000000     -7.38400000      5.54900000
O     -2.87400000     13.78200000     -1.06000000
H     -3.08900000     14.23200000     -0.24200000
H     -2.73400000     12.87100000     -0.80200000
O    -10.72400000     -0.60000000     -6.51700000
H    -10.03500000      0.04800000     -6.66100000
H    -10.57000000     -0.91900000     -5.62800000
O     -3.71700000     -4.42800000     -8.06500000
H     -3.00700000     -5.01900000     -8.31500000
H     -3.92600000     -4.67200000     -7.16400000
O      1.98800000    -15.05400000      7.85800000
H      1.18200000    -15.47300000      8.16100000
H      2.64800000    -15.30800000      8.50300000
O     14.56600000     -6.53300000      1.09500000
H     14.75500000     -7.18300000      0.41800000
H     13.85800000     -6.00400000      0.72800000
O     -1.29200000      0.75100000     13.35300000
H     -1.43000000      0.58800000     12.42000000
H     -1.22700000      1.70400000     13.42200000
O     -8.50600000      8.67400000      7.68100000
H     -8.94000000      8.02200000      8.23100000
H     -9.22300000      9.14300000      7.25400000
O    -13.25300000     -1.01000000     -7.63600000
H    -12.90800000     -0.87600000     -8.51900000
H    -12.48100000     -0.98900000     -7.07100000
O      3.98700000      5.78200000     13.14000000
H      3.71900000      5.03000000     13.66900000
H      3.74100000      6.54400000     13.66500000
O      2.34300000      3.68000000      0.59000000
H      1.94500000      3.47700000     -0.25600000
H      3.06600000      3.05800000      0.67100000
O      9.77200000    -12.44800000      1.37300000
H     10.18400000    -12.67200000      0.53900000
H     10.49800000    -12.17200000      1.93300000
O    -13.50800000      1.23700000      7.02800000
H    -12.71900000      1.39400000      6.51000000
H    -14.23000000      1.42900000      6.42900000
O     -4.35300000     -4.88300000    -13.17700000
H     -4.93500000     -5.62900000    -13.03300000
H     -4.31800000     -4.43900000    -12.33000000
O     -2.68800000     -8.55200000     -3.08800000
H     -3.23900000     -9.12100000     -2.55000000
H     -1.92100000     -8.37800000     -2.54300000
O     -1.34600000      5.30700000      0.64400000
H     -2.11900000      4.81900000      0.92800000
H     -0.61900000      4.90000000      1.11600000
O      4.47900000      9.44600000     -4.47600000
H      4.42500000      8.89500000     -3.69500000
H      5.41000000      9.45800000     -4.69700000
O      6.68900000     -0.48000000     -9.25700000
H      6.19900000     -1.28500000     -9.09000000
H      6.20900000      0.19600000     -8.78000000
O      4.97100000     16.52600000     -3.25200000
H      5.48300000     15.81100000     -2.87300000
H      4.26700000     16.67600000     -2.62000000
O      7.90300000    -12.09300000      7.60500000
H      8.18900000    -12.98900000      7.78500000
H      7.48400000    -11.80800000      8.41700000
O      2.21500000     10.02200000     -1.27100000
H      1.66700000      9.59400000     -1.92900000
H      2.14000000     10.95600000     -1.46800000
O     10.29500000      2.22800000    -10.76700000
H     10.04400000      2.92700000    -10.16300000
H      9.51300000      1.68100000    -10.83800000
O      7.98600000     -9.86800000      5.91200000
H      8.02800000    -10.82300000      5.85300000
H      7.89400000     -9.68900000      6.84700000
O     -2.13100000    -16.22200000      1.67900000
H     -1.17400000    -16.21000000      1.68800000
H     -2.35700000    -16.79400000      0.94500000
O     14.26900000     10.18100000      0.50600000
H     14.55100000     10.79800000      1.18200000
H     14.25200000      9.33200000      0.94800000
O      5.08200000    -12.90200000      2.60000000
H      5.50400000    -13.56600000      3.14400000
H      5.80400000    -12.36600000      2.27200000
O     -0.96900000      7.14300000    -12.55300000
H     -1.87800000      6.86300000    -12.44400000
H     -0.49300000      6.33900000    -12.76100000
O      6.55000000      3.87000000      2.49700000
H      5.97600000      4.25200000      1.83400000
H      7.08000000      4.60400000      2.80700000
O      0.78500000      1.82600000     11.78000000
H      0.08800000      2.28700000     12.24700000
H      0.32400000      1.26500000     11.15600000
O      1.81400000     -6.93900000     -2.22200000
H      1.85300000     -7.59700000     -2.91600000
H      1.65600000     -6.11400000     -2.68200000
O      6.06400000    -12.41600000     -1.63900000
H      5.95700000    -12.55100000     -2.58100000
H      6.44500000    -11.54100000     -1.56500000
O     -6.70900000      3.81600000      0.56000000
H     -7.23500000      4.26400000     -0.10300000
H     -7.00100000      4.19100000      1.39100000
O      0.52900000      9.92300000     -9.02700000
H      1.18300000      9.57200000     -8.42200000
H      0.01900000     10.53700000     -8.50000000
O      3.76800000     -4.33400000      6.31800000
H      3.40100000     -4.75900000      7.09300000
H      4.33700000     -4.99700000      5.92700000
O     -7.85300000      8.70400000    -11.73600000
H     -7.30200000      9.29300000    -11.22000000
H     -8.23900000      8.11100000    -11.09100000
O      4.90400000     -9.67900000    -15.02000000
H      5.11100000    -10.54400000    -14.66500000
H      4.98900000     -9.08700000    -14.27300000
O     15.17800000     -7.91900000     -1.53000000
H     14.54400000     -8.02300000     -2.24000000
H     15.04400000     -8.68600000     -0.97400000
O     12.49600000     -6.95700000      6.24700000
H     11.53900000     -6.94300000      6.22800000
H     12.73100000     -6.32400000      6.92500000
O      8.39500000      3.75100000      8.58800000
H      9.28400000      3.41200000      8.48700000
H      8.07500000      3.85200000      7.69100000
O     -2.43700000     -6.47400000      1.32000000
H     -3.33800000     -6.60100000      1.61400000
H     -1.96100000     -7.22700000      1.67000000
O     -0.68700000      7.86300000    -15.90700000
H     -1.16600000      8.53900000    -15.42700000
H     -1.30900000      7.13900000    -15.98700000
O    -10.90500000      3.93400000     10.28800000
H    -11.22000000      3.70700000     11.16300000
H    -10.16200000      4.51700000     10.44500000
O     -2.31100000      3.98400000      4.67000000
H     -2.94600000      3.28900000      4.49400000
H     -1.48900000      3.52100000      4.83500000
O    -15.04600000     -3.72600000      2.72800000
H    -15.00900000     -2.77400000      2.81800000
H    -15.57300000     -3.87200000      1.94300000
O     -8.66000000      5.45200000    -13.09800000
H     -8.67700000      4.87900000    -13.86500000
H     -9.19000000      6.20700000    -13.35200000
O      4.07300000     -0.36600000      9.04500000
H      3.96100000     -1.15100000      9.58200000
H      4.17800000     -0.69900000      8.15400000
O     -3.21700000     -7.15700000      7.02200000
H     -3.98700000     -6.59800000      6.92500000
H     -3.47500000     -7.99100000      6.63000000
O     -5.10800000      0.22500000     -6.88900000
H     -5.65800000     -0.54100000     -7.05000000
H     -4.22900000     -0.05300000     -7.14500000
O    -13.14400000      8.83800000     -7.24700000
H    -12.86500000      8.65300000     -8.14400000
H    -13.80400000      9.52500000     -7.33900000
O      6.78700000     15.03000000     -5.54300000
H      6.31600000     15.78600000     -5.19500000
H      6.41200000     14.89400000     -6.41400000
O     -1.54100000    -15.59000000     -2.45500000
H     -2.27400000    -15.02000000     -2.22200000
H     -1.62100000    -15.70700000     -3.40200000
O     11.21700000    -10.58700000     -4.74200000
H     11.08600000     -9.81500000     -4.19200000
H     10.33700000    -10.82500000     -5.03400000
O      4.50800000      1.97000000      0.59500000
H      5.35200000      2.02100000      0.14700000
H      4.50700000      1.10600000      1.00700000
O      4.34100000     15.04500000      2.14800000
H      3.38700000     14.96800000      2.18300000
H      4.50700000     15.98700000      2.17800000
O     -9.04700000     -0.62500000     -0.62900000
H     -8.54100000      0.16600000     -0.81800000
H     -9.89700000     -0.46900000     -1.04200000
O    -11.42500000     -2.16400000     -3.76600000
H    -12.28700000     -1.93500000     -3.41800000
H    -11.61200000     -2.63300000     -4.57900000
O      3.70600000      8.02300000    -11.90300000
H      2.84300000      7.84700000    -11.53000000
H      3.53700000      8.63700000    -12.61800000
O     13.86000000     -9.48500000     -3.69100000
H     14.44900000    -10.02200000     -4.22200000
H     13.03000000     -9.96200000     -3.69900000
O      0.31400000     17.24900000     -0.11300000
H      0.15700000     16.87300000     -0.97900000
H      0.02900000     18.16000000     -0.19300000
O     -7.29500000      2.15700000      8.83800000
H     -6.68400000      2.61200000      8.25900000
H     -6.77100000      1.92300000      9.60400000
O      5.71100000    -15.73400000      7.35200000
H      6.24000000    -16.08700000      6.63600000
H      5.40200000    -14.88900000      7.02600000
O      0.14000000     -7.66700000    -11.44200000
H     -0.18600000     -6.80400000    -11.69800000
H      0.23500000     -7.61500000    -10.49100000
O      0.04600000      8.52500000     -2.69000000
H     -0.66100000      9.16200000     -2.79300000
H     -0.38700000      7.73900000     -2.35800000
O    -14.05000000      9.13100000     -1.35500000
H    -13.13000000      9.39400000     -1.38200000
H    -14.52100000      9.86400000     -1.75300000
O     -2.34900000     11.13900000     -0.42300000
H     -1.71400000     10.62000000      0.06900000
H     -3.19900000     10.87300000     -0.07300000
O     -4.24200000      7.45200000     -6.50800000
H     -3.28600000      7.40200000     -6.50600000
H     -4.46200000      7.87700000     -5.67900000
O     -6.32500000     -1.46700000     -2.98800000
H     -6.64000000     -0.89400000     -2.28800000
H     -5.55400000     -1.01800000     -3.33600000
O      6.07000000     13.77600000      8.61800000
H      5.65000000     14.11900000      9.40600000
H      5.64500000     12.93200000      8.46800000
O     10.19100000     -8.78200000     -2.69200000
H     10.01400000     -7.96200000     -3.15300000
H     10.76200000     -8.53000000     -1.96700000
O     15.47700000     -3.25600000      0.72100000
H     15.76400000     -3.67800000      1.53200000
H     15.01100000     -2.47200000      1.01100000
O      1.80500000     -1.55500000    -10.11700000
H      2.69200000     -1.91100000    -10.05800000
H      1.80500000     -0.81200000     -9.51200000
O      9.77900000     -3.87400000     -3.87900000
H      9.02500000     -3.38900000     -4.21700000
H     10.53400000     -3.46900000     -4.30600000
O      3.85800000      5.26900000     -6.80500000
H      3.17200000      5.56100000     -6.20400000
H      4.35100000      4.61800000     -6.30500000
O      2.41000000     15.62900000     -1.02000000
H      2.29900000     15.05000000     -0.26600000
H      1.55100000     15.63800000     -1.44300000
O     -5.88200000     -0.51700000    -11.05400000
H     -5.68100000      0.41800000    -11.09800000
H     -5.04100000     -0.93400000    -10.86600000
O     -1.35700000     -6.40100000     -7.66400000
H     -1.96200000     -7.13700000     -7.76000000
H     -1.37400000     -6.19700000     -6.72900000
O     -1.31100000    -13.09900000    -12.37000000
H     -0.62900000    -13.40400000    -12.96800000
H     -0.92800000    -13.19600000    -11.49900000
O      4.52500000    -13.10300000     11.29000000
H      4.90600000    -12.91200000     12.14700000
H      3.61300000    -12.82000000     11.36500000
O     -7.82700000      6.06200000     -6.92400000
H     -8.22800000      5.66900000     -7.70000000
H     -6.97100000      6.36700000     -7.22500000
O     -9.09600000     12.09000000      4.19800000
H     -9.46200000     11.38100000      4.72600000
H     -9.85500000     12.49000000      3.77300000
O     -2.55000000    -10.26000000    -13.10000000
H     -2.78200000     -9.52800000    -12.52900000
H     -2.45000000    -11.00500000    -12.50700000
O     -2.36400000      7.68900000     12.42500000
H     -2.41100000      8.50700000     12.92000000
H     -3.21600000      7.61900000     11.99500000
O      4.02300000    -17.49900000     -5.32400000
H      3.40900000    -18.09500000     -4.89600000
H      3.96800000    -16.69100000     -4.81300000
O      3.29800000     -2.42600000     -3.17300000
H      3.96300000     -1.96500000     -2.66100000
H      3.60000000     -2.35400000     -4.07800000
O      2.78900000     -5.06600000    -12.18500000
H      3.17500000     -5.51500000    -11.43300000
H      3.50100000     -4.53100000    -12.53500000
O      4.06700000     -7.67400000     -4.30400000
H      3.42600000     -8.38500000     -4.29700000
H      3.60400000     -6.93700000     -4.70200000
O     12.43800000     10.25100000     -3.80200000
H     12.56500000      9.84200000     -4.65800000
H     13.01300000     11.01600000     -3.81500000
O     14.01600000     -4.84300000      7.66600000
H     13.97700000     -5.37900000      8.45800000
H     14.42700000     -4.02600000      7.94800000
O    -11.32300000      3.48300000    -10.89900000
H    -12.08700000      3.92100000    -10.52500000
H    -11.59200000      3.24800000    -11.78700000
O     16.63900000      5.20200000     -4.02700000
H     16.47500000      5.59900000     -4.88300000
H     17.57600000      5.00700000     -4.03000000
O      6.39400000     16.64500000     -0.55800000
H      5.78400000     17.09400000      0.02700000
H      6.62600000     17.30400000     -1.21300000
O    -10.62500000     11.33100000     -7.29400000
H     -9.67900000     11.43500000     -7.20000000
H    -10.73100000     10.48300000     -7.72600000
O      4.06400000    -17.29600000      1.10300000
H      3.98200000    -16.34600000      1.02200000
H      3.64200000    -17.64200000      0.31700000
O    -10.01700000      1.10400000    -13.80200000
H     -9.55100000      0.46900000    -14.34500000
H    -10.12100000      1.87100000    -14.36500000
O      3.08100000    -11.80500000    -11.82200000
H      2.25100000    -11.68800000    -11.36100000
H      3.67300000    -11.17400000    -11.41400000
O     -0.20200000     -6.83200000     13.91600000
H     -0.34500000     -5.90000000     13.74700000
H      0.17400000     -6.86100000     14.79600000
O      8.02700000     -3.72300000     -6.68600000
H      7.86100000     -2.83900000     -6.35600000
H      8.37100000     -3.58800000     -7.56900000
O      4.22300000     -1.33800000      6.23800000
H      3.96400000     -0.47200000      5.92100000
H      3.67600000     -1.94700000      5.74200000
O     12.35600000     -5.95000000     -2.54300000
H     12.21100000     -5.15100000     -2.03600000
H     12.19300000     -6.66100000     -1.92300000
O     10.49500000     13.72400000      0.80300000
H     10.10300000     13.99700000     -0.02700000
H     10.18800000     14.37100000      1.43800000
O    -11.24500000    -12.55700000     -7.65200000
H    -11.26000000    -11.70100000     -8.08000000
H    -10.97800000    -12.37100000     -6.75200000
O      3.62800000      5.38100000     -1.29800000
H      3.96200000      5.04600000     -0.46600000
H      2.69700000      5.15800000     -1.29000000
O      3.04200000     11.12300000    -11.77900000
H      3.37800000     10.52500000    -11.11100000
H      2.09900000     10.96300000    -11.79000000
O    -14.11100000    -10.28900000     -5.82600000
H    -14.01800000    -10.13900000     -6.76700000
H    -13.21300000    -10.29700000     -5.49500000
O      4.80300000      7.89100000    -16.27600000
H      5.12200000      7.54900000    -15.44100000
H      3.89900000      7.58000000    -16.33200000
O     -8.35700000     -9.03000000     12.12200000
H     -8.15200000     -9.68900000     12.78500000
H     -7.53500000     -8.90500000     11.64700000
O     -8.17900000     -8.38000000      7.05900000
H     -7.64600000     -9.17300000      7.09700000
H     -8.52400000     -8.36500000      6.16600000
O      4.69900000    -16.47500000      4.05700000
H      4.70300000    -16.79600000      3.15500000
H      4.69400000    -17.26900000      4.59300000
O     16.41100000      1.34300000      6.11800000
H     16.59800000      2.27300000      5.99200000
H     17.21000000      0.98800000      6.50700000
O     -3.16400000    -11.60700000     -3.78500000
H     -3.26000000    -12.13000000     -2.99000000
H     -4.00600000    -11.16300000     -3.88300000
O     16.69600000     -3.43300000      3.69100000
H     16.06000000     -4.09900000      3.95200000
H     16.97000000     -3.02800000      4.51300000
O     10.88800000      2.86300000      4.64200000
H     11.01700000      2.21500000      5.33500000
H      9.95600000      2.80400000      4.43100000
O      4.65700000     -1.68600000    -17.33100000
H      5.36900000     -1.85500000    -17.94800000
H      5.08400000     -1.26900000    -16.58200000
O    -10.86000000      2.87000000     -3.21200000
H    -10.05900000      3.06300000     -3.69900000
H    -11.54000000      3.37300000     -3.65900000
O     -9.17600000     -9.35600000     -7.05700000
H     -9.57100000    -10.22800000     -7.04900000
H     -8.87900000     -9.22000000     -6.15700000
O    -11.39500000      0.29200000     -1.49100000
H    -12.26800000     -0.00900000     -1.74300000
H    -11.23200000      1.05100000     -2.05100000
O      3.79700000      0.63400000    -11.97100000
H      3.29100000      1.10900000    -12.63000000
H      4.21100000      1.32000000    -11.44700000
O      6.14500000      6.97600000    -11.29900000
H      5.23400000      7.26500000    -11.35400000
H      6.12200000      6.21700000    -10.71700000
O     -1.16900000    -17.56100000     -0.65800000
H     -1.14800000    -17.02700000     -1.45200000
H     -1.82600000    -18.23300000     -0.83900000
O     16.13700000      7.30300000     -2.09800000
H     15.70200000      6.58700000     -1.63500000
H     16.96000000      6.92200000     -2.40700000
O      4.30000000     -5.22600000     12.55800000
H      5.04900000     -5.19100000     13.15400000
H      3.68900000     -5.83200000     12.97600000
O      2.83700000      6.55500000      3.50600000
H      3.02500000      7.37800000      3.05500000
H      2.78500000      6.79600000      4.43100000
O      1.53800000      9.49700000     13.38300000
H      1.06000000      9.22000000     14.16500000
H      1.56700000     10.45200000     13.44600000
O     -4.88800000    -10.00800000     -1.67700000
H     -5.74000000     -9.57400000     -1.69700000
H     -4.63900000    -10.00600000     -0.75200000
O     -8.93900000     -0.14800000     -4.11800000
H     -9.70800000     -0.65400000     -3.85500000
H     -8.20400000     -0.59500000     -3.69900000
O     10.43800000     -8.30900000     -7.20700000
H     11.38100000     -8.40600000     -7.07600000
H     10.28700000     -7.36400000     -7.17200000
O     -2.16800000     10.72300000     14.00400000
H     -1.57700000     10.31300000     14.63600000
H     -2.88500000     11.06700000     14.53500000
O     13.25700000      2.52900000     -9.88900000
H     12.33900000      2.28000000     -9.78300000
H     13.23000000      3.46400000    -10.09200000
O      4.43200000     17.25000000      4.36000000
H      5.00200000     16.48100000      4.38400000
H      3.55000000     16.89100000      4.25900000
O      4.60700000    -10.10500000    -10.61000000
H      5.02100000     -9.50000000    -11.22500000
H      4.22600000     -9.54000000     -9.93700000
O     -5.42100000     -5.83400000     -0.86200000
H     -5.92800000     -6.36400000     -0.24700000
H     -6.00600000     -5.11500000     -1.10000000
O      5.63700000    -14.91200000     -1.03200000
H      6.47000000    -15.08500000     -0.59300000
H      5.63700000    -13.96700000     -1.18300000
O      0.84800000    -14.55000000     -1.02200000
H      0.88800000    -13.73700000     -1.52600000
H      0.04300000    -14.97500000     -1.31700000
O      0.27000000      4.60200000    -12.83300000
H      0.10900000      3.89100000    -13.45400000
H      0.92500000      4.25000000    -12.23000000
O     -1.77800000      3.59300000     -6.85500000
H     -1.14000000      4.29900000     -6.96300000
H     -2.49900000      3.83100000     -7.43600000
O      0.07700000     -2.25300000    -17.03500000
H     -0.28300000     -3.13100000    -16.90900000
H      0.96100000     -2.40200000    -17.36900000
O    -11.54900000     10.47700000      4.63000000
H    -11.82600000      9.58500000      4.42000000
H    -11.86900000     11.00500000      3.89900000
O      2.20700000     10.66100000     -5.36700000
H      3.02000000     10.30700000     -5.00600000
H      2.27500000     11.60600000     -5.22900000
O     11.78900000     -0.51000000    -10.58900000
H     12.06600000     -0.89700000     -9.75900000
H     11.78700000      0.43300000    -10.42500000
O     11.79100000    -11.52400000     -1.65500000
H     12.57800000    -10.98500000     -1.73000000
H     11.07100000    -10.92400000     -1.84800000
O      8.68000000      7.08300000     12.95800000
H      9.52800000      7.46600000     12.73100000
H      8.38700000      6.65700000     12.15200000
O     -7.59700000     11.64300000      1.53700000
H     -8.05400000     11.69700000      2.37600000
H     -7.89500000     12.41300000      1.05300000
O     -5.94100000     12.68000000     -3.88300000
H     -6.80100000     12.97800000     -3.58700000
H     -5.75000000     11.91700000     -3.33600000
O     -2.24000000     11.59200000    -11.73400000
H     -2.33400000     12.42400000    -11.27000000
H     -3.09100000     11.16500000    -11.63400000
O     -5.37600000      1.17700000     -0.38500000
H     -6.14800000      1.69900000     -0.16800000
H     -4.85200000      1.74600000     -0.94900000
O      4.94700000     -4.06100000    -13.90500000
H      5.85500000     -3.78300000    -14.02200000
H      4.53800000     -3.34500000    -13.41900000
O     -6.53700000      7.89500000      5.07300000
H     -6.65000000      7.10400000      5.60100000
H     -7.31000000      7.92000000      4.51000000
O      0.59100000     -4.51700000    -13.54500000
H     -0.16300000     -5.08500000    -13.38600000
H      1.24800000     -4.80800000    -12.91300000
O     13.00900000    -10.89400000     -7.34400000
H     13.13300000    -10.19700000     -7.98800000
H     12.22900000    -10.63200000     -6.85500000
O     -1.27600000     12.02800000      2.94100000
H     -1.55000000     12.64200000      2.25900000
H     -1.16800000     11.19400000      2.48400000
O     -3.58700000      4.04900000      1.16700000
H     -4.34300000      4.59900000      1.37400000
H     -3.92400000      3.15400000      1.20600000
O      6.04900000    -12.19300000      5.77700000
H      5.47200000    -12.93500000      5.95900000
H      6.63400000    -12.15400000      6.53400000
O      7.83100000      6.79500000     -5.26300000
H      8.66700000      6.45600000     -5.58300000
H      7.92200000      7.74700000     -5.31700000
O     -5.65700000    -12.01900000    -10.80700000
H     -5.99400000    -12.61700000    -10.13900000
H     -5.02400000    -12.54200000    -11.29900000
O      4.03200000    -14.29600000      5.88700000
H      3.20800000    -14.47400000      6.34000000
H      3.96900000    -14.79300000      5.07200000
O      9.79400000     11.37400000     -9.93700000
H      9.39600000     11.78600000     -9.17000000
H      9.30000000     10.56300000    -10.05800000
O      3.51100000     -1.93600000     11.86800000
H      2.56300000     -1.89800000     11.99800000
H      3.62400000     -2.48200000     11.09000000
O      1.82600000     13.58400000      4.24300000
H      1.37200000     12.83500000      4.62900000
H      2.75600000     13.37800000      4.34300000
O    -10.53500000     -7.84500000    -10.77900000
H     -9.82200000     -7.54800000    -11.34400000
H    -11.07800000     -8.39200000    -11.34800000
O      1.33300000      7.79000000    -10.66900000
H      1.08800000      8.50500000    -10.08100000
H      0.52300000      7.57000000    -11.12900000
O      4.60200000      6.34200000     10.27200000
H      4.35800000      6.03700000     11.14700000
H      4.02200000      7.08500000     10.10700000
O      7.52700000     -4.96200000      8.10300000
H      7.32900000     -5.69800000      7.52500000
H      7.26200000     -4.18800000      7.60600000
O     18.01600000     -3.67900000     -0.07100000
H     18.24900000     -4.60500000     -0.01700000
H     17.07600000     -3.65700000      0.10800000
O     -5.51200000     11.64400000      6.20800000
H     -5.48200000     11.43100000      7.14100000
H     -5.30500000     10.82000000      5.76700000
O      1.54400000      2.43900000     16.35700000
H      1.99300000      2.45300000     15.51100000
H      1.24200000      3.33900000     16.48200000
O      1.79600000      6.59800000     -4.76400000
H      1.19900000      7.23200000     -4.36400000
H      1.70800000      5.81300000     -4.22300000
O     -3.59400000      6.47500000    -12.50000000
H     -3.90400000      6.47300000    -11.59500000
H     -4.15500000      5.84000000    -12.94600000
O      0.02700000     11.29100000     -6.77100000
H      0.74200000     10.96500000     -6.22500000
H     -0.75700000     10.87100000     -6.41600000
O      1.22300000      0.75100000      5.61700000
H      2.12100000      0.89000000      5.91500000
H      1.15600000     -0.19600000      5.49100000
O     -6.26800000      2.40500000     -8.07500000
H     -6.02700000      3.27000000     -7.74200000
H     -5.70400000      1.79800000     -7.59500000
O    -14.16200000      1.98000000      2.53700000
H    -13.95200000      1.35800000      1.84000000
H    -14.18500000      2.83100000      2.10000000
O      1.03400000      4.44900000     -1.79100000
H      0.10100000      4.56000000     -1.97200000
H      1.43100000      4.31700000     -2.65200000
O     -8.95500000     -0.03600000      9.92700000
H     -8.20300000      0.33200000      9.46300000
H     -8.68300000     -0.92400000     10.15800000
O    -16.54900000     -2.00100000      5.55400000
H    -15.84400000     -1.96900000      4.90700000
H    -17.30800000     -2.31900000      5.06600000
O     10.39600000     -2.91400000     10.92700000
H     10.25200000     -3.73300000     11.40100000
H     11.34800000     -2.82200000     10.89200000
O      3.01500000      3.57900000    -17.40900000
H      2.82500000      2.64800000    -17.52000000
H      2.18600000      4.01700000    -17.60100000
O     -4.83900000     -6.43100000      2.82200000
H     -5.61000000     -6.78500000      2.37700000
H     -5.19400000     -5.95100000      3.57000000
O     16.05800000     -4.29900000     -3.20100000
H     15.39000000     -4.27600000     -2.51500000
H     16.61700000     -5.04000000     -2.96600000
O      1.90000000     16.44300000      3.54200000
H      1.91500000     15.54700000      3.87900000
H      1.03000000     16.54000000      3.15600000
O     -0.80400000     16.80400000      2.16100000
H     -0.58600000     16.88200000      1.23300000
H     -0.60300000     17.66500000      2.52800000
O     -2.46200000     -2.13300000     12.34400000
H     -2.09500000     -1.34700000     12.75100000
H     -3.37700000     -2.14200000     12.62200000
O     -6.78600000     13.64600000      5.13300000
H     -6.34700000     12.85800000      5.45500000
H     -7.69700000     13.37900000      5.01000000
O      9.69600000      7.80600000      0.47000000
H      9.33700000      7.07300000      0.97000000
H      9.76200000      7.47500000     -0.42600000
O      5.48200000      1.63700000     -2.64900000
H      5.71600000      1.42200000     -1.74700000
H      6.31400000      1.86300000     -3.06500000
O      0.94500000     -6.06700000     16.48100000
H      0.74000000     -5.82900000     17.38500000
H      1.75900000     -5.60200000     16.28900000
O     -7.50100000     -3.19600000      6.89700000
H     -7.35900000     -2.24900000      6.90000000
H     -7.16300000     -3.48600000      6.05000000
O      1.51600000     -8.67300000      8.68700000
H      1.71600000     -9.45300000      9.20300000
H      0.73300000     -8.90900000      8.19000000
O     -7.19600000     -4.44900000     -7.74300000
H     -7.85700000     -5.13900000     -7.68700000
H     -6.49400000     -4.74200000     -7.16100000
O     -4.53000000     11.10900000    -14.24000000
H     -4.74400000     11.90100000    -13.74700000
H     -4.95700000     10.40200000    -13.75500000
O    -14.14300000      5.86100000      2.88000000
H    -14.09400000      5.11100000      2.28700000
H    -14.91100000      6.35000000      2.58500000
O      1.50800000      3.93300000      8.69600000
H      2.04600000      3.24400000      9.08600000
H      1.34200000      4.54300000      9.41500000
O    -10.05900000     -2.96500000      7.23500000
H     -9.12200000     -3.14900000      7.18100000
H    -10.47800000     -3.81700000      7.11700000
O    -10.97000000      2.00000000      0.73100000
H    -11.23100000      1.34900000      0.07900000
H    -10.57700000      2.70700000      0.21900000
O     16.48500000     -1.62500000     -2.90500000
H     16.46100000     -2.55900000     -3.11200000
H     15.70700000     -1.47800000     -2.36800000
O     -6.59300000      9.28700000     -8.42800000
H     -7.20000000     10.02800000     -8.45100000
H     -6.21300000      9.31600000     -7.55000000
O     -8.50700000     -4.47300000    -14.54100000
H     -9.28800000     -5.02200000    -14.46300000
H     -8.61900000     -3.80200000    -13.86700000
O      2.77300000     -7.50600000     13.31700000
H      1.87400000     -7.28100000     13.08000000
H      2.91100000     -8.37300000     12.93700000
O      2.04300000    -11.31900000     11.48200000
H      1.82000000    -11.21100000     12.40600000
H      1.22500000    -11.14700000     11.01600000
O      6.44800000      3.94800000    -16.28200000
H      6.91800000      3.34400000    -15.70700000
H      5.74000000      4.29400000    -15.73900000
O      9.63700000     -5.54800000     15.16700000
H      9.03400000     -5.09700000     14.57500000
H      9.52300000     -6.47600000     14.96300000
O     -1.74600000      1.85600000    -17.71500000
H     -1.97300000      1.09700000    -18.25100000
H     -2.44900000      1.91000000    -17.06700000
O      9.37700000     -2.26800000     -9.06100000
H      8.76100000     -1.56800000     -8.84500000
H      9.44600000     -2.24100000    -10.01600000
O    -12.46500000      8.31800000      3.49200000
H    -13.23400000      8.59000000      3.99300000
H    -12.39200000      7.37800000      3.65800000
O     15.15300000      3.38200000     -7.46900000
H     15.35000000      2.76500000     -6.76400000
H     15.73300000      3.12000000     -8.18500000
O      0.20800000     -1.04100000     -3.89300000
H      0.46500000     -0.14000000     -3.69900000
H     -0.72900000     -1.06900000     -3.70300000
O      1.66200000    -11.77800000    -14.22800000
H      2.11300000    -11.85000000    -13.38800000
H      1.33300000    -10.87900000    -14.24700000
O     10.44100000      4.59400000     -6.06200000
H     10.16300000      4.85200000     -6.94100000
H     11.10300000      5.24200000     -5.82000000
O     -5.57300000    -11.21000000     -6.58900000
H     -5.36500000    -10.28700000     -6.44700000
H     -6.51700000    -11.26800000     -6.44200000
O     -7.03000000     -0.39400000      6.13700000
H     -6.07900000     -0.47600000      6.20400000
H     -7.24800000      0.34700000      6.70200000
O      6.34800000      7.06400000     14.47300000
H      7.11200000      7.25300000     13.93000000
H      5.63000000      7.53500000     14.05000000
O     -2.30100000     -0.46400000     17.15200000
H     -2.16200000      0.03900000     17.95500000
H     -3.00700000     -1.07200000     17.36900000
O     -1.10100000      3.31800000     13.01900000
H     -1.93300000      3.75100000     12.82800000
H     -0.52100000      4.02600000     13.30000000
O      1.30400000     13.42400000      7.23000000
H      1.07400000     13.77400000      8.09100000
H      0.72900000     13.89000000      6.62100000
O     10.99100000      6.73200000      7.06000000
H     10.87800000      6.79500000      6.11200000
H     10.68900000      5.85100000      7.28000000
O      0.49000000     -1.51500000     13.77200000
H      0.50900000     -1.09900000     12.91000000
H      0.19100000     -0.82500000     14.36500000
O     -0.70500000     -7.99400000     11.13800000
H     -0.37200000     -7.75900000     12.00400000
H     -0.70900000     -7.17000000     10.65100000
O     -1.87500000      9.42100000      9.75000000
H     -2.37100000      9.48200000     10.56700000
H     -0.96800000      9.29600000     10.02900000
O     -9.92400000      6.33700000      5.09800000
H    -10.57800000      6.34900000      5.79700000
H     -9.26100000      6.96800000      5.37900000
O      4.59900000     12.48400000      4.67600000
H      4.98500000     11.78900000      5.20800000
H      4.33800000     13.15400000      5.30800000
O      7.66000000     -1.83700000      4.42100000
H      7.46100000     -1.01500000      4.87000000
H      7.57300000     -1.62900000      3.49100000
O      2.17000000     13.39700000     -5.06300000
H      1.35800000     13.49700000     -4.56700000
H      2.83700000     13.22300000     -4.39800000
O      0.22100000     16.45600000     -2.63400000
H      0.91700000     16.86400000     -3.14700000
H     -0.58000000     16.89100000     -2.92700000
O     -5.79100000     -8.61700000     10.96000000
H     -5.51500000     -7.78300000     11.33900000
H     -5.11700000     -9.23900000     11.23500000
O     -8.28500000     13.57000000     -0.25800000
H     -9.21200000     13.76200000     -0.11400000
H     -8.14700000     13.74400000     -1.18900000
O     10.32100000     -3.79000000      3.74600000
H     11.08400000     -4.28400000      3.44700000
H     10.63000000     -3.31500000      4.51700000
O      2.01100000    -10.44500000     13.96100000
H      1.22400000    -10.39400000     14.50300000
H      2.73100000    -10.26200000     14.56600000
O    -11.48100000      3.54800000      7.35500000
H    -12.33500000      3.97600000      7.29200000
H    -11.47200000      3.15900000      8.23000000
O     -8.77900000      4.24800000      7.80700000
H     -8.34800000      3.45300000      8.12000000
H     -9.63200000      3.95000000      7.49200000
O      5.59500000     12.45900000     -9.70600000
H      6.55100000     12.40300000     -9.73100000
H      5.30100000     11.54900000     -9.75200000
O     -7.94800000     -4.59900000     -0.71400000
H     -8.38500000     -5.41800000     -0.95100000
H     -8.40300000     -3.92900000     -1.22500000
O      7.58400000     -2.69000000     15.28300000
H      7.50400000     -2.89700000     14.35200000
H      8.52800000     -2.66400000     15.44200000
O      6.80500000     -0.55900000     16.78100000
H      7.04500000     -1.21400000     16.12400000
H      7.64000000     -0.18000000     17.05700000
O    -13.55600000     10.19200000      1.19400000
H    -13.91100000      9.65300000      0.48800000
H    -12.63800000      9.92800000      1.25900000
O     13.56200000      5.60900000     -3.55100000
H     14.47600000      5.50600000     -3.28700000
H     13.12700000      5.96400000     -2.77600000
O      6.80200000     -7.80000000      9.91000000
H      6.52100000     -7.81800000      8.99500000
H      5.98700000     -7.79300000     10.41100000
O      7.96800000      0.53400000      5.97900000
H      8.30300000      0.47000000      6.87300000
H      8.18000000      1.42600000      5.70600000
O    -10.67100000     -5.11500000      5.25000000
H     -9.97700000     -4.52100000      4.96300000
H    -11.38400000     -4.96900000      4.62900000
O      5.73800000     -8.47900000      3.36800000
H      5.07200000     -8.83600000      3.95500000
H      6.39700000     -9.17100000      3.30500000
O    -13.60900000      5.13000000     -3.54700000
H    -14.20300000      5.74300000     -3.98000000
H    -12.80200000      5.62800000     -3.41900000
O    -16.36900000     -0.91700000      7.92200000
H    -16.40500000     -1.36900000      7.07900000
H    -15.52500000     -1.17200000      8.29500000
O      9.33100000      2.98700000    -13.42000000
H      8.45800000      2.60400000    -13.51000000
H      9.38300000      3.25100000    -12.50200000
O     -0.46200000    -10.46500000     -7.23000000
H     -1.02500000     -9.88700000     -6.71500000
H     -1.06400000    -11.09400000     -7.62800000
O     -1.35000000     -4.69100000    -16.13900000
H     -0.69700000     -5.33600000    -16.41300000
H     -1.47100000     -4.85500000    -15.20400000
O     -4.68600000     -6.28300000      9.38900000
H     -4.67800000     -7.22300000      9.20400000
H     -3.76100000     -6.03500000      9.40700000
O     -4.72500000      6.39300000      2.90900000
H     -5.02900000      6.17300000      3.79000000
H     -4.23500000      7.20700000      3.02200000
O     14.90900000     -8.21000000      5.83700000
H     14.17600000     -7.64100000      6.07200000
H     14.65200000     -9.07500000      6.15700000
O      7.38200000     -7.09500000      6.54600000
H      7.64400000     -7.80800000      5.96400000
H      6.68700000     -6.64100000      6.06900000
O    -11.21400000    -12.73400000     -0.29000000
H    -12.16800000    -12.69800000     -0.35400000
H    -10.90700000    -12.04400000     -0.87800000
O      5.67300000    -14.62900000     -6.35100000
H      4.92000000    -15.17700000     -6.13200000
H      5.63000000    -14.53200000     -7.30200000
O     -2.71200000      3.81600000    -14.25400000
H     -1.81700000      3.67400000    -14.56200000
H     -2.90700000      4.72200000    -14.49300000
O     -7.08400000      5.78700000      6.60900000
H     -7.93100000      5.50400000      6.95300000
H     -6.48700000      5.06900000      6.82000000
O     -2.81500000    -13.10800000     -1.12600000
H     -1.99200000    -12.96100000     -0.66000000
H     -3.36500000    -13.57900000     -0.50000000
O      0.99000000      5.56200000    -17.15000000
H      1.56200000      5.67900000    -16.39200000
H      0.46900000      6.36400000    -17.18400000
O     12.43200000      7.68900000     -8.97200000
H     12.72900000      6.94400000     -8.45100000
H     11.67100000      7.35900000     -9.45100000
O      3.82300000     -6.30800000    -10.00300000
H      3.52200000     -5.94100000     -9.17200000
H      4.59300000     -6.82700000     -9.77100000
O      7.36800000    -13.42900000     -4.25500000
H      7.75600000    -14.24200000     -3.93200000
H      6.66200000    -13.71400000     -4.83500000
O      9.39200000     -6.63800000     -3.84000000
H      9.42600000     -5.72800000     -3.54300000
H      8.49300000     -6.91400000     -3.66300000
O    -14.13600000    -10.01300000     -2.29800000
H    -14.93800000    -10.32800000     -2.71400000
H    -14.40300000     -9.78100000     -1.40800000
O     -1.40000000     -1.41000000      5.17200000
H     -2.15000000     -1.84200000      4.76200000
H     -0.91200000     -2.12100000      5.58800000
O      8.41300000      9.15900000    -10.41000000
H      7.91000000      8.67900000     -9.75200000
H      7.77200000      9.38100000    -11.08600000
O     12.36700000      2.88900000     10.69900000
H     11.55500000      3.36000000     10.51300000
H     12.08600000      2.00000000     10.91200000
O     -9.15700000      0.27300000     -9.21500000
H     -8.91800000      1.05300000     -9.71600000
H     -9.14100000      0.56100000     -8.30200000
O     -8.80700000     -1.25700000    -15.55800000
H     -8.72800000     -1.66000000    -14.69300000
H     -8.01700000     -1.53200000    -16.02300000
O     -4.85700000     -7.00100000     -3.19800000
H     -4.09200000     -7.55200000     -3.03200000
H     -5.12200000     -6.69300000     -2.33100000
O      9.14700000      5.67400000     -8.46400000
H      8.48600000      6.34200000     -8.28100000
H      8.64900000      4.93200000     -8.80700000
O     -1.67500000      7.12500000     -8.46700000
H     -1.63900000      7.64200000     -7.66300000
H     -2.46900000      7.42500000     -8.91000000
O     -3.43800000    -15.90300000      3.94400000
H     -2.93400000    -16.40600000      4.58300000
H     -2.82900000    -15.75300000      3.22200000
O      0.06700000     -1.86300000    -14.29800000
H     -0.21300000     -1.82500000    -15.21300000
H      0.28100000     -2.78500000    -14.15200000
O      3.08300000    -10.85600000     -6.24000000
H      3.98800000    -10.58900000     -6.08100000
H      2.88400000    -10.51800000     -7.11300000
O     -7.18300000     -3.51500000     -4.67700000
H     -7.82500000     -4.21900000     -4.58200000
H     -7.35400000     -2.93200000     -3.93800000
O     12.60000000      7.68900000     -1.99200000
H     13.08500000      7.99800000     -1.22700000
H     12.42500000      8.48100000     -2.50000000
O     -6.00800000     -3.09100000      3.42000000
H     -5.17500000     -3.30200000      3.84200000
H     -5.88300000     -2.20900000      3.06900000
O     10.70900000     -5.55700000     12.02800000
H      9.77100000     -5.65600000     11.86500000
H     11.06900000     -6.43400000     11.89700000
O    -13.74600000     -6.17800000      9.73600000
H    -13.53100000     -6.82600000     10.40600000
H    -13.95900000     -6.69600000      8.96000000
O    -11.63600000     -1.27600000     11.97700000
H    -11.95200000     -2.15200000     12.20100000
H    -11.62300000     -1.26400000     11.02000000
O     -9.84200000    -10.10600000      0.88400000
H    -10.01200000    -10.69800000      1.61600000
H     -8.95400000    -10.32500000      0.60100000
O      6.24000000     -2.78000000      1.51500000
H      5.42900000     -2.71800000      2.02100000
H      6.62100000     -3.61900000      1.77400000
O    -13.15700000     -5.62400000      3.40600000
H    -13.64600000     -6.43300000      3.25500000
H    -13.82800000     -4.94100000      3.43400000
O     -6.94800000      9.60200000     -4.64500000
H     -7.59400000      9.54000000     -5.34800000
H     -7.29100000      9.03700000     -3.95300000
O     17.71700000     -0.73200000      2.70600000
H     17.35200000     -1.60700000      2.83400000
H     16.97300000     -0.14200000      2.82700000
O      3.53500000    -12.49300000     -0.80900000
H      3.12900000    -13.01200000     -1.50300000
H      4.45500000    -12.43000000     -1.06500000
O     -1.87100000    -13.82400000     -4.98000000
H     -2.38500000    -13.07900000     -4.66900000
H     -0.97900000    -13.48600000     -5.05300000
O    -16.76500000      1.68100000      7.47900000
H    -16.57600000      0.81200000      7.83300000
H    -16.54100000      1.61500000      6.55000000
O      0.20000000     14.05700000     -7.59000000
H      0.17700000     13.17000000     -7.23000000
H      1.13100000     14.24600000     -7.70300000
O    -17.23800000     -0.90000000     -2.76100000
H    -16.79800000     -0.10500000     -2.46100000
H    -16.57200000     -1.58400000     -2.69200000
O      5.48600000      4.32300000      5.49600000
H      5.33300000      5.25500000      5.64900000
H      5.56300000      3.94600000      6.37200000
O    -12.20400000    -11.65100000      3.54000000
H    -12.38400000    -10.92400000      4.13700000
H    -12.71400000    -12.38100000      3.89000000
O      4.59600000      7.70400000     -7.96900000
H      4.29700000      6.85500000     -7.64100000
H      4.33200000      8.32800000     -7.29300000
O     -5.78600000     -4.77600000    -15.80500000
H     -6.46300000     -4.70300000    -15.13200000
H     -4.96100000     -4.72600000    -15.32200000
O      6.93600000     10.80400000    -12.66600000
H      7.66200000     11.36200000    -12.94400000
H      6.87300000     10.13500000    -13.34700000
O     -1.01100000     -0.10200000     10.78700000
H     -1.87300000     -0.33500000     10.44400000
H     -0.40000000     -0.64600000     10.28900000
O     -6.11000000      4.79900000     -4.45500000
H     -5.88900000      4.74100000     -5.38400000
H     -6.64900000      4.02500000     -4.28800000
O     -8.31500000    -12.05100000     -6.05200000
H     -8.37900000    -12.16700000     -5.10400000
H     -8.66400000    -12.86400000     -6.41800000
O      4.34500000    -13.85300000     -9.13500000
H      3.40900000    -13.65500000     -9.14700000
H      4.38800000    -14.80800000     -9.18100000
O     -1.06800000     -6.46300000      5.74900000
H     -0.95500000     -5.51300000      5.75600000
H     -1.88700000     -6.61000000      6.22200000
O     -9.69600000     -3.06000000     -2.02700000
H    -10.34100000     -2.87900000     -2.71200000
H     -9.86300000     -2.39400000     -1.36000000
O      6.50300000      0.58400000      9.05800000
H      6.80600000      0.83800000      9.93000000
H      5.61300000      0.26100000      9.19800000
O     -3.59000000      1.24000000    -14.23200000
H     -2.81100000      0.83300000    -13.85200000
H     -3.47300000      2.17600000    -14.07300000
O     -6.21800000     -1.86400000    -16.78400000
H     -5.56000000     -1.57300000    -17.41600000
H     -5.98500000     -2.77300000    -16.59700000
O      4.32300000      1.07100000      4.41000000
H      3.82300000      1.72800000      3.92700000
H      4.31600000      1.38300000      5.31500000
O    -12.67500000      4.13100000     -6.40300000
H    -11.78400000      3.99500000     -6.08300000
H    -12.84600000      3.37600000     -6.96600000
O      7.96300000     -8.80200000     -5.68500000
H      7.48700000     -8.02100000     -5.40300000
H      8.75600000     -8.46300000     -6.10000000
O      2.60000000      2.95600000     13.52800000
H      2.20700000      2.32200000     12.92900000
H      2.07600000      3.74900000     13.41600000
O      1.29600000     14.01800000      1.58300000
H      0.41200000     14.28200000      1.32800000
H      1.18200000     13.58600000      2.42900000
O     16.73700000      2.06300000     -0.74500000
H     16.77000000      2.06500000     -1.70200000
H     17.63400000      1.86600000     -0.47500000
O    -11.13200000     -6.28200000     -0.38700000
H    -10.48800000     -6.14600000     -1.08200000
H    -11.46100000     -7.16800000     -0.53600000
O      9.03200000     -8.82200000     10.93500000
H      8.29400000     -8.27300000     10.67000000
H      9.77100000     -8.49600000     10.42200000
O     12.55300000     -2.39000000     -4.74200000
H     12.19800000     -2.07300000     -5.57200000
H     12.87400000     -3.27000000     -4.93900000
O     12.73200000      1.22500000     -6.22900000
H     12.91400000      0.50400000     -6.83200000
H     13.59600000      1.52600000     -5.94900000
O     -7.08100000     -1.89100000     -7.26800000
H     -7.11400000     -2.57900000     -7.93300000
H     -7.21500000     -2.35300000     -6.44000000
O    -13.05300000     -5.30000000     -8.23500000
H    -13.98200000     -5.08800000     -8.32800000
H    -12.69800000     -5.21000000     -9.11900000
O     13.80700000      5.54700000     -8.09200000
H     14.19700000      4.70200000     -7.86800000
H     13.76400000      5.54400000     -9.04800000
O    -14.37200000      2.76600000     -2.44100000
H    -13.83300000      2.21200000     -3.00500000
H    -14.30200000      3.64000000     -2.82500000
O     -2.79700000    -10.25600000      4.08200000
H     -2.45800000     -9.37400000      3.93300000
H     -2.02000000    -10.81500000      4.08000000
O     12.47600000     -2.06100000      4.88200000
H     11.63800000     -1.93700000      5.32900000
H     12.99100000     -1.29100000      5.12300000
O      4.97500000      1.95900000     14.57300000
H      4.09900000      2.34000000     14.49900000
H      5.11900000      1.52400000     13.73300000
O     -1.76500000     14.76600000      6.53000000
H     -2.57000000     14.84200000      7.04200000
H     -2.00100000     14.19900000      5.79600000
O    -15.95100000     -3.92600000     -2.30800000
H    -16.86000000     -3.95900000     -2.60700000
H    -15.43500000     -4.13200000     -3.08800000
O     13.84900000     12.17700000      2.43500000
H     12.91500000     12.18200000      2.22300000
H     13.87700000     12.14400000      3.39100000
O      1.96900000      0.41000000     -8.53600000
H      1.05800000      0.44400000     -8.24300000
H      2.34200000      1.24600000     -8.25600000
O    -12.13900000    -11.75600000      6.63000000
H    -13.06800000    -11.97500000      6.69900000
H    -11.99400000    -11.10600000      7.31700000
O     -7.40100000    -13.85800000      1.73200000
H     -8.34600000    -13.72400000      1.80100000
H     -7.18400000    -14.42100000      2.47600000
O      5.38800000     14.78900000     -8.15500000
H      4.48400000     14.95500000     -7.89100000
H      5.32600000     14.06600000     -8.77900000
O     -6.05200000    -15.42900000      3.22200000
H     -5.19600000    -15.72600000      3.53200000
H     -6.63400000    -16.17400000      3.37500000
O     -2.46700000      1.26100000      4.72600000
H     -2.28400000      1.58800000      5.60700000
H     -1.82600000      0.56300000      4.59200000
O     -7.15400000    -10.38600000      9.44400000
H     -7.94000000    -10.57700000      9.95500000
H     -6.83800000     -9.55300000      9.79400000
O    -10.07800000    -12.95600000      2.27600000
H    -10.56200000    -13.17300000      1.48000000
H    -10.67800000    -12.40600000      2.78000000
O      9.07300000     10.66200000      0.21500000
H      9.32400000      9.74200000      0.12900000
H      9.89200000     11.14500000      0.10500000
O     -6.70200000     12.08900000      9.97500000
H     -6.06600000     11.53600000      9.52300000
H     -6.18000000     12.59700000     10.59600000
O      6.78200000    -11.34100000     10.20600000
H      6.60900000    -10.40500000     10.31000000
H      6.01100000    -11.76900000     10.57800000
O    -13.45800000      5.32600000      9.05200000
H    -12.79700000      4.88900000      9.58800000
H    -13.97500000      4.61200000      8.68000000
O     -3.59800000     -2.04300000     -4.90000000
H     -4.03100000     -2.80900000     -5.27500000
H     -2.92500000     -2.40700000     -4.32400000
O      1.75800000      2.22800000    -13.41700000
H      2.31000000      2.67300000    -14.06000000
H      1.31600000      1.54000000    -13.91600000
O     -9.94200000     -3.73500000     14.71000000
H    -10.14400000     -3.40600000     15.58600000
H     -9.10200000     -4.18200000     14.81000000
O    -17.03500000      1.82600000     -2.01900000
H    -16.16000000      2.20800000     -2.08000000
H    -17.62400000      2.58000000     -1.98400000
O    -13.06100000      1.33500000     -4.39100000
H    -12.33700000      1.39500000     -5.01500000
H    -13.82800000      1.14500000     -4.93200000
O    -13.77700000     -3.14700000     -9.86500000
H    -13.23400000     -2.77600000     -9.17000000
H    -13.18500000     -3.72000000    -10.35200000
O      7.29000000      1.62200000     -0.45300000
H      7.32500000      0.75300000     -0.05400000
H      8.14700000      1.73200000     -0.86500000
O      6.45200000     -2.42700000     12.72500000
H      5.58700000     -2.34600000     12.32200000
H      7.06500000     -2.34400000     11.99400000
O      7.63500000     -3.24100000    -13.59400000
H      7.66200000     -3.86800000    -12.87100000
H      8.51900000     -3.25900000    -13.96000000
O      9.59600000      7.20300000     -2.41700000
H     10.49100000      7.01700000     -2.70200000
H      9.32400000      7.94800000     -2.95400000
O     -4.64200000     11.05000000      1.62600000
H     -5.59200000     11.16100000      1.58200000
H     -4.50400000     10.45400000      2.36100000
O      7.89600000     -1.21300000     -5.68600000
H      7.95800000     -0.35500000     -6.10700000
H      7.97600000     -1.02700000     -4.75000000
O      3.93700000     -4.96600000    -16.88100000
H      3.50600000     -5.35100000    -16.11800000
H      4.38200000     -4.19000000    -16.53800000
O      1.88000000     -2.41700000      4.89100000
H      2.37500000     -3.23300000      4.96300000
H      2.02200000     -2.13000000      3.98900000
O     11.22700000      4.28100000      0.08900000
H     11.11800000      3.53400000     -0.50000000
H     10.37300000      4.37900000      0.51100000
O     -3.08900000      3.39900000    -11.28600000
H     -2.37600000      2.97200000    -10.81200000
H     -2.66000000      3.83700000    -12.02100000
O     -0.80300000      8.72300000      5.21200000
H     -1.54400000      8.76100000      4.60600000
H     -0.57000000      7.79500000      5.24700000
O     -9.23000000     -8.63400000      4.36000000
H     -9.58400000     -8.03000000      3.70700000
H     -8.50700000     -9.07400000      3.91100000
O     -6.04500000    -13.14400000     -1.93200000
H     -5.40700000    -13.22100000     -1.22300000
H     -5.57000000    -12.69800000     -2.63400000
O      1.45400000     12.22600000     13.16400000
H      1.43900000     12.86700000     13.87400000
H      0.58100000     12.27800000     12.77600000
O      4.40100000    -10.20900000      5.24200000
H      3.56800000    -10.54100000      5.57700000
H      5.03400000    -10.89500000      5.45300000
O      8.12800000      5.95600000      4.90000000
H      8.87000000      6.39500000      4.48500000
H      7.37700000      6.51600000      4.70200000
O      7.12200000     15.15900000      4.46900000
H      7.35100000     14.58700000      5.20200000
H      7.96400000     15.42600000      4.10100000
O     -9.79600000      4.17300000     -6.20300000
H    -10.25400000      4.45200000     -6.99600000
H     -9.18100000      4.88400000     -6.01900000
O    -15.38300000     -4.10700000      7.01700000
H    -14.81600000     -3.62100000      7.61500000
H    -15.85300000     -3.43100000      6.53000000
O    -12.23400000     -4.13000000      9.06700000
H    -12.72500000     -4.90600000      9.33700000
H    -11.45300000     -4.13600000      9.62000000
O      2.62100000     14.17400000    -10.13800000
H      2.68300000     14.35900000     -9.20100000
H      2.84700000     13.24700000    -10.21400000
O     -3.81700000     -2.40200000    -14.74300000
H     -4.29400000     -1.64600000    -14.40200000
H     -3.02700000     -2.45100000    -14.20400000
O     -2.54400000     11.98700000      8.04900000
H     -1.95500000     11.84700000      7.30800000
H     -2.31000000     11.30000000      8.67300000
O    -16.15800000      5.17000000      6.65900000
H    -15.40600000      4.60500000      6.83600000
H    -16.55200000      4.80300000      5.86800000
O     -6.77800000     -9.10200000      3.14900000
H     -6.29500000     -9.23200000      3.96500000
H     -6.38100000     -9.71900000      2.53500000
O     14.20800000     -2.84300000     10.33100000
H     14.68000000     -2.33800000     10.99300000
H     14.07400000     -2.22700000      9.61000000
O     -3.43000000     -2.79700000      7.57200000
H     -4.02100000     -2.73000000      8.32200000
H     -3.63800000     -2.03200000      7.03500000
O     13.68200000     -2.00500000    -11.95500000
H     13.00200000     -1.50500000    -11.50400000
H     13.73600000     -1.60600000    -12.82400000
O     -4.02900000      6.85400000     10.14500000
H     -4.28300000      6.99700000      9.23300000
H     -4.75000000      7.22300000     10.65500000
O     -8.49500000      3.51700000     -9.19300000
H     -8.91400000      2.94800000     -9.84000000
H     -7.89700000      2.94000000     -8.71900000
O    -14.28300000     -9.70000000      0.58900000
H    -14.23200000    -10.34200000      1.29800000
H    -14.61500000     -8.90600000      1.00900000
O     -1.08100000     15.58200000     -5.59200000
H     -1.69700000     16.18300000     -5.17300000
H     -0.96100000     15.93800000     -6.47300000
O     -3.31700000    -14.14900000     -9.02000000
H     -4.03100000    -14.66500000     -9.39500000
H     -2.60500000    -14.22900000     -9.65400000
O     -9.49100000      4.07700000     -0.72700000
H     -9.74700000      4.66600000     -0.01700000
H     -9.18100000      4.65900000     -1.42100000
O     -0.50700000     -4.19000000     13.31100000
H     -1.30400000     -3.67300000     13.42900000
H      0.20400000     -3.58600000     13.52700000
O     12.33900000      6.51000000     -5.74500000
H     12.66200000      6.02200000     -6.50200000
H     12.86700000      6.19300000     -5.01200000
O      0.81400000      7.19400000      8.22000000
H      0.41100000      7.93200000      7.76400000
H      0.71000000      6.45600000      7.62000000
O     -0.07600000     13.97200000     -3.68900000
H     -0.41300000     14.50000000     -4.41200000
H     -0.14800000     14.54100000     -2.92200000
O      0.93000000    -15.78300000     -4.29600000
H      0.21500000    -16.36800000     -4.54500000
H      1.10300000    -15.99400000     -3.37900000
O      2.06500000      6.48900000    -14.64000000
H      1.64200000      6.17300000    -13.84100000
H      1.83700000      7.41800000    -14.67900000
O      1.82200000     -9.29900000     -4.13100000
H      0.92000000     -9.52200000     -3.90200000
H      2.19700000    -10.11800000     -4.45400000
O    -11.27100000      9.75000000      7.30300000
H    -12.16400000      9.40500000      7.29800000
H    -11.24400000     10.35300000      6.56000000
O     -9.81100000     10.77700000     -3.49000000
H    -10.29900000     11.60000000     -3.49000000
H    -10.34500000     10.18100000     -4.01600000
O     10.59800000    -12.83600000      6.69300000
H     10.76000000    -12.24500000      7.42800000
H      9.77500000    -12.52600000      6.31300000
O      2.43500000     -6.05500000    -14.93700000
H      3.03800000     -5.85600000    -14.22000000
H      1.58700000     -5.73300000    -14.63200000
O     -3.26000000     13.48200000      4.43700000
H     -3.73400000     14.25500000      4.13100000
H     -3.92600000     12.79500000      4.48000000
O     -1.52000000     -5.61500000     -5.12000000
H     -1.11000000     -4.91200000     -4.61500000
H     -2.45700000     -5.42600000     -5.07700000
O    -12.28700000      2.89900000      4.41900000
H    -12.81700000      2.52300000      3.71600000
H    -11.38300000      2.79100000      4.12100000
O     -9.85400000     -6.97500000      8.95700000
H     -9.91900000     -7.63000000      9.65100000
H     -9.32100000     -7.39400000      8.28100000
O      9.63600000     -5.93900000     -6.66600000
H      9.05000000     -5.18400000     -6.70500000
H      9.64500000     -6.18800000     -5.74200000
O     -0.00800000     -9.18900000    -13.73500000
H      0.24600000     -8.74100000    -12.92800000
H     -0.85000000     -9.59500000    -13.52800000
O      1.79100000      9.10200000    -13.71800000
H      1.69100000      9.53000000    -14.56800000
H      1.08300000      9.46300000    -13.18400000
O     -2.62700000     16.91100000     -2.89200000
H     -3.35300000     17.24200000     -2.36300000
H     -2.96100000     16.10100000     -3.27600000
O      4.04000000      5.35100000    -10.20800000
H      4.44300000      4.96400000     -9.43000000
H      3.89800000      6.26800000     -9.97300000
O      3.26600000      3.49900000      3.70400000
H      3.60300000      3.61900000      2.81600000
H      3.66900000      4.20400000      4.21100000
O      6.51200000     -6.97600000     -3.44500000
H      6.47100000     -6.42900000     -2.66100000
H      5.60900000     -7.26100000     -3.58600000
O     13.38800000      9.04500000     -6.24700000
H     12.75600000      9.28900000     -6.92300000
H     13.15400000      8.14800000     -6.01200000
O     -9.30800000      1.93800000    -11.15700000
H    -10.10900000      2.42300000    -10.96200000
H     -9.37600000      1.72700000    -12.08800000
O     -9.11500000     -1.18900000      1.89800000
H     -8.63500000     -1.98900000      2.11300000
H     -8.90800000     -1.02600000      0.97800000
O     11.81400000     -0.22700000     11.35800000
H     10.92300000     -0.35900000     11.68100000
H     12.36200000     -0.26300000     12.14200000
O     -7.56700000     12.12600000     -6.81900000
H     -7.61300000     13.06400000     -6.63400000
H     -7.27900000     11.73400000     -5.99400000
O      1.62700000      3.72800000    -10.06100000
H      1.24200000      4.40200000     -9.50100000
H      2.42900000      4.12600000    -10.39900000
O      5.45000000     -5.76600000      4.89300000
H      6.18700000     -5.28100000      4.52200000
H      5.40300000     -6.56600000      4.36900000
O     10.30500000     -6.08400000      0.99500000
H     10.32600000     -5.48600000      0.24800000
H     10.77700000     -5.61900000      1.68600000
O     -3.76600000      5.98700000     -3.13300000
H     -3.91700000      6.91600000     -3.30900000
H     -4.59400000      5.56300000     -3.35900000
O    -13.65100000     11.65200000     -5.38100000
H    -13.15700000     10.97600000     -4.91700000
H    -13.47600000     12.45500000     -4.88900000
O     10.68200000      8.45600000    -12.24000000
H     10.12800000      7.74000000    -12.55200000
H     10.40700000      8.59400000    -11.33400000
O    -11.86200000     -6.82100000      7.14100000
H    -11.12100000     -7.01400000      7.71500000
H    -11.47500000     -6.35800000      6.39800000
O     12.05800000      5.34100000      2.60600000
H     11.99800000      5.11800000      1.67600000
H     12.32000000      4.52400000      3.03100000
O      1.90000000      8.46600000     -7.04200000
H      2.05700000      9.13100000     -6.37200000
H      1.73100000      7.66400000     -6.54700000
O     -5.86300000      7.84000000      8.33200000
H     -6.80000000      7.95900000      8.48500000
H     -5.79800000      7.61500000      7.40400000
O     -5.05500000      1.96400000      3.93700000
H     -4.20700000      1.57200000      4.14500000
H     -5.63000000      1.21800000      3.77000000
O     -5.65200000      2.29900000    -10.96400000
H     -4.92300000      2.91000000    -11.07100000
H     -5.94300000      2.43000000    -10.06100000
O      7.66600000     -1.17300000     -0.53700000
H      7.96100000     -1.46700000      0.32400000
H      6.76500000     -1.49000000     -0.60300000
O     15.61800000      9.91500000     -2.01500000
H     15.40800000     10.24700000     -1.14200000
H     15.46700000      8.97200000     -1.95600000
O      6.24900000     10.33800000     10.99300000
H      5.95200000      9.86300000     11.76900000
H      7.14400000     10.02900000     10.85100000
O     -7.27000000     -7.45400000      0.64800000
H     -8.04300000     -7.59900000      0.10200000
H     -7.28400000     -8.17400000      1.27900000
O    -15.94500000     -2.67600000     -7.23900000
H    -16.53000000     -2.86100000     -7.97500000
H    -15.24400000     -2.14600000     -7.61800000
O     -6.05800000     -0.53700000      2.01800000
H     -5.69800000     -0.22300000      1.18900000
H     -6.93800000     -0.16200000      2.05500000
O     -1.34100000     -4.19700000      3.31900000
H     -1.58300000     -4.83000000      2.64200000
H     -0.40800000     -4.35100000      3.46900000
O     -4.20700000     16.91800000      1.51400000
H     -5.00500000     17.43000000      1.64800000
H     -3.82500000     16.83900000      2.38800000
O     -5.14800000     -5.31000000     12.27900000
H     -4.24700000     -5.55200000     12.49400000
H     -5.21000000     -5.43300000     11.33200000
O     -0.39900000    -10.57200000     10.67200000
H     -0.65200000     -9.66600000     10.84900000
H     -1.20400000    -10.98800000     10.36200000
O      6.24400000     -4.37400000     -9.96300000
H      6.88300000     -4.41500000    -10.67400000
H      6.36000000     -5.19700000     -9.48900000
O      3.12000000     18.24600000     -0.81600000
H      2.91700000     17.34500000     -0.56600000
H      2.64200000     18.78400000     -0.18500000
O      0.50300000      5.66500000     -8.69200000
H     -0.38500000      6.02300000     -8.71500000
H      1.06100000      6.42200000     -8.51600000
O     -3.11500000    -11.44500000     -7.97500000
H     -3.20000000    -12.33200000     -8.32600000
H     -3.75200000    -11.40800000     -7.26200000
O     -0.85000000     12.66400000     11.72300000
H     -1.31800000     13.09400000     12.43900000
H     -1.00000000     13.22900000     10.96500000
O    -10.99200000     -5.76900000     -6.70000000
H    -10.33000000     -5.97200000     -7.36100000
H    -11.80100000     -5.65200000     -7.19800000
O     -0.38400000     -1.98600000    -11.53200000
H      0.42000000     -1.81400000    -11.04300000
H     -0.14600000     -1.83300000    -12.44600000
O      1.06900000     -2.94500000     -6.38100000
H      0.37300000     -2.64300000     -5.79700000
H      1.84500000     -2.46200000     -6.09900000
O     10.53200000      2.21700000     -1.71000000
H     11.16300000      1.62600000     -1.29900000
H     10.84400000      2.31400000     -2.60900000
O      2.80000000     14.91700000     -7.30200000
H      2.49300000     15.79400000     -7.07400000
H      2.57300000     14.37900000     -6.54400000
O      4.63400000      5.35800000      1.26700000
H      3.91300000      5.65400000      1.82200000
H      4.96700000      6.15700000      0.86000000
O    -12.49000000     -9.49800000      7.97000000
H    -12.19700000     -8.63600000      7.67500000
H    -13.44300000     -9.46900000      7.88700000
O     -9.10400000     -6.46300000     12.89200000
H     -9.70100000     -6.67900000     13.60800000
H     -8.72700000     -7.30400000     12.63300000
O     -8.93900000      1.59000000     -6.96900000
H     -7.98900000      1.62100000     -6.85400000
H     -9.26400000      2.35000000     -6.48700000
O     10.34200000     -9.92200000      4.14000000
H     10.75700000     -9.30900000      4.74700000
H      9.48300000    -10.09400000      4.52500000
O     10.87500000      8.42700000     11.95500000
H     10.95500000      9.32100000     12.28800000
H     10.69700000      8.53500000     11.02100000
O      1.96400000     -5.89300000     -5.14500000
H      1.25200000     -5.47300000     -4.66100000
H      1.59100000     -6.08000000     -6.00600000
O     -4.13500000     -9.85300000      6.62700000
H     -4.96600000    -10.30400000      6.77600000
H     -3.76900000    -10.27500000      5.84900000
O     -8.38600000     11.38400000     -9.44900000
H     -8.71800000     11.95200000    -10.14300000
H     -8.01700000     11.98700000     -8.80200000
O     11.44800000      0.72500000      0.62900000
H     10.83200000      0.85500000      1.35000000
H     12.31100000      0.83500000      1.02800000
O      0.87400000      5.25400000     13.04800000
H      0.82900000      5.95500000     13.69800000
H      0.54200000      5.65200000     12.24300000
O      2.77900000      2.57700000     -7.26400000
H      2.64800000      2.37700000     -6.33700000
H      2.29100000      3.38800000     -7.40500000
O      5.98100000     -5.62600000     -6.27200000
H      5.61000000     -5.54100000     -5.39300000
H      6.64400000     -4.93800000     -6.32000000
O     -6.00300000    -14.10100000      8.90200000
H     -5.77700000    -14.24100000      7.98300000
H     -6.92500000    -14.35000000      8.96300000
O      6.20800000      7.27100000    -13.98100000
H      6.24300000      7.07400000    -13.04500000
H      6.96400000      7.83700000    -14.13500000
O     -6.04000000     -6.39200000      6.08500000
H     -6.53900000     -6.58800000      6.87800000
H     -6.69100000     -6.05000000      5.47200000
O     11.21600000      2.54000000     -4.34200000
H     10.81100000      3.26300000     -4.82100000
H     11.81300000      2.13900000     -4.97300000
O    -15.35300000     -0.80500000      2.98000000
H    -15.71000000     -0.46500000      2.16000000
H    -14.63100000     -0.21300000      3.19100000
O     16.61600000      4.85800000     -0.15900000
H     16.43900000      4.73300000      0.77300000
H     17.15200000      4.10400000     -0.40300000
O      7.88300000     -2.74300000     10.20500000
H      8.79700000     -2.54300000     10.40700000
H      7.89300000     -3.00400000      9.28500000
O     13.85500000      7.83200000      6.82200000
H     13.02100000      7.63600000      7.24800000
H     13.63400000      8.47200000      6.14500000
O     -6.89900000     -4.67900000      9.16600000
H     -6.12500000     -5.20500000      8.96500000
H     -7.11500000     -4.24700000      8.33900000
O      9.15000000     11.31900000      5.03700000
H      8.56400000     10.72700000      4.56500000
H      9.30600000     10.88300000      5.87500000
O    -11.09300000     -8.24600000     11.34400000
H    -10.68400000     -7.39300000     11.48600000
H    -11.09900000     -8.65600000     12.20900000
O      3.90900000     -3.37500000      3.23800000
H      3.30600000     -4.10200000      3.09000000
H      4.45800000     -3.66300000      3.96800000
O     14.40600000     -4.51700000      4.85900000
H     14.52200000     -5.07100000      5.63000000
H     13.53800000     -4.12900000      4.97100000
O     -6.32300000      5.94900000     12.45800000
H     -6.06600000      6.60500000     11.81000000
H     -6.46600000      5.15200000     11.94800000
O     -6.28100000      3.88300000    -16.14000000
H     -5.50100000      3.88000000    -16.69400000
H     -6.02300000      3.39100000    -15.36000000
O      6.26100000     -6.90900000     -8.67600000
H      6.31400000     -6.77100000     -7.73000000
H      6.82200000     -7.66700000     -8.84000000
O     -2.04900000     13.68800000     -9.39600000
H     -1.19200000     13.76900000     -8.97800000
H     -2.67600000     13.84700000     -8.69000000
O      2.84700000    -11.05700000      2.96000000
H      3.35000000    -10.55600000      3.60100000
H      3.47400000    -11.68400000      2.59900000
O     -2.25100000     -3.24400000     -2.78200000
H     -2.51300000     -2.48900000     -2.25600000
H     -2.42100000     -3.99900000     -2.21900000
O      0.79900000    -12.63200000     -5.77100000
H      1.72200000    -12.45100000     -5.94900000
H      0.32300000    -12.11200000     -6.41800000
O    -11.09400000    -10.28500000     -8.89500000
H    -11.05200000    -10.60800000     -9.79500000
H    -10.77100000     -9.38600000     -8.94800000
O     12.25500000     -5.62700000      2.92200000
H     13.05900000     -5.16700000      3.16400000
H     12.36800000     -6.50900000      3.27800000
O     14.40500000     -1.66500000      7.70500000
H     14.18600000     -0.73500000      7.64100000
H     15.36100000     -1.68300000      7.74800000
O      8.62000000    -12.13800000      4.22000000
H      7.80000000    -12.54600000      3.94100000
H      9.04100000    -11.86600000      3.40400000
O      6.56600000      4.48400000     -5.60600000
H      6.22800000      4.43800000     -4.71200000
H      7.02500000      5.32200000     -5.64700000
O      9.51400000      9.56900000     -3.58100000
H     10.29900000     10.05400000     -3.83700000
H      9.23300000      9.98200000     -2.76400000
O     13.69900000     -1.04900000     -2.46600000
H     13.79100000     -0.09800000     -2.51000000
H     13.17700000     -1.27500000     -3.23600000
O     10.72700000      2.15500000     -7.74800000
H     11.49700000      1.74700000     -7.35100000
H     10.56300000      2.93100000     -7.21300000
O     11.03900000      1.05000000    -14.35400000
H     10.60500000      1.89500000    -14.23900000
H     11.93100000      1.19500000    -14.03900000
O     11.10200000     -3.48800000      7.23200000
H     10.68500000     -2.65200000      7.02400000
H     12.04000000     -3.31500000      7.15100000
O     -1.63900000     -6.00700000    -13.76600000
H     -2.39800000     -5.48200000    -13.51200000
H     -1.95900000     -6.90900000    -13.76200000
O     -6.71900000    -11.00300000      6.77000000
H     -6.84900000    -10.86100000      7.70800000
H     -6.99400000    -11.90800000      6.62500000
O     -9.76800000      2.44700000      3.21000000
H     -9.58400000      1.58800000      3.59200000
H    -10.28700000      2.25500000      2.42900000
O     -4.92900000      8.93700000    -12.87300000
H     -5.74300000      8.47000000    -12.68400000
H     -4.28100000      8.24600000    -13.00800000
O     -2.92800000     -1.46300000    -10.54100000
H     -3.47400000     -2.21800000    -10.75800000
H     -2.06800000     -1.67700000    -10.90300000
O      9.08800000     -0.90800000     -2.97500000
H     10.00200000     -0.71200000     -2.76600000
H      8.61300000     -0.72400000     -2.16400000
O      0.74600000     10.26900000     10.69600000
H      0.45300000      9.83300000     11.49600000
H      0.26400000     11.09600000     10.68400000
O      7.78400000      3.01700000     -7.66800000
H      8.45700000      2.38800000     -7.41000000
H      7.47300000      3.38700000     -6.84200000
O     11.35000000     -7.69400000      9.83300000
H     11.13600000     -6.86900000      9.39600000
H     12.29300000     -7.79400000      9.70800000
O    -12.62000000     -3.60600000     -5.59600000
H    -12.48200000     -4.14800000     -6.37300000
H    -13.52200000     -3.78800000     -5.33400000
O    -13.91600000     -2.04700000      9.02700000
H    -13.32400000     -1.31000000      9.18100000
H    -13.33800000     -2.77300000      8.79300000
O     -0.78800000     -3.61500000      6.93200000
H     -1.55000000     -3.23100000      7.36700000
H     -0.07900000     -3.52800000      7.56900000
O      1.86200000     -6.01000000      8.84200000
H      2.19500000     -6.90500000      8.76600000
H      0.91000000     -6.11100000      8.87500000
O     13.90100000      1.11700000      7.70400000
H     14.46000000      1.13600000      6.92600000
H     14.17100000      1.88300000      8.21000000
O      8.48400000      4.48100000      0.35100000
H      7.95000000      3.74600000      0.65400000
H      7.94200000      4.91500000     -0.30800000
O      0.82600000    -10.84000000    -10.95900000
H      1.12500000    -10.00000000    -10.61000000
H     -0.12700000    -10.76000000    -10.99300000
O      0.13500000    -11.01500000      3.97200000
H      1.04500000    -10.92800000      3.68900000
H     -0.26900000    -11.57600000      3.31100000
O    -11.72700000     -1.91300000      2.21600000
H    -11.78100000     -2.00100000      3.16800000
H    -10.80100000     -1.74600000      2.04300000
O      4.48500000      6.73400000      7.09000000
H      3.76200000      6.15100000      6.85700000
H      4.21500000      7.13100000      7.91800000
O      6.58500000      2.10400000    -14.32100000
H      6.25500000      2.63300000    -13.59500000
H      6.22800000      1.23000000    -14.16300000
O     -3.69800000      3.19100000     -1.66700000
H     -2.88200000      3.42300000     -2.11200000
H     -3.69700000      3.72400000     -0.87200000
O      7.24500000     -1.24200000    -15.91600000
H      7.33800000     -1.68100000    -15.07100000
H      7.52300000     -1.89600000    -16.55700000
O    -10.84300000     13.89800000      5.97600000
H    -11.67500000     14.31800000      5.75800000
H    -10.54400000     13.51500000      5.15100000
O      3.52800000      1.86700000      7.10800000
H      3.17000000      1.74600000      7.98700000
H      4.40800000      2.21600000      7.25400000
O     -3.92600000      5.41400000     16.81000000
H     -3.02700000      5.73400000     16.88800000
H     -4.33000000      5.99300000     16.16400000
O     12.74200000     13.48500000     -1.01300000
H     12.13800000     13.97200000     -1.57300000
H     12.17500000     13.02600000     -0.39200000
O     -0.19400000    -14.85600000      3.98800000
H     -0.05300000    -15.49100000      4.69100000
H      0.50600000    -15.03500000      3.36000000
O     -5.66600000      3.51900000      6.64100000
H     -5.55100000      3.20200000      5.74500000
H     -4.82300000      3.35700000      7.06300000
O     -0.11100000     -8.65500000    -16.36900000
H      0.04200000     -8.77900000    -15.43300000
H     -1.06400000     -8.64500000    -16.45700000
O      7.41900000     12.60100000     -0.27900000
H      7.13900000     12.83200000      0.60700000
H      7.94600000     11.81000000     -0.16500000
O     -4.55500000     -2.56400000     17.22600000
H     -5.26500000     -2.59500000     16.58500000
H     -4.99000000     -2.36500000     18.05500000
O     -3.38400000     -8.23100000     -7.93500000
H     -4.19700000     -8.66600000     -8.19300000
H     -3.16400000     -8.61700000     -7.08700000
O    -14.59600000      6.17000000     -6.94600000
H    -14.29100000      7.07300000     -6.85700000
H    -13.81700000      5.63800000     -6.78300000
O      5.06200000      0.25700000     12.23100000
H      5.89500000     -0.10500000     11.92700000
H      4.43800000     -0.46200000     12.13300000
O     -1.53500000    -12.87500000      2.71400000
H     -2.44500000    -13.17000000      2.76000000
H     -1.04700000    -13.52600000      3.21900000
O     -8.28400000      8.30500000     -2.48000000
H     -8.99800000      8.93800000     -2.54800000
H     -7.76800000      8.60500000     -1.73200000
O      8.71100000     12.26400000     -2.88200000
H      8.35600000     12.66000000     -2.08600000
H      9.25700000     12.94900000     -3.26700000
O      2.91600000      8.64600000      9.88200000
H      2.17100000      8.13200000      9.57200000
H      2.53200000      9.46800000     10.18400000
O     15.88100000     -1.02500000     -7.54600000
H     16.32300000     -1.43200000     -8.29100000
H     16.47300000     -1.17200000     -6.80700000
O      0.40800000      3.34300000      4.73500000
H      0.66300000      3.48100000      3.82300000
H      0.77200000      2.48600000      4.95800000
O    -16.33300000      8.16700000     -3.16500000
H    -15.83900000      7.89000000     -2.39300000
H    -17.02400000      7.51100000     -3.25500000
O      7.28300000    -11.26500000      1.51000000
H      8.20000000    -11.53200000      1.44600000
H      6.93700000    -11.38400000      0.62600000
O     -4.85400000     -4.78300000     -5.46800000
H     -4.82300000     -5.52500000     -4.86400000
H     -5.65400000     -4.31400000     -5.23000000
O      6.06800000    -11.60800000     -8.73700000
H      5.58900000    -12.43600000     -8.73600000
H      5.74000000    -11.14200000     -9.50600000
O     14.80700000      2.32600000      0.95000000
H     15.12900000      2.98000000      1.56900000
H     15.54500000      2.16700000      0.36200000
O     -3.61300000     -3.55200000      4.74400000
H     -3.31600000     -3.92000000      5.57600000
H     -2.95600000     -3.83400000      4.10800000
O      3.85400000     14.11100000      6.51100000
H      4.54400000     14.47400000      7.06600000
H      3.08900000     14.05800000      7.08400000
O      3.61700000     -4.53100000     -7.49300000
H      4.42000000     -4.81500000     -7.05500000
H      3.06100000     -4.20600000     -6.78500000
O     -3.00700000     13.98700000     -6.43800000
H     -3.37000000     13.70000000     -5.60000000
H     -2.32100000     14.61200000     -6.20000000
O     -3.51900000     -3.52900000    -17.45000000
H     -3.77800000     -3.09100000    -16.63900000
H     -2.70900000     -3.98800000    -17.22600000
O     -1.93600000    -11.70800000      7.64800000
H     -2.24500000    -12.04500000      8.48900000
H     -1.97800000    -12.46100000      7.05800000
O     -9.06100000      5.20800000      2.58300000
H     -9.32700000      4.29700000      2.70900000
H     -9.48800000      5.68300000      3.29600000
O     -8.05200000     -2.02800000    -10.14700000
H     -8.64200000     -1.30400000     -9.93400000
H     -7.17400000     -1.65400000    -10.06100000
O     -9.14400000      0.04000000      4.39400000
H     -8.99500000     -0.41400000      3.56500000
H     -8.52700000     -0.36500000      5.00400000
O    -15.27500000     -7.32800000      3.13600000
H    -15.53500000     -6.88000000      2.33000000
H    -15.82400000     -6.93600000      3.81500000
O     -4.34000000     -9.93700000      0.82800000
H     -3.74600000     -9.43200000      1.38400000
H     -4.75000000    -10.56400000      1.42300000
O    -11.38100000    -10.70100000     -5.26600000
H    -11.75400000    -11.48100000     -4.85300000
H    -11.16400000    -10.12400000     -4.53400000
O     13.89400000      1.59600000     -1.84000000
H     13.77500000      1.58100000     -0.89000000
H     14.39700000      2.39400000     -2.00600000
O      9.98900000     -1.59700000      5.60600000
H      9.23400000     -1.84500000      5.07200000
H      9.72500000     -0.78000000      6.02800000
O      7.08700000     10.33300000      2.54500000
H      6.50900000     11.09400000      2.59000000
H      7.82700000     10.62400000      2.01200000
O    -13.78500000      1.64700000     -7.45300000
H    -13.70100000      0.75700000     -7.79400000
H    -14.63300000      1.65500000     -7.01000000
O      8.11200000      3.12700000     -2.92600000
H      8.86400000      3.05100000     -2.33900000
H      7.80700000      4.02600000     -2.80900000
O     -1.42200000     -8.06000000      3.34400000
H     -1.39400000     -7.49900000      4.11800000
H     -0.65700000     -8.62900000      3.43300000
O      4.98000000     -2.24000000     -0.82300000
H      5.34300000     -3.09000000     -1.07100000
H      4.87900000     -2.29000000      0.12700000
O     13.56500000     -9.99900000      0.00900000
H     12.92200000    -10.22000000      0.68200000
H     14.21100000    -10.70400000      0.05400000
O      8.41300000      8.59500000     10.02200000
H      8.17300000      7.67000000      9.96700000
H      8.58400000      8.85200000      9.11600000
O     -8.95500000    -12.40800000     -3.14300000
H     -9.66800000    -12.87200000     -3.58200000
H     -8.48000000    -13.09100000     -2.67000000
O    -12.03000000     -9.26000000      4.79300000
H    -11.82500000     -9.57400000      5.67400000
H    -11.18200000     -9.01400000      4.42300000
O     -3.04600000     -7.34800000     12.70200000
H     -2.92000000     -7.37000000     13.65000000
H     -2.29200000     -7.82000000     12.34900000
O     -5.22700000      0.68000000     13.06200000
H     -6.05000000      0.22000000     13.22200000
H     -4.65800000      0.41300000     13.78400000
O      4.42800000     10.97300000      8.86600000
H      5.28500000     10.85600000      8.45600000
H      4.48700000     10.48300000      9.68700000
O      0.42500000     -3.67400000     -8.91300000
H      0.67600000     -3.70100000     -7.99000000
H      0.93200000     -2.94800000     -9.27800000
O     11.20000000     -6.56600000    -10.87800000
H     11.33200000     -6.54800000    -11.82600000
H     11.23200000     -7.49500000    -10.65000000
O    -16.00200000      1.22900000     -5.73300000
H    -16.58500000      1.98500000     -5.80000000
H    -16.59000000      0.48200000     -5.62700000
O     -8.26900000     -6.77200000    -12.42900000
H     -8.59300000     -5.96300000    -12.03300000
H     -7.31600000     -6.69900000    -12.37400000
O     -3.75800000     -0.58300000     -1.90600000
H     -2.91100000     -0.36500000     -1.51800000
H     -4.40200000     -0.21800000     -1.30000000
O      9.39200000    -11.73900000     10.64400000
H      8.43700000    -11.72200000     10.59000000
H      9.65300000    -10.82000000     10.57300000
O     -4.82100000      9.78300000      4.50300000
H     -4.17500000      9.35000000      3.94500000
H     -5.49600000      9.11900000      4.64600000
O     -5.49800000      1.80700000     -4.49700000
H     -4.62100000      1.88400000     -4.12200000
H     -5.36600000      1.33700000     -5.32000000
O      3.85500000     -0.80400000     -6.58900000
H      3.25400000     -0.52000000     -7.27700000
H      4.71500000     -0.80500000     -7.00700000
O      8.68000000      1.74600000     -5.23000000
H      8.18700000      2.09500000     -4.48800000
H      9.59400000      1.77800000     -4.94700000
O     -0.90200000      9.38700000      1.54400000
H     -0.76600000      8.60500000      1.00800000
H     -0.08900000      9.48200000      2.03900000
O     -7.36900000     -1.70000000     14.02100000
H     -8.07200000     -1.08100000     13.82400000
H     -7.43700000     -1.84900000     14.96400000
O     -4.52700000    -11.91500000     12.64500000
H     -4.48400000    -11.41400000     11.83000000
H     -3.74800000    -11.64700000     13.13200000
O     13.35700000     -0.46800000     -8.16200000
H     14.28300000     -0.60900000     -7.96400000
H     12.90900000     -1.21100000     -7.75700000
O     -9.42700000      8.49200000     -6.50300000
H     -9.23100000      7.55500000     -6.53100000
H     -9.75200000      8.69500000     -7.38000000
O     -2.03600000      9.67300000    -14.11000000
H     -2.78700000     10.03500000    -13.64000000
H     -1.71900000      8.96600000    -13.54800000
O     14.17300000     -6.96500000     -4.53900000
H     13.95100000     -7.82400000     -4.18000000
H     13.58800000     -6.35800000     -4.08600000
O    -12.99100000    -12.10900000     -3.62500000
H    -13.06800000    -12.65600000     -2.84400000
H    -13.46500000    -11.30700000     -3.40400000
O     -1.19000000     -3.43800000     10.41600000
H     -0.39400000     -3.47600000     10.94600000
H     -1.82800000     -2.99300000     10.97300000
O      8.53000000     11.52600000      9.06700000
H      8.77100000     12.27000000      9.61900000
H      9.36700000     11.16200000      8.77700000
O     17.31300000     -0.50400000     -5.33100000
H     18.18800000     -0.88400000     -5.41400000
H     17.01300000     -0.78000000     -4.46500000
O      8.21600000     -5.73700000     11.30200000
H      7.57500000     -6.34500000     10.93400000
H      8.02200000     -4.90000000     10.88000000
O      0.80400000      7.60300000      0.25000000
H      0.84200000      6.75700000      0.69800000
H      1.67000000      7.70400000     -0.14500000
O     13.73500000      5.20800000     -0.71200000
H     14.21000000      4.38400000     -0.60000000
H     12.81900000      4.94600000     -0.80200000
O      1.21600000      9.62100000      3.28600000
H      2.00100000     10.05300000      2.95000000
H      1.43800000      9.38700000      4.18700000
O     -2.10500000    -13.67500000      9.95600000
H     -1.49600000    -14.32700000     10.30300000
H     -2.96100000    -13.94600000     10.28800000
O      0.87200000     -4.16800000     -3.22200000
H      1.36300000     -3.34700000     -3.18600000
H      0.09400000     -4.00600000     -2.68800000
O     16.98700000     -7.26300000      2.69400000
H     16.21900000     -6.83100000      2.32100000
H     16.63100000     -8.00400000      3.18500000
O      1.81900000    -10.78400000      6.21000000
H      1.19500000    -10.81100000      5.48400000
H      1.35200000    -11.18700000      6.94200000
O     -4.28900000    -13.76000000      5.54100000
H     -3.47900000    -13.87600000      6.03900000
H     -4.21700000    -14.38100000      4.81700000
O     -4.25800000     13.74300000      1.43800000
H     -4.40800000     12.82000000      1.64400000
H     -4.81600000     14.22000000      2.05200000
O     -4.37600000    -10.74800000     10.06100000
H     -5.28700000    -11.02500000      9.96100000
H     -4.18700000    -10.25200000      9.26400000
O     -5.23600000    -11.56400000      3.57300000
H     -4.41200000    -11.27900000      3.96800000
H     -5.65500000    -12.09400000      4.25100000
O     13.92800000      7.38200000      0.58700000
H     14.39700000      7.17900000      1.39500000
H     13.79700000      6.53300000      0.16500000
O      3.97800000      4.19800000    -14.96900000
H      3.70600000      3.94400000    -15.85000000
H      3.55100000      5.04100000    -14.82000000
O    -12.12700000     -3.59500000     13.10200000
H    -11.90000000     -4.34700000     12.55600000
H    -11.49600000     -3.62200000     13.82200000
O     -3.55100000     10.50000000     11.52800000
H     -3.18200000     10.62200000     12.40400000
H     -3.51400000     11.37000000     11.13000000
O     -5.63400000     16.04100000     -7.32400000
H     -5.11200000     15.32100000     -6.97000000
H     -6.50900000     15.67000000     -7.43400000
O     11.69500000    -10.59900000      8.22500000
H     12.19800000    -10.81700000      9.01000000
H     11.77500000     -9.64800000      8.14600000
O     -7.49900000     -5.39300000     15.39900000
H     -7.85300000     -6.00900000     16.04100000
H     -7.56300000     -5.85500000     14.56300000
O      9.26900000      0.08000000     12.64200000
H      8.95900000     -0.58600000     13.25500000
H      9.28100000      0.88900000     13.15400000
O      3.19700000      7.26600000     16.07300000
H      2.60700000      6.51300000     16.11300000
H      3.90000000      7.05300000     16.68800000
O    -10.16000000    -13.90400000      6.30900000
H    -10.58800000    -13.05700000      6.17800000
H     -9.26800000    -13.77400000      5.98700000
O      2.46300000    -17.47400000     -1.08300000
H      2.12800000    -16.58500000     -0.96700000
H      2.34400000    -17.65500000     -2.01600000
O    -11.56100000     -1.02000000     -9.64900000
H    -11.63900000     -0.60800000    -10.50900000
H    -10.73500000     -0.68800000     -9.29800000
O      2.36700000      8.47100000      5.98000000
H      3.09200000      8.18500000      6.53500000
H      1.97000000      9.19800000      6.45900000
O     13.18600000      3.23200000      3.51000000
H     13.03700000      3.39300000      4.44200000
H     12.35100000      2.89100000      3.19000000
O     11.21800000     -9.04000000    -10.24400000
H     12.12300000     -9.27300000    -10.03800000
H     10.73300000     -9.86000000    -10.15200000
O     -4.84600000      6.93900000     14.83100000
H     -5.62800000      7.48900000     14.78000000
H     -4.71500000      6.62700000     13.93500000
O     -8.70500000     -6.84800000     -8.32700000
H     -8.72600000     -7.67600000     -7.84800000
H     -8.89500000     -7.09200000     -9.23400000
O      7.79800000     -9.95300000     13.02800000
H      8.21000000    -10.71200000     13.44100000
H      8.36200000     -9.74900000     12.28200000
O      7.32700000      4.69400000     15.27200000
H      6.92300000      5.55500000     15.37800000
H      6.80300000      4.11300000     15.82300000
O     -0.97100000     11.54700000      5.49700000
H     -0.56300000     10.72300000      5.23100000
H     -1.26600000     11.94300000      4.67700000
O     -9.88200000      6.65800000      8.70200000
H     -9.63300000      5.74500000      8.55800000
H    -10.66800000      6.77800000      8.16900000
O     -6.17600000      7.09700000    -15.54000000
H     -5.48900000      7.54400000    -16.03400000
H     -5.70500000      6.47700000    -14.98300000
O     -3.34900000     -0.12400000     14.81900000
H     -2.59200000      0.21500000     14.34200000
H     -3.04400000     -0.20900000     15.72200000
O      8.09500000      3.26200000      5.11300000
H      7.16700000      3.19800000      4.88400000
H      8.21500000      4.17500000      5.37500000
O      2.90200000      2.02100000     10.01300000
H      2.42100000      2.05400000     10.84000000
H      3.71300000      1.56000000     10.22700000
O    -13.47800000      4.83900000      5.45600000
H    -14.05000000      4.96100000      4.69800000
H    -12.85900000      4.16200000      5.18200000
O      7.41100000      5.62600000     -1.90000000
H      8.21600000      6.11300000     -2.07300000
H      6.72500000      6.29400000     -1.88600000
O      4.47300000     -9.37000000      8.66000000
H      3.59800000     -8.98300000      8.64200000
H      4.65700000     -9.58800000      7.74600000
O      2.56000000      5.03100000      6.35600000
H      2.09900000      4.56300000      7.05100000
H      2.40800000      4.50600000      5.57100000
O    -13.89600000      4.04200000      0.75200000
H    -13.79800000      3.41000000      0.04000000
H    -14.15700000      4.85400000      0.31800000
O      5.19000000      3.42300000    -12.36800000
H      4.61200000      3.89100000    -12.97100000
H      5.15500000      3.93300000    -11.55800000
O      6.08400000      7.82100000      0.92700000
H      5.45900000      8.54600000      0.91200000
H      6.94100000      8.24500000      0.97600000
O     -9.06900000     -5.38600000     -4.51100000
H     -9.77500000     -5.36400000     -3.86500000
H     -9.46700000     -5.04400000     -5.31200000
O      4.21200000     12.68900000     -3.46800000
H      4.65300000     12.12600000     -4.10500000
H      4.89300000     13.29000000     -3.16700000
O      4.39300000     -9.62000000     11.65100000
H      3.71100000    -10.20700000     11.97700000
H      4.32600000     -9.68000000     10.69800000
O      1.38300000     -0.78500000      9.73500000
H      2.18800000     -0.34600000      9.46200000
H      1.45500000     -1.66600000      9.36900000
O      8.85800000      2.08800000     14.58500000
H      8.82200000      1.78000000     15.49000000
H      8.85500000      3.04300000     14.65600000
O    -16.37900000      7.13900000      1.76400000
H    -16.75900000      7.59900000      2.51200000
H    -16.02900000      7.83500000      1.20800000
O    -11.11500000     13.56100000      3.35500000
H    -11.95700000     13.25700000      3.01500000
H    -10.78200000     14.15200000      2.67900000
O     10.12600000      0.54100000      9.11500000
H      9.39800000      0.53600000      9.73700000
H     10.78300000     -0.03300000      9.51000000
O    -15.38800000      1.67800000      4.91200000
H    -14.86400000      1.83600000      4.12600000
H    -16.28600000      1.60200000      4.58900000
O     -2.46400000      5.97800000    -16.41100000
H     -3.12600000      6.65500000    -16.55200000
H     -2.75900000      5.23900000    -16.94400000
O      0.64000000     -2.94400000     16.67100000
H      0.61400000     -1.99100000     16.58200000
H      1.28400000     -3.22800000     16.02300000
O      4.73100000     -7.63400000    -12.60000000
H      5.37900000     -6.94300000    -12.46400000
H      3.89600000     -7.23000000    -12.36400000
O    -12.51500000     -3.78500000      0.21600000
H    -12.43300000     -3.32300000      1.05000000
H    -12.01500000     -4.59200000      0.33900000
O     10.78900000      7.02300000      4.36000000
H     10.90800000      7.91000000      4.02000000
H     11.14200000      6.45500000      3.67500000
O     -2.46100000      7.88000000      7.36800000
H     -2.18900000      8.44900000      6.64800000
H     -2.31200000      8.40300000      8.15600000
O     -5.56200000     -9.36900000     -8.95000000
H     -5.52300000    -10.19700000     -9.42800000
H     -6.34600000     -9.44300000     -8.40600000
O      4.30200000      8.18000000     -2.20000000
H      4.04600000      7.28400000     -1.97900000
H      3.87500000      8.72100000     -1.53600000
O     -8.00300000      2.53200000     -4.16400000
H     -8.42500000      1.67600000     -4.23800000
H     -7.06800000      2.33300000     -4.10900000
O     -9.93900000      9.10600000     -9.13900000
H     -9.32700000      9.83400000     -9.24500000
H    -10.34600000      9.00700000     -9.99900000
O     -7.21600000      7.46300000      1.88700000
H     -7.92700000      6.82600000      1.81400000
H     -6.41800000      6.93700000      1.84000000
O    -14.76400000     -9.68100000      5.10500000
H    -15.27300000     -8.91300000      4.84700000
H    -13.85200000     -9.40000000      5.03500000
O    -10.83500000      7.05100000     -0.18400000
H    -10.53300000      6.87000000     -1.07400000
H    -11.55400000      6.43400000     -0.04500000
O     -4.66600000      0.75900000      9.52200000
H     -4.95400000     -0.13500000      9.70700000
H     -4.39100000      1.10300000     10.37200000
O      5.17100000      9.76800000      5.49900000
H      5.85400000     10.13600000      6.06000000
H      4.37200000      9.83200000      6.02200000
O     11.44000000     -2.66800000     -7.38700000
H     10.63900000     -2.29600000     -7.75500000
H     11.55600000     -3.49600000     -7.85300000
O     -5.79000000      3.32700000     12.23600000
H     -6.26500000      3.32900000     13.06700000
H     -5.24600000      2.54000000     12.27200000
O    -11.81200000     -5.97700000     -4.04000000
H    -12.70500000     -5.63300000     -4.04700000
H    -11.46400000     -5.75800000     -4.90500000
O    -11.28300000     -1.41000000      9.18800000
H    -10.64700000     -0.71400000      9.02200000
H    -10.99900000     -2.13300000      8.63000000
O      1.12000000     -6.59500000     -8.62500000
H      1.25800000     -5.71200000     -8.96900000
H      0.28700000     -6.54100000     -8.15600000
O      4.11900000    -15.42300000     -3.39100000
H      4.05900000    -14.53200000     -3.73500000
H      4.72600000    -15.35500000     -2.65400000
O     -2.97700000      0.72000000     -4.22300000
H     -3.05900000      0.50600000     -3.29400000
H     -3.40400000     -0.00800000     -4.67500000
O     -9.27200000    -14.61100000     -0.97700000
H    -10.03900000    -14.03800000     -0.99800000
H     -8.70900000    -14.23300000     -0.30200000
O     -2.82300000     16.47700000      3.96000000
H     -2.07300000     16.70400000      3.41000000
H     -2.44500000     16.31100000      4.82400000
O     13.96400000      4.45900000      6.14300000
H     14.20300000      4.19200000      7.03100000
H     14.61200000      5.12500000      5.91100000
O      8.63300000     12.71600000     -7.84800000
H      8.11600000     12.47100000     -7.08000000
H      9.03100000     13.55400000     -7.61100000
O      4.81200000     -2.57900000     15.12300000
H      4.73700000     -1.66300000     15.39000000
H      5.70200000     -2.65700000     14.77900000
O    -15.50500000     -6.63500000      0.58800000
H    -16.19500000     -5.98100000      0.48100000
H    -14.77700000     -6.30200000      0.06200000
O     10.86500000     -1.99200000     -0.39400000
H     11.59800000     -2.60200000     -0.47300000
H     11.26300000     -1.12600000     -0.48800000
O      2.00600000     -8.97000000     -8.87200000
H      1.58400000     -9.32100000     -8.08700000
H      1.77300000     -8.04200000     -8.87400000
O    -12.05300000     -0.02200000    -12.15100000
H    -12.84500000      0.30200000    -12.58000000
H    -11.35400000      0.54400000    -12.48100000
O    -10.42500000      9.11700000      1.74700000
H    -11.06200000      8.91900000      2.43300000
H    -10.31400000      8.29000000      1.27800000
O     -4.98000000     11.04600000     -6.46000000
H     -5.47300000     10.59500000     -5.77500000
H     -5.22600000     11.96600000     -6.36600000
O     -2.60000000     -5.61800000     -1.34900000
H     -2.21800000     -6.13300000     -0.63800000
H     -3.49700000     -5.44500000     -1.06400000
O     -9.49100000      1.64100000     12.16300000
H     -9.03100000      2.43900000     11.90200000
H     -9.55600000      1.12800000     11.35800000
O     -4.72700000      7.00200000     -9.78000000
H     -5.46200000      6.39800000     -9.88700000
H     -5.08500000      7.72500000     -9.26500000
O     -3.10700000     -7.22000000    -10.59000000
H     -3.50500000     -7.43900000     -9.74700000
H     -2.49000000     -6.51700000    -10.38800000
O     -1.61000000      8.08700000     -5.70100000
H     -1.67700000      7.62200000     -4.86700000
H     -1.68100000      9.01200000     -5.46600000
O     -7.47200000    -11.67900000     -0.04000000
H     -7.28400000    -12.32100000      0.64500000
H     -7.15900000    -12.09100000     -0.84600000
O    -16.26200000      0.45300000      0.68100000
H    -16.66500000      0.59500000     -0.17500000
H    -15.38100000      0.13700000      0.48200000
O     -1.36100000      6.29300000     -1.93800000
H     -2.27400000      6.05800000     -2.10200000
H     -1.18200000      5.96000000     -1.05900000
O     -6.30100000      3.57500000     14.89000000
H     -5.84500000      4.41600000     14.91500000
H     -5.77500000      3.00000000     15.44600000
O     10.20000000     -6.03900000      8.10000000
H     10.72500000     -5.32400000      7.74000000
H      9.33800000     -5.65300000      8.24900000
O      1.16600000      0.99000000    -15.60300000
H      0.61300000      0.23400000    -15.40200000
H      1.24900000      0.97900000    -16.55600000
O      8.07000000     -8.99700000     -9.18400000
H      8.85400000     -8.75700000     -8.68900000
H      8.31600000     -9.79800000     -9.64700000
O     -5.64100000     -1.40800000     10.55900000
H     -6.52600000     -1.77100000     10.53300000
H     -5.32000000     -1.62400000     11.43500000
O     -5.01700000      4.79300000     -6.91700000
H     -4.45000000      4.68100000     -7.68000000
H     -4.83300000      5.68100000     -6.61000000
O     -3.87700000     14.65700000     -3.59900000
H     -3.53700000     14.16000000     -2.85500000
H     -4.58400000     14.11400000     -3.94600000
O     13.23100000     -3.26200000     -0.70100000
H     13.45900000     -2.46100000     -1.17200000
H     13.91600000     -3.35400000     -0.03900000
O      0.98900000    -15.49400000      1.65200000
H      1.90200000    -15.20600000      1.65000000
H      0.59400000    -15.04400000      0.90600000
O     10.97000000     11.87700000      3.05600000
H     10.28100000     11.81700000      3.71800000
H     10.77700000     12.68700000      2.58300000
O     11.66500000     10.94000000     -0.53400000
H     11.93200000     10.96300000     -1.45200000
H     12.44500000     10.64300000     -0.06500000
O      0.34500000     -0.04000000     16.16500000
H     -0.41400000      0.05600000     16.74000000
H      0.81600000      0.78900000     16.24800000
O      2.05900000     10.58800000      7.42500000
H      2.86100000     10.92800000      7.82000000
H      1.52600000     11.36500000      7.25800000
O    -10.94600000     -8.73400000     -3.38400000
H    -11.34100000     -7.89400000     -3.62100000
H    -11.33400000     -8.94900000     -2.53600000
O     -5.09800000     10.46200000      8.55800000
H     -4.16300000     10.49400000      8.76000000
H     -5.25600000      9.55300000      8.30100000
O     -0.45900000    -10.76800000     -3.77400000
H     -1.37800000    -10.94500000     -3.97300000
H      0.02100000    -11.47200000     -4.21200000
O      4.50900000     12.03100000      1.86200000
H      4.17300000     12.85200000      1.50000000
H      4.80200000     12.26100000      2.74300000
O    -11.11000000      9.74900000     -1.11300000
H    -10.45400000     10.11800000     -1.70300000
H    -10.60000000      9.33000000     -0.41900000
O     -0.85900000     14.34100000      9.30300000
H     -1.49600000     14.07800000      8.63900000
H     -0.66100000     15.25500000      9.09600000
O      6.36600000     -0.58200000    -13.02700000
H      6.79700000     -1.31100000    -12.58100000
H      5.46600000     -0.60100000    -12.70300000
O     11.63700000     -5.04700000     -8.38700000
H     10.95000000     -5.39400000     -7.81800000
H     11.41900000     -5.38300000     -9.25700000
O     -4.74200000     11.25500000    -10.47700000
H     -5.14600000     10.80500000     -9.73500000
H     -4.85600000     12.18500000    -10.28400000
O    -11.12400000      2.19300000     14.69800000
H    -10.51900000      2.05700000     13.96800000
H    -11.56600000      3.01600000     14.49200000
O     -1.48100000      6.32600000      3.63000000
H     -1.05400000      5.90700000      2.88300000
H     -2.03000000      5.63900000      4.00900000
O     15.76300000      4.36600000      2.43200000
H     16.53400000      4.78300000      2.81700000
H     15.02900000      4.70000000      2.94700000
O      6.08000000      7.44100000      4.12300000
H      5.97200000      7.63900000      3.19200000
H      5.68400000      8.18700000      4.57300000
O     -1.84700000    -14.31900000      6.92100000
H     -1.74400000    -14.38900000      7.87000000
H     -1.87600000    -15.22600000      6.61600000
O     -4.95100000     -2.74400000     13.25300000
H     -5.08800000     -3.67700000     13.08700000
H     -5.81500000     -2.41600000     13.50200000
O     -8.10900000     -2.57500000     10.74900000
H     -8.88100000     -2.83600000     11.25000000
H     -7.85500000     -3.36600000     10.27200000
O     -5.41400000    -13.46800000     -5.07000000
H     -4.85400000    -13.96400000     -5.66700000
H     -5.51800000    -12.61500000     -5.49200000
O     -2.94100000      8.57000000      2.96000000
H     -2.51600000      7.71300000      2.99200000
H     -2.37900000      9.09600000      2.39100000
O      7.46400000     -4.43400000      3.98400000
H      8.41400000     -4.55200000      3.99000000
H      7.34000000     -3.48900000      4.07000000
O     11.34000000      1.10100000      6.69200000
H     12.17100000      0.79500000      7.05700000
H     10.76600000      1.19900000      7.45200000
O     -7.88000000     -1.94700000    -13.22900000
H     -7.09700000     -1.47600000    -13.51400000
H     -7.94300000     -1.76200000    -12.29200000
O     -6.89300000    -13.73700000      6.03100000
H     -7.21600000    -14.56300000      5.67100000
H     -5.98700000    -13.68100000      5.72800000
O    -11.02700000      5.13800000     -8.56400000
H    -10.64700000      4.79100000     -9.37100000
H    -11.97300000      5.06600000     -8.69400000
O     -8.01800000      1.81800000     -1.40900000
H     -8.25900000      2.36400000     -0.66000000
H     -8.38000000      2.27900000     -2.16600000
O      5.35600000      1.61300000     -8.07900000
H      4.47500000      1.78100000     -7.74400000
H      5.91200000      2.23700000     -7.61300000
O     -3.80400000      8.79400000     -3.59300000
H     -4.39300000      9.24800000     -2.99000000
H     -3.16600000      9.46000000     -3.85000000
O     -6.59500000    -15.24800000     -3.55000000
H     -6.73800000    -14.82100000     -2.70500000
H     -6.49800000    -14.52600000     -4.17000000
O      3.62000000      1.11700000     17.90500000
H      2.90900000      1.39000000     17.32400000
H      3.44800000      0.19200000     18.07600000
O      3.84900000     -2.20000000    -12.32500000
H      3.97800000     -1.33300000    -11.93900000
H      2.91000000     -2.24500000    -12.50300000
O     -0.38300000      3.18000000    -15.29600000
H     -0.09000000      2.27200000    -15.37800000
H     -0.10800000      3.59600000    -16.11300000
O      9.86900000     -4.45400000     -1.21300000
H      9.99500000     -3.56300000     -0.88800000
H      9.71200000     -4.34700000     -2.15100000
O    -11.00000000     -1.96000000      4.94400000
H    -10.72800000     -2.24500000      5.81600000
H    -10.63600000     -1.07900000      4.85500000
O      0.56800000      5.07900000     16.38200000
H      0.61400000      5.21200000     17.32900000
H      0.19000000      5.89100000     16.04500000
O    -11.81500000     -8.71700000     -0.56100000
H    -11.17100000     -9.09700000      0.03600000
H    -12.65400000     -9.06800000     -0.26300000
O      4.59100000      9.75600000     -9.98900000
H      4.65200000      9.06200000     -9.33100000
H      4.61100000      9.29300000    -10.82700000
O      6.80700000     12.22500000     -4.80300000
H      6.86900000     13.16800000     -4.95700000
H      7.41300000     12.06000000     -4.08100000
O      8.24900000    -15.88800000     -3.26400000
H      9.17400000    -16.06900000     -3.09800000
H      7.85700000    -15.82500000     -2.39300000
O     -1.34700000      0.63800000    -12.78900000
H     -1.01900000      1.24000000    -12.12100000
H     -1.23300000     -0.23100000    -12.40400000
O    -14.07600000      6.23400000     -0.78700000
H    -13.89800000      5.82800000     -1.63500000
H    -14.02500000      7.17500000     -0.95700000
O     -5.79700000     -0.09700000    -14.39800000
H     -5.69000000     -0.60600000    -15.20200000
H     -4.95400000      0.33800000    -14.27600000
O      3.56800000    -14.48400000      1.15000000
H      3.23600000    -13.87200000      0.49300000
H      4.29100000    -14.01700000      1.56900000
O     14.29700000     -0.55200000      1.34700000
H     14.58900000      0.15100000      0.76700000
H     14.69100000     -0.34200000      2.19400000
O      8.70400000    -11.30300000     -5.27300000
H      8.34200000    -11.86500000     -4.58900000
H      8.35700000    -10.43200000     -5.07700000
O     -9.06300000      5.72500000     12.37600000
H     -8.13400000      5.78100000     12.60200000
H     -9.25400000      6.55500000     11.94000000
O      7.30700000      7.18600000      7.36800000
H      6.35100000      7.22000000      7.41800000
H      7.48800000      6.62500000      6.61500000
O      4.36000000     -2.36700000     -9.09500000
H      4.15400000     -2.96300000     -8.37500000
H      4.81600000     -2.91300000     -9.73500000
O     -2.43300000      5.13100000      7.09000000
H     -2.31800000      5.05900000      6.14300000
H     -2.54100000      6.06900000      7.24800000
O      7.90900000      5.94500000     10.66000000
H      7.12700000      5.50000000     10.98700000
H      8.27700000      5.34100000     10.01500000
O      6.51600000      4.07300000     12.59700000
H      5.71300000      4.58500000     12.69900000
H      6.83100000      3.94300000     13.49200000
O      9.38400000     -1.93100000      1.71200000
H      9.79500000     -2.58900000      2.27200000
H      9.97200000     -1.85700000      0.96000000
O      8.77100000    -12.34700000     -8.01200000
H      8.10100000    -11.81300000     -8.43900000
H      8.53800000    -12.32500000     -7.08400000
O      0.77300000     -6.18400000    -17.24800000
H      0.64700000     -7.12700000    -17.14200000
H      1.62700000     -6.01000000    -16.85300000
O    -12.13400000      7.24300000     -2.93700000
H    -12.26500000      7.78700000     -2.16100000
H    -11.70800000      7.82400000     -3.56700000
O      7.61000000     -5.09200000      1.04900000
H      7.63000000     -5.66500000      1.81600000
H      8.50900000     -5.09900000      0.72100000
O    -14.93300000      2.76500000      9.02300000
H    -15.69500000      2.61200000      8.46300000
H    -14.26900000      2.15900000      8.69400000
O     -5.48900000     -7.34700000    -12.12100000
H     -4.79900000     -7.44900000    -11.46500000
H     -5.72000000     -8.24300000    -12.36600000
O      7.39700000      1.85100000     11.43900000
H      7.71800000      1.28600000     12.14200000
H      7.28100000      2.70600000     11.85200000
O      2.41200000    -10.16300000      0.26300000
H      2.26300000    -10.45800000      1.16200000
H      2.96800000    -10.84000000     -0.12200000
O     -7.33800000      5.75100000    -10.17600000
H     -7.54900000      5.76300000    -11.11000000
H     -7.48800000      4.84500000     -9.90800000
O     -2.39400000     -6.41500000     15.60200000
H     -2.68400000     -5.52600000     15.39600000
H     -1.51100000     -6.47000000     15.23500000
O     14.42600000     -5.34000000     -8.89600000
H     13.51400000     -5.05900000     -8.83000000
H     14.87400000     -4.60600000     -9.31800000
O      9.26100000    -11.09200000    -10.44100000
H      8.76900000    -11.28500000    -11.24000000
H      9.20000000    -11.89500000     -9.92300000
O     -2.45600000     10.65200000     -5.63300000
H     -3.27700000     10.90700000     -6.05300000
H     -2.46200000     11.11300000     -4.79500000
O      9.21000000     14.92700000     -4.37200000
H      9.85800000     15.20500000     -5.01900000
H      8.36700000     15.15900000     -4.76100000
O     -5.47600000     12.36900000     -0.81400000
H     -4.93100000     13.08100000     -0.47900000
H     -6.37000000     12.62500000     -0.58900000
O    -11.29900000      8.99300000     -4.95400000
H    -10.59900000      8.69000000     -5.53200000
H    -12.03500000      9.16800000     -5.54000000
O     -4.31900000     14.39600000      7.16800000
H     -5.22000000     14.45400000      6.85000000
H     -4.19100000     13.46600000      7.35700000
O      0.34700000     10.74900000    -11.78400000
H     -0.54300000     11.10100000    -11.77100000
H      0.51000000     10.47700000    -10.88100000
O      8.42000000    -16.27900000      2.56600000
H      9.27800000    -16.21200000      2.98400000
H      7.86500000    -15.67500000      3.06000000
O     -0.82900000     -5.95600000      9.41600000
H     -1.14400000     -5.18000000      9.87800000
H     -1.05000000     -5.79600000      8.49900000
O     -1.17200000      6.66700000     14.91200000
H     -1.01700000      7.12800000     14.08700000
H     -2.09700000      6.42200000     14.87900000
O     -0.35900000      2.11800000      7.68000000
H      0.11000000      2.89000000      7.99800000
H      0.29000000      1.63800000      7.16700000
O      6.01200000     -5.34800000     -1.15800000
H      5.39600000     -6.04800000     -0.94300000
H      6.61500000     -5.32100000     -0.41500000
O     -5.77200000     16.88900000     -3.60800000
H     -6.06100000     17.13600000     -2.72900000
H     -5.12800000     16.19600000     -3.46100000
O     10.29800000     -2.65800000    -11.72600000
H     10.99600000     -2.96100000    -12.30700000
H     10.62100000     -1.82800000    -11.37600000
O     -4.98000000    -14.34700000      0.18500000
H     -5.35200000    -15.16800000     -0.13800000
H     -5.37100000    -14.23100000      1.05100000
O     14.36600000      6.55800000      3.44000000
H     14.16600000      7.32700000      3.97400000
H     13.51100000      6.17200000      3.24700000
O      2.23700000     -3.50500000     14.69800000
H      3.17300000     -3.30300000     14.67400000
H      1.80700000     -2.65700000     14.58500000
O     15.41900000      0.72900000      3.59200000
H     15.60200000      0.95300000      4.50400000
H     15.00600000      1.51400000      3.23100000
O      0.82000000      5.13800000      2.33700000
H      1.52300000      5.55400000      2.83600000
H      1.27200000      4.55100000      1.73100000
O     13.58300000      9.22300000      4.41600000
H     14.41400000      9.42600000      3.98700000
H     12.91700000      9.46500000      3.77200000
O     16.81800000      2.44000000     -3.36500000
H     16.66100000      3.32800000     -3.68600000
H     17.68000000      2.20900000     -3.71200000
O    -13.41700000     -0.28800000      0.62400000
H    -13.37600000     -0.92600000     -0.08800000
H    -12.72300000     -0.55600000      1.22700000
O    -16.51500000     -4.15400000      0.43100000
H    -17.32000000     -3.71800000      0.71100000
H    -16.53500000     -4.10400000     -0.52400000
O     -4.25400000     -0.16600000      6.94100000
H     -3.54400000      0.19700000      6.41100000
H     -4.36500000      0.46100000      7.65500000
O     -8.20300000     14.12000000     -3.18200000
H     -8.21700000     15.04200000     -3.44200000
H     -9.08000000     13.79900000     -3.38900000
O      4.13000000      8.91600000     12.71300000
H      3.23400000      9.06000000     13.01700000
H      4.03800000      8.71700000     11.78100000
O      4.96500000      4.22600000     -3.47800000
H      5.12400000      3.44000000     -2.95500000
H      4.62700000      4.86600000     -2.85100000
O     -5.86300000      4.90000000    -13.26800000
H     -6.70700000      5.31400000    -13.08700000
H     -6.08300000      3.99500000    -13.48900000
O      4.29700000     -3.20800000      9.53600000
H      5.08300000     -3.11900000      8.99800000
H      4.47500000     -3.96100000     10.09900000
O     11.45800000      8.99700000      2.55000000
H     11.36900000      8.55600000      1.70600000
H     10.95700000      9.80600000      2.45200000
O     11.87500000     -7.97200000     -0.71000000
H     11.39800000     -7.41000000     -0.10000000
H     12.37900000     -8.56200000     -0.14900000
O      6.69100000     10.14500000      7.62400000
H      7.40100000     10.53300000      8.13400000
H      6.84600000      9.20200000      7.67500000
O    -13.92700000      9.04000000      6.68600000
H    -14.51300000      8.38900000      7.07400000
H    -14.51300000      9.65300000      6.24000000
O      1.98100000     -5.41800000      3.17300000
H      1.74800000     -5.82400000      2.33800000
H      1.89900000     -6.12400000      3.81400000
O     -4.56000000     -3.66100000    -10.57000000
H     -4.22100000     -3.75200000     -9.67900000
H     -5.48000000     -3.42200000    -10.45200000
O     -0.42400000     -8.26600000     -0.99800000
H      0.06200000     -9.06900000     -0.81100000
H      0.21700000     -7.68800000     -1.41100000
O     -6.25500000     15.08200000      2.93000000
H     -7.04200000     15.61200000      3.05900000
H     -6.16500000     14.58600000      3.74400000
O     -2.99800000      2.62400000      7.38100000
H     -2.18600000      2.29100000      7.76200000
H     -2.86600000      3.57000000      7.32400000
O      1.88300000     -4.48200000     11.35000000
H      1.88900000     -4.92900000     10.50400000
H      2.71900000     -4.72000000     11.75300000
O      6.57800000      0.96600000      2.82000000
H      6.59200000      1.90900000      2.65600000
H      5.98600000      0.86100000      3.56600000
O     -8.73800000     -6.87000000     -1.87900000
H     -8.74900000     -7.76300000     -2.22400000
H     -8.20500000     -6.37900000     -2.50400000
O     14.24000000      3.62000000      8.69800000
H     13.69700000      3.34900000      9.43800000
H     15.04700000      3.94200000      9.09900000
O    -12.73000000     -5.71000000    -10.88800000
H    -13.55600000     -5.90200000    -11.33200000
H    -12.31100000     -6.56500000    -10.78300000
O     15.31500000      1.47500000     -5.65300000
H     15.96900000      0.77600000     -5.68300000
H     15.43200000      1.87500000     -4.79200000
O    -10.08800000     -4.66300000     10.89900000
H     -9.82700000     -5.22000000     10.16600000
H     -9.59900000     -5.00700000     11.64700000
O     -5.62700000      8.60200000     11.34700000
H     -6.33700000      8.98000000     10.82900000
H     -5.04300000      9.33900000     11.52800000
O      6.71800000     -2.13400000      7.53300000
H      6.84300000     -1.22900000      7.81800000
H      6.08900000     -2.07300000      6.81400000
O     -8.83900000     -4.53600000    -10.73000000
H     -9.44700000     -4.64800000    -10.00000000
H     -8.28000000     -3.80500000    -10.46700000
O    -14.80100000     -7.16800000     -5.73800000
H    -14.83900000     -8.08700000     -5.47300000
H    -14.53000000     -7.19400000     -6.65500000
O     -0.09000000      6.32200000     10.86900000
H     -0.78000000      5.66200000     10.93500000
H     -0.24200000      6.74300000     10.02300000
O      8.32700000     -5.01000000    -11.69400000
H      9.10700000     -4.91300000    -11.14800000
H      8.38600000     -5.90000000    -12.04100000
O      1.09000000     -6.29300000      0.89900000
H      1.11900000     -5.85500000      0.04900000
H      0.53600000     -7.06000000      0.75500000
O     -5.69900000     15.35700000     -0.55400000
H     -6.32500000     14.69600000     -0.25700000
H     -5.14800000     15.52600000      0.21000000
O     17.33700000     -3.80000000     -5.49100000
H     17.15400000     -4.55200000     -6.05300000
H     16.89700000     -4.00400000     -4.66600000
O      9.47600000      0.82100000      2.34600000
H      9.24600000     -0.10100000      2.22800000
H      8.71400000      1.20500000      2.77900000
O      6.68300000    -14.79100000      3.89600000
H      5.91300000    -15.35200000      3.80800000
H      7.17400000    -15.17200000      4.62400000
O      3.96600000      9.52300000      0.87100000
H      3.26100000      9.82600000      0.29800000
H      4.36500000     10.32600000      1.20500000
O      2.89300000    -14.83000000     -5.99700000
H      2.11500000    -15.08600000     -5.50100000
H      2.87700000    -15.39000000     -6.77300000
O      1.56800000     -3.11300000      8.31800000
H      1.82200000     -2.93900000      7.41200000
H      2.07000000     -3.89100000      8.56200000
O      2.44100000      4.08700000     -4.23900000
H      3.33900000      4.20400000     -3.92900000
H      2.32000000      3.13800000     -4.27000000
O      4.65700000    -12.22600000     -4.19700000
H      4.09700000    -12.25600000     -4.97300000
H      5.40000000    -11.68200000     -4.45900000
O      8.21700000     -7.33100000    -12.90100000
H      9.14000000     -7.43600000    -13.13300000
H      7.74300000     -7.81000000    -13.58000000
O     -7.91200000      5.47200000     -2.20800000
H     -7.34800000      5.21100000     -2.93600000
H     -8.04300000      6.41200000     -2.33200000
O     -1.60900000      3.07400000     -3.82100000
H     -1.86300000      2.18900000     -4.08300000
H     -1.86600000      3.62500000     -4.56000000
O     -7.84900000     -5.81600000      4.01800000
H     -8.69400000     -6.16400000      4.30400000
H     -8.04600000     -5.34000000      3.21200000
O    -14.61000000     -6.75400000      7.21200000
H    -13.78100000     -6.53600000      6.78700000
H    -15.20200000     -6.04500000      6.96100000
O     -3.16200000      4.71800000     -8.86300000
H     -2.97800000      5.65300000     -8.95500000
H     -3.18400000      4.38900000     -9.76200000
O     -8.40600000     -9.64400000     -3.13700000
H     -9.18100000     -9.21100000     -3.49500000
H     -8.73400000    -10.47100000     -2.78600000
O      5.99200000     -7.97800000     13.68300000
H      5.08400000     -8.24300000     13.83100000
H      6.39900000     -8.73900000     13.26900000
O     -8.08100000     -3.84600000      2.06800000
H     -8.05200000     -4.17600000      1.17100000
H     -7.17100000     -3.87500000      2.36300000
O     -1.94800000     -8.78500000     -5.77300000
H     -1.40600000     -8.00800000     -5.63600000
H     -2.33500000     -8.96100000     -4.91600000
O     -2.76300000     -3.68500000     15.19400000
H     -3.36100000     -3.49400000     14.47200000
H     -3.02200000     -3.07800000     15.88700000
O     11.90900000    -10.54700000      1.99900000
H     11.23000000    -10.33200000      2.63900000
H     12.69300000    -10.70100000      2.52500000
O    -14.05600000     -2.02000000     -1.42200000
H    -14.89200000     -2.45400000     -1.59300000
H    -13.50500000     -2.70400000     -1.04300000
O      6.87700000     13.33400000      2.30100000
H      7.01300000     13.72600000      3.16400000
H      6.11100000     13.78700000      1.95000000
O      8.38800000     13.91800000      6.37600000
H      8.70000000     13.04500000      6.13800000
H      8.04800000     13.81700000      7.26500000
O      4.15500000     12.08600000     12.40100000
H      4.62700000     11.59200000     11.73000000
H      3.30500000     11.65100000     12.46500000
O     -6.42200000     -8.92100000     -5.02400000
H     -6.09700000     -8.17700000     -4.51700000
H     -7.15400000     -9.26000000     -4.50800000
O      5.78700000    -10.42600000     -6.32800000
H      6.53100000     -9.82400000     -6.28700000
H      5.91000000    -10.90200000     -7.15000000
O      5.34000000     -4.42900000     -3.72000000
H      5.42600000     -5.05300000     -2.99900000
H      4.60800000     -3.86700000     -3.46400000
O      7.28900000      7.89700000     -7.91700000
H      7.52500000      8.50400000     -7.21500000
H      6.35000000      7.75200000     -7.80300000
O      1.64300000    -13.93500000     -8.66300000
H      1.35700000    -14.28600000     -7.82000000
H      1.41500000    -14.61700000     -9.29500000
O     11.29500000      3.82100000      7.51800000
H     12.19900000      4.12900000      7.58700000
H     11.31000000      3.19600000      6.79400000
O     -0.82100000      0.88000000     -7.69900000
H     -1.23700000      1.45700000     -7.05900000
H     -1.50600000      0.25700000     -7.94200000
O     -5.32600000      9.79600000     -1.73300000
H     -5.27500000     10.70500000     -1.43800000
H     -5.94800000      9.38400000     -1.13300000
O      6.84300000     -9.72700000     -1.73400000
H      7.54500000     -9.19100000     -1.36700000
H      6.29000000     -9.10600000     -2.20800000
O     -8.98800000      3.54700000    -14.81000000
H     -8.61300000      3.51600000    -15.69000000
H     -8.35700000      3.07900000    -14.26400000
O      2.98100000      1.18100000     -4.66500000
H      2.92900000      0.37300000     -5.17500000
H      3.51500000      0.95000000     -3.90500000
O     -8.16600000      9.69800000     10.15700000
H     -7.61500000     10.46700000     10.01300000
H     -8.31000000      9.33900000      9.28200000
O     -0.89800000     -5.07900000    -10.76500000
H     -0.76700000     -4.49700000    -10.01600000
H     -0.63900000     -4.55600000    -11.52300000
O    -10.55300000     -6.79200000      2.69400000
H    -10.90400000     -6.77000000      1.80300000
H    -11.31800000     -6.66600000      3.25500000
O    -11.95100000      6.78200000      6.79700000
H    -12.52800000      7.46900000      7.13000000
H    -12.53600000      6.17600000      6.34300000
O      4.10700000     -7.01600000     -0.62900000
H      3.39800000     -7.01700000     -1.27100000
H      3.66600000     -7.11200000      0.21500000
O      7.55600000      1.63200000    -11.12100000
H      7.15500000      1.04500000    -10.48100000
H      7.37900000      1.22100000    -11.96700000
O     -7.57800000      9.42000000     -0.03500000
H     -7.49400000      8.75900000      0.65200000
H     -7.62900000     10.25100000      0.43800000
O     -6.80500000      2.45700000    -13.45200000
H     -6.71900000      2.44300000    -12.49800000
H     -6.65700000      1.55000000    -13.71900000
O      6.10400000     14.40800000     -2.00900000
H      6.38900000     13.58700000     -1.60900000
H      6.30200000     15.07600000     -1.35100000
O     -3.23300000      4.87100000     12.35500000
H     -4.14400000      4.58900000     12.43800000
H     -3.28400000      5.71600000     11.90800000
O     -1.31700000     11.43300000     -2.91000000
H     -0.96800000     12.32100000     -2.98500000
H     -1.68400000     11.39400000     -2.02700000
O    -15.12300000     -4.35800000     -5.19900000
H    -15.05600000     -5.19600000     -5.65600000
H    -15.42700000     -3.74400000     -5.86800000
O     10.12500000      9.85200000      7.53300000
H     10.27500000      8.93500000      7.30400000
H     11.00300000     10.23000000      7.59100000
O      7.73300000      9.50300000     -5.67900000
H      8.50100000      9.66500000     -5.13100000
H      7.30700000     10.35700000     -5.75200000
O    -10.67900000     13.00100000     -4.46000000
H    -10.17900000     12.87800000     -5.26700000
H    -11.44700000     13.50600000     -4.72800000
O     -2.92200000     -0.91200000     -7.82300000
H     -2.70900000     -1.61800000     -7.21400000
H     -2.85100000     -1.31300000     -8.68900000
O     -0.77600000     -9.22800000      7.24100000
H     -1.50100000     -8.67300000      7.53000000
H     -1.08900000    -10.12200000      7.38000000
