# Supplementary material for: Integrated Multiscale Multilevel Approach to Open Shell Molecular Systems
Source: J Chem Theory Comput. 2023 Feb 13;19(5):1446–56. doi: 10.1021/acs.jctc.2c00805 (PMC10018740; doi:10.1021/acs.jctc.2c00805)
Supplement: Supplementary file 2 — ct2c00805_si_002.zip [file ct2c00805_si_002.zip › structures/PROXYL/frame30.xyz]

2579

C     -1.69900000     -0.44100000     -0.81300000
H     -2.15900000     -1.20800000     -1.43600000
H     -2.31800000      0.45500000     -0.75500000
C     -0.27400000      0.03600000     -1.32500000
C      0.35800000     -1.09700000     -2.17300000
H      0.39300000     -1.93200000     -1.47300000
H      1.34900000     -0.66100000     -2.29600000
H     -0.05000000     -1.44500000     -3.12200000
C     -0.39000000      1.34200000     -2.11700000
H     -0.89400000      2.16900000     -1.61600000
H      0.61400000      1.71600000     -2.31700000
H     -0.82400000      1.15800000     -3.10100000
N      0.40100000      0.17500000     -0.07400000
O      1.46200000      0.85600000      0.06500000
C     -0.29700000     -0.25100000      1.13400000
C      0.48000000     -1.08800000      2.10800000
H      1.24700000     -0.51500000      2.62900000
H     -0.25300000     -1.42100000      2.84300000
H      0.96000000     -1.88800000      1.54500000
C     -0.92500000      0.93000000      1.97200000
H     -1.58000000      0.74300000      2.82300000
H     -1.58700000      1.53500000      1.35300000
H     -0.15800000      1.52500000      2.47000000
C     -1.47500000     -1.05100000      0.54900000
H     -1.14900000     -2.07300000      0.36100000
H     -2.40100000     -1.01500000      1.12400000
O      0.72400000     15.46900000     -3.46500000
H      1.49200000     15.11700000     -3.91500000
H      0.40500000     14.74200000     -2.93000000
O     -4.43700000      6.68000000      4.99200000
H     -4.98600000      5.93900000      5.25100000
H     -3.56300000      6.45300000      5.31100000
O     -6.32800000      0.00100000     -5.97400000
H     -5.84600000      0.19200000     -6.77900000
H     -6.10000000      0.71900000     -5.38300000
O    -13.19900000     -3.42400000     -9.64400000
H    -13.36300000     -2.49500000     -9.81100000
H    -13.10700000     -3.48300000     -8.69300000
O     -0.15300000    -13.05100000     -3.44400000
H      0.69800000    -13.27400000     -3.06400000
H     -0.74100000    -12.98800000     -2.69200000
O     -8.51800000     -5.15800000     -3.40500000
H     -9.17600000     -4.46700000     -3.48800000
H     -7.69200000     -4.68800000     -3.28900000
O     13.36000000      8.85000000      8.96800000
H     13.09100000      9.05000000      8.07100000
H     13.92000000      8.07800000      8.88400000
O      1.74900000      5.74900000     13.77900000
H      2.64100000      5.88000000     14.10100000
H      1.65700000      6.38200000     13.06700000
O      7.54600000     -1.84300000      9.68700000
H      7.86800000     -2.17400000     10.52600000
H      6.60500000     -1.73000000      9.81900000
O      8.62400000     -2.17300000     12.07000000
H      9.25400000     -2.63700000     12.62200000
H      8.50900000     -1.32600000     12.49900000
O      8.16100000      2.79200000    -13.79400000
H      9.04600000      2.48900000    -13.59200000
H      7.58900000      2.22100000    -13.28200000
O     -1.20000000      3.21600000     -5.77600000
H     -1.99600000      3.22800000     -5.24400000
H     -0.79300000      2.37300000     -5.57900000
O     13.19500000    -11.86000000     -1.80700000
H     13.57900000    -12.19700000     -2.61700000
H     12.25600000    -12.01900000     -1.90300000
O     -8.89800000     -8.59300000    -10.13700000
H     -9.85100000     -8.64400000    -10.06000000
H     -8.60900000     -9.50600000    -10.14200000
O     10.04800000     -7.98500000      1.61100000
H     10.04900000     -8.56800000      2.37100000
H      9.16500000     -7.61500000      1.59500000
O      3.61700000     -8.57000000     13.20800000
H      3.90400000     -9.46200000     13.40600000
H      3.28900000     -8.23400000     14.04200000
O      5.43700000     -7.21600000     -1.65400000
H      5.94100000     -7.84000000     -1.13300000
H      5.23100000     -6.50700000     -1.04500000
O      6.26500000      3.85000000     13.21000000
H      5.51200000      3.63000000     13.75800000
H      5.90700000      4.41300000     12.52400000
O      7.21800000      7.65400000     -0.38300000
H      7.70900000      6.97000000     -0.83800000
H      7.89000000      8.19400000      0.03300000
O     -4.04600000     12.44300000     -7.15000000
H     -4.94300000     12.33400000     -7.46500000
H     -4.06600000     13.25500000     -6.64400000
O     -0.41600000     13.20300000     11.88100000
H     -1.16400000     13.78400000     11.74300000
H      0.33400000     13.69400000     11.54600000
O      4.59600000      2.79800000     -0.03300000
H      4.36600000      2.26800000      0.72900000
H      5.54000000      2.67500000     -0.13500000
O     -6.47100000     10.29800000      6.92700000
H     -6.55300000     10.00900000      7.83600000
H     -5.64000000     10.77300000      6.90100000
O      3.37300000     -2.90800000      0.09100000
H      3.48800000     -2.39900000      0.89400000
H      2.58900000     -2.54000000     -0.31600000
O      3.75500000     -1.30700000      6.93500000
H      3.96100000     -2.13000000      7.37900000
H      4.37000000     -1.26900000      6.20300000
O      0.17800000     15.90700000     -6.90700000
H     -0.61800000     15.79800000     -7.42700000
H     -0.13400000     15.99000000     -6.00600000
O     12.42800000      3.91100000     -8.10600000
H     13.32100000      3.95700000     -7.76300000
H     12.51600000      3.45500000     -8.94300000
O      9.40000000    -12.68200000     -4.86200000
H      9.68900000    -13.02500000     -5.70800000
H      8.46300000    -12.87600000     -4.83300000
O    -10.10600000     12.25900000     -0.41500000
H     -9.67200000     12.57600000      0.37800000
H     -9.52000000     12.51500000     -1.12700000
O      4.46700000     -7.55000000      5.60000000
H      4.30600000     -6.63100000      5.38800000
H      3.59400000     -7.93900000      5.65800000
O      0.40700000     -7.52000000     11.09900000
H      1.12300000     -7.26500000     10.51800000
H      0.29900000     -6.77300000     11.68800000
O    -10.72200000      3.06500000    -14.25100000
H    -11.21700000      2.70500000    -14.98700000
H    -10.68200000      2.35000000    -13.61700000
O     -2.01900000    -17.40200000     -6.08900000
H     -2.53200000    -17.03100000     -6.80700000
H     -1.99800000    -16.71000000     -5.42700000
O      7.35700000    -12.48900000     -2.07500000
H      7.78100000    -12.03500000     -1.34600000
H      6.42600000    -12.48400000     -1.85200000
O      6.50200000      2.64100000      6.69100000
H      6.59600000      3.24300000      5.95300000
H      7.33800000      2.17700000      6.72900000
O      4.09000000     -9.87700000    -11.67600000
H      3.59600000     -9.05800000    -11.72500000
H      3.65700000    -10.37700000    -10.98400000
O     -8.14200000      5.70000000     10.88400000
H     -8.24500000      6.61000000     11.16200000
H     -7.45100000      5.72800000     10.22300000
O      1.88300000     13.15900000      6.75800000
H      2.83900000     13.21100000      6.75400000
H      1.63600000     13.37300000      7.65800000
O      8.72000000     -0.36300000     14.09300000
H      8.09500000      0.27900000     14.43000000
H      9.14200000     -0.71900000     14.87500000
O    -12.87000000      0.43300000      2.19900000
H    -11.96800000      0.44700000      2.51800000
H    -13.13200000     -0.48500000      2.26000000
O     -7.53700000      0.52400000      1.86300000
H     -7.28500000     -0.31400000      2.25100000
H     -6.84500000      0.71300000      1.23000000
O     13.47000000     -9.04900000     -7.93800000
H     13.85700000     -8.47200000     -8.59700000
H     13.11800000     -8.45400000     -7.27600000
O     -1.01000000     -4.36000000     -2.25900000
H     -1.05800000     -5.09500000     -1.64800000
H     -0.60400000     -4.72800000     -3.04400000
O      7.95000000     -0.39900000     -9.98900000
H      7.29500000     -1.08900000     -9.88900000
H      8.71600000     -0.72600000     -9.51800000
O      3.51000000     -3.82700000    -14.09300000
H      2.73600000     -4.38600000    -14.02600000
H      4.24600000     -4.43900000    -14.10100000
O      0.94000000      4.76900000     -6.41500000
H      1.61800000      4.23900000     -5.99400000
H      0.12100000      4.31900000     -6.20700000
O      3.25600000      3.77600000    -11.62800000
H      2.87000000      4.61700000    -11.87500000
H      2.89500000      3.59300000    -10.76100000
O     18.26000000      1.69900000     -3.91300000
H     18.09400000      2.59200000     -4.21400000
H     17.64000000      1.56900000     -3.19600000
O      6.62300000    -13.39000000     -4.83100000
H      6.64200000    -14.34100000     -4.71600000
H      6.51200000    -13.04500000     -3.94500000
O      5.57900000     16.61100000      3.02800000
H      5.80800000     16.41000000      3.93600000
H      4.64200000     16.42100000      2.97100000
O    -18.39400000      0.48000000      1.40200000
H    -17.48000000      0.36100000      1.66000000
H    -18.65800000     -0.37200000      1.05500000
O      5.64100000     -9.70000000     -6.75500000
H      5.04600000     -9.58000000     -6.01500000
H      5.94300000     -8.81700000     -6.96600000
O     -0.93400000     16.19300000     -0.26600000
H     -0.03600000     15.99400000     -0.53100000
H     -0.84200000     16.87000000      0.40400000
O     10.11800000     -3.76600000     13.49900000
H     10.19700000     -4.71800000     13.43700000
H     11.00100000     -3.44100000     13.32500000
O     -0.26400000      3.81900000     15.46200000
H      0.29700000      3.05600000     15.32700000
H      0.34200000      4.55900000     15.49500000
O     -5.48300000     14.72400000     -2.32400000
H     -4.97400000     14.06700000     -2.79900000
H     -5.50000000     14.40800000     -1.42100000
O     11.08700000     12.43900000     -2.15900000
H     10.63300000     12.89200000     -2.86900000
H     11.99400000     12.73800000     -2.22600000
O      5.99800000    -11.04300000      5.25000000
H      5.93300000    -10.71700000      6.14800000
H      5.13900000    -11.42500000      5.07200000
O    -10.54000000     -0.98500000      0.15400000
H    -10.04300000     -0.33300000     -0.34100000
H    -11.31500000     -1.15300000     -0.38300000
O     11.34000000      1.01000000     -1.00700000
H     11.77600000      1.55000000     -1.66600000
H     11.48200000      0.11100000     -1.30300000
O     -8.91200000      8.42100000     11.27400000
H     -8.95000000      8.96200000     12.06300000
H     -8.29000000      8.87300000     10.70400000
O      9.33800000    -11.81800000     -8.73400000
H      8.75400000    -11.96500000     -7.99000000
H      9.71600000    -12.67900000     -8.91600000
O     -1.11300000    -11.46200000     -5.29100000
H     -0.68400000    -12.10800000     -4.72900000
H     -1.60900000    -11.98500000     -5.92100000
O    -16.14300000     -7.76700000     -1.96200000
H    -16.18600000     -8.54100000     -2.52300000
H    -15.20800000     -7.63400000     -1.80800000
O     -0.40600000     11.19000000      1.84300000
H     -0.90700000     12.00300000      1.78200000
H      0.05800000     11.25700000      2.67800000
O      0.15400000     12.91600000     -2.76700000
H     -0.37900000     12.43500000     -2.13400000
H      1.05700000     12.74000000     -2.50200000
O      4.14000000     -1.55100000      2.51700000
H      3.71200000     -1.80000000      3.33700000
H      4.89600000     -2.13400000      2.45600000
O     15.23500000     -0.44300000      5.52600000
H     14.72600000      0.23200000      5.97400000
H     15.39100000     -1.10900000      6.19600000
O     -3.17600000      3.87700000     -2.35600000
H     -4.03200000      4.22300000     -2.60800000
H     -2.57100000      4.60500000     -2.50000000
O     15.29800000     -9.43700000      1.45100000
H     16.23000000     -9.46200000      1.66800000
H     15.26200000     -9.67100000      0.52300000
O     -3.61300000      3.88400000     12.40200000
H     -4.56300000      3.94300000     12.29600000
H     -3.31100000      3.43800000     11.61100000
O     -0.17200000     17.57800000      2.15700000
H      0.16400000     18.43300000      2.42700000
H     -0.20700000     17.06800000      2.96600000
O      3.72300000     -3.80800000      8.02500000
H      3.39600000     -4.65600000      7.72400000
H      3.11100000     -3.54600000      8.71300000
O     -3.17700000     -8.88200000     -8.21900000
H     -3.40500000     -9.50100000     -7.52500000
H     -4.01900000     -8.56200000     -8.54100000
O    -10.15900000      0.14600000      2.43500000
H     -9.24800000      0.43300000      2.36800000
H    -10.36800000     -0.19200000      1.56400000
O      8.43800000     -2.26900000    -12.81500000
H      8.05800000     -3.13000000    -12.98700000
H      8.46300000     -2.20400000    -11.86000000
O      2.66900000    -12.62700000     -5.04400000
H      2.84700000    -12.21600000     -4.19800000
H      1.74000000    -12.85700000     -5.00800000
O     -2.28300000     -5.24800000      0.35000000
H     -2.68900000     -4.77300000     -0.37500000
H     -2.97500000     -5.82300000      0.67700000
O     12.31700000     -9.15400000     -0.69800000
H     12.28400000     -9.92900000     -1.25800000
H     13.09400000     -8.67900000     -0.99200000
O      8.66900000     -6.60900000     -8.46900000
H      9.53600000     -6.42400000     -8.83000000
H      8.38100000     -7.39700000     -8.92900000
O     -6.08600000    -14.60100000      7.12700000
H     -5.26500000    -15.06600000      6.96600000
H     -6.40800000    -14.37200000      6.25500000
O    -16.65900000     -5.39500000     -1.22300000
H    -16.77600000     -5.47500000     -0.27700000
H    -16.66900000     -6.29700000     -1.54300000
O      4.11700000      3.45200000     14.88200000
H      4.02300000      4.36700000     15.15000000
H      4.16200000      2.96500000     15.70500000
O     15.72600000      2.73000000      6.66400000
H     15.12900000      3.47600000      6.72100000
H     15.39500000      2.10900000      7.31300000
O     -0.51000000      2.94100000      5.65500000
H      0.24400000      3.53000000      5.62200000
H     -1.07400000      3.23500000      4.94000000
O     12.52800000      0.40200000      2.58000000
H     13.26100000      0.27400000      1.97800000
H     12.93400000      0.70900000      3.39100000
O      2.07000000    -17.71400000     -1.09600000
H      1.65100000    -17.70500000     -1.95700000
H      1.70600000    -18.48600000     -0.66100000
O     12.47300000     -9.83500000      1.85600000
H     12.22600000     -9.39100000      1.04500000
H     13.39100000     -9.60100000      1.98700000
O      2.82200000     11.96400000     12.69400000
H      3.27400000     11.18800000     12.36200000
H      1.99400000     11.98100000     12.21400000
O     -4.05600000     13.86000000    -10.54100000
H     -3.80400000     12.97800000    -10.81400000
H     -3.23900000     14.35900000    -10.56300000
O     -9.51100000    -10.60300000      6.12100000
H     -9.44600000    -11.12100000      5.31900000
H     -8.75300000    -10.01800000      6.09000000
O     -0.57400000     -1.53800000      5.82000000
H     -1.30400000     -1.29400000      6.39000000
H     -0.14300000     -0.70800000      5.61400000
O     -6.44300000     -7.13100000     -2.83200000
H     -6.49600000     -7.02600000     -1.88200000
H     -7.29700000     -6.84100000     -3.15400000
O     -5.90600000     14.05300000      3.01100000
H     -6.63100000     14.22300000      3.61400000
H     -5.50900000     13.24500000      3.33600000
O     -0.32700000     11.38500000    -12.98500000
H     -0.79900000     10.94400000    -13.69200000
H      0.44300000     10.83700000    -12.83400000
O      2.17000000      1.34900000    -15.30300000
H      2.75900000      0.93700000    -14.67100000
H      2.08800000      2.25300000    -14.99900000
O      7.53800000      1.68400000    -16.47400000
H      7.31200000      2.42200000    -15.90800000
H      7.39000000      2.00900000    -17.36200000
O     -2.98100000      8.81700000     10.97000000
H     -2.40100000      9.37800000     11.48500000
H     -3.47600000      9.42400000     10.42000000
O     -3.45300000      6.66000000     13.58500000
H     -3.69500000      6.37100000     12.70600000
H     -3.39500000      5.85200000     14.09500000
O     -0.53600000      4.91100000      7.96900000
H      0.04900000      4.28500000      7.54400000
H     -0.54400000      5.66700000      7.38200000
O     14.30400000     -7.79500000     -1.52300000
H     14.38300000     -7.88400000     -2.47300000
H     15.19400000     -7.60800000     -1.22500000
O     -1.26300000    -13.79200000      3.43300000
H     -0.63800000    -13.32500000      2.87900000
H     -1.00000000    -13.57500000      4.32700000
O      0.01100000     16.17400000      4.54600000
H      0.03500000     16.68800000      5.35300000
H     -0.69800000     15.54600000      4.68300000
O    -11.51500000     -3.15500000      8.86300000
H    -11.47400000     -3.56300000      9.72900000
H    -11.68400000     -3.88300000      8.26400000
O     -6.67100000     -1.76700000      8.23500000
H     -7.36500000     -1.27700000      7.79200000
H     -6.27500000     -1.13400000      8.83300000
O      0.00700000    -16.19900000      2.72900000
H      0.77900000    -16.24600000      3.29400000
H     -0.41700000    -15.37600000      2.97100000
O     13.75300000      4.89400000      5.73700000
H     13.20800000      4.74500000      4.96500000
H     14.08200000      5.78600000      5.63000000
O      6.67400000     11.89400000     -2.69000000
H      7.04900000     11.93900000     -3.56900000
H      6.63200000     10.95800000     -2.49500000
O     -7.03100000     -1.71100000      3.58800000
H     -6.57800000     -2.26600000      4.22300000
H     -7.95900000     -1.91000000      3.71500000
O      9.27800000     -0.29200000     -0.03300000
H      9.86200000     -1.04900000      0.02500000
H      9.64800000      0.24300000     -0.73500000
O     -3.72500000     -4.06000000    -17.16700000
H     -4.17400000     -4.80300000    -17.56900000
H     -3.81100000     -4.20800000    -16.22500000
O     -7.13500000    -12.91700000     -4.20600000
H     -7.03900000    -13.21800000     -3.30200000
H     -7.15000000    -11.96200000     -4.13900000
O    -14.19300000     -6.69800000      6.50300000
H    -14.44400000     -6.83300000      7.41800000
H    -14.68100000     -5.92000000      6.23400000
O    -11.50900000    -12.41800000      1.28600000
H    -11.96000000    -13.12000000      1.75600000
H    -12.14200000    -12.12200000      0.63300000
O    -11.14700000      4.81200000     -4.79500000
H    -11.15100000      5.67500000     -4.37900000
H    -11.46500000      4.21800000     -4.11500000
O      7.86300000     13.00900000     -7.13200000
H      8.13000000     13.92800000     -7.10300000
H      6.90800000     13.03900000     -7.19400000
O    -14.87400000     -3.87100000      6.34500000
H    -15.08000000     -3.48400000      7.19600000
H    -15.55200000     -3.53400000      5.75900000
O     -9.06900000      9.12700000      2.58900000
H     -8.28600000      9.63000000      2.81300000
H     -9.21200000      9.30900000      1.66000000
O     11.80700000      5.36100000      9.09400000
H     11.47700000      5.56300000      9.96900000
H     11.12500000      5.68000000      8.50200000
O      2.37100000     -6.47200000      9.62000000
H      3.09100000     -6.62600000     10.23100000
H      2.26100000     -5.52100000      9.61300000
O     -3.35000000     16.25000000      3.03000000
H     -2.97600000     17.01700000      3.46400000
H     -4.28900000     16.30900000      3.20600000
O     -5.46200000     -9.59700000     -3.50400000
H     -5.78600000    -10.05400000     -2.72800000
H     -6.00800000     -8.81300000     -3.56600000
O      9.09600000      8.96500000      5.43900000
H      8.93100000      9.70000000      6.03000000
H      9.81500000      8.48500000      5.84900000
O     -1.02000000     10.99500000     -1.20700000
H     -1.49300000     11.31300000     -0.43700000
H     -1.50600000     10.21800000     -1.48200000
O    -15.88100000      4.96700000     -2.18100000
H    -16.07700000      4.16100000     -1.70300000
H    -15.46200000      4.67100000     -2.98900000
O      0.61700000      4.25300000    -14.14400000
H      0.21900000      4.81100000    -14.81200000
H     -0.03900000      3.57800000    -13.97300000
O      5.01200000     -6.06100000    -14.76800000
H      4.11000000     -6.38200000    -14.74300000
H      5.37300000     -6.42500000    -15.57600000
O    -10.44100000      5.64900000     -7.30100000
H    -10.74400000      5.54600000     -6.39900000
H     -9.80100000      6.35900000     -7.25900000
O     -1.32900000     -7.33900000      4.59200000
H     -1.97800000     -6.82500000      4.11100000
H     -1.80100000     -8.12400000      4.86800000
O     -3.68400000     -1.90600000     -9.88800000
H     -3.22300000     -1.09300000    -10.09400000
H     -3.00700000     -2.58200000     -9.92600000
O     -6.96900000     -1.92200000     -0.76900000
H     -7.02700000     -0.97300000     -0.65500000
H     -7.68900000     -2.27100000     -0.24300000
O     -5.44800000      6.53100000     -9.25100000
H     -4.79200000      6.63700000     -8.56200000
H     -6.11400000      7.18800000     -9.05100000
O     -8.80400000     -6.32900000     -8.33200000
H     -8.82600000     -7.16600000     -8.79500000
H     -7.87300000     -6.11300000     -8.27300000
O      3.40400000     -2.93400000     -3.34700000
H      3.95500000     -3.69700000     -3.51800000
H      2.83200000     -2.87400000     -4.11300000
O     11.34900000      0.50300000     13.32400000
H     10.43600000      0.33300000     13.55400000
H     11.34200000      1.38400000     12.95000000
O     15.17100000     -1.69400000     10.13000000
H     14.85900000     -2.39200000     10.70500000
H     14.54700000     -0.98000000     10.25900000
O    -14.75200000     -5.67400000     -4.55300000
H    -14.55900000     -5.22500000     -3.73000000
H    -14.08900000     -6.36200000     -4.61300000
O     12.03100000    -11.84200000     -6.33300000
H     11.99700000    -10.95400000     -5.97800000
H     12.92000000    -11.92800000     -6.67800000
O     -0.30900000     -2.68100000     16.23500000
H     -0.34700000     -1.78800000     16.57600000
H     -1.01100000     -2.72000000     15.58600000
O     -1.70500000    -14.84400000      7.26700000
H     -0.99500000    -14.22300000      7.10400000
H     -2.09100000    -14.55400000      8.09300000
O     -0.28000000     -9.76600000    -12.78200000
H      0.48000000     -9.81900000    -13.36200000
H     -0.76200000    -10.57700000    -12.94300000
O     -8.71500000    -11.94100000    -10.16700000
H     -8.66400000    -12.70200000     -9.58900000
H     -8.07500000    -12.12000000    -10.85600000
O      7.12100000      9.13900000     -8.51600000
H      6.76100000      9.91400000     -8.94800000
H      6.56400000      8.42000000     -8.81300000
O      3.83900000    -13.89900000     -9.82900000
H      4.76100000    -14.08000000     -9.64500000
H      3.56600000    -13.31200000     -9.12500000
O    -12.55500000      9.59600000      6.21900000
H    -13.22400000      9.17900000      6.76200000
H    -11.92400000      8.89900000      6.03900000
O     10.98500000     12.90000000     -7.65900000
H     10.25500000     12.31800000     -7.87300000
H     11.36200000     13.13300000     -8.50700000
O     11.64800000      3.05300000     12.18700000
H     11.94300000      3.92000000     12.46300000
H     10.69300000      3.12000000     12.16600000
O     -2.84200000    -12.95800000      9.31000000
H     -3.57100000    -12.71600000      8.73800000
H     -2.26700000    -12.19300000      9.30200000
O      2.33300000     -3.95800000     13.74300000
H      3.19700000     -4.04200000     13.33900000
H      2.39900000     -4.46100000     14.55500000
O      5.26800000     -4.51500000     14.85800000
H      5.33400000     -4.14400000     15.73800000
H      5.53600000     -5.42800000     14.96200000
O    -10.67500000      4.51500000      2.39500000
H    -10.02900000      5.22000000      2.44200000
H    -11.52100000      4.96000000      2.43800000
O     -2.42300000     -5.19200000      9.69900000
H     -2.14100000     -5.71800000      8.95100000
H     -2.93400000     -4.48100000      9.31300000
O    -11.32700000     -4.88900000      3.29700000
H    -11.14100000     -4.09500000      3.79700000
H    -11.50800000     -5.55400000      3.96200000
O      5.51700000     -5.41000000    -10.66200000
H      4.78200000     -5.35400000    -10.05100000
H      5.62500000     -6.34700000    -10.82100000
O    -13.71400000     -0.47600000     -9.11600000
H    -13.14200000      0.18800000     -9.50100000
H    -14.59800000     -0.19900000     -9.35700000
O    -14.61900000      8.01200000     -3.60200000
H    -15.17600000      8.26500000     -2.86600000
H    -13.74500000      8.31400000     -3.35700000
O      1.85700000      4.54300000      6.36700000
H      1.97600000      5.47800000      6.53400000
H      2.11200000      4.11900000      7.18600000
O     -0.48200000      1.29500000     14.38800000
H     -1.15100000      0.62500000     14.24500000
H      0.29100000      0.96100000     13.93300000
O     -9.28500000      0.56300000     -1.88500000
H     -8.81800000     -0.08000000     -2.41900000
H    -10.06000000      0.78500000     -2.40100000
O     -6.20000000      0.38500000      5.56100000
H     -6.80200000      0.04200000      4.90100000
H     -5.82500000     -0.39400000      5.97100000
O    -14.19400000     -7.03700000      1.58600000
H    -13.65600000     -6.26000000      1.73600000
H    -15.06800000     -6.69200000      1.40300000
O      7.59600000     11.26000000     -5.10000000
H      8.10200000     10.54100000     -5.47700000
H      7.63500000     11.95300000     -5.75900000
O     -2.14300000     -3.14200000     14.41700000
H     -2.43200000     -4.05400000     14.44800000
H     -1.88900000     -3.00200000     13.50500000
O     -8.03700000     -0.52600000     13.88900000
H     -8.70400000     -1.21300000     13.89400000
H     -8.46200000      0.22300000     14.30500000
O     -8.73700000     -0.27800000      7.30000000
H     -8.72100000      0.41700000      6.64200000
H     -9.62500000     -0.63200000      7.25400000
O     -4.96400000    -15.78500000     -0.51800000
H     -4.26000000    -15.67100000      0.12000000
H     -5.09000000    -16.73300000     -0.57000000
O      5.06000000    -10.48600000    -14.10100000
H      4.73000000    -11.38400000    -14.05500000
H      4.68000000    -10.05200000    -13.33700000
O     10.23400000    -11.91500000      2.07600000
H      9.60000000    -11.85800000      2.79100000
H     10.66600000    -11.06100000      2.07100000
O     -1.82600000     -2.35700000     -4.09400000
H     -2.09700000     -2.57800000     -4.98500000
H     -1.70000000     -3.20300000     -3.66600000
O     -6.63600000      4.51100000     -0.50300000
H     -7.55300000      4.28700000     -0.34600000
H     -6.14100000      3.83500000     -0.03800000
O     -1.26600000     10.45100000     12.57500000
H     -1.05000000     10.34900000     13.50200000
H     -1.17900000     11.39000000     12.41000000
O     -8.29300000      9.22300000     -3.71800000
H     -8.91700000      9.88400000     -4.01900000
H     -8.15600000      9.42700000     -2.79300000
O     14.40700000      5.28400000      1.51300000
H     13.55500000      5.65400000      1.28200000
H     15.04100000      5.84500000      1.06700000
O     18.28700000      2.96200000      1.69200000
H     17.70400000      2.38900000      2.18900000
H     18.99800000      2.39000000      1.40400000
O     -4.12500000     -3.13700000      8.60600000
H     -5.05900000     -2.94800000      8.51800000
H     -3.71900000     -2.68700000      7.86500000
O    -13.15100000     10.18000000     -2.39200000
H    -12.50700000      9.88700000     -1.74700000
H    -13.53800000     10.96500000     -2.00400000
O      0.81900000    -18.27100000      1.17600000
H      0.51100000    -17.41200000      1.46600000
H      1.71700000    -18.32700000      1.50500000
O      5.98200000      8.43200000     13.95900000
H      6.88400000      8.11200000     13.93200000
H      5.49100000      7.73200000     14.38800000
O    -14.41800000     -6.11400000     -8.94600000
H    -13.95300000     -5.74100000     -9.69400000
H    -13.82700000     -5.97900000     -8.20500000
O      1.95000000     13.56000000      3.53600000
H      2.25500000     12.93600000      4.19400000
H      1.02100000     13.35500000      3.42400000
O     -4.91300000     -5.08000000    -11.28300000
H     -5.55600000     -4.39600000    -11.09900000
H     -5.42700000     -5.88600000    -11.33000000
O     10.07600000      4.74400000      2.02300000
H     10.44000000      3.95300000      1.62600000
H      9.33000000      4.97000000      1.46700000
O      8.78200000      1.07500000      2.15500000
H      9.33700000      1.79200000      1.84700000
H      8.87900000      0.39400000      1.49000000
O     -3.18800000      1.29300000     10.39200000
H     -2.87500000      0.38800000     10.40500000
H     -2.46500000      1.79200000     10.01300000
O     -1.15500000      3.17200000     10.36100000
H     -0.57100000      3.51400000     11.03800000
H     -0.74900000      3.44000000      9.53700000
O     -3.98300000      9.13500000     -0.12800000
H     -4.67700000      8.51600000      0.09900000
H     -3.35900000      8.61800000     -0.63600000
O     14.86100000     -0.07300000     -7.95900000
H     15.72300000      0.25200000     -7.69800000
H     14.95200000     -1.02600000     -7.94700000
O      3.15900000     13.07600000      1.05400000
H      2.80200000     13.42300000      1.87200000
H      3.42800000     12.18300000      1.27000000
O     -1.35500000     -3.49100000     11.34500000
H     -1.90100000     -4.00500000     10.75100000
H     -0.93700000     -4.14100000     11.90900000
O     -9.93800000      9.16900000    -10.18400000
H     -9.75500000      8.47400000    -10.81500000
H     -9.07900000      9.40900000     -9.83500000
O     -3.58600000     13.18800000     -3.63600000
H     -3.46300000     12.27000000     -3.87700000
H     -2.85100000     13.64400000     -4.04600000
O     13.21600000      2.01100000     -2.70300000
H     13.56900000      2.21700000     -1.83800000
H     13.46600000      2.75700000     -3.24800000
O     -6.87100000     -1.91800000    -15.38000000
H     -7.53200000     -2.48000000    -14.97600000
H     -6.12800000     -1.95200000    -14.77700000
O     13.41100000     -3.83200000      2.82200000
H     14.08000000     -3.18200000      3.03500000
H     13.78000000     -4.66300000      3.12300000
O     -1.34800000     -6.77300000      7.34800000
H     -1.39100000     -7.44100000      8.03300000
H     -0.99300000     -7.23200000      6.58700000
O     10.18700000     -0.98300000     -7.70300000
H      9.56600000     -0.29600000     -7.46300000
H     10.55300000     -1.27700000     -6.86800000
O     14.11100000     -5.77100000     -5.76900000
H     13.31100000     -5.82100000     -6.29300000
H     13.81400000     -5.88300000     -4.86600000
O     -2.84300000     -6.19200000     -4.23700000
H     -2.32400000     -6.97500000     -4.42100000
H     -3.06700000     -5.84400000     -5.10000000
O     -2.65900000     -8.49400000    -13.66600000
H     -1.77500000     -8.70300000    -13.36500000
H     -2.74500000     -7.55200000    -13.52300000
O    -11.83900000      7.73900000     10.02500000
H    -11.67500000      7.20100000      9.25000000
H    -10.98300000      7.81900000     10.44600000
O     -8.82500000     -0.72500000    -12.95700000
H     -9.31300000      0.06900000    -12.73900000
H     -8.73100000     -1.18500000    -12.12300000
O      3.44200000     -9.59000000     -5.18800000
H      2.48700000     -9.52300000     -5.20800000
H      3.62300000    -10.20700000     -4.47900000
O     -4.92200000    -12.34800000      7.69400000
H     -4.82600000    -11.71300000      6.98300000
H     -5.06600000    -13.18400000      7.25100000
O     -9.63600000      1.32000000      5.23400000
H     -9.88200000      0.62200000      4.62600000
H    -10.42900000      1.48100000      5.74600000
O     -5.04900000      1.01800000    -14.04900000
H     -4.70300000      1.71500000    -13.49200000
H     -5.80800000      1.41000000    -14.48100000
O      6.60000000     11.19500000      6.27500000
H      6.59300000     11.93100000      5.66400000
H      7.51100000     11.13200000      6.56300000
O    -14.65200000      4.76600000     -9.19500000
H    -15.24900000      5.44400000     -9.51000000
H    -13.84100000      4.91800000     -9.68000000
O     -9.78600000      9.46300000      7.65400000
H     -9.50000000      8.72900000      8.19700000
H     -9.93400000      9.07900000      6.79000000
O     -2.80300000     16.32000000      7.33300000
H     -2.01300000     15.93600000      7.71200000
H     -3.19300000     16.82200000      8.04900000
O     -7.69500000      3.18100000     -6.80800000
H     -7.60600000      4.11200000     -6.60700000
H     -7.13600000      2.74300000     -6.16500000
O     -5.71900000     -1.29600000     12.46200000
H     -6.32400000     -0.95200000     13.11900000
H     -5.38500000     -2.10700000     12.84600000
O      0.83100000    -13.77300000      8.92700000
H      0.95100000    -13.38400000      8.06000000
H      0.37600000    -13.09900000      9.43100000
O      4.10900000     10.59900000      7.58700000
H      4.94900000     10.69600000      7.13900000
H      3.47500000     11.01000000      6.99900000
O     -9.98700000     -9.81100000     -5.45600000
H    -10.11700000    -10.70200000     -5.12900000
H    -10.64700000     -9.70900000     -6.14200000
O      0.64400000     -0.17500000      8.88500000
H      0.44400000      0.05000000      7.97600000
H      0.91000000     -1.09400000      8.85100000
O     -6.30500000     -4.29900000      2.36700000
H     -5.84800000     -4.32200000      1.52700000
H     -7.08800000     -3.77400000      2.20000000
O      4.03300000      9.33400000     12.33700000
H      4.29500000      8.99300000     11.48200000
H      4.72600000      9.04800000     12.93200000
O     11.88000000     12.02900000      6.46300000
H     11.68200000     12.86100000      6.89300000
H     11.75900000     12.20600000      5.53000000
O     11.12700000     -4.06800000     -2.28900000
H     11.12100000     -4.76300000     -1.63000000
H     10.20300000     -3.92400000     -2.49400000
O     10.72700000    -12.23400000     -2.33600000
H     10.18100000    -12.31800000     -3.11800000
H     10.11600000    -11.97700000     -1.64400000
O      5.37900000    -16.38300000     -6.65000000
H      4.54500000    -15.91400000     -6.61900000
H      5.17900000    -17.19600000     -7.11500000
O      4.48000000     13.74900000      6.32400000
H      5.32600000     13.81900000      6.76800000
H      4.70400000     13.62400000      5.40200000
O     -2.74800000      8.09200000     15.90100000
H     -2.53600000      7.57300000     15.12500000
H     -3.68200000      7.93800000     16.04500000
O      1.84200000    -10.93600000     -9.50400000
H      2.08000000    -10.02500000     -9.33200000
H      2.14000000    -11.41200000     -8.72900000
O    -13.58000000      1.49700000     10.32300000
H    -13.76200000      0.88700000      9.60800000
H    -12.86400000      1.08800000     10.81000000
O     16.05900000     -2.36100000      7.31200000
H     15.83700000     -2.14600000      8.21700000
H     15.77900000     -3.27000000      7.20500000
O      3.43500000    -12.01600000     -7.52600000
H      3.14200000    -12.10000000     -6.61900000
H      4.39000000    -11.98900000     -7.46800000
O      5.50300000     -8.02500000      8.12800000
H      6.01400000     -7.28700000      8.46000000
H      4.87300000     -7.62900000      7.52500000
O    -12.81500000      8.35000000      2.06200000
H    -12.93900000      7.57100000      2.60400000
H    -12.12200000      8.84200000      2.50300000
O      0.18100000     -6.51700000      0.50600000
H     -0.50000000     -5.84700000      0.44100000
H     -0.29300000     -7.31800000      0.72800000
O     -2.14000000    -11.30000000     12.19300000
H     -2.62000000    -10.68400000     11.64000000
H     -2.41700000    -11.08800000     13.08500000
O     11.47000000      5.77000000     12.90000000
H     10.93300000      6.30700000     12.31700000
H     12.36900000      6.04500000     12.71900000
O     -1.44900000      5.97500000     11.06500000
H     -1.70400000      5.23300000     10.51700000
H     -2.09100000      5.98000000     11.77500000
O     -0.81800000      7.65500000     13.98400000
H     -1.64500000      7.78000000     13.51800000
H     -0.14800000      7.71700000     13.30300000
O     13.05100000    -10.68700000      5.85600000
H     12.82900000    -11.29800000      6.55800000
H     13.65900000    -11.17300000      5.29900000
O     -7.51500000    -11.88100000     -7.17900000
H     -8.03000000    -12.07900000     -6.39700000
H     -7.44500000    -12.71900000     -7.63700000
O      7.41800000    -15.34300000      2.55500000
H      7.30400000    -16.05500000      3.18400000
H      8.33200000    -15.07700000      2.65700000
O      3.67700000     -5.12600000      4.83900000
H      3.28100000     -4.53000000      5.47500000
H      3.33400000     -4.83600000      3.99400000
O     -5.33300000     -7.13700000     13.68400000
H     -4.91000000     -6.94000000     12.84800000
H     -5.75200000     -7.98700000     13.54500000
O    -10.49900000      5.04300000      5.35300000
H     -9.98900000      4.54000000      5.98700000
H    -10.46600000      4.52200000      4.55100000
O      3.28400000      4.00000000    -14.42400000
H      2.32900000      4.03600000    -14.37000000
H      3.57000000      3.86300000    -13.52100000
O     -3.15400000     -4.11600000      3.08100000
H     -3.24700000     -3.70000000      2.22400000
H     -3.96500000     -4.61100000      3.19700000
O     -3.52800000     -1.43400000     17.16800000
H     -4.28000000     -0.85000000     17.27200000
H     -2.83100000     -1.02000000     17.67700000
O     -9.72500000    -11.52200000      3.26400000
H     -9.99000000    -10.60600000      3.18000000
H    -10.40800000    -12.01200000      2.80600000
O      6.59500000      1.38000000      3.95500000
H      6.52000000      2.03300000      3.25900000
H      7.04600000      0.64200000      3.54400000
O      5.60000000    -10.27000000      2.09300000
H      5.15800000     -9.83600000      1.36300000
H      6.01300000     -9.55700000      2.58100000
O     -2.07700000     -4.66100000     17.56600000
H     -1.55400000     -4.06000000     17.03500000
H     -2.37600000     -4.13000000     18.30400000
O      5.17100000     14.57700000     -2.84400000
H      5.96000000     14.04500000     -2.94800000
H      5.03600000     14.97500000     -3.70400000
O     -6.34000000     10.08100000     12.19900000
H     -6.75500000     10.69800000     12.80200000
H     -6.07500000     10.61800000     11.45200000
O      6.38800000     -4.55100000      4.48400000
H      6.35200000     -3.69500000      4.91100000
H      5.52700000     -4.93600000      4.64700000
O     -6.53900000    -13.67800000     -1.53300000
H     -6.04200000    -14.48800000     -1.42200000
H     -7.36600000    -13.84100000     -1.07900000
O     10.11600000     13.69700000     -4.49400000
H      9.46100000     13.30600000     -5.07300000
H     10.44400000     14.45400000     -4.98000000
O     -6.57800000     11.50300000     -8.04400000
H     -6.45300000     10.58700000     -7.79900000
H     -6.88000000     11.46900000     -8.95200000
O      1.10500000    -13.07500000    -11.58200000
H      1.52700000    -12.92900000    -12.42800000
H      1.72200000    -12.71900000    -10.94200000
O     -0.49900000     11.88100000      4.69800000
H      0.37600000     12.14400000      4.98500000
H     -1.06400000     12.61100000      4.95100000
O      7.34600000     -7.09000000      1.82200000
H      6.68000000     -7.50000000      1.27000000
H      7.08100000     -7.30400000      2.71600000
O      6.48700000      7.34300000     -5.82400000
H      6.92500000      8.17500000     -5.64500000
H      6.47900000      6.89000000     -4.98100000
O     10.39200000      6.95500000      7.16300000
H     10.88000000      6.62300000      6.40900000
H      9.47300000      6.88200000      6.90400000
O     10.82400000      0.52800000     -4.09900000
H     10.92200000     -0.40500000     -4.28900000
H     11.68100000      0.90400000     -4.30100000
O     -4.41400000     -4.44100000    -14.20300000
H     -5.20200000     -4.97900000    -14.12800000
H     -4.60700000     -3.66100000    -13.68100000
O     -0.74300000      8.74700000     -7.99100000
H      0.13300000      8.42900000     -7.77000000
H     -0.91100000      9.44500000     -7.35700000
O    -13.11600000     -4.32700000     -6.91700000
H    -12.33400000     -4.17400000     -6.38700000
H    -13.84100000     -4.27200000     -6.29600000
O     -7.69100000      0.85600000    -15.27100000
H     -8.29700000      0.26600000    -14.82300000
H     -7.15100000      0.27900000    -15.81200000
O    -12.35300000     11.12600000     -5.64900000
H    -12.53500000     11.88200000     -5.08900000
H    -12.74200000     11.35500000     -6.49300000
O     13.91900000      3.33900000     -5.00700000
H     14.73200000      3.68400000     -5.37600000
H     13.37700000      4.11400000     -4.85700000
O     -3.12000000     11.70200000    -12.00000000
H     -2.38200000     11.09800000    -11.92400000
H     -3.70000000     11.29200000    -12.64300000
O     13.19200000     -8.10100000      5.42200000
H     12.62000000     -7.94500000      4.67000000
H     13.07700000     -9.03000000      5.62200000
O      3.27200000     11.06800000      3.89700000
H      3.63000000     10.81200000      3.04700000
H      3.31500000     10.27000000      4.42400000
O     -3.87400000     -3.73500000     -7.02600000
H     -3.77800000     -4.68500000     -6.96800000
H     -4.80100000     -3.60000000     -7.22600000
O     11.88600000      3.10400000      7.55500000
H     12.03700000      3.70000000      8.28900000
H     12.53500000      3.36000000      6.90100000
O      8.45400000      5.80100000     -1.90200000
H      9.17700000      5.20700000     -1.70300000
H      8.57400000      6.02600000     -2.82500000
O     -5.83400000      3.41100000    -11.44000000
H     -5.41900000      3.20500000    -10.60100000
H     -6.64700000      3.85700000    -11.20200000
O     11.73900000      3.69700000      4.11500000
H     11.19300000      3.49000000      3.35600000
H     11.13800000      3.66500000      4.85900000
O     15.10100000      2.95100000      2.74500000
H     14.94800000      3.76700000      2.26900000
H     14.32000000      2.84000000      3.28700000
O      7.56000000      2.35000000     15.91600000
H      6.76700000      2.87200000     16.03700000
H      7.43400000      1.58900000     16.48200000
O     17.30700000     -5.09400000     -3.36300000
H     16.97000000     -4.80700000     -2.51400000
H     18.12100000     -4.60300000     -3.47600000
O      4.52200000      6.20400000     15.17000000
H      3.91700000      6.38800000     15.88800000
H      5.39100000      6.32400000     15.55200000
O    -10.25000000      1.83500000      8.79800000
H    -10.02800000      2.23700000      9.63800000
H     -9.88700000      0.95100000      8.85300000
O     13.13700000     -5.59100000     -3.17700000
H     12.49700000     -4.90600000     -2.98500000
H     13.31500000     -5.99700000     -2.32900000
O      5.86000000      8.12700000     10.22800000
H      6.77600000      8.39300000     10.30700000
H      5.54500000      8.58000000      9.44600000
O     -6.66500000     -5.80100000      4.78400000
H     -5.83400000     -5.96500000      5.23100000
H     -6.43100000     -5.25100000      4.03700000
O    -12.38100000    -10.30900000     -7.15100000
H    -12.62400000    -11.07400000     -7.67200000
H    -12.84400000    -10.42700000     -6.32100000
O     -5.31800000      3.19300000      1.37600000
H     -5.77500000      2.91500000      2.16900000
H     -4.68200000      3.84100000      1.68100000
O      1.77200000    -10.61900000     -1.16600000
H      1.00700000    -10.17100000     -1.52700000
H      1.42400000    -11.14400000     -0.44600000
O    -13.20100000      0.03200000      5.40300000
H    -14.15700000      0.06100000      5.44700000
H    -12.91400000      0.76900000      5.94300000
O     -3.46200000      5.38800000      8.07800000
H     -2.61900000      4.95400000      8.21000000
H     -3.26700000      6.32100000      8.16400000
O      8.35900000    -11.13800000      8.11100000
H      8.47200000    -11.36700000      7.18800000
H      9.23100000    -11.24100000      8.49100000
O     -3.97800000     11.28500000      6.81200000
H     -3.93500000     11.94600000      6.12100000
H     -3.07300000     11.19200000      7.11000000
O     -4.01100000     10.61700000     -4.85100000
H     -4.14200000     11.09600000     -5.66900000
H     -4.63200000      9.88900000     -4.89700000
O    -13.17200000    -10.09700000     -4.30600000
H    -12.63500000    -10.40500000     -3.57600000
H    -12.96600000     -9.16500000     -4.37800000
O      2.73200000    -15.46700000     -6.12100000
H      2.77000000    -14.52600000     -5.95200000
H      2.91100000    -15.87000000     -5.27200000
O     -2.39600000     13.82000000     -0.71400000
H     -2.93000000     13.89800000     -1.50400000
H     -1.95900000     14.66800000     -0.63500000
O      8.63800000     -4.69400000      2.49200000
H      8.56700000     -4.67200000      3.44600000
H      8.24500000     -5.53000000      2.24200000
O      8.45900000    -11.49500000      4.48900000
H      7.51300000    -11.64200000      4.48800000
H      8.57600000    -10.68800000      3.98900000
O     -4.42300000      3.38200000     -5.99000000
H     -4.41800000      2.92400000     -5.15000000
H     -3.83000000      4.12200000     -5.86400000
O    -12.78300000      5.40800000      0.30300000
H    -12.90800000      4.86100000     -0.47200000
H    -12.14500000      4.93100000      0.83400000
O      5.06300000    -12.00300000     -0.50100000
H      5.26800000    -12.56400000      0.24800000
H      4.98500000    -11.12500000     -0.12800000
O      2.42200000     -2.70300000      4.95200000
H      2.50100000     -2.28000000      5.80700000
H      1.58000000     -2.40200000      4.61300000
O    -11.55200000     -9.22600000      6.84000000
H    -10.99900000     -9.98400000      6.65100000
H    -11.55400000     -8.72100000      6.02600000
O     -7.56900000     -8.54000000      6.81900000
H     -7.48300000     -7.69500000      6.37800000
H     -7.75800000     -8.31600000      7.73000000
O      7.24400000      3.32100000     -0.91800000
H      7.84000000      2.79700000     -1.45300000
H      7.41800000      4.22500000     -1.18100000
O      1.64100000      1.31200000     -7.69800000
H      1.51200000      1.39000000     -6.75300000
H      1.16200000      0.52000000     -7.94100000
O      4.03900000      1.51500000     -3.94500000
H      4.73600000      0.89700000     -3.72200000
H      3.75800000      1.87300000     -3.10200000
O      7.43500000     -5.11200000     12.62400000
H      8.36000000     -5.03200000     12.39000000
H      7.20700000     -4.25900000     12.99400000
O     -5.43600000      7.64300000     11.80600000
H     -5.87400000      8.49400000     11.78100000
H     -4.50200000      7.85500000     11.81500000
O     -6.91600000     -4.84700000     14.21200000
H     -6.29900000     -5.52500000     13.93600000
H     -6.50400000     -4.44600000     14.97700000
O      9.04400000      9.84200000      0.38700000
H      9.65700000     10.26100000     -0.21800000
H      8.59100000     10.57000000      0.81200000
O     -1.34600000      9.98400000    -15.13200000
H     -1.38300000      9.49300000    -15.95300000
H     -1.81400000      9.43400000    -14.50300000
O    -12.07500000      6.04600000     -9.42400000
H    -11.68700000      5.76900000     -8.59400000
H    -12.66600000      6.76000000     -9.18400000
O      3.12400000      6.18600000      1.60600000
H      4.02600000      6.50600000      1.58900000
H      3.18900000      5.30300000      1.96900000
O      8.68000000      7.61200000     14.12700000
H      9.01500000      7.15300000     13.35700000
H      9.45500000      8.00000000     14.53200000
O      2.90400000      8.71400000     -4.84600000
H      3.15200000      7.86200000     -4.48600000
H      2.27400000      9.06500000     -4.21700000
O      1.87400000     -8.35500000      7.21500000
H      2.48500000     -9.00600000      7.55900000
H      1.93700000     -7.62100000      7.82700000
O     -4.00200000     -4.07800000     -2.28400000
H     -3.19600000     -3.60000000     -2.47800000
H     -3.92000000     -4.89600000     -2.77500000
O    -15.78300000     -2.09200000     -0.50800000
H    -16.53100000     -1.57900000     -0.81300000
H    -16.14100000     -2.65300000      0.18000000
O      1.99000000      1.76400000     15.90300000
H      1.54700000      0.94400000     15.68600000
H      2.63600000      1.87900000     15.20600000
O     -6.13400000      4.61400000      8.83500000
H     -5.24000000      4.84600000      8.58300000
H     -6.45700000      4.08300000      8.10700000
O     -2.18700000    -12.40700000    -13.44400000
H     -1.87100000    -13.03900000    -14.08900000
H     -1.69400000    -12.60800000    -12.64900000
O      1.53300000     -9.99900000     11.51200000
H      1.07400000     -9.18600000     11.72200000
H      2.42400000     -9.86200000     11.83600000
O     -2.23900000      0.27700000    -10.32600000
H     -2.19600000      1.23200000    -10.27900000
H     -1.68100000      0.04800000    -11.06900000
O     10.37400000     -6.43800000     12.79300000
H     10.09200000     -6.67900000     11.91000000
H      9.99200000     -7.10900000     13.35800000
O      7.12200000     -8.11800000     11.70200000
H      6.94600000     -8.94400000     11.25100000
H      7.90400000     -7.77200000     11.27200000
O      7.30700000    -11.92400000     11.52200000
H      7.51300000    -12.70900000     11.01600000
H      6.66100000    -11.45800000     10.99000000
O     -8.57900000      6.93300000      7.96600000
H     -8.81700000      6.02100000      7.80200000
H     -8.07400000      7.19200000      7.19500000
O      3.36500000    -12.00500000      6.17600000
H      2.92800000    -11.45900000      5.52200000
H      3.14900000    -11.59400000      7.01300000
O     -4.72900000      8.26400000    -12.11700000
H     -5.22600000      8.99300000    -12.48900000
H     -5.24600000      7.98200000    -11.36300000
O      6.97800000     -4.96200000    -12.99200000
H      6.36800000     -5.39200000    -13.59200000
H      6.53300000     -4.98100000    -12.14500000
O      5.00900000      7.61400000    -15.01900000
H      5.30400000      8.49100000    -14.77300000
H      4.15000000      7.52500000    -14.60700000
O    -14.07500000      7.92300000      7.77600000
H    -14.95600000      7.66200000      8.04400000
H    -13.56700000      7.11200000      7.80400000
O      2.39100000      2.67800000     18.27900000
H      2.53500000      1.80300000     18.64000000
H      2.33300000      2.54100000     17.33400000
O     11.98600000     -6.01600000     -7.44400000
H     11.64400000     -6.11700000     -8.33200000
H     11.32600000     -5.49000000     -6.99200000
O      9.67400000     -3.12500000      0.52600000
H      9.27200000     -3.74200000      1.13800000
H     10.56900000     -3.01800000      0.84800000
O     -4.71000000      3.62900000     -8.62000000
H     -4.57800000      3.48700000     -7.68300000
H     -4.96900000      4.54800000     -8.69000000
O      7.91500000     14.24500000     -1.33100000
H      7.24900000     14.04300000     -0.67400000
H      8.11300000     13.40200000     -1.73900000
O      0.85500000    -13.08900000      0.07700000
H      1.53100000    -13.67700000     -0.25900000
H      1.08700000    -12.95600000      0.99600000
O    -12.09700000     -8.76900000      1.16200000
H    -12.45400000     -9.50600000      1.65700000
H    -12.86300000     -8.24600000      0.92500000
O     -7.78300000     -6.32900000    -11.58700000
H     -7.44600000     -6.76400000    -10.80400000
H     -8.42500000     -6.94200000    -11.94400000
O     -4.14300000     15.02500000     -6.04200000
H     -3.32500000     15.22100000     -5.58600000
H     -4.71700000     15.76200000     -5.83300000
O      4.33900000     -7.13400000     11.10600000
H      4.02800000     -7.51200000     11.92900000
H      5.27400000     -7.33400000     11.08900000
O     -4.33400000     -6.91500000      0.75500000
H     -5.18400000     -6.58900000      0.45900000
H     -3.97600000     -7.37500000     -0.00500000
O      9.49000000     -4.54800000     10.31100000
H     10.38000000     -4.45000000      9.97200000
H      9.27400000     -3.68700000     10.66800000
O      4.28100000    -14.62900000      6.38000000
H      3.98000000    -13.73600000      6.21000000
H      5.22500000    -14.54200000      6.51400000
O     -3.10500000     13.73000000      4.43700000
H     -2.59500000     14.06400000      3.69900000
H     -3.69400000     14.44900000      4.66500000
O     11.17200000     -7.44400000     -4.65800000
H     11.01000000     -6.59400000     -4.25000000
H     10.40700000     -7.59200000     -5.21500000
O      9.34200000    -10.04200000     11.79400000
H      9.50900000     -9.39600000     11.10800000
H      8.50400000    -10.43600000     11.55200000
O     -6.39300000     -3.49600000     -3.22300000
H     -5.54200000     -3.66700000     -2.82000000
H     -6.82000000     -2.87800000     -2.62900000
O     -3.55200000      5.29600000    -11.11700000
H     -4.18400000      5.45700000    -10.41600000
H     -3.06900000      6.11800000    -11.19800000
O     -8.90300000     -2.18100000    -10.54000000
H     -9.15100000     -3.09900000    -10.43500000
H     -7.99200000     -2.14400000    -10.24800000
O     -1.84900000      1.14000000    -16.70600000
H     -0.97200000      1.11000000    -17.08900000
H     -2.28500000      0.35800000    -17.04600000
O     12.87100000      0.13600000     10.69100000
H     12.06300000      0.02500000     10.18900000
H     12.59100000      0.55800000     11.50400000
O    -12.30900000     -7.48300000      4.60900000
H    -12.90700000     -7.38500000      5.35000000
H    -12.83600000     -7.90700000      3.93100000
O     11.31500000     -1.13600000    -13.63400000
H     10.55300000     -0.99600000    -13.07100000
H     10.98800000     -0.99000000    -14.52100000
O      5.35900000     13.06100000      3.67900000
H      5.64000000     13.05100000      2.76400000
H      4.63700000     12.43300000      3.71500000
O     15.45300000      5.31700000     -2.16300000
H     16.21600000      4.96300000     -2.61800000
H     15.03800000      5.89400000     -2.80400000
O      5.55000000      9.15200000      4.76700000
H      6.18300000      8.64700000      4.25700000
H      6.06700000      9.85500000      5.16100000
O      3.74500000      1.11000000      4.92000000
H      4.11800000      1.84800000      5.40000000
H      4.41400000      0.88100000      4.27400000
O      7.13300000    -11.97100000     -7.09600000
H      6.74000000    -12.47500000     -6.38300000
H      6.66700000    -11.13500000     -7.08400000
O    -10.75900000     14.44700000     -2.79200000
H    -10.97900000     13.72700000     -2.20100000
H    -10.84900000     15.23400000     -2.25400000
O    -15.80400000     -3.80500000      2.84400000
H    -15.95300000     -3.27500000      3.62700000
H    -16.35900000     -4.57500000      2.96600000
O      3.93100000      3.90100000      3.30200000
H      4.27900000      3.04900000      3.03700000
H      3.24800000      3.69300000      3.93900000
O      3.36400000    -12.12300000     -2.68300000
H      4.00700000    -12.35400000     -2.01300000
H      2.68300000    -11.64700000     -2.20700000
O      7.06400000     -8.97900000     -0.55800000
H      6.89700000     -9.91800000     -0.63800000
H      7.99800000     -8.88400000     -0.74600000
O      2.48200000     -6.02800000      1.89600000
H      1.87700000     -6.14400000      1.16400000
H      2.24500000     -6.71900000      2.51500000
O     13.84500000     -4.87800000     -0.01500000
H     14.19500000     -5.17200000      0.82600000
H     14.02200000     -3.93800000     -0.03200000
O     -9.53600000     -4.22800000      6.75600000
H    -10.19200000     -4.83000000      7.10900000
H     -9.35400000     -3.62400000      7.47600000
O     -6.88700000     13.92800000      7.55800000
H     -7.33700000     14.74600000      7.77200000
H     -6.43000000     14.11300000      6.73800000
O      2.44100000     -7.34800000     -0.99500000
H      2.08300000     -8.12900000     -1.41700000
H      1.67200000     -6.85200000     -0.71600000
O      5.61400000     15.01500000      0.48100000
H      5.08300000     15.03000000      1.27700000
H      5.45200000     15.86400000      0.06900000
O      0.46400000    -17.59100000     -3.31500000
H      0.28600000    -18.51300000     -3.13300000
H     -0.40000000    -17.19800000     -3.43400000
O      3.22100000     -2.61300000     -7.35200000
H      2.39400000     -2.41600000     -6.91100000
H      3.72300000     -3.11300000     -6.70900000
O     -7.49500000      6.09300000     -6.24000000
H     -7.63900000      5.90900000     -5.31100000
H     -8.13600000      6.77100000     -6.45200000
O     11.68200000     -6.21300000     -0.62900000
H     12.37200000     -5.64700000     -0.28200000
H     11.84800000     -7.06600000     -0.22700000
O      7.36300000     -0.43500000     16.79100000
H      6.59200000     -0.66100000     16.27100000
H      7.87200000     -1.24500000     16.82900000
O     -6.29500000      7.11400000      0.31800000
H     -6.39900000      6.24900000     -0.07800000
H     -6.01900000      6.93400000      1.21700000
O     -0.04800000     -5.42400000     13.04100000
H      0.66500000     -4.89400000     13.39700000
H     -0.38000000     -5.91500000     13.79300000
O     16.90000000     -4.06600000     -0.81000000
H     16.75700000     -4.29100000      0.10900000
H     16.67700000     -3.13700000     -0.86700000
O      4.26700000     10.62200000     -8.36300000
H      4.55700000      9.74200000     -8.12100000
H      3.74100000     10.91300000     -7.61800000
O     10.27300000     10.06900000     -3.47200000
H     10.97800000     10.36900000     -4.04400000
H     10.11000000     10.80700000     -2.88500000
O     -0.86200000    -10.70400000     -9.28900000
H      0.07000000    -10.78000000     -9.49100000
H     -1.19200000    -10.06200000     -9.91800000
O     12.03200000     11.38700000     -5.26400000
H     11.60800000     12.22100000     -5.46800000
H     12.34700000     11.06700000     -6.10900000
O      3.80500000     12.09600000      9.53000000
H      4.67300000     12.38700000      9.81100000
H      3.98000000     11.44200000      8.85300000
O     -1.15100000      6.94400000      6.36700000
H     -0.98700000      7.63700000      5.72600000
H     -1.79400000      7.32100000      6.96700000
O     -0.38300000      7.42400000     -5.02300000
H      0.43600000      7.50600000     -5.51100000
H     -0.65900000      8.32600000     -4.86400000
O     -8.42800000      0.96100000     10.75100000
H     -7.70600000      0.81900000     10.13900000
H     -8.85400000      0.10700000     10.82200000
O     -2.88400000     -1.32700000     10.58100000
H     -3.23800000     -1.80500000      9.83100000
H     -2.52200000     -2.00600000     11.15000000
O      4.35600000     10.65300000      1.49400000
H      5.11900000     11.01500000      1.04400000
H      4.34800000      9.72800000      1.24700000
O      2.86000000      9.47100000    -10.34100000
H      3.53900000     10.09700000    -10.09000000
H      3.00000000      8.72100000     -9.76400000
O      4.60800000      6.04200000     -7.21400000
H      5.06900000      5.20300000     -7.19700000
H      5.13300000      6.61500000     -6.65500000
O      9.29300000      8.51200000     -5.41400000
H      9.85000000      9.03100000     -5.99400000
H      9.59200000      8.73500000     -4.53200000
O     16.79700000      0.99000000      3.64700000
H     16.38100000      1.83200000      3.46300000
H     16.08900000      0.44200000      3.98500000
O      2.50700000     -1.35400000    -16.38200000
H      2.66800000     -0.41100000    -16.41700000
H      2.71300000     -1.59800000    -15.48000000
O     -5.64700000      5.65200000     -2.70200000
H     -5.91600000      5.30800000     -1.85000000
H     -6.44100000      6.04500000     -3.06300000
O      4.48600000     -4.41800000     12.21600000
H      5.20600000     -4.72200000     12.76800000
H      4.25800000     -5.17700000     11.68000000
O     -5.16200000    -12.28300000      2.01700000
H     -5.32700000    -11.88800000      2.87300000
H     -5.37100000    -11.59100000      1.38900000
O      3.47200000     13.58900000     -9.34000000
H      2.70800000     13.08200000     -9.61700000
H      3.10500000     14.32900000     -8.85500000
O     15.77300000     -4.87600000      7.31200000
H     15.13200000     -5.53700000      7.57400000
H     16.61600000     -5.23700000      7.58700000
O      2.02000000      8.17900000     -0.23100000
H      2.33000000      7.52700000      0.39700000
H      1.15500000      8.43200000      0.09400000
O     11.16100000      9.07000000      2.39000000
H     11.33100000      9.89100000      2.85200000
H     10.52900000      9.30500000      1.71000000
O     -9.51900000    -11.24700000     -0.02200000
H    -10.16700000    -11.65500000      0.55200000
H     -9.01900000    -11.98100000     -0.37800000
O     12.72600000     -0.63500000     -9.55600000
H     13.40500000     -0.39800000     -8.92500000
H     11.96500000     -0.85300000     -9.01800000
O      8.62600000      2.74500000     12.47200000
H      8.21100000      2.39200000     11.68500000
H      7.97900000      3.35100000     12.83300000
O     -1.49800000    -12.90400000    -10.55100000
H     -0.80200000    -13.36000000    -11.02400000
H     -1.10500000    -12.06900000    -10.29400000
O     -1.13500000      7.18400000    -10.42300000
H     -1.02100000      6.28300000    -10.12000000
H     -1.11400000      7.71000000     -9.62300000
O    -12.38300000      2.60600000     12.89900000
H    -11.91200000      2.93000000     12.13100000
H    -12.13800000      1.68300000     12.95800000
O    -16.03600000      2.33100000     -1.56400000
H    -16.56600000      1.53600000     -1.62500000
H    -15.28800000      2.07900000     -1.02100000
O      8.04800000     -2.61800000     -6.22300000
H      7.88400000     -2.58500000     -5.28000000
H      8.04200000     -1.70200000     -6.49900000
O     -8.64400000     -7.85700000      9.36400000
H     -9.57400000     -7.85000000      9.13700000
H     -8.50000000     -8.71700000      9.75900000
O     13.09100000     -4.82200000      9.28100000
H     13.77100000     -4.92700000      9.94600000
H     13.40000000     -5.34100000      8.53900000
O     -8.59900000      6.36700000      3.16900000
H     -8.92400000      7.11100000      2.66200000
H     -8.31100000      6.74900000      3.99800000
O     -1.57000000      2.11000000     18.19200000
H     -1.27800000      2.62500000     17.44000000
H     -2.21500000      2.66700000     18.62700000
O     -6.77400000     -5.55100000     11.26500000
H     -7.51100000     -6.07400000     10.94800000
H     -7.01000000     -5.32500000     12.16400000
O     14.99100000     -0.43100000     -3.70300000
H     14.41800000     -0.93300000     -4.28200000
H     14.62200000      0.45200000     -3.70700000
O     10.72700000      4.90500000     -6.39300000
H     10.99000000      4.49800000     -7.21900000
H     11.55200000      5.12000000     -5.95800000
O    -10.35400000      8.31500000      4.90100000
H    -10.36600000      7.39000000      4.65700000
H    -10.09700000      8.77100000      4.09900000
O     10.15100000    -14.96200000     -3.34600000
H     11.05600000    -14.65000000     -3.33500000
H      9.65100000    -14.23300000     -3.71200000
O     -1.07400000     -3.14900000     -6.63700000
H     -1.97600000     -3.31900000     -6.90900000
H     -0.57600000     -3.13100000     -7.45400000
O      6.40500000     -8.09200000    -10.99700000
H      7.10900000     -8.65600000    -10.67800000
H      5.74800000     -8.69900000    -11.33900000
O      4.30700000      7.19700000     -9.38500000
H      4.85600000      6.61700000     -9.91300000
H      4.23800000      6.75600000     -8.53800000
O    -10.04500000      3.18500000     -8.51300000
H    -10.29300000      4.03600000     -8.15200000
H     -9.29100000      2.91300000     -7.99100000
O      2.37500000    -15.97300000      7.80300000
H      2.89500000    -15.40700000      7.23300000
H      1.79300000    -15.37300000      8.27000000
O     -0.83000000     -2.10800000    -16.52500000
H     -0.96500000     -2.99000000    -16.87200000
H     -0.02400000     -1.80700000    -16.94300000
O    -11.97800000      0.10400000     11.92600000
H    -11.27700000     -0.42300000     11.54200000
H    -12.61200000     -0.53800000     12.24500000
O      1.06000000     10.16600000     10.95000000
H      0.18100000     10.29700000     11.30400000
H      1.45000000      9.50100000     11.51600000
O     12.36300000      7.04300000      0.48000000
H     13.00000000      7.71800000      0.24800000
H     11.71700000      7.49800000      1.02100000
O      2.21300000     17.35000000     -5.43100000
H      2.52900000     16.49000000     -5.71100000
H      2.94500000     17.72600000     -4.94300000
O      8.39400000     -2.76200000     -1.99500000
H      7.63600000     -2.33500000     -1.59600000
H      9.02000000     -2.85700000     -1.27800000
O      5.44000000     15.45100000     -5.61500000
H      5.11600000     14.60300000     -5.91800000
H      5.55700000     15.96200000     -6.41600000
O      2.72700000     -7.25700000     15.88500000
H      2.27400000     -6.42500000     16.02700000
H      2.10100000     -7.92200000     16.17000000
O     -8.62900000     11.63700000      5.70900000
H     -7.98900000     11.14900000      6.22700000
H     -9.31300000     11.87500000      6.33600000
O     -6.04200000     -8.00000000     -9.89300000
H     -6.58100000     -8.25300000     -9.14200000
H     -5.65400000     -8.82100000    -10.19600000
O      3.77100000      4.08400000     -2.13400000
H      4.09100000      3.58200000     -1.38400000
H      4.56000000      4.29900000     -2.63200000
O    -13.62400000     -7.10500000     -1.45400000
H    -12.75700000     -7.49500000     -1.34100000
H    -13.45500000     -6.16700000     -1.54400000
O     -3.32300000      2.35400000     14.70500000
H     -3.24000000      2.71200000     13.82100000
H     -2.84500000      1.52500000     14.67300000
O      6.11300000     -3.49300000      1.85800000
H      5.57700000     -3.99900000      1.24800000
H      6.31600000     -4.10700000      2.56400000
O     10.75800000      2.21000000    -13.77600000
H     11.24600000      1.46800000    -13.41900000
H     11.42000000      2.88900000    -13.91100000
O     -7.12100000    -13.82200000      9.71500000
H     -6.32500000    -14.14900000     10.13500000
H     -6.94400000    -13.89300000      8.77700000
O      0.71000000    -10.33400000      5.21200000
H      0.73600000     -9.62100000      4.57500000
H      0.57100000     -9.89900000      6.05300000
O    -11.69000000     -4.54500000     11.52700000
H    -11.38500000     -5.31200000     12.01100000
H    -11.13100000     -3.83100000     11.83300000
O      0.13700000      3.71100000      0.53800000
H      0.74800000      2.97600000      0.48000000
H      0.46000000      4.34100000     -0.10500000
O      0.01000000      0.35400000     -5.58700000
H     -0.80300000      0.35600000     -5.08100000
H     -0.10200000     -0.35900000     -6.21600000
O     -0.16900000    -11.71500000     10.35700000
H      0.51000000    -11.32400000     10.90800000
H     -0.95300000    -11.71400000     10.90700000
O      1.60000000     -7.94500000      4.32200000
H      0.74900000     -7.75900000      3.92500000
H      1.50500000     -7.66900000      5.23300000
O     -5.05500000     15.51000000      5.83700000
H     -5.60900000     16.24900000      5.58500000
H     -4.33500000     15.90700000      6.32900000
O    -12.09800000      1.74800000     -9.54600000
H    -12.50100000      2.55400000     -9.87000000
H    -11.24800000      2.02500000     -9.20400000
O     -3.93200000      1.23200000     -2.31700000
H     -3.67000000      0.75000000     -3.10100000
H     -3.34800000      1.99100000     -2.29600000
O    -14.10300000     -3.97000000     -2.18700000
H    -13.42000000     -3.49000000     -1.71800000
H    -14.89500000     -3.82600000     -1.67100000
O      2.26500000    -10.51700000      8.70900000
H      2.68900000    -11.28000000      9.10100000
H      1.58400000    -10.27200000      9.33600000
O     -9.83600000     11.40500000     -4.53600000
H    -10.70000000     11.02000000     -4.68000000
H     -9.57200000     11.73000000     -5.39700000
O      8.92800000     -6.12700000     -2.06400000
H      8.84700000     -7.08100000     -2.08400000
H      9.46600000     -5.94800000     -1.29300000
O     10.78800000     -5.96700000    -10.17400000
H     10.68900000     -5.28600000    -10.83900000
H     10.47700000     -6.76600000    -10.60000000
O      5.18400000      7.10200000      6.72200000
H      5.26800000      7.87000000      6.15700000
H      4.24100000      6.99100000      6.83700000
O    -12.17700000      3.86500000    -11.10300000
H    -11.65500000      3.86900000    -11.90600000
H    -11.88300000      4.63900000    -10.62300000
O     10.03400000     -4.52800000     -5.55300000
H     10.69400000     -3.87600000     -5.32000000
H      9.19800000     -4.09300000     -5.38700000
O    -12.35200000      3.64000000     -2.67400000
H    -12.64900000      3.13500000     -1.91600000
H    -12.85400000      3.28600000     -3.40800000
O      2.75900000     -4.21300000    -17.65200000
H      3.70200000     -4.13500000    -17.50300000
H      2.36500000     -3.62200000    -17.01000000
O     -1.27000000      2.30400000    -14.22500000
H     -1.66100000      1.92600000    -15.01200000
H     -2.01500000      2.62700000    -13.71800000
O     -0.63700000     -9.46600000     -1.58600000
H     -0.69300000     -8.80600000     -2.27700000
H     -1.49800000     -9.88300000     -1.58300000
O      2.63300000     17.41600000     -2.19000000
H      1.99300000     18.10600000     -2.36100000
H      2.33500000     16.67600000     -2.71900000
O     -5.69400000     -5.27100000     -5.11800000
H     -5.81000000     -4.44600000     -4.64700000
H     -5.81100000     -5.94700000     -4.45000000
O     -0.25400000     -4.10700000      7.76500000
H     -0.68400000     -4.93500000      7.98300000
H     -0.75300000     -3.76700000      7.02300000
O    -11.44600000    -10.62300000     -1.94400000
H    -11.31600000    -11.26300000     -2.64300000
H    -10.68900000    -10.73800000     -1.37000000
O     -2.53900000     11.38800000     -9.28700000
H     -3.04200000     11.71900000     -8.54300000
H     -3.09100000     10.70200000     -9.66200000
O      8.14000000     13.37000000      5.10300000
H      8.35000000     14.09300000      4.51000000
H      8.39100000     13.69000000      5.96900000
O     -1.04300000      4.00900000      3.14500000
H     -1.36600000      4.89500000      3.31000000
H     -0.92900000      3.96800000      2.19500000
O     -6.63800000     -0.95400000     -9.69900000
H     -5.71600000     -1.14200000     -9.87300000
H     -6.63300000     -0.08800000     -9.29200000
O     -4.60400000      2.72800000      4.76100000
H     -5.30100000      3.37700000      4.67500000
H     -5.06300000      1.90000000      4.90200000
O      9.95100000     -1.98100000      8.53500000
H      9.23100000     -1.94700000      9.16500000
H     10.21900000     -1.06900000      8.42800000
O      9.79400000     15.33200000      1.03200000
H      9.46300000     14.97700000      0.20800000
H     10.11000000     16.20800000      0.80600000
O     15.25200000    -10.10700000     -4.00600000
H     15.48200000     -9.76800000     -4.87100000
H     14.29500000    -10.12600000     -4.00400000
O      6.65800000     -8.30000000      4.09800000
H      6.01000000     -7.82300000      4.61900000
H      7.07900000     -8.89000000      4.72300000
O     -8.89200000     -3.04800000      1.46000000
H     -9.69400000     -2.62300000      1.15600000
H     -9.14400000     -3.48100000      2.27500000
O     -9.50200000     -1.56600000     10.85000000
H     -9.36700000     -2.22100000     10.16500000
H     -9.15100000     -1.97200000     11.64200000
O     -7.95800000     15.34500000     -0.62600000
H     -8.19700000     14.51900000     -1.04700000
H     -7.16800000     15.62900000     -1.08500000
O      6.20100000     -2.67300000     -9.82900000
H      6.32500000     -3.11900000     -8.99100000
H      5.79700000     -3.33200000    -10.39300000
O     -6.48500000      7.04800000     14.35800000
H     -5.87700000      7.09600000     13.61900000
H     -6.96300000      6.23000000     14.22200000
O     -7.24400000     11.12900000      3.13700000
H     -6.33500000     11.36500000      3.32000000
H     -7.74200000     11.51400000      3.85700000
O      0.21500000     -0.99700000     -8.47300000
H      0.42300000     -1.13400000     -9.39700000
H     -0.64400000     -0.57500000     -8.48000000
O     -5.71000000      2.59200000     16.20600000
H     -5.45800000      1.86000000     16.76900000
H     -4.89700000      2.85200000     15.77400000
O     -3.83200000      3.30400000    -13.31400000
H     -3.87300000      4.10400000    -13.83900000
H     -4.08200000      3.58200000    -12.43300000
O      3.68500000     -8.94300000     -8.74400000
H      3.71100000     -9.37400000     -7.88900000
H      4.35200000     -8.25900000     -8.68700000
O      9.04600000     -7.35300000     10.22400000
H      8.41900000     -6.76800000      9.79800000
H      9.77600000     -7.41200000      9.60800000
O    -12.51800000     -7.54000000     -4.82600000
H    -12.83500000     -7.37900000     -5.71500000
H    -11.57800000     -7.36500000     -4.87200000
O      5.93100000      9.67200000    -12.91100000
H      5.91700000     10.16700000    -12.09200000
H      5.92900000      8.75500000    -12.63800000
O     -3.73200000    -14.15000000      5.36500000
H     -3.42100000    -14.37900000      4.48900000
H     -3.04800000    -14.46900000      5.95300000
O     -3.66800000     -0.67400000     -7.12000000
H     -3.61900000     -1.61800000     -7.26700000
H     -3.78400000     -0.30100000     -7.99400000
O     12.95500000      8.43800000     -7.41200000
H     12.09500000      8.67300000     -7.76100000
H     12.77600000      7.73900000     -6.78300000
O    -11.98500000      6.00600000      7.74600000
H    -11.60700000      5.87200000      6.87600000
H    -12.23200000      5.12900000      8.03700000
O      8.33300000     15.39200000      3.17100000
H      7.48900000     15.77000000      2.92200000
H      8.80700000     15.30100000      2.34400000
O     10.83900000    -14.38200000      0.62400000
H     10.34200000    -14.84800000     -0.04800000
H     10.99800000    -13.51700000      0.24700000
O     14.71800000      7.62700000      6.17800000
H     13.96800000      8.22100000      6.21700000
H     15.43000000      8.16300000      5.82900000
O     -2.27100000    -16.71100000     -3.04600000
H     -2.91300000    -16.14500000     -3.47500000
H     -2.69400000    -16.98000000     -2.23100000
O    -15.36500000      6.71900000      0.61500000
H    -15.26000000      6.13900000     -0.13900000
H    -14.49000000      6.77500000      0.99800000
O     11.51400000     11.52700000      3.48700000
H     10.62300000     11.82800000      3.30900000
H     12.07500000     12.19000000      3.08600000
O      4.00700000     -9.26300000      0.21600000
H      4.03400000     -8.36400000     -0.11100000
H      3.24200000     -9.65000000     -0.21000000
O     -3.46000000      5.98100000     -4.77700000
H     -4.23800000      6.03800000     -4.22200000
H     -2.77900000      6.43600000     -4.28100000
O     -0.33900000     15.61500000      8.29700000
H     -0.32700000     14.68100000      8.50800000
H      0.41300000     15.97600000      8.76500000
O     -7.50900000      7.82000000      5.70700000
H     -7.60700000      8.60700000      6.24300000
H     -6.62800000      7.88900000      5.34000000
O    -11.55300000     -7.89000000      9.12200000
H    -11.84600000     -8.47900000      9.81800000
H    -11.59200000     -8.42100000      8.32700000
O     -0.87600000    -17.17900000      5.98800000
H     -0.07800000    -17.23600000      6.51400000
H     -1.27900000    -16.35300000      6.25500000
O      5.09000000     17.21600000     -0.92400000
H      4.49600000     16.88200000     -1.59600000
H      5.93200000     17.30500000     -1.37200000
O      7.54300000     -0.44400000     -4.14600000
H      8.21400000     -0.37800000     -3.46700000
H      6.74500000     -0.67900000     -3.67200000
O     -2.65500000      7.78100000    -13.50900000
H     -3.44200000      8.09300000    -13.06200000
H     -2.08600000      7.47300000    -12.80400000
O      2.18900000      7.32400000    -14.27200000
H      1.55600000      7.06100000    -14.93900000
H      2.21300000      6.58700000    -13.66100000
O      7.10500000     -4.50600000     -7.95400000
H      7.59000000     -5.30300000     -8.16600000
H      7.77000000     -3.90100000     -7.62400000
O      5.91800000      5.02500000    -10.35100000
H      5.27100000      4.39500000    -10.66900000
H      6.71900000      4.51300000    -10.24500000
O      0.59800000      3.58200000     12.58400000
H     -0.29700000      3.54300000     12.92200000
H      0.99500000      4.32200000     13.04300000
O      9.60200000    -10.00100000     -4.17300000
H      9.21600000     -9.48900000     -4.88300000
H      9.49000000    -10.91200000     -4.44600000
O      0.08800000    -12.77400000      6.40700000
H      0.56300000    -12.17400000      5.83100000
H     -0.49300000    -12.20800000      6.91500000
O     15.04500000     -2.29100000      0.12200000
H     14.83500000     -2.19100000      1.05000000
H     15.12400000     -1.39500000     -0.20400000
O      8.41000000     -5.87800000      6.72500000
H      9.27800000     -5.48700000      6.82500000
H      8.11600000     -5.59000000      5.86100000
O      7.62400000      0.03900000     -6.87900000
H      6.77700000      0.39300000     -7.15000000
H      7.59600000      0.05700000     -5.92300000
O     -2.97900000     -9.40500000      5.16400000
H     -3.51200000     -9.73300000      5.88800000
H     -3.57900000     -9.37400000      4.41900000
O     16.61300000     -4.44200000     -6.09600000
H     16.69100000     -4.34000000     -5.14800000
H     15.78800000     -4.91200000     -6.22000000
O     15.08200000      4.17600000     -7.71800000
H     15.93800000      3.84300000     -7.44700000
H     15.27700000      4.78100000     -8.43400000
O     10.91300000     -4.22600000      7.21000000
H     11.66800000     -4.33400000      7.78800000
H     10.51800000     -3.39800000      7.48400000
O      4.21800000     -0.64000000     -8.94100000
H      3.71000000     -1.22800000     -8.38300000
H      4.93800000     -1.18100000     -9.26700000
O     11.74000000     -1.52900000     -5.59700000
H     12.25700000     -0.73400000     -5.72900000
H     12.30900000     -2.10200000     -5.08300000
O     -6.93600000     -6.23900000     -0.08100000
H     -7.58900000     -5.61100000     -0.39200000
H     -7.27900000     -6.54500000      0.75800000
O    -13.25000000      6.01800000      3.59200000
H    -13.28900000      5.13200000      3.95100000
H    -13.94700000      6.49200000      4.04600000
O    -10.88400000     12.63800000      2.64900000
H    -11.43300000     12.11300000      2.06700000
H     -9.99400000     12.50300000      2.32500000
O     -1.24600000     14.19400000      2.18600000
H     -0.47000000     14.74100000      2.30700000
H     -1.60700000     14.47200000      1.34500000
O     15.40800000     -1.92900000      2.88000000
H     15.60500000     -1.53400000      3.73000000
H     16.20700000     -1.80300000      2.36800000
O     -6.58100000      3.26900000     12.07100000
H     -6.48200000      3.53800000     11.15700000
H     -6.70000000      2.32000000     12.03000000
O    -13.84900000     -9.36000000      3.54100000
H    -14.40100000     -8.92000000      2.89400000
H    -14.32500000    -10.16300000      3.75500000
O      1.15000000     -9.63700000    -15.30300000
H      0.39400000     -9.63300000    -15.89000000
H      1.58100000     -8.79600000    -15.46200000
O      8.21500000     -1.73800000      3.12800000
H      9.07400000     -1.64600000      2.71600000
H      7.85900000     -2.54700000      2.76200000
O      2.70200000      5.59000000     10.26800000
H      3.54800000      5.61600000     10.71500000
H      2.59900000      4.67500000     10.00400000
O     -2.76400000      1.39700000      6.55500000
H     -3.38400000      1.64700000      5.87000000
H     -2.07500000      2.06000000      6.50700000
O    -10.18900000    -12.35200000     -4.38700000
H     -9.51000000    -12.93800000     -4.05400000
H    -10.91600000    -12.93200000     -4.61200000
O     -6.45000000     -5.08000000     -7.73800000
H     -7.13800000     -4.41400000     -7.74200000
H     -6.14800000     -5.10700000     -6.83000000
O      1.80900000    -12.47000000      2.69300000
H      2.32300000    -13.26700000      2.82400000
H      2.22500000    -11.82100000      3.26000000
O     -5.40200000    -11.35800000     -8.98500000
H     -5.89800000    -11.56300000     -9.77800000
H     -6.04700000    -11.40300000     -8.28000000
O      1.81000000     15.84700000     -0.08400000
H      2.06400000     15.10700000     -0.63600000
H      2.24100000     16.60300000     -0.48300000
O     -7.62700000     -7.52100000      2.39000000
H     -7.18200000     -6.93700000      3.00400000
H     -8.46200000     -7.72100000      2.81200000
O     -5.73100000      6.22600000      2.64700000
H     -5.13900000      6.38100000      3.38300000
H     -6.53700000      5.90400000      3.05200000
O     -1.24200000     10.30300000     -5.19700000
H     -2.15700000     10.22700000     -4.92500000
H     -1.11400000     11.24000000     -5.34600000
O     -6.12900000      2.34200000     -4.00600000
H     -5.48800000      2.06800000     -3.35000000
H     -6.93700000      2.47500000     -3.50900000
O    -13.31900000      3.01600000     -7.12100000
H    -12.71600000      3.71100000     -6.85800000
H    -13.49400000      3.18800000     -8.04600000
O      4.52100000    -16.01800000      2.63900000
H      4.94500000    -15.52000000      1.94000000
H      5.23700000    -16.27200000      3.22100000
O     13.72000000      8.87000000     -1.09300000
H     14.06100000      9.23700000     -1.90900000
H     14.41800000      9.01800000     -0.45400000
O     12.75600000      5.92900000     -4.69500000
H     12.39200000      6.61400000     -4.13300000
H     13.69700000      6.10400000     -4.70600000
O    -12.45100000     -7.73500000     -7.60800000
H    -12.56100000     -8.67400000     -7.46400000
H    -12.29600000     -7.65300000     -8.54900000
O     -8.60300000    -16.61500000      1.49700000
H     -7.76800000    -16.15900000      1.60500000
H     -9.14600000    -16.29500000      2.21700000
O      8.24200000      5.83200000     -7.47500000
H      7.70700000      6.52600000     -7.09000000
H      9.11400000      5.96900000     -7.10500000
O    -14.77900000     -0.13000000      8.45400000
H    -14.55700000     -1.05700000      8.36400000
H    -15.15500000      0.11000000      7.60700000
O      8.75800000      8.91800000      9.44400000
H      9.04800000      8.78800000      8.54100000
H      8.64000000      9.86400000      9.52400000
O      2.56500000     13.40700000     -1.78100000
H      3.29200000     13.90300000     -2.15800000
H      2.86300000     13.17600000     -0.90100000
O     -9.48100000     -4.68300000    -10.34500000
H     -9.31900000     -4.95800000     -9.44300000
H     -9.21400000     -5.43300000    -10.87600000
O      9.68100000     -8.92100000     -1.45300000
H      9.79600000     -9.27700000     -2.33400000
H     10.57000000     -8.85500000     -1.10300000
O      1.41300000     -1.34700000     13.97000000
H      1.62500000     -1.46000000     13.04300000
H      1.69200000     -2.16600000     14.38100000
O     -0.16400000      6.63700000     16.61300000
H     -0.80000000      7.30300000     16.87600000
H      0.07100000      6.87100000     15.71500000
O     -6.41200000    -10.65300000    -11.35200000
H     -5.56600000    -10.66500000    -11.79800000
H     -6.84600000     -9.86700000    -11.68300000
O     -8.88400000     -5.76500000    -15.36700000
H     -8.55700000     -4.94700000    -14.99400000
H     -9.83300000     -5.64600000    -15.41000000
O     -9.62900000     -2.85800000      4.57700000
H     -9.34400000     -3.39800000      5.31500000
H    -10.35800000     -2.34500000      4.92400000
O      1.50200000     -3.77800000    -10.67300000
H      2.38800000     -3.83000000    -10.31300000
H      1.29500000     -4.67700000    -10.92900000
O      6.33700000      7.08300000    -12.24800000
H      5.90600000      6.38100000    -11.76000000
H      6.71500000      6.64800000    -13.01100000
O     -3.01700000      7.99400000      8.29300000
H     -2.74700000      7.99100000      9.21200000
H     -3.66400000      8.69700000      8.23600000
O      3.91000000      9.71500000     -1.39200000
H      3.25400000      9.09800000     -1.06800000
H      3.42800000     10.28300000     -1.99300000
O     -6.36200000      8.52000000     -7.33300000
H     -5.91700000      8.35000000     -6.50300000
H     -7.26400000      8.23500000     -7.18400000
O     -2.52000000     -5.66100000    -13.10900000
H     -2.85200000     -5.44500000    -12.23800000
H     -3.19000000     -5.33300000    -13.70900000
O      8.97500000    -11.27300000     -0.31800000
H      9.21000000    -10.35100000     -0.21000000
H      9.17100000    -11.67100000      0.53100000
O     -1.47500000     -2.30800000    -13.75900000
H     -2.37000000     -2.02500000    -13.94900000
H     -1.05200000     -2.35900000    -14.61600000
O     -7.06600000    -15.62100000     -5.32000000
H     -7.29700000    -14.69800000     -5.21500000
H     -6.46600000    -15.63400000     -6.06600000
O     -2.72500000      4.30700000      0.14900000
H     -1.84600000      3.93900000      0.24100000
H     -2.99900000      4.05500000     -0.73300000
O      5.32900000     -1.56700000     15.52000000
H      4.82800000     -0.98100000     14.95300000
H      5.72500000     -2.20000000     14.92100000
O     -8.05400000      4.75400000    -10.32100000
H     -8.67000000      4.62400000     -9.60000000
H     -7.67300000      5.61700000    -10.15900000
O    -17.13700000      4.91300000      2.52700000
H    -17.17600000      4.22500000      1.86300000
H    -16.76400000      5.66700000      2.06900000
O    -13.50300000      1.83100000     -0.63500000
H    -13.27700000      1.60000000      0.26600000
H    -13.38100000      1.01900000     -1.12800000
O      9.30200000      2.51000000     -2.57500000
H      9.51000000      2.12500000     -3.42700000
H     10.10500000      2.96100000     -2.31400000
O      9.77100000      5.91800000    -10.16400000
H     10.45400000      5.24900000    -10.12000000
H      9.20700000      5.73500000     -9.41200000
O     -9.09000000    -14.20900000     -0.71100000
H     -9.11900000    -14.94900000     -1.31700000
H     -9.01800000    -14.61100000      0.15400000
O     -7.95600000     14.25900000      4.65900000
H     -8.75300000     14.51000000      4.19300000
H     -8.26900000     13.86600000      5.47400000
O     -9.06900000      3.31200000     -0.23700000
H     -9.94800000      3.65600000     -0.40000000
H     -9.01000000      2.53400000     -0.79100000
O    -11.20200000      0.81500000     -3.77200000
H    -12.14600000      0.97100000     -3.80100000
H    -10.93100000      0.81700000     -4.69000000
O     11.87100000     -1.64800000     -1.01400000
H     12.82400000     -1.71100000     -1.07400000
H     11.56000000     -2.53500000     -1.19200000
O      3.48500000     -4.84300000     -9.18100000
H      3.69800000     -5.62100000     -8.66700000
H      3.40800000     -4.14200000     -8.53400000
O     -4.30400000    -15.35000000     -4.33400000
H     -5.19400000    -15.70100000     -4.36500000
H     -4.41600000    -14.40400000     -4.42600000
O    -10.20600000     -8.73200000      3.34100000
H    -10.77900000     -8.90100000      2.59300000
H    -10.74000000     -8.21200000      3.94000000
O     14.43600000      3.35000000     -0.57200000
H     14.24600000      3.89100000      0.19400000
H     15.07400000      3.85800000     -1.07300000
O      0.93800000    -15.49500000     -8.13000000
H      1.38000000    -15.35300000     -7.29200000
H      1.61100000    -15.87700000     -8.69400000
O      1.34100000     -2.43500000     -5.38900000
H      0.57300000     -3.00200000     -5.32400000
H      0.99300000     -1.54900000     -5.29400000
O     -1.53500000     -8.43500000      9.29900000
H     -1.10000000     -8.25400000     10.13300000
H     -2.41500000     -8.71800000      9.54500000
O     -3.99500000    -10.22400000     -5.85800000
H     -4.52200000    -10.23800000     -5.05900000
H     -3.08900000    -10.22700000     -5.54800000
O     -2.30500000      2.97500000     -9.91800000
H     -2.41700000      3.55400000    -10.67300000
H     -3.03200000      3.19800000     -9.33600000
O      1.16700000     12.22200000     -7.24500000
H      1.05400000     12.13700000     -8.19200000
H      0.30400000     12.48400000     -6.92400000
O      6.35300000     -6.88100000     14.50700000
H      6.15300000     -7.74100000     14.13600000
H      6.81200000     -6.41900000     13.80600000
O     -1.73400000      8.43800000     -1.94800000
H     -1.36700000      7.73700000     -2.48600000
H     -1.11100000      8.54000000     -1.22900000
O     -6.72300000    -14.67600000      1.65100000
H     -5.98000000    -14.68000000      1.04700000
H     -6.59100000    -13.89400000      2.18700000
O      6.78300000     -0.91100000     -0.13600000
H      7.70500000     -0.74200000      0.06000000
H      6.51000000     -1.54600000      0.52600000
O     -7.25300000      8.68800000    -10.78600000
H     -7.56600000      9.59200000    -10.77800000
H     -7.89200000      8.21800000    -11.32100000
O      3.30800000     -6.51000000     -3.89300000
H      3.87800000     -7.05300000     -4.43800000
H      3.66600000     -6.59900000     -3.01000000
O     -1.27500000     -2.92300000    -11.18900000
H     -0.36600000     -3.20600000    -11.28400000
H     -1.50200000     -2.55500000    -12.04300000
O      5.72500000      4.46900000     -4.06000000
H      5.69700000      4.71200000     -4.98500000
H      6.61300000      4.13700000     -3.92700000
O     -1.27700000      9.10300000      4.73500000
H     -0.93400000      9.99600000      4.73700000
H     -2.10900000      9.16700000      4.26700000
O     -3.98300000    -10.63900000    -12.29200000
H     -3.80900000     -9.79100000    -12.70000000
H     -3.33300000    -11.22800000    -12.67600000
O      7.70300000      5.94900000      6.62300000
H      6.79300000      6.22600000      6.72400000
H      7.67100000      5.25300000      5.96800000
O      6.43900000     -1.89500000      5.39900000
H      6.80100000     -1.65100000      6.25100000
H      7.15500000     -1.74000000      4.78200000
O     -8.86800000      5.03100000    -13.23500000
H     -8.43400000      4.78000000    -12.41900000
H     -9.58500000      4.40400000    -13.32800000
O      1.01200000      7.30300000     11.66700000
H      1.41700000      6.69300000     11.05100000
H      0.07100000      7.16500000     11.55800000
O      3.33500000     -1.15300000    -13.72100000
H      3.32700000     -0.78500000    -12.83800000
H      3.24900000     -2.09700000    -13.58800000
O      6.55900000      4.56900000      4.45100000
H      6.82000000      4.18900000      3.61200000
H      5.61300000      4.69400000      4.37300000
O      5.44500000      5.55300000     10.79400000
H      5.62100000      6.46500000     10.56300000
H      5.96500000      5.04400000     10.17300000
O      7.71300000     -0.00600000    -14.05200000
H      8.45400000     -0.00300000    -14.65800000
H      7.86000000     -0.77100000    -13.49600000
O    -12.44300000     -4.08200000      0.56200000
H    -12.87300000     -3.41600000      1.09700000
H    -11.94800000     -4.61000000      1.18800000
O     -9.00200000     -3.05200000    -14.18500000
H     -9.24900000     -3.35600000    -13.31100000
H     -9.09500000     -2.10000000    -14.14200000
O     -9.43900000      9.71900000      0.05100000
H     -9.89400000     10.50700000     -0.24600000
H     -8.59300000      9.74900000     -0.39600000
O     -6.34600000      1.34300000     -8.48300000
H     -5.68600000      1.98100000     -8.75400000
H     -6.95900000      1.84600000     -7.94800000
O      5.81500000      6.81300000      1.76700000
H      6.28100000      7.07000000      2.56300000
H      6.36400000      7.13700000      1.05300000
O      4.86800000     13.04900000     -6.69600000
H      4.36400000     12.48800000     -6.10800000
H      4.47200000     12.91200000     -7.55700000
O      3.47500000    -10.39400000      3.78900000
H      4.26000000    -10.42100000      3.24200000
H      3.15900000     -9.49400000      3.71000000
O     -8.93300000      3.77600000      7.18200000
H     -9.51100000      3.42500000      7.86000000
H     -8.18600000      3.17800000      7.17100000
O    -15.38500000     -1.94100000     -7.04700000
H    -14.89400000     -1.29700000     -7.55600000
H    -15.14600000     -2.78400000     -7.43300000
O      3.95400000      1.15500000      2.00700000
H      4.17300000      0.24800000      2.22200000
H      3.14400000      1.09200000      1.50100000
O    -10.89600000      6.99800000     -3.23300000
H    -10.72100000      7.85500000     -3.62300000
H    -11.19400000      7.19500000     -2.34500000
O      4.06600000     11.36300000     -4.86400000
H      4.95200000     11.03000000     -4.72000000
H      3.49800000     10.60900000     -4.70500000
O     11.03300000      6.98300000      4.26700000
H     11.07700000      6.12100000      3.85300000
H     10.89000000      7.59000000      3.54200000
O     -5.76200000      1.00000000     -0.19600000
H     -5.45900000      1.86500000      0.08100000
H     -5.30800000      0.84000000     -1.02200000
O    -13.50800000     -0.77200000     -1.39600000
H    -13.54600000     -1.04300000     -2.31300000
H    -14.23000000     -1.24100000     -0.97800000
O      6.26900000      3.81400000     -6.65400000
H      6.99800000      4.26700000     -7.07600000
H      6.14500000      3.02100000     -7.17700000
O      9.82300000      0.35500000      4.94500000
H      9.31300000      0.42100000      4.13700000
H     10.14200000     -0.54700000      4.95400000
O    -10.62700000    -11.70400000      8.20600000
H    -10.20600000    -11.27700000      7.46000000
H    -11.47500000    -11.99400000      7.86900000
O     -5.27100000     15.35200000     -8.57300000
H     -4.56100000     15.37800000     -7.93200000
H     -4.97800000     14.72100000     -9.23000000
O     -7.98000000     -1.31600000     -3.76300000
H     -8.69200000     -1.21800000     -4.39600000
H     -7.32900000     -1.85200000     -4.21700000
O     -6.58300000      4.76400000      5.15500000
H     -7.24200000      4.93500000      5.82800000
H     -7.03200000      4.21000000      4.51600000
O      6.24200000     -6.91200000     -4.36300000
H      5.94200000     -7.22800000     -3.51100000
H      6.33500000     -5.96700000     -4.24900000
O      1.29500000      5.15200000     -1.31800000
H      1.68300000      6.00300000     -1.11600000
H      2.03200000      4.61700000     -1.61300000
O    -12.07000000     -1.19400000     -6.46400000
H    -12.47200000     -0.95300000     -7.29800000
H    -11.23800000     -0.72100000     -6.45300000
O      7.03000000     -5.87800000      8.96200000
H      7.50500000     -5.68000000      8.15500000
H      7.24400000     -5.15300000      9.55000000
O      9.28900000     -3.06000000    -15.49400000
H      9.07700000     -2.24800000    -15.95300000
H      8.93200000     -2.93800000    -14.61400000
O     -8.90000000     -6.44800000     15.21400000
H     -8.08400000     -6.21200000     14.77200000
H     -9.23700000     -5.62000000     15.55500000
O     -7.88100000     13.11900000     -2.31300000
H     -7.04800000     13.49100000     -2.60300000
H     -8.28100000     12.77500000     -3.11200000
O     -4.50900000     -6.96600000     10.86700000
H     -5.24500000     -6.35400000     10.84800000
H     -3.77300000     -6.46700000     10.51100000
O     -6.39900000     -9.19100000     -7.00100000
H     -5.57200000     -9.42600000     -6.58000000
H     -7.05800000     -9.71200000     -6.54100000
O      1.43800000     -3.21500000      9.69500000
H      0.83600000     -3.32000000     10.43100000
H      0.88600000     -3.30900000      8.91800000
O      1.69200000      6.23300000    -11.62100000
H      1.55200000      6.89600000    -10.94400000
H      0.81600000      5.89500000    -11.80900000
O     -6.60500000     -9.69900000     12.85000000
H     -6.44700000    -10.09400000     11.99200000
H     -7.53900000     -9.83800000     13.00900000
O     13.08700000      0.89300000     -6.11800000
H     13.33700000      1.74000000     -5.75000000
H     13.79700000      0.67600000     -6.72300000
O     -0.24500000     -7.86300000     -7.75700000
H     -1.05200000     -7.37100000     -7.60200000
H     -0.12700000     -7.83500000     -8.70600000
O     -4.63500000     -3.18700000      0.26100000
H     -4.42500000     -3.51100000     -0.61500000
H     -5.26800000     -2.48500000      0.11100000
O    -15.62800000      0.08200000      1.80500000
H    -14.82700000      0.47100000      2.15600000
H    -15.36000000     -0.78600000      1.50200000
O     11.58200000      7.60900000     -2.77800000
H     11.27400000      8.38900000     -3.24000000
H     12.20500000      7.94400000     -2.13300000
O     11.74900000     -6.97000000      3.35000000
H     11.06100000     -7.12000000      2.70200000
H     11.45800000     -6.19800000      3.83500000
O     -8.91500000     12.40800000     -6.90200000
H     -8.56300000     13.24400000     -6.59700000
H     -8.17900000     11.98600000     -7.34400000
O      9.71400000      7.13100000     11.34900000
H      9.47500000      7.96500000     10.94500000
H      9.34100000      6.46800000     10.76900000
O    -17.06600000      1.85300000     -4.73900000
H    -17.62900000      2.44500000     -5.23800000
H    -16.74900000      2.38200000     -4.00800000
O     -2.43600000     -5.33300000     -9.99500000
H     -3.39200000     -5.37200000     -9.96100000
H     -2.24500000     -4.46600000    -10.35400000
O    -10.74900000      0.99300000    -11.90900000
H    -11.47700000      0.52900000    -12.32200000
H    -11.11700000      1.34300000    -11.09700000
O     14.24000000     -6.66100000      2.13200000
H     14.40800000     -7.52600000      1.75700000
H     13.46600000     -6.78500000      2.68100000
O    -14.60200000      4.15000000     -4.94400000
H    -14.61300000      3.24700000     -5.26300000
H    -15.25500000      4.60000000     -5.48100000
O     -0.50300000      4.96600000     -8.69500000
H      0.07500000      4.91900000     -7.93300000
H     -0.88100000      4.08900000     -8.76300000
O     -4.29900000     -9.27600000    -15.86500000
H     -5.16500000     -8.86800000    -15.85800000
H     -3.88200000     -8.96600000    -15.06000000
O      3.09000000    -15.04800000     -0.18600000
H      4.02900000    -15.03400000     -0.00500000
H      2.82200000    -15.94700000      0.00600000
O     -6.47100000     12.36900000     10.12200000
H     -6.32900000     12.63500000      9.21300000
H     -6.76100000     13.16700000     10.56300000
O     15.54300000      6.47700000     -4.69200000
H     15.70600000      7.30500000     -5.14300000
H     16.29100000      5.92700000     -4.92400000
O      1.61000000     -4.72300000     16.32200000
H      0.97000000     -4.01900000     16.21400000
H      1.78000000     -4.75000000     17.26400000
O     12.66200000      9.31600000      6.33900000
H     12.26300000     10.18500000      6.37900000
H     12.06100000      8.80000000      5.80100000
O      9.06300000    -15.99500000     -1.03400000
H      9.23700000    -15.50200000     -1.83600000
H      8.10800000    -16.04000000     -0.98300000
O     -8.19300000    -14.01700000      4.93700000
H     -8.97000000    -13.83000000      5.46400000
H     -8.48700000    -14.66800000      4.30000000
O    -14.19600000      1.62300000     -3.78200000
H    -14.92100000      1.49900000     -3.16900000
H    -14.45900000      1.13900000     -4.56500000
O      2.92100000     15.89500000      2.79100000
H      2.27000000     15.99300000      2.09700000
H      2.48900000     15.35500000      3.45200000
O     10.90900000      5.00800000     -1.58900000
H     10.73600000      5.29600000     -0.69300000
H     11.45100000      5.70300000     -1.96400000
O     -2.69600000      4.42000000     16.25200000
H     -1.77500000      4.43800000     15.99400000
H     -3.05200000      3.64400000     15.81800000
O      9.50700000      8.20600000    -11.47200000
H      8.63500000      7.96100000    -11.78000000
H      9.81300000      7.44100000    -10.98400000
O     -7.56200000      4.34500000     14.62700000
H     -7.19600000      4.22400000     13.75000000
H     -7.02200000      3.79200000     15.19000000
O    -13.75000000     -2.20000000      2.58400000
H    -14.55200000     -2.72200000      2.58800000
H    -13.41500000     -2.26800000      3.47800000
O    -16.45700000     -2.20900000     -4.00800000
H    -16.80100000     -1.33000000     -3.85000000
H    -15.50700000     -2.10300000     -3.97400000
O      5.11400000      1.09400000     10.71700000
H      4.92000000      0.61000000      9.91500000
H      4.28500000      1.51000000     10.95300000
O     -8.08200000      3.67700000    -16.00200000
H     -8.43800000      2.86000000    -15.65300000
H     -7.92000000      4.21700000    -15.22900000
O     -0.07500000     -4.85700000    -13.47700000
H     -0.22500000     -3.94900000    -13.74100000
H     -0.95100000     -5.24100000    -13.43200000
O    -11.89700000     -5.55700000      7.51200000
H    -12.60400000     -5.95500000      7.00300000
H    -11.90800000     -6.02800000      8.34500000
O     13.69000000     10.67200000     -3.38800000
H     13.67800000     11.45600000     -2.84000000
H     13.11900000     10.88500000     -4.12600000
O     -2.90400000      6.95400000     -7.88700000
H     -2.52900000      6.66900000     -7.05400000
H     -2.24000000      7.53300000     -8.26200000
O     10.55500000    -12.42800000      6.28300000
H      9.89600000    -12.38400000      5.59000000
H     11.26400000    -11.86300000      5.97500000
O     -5.61300000    -10.27600000      5.93400000
H     -6.35600000     -9.74700000      6.22300000
H     -5.98500000    -10.88100000      5.29200000
O     14.22500000     -5.53500000      4.94200000
H     14.94000000     -5.15700000      5.45500000
H     14.02800000     -6.36300000      5.38100000
O      0.67300000     -9.23300000     -5.82400000
H     -0.00900000     -9.87900000     -5.63700000
H      0.34900000     -8.75600000     -6.58700000
O      2.36900000    -14.91900000     -2.97700000
H      2.69200000    -14.89800000     -2.07600000
H      1.76100000    -15.65700000     -2.99700000
O     -7.83000000     11.57500000    -10.39900000
H     -7.30300000     12.31100000    -10.71100000
H     -8.73400000     11.83300000    -10.58200000
O     -7.40200000     14.72100000     -6.55700000
H     -6.73700000     14.71100000     -7.24600000
H     -7.66900000     15.63900000     -6.49600000
O     -1.58400000    -13.13700000     -1.03900000
H     -2.31700000    -13.35900000     -0.46500000
H     -0.80700000    -13.27400000     -0.49800000
O     -1.26900000     -9.22400000      1.17900000
H     -1.02700000     -9.26200000      0.25400000
H     -1.19200000    -10.12800000      1.48400000
O     10.23000000     -9.25400000      4.10000000
H     10.00200000     -9.21200000      5.02900000
H     11.04800000     -8.76200000      4.03200000
O    -13.66000000     -1.43800000     -4.10600000
H    -13.42800000     -2.35200000     -3.94100000
H    -13.35600000     -1.27100000     -4.99800000
O     10.52200000     -4.93800000      4.52500000
H     10.64800000     -4.16500000      3.97500000
H     10.83000000     -4.66900000      5.39000000
O     -4.17600000     -9.41200000      2.37300000
H     -4.48700000     -8.78900000      1.71600000
H     -3.23800000     -9.49400000      2.20000000
O      2.20100000      7.03000000      7.80900000
H      1.70600000      7.84400000      7.72200000
H      2.27600000      6.89600000      8.75400000
O     11.15900000      2.42800000      1.27400000
H     11.71900000      1.93900000      1.87700000
H     11.29200000      2.00400000      0.42600000
O     -8.84200000     -3.03200000     -7.75200000
H     -9.69800000     -2.89700000     -7.34500000
H     -8.69000000     -2.23500000     -8.26100000
O      6.02900000     12.40100000      0.02500000
H      5.44800000     13.16200000      0.03000000
H      6.08800000     12.15000000     -0.89700000
O     -0.89700000     -9.54400000     15.13200000
H     -1.48300000    -10.19900000     14.75300000
H     -0.53000000     -9.97100000     15.90600000
O     -9.20100000     -2.99500000     13.30500000
H     -8.38000000     -3.47500000     13.41300000
H     -9.78600000     -3.37100000     13.96300000
O      3.34400000      3.43400000     -5.71100000
H      3.38600000      2.65300000     -5.15900000
H      4.25800000      3.63600000     -5.90900000
O    -11.92400000     -4.14300000     -4.49900000
H    -11.84100000     -4.19300000     -3.54700000
H    -11.19400000     -4.66600000     -4.83100000
O    -13.40600000      7.08000000     -6.13500000
H    -13.10200000      6.17400000     -6.08300000
H    -13.93000000      7.20200000     -5.34300000
O      8.46000000      5.35600000    -14.50700000
H      9.29500000      5.49900000    -14.06200000
H      8.20300000      4.47000000    -14.25500000
O      4.80100000     -5.29300000      0.43400000
H      4.59400000     -4.58700000     -0.17700000
H      4.04800000     -5.32700000      1.02500000
O     -3.01000000    -13.94800000      1.21200000
H     -2.49200000    -13.94200000      2.01600000
H     -3.78500000    -13.42700000      1.42200000
O      4.46600000      1.23000000      8.06300000
H      5.07200000      1.77300000      7.56000000
H      4.28200000      0.48400000      7.49100000
O      9.23100000     11.06300000      7.21700000
H     10.09300000     11.40900000      6.98300000
H      9.02400000     11.48200000      8.05200000
O      5.12900000     -1.93100000     10.90200000
H      4.74600000     -2.80000000     11.01900000
H      4.39800000     -1.32700000     11.03500000
O     -0.66900000     -6.91600000     15.02000000
H     -0.53100000     -7.85300000     14.88500000
H     -0.35300000     -6.75300000     15.90900000
O     -7.04900000    -11.79800000      4.21100000
H     -7.70000000    -11.34300000      3.67800000
H     -7.48700000    -12.60300000      4.48700000
O      0.98600000     11.63700000    -10.06400000
H      1.58000000     10.90500000    -10.23300000
H      0.40100000     11.65000000    -10.82100000
O      5.83600000    -14.51200000      0.72300000
H      6.09700000    -14.92900000     -0.09800000
H      6.58300000    -14.64500000      1.30700000
O      7.15100000      3.88500000      1.78500000
H      7.31300000      3.28600000      1.05700000
H      6.82200000      4.68300000      1.37100000
O    -13.97100000      3.58100000      7.67600000
H    -14.18900000      3.18400000      8.51900000
H    -14.77900000      4.01400000      7.39800000
O     10.89400000     10.51200000    -10.93900000
H     10.52500000     11.00200000    -11.67500000
H     10.25600000      9.81800000    -10.77100000
O     -3.58500000     13.71300000      8.62200000
H     -3.76700000     14.14300000      7.78600000
H     -3.90500000     14.32800000      9.28200000
O     11.21900000     -8.70500000      9.03900000
H     11.05100000     -9.63600000      8.89300000
H     11.92800000     -8.68800000      9.68100000
O     -3.74800000      8.97300000      3.11300000
H     -3.51800000      8.69400000      2.22700000
H     -3.82800000      8.15800000      3.60900000
O      3.46900000      0.43100000    -11.50200000
H      3.24100000      0.26600000    -10.58700000
H      3.23500000      1.34800000    -11.64500000
O     -8.35000000     13.04600000      1.56300000
H     -7.86300000     12.41500000      2.09300000
H     -7.67700000     13.61000000      1.18400000
O     -2.82100000     -6.23300000     -7.32600000
H     -2.60500000     -5.93700000     -8.21000000
H     -2.95000000     -7.17700000     -7.41400000
O      2.52400000      1.69200000     11.57800000
H      1.97200000      0.94000000     11.36400000
H      1.92800000      2.31800000     11.98800000
O     -0.44500000      0.52200000    -12.28000000
H     -0.63000000      1.19800000    -12.93200000
H     -0.23000000     -0.25600000    -12.79500000
O     -3.59700000     -9.39700000     10.63000000
H     -4.03600000     -8.55300000     10.73500000
H     -4.30200000    -10.00900000     10.42000000
O     -4.86800000     -3.56300000     15.61500000
H     -4.44600000     -2.84600000     16.08800000
H     -4.15500000     -4.16500000     15.40500000
O    -11.04200000     -4.66200000     -1.78600000
H    -11.05600000     -5.61800000     -1.73300000
H    -11.37200000     -4.36900000     -0.93700000
O     -0.95800000    -10.74100000      8.06400000
H     -1.05900000     -9.89400000      8.49900000
H     -0.73600000    -11.34800000      8.77000000
O     12.46100000     -9.78500000     -4.33800000
H     12.08400000     -8.91200000     -4.44500000
H     11.80700000    -10.26900000     -3.83400000
O     -7.31000000    -10.06600000      1.27700000
H     -7.36100000     -9.21800000      1.71800000
H     -8.19800000    -10.22400000      0.95800000
O    -12.63500000      3.24900000      4.18600000
H    -12.43300000      2.66700000      3.45300000
H    -12.22000000      2.83400000      4.94200000
O     -5.67900000     -0.03700000     10.16200000
H     -4.81400000      0.35000000     10.29600000
H     -5.83400000     -0.55500000     10.95100000
O    -16.23200000      4.84400000      6.62600000
H    -16.65800000      5.48900000      7.19100000
H    -15.80800000      5.36700000      5.94500000
O     -4.12500000     -5.92600000      5.84300000
H     -3.62600000     -5.23500000      6.27700000
H     -3.51700000     -6.66300000      5.78800000
O    -13.93800000    -12.03100000     -0.75200000
H    -13.16000000    -11.98600000     -1.30800000
H    -14.53700000    -12.60900000     -1.22600000
O      2.53900000    -14.89900000      3.77300000
H      2.83700000    -14.65500000      4.64900000
H      3.32400000    -15.22700000      3.33500000
O     -1.00900000     12.97100000     -5.42800000
H     -0.47300000     13.24900000     -4.68600000
H     -1.03200000     13.73400000     -6.00600000
O     14.30200000     -7.12700000      7.74300000
H     13.74900000     -7.64300000      7.15700000
H     14.98900000     -7.73300000      8.02100000
O     11.41200000     -1.97900000      2.85200000
H     12.11500000     -2.49100000      2.45400000
H     11.61600000     -1.07200000      2.62100000
O      4.73500000      1.97400000     -8.44900000
H      4.00600000      2.39300000     -7.99100000
H      4.39300000      1.11900000     -8.71000000
O    -17.72000000      0.04300000     -1.71900000
H    -18.18900000      0.31600000     -0.93000000
H    -18.40500000     -0.06400000     -2.37900000
O      6.36100000    -16.31300000     -1.54200000
H      6.78100000    -17.16500000     -1.66000000
H      6.20100000    -16.00000000     -2.43200000
O     12.21600000      2.26300000    -10.66700000
H     12.49100000      1.34600000    -10.70300000
H     11.26000000      2.22800000    -10.70600000
O      6.66200000     -9.93100000      9.72000000
H      7.19100000    -10.17800000      8.96100000
H      6.10300000     -9.22200000      9.40200000
O    -16.82100000     -4.29100000     -5.70900000
H    -16.80100000     -3.58400000     -5.06400000
H    -16.07900000     -4.85000000     -5.47700000
O     -4.45600000    -14.19200000     -9.39400000
H     -4.98800000    -13.43500000     -9.15100000
H     -3.63500000    -13.81600000     -9.71100000
O     -9.11100000      8.11800000     -7.07700000
H     -9.59600000      8.29900000     -7.88300000
H     -9.67000000      8.46100000     -6.37900000
O     -6.00500000    -10.99200000     -1.10100000
H     -6.08800000    -11.93800000     -0.97700000
H     -6.63300000    -10.61400000     -0.48500000
O     17.26600000      0.80000000     -0.45700000
H     17.58700000      0.16600000     -1.09900000
H     17.80800000      0.65200000      0.31800000
O    -10.59000000     11.79500000      8.70300000
H    -11.50500000     11.55700000      8.85100000
H    -10.16100000     10.96800000      8.48100000
O      0.92800000      1.47400000    -17.77600000
H      1.34900000      1.27000000    -16.94100000
H      1.31700000      2.30700000    -18.04300000
O    -11.78700000     -4.45300000    -11.81800000
H    -11.00100000     -4.49200000    -11.27300000
H    -12.45200000     -4.06300000    -11.25200000
O      5.52100000     -1.21800000    -15.32600000
H      4.82700000     -1.15200000    -14.67000000
H      6.14500000     -0.53400000    -15.08600000
O      8.30800000     11.98000000      9.95100000
H      8.94600000     12.62400000     10.25900000
H      7.47000000     12.44200000      9.97500000
O     -9.20200000      7.42700000    -12.25600000
H     -9.27900000      6.52600000    -12.56900000
H     -9.15900000      7.95600000    -13.05300000
O    -13.90300000     10.72400000      4.32000000
H    -14.20500000     11.40900000      4.91700000
H    -13.17200000     10.31100000      4.78000000
O     -1.94100000     15.93400000     -4.74000000
H     -2.47000000     16.72100000     -4.60000000
H     -1.15400000     16.07800000     -4.21500000
O     -1.76400000    -14.79600000     -7.54800000
H     -0.81500000    -14.82600000     -7.67500000
H     -1.95900000    -13.86800000     -7.42100000
O     -5.16900000     11.32100000     -1.04600000
H     -4.92100000     11.93100000     -0.35200000
H     -4.58700000     10.57000000     -0.92600000
O      3.91300000    -14.48300000     10.47400000
H      3.94100000    -13.58400000     10.14800000
H      4.63500000    -14.92300000     10.02600000
O     -3.15500000     -1.27800000      6.92500000
H     -3.56500000     -1.37400000      6.06600000
H     -2.93100000     -0.34900000      6.98100000
O     14.63600000     -2.29700000    -10.58400000
H     15.03400000     -2.55600000     -9.75300000
H     13.77600000     -1.95500000    -10.34200000
O     13.68900000     -3.20100000     -4.52800000
H     13.63000000     -3.85200000     -5.22700000
H     14.11900000     -3.66100000     -3.80700000
O     -1.93100000     -3.93900000      5.60500000
H     -1.59500000     -3.05500000      5.45900000
H     -1.71300000     -4.41500000      4.80400000
O     -3.95500000     -1.51800000    -14.57000000
H     -3.79000000     -1.50400000    -15.51300000
H     -4.42100000     -0.70000000    -14.39700000
O     -9.84300000      3.34700000     11.11900000
H     -9.31600000      2.56200000     11.27000000
H     -9.20300000      4.02700000     10.90800000
O     -5.14600000     13.97600000      0.30200000
H     -5.27600000     13.66400000      1.19800000
H     -4.21100000     14.17300000      0.25000000
O     17.18300000     -1.64700000     -2.14100000
H     16.38300000     -1.24900000     -2.48500000
H     17.60500000     -2.03500000     -2.90700000
O      2.43600000      3.60600000     -8.87300000
H      2.64200000      3.87300000     -7.97700000
H      2.00600000      2.75700000     -8.77700000
O      4.10100000    -11.27800000     13.44400000
H      4.86500000    -11.76700000     13.75000000
H      3.35900000    -11.85600000     13.62300000
O     -5.88200000    -11.09200000     10.19200000
H     -5.61000000    -11.25700000      9.28900000
H     -6.03300000    -11.96300000     10.56000000
O     -0.29800000     -7.75600000     -3.70600000
H      0.29500000     -8.32100000     -4.20100000
H      0.00000000     -6.86700000     -3.90100000
O     -3.17200000     -5.77100000     14.50500000
H     -3.96400000     -6.27600000     14.68400000
H     -2.49500000     -6.43200000     14.35700000
O      5.08900000      3.20000000    -16.58900000
H      5.38600000      4.10100000    -16.45800000
H      4.34900000      3.10200000    -15.99100000
O     -3.69200000     -7.87800000     -1.78900000
H     -3.29100000     -7.26900000     -2.40800000
H     -4.27000000     -8.42000000     -2.32600000
O     -2.82700000      6.47600000      1.89000000
H     -3.44400000      5.85600000      2.27900000
H     -2.59600000      6.08700000      1.04700000
O      8.42700000     12.46800000     -9.85300000
H      8.33500000     12.84500000     -8.97800000
H      9.26400000     12.80400000    -10.17200000
O      1.21100000     12.46000000      9.47700000
H      1.12000000     11.62800000      9.94200000
H      2.14700000     12.53000000      9.29200000
O      4.85600000     -4.22100000     -6.04900000
H      4.68100000     -5.00700000     -5.53200000
H      5.67900000     -4.40900000     -6.50000000
O    -10.72700000     -7.52800000     -1.16200000
H    -10.64500000     -7.94700000     -0.30500000
H    -10.92600000     -8.24700000     -1.76100000
O      4.64800000    -12.08800000      9.25800000
H      5.07200000    -12.59000000      8.56300000
H      5.25200000    -11.36700000      9.43600000
O     -2.78100000     -0.44300000     13.78900000
H     -3.35600000     -0.37600000     13.02800000
H     -2.92600000     -1.33000000     14.12100000
O    -15.45300000      9.31200000      0.54100000
H    -15.30300000      8.36800000      0.48300000
H    -14.58300000      9.68500000      0.67900000
O      6.31300000      9.01800000     -2.64500000
H      5.37800000      9.10100000     -2.45500000
H      6.69800000      8.71800000     -1.82100000
O     -8.12800000      6.30600000     -3.43600000
H     -9.03100000      6.24400000     -3.12500000
H     -7.96200000      7.24600000     -3.50700000
O     -5.94200000     -2.34700000    -12.34300000
H     -6.50500000     -1.57400000    -12.37700000
H     -5.08600000     -2.00800000    -12.08100000
O      5.18400000     -0.95600000     -2.58700000
H      5.32500000     -0.79200000     -1.65500000
H      4.62100000     -1.73000000     -2.61100000
O      8.11000000     11.90900000      1.99900000
H      7.61800000     12.38800000      1.33200000
H      7.79600000     12.26500000      2.83000000
O     16.46100000     -7.35000000     -4.94900000
H     16.67500000     -6.77300000     -4.21600000
H     15.58700000     -7.07300000     -5.22400000
O     -3.99000000     10.86600000      9.53700000
H     -4.59700000     11.51000000      9.90100000
H     -3.78800000     11.19500000      8.66100000
O      6.21500000     10.86200000    -10.30400000
H      6.85200000     11.57300000    -10.23500000
H      5.43600000     11.19400000     -9.85700000
O     -0.55400000      8.43800000      0.67200000
H     -0.86600000      8.09200000      1.50800000
H     -0.47100000      9.38100000      0.81900000
O     -0.46600000      6.27600000    -15.71700000
H     -0.74700000      6.07900000    -16.61000000
H     -1.08000000      6.94400000    -15.41400000
O      2.08900000     -8.05800000    -11.15000000
H      1.18200000     -7.78200000    -11.01700000
H      2.43400000     -8.18000000    -10.26500000
O      9.13500000     -8.65400000      6.46700000
H      9.61800000     -8.83800000      7.27300000
H      8.84700000     -7.74600000      6.56300000
O      2.72700000     14.15900000     -4.96100000
H      3.17700000     13.35700000     -4.69500000
H      2.13600000     13.88100000     -5.66100000
O     -2.79700000    -10.84200000     -1.84900000
H     -2.48600000    -11.73300000     -1.68700000
H     -3.72500000    -10.86600000     -1.61600000
O     -4.54900000      5.74000000    -14.49700000
H     -4.01100000      6.05700000    -13.77100000
H     -4.98400000      6.52300000    -14.83300000
O      7.23100000     -4.46800000     -3.77400000
H      7.62600000     -3.69500000     -3.37200000
H      7.74700000     -5.20200000     -3.44100000
O     -7.21300000      9.61900000     -1.13400000
H     -6.60900000     10.33000000     -1.35000000
H     -6.71100000      9.04600000     -0.55500000
O     -2.57400000      0.11300000     -4.70500000
H     -2.40500000     -0.68300000     -4.20000000
H     -3.08100000     -0.18600000     -5.46000000
O      8.69200000      6.03600000     -4.60200000
H      8.89700000      6.92100000     -4.90300000
H      9.42200000      5.50200000     -4.91300000
O    -10.15500000     -5.92000000     -5.73400000
H     -9.34200000     -6.28100000     -5.38000000
H    -10.11700000     -6.11600000     -6.67000000
O      3.57400000      6.34200000     -3.69100000
H      3.56900000      5.77600000     -4.46300000
H      3.65200000      5.73900000     -2.95200000
O     -3.59900000     -1.55200000      4.37800000
H     -3.65100000     -0.99400000      3.60100000
H     -3.85100000     -2.42100000      4.06500000
O      1.34600000     10.15200000     -3.17400000
H      1.37700000     10.08300000     -2.22000000
H      0.41500000     10.24800000     -3.37700000
O      9.15700000      1.73200000      7.11000000
H      9.48600000      1.18500000      6.39700000
H      9.60800000      2.56900000      6.99800000
O    -11.20000000      8.80000000     -5.52700000
H    -11.93100000      8.22400000     -5.75100000
H    -11.55700000      9.68400000     -5.60900000
O     -9.77300000     -0.33100000     -8.72200000
H    -10.12500000      0.35000000     -9.29600000
H     -9.32200000     -0.93300000     -9.31400000
O      1.43200000      7.60900000     -7.28700000
H      1.26700000      6.66900000     -7.36700000
H      2.31500000      7.66700000     -6.92300000
O     -8.20600000     -3.70200000      9.25800000
H     -7.62400000     -3.00600000      8.95300000
H     -7.63600000     -4.28900000      9.75600000
O     -1.83000000     14.89800000     -8.40900000
H     -1.72000000     15.17500000     -9.31900000
H     -2.37900000     14.11600000     -8.46200000
O     -4.62700000     11.52300000      3.62900000
H     -3.87700000     12.11600000      3.65800000
H     -4.24800000     10.66600000      3.43800000
O     -2.44900000    -12.13700000     -7.64100000
H     -3.34200000    -12.03900000     -7.97100000
H     -1.91500000    -11.61000000     -8.23600000
O      7.00500000      3.53600000      9.48000000
H      7.21100000      3.30800000      8.57300000
H      6.59800000      2.74800000      9.83900000
O      0.93700000      0.63200000      5.86900000
H      0.53200000      1.49600000      5.80100000
H      1.86000000      0.78200000      5.66400000
O      8.83200000     -9.41200000     -9.99900000
H      9.53600000     -9.65700000    -10.60000000
H      8.56500000    -10.23700000     -9.59400000
O      1.10600000     -5.21800000     -4.32000000
H      1.26500000     -5.07300000     -5.25300000
H      1.93900000     -5.54900000     -3.98400000
O    -11.84300000      7.94000000     -0.67800000
H    -11.37100000      8.50800000     -0.06900000
H    -12.13500000      7.20400000     -0.14100000
O     -5.86500000      8.64200000     -4.82100000
H     -5.72500000      7.80500000     -4.37800000
H     -6.48400000      9.11000000     -4.26000000
O      6.47700000      1.36400000    -11.43900000
H      5.63800000      1.07200000    -11.08400000
H      7.12800000      0.82900000    -10.98600000
O      7.90500000      0.85600000     10.08100000
H      7.02600000      0.78200000     10.45200000
H      8.08100000     -0.00800000      9.70800000
O     14.48200000      0.63900000      0.53400000
H     15.39600000      0.72800000      0.26200000
H     14.09800000      1.50000000      0.37000000
O      8.43800000     -7.67300000     -5.60800000
H      7.70000000     -7.46600000     -5.03400000
H      8.48700000     -6.93300000     -6.21200000
O     -0.46900000     -7.84800000    -10.69900000
H     -1.10600000     -7.22800000    -11.05400000
H     -0.67400000     -8.67600000    -11.13200000
O      5.88300000     -3.54200000    -16.42300000
H      5.68700000     -2.61400000    -16.29300000
H      5.54600000     -3.97100000    -15.63600000
O      7.59300000     16.93600000     -2.12800000
H      7.64300000     16.85500000     -3.08100000
H      7.62300000     16.03300000     -1.81000000
O     -9.05700000     -0.40800000     -6.08600000
H     -8.11800000     -0.25400000     -5.98400000
H     -9.19200000     -0.45200000     -7.03200000
O      0.45400000     -0.13200000     11.59600000
H     -0.42300000     -0.31900000     11.93000000
H      0.33900000     -0.05500000     10.64900000
O      3.96300000      0.43800000     14.14200000
H      4.61100000      1.11500000     13.94900000
H      3.30200000      0.53600000     13.45700000
O     -1.27200000      5.70900000     -3.03900000
H     -0.57200000      5.51200000     -2.41600000
H     -0.81600000      5.90700000     -3.85600000
O      9.63000000     10.14000000     -7.85900000
H      8.86600000      9.60200000     -8.06500000
H     10.11200000     10.19700000     -8.68300000
O     -9.05300000    -10.47800000     10.28900000
H     -9.61800000    -10.86300000      9.61900000
H     -8.47900000    -11.19500000     10.55800000
O      6.64100000    -13.59000000      7.17900000
H      7.21100000    -13.57400000      6.41100000
H      7.21000000    -13.87400000      7.89500000
O     13.71000000      0.99700000      7.73800000
H     12.88200000      1.47700000      7.75900000
H     14.01900000      1.01200000      8.64400000
O      6.64500000    -13.86900000     -9.08500000
H      7.52000000    -14.22800000     -9.23500000
H      6.80300000    -13.01800000     -8.67600000
O     16.73300000     -5.40600000      1.81000000
H     16.29300000     -6.09800000      1.31700000
H     16.31100000     -5.41900000      2.67000000
O     -6.77100000      2.23900000      7.54600000
H     -6.36200000      1.80800000      8.29700000
H     -6.88400000      1.54100000      6.90200000
O    -12.52400000     -2.49900000      4.93300000
H    -12.97400000     -2.96300000      5.63900000
H    -12.68400000     -1.57300000      5.11500000
O     16.73100000      6.57800000     -0.06000000
H     16.43500000      5.90000000     -0.66700000
H     16.92400000      7.33200000     -0.61700000
O     -6.13300000     -3.16000000      5.70200000
H     -6.34600000     -2.63400000      6.47300000
H     -6.57400000     -3.99600000      5.85300000
O    -11.34100000     -0.92000000      7.19800000
H    -12.20500000     -0.56300000      6.99400000
H    -11.49700000     -1.52600000      7.92300000
O     -6.50500000      8.28600000      9.17100000
H     -7.03100000      7.61600000      8.73500000
H     -5.88200000      7.79100000      9.70400000
O      7.61700000      7.39300000      3.83500000
H      8.13800000      7.96700000      4.39800000
H      7.64300000      6.54200000      4.27300000
O      2.53700000     -6.93300000    -13.94100000
H      1.69600000     -6.48800000    -14.05300000
H      2.49400000     -7.30700000    -13.06100000
O    -12.04500000      2.11600000      6.68000000
H    -11.45200000      2.39000000      7.38000000
H    -12.86900000      2.56200000      6.87600000
O      5.65300000     -7.00200000     -8.16300000
H      5.90100000     -7.18600000     -9.06900000
H      6.02900000     -6.14100000     -7.98200000
O     10.52600000      0.99700000      9.52600000
H      9.59900000      1.16600000      9.69900000
H     10.71700000      1.50200000      8.73500000
O      2.33000000     -0.36100000     18.67400000
H      3.28200000     -0.32300000     18.76000000
H      2.18200000     -0.61000000     17.76100000
O     -1.45000000     12.09700000      7.86600000
H     -0.60600000     11.97600000      8.30000000
H     -2.00900000     12.49100000      8.53600000
O    -15.80600000      0.00000000      5.81800000
H    -16.39800000     -0.70500000      5.55500000
H    -16.35800000      0.78100000      5.83900000
O     15.00500000      2.23100000     10.06200000
H     14.26600000      1.83900000     10.52700000
H     15.00700000      3.14600000     10.34400000
O      1.64400000      9.49700000    -12.66300000
H      1.98500000      8.74300000    -13.14300000
H      1.97600000      9.38600000    -11.77200000
O     -5.71900000     17.09700000     -4.46800000
H     -6.65200000     16.88200000     -4.47600000
H     -5.32200000     16.42000000     -3.92000000
O     -7.69300000      3.15900000      3.34300000
H     -8.17400000      2.34200000      3.47500000
H     -7.98400000      3.47400000      2.48800000
O    -15.42700000      6.98000000      4.73500000
H    -15.48200000      7.93500000      4.74300000
H    -16.10000000      6.70600000      4.11200000
O    -13.60000000      8.25900000     -8.51500000
H    -13.66900000      7.97600000     -7.60300000
H    -13.70800000      9.20900000     -8.48000000
O      2.30400000      3.08100000      8.70400000
H      3.03200000      2.46400000      8.62900000
H      1.59200000      2.56500000      9.08200000
O      8.96200000      5.42700000      9.42700000
H      8.30700000      4.80300000      9.73800000
H      8.52700000      5.89700000      8.71500000
O     -3.66000000      3.75100000    -16.97300000
H     -3.13200000      3.02200000    -16.64600000
H     -3.90800000      4.23800000    -16.18800000
