# Supplementary material for: Integrated Multiscale Multilevel Approach to Open Shell Molecular Systems
Source: J Chem Theory Comput. 2023 Feb 13;19(5):1446–56. doi: 10.1021/acs.jctc.2c00805 (PMC10018740; doi:10.1021/acs.jctc.2c00805)
Supplement: Supplementary file 2 — ct2c00805_si_002.zip [file ct2c00805_si_002.zip › structures/PROXYL/frame24.xyz]

2549

C      0.63700000      1.06700000      1.42000000
H      1.50700000      0.62500000      1.90600000
H      0.36000000      1.94200000      2.00800000
C     -0.56400000      0.13700000      1.14200000
C     -0.79500000     -0.94000000      2.17100000
H     -0.93800000     -0.39800000      3.10500000
H      0.08800000     -1.57700000      2.23000000
H     -1.74400000     -1.39400000      1.88700000
C     -1.91700000      0.96800000      0.87000000
H     -2.55900000      0.26800000      0.33600000
H     -2.35300000      1.37000000      1.78600000
H     -1.73500000      1.85400000      0.26200000
N     -0.11000000     -0.43200000     -0.13300000
O     -0.63400000     -1.39300000     -0.59900000
C      0.90500000      0.30800000     -0.90200000
C      2.02500000     -0.59100000     -1.19400000
H      1.64500000     -1.33700000     -1.89200000
H      2.85000000     -0.02300000     -1.62400000
H      2.38300000     -1.13800000     -0.32200000
C      0.24700000      0.89400000     -2.17400000
H      0.02300000      0.21700000     -2.99900000
H      0.91600000      1.55200000     -2.72800000
H     -0.61000000      1.51600000     -1.91600000
C      1.14100000      1.49900000      0.07200000
H      2.20500000      1.69900000      0.20500000
H      0.71300000      2.40900000     -0.34800000
O     12.18000000     -1.33100000      6.66200000
H     11.40400000     -1.81800000      6.94000000
H     12.04400000     -1.17800000      5.72600000
O      4.62900000     16.74300000     -4.38500000
H      4.44600000     16.38900000     -3.51400000
H      3.76700000     16.95600000     -4.74200000
O     -2.45300000     -4.32300000     10.10400000
H     -1.50200000     -4.22500000     10.14300000
H     -2.73000000     -4.33400000     11.02000000
O     -3.66400000     -9.83700000     -0.52000000
H     -3.07600000     -9.61100000      0.20100000
H     -4.46900000    -10.12600000     -0.09100000
O     -0.76700000      9.05700000    -12.82800000
H     -0.82600000      8.43400000    -13.55300000
H     -0.66000000      9.90800000    -13.25200000
O     -7.35100000      2.65800000     15.42700000
H     -6.69800000      2.17900000     15.93700000
H     -7.49600000      3.46500000     15.92100000
O     14.50400000      0.60400000      4.83000000
H     13.86700000      1.29900000      4.67000000
H     14.21300000      0.19500000      5.64500000
O     11.56300000     -9.37900000      5.55000000
H     11.64200000     -9.02700000      4.66300000
H     11.25000000    -10.27500000      5.42500000
O      0.92000000     -4.49300000      7.69100000
H      1.60300000     -4.66100000      8.34000000
H      0.18800000     -5.04600000      7.96500000
O     -3.39000000      0.66700000     13.97600000
H     -2.55800000      0.20300000     14.07600000
H     -3.65900000      0.87200000     14.87100000
O      1.45300000    -11.43600000     -5.58700000
H      1.08300000    -12.27100000     -5.30100000
H      0.75400000    -11.02800000     -6.09900000
O     -6.27800000     10.25300000     12.54100000
H     -6.38100000      9.63700000     11.81600000
H     -6.00300000      9.70900000     13.28000000
O     14.93500000      2.50900000     10.41800000
H     15.04700000      1.94100000     11.18000000
H     14.57400000      1.93500000      9.74200000
O    -13.75700000     -0.06700000      0.73800000
H    -14.34200000      0.51000000      0.24600000
H    -13.48300000      0.45500000      1.49100000
O     -9.49500000      9.29500000    -11.54300000
H     -9.94200000     10.04500000    -11.93600000
H     -9.89600000      9.20300000    -10.67800000
O     -9.12100000      2.71500000      2.36200000
H     -9.43400000      2.11400000      1.68600000
H     -9.06000000      2.17600000      3.15100000
O      0.09500000     -8.46700000     -6.20900000
H      0.04900000     -8.75300000     -5.29600000
H      0.61500000     -7.66400000     -6.18100000
O      9.83300000     -3.44700000      7.51500000
H     10.17200000     -3.56700000      8.40200000
H      9.10500000     -4.06500000      7.45100000
O     -1.80300000     11.32500000      6.85800000
H     -1.79700000     11.08800000      7.78500000
H     -2.69000000     11.64700000      6.69900000
O     -3.77100000      6.07500000      5.43200000
H     -3.71600000      5.12000000      5.43600000
H     -2.86700000      6.36800000      5.54900000
O     -1.07000000      3.82600000      4.51600000
H     -1.47000000      3.90600000      3.65000000
H     -1.79300000      3.57700000      5.09200000
O     -1.59200000     10.25300000      1.42100000
H     -1.05300000     10.82800000      1.96500000
H     -2.05200000     10.84800000      0.82800000
O      3.94900000     -0.02900000     13.31100000
H      3.77600000     -0.80100000     13.85000000
H      3.25200000     -0.03500000     12.65500000
O    -11.03300000      0.07000000     -9.67800000
H    -11.79000000     -0.49000000     -9.51000000
H    -10.56200000     -0.36900000    -10.38700000
O     11.80500000      0.85000000     -5.15200000
H     11.90900000      1.61100000     -4.58100000
H     12.69100000      0.65600000     -5.45700000
O     11.28000000      4.65300000     -1.49600000
H     10.53900000      4.04700000     -1.51800000
H     10.96700000      5.39500000     -0.97800000
O     -9.46200000      8.60800000     12.72400000
H    -10.07200000      8.02000000     13.17000000
H     -9.19200000      8.12500000     11.94300000
O      3.35400000    -12.42900000      0.55400000
H      4.16400000    -12.76500000      0.17000000
H      3.48200000    -12.51500000      1.49800000
O      0.32900000      9.89000000      5.82800000
H     -0.37200000     10.44600000      6.16900000
H     -0.10200000      9.33100000      5.18200000
O      6.86400000    -10.77000000     -6.82600000
H      7.19200000    -10.19400000     -7.51700000
H      7.53200000    -10.72600000     -6.14200000
O      2.52200000      6.68100000     -9.32900000
H      2.12200000      6.86600000     -8.47900000
H      1.78000000      6.51200000     -9.91100000
O      9.35600000     12.73700000      8.05500000
H      8.85100000     11.95400000      7.83400000
H      9.63000000     12.59700000      8.96100000
O      3.25200000     10.56000000     11.99300000
H      2.93400000      9.68000000     11.79400000
H      3.36300000     10.97400000     11.13700000
O     -0.93800000     -6.47200000     -9.68200000
H     -0.76100000     -6.81800000    -10.55600000
H     -1.23900000     -5.57600000     -9.83500000
O      2.41900000    -12.81300000     -2.13500000
H      2.65500000    -13.35500000     -2.88800000
H      3.03200000    -13.07600000     -1.44900000
O     12.35900000    -12.88900000     -2.33300000
H     12.29700000    -11.95200000     -2.52000000
H     12.62300000    -13.28200000     -3.16400000
O     10.40300000     -0.43700000     12.30500000
H     10.00500000     -0.18800000     13.13900000
H     10.85100000     -1.26200000     12.49000000
O     -2.61100000     13.13800000    -12.20600000
H     -2.89400000     13.18000000    -11.29300000
H     -3.27800000     12.60300000    -12.63800000
O     -5.85100000      4.41300000      2.36200000
H     -4.98000000      4.15300000      2.06300000
H     -6.09600000      3.74000000      2.99800000
O      5.14900000      4.77100000    -14.44200000
H      4.51900000      4.39200000    -15.05500000
H      5.18300000      5.69900000    -14.67700000
O      0.94900000      2.03500000      5.49400000
H      1.81500000      2.24000000      5.14000000
H      0.35400000      2.61800000      5.02200000
O     -0.26400000    -14.88600000     -7.13600000
H     -0.30900000    -15.84100000     -7.09300000
H     -1.15600000    -14.59500000     -6.94900000
O      4.02000000      4.64600000      3.83300000
H      4.50500000      5.47100000      3.86800000
H      3.10500000      4.90100000      3.95200000
O     -4.82100000    -16.57000000     -1.99900000
H     -5.28600000    -15.73800000     -2.08100000
H     -4.53200000    -16.77100000     -2.88900000
O     -3.74700000    -13.33100000    -10.07800000
H     -3.56800000    -12.52300000    -10.55900000
H     -3.47000000    -13.14300000     -9.18100000
O     -5.79000000     -7.72100000     -9.47100000
H     -4.97600000     -7.49600000     -9.02000000
H     -5.74300000     -7.24800000    -10.30200000
O     -3.86900000      9.67900000     -9.26400000
H     -4.38600000      9.07100000     -9.79400000
H     -2.98800000      9.62900000     -9.63300000
O     -2.50300000    -13.28900000     -0.45300000
H     -2.12600000    -14.16900000     -0.45200000
H     -2.85800000    -13.18200000     -1.33500000
O      9.39700000      2.60600000     -3.10400000
H      9.84100000      1.94500000     -2.57300000
H      8.59600000      2.80500000     -2.61900000
O      3.97000000     -9.48500000     -0.60100000
H      3.69400000    -10.33400000     -0.25500000
H      3.23200000     -9.19500000     -1.13800000
O      3.00800000    -14.60200000    -10.08400000
H      3.23400000    -14.42900000     -9.17000000
H      2.23900000    -14.05600000    -10.24700000
O    -13.41000000     -1.06200000     -9.48400000
H    -13.90800000     -0.38900000     -9.94900000
H    -13.94400000     -1.26700000     -8.71700000
O    -10.48600000     -5.92800000     -7.79300000
H     -9.58400000     -5.60600000     -7.80300000
H    -11.01100000     -5.18000000     -8.07600000
O     -0.06600000     -0.91500000      9.66200000
H     -0.33000000     -1.79200000      9.94000000
H     -0.83200000     -0.36800000      9.83500000
O     -2.12300000     17.56600000      1.00500000
H     -2.53900000     16.70400000      1.03300000
H     -1.18400000     17.37800000      1.00100000
O      3.48700000      7.27000000      5.89100000
H      2.94100000      7.87200000      6.39600000
H      3.48200000      7.62900000      5.00300000
O     -3.75800000    -14.69900000     10.27100000
H     -3.96900000    -14.22000000      9.47000000
H     -4.44700000    -15.36000000     10.34300000
O     -2.53500000     -4.77500000     12.95200000
H     -2.18400000     -4.07500000     13.50200000
H     -2.04100000     -5.55300000     13.20900000
O      6.09100000     -9.49400000    -14.52900000
H      6.80500000     -8.91000000    -14.27200000
H      5.60300000     -9.64500000    -13.72000000
O      9.97400000     -3.68000000     -9.10600000
H      9.18600000     -3.65900000     -9.65000000
H     10.52200000     -4.35600000     -9.50400000
O    -13.46900000     -9.98000000     -4.47800000
H    -13.77500000     -9.74500000     -5.35400000
H    -13.21300000     -9.14700000     -4.08200000
O     -3.71900000      4.61000000     -5.23900000
H     -4.21900000      5.20200000     -4.67600000
H     -4.06800000      4.76300000     -6.11700000
O      4.20800000     -2.54800000     14.68400000
H      5.14600000     -2.70200000     14.56900000
H      4.05300000     -2.70200000     15.61600000
O     -4.63400000      2.77700000     12.69200000
H     -3.90000000      2.29300000     13.07200000
H     -4.44800000      3.69400000     12.89700000
O      7.75000000     -3.64500000    -13.68700000
H      8.42100000     -3.03800000    -13.99900000
H      7.07500000     -3.62400000    -14.36500000
O     -6.30900000     -2.12300000      0.60800000
H     -6.81800000     -1.61100000      1.23700000
H     -6.12000000     -1.51000000     -0.10200000
O     -1.44800000    -15.52400000      1.75400000
H     -1.17200000    -15.69700000      0.85400000
H     -1.35200000    -14.57700000      1.85600000
O      8.41900000      5.03900000    -10.29600000
H      7.95200000      4.23800000    -10.05800000
H      8.52200000      4.98300000    -11.24600000
O      5.36000000      3.02400000     13.69300000
H      5.11200000      2.38900000     14.36500000
H      4.93800000      2.70500000     12.89500000
O      6.62900000    -11.02100000      6.89500000
H      5.90500000    -10.51300000      6.52800000
H      6.35100000    -11.22400000      7.78800000
O     -0.46600000     11.44700000     -5.25100000
H      0.05200000     11.52500000     -4.45000000
H     -1.13600000     10.79700000     -5.04000000
O     17.25100000     -1.74900000     -2.70800000
H     17.55600000     -2.04400000     -3.56600000
H     17.78200000     -0.97600000     -2.51700000
O     -4.51900000     -2.64100000     -8.43800000
H     -4.64300000     -2.58500000     -9.38600000
H     -3.57300000     -2.55600000     -8.31500000
O     -9.87300000     11.91000000     -4.92400000
H    -10.76800000     11.87300000     -4.58900000
H     -9.67000000     11.00600000     -5.16600000
O      4.69600000     -7.05500000     16.28200000
H      4.72600000     -6.39000000     15.59400000
H      5.60200000     -7.35000000     16.36900000
O    -11.33000000     -8.81900000     -8.98900000
H    -10.80600000     -8.09300000     -9.32700000
H    -12.01600000     -8.39700000     -8.47000000
O     -2.92200000      0.76200000    -10.06600000
H     -2.92100000      1.45000000    -10.73100000
H     -3.23500000      1.19600000     -9.27200000
O     -0.01100000     -8.86800000    -15.83800000
H      0.59800000     -8.13300000    -15.76900000
H      0.54100000     -9.64600000    -15.74900000
O      0.64100000     11.76800000     -7.89600000
H      1.38900000     12.22800000     -7.51500000
H      0.28500000     11.25100000     -7.17400000
O    -11.99400000      1.02800000     -7.13400000
H    -11.63300000      0.89500000     -8.01100000
H    -11.86500000      1.96100000     -6.96100000
O      3.09400000     12.88000000      3.91600000
H      3.44600000     13.08800000      3.05100000
H      2.79000000     13.72000000      4.26000000
O     -4.91100000      5.96700000     -3.20200000
H     -4.20600000      5.55000000     -2.70700000
H     -4.65800000      6.88900000     -3.24900000
O    -16.84200000     -4.20900000     -4.31600000
H    -17.03200000     -3.49800000     -4.92700000
H    -16.91000000     -5.00400000     -4.84400000
O      3.30500000     -7.37700000      1.82600000
H      3.20200000     -7.97400000      1.08500000
H      3.43400000     -7.95200000      2.58000000
O     -4.92700000     -2.84000000      5.16500000
H     -4.96500000     -2.93400000      6.11700000
H     -4.00300000     -2.67600000      4.97700000
O     -6.69100000    -14.38100000     -2.06500000
H     -6.92700000    -13.56300000     -1.62800000
H     -7.03300000    -15.06600000     -1.49100000
O      7.84100000      5.87500000      2.90500000
H      7.26500000      6.27200000      3.55800000
H      7.33400000      5.89700000      2.09400000
O     -3.50800000    -11.33300000      4.27600000
H     -2.65100000    -11.16800000      4.67000000
H     -3.31400000    -11.55900000      3.36600000
O     -7.98400000      9.84400000      5.74500000
H     -8.56200000      9.28300000      5.22900000
H     -7.46000000      9.23400000      6.26500000
O     -1.08100000    -11.59600000      7.44300000
H     -1.31200000    -11.09000000      8.22200000
H     -1.16600000    -12.50900000      7.71600000
O      8.88800000     -8.23500000      3.24700000
H      9.52300000     -7.76700000      3.79000000
H      8.29200000     -7.55400000      2.93600000
O     -1.65300000     -3.57600000     -1.84500000
H     -0.84200000     -4.08400000     -1.83000000
H     -1.37000000     -2.66800000     -1.73600000
O    -14.88400000      7.19400000     -7.44100000
H    -14.92100000      8.01000000     -6.94300000
H    -15.04700000      6.50900000     -6.79300000
O     -4.63700000     -9.40400000      8.61700000
H     -4.67900000     -9.33400000      7.66300000
H     -4.31400000     -8.55100000      8.90600000
O      2.52100000     13.99500000      1.26500000
H      3.43400000     14.27900000      1.31400000
H      2.04100000     14.64000000      1.78400000
O     10.22400000     10.87600000      5.16300000
H      9.42800000     11.35200000      4.92700000
H      9.96200000      9.95500000      5.15700000
O     12.58500000     -5.00200000     -2.88100000
H     12.03600000     -5.68300000     -2.49200000
H     13.48100000     -5.29900000     -2.72600000
O     -8.54100000      7.31300000     10.44200000
H     -8.83900000      7.74300000      9.64000000
H     -7.59700000      7.46800000     10.46000000
O      4.15700000      1.17700000      8.45800000
H      4.80000000      0.66900000      8.95300000
H      4.48800000      1.17300000      7.56000000
O     11.08100000    -10.52000000     -8.19300000
H     11.72600000    -10.76700000     -8.85600000
H     10.64200000     -9.75300000     -8.56100000
O      9.15700000      3.62700000      5.00500000
H      9.45500000      4.25300000      5.66500000
H      8.83900000      4.17100000      4.28400000
O     -7.11700000      0.55500000    -11.89100000
H     -6.54100000      0.32200000    -11.16300000
H     -7.40300000     -0.28600000    -12.24800000
O    -10.46100000      6.23800000     -9.39300000
H     -9.69100000      6.41500000     -8.85300000
H    -11.01500000      7.01000000     -9.28200000
O      6.84700000      0.76200000     16.65900000
H      5.95700000      1.09900000     16.55600000
H      7.20300000      0.75100000     15.77000000
O      0.04700000     -3.99800000     10.91800000
H      0.37600000     -3.87000000     11.80800000
H      0.72700000     -4.51200000     10.48300000
O      1.24200000     -0.79100000      4.91500000
H      0.88600000      0.09800000      4.93400000
H      0.66000000     -1.29400000      5.48500000
O      9.92400000     -8.74000000    -11.29200000
H     10.49700000     -9.35800000    -11.74600000
H     10.05800000     -7.90900000    -11.74800000
O     -0.92300000      7.17900000    -14.88100000
H     -0.01900000      7.15000000    -15.19300000
H     -1.45300000      7.11200000    -15.67500000
O      8.73200000    -10.34900000      4.94000000
H      7.90600000    -10.27300000      5.41700000
H      8.87700000     -9.47800000      4.57100000
O      6.75300000    -15.24800000     -7.20000000
H      6.39800000    -14.61700000     -6.57400000
H      6.16300000    -16.00000000     -7.14200000
O     10.91600000      6.48900000    -10.18100000
H     10.97900000      6.29100000    -11.11500000
H     10.16900000      5.97400000     -9.87700000
O      7.76200000     -9.00400000     -4.33400000
H      7.79000000     -8.06200000     -4.50300000
H      6.91800000     -9.14500000     -3.90500000
O    -17.86200000      0.27600000      1.99400000
H    -17.68000000     -0.59500000      1.64200000
H    -17.30500000      0.34200000      2.77000000
O     -7.49600000     12.51000000     -3.74400000
H     -8.26800000     12.29700000     -4.26900000
H     -7.41300000     11.77800000     -3.13300000
O     15.02200000      0.34800000     -5.41500000
H     14.65600000      0.00700000     -6.23100000
H     15.33500000      1.22400000     -5.64000000
O     -4.69400000     -6.51900000     -5.69300000
H     -5.17300000     -5.93800000     -6.28500000
H     -5.13300000     -6.41600000     -4.84900000
O    -12.06600000     -4.64500000     -0.96200000
H    -11.61800000     -5.12600000     -1.65800000
H    -11.36700000     -4.17800000     -0.50500000
O     -9.29400000     13.62300000     -1.44600000
H     -9.26600000     14.56500000     -1.27800000
H     -8.72100000     13.49800000     -2.20300000
O    -10.07200000      2.03400000    -15.38100000
H     -9.89100000      2.00800000    -14.44100000
H    -10.91700000      2.47800000    -15.45000000
O     -4.44500000     -7.14200000    -14.55500000
H     -5.03500000     -7.32600000    -15.28600000
H     -4.13000000     -8.00300000    -14.28000000
O     -6.18100000      4.24700000      7.20400000
H     -5.87200000      3.55000000      6.62500000
H     -6.91100000      4.64600000      6.73100000
O     14.85200000     -0.61600000     -2.72700000
H     14.79000000     -0.45000000     -3.66700000
H     15.70900000     -1.02600000     -2.61200000
O      9.94400000      2.67300000     -8.02700000
H      9.97900000      2.88100000     -7.09300000
H      9.07400000      2.96100000     -8.30400000
O    -11.80000000     -0.82200000     -0.69700000
H    -12.42100000     -0.61900000      0.00200000
H    -12.13200000     -1.63200000     -1.08500000
O     16.82300000      4.26200000     -3.55300000
H     17.03500000      5.19500000     -3.53300000
H     16.37200000      4.10100000     -2.72400000
O      5.91000000     -0.55800000      9.44100000
H      6.82900000     -0.31400000      9.33400000
H      5.89600000     -1.10300000     10.22800000
O      6.91100000    -10.88600000     -0.64500000
H      7.50900000    -10.20600000     -0.33400000
H      6.70900000    -10.63300000     -1.54600000
O     -3.76800000      5.13600000    -14.90100000
H     -3.74700000      6.03600000    -15.22700000
H     -4.64900000      5.03100000    -14.54100000
O     -7.41600000     12.48000000      5.35900000
H     -7.64200000     11.56200000      5.50900000
H     -6.80800000     12.45900000      4.62000000
O    -15.25800000      8.43800000      5.53200000
H    -14.48300000      8.81300000      5.94900000
H    -15.17400000      7.49500000      5.67400000
O      3.08300000      9.53900000     -4.51300000
H      2.43200000     10.23000000     -4.62700000
H      3.51400000      9.47200000     -5.36600000
O      1.83000000    -16.75400000     -1.49500000
H      2.70500000    -16.70200000     -1.11100000
H      1.98600000    -16.94200000     -2.42100000
O      6.36500000      6.16700000      0.65400000
H      5.81500000      5.46400000      0.30800000
H      5.97400000      6.97000000      0.30800000
O     -7.85500000      4.50400000     12.53800000
H     -7.68500000      5.12000000     13.25100000
H     -6.98600000      4.21900000     12.25600000
O    -14.07800000     -4.95400000     -4.15400000
H    -15.01100000     -4.74100000     -4.15500000
H    -13.85900000     -5.07400000     -5.07800000
O     -8.73900000      6.89500000     -3.99300000
H     -8.50300000      6.50900000     -3.14900000
H     -7.96300000      7.38900000     -4.25500000
O     -2.22400000     -9.62100000     -6.74100000
H     -2.74900000     -9.00800000     -7.25600000
H     -1.56100000     -9.07300000     -6.32100000
O    -16.62200000      4.51600000      3.47100000
H    -16.90800000      5.38800000      3.19900000
H    -16.62700000      3.99900000      2.66600000
O      2.63200000     -2.42800000     -4.27600000
H      2.94100000     -3.32800000     -4.38000000
H      3.10000000     -2.10100000     -3.50800000
O     -9.50700000     -7.12100000    -10.22300000
H     -9.11400000     -6.45000000     -9.66500000
H     -8.84500000     -7.29500000    -10.89200000
O     -8.99600000      3.37800000     -5.44800000
H     -8.47200000      2.57800000     -5.50300000
H     -9.66500000      3.18200000     -4.79300000
O      4.75500000     -3.71700000    -10.58600000
H      4.32200000     -2.89300000    -10.81000000
H      4.03800000     -4.33400000    -10.44200000
O    -11.98100000    -11.22300000     -7.68900000
H    -11.13300000    -10.95500000     -7.33600000
H    -12.31000000    -10.44500000     -8.13900000
O     -6.63000000    -11.08900000     10.17500000
H     -6.77200000    -11.33500000      9.26100000
H     -5.89300000    -10.47800000     10.14700000
O      1.73900000     -0.49100000     11.74400000
H      1.52300000     -1.38200000     12.01900000
H      1.45500000     -0.44700000     10.83000000
O      0.01500000     -1.36900000    -15.36200000
H     -0.75200000     -1.16000000    -15.89600000
H     -0.27100000     -1.21600000    -14.46100000
O     11.90200000     -0.74300000      1.44700000
H     11.10700000     -1.16600000      1.12400000
H     12.60400000     -1.11400000      0.91300000
O      9.38900000     13.95300000     -4.94100000
H      9.04400000     14.79200000     -5.24500000
H     10.31500000     14.12400000     -4.76600000
O      4.60600000     -4.54800000     -2.49500000
H      5.23600000     -5.22000000     -2.75700000
H      4.01000000     -4.99900000     -1.89700000
O    -11.99800000     -1.51000000      6.47300000
H    -11.79900000     -2.43200000      6.63500000
H    -12.17500000     -1.14700000      7.34100000
O    -14.63000000      2.08200000      8.07100000
H    -14.25300000      1.82300000      8.91100000
H    -15.00800000      1.27600000      7.71900000
O     -2.43300000     -5.17900000     -6.87600000
H     -2.32900000     -4.34600000     -6.41500000
H     -3.07500000     -5.66100000     -6.35500000
O    -10.51800000     -4.69400000    -13.84200000
H    -11.39000000     -5.07700000    -13.74300000
H    -10.47300000     -4.02000000    -13.16500000
O     12.84600000      8.93400000      6.69400000
H     11.99500000      8.96200000      6.25700000
H     12.90400000      9.76900000      7.15900000
O     -4.17100000     -2.39300000     15.74500000
H     -3.49900000     -2.43900000     15.06500000
H     -3.88800000     -3.02800000     16.40300000
O    -13.34300000     10.88100000      0.10400000
H    -12.65800000     11.33300000     -0.38800000
H    -13.81100000     10.36700000     -0.55300000
O     -6.62800000     14.74300000      7.37800000
H     -6.81800000     13.84200000      7.11700000
H     -5.70300000     14.86400000      7.16400000
O      9.12600000      9.42400000      9.20200000
H      8.59300000      9.82300000      8.51400000
H      8.52400000      8.84000000      9.66200000
O     -8.30100000    -14.14600000     -8.18400000
H     -9.08400000    -13.82800000     -8.63300000
H     -7.60500000    -13.55300000     -8.46700000
O     -2.78500000      7.42100000      8.51700000
H     -3.53100000      8.02000000      8.55600000
H     -3.17800000      6.55300000      8.42500000
O    -11.79500000     -8.46100000      7.91300000
H    -11.09700000     -9.11500000      7.91900000
H    -12.38300000     -8.74500000      7.21300000
O     -7.22800000      5.94700000     -1.71800000
H     -7.01400000      6.34300000     -0.87300000
H     -6.37800000      5.77200000     -2.12300000
O      2.56800000      2.66200000    -11.94200000
H      3.24700000      3.15300000    -11.47900000
H      3.04200000      1.95700000    -12.38300000
O     -1.94500000     -6.20600000     -3.73300000
H     -1.61600000     -5.43600000     -4.19700000
H     -1.39500000     -6.92500000     -4.04200000
O      0.17300000     12.96900000    -12.62500000
H     -0.73100000     13.22400000    -12.43800000
H      0.09400000     12.17300000    -13.15100000
O     -5.29700000      0.13800000    -15.46400000
H     -5.58500000      0.75500000    -14.79100000
H     -5.76000000     -0.67400000    -15.25900000
O      5.24600000    -12.60500000     11.79100000
H      5.89900000    -12.74000000     11.10400000
H      5.04500000    -13.48600000     12.10700000
O      7.68300000      1.80300000      0.94700000
H      7.26200000      2.25200000      0.21300000
H      8.35800000      1.26000000      0.54000000
O     13.63200000     -8.86100000     -1.25600000
H     12.89400000     -9.28300000     -1.69600000
H     14.38800000     -9.06700000     -1.80500000
O     11.45200000     -0.89100000      4.17400000
H     11.52900000     -0.68700000      3.24200000
H     11.13600000     -1.79400000      4.19600000
O     10.25200000     -7.26100000     11.00900000
H     10.11500000     -7.34400000     10.06500000
H     10.98700000     -7.84500000     11.19500000
O      9.33800000     -8.88600000     -2.21900000
H      8.76300000     -8.79800000     -1.45900000
H      8.74800000     -9.10200000     -2.94200000
O      6.77700000      6.39500000     13.97600000
H      7.22000000      5.99700000     13.22600000
H      5.84600000      6.24300000     13.81300000
O     -8.14100000      5.64100000      6.06700000
H     -8.41200000      6.04800000      5.24300000
H     -8.82100000      5.89200000      6.69200000
O      2.85900000     12.20000000     13.99100000
H      3.23900000     13.03200000     13.70800000
H      3.04200000     11.59600000     13.27200000
O     12.76500000      2.65100000      5.06600000
H     12.15200000      2.94200000      5.74100000
H     12.28100000      2.74800000      4.24500000
O      7.31000000     -9.59500000     10.49200000
H      7.72600000     -9.59800000     11.35300000
H      7.18100000    -10.52100000     10.28400000
O     -7.48100000     15.49500000     -0.49000000
H     -7.92200000     15.66700000      0.34200000
H     -7.00900000     16.30600000     -0.68300000
O     16.88800000      0.37400000     -0.45200000
H     16.17800000      0.17000000      0.15600000
H     17.63900000     -0.11400000     -0.11600000
O      2.32500000    -15.86400000      3.98400000
H      1.50600000    -16.36000000      4.00000000
H      2.90700000    -16.34400000      4.57300000
O     16.90900000     -0.75000000      3.94900000
H     16.02300000     -0.42000000      4.09300000
H     17.44600000      0.03700000      3.85600000
O     12.16600000    -10.22700000     -3.14700000
H     12.46900000    -10.06200000     -4.04000000
H     11.28100000     -9.86400000     -3.12300000
O    -17.05400000      1.38900000     -7.92900000
H    -16.25400000      1.10900000     -7.48400000
H    -17.27600000      2.22500000     -7.51800000
O     -2.29000000      4.83800000      1.48300000
H     -2.81200000      5.55300000      1.11900000
H     -1.38400000      5.08400000      1.29600000
O      9.47600000      4.28300000      9.36600000
H      9.93100000      5.03300000      9.74900000
H      9.51300000      3.60900000     10.04400000
O      4.49000000     11.52400000     -9.76900000
H      4.39700000     12.19700000    -10.44300000
H      3.68600000     11.00800000     -9.83400000
O      5.04600000      9.32500000     14.47500000
H      5.07900000      8.45100000     14.08600000
H      5.08000000      9.92200000     13.72700000
O     -3.77500000      3.31600000      5.18900000
H     -3.80900000      2.71600000      5.93400000
H     -4.54700000      3.09600000      4.66900000
O     -5.08900000      1.27500000      1.83200000
H     -4.32700000      0.93900000      2.30400000
H     -5.53300000      0.49300000      1.50600000
O      1.57800000     -7.80800000     -3.03900000
H      1.91300000     -8.64400000     -3.36200000
H      0.82100000     -8.04500000     -2.50200000
O    -14.89500000      6.70500000      2.31500000
H    -14.42700000      6.26800000      1.60300000
H    -14.45000000      6.41200000      3.11000000
O      8.33700000    -13.03500000     -4.57500000
H      9.04100000    -12.71300000     -5.13900000
H      8.63100000    -12.83200000     -3.68700000
O      0.18400000     12.74600000     11.21200000
H      1.00000000     12.28000000     11.39800000
H      0.01900000     13.26200000     12.00100000
O     -4.87100000     -6.48100000    -11.72600000
H     -4.74400000     -6.60200000    -12.66700000
H     -4.53000000     -5.60400000    -11.54800000
O      7.21100000      2.27500000    -12.96800000
H      7.30700000      3.17900000    -13.26700000
H      6.89100000      1.80100000    -13.73600000
O    -10.82200000    -10.95100000     -3.97200000
H    -10.84700000    -10.16600000     -4.51900000
H    -11.68400000    -10.98100000     -3.55700000
O      2.84300000     -3.98700000      3.45200000
H      2.54700000     -4.54200000      4.17300000
H      2.90100000     -3.11000000      3.83300000
O     10.72500000     12.12100000     -1.74800000
H      9.77600000     12.19500000     -1.83900000
H     10.87400000     11.20200000     -1.52600000
O      4.66200000     -5.42800000      8.39700000
H      5.01900000     -5.37700000      7.51000000
H      5.38900000     -5.16900000      8.96300000
O     -3.25700000      2.05900000     16.31100000
H     -3.57900000      1.74600000     17.15700000
H     -3.14800000      3.00200000     16.43100000
O      2.91900000     10.29300000      4.79500000
H      2.01200000     10.21200000      5.09100000
H      3.02800000     11.22600000      4.61000000
O     -5.06600000     -1.19100000    -10.92000000
H     -4.58200000     -0.62300000    -10.32000000
H     -4.40800000     -1.49600000    -11.54500000
O     -1.62400000    -11.90600000     -3.66000000
H     -2.50200000    -12.20400000     -3.42300000
H     -1.16100000    -12.70400000     -3.91300000
O    -10.47100000     -1.90800000     -3.08900000
H     -9.69500000     -2.42300000     -2.86800000
H    -10.12800000     -1.14800000     -3.56000000
O    -11.92600000     -3.48000000     13.99800000
H    -11.65700000     -4.11800000     14.65800000
H    -11.18100000     -3.42600000     13.39900000
O      5.19300000     -9.80600000     13.32500000
H      4.45200000    -10.38800000     13.15500000
H      5.67200000     -9.78200000     12.49600000
O      5.10500000      1.75900000    -10.34300000
H      5.39100000      1.08900000    -10.96400000
H      4.68600000      1.26700000     -9.63700000
O      4.03500000      8.61800000     -6.89300000
H      3.71400000      7.74800000     -6.65400000
H      4.40400000      8.50500000     -7.76900000
O     -4.84000000     12.99900000     -4.86200000
H     -5.71400000     12.80900000     -4.52200000
H     -4.82900000     12.59900000     -5.73200000
O     -5.87200000     -4.04800000     -6.60800000
H     -5.44500000     -3.47400000     -7.24300000
H     -6.06100000     -3.48100000     -5.86100000
O      0.23000000    -10.78300000     -1.77800000
H     -0.67200000    -10.94100000     -2.05700000
H      0.67100000    -11.62300000     -1.90500000
O      8.90800000     11.79100000      0.47000000
H      9.42300000     11.08500000      0.86100000
H      9.43500000     12.57800000      0.61000000
O     -0.01200000      1.94700000     15.83100000
H      0.36600000      2.82200000     15.91600000
H     -0.88900000      2.02700000     16.20500000
O     -6.66100000    -14.23500000      3.86400000
H     -6.89500000    -13.61300000      3.17500000
H     -6.01400000    -14.81100000      3.45700000
O    -17.31200000     -2.83900000      1.15800000
H    -17.43600000     -3.06300000      0.23600000
H    -18.17900000     -2.56600000      1.45700000
O      7.85900000     12.39500000      4.59900000
H      7.19300000     12.59000000      5.25800000
H      7.78200000     13.10500000      3.96200000
O     -8.46400000     -6.61700000     14.82700000
H     -8.22900000     -7.48100000     14.48900000
H     -7.90700000     -6.01000000     14.34000000
O     -8.51100000     -6.46000000     10.88100000
H     -8.59800000     -7.40600000     10.76500000
H     -9.13900000     -6.08500000     10.26300000
O     -2.44400000      4.83300000     16.75600000
H     -2.19800000      5.10000000     15.87100000
H     -3.13900000      5.44200000     17.00600000
O     -9.42100000     10.11400000     -2.02500000
H    -10.02600000     10.48900000     -1.38500000
H     -9.96100000      9.51800000     -2.54400000
O     13.72600000      4.37200000     -6.36800000
H     13.15200000      3.93400000     -5.74000000
H     13.22200000      4.38800000     -7.18200000
O     -9.84700000      7.48900000      1.85600000
H    -10.75000000      7.20100000      1.72300000
H     -9.76600000      8.27700000      1.31800000
O     -0.51800000      5.21000000     -0.96600000
H     -1.06000000      5.98500000     -0.82200000
H     -1.09000000      4.60100000     -1.43300000
O    -13.57100000      7.24000000     -3.85400000
H    -13.49600000      6.47200000     -4.42000000
H    -14.48400000      7.51300000     -3.93900000
O     -3.22000000     14.01800000      9.38500000
H     -3.71000000     14.68700000      9.86300000
H     -3.55900000     13.18800000      9.71900000
O      1.45800000      5.36800000    -12.98900000
H      1.64300000      5.71700000    -13.86100000
H      2.27000000      4.93500000    -12.72700000
O      5.18700000    -14.76500000      6.86800000
H      5.59600000    -15.54000000      6.48400000
H      4.25500000    -14.97800000      6.90600000
O      5.87800000      1.12400000      6.27900000
H      6.29700000      1.41000000      5.46600000
H      6.60700000      0.95400000      6.87600000
O     -7.07400000    -12.39200000     -4.07400000
H     -7.11400000    -12.77200000     -3.19600000
H     -7.81400000    -12.78400000     -4.53700000
O     -5.07200000     -3.59600000     12.49500000
H     -4.17400000     -3.91100000     12.59500000
H     -4.97700000     -2.67800000     12.24200000
O     -5.01600000    -12.18400000     -6.01800000
H     -5.68500000    -12.39400000     -5.36600000
H     -5.09300000    -11.23900000     -6.14400000
O      4.89900000      9.46300000      8.39100000
H      4.01400000      9.18500000      8.15400000
H      4.76800000     10.23400000      8.94200000
O     -9.79100000    -13.12700000     -5.19400000
H     -9.50900000    -12.70300000     -6.00500000
H    -10.24900000    -12.43900000     -4.71100000
O     -1.10600000      6.44900000      6.10600000
H     -1.73700000      6.83200000      6.71500000
H     -0.96300000      5.56200000      6.43600000
O     -7.49100000      6.18200000     14.83700000
H     -8.24400000      6.76400000     14.73100000
H     -7.32500000      6.17500000     15.78000000
O     12.48700000     -6.42800000      5.86200000
H     12.30100000     -7.28200000      6.25200000
H     11.73000000     -6.25000000      5.30300000
O      0.45100000    -11.21600000     13.46800000
H     -0.23100000    -10.89800000     12.87600000
H      1.25200000    -11.19500000     12.94400000
O     10.30800000      6.83500000     10.01100000
H     10.14600000      7.70300000      9.64200000
H     10.41200000      6.98900000     10.95000000
O     -6.18200000      2.63700000     -8.95900000
H     -6.49400000      3.02600000     -9.77500000
H     -6.67700000      1.82200000     -8.87700000
O     -0.02200000     -4.47700000    -12.44400000
H      0.79800000     -4.79800000    -12.81900000
H     -0.67600000     -5.12600000    -12.70500000
O     10.37600000      5.85200000      3.60900000
H      9.49100000      5.83200000      3.24300000
H     10.93500000      5.53100000      2.90200000
O     -4.19700000    -13.17400000      8.17000000
H     -4.63900000    -12.32700000      8.11400000
H     -3.49400000    -13.12000000      7.52300000
O     -5.50200000     11.55300000      2.99100000
H     -4.89800000     10.88900000      3.32600000
H     -4.96800000     12.34300000      2.91200000
O     -2.24700000    -12.71400000     11.84300000
H     -2.84800000    -13.41200000     11.58200000
H     -2.07200000    -12.88400000     12.76900000
O    -10.61400000      3.16300000     -3.12000000
H    -11.49100000      3.51200000     -2.95600000
H    -10.06800000      3.56200000     -2.44300000
O     -6.13500000    -10.46800000      1.13400000
H     -6.27600000     -9.58800000      1.48200000
H     -6.40300000    -11.05200000      1.84500000
O      7.49100000     -2.59400000     11.61000000
H      8.30300000     -3.10100000     11.62400000
H      7.75000000     -1.71800000     11.89600000
O     12.75500000      4.26000000     10.73600000
H     12.94600000      4.82200000     11.48700000
H     13.45900000      3.61100000     10.73700000
O      4.18300000      4.73100000     -4.95700000
H      4.22000000      4.12100000     -5.69400000
H      5.05500000      5.12500000     -4.92800000
O      0.50600000      5.20000000     16.28200000
H     -0.30200000      5.24200000     15.77000000
H      1.19300000      5.05000000     15.63300000
O     -8.36700000     -9.18400000     11.27100000
H     -7.86400000     -9.95100000     10.99800000
H     -8.22500000     -9.12700000     12.21600000
O     -4.01100000     -6.75400000     15.59000000
H     -3.33800000     -6.84700000     16.26500000
H     -4.30600000     -5.84700000     15.67000000
O      3.40300000     -0.42600000     -9.43800000
H      3.04900000     -1.04600000     -8.80000000
H      3.32200000     -0.87700000    -10.27900000
O     16.25300000     -3.85800000     -0.99100000
H     17.00600000     -4.37400000     -1.27700000
H     16.42000000     -2.98000000     -1.33500000
O    -10.22800000    -12.16300000      1.28400000
H     -9.88500000    -11.28500000      1.11900000
H    -11.15500000    -12.02500000      1.47900000
O     -8.43000000     -0.77000000     -6.14000000
H     -8.93300000     -0.22500000     -5.53400000
H     -8.45600000     -1.64500000     -5.75300000
O    -10.07200000      8.53600000      4.58100000
H    -10.01600000      7.58800000      4.69500000
H    -10.08400000      8.66300000      3.63300000
O      8.67000000     -9.07200000      0.32500000
H      8.55900000     -8.66100000      1.18200000
H      9.61800000     -9.12100000      0.20400000
O    -11.83300000      6.29900000    -12.19500000
H    -11.40700000      6.14600000    -11.35100000
H    -12.06800000      7.22700000    -12.18000000
O     10.97700000      5.36400000      6.16100000
H     11.15000000      5.42500000      5.22100000
H     11.78500000      5.67000000      6.57300000
O    -10.01200000     13.76400000      3.13800000
H     -9.31300000     13.52800000      2.52900000
H     -9.59800000     14.36500000      3.75700000
O    -11.34300000      4.35000000     -7.03200000
H    -11.08000000      4.67900000     -7.89200000
H    -10.52000000      4.11200000     -6.60500000
O    -12.00900000      8.23900000     -0.13400000
H    -11.30700000      8.84000000      0.11500000
H    -11.88300000      8.09900000     -1.07300000
O    -13.27600000      5.94100000     10.90100000
H    -13.15000000      5.02100000     11.13400000
H    -13.74000000      5.91400000     10.06400000
O    -12.15900000      3.78000000    -13.01600000
H    -11.97600000      4.69000000    -12.78100000
H    -12.02900000      3.29200000    -12.20300000
O      9.09100000    -12.56200000      6.70300000
H      8.63200000    -11.72300000      6.74900000
H      8.58400000    -13.14300000      7.27100000
O     -0.11000000    -17.14600000      3.39200000
H     -0.90000000    -17.37200000      3.88300000
H     -0.42800000    -16.63400000      2.64900000
O     12.13800000     -2.55000000     13.13700000
H     12.79500000     -2.58400000     13.83200000
H     12.64700000     -2.49600000     12.32800000
O     -3.34500000     17.61700000      3.74100000
H     -2.98000000     17.47000000      2.86900000
H     -2.60100000     17.50800000      4.33400000
O      3.74200000     -1.58600000    -11.94900000
H      3.01100000     -1.28800000    -12.48900000
H      4.49900000     -1.56100000    -12.53400000
O     -3.68200000      3.27500000    -11.69700000
H     -4.06200000      2.97700000    -12.52400000
H     -2.82500000      3.62500000    -11.94000000
O      7.74100000      9.20000000      3.51300000
H      8.35700000      8.75700000      4.09700000
H      6.98200000      9.38900000      4.06400000
O      8.60800000     -2.23900000     14.59300000
H      8.58700000     -2.39500000     15.53800000
H      7.98300000     -1.52800000     14.45400000
O     -0.18500000      5.83900000     -6.63100000
H      0.57500000      6.12100000     -6.12200000
H     -0.46900000      6.62700000     -7.09500000
O    -10.13800000     -3.01600000     -7.05800000
H    -10.99100000     -3.32700000     -7.36100000
H     -9.99600000     -2.20000000     -7.53900000
O    -12.28200000      2.23700000    -10.58200000
H    -13.17200000      1.94200000    -10.39000000
H    -11.72400000      1.51300000    -10.29800000
O      6.89500000      1.92200000      3.84400000
H      7.12200000      1.98600000      2.91600000
H      7.69500000      2.17400000      4.30400000
O     -5.48800000    -12.40800000      5.61300000
H     -4.79700000    -12.13700000      5.00900000
H     -6.08100000    -12.93500000      5.07700000
O      2.23500000      6.53900000     -5.72200000
H      2.83600000      5.81100000     -5.56800000
H      2.24100000      7.03300000     -4.90200000
O      7.90800000     -3.65700000    -10.93100000
H      7.00100000     -3.41300000    -10.74500000
H      7.91700000     -3.84600000    -11.86900000
O     -3.36100000      0.47300000      3.99400000
H     -3.30800000     -0.47100000      3.84200000
H     -2.95800000      0.59900000      4.85400000
O     10.98700000      8.05700000     -4.34600000
H     10.30400000      7.67900000     -3.79200000
H     10.90200000      7.59400000     -5.18000000
O      2.28800000      8.97000000      7.99000000
H      1.66200000      9.39900000      7.40600000
H      1.81000000      8.85400000      8.81000000
O     10.19000000    -12.58000000     -6.57800000
H     10.51700000    -11.83600000     -7.08400000
H     10.13200000    -13.29400000     -7.21200000
O     -4.08000000     -9.17700000     -3.47900000
H     -4.07400000     -9.26600000     -2.52600000
H     -4.30700000     -8.26000000     -3.63300000
O      7.55300000     -8.18900000      8.01900000
H      7.55900000     -8.35800000      8.96100000
H      7.32500000     -9.03200000      7.62600000
O     -6.81300000     -2.35000000      9.34100000
H     -7.22500000     -1.87500000      8.61800000
H     -7.33300000     -2.11300000     10.10900000
O      9.23800000      4.22900000    -13.74500000
H      9.50000000      5.10800000    -13.47100000
H     10.06400000      3.76900000    -13.89400000
O     -4.49700000     -6.60700000     -2.78600000
H     -3.61000000     -6.43900000     -3.10300000
H     -4.62200000     -5.97600000     -2.07700000
O      2.14800000     -5.32800000    -16.91200000
H      2.49400000     -5.90600000    -16.23200000
H      2.33400000     -4.44500000    -16.59400000
O    -16.46700000      4.19600000     -5.71700000
H    -16.79000000      4.80300000     -5.05100000
H    -15.51400000      4.27000000     -5.66600000
O     -0.37500000     -7.39300000    -12.15500000
H      0.45700000     -7.73400000    -12.48100000
H     -0.98200000     -7.50300000    -12.88700000
O     -1.70000000     17.44500000     -6.11700000
H     -2.60400000     17.13000000     -6.14700000
H     -1.16900000     16.64900000     -6.12000000
O      8.33800000     -0.46300000      8.00800000
H      8.99100000     -0.99100000      8.46900000
H      8.83000000     -0.02500000      7.31400000
O      0.09300000      5.85600000    -10.46800000
H     -0.55300000      6.44800000    -10.85400000
H      0.53300000      5.45900000    -11.21900000
O     -3.43100000      2.29100000     -7.91200000
H     -4.14200000      2.68300000     -8.41800000
H     -2.67100000      2.84200000     -8.09900000
O      2.24300000      4.32000000     -0.99300000
H      1.30900000      4.50300000     -0.88800000
H      2.34000000      4.09600000     -1.91900000
O      1.40400000      5.18000000      4.54000000
H      1.61000000      5.48500000      5.42300000
H      0.61200000      4.65300000      4.64600000
O    -11.07900000      7.95200000     -2.86500000
H    -10.41000000      7.37000000     -3.22600000
H    -11.90400000      7.61300000     -3.21300000
O      8.05100000     -1.33900000      4.56500000
H      7.56400000     -1.09100000      3.77900000
H      8.57400000     -0.56600000      4.77600000
O     -1.48000000     -3.93000000    -10.34300000
H     -1.05000000     -3.12100000    -10.06800000
H     -0.95600000     -4.24100000    -11.08200000
O     -5.24200000    -16.40100000      6.19000000
H     -4.98400000    -15.50500000      5.97200000
H     -5.40200000    -16.81700000      5.34300000
O     -4.71200000      4.50300000     -0.75000000
H     -5.57800000      4.19000000     -0.49000000
H     -4.63100000      5.35900000     -0.32800000
O     -2.28300000     -7.69500000      4.16700000
H     -1.43000000     -7.75200000      3.73600000
H     -2.54600000     -6.78100000      4.05800000
O     -1.08100000      8.25900000      4.11800000
H     -1.10700000      7.67900000      4.87900000
H     -0.30800000      7.97600000      3.62900000
O     -9.97000000      0.54700000     15.18000000
H     -9.23400000      1.11300000     15.41300000
H     -9.56800000     -0.29800000     14.97700000
O     -7.25800000     -4.86900000     13.07000000
H     -6.47400000     -4.36200000     12.86100000
H     -7.19900000     -5.64300000     12.51000000
O     -6.52700000      4.38200000      9.82500000
H     -6.76200000      3.46200000      9.94600000
H     -6.45100000      4.48700000      8.87700000
O     -9.56900000      9.37500000     -5.93500000
H     -9.54000000      9.57000000     -6.87200000
H    -10.15600000      8.62200000     -5.86600000
O      8.14700000     -5.61300000     -0.73800000
H      7.84400000     -6.20000000     -0.04500000
H      7.63800000     -5.86900000     -1.50800000
O     -8.53000000     -3.76200000     -4.91400000
H     -9.11600000     -3.80300000     -5.67000000
H     -8.51900000     -4.65500000     -4.57000000
O     11.22500000     -4.05300000      1.29500000
H     11.87000000     -4.39300000      0.67600000
H     11.67000000     -4.07500000      2.14200000
O      7.48100000      7.61200000     -7.22000000
H      7.39200000      7.25200000     -8.10200000
H      7.14100000      8.50400000     -7.29000000
O      9.05800000      0.18400000    -12.67800000
H      8.24900000      0.68700000    -12.58300000
H      9.70500000      0.67300000    -12.16700000
O    -10.32000000    -10.54800000      8.71000000
H    -10.00800000    -10.93500000      7.89200000
H    -10.21500000    -11.24400000      9.35900000
O      5.78900000     -0.64400000      2.77700000
H      5.11000000     -0.89200000      3.40500000
H      6.08200000      0.21900000      3.07000000
O    -12.41100000      8.69300000     -6.62900000
H    -12.50900000      9.64600000     -6.62600000
H    -13.06700000      8.38400000     -6.00400000
O     10.65400000    -11.10300000     10.32200000
H     11.32200000    -10.67800000     10.86100000
H     10.40300000    -10.43700000      9.68200000
O      6.76900000     16.43700000      1.26400000
H      6.29700000     17.21600000      1.55700000
H      7.50000000     16.35500000      1.87700000
O     15.13200000     -5.82500000     -7.16000000
H     14.95700000     -6.02100000     -6.23900000
H     15.93200000     -5.29900000     -7.14400000
O     -2.05800000    -16.29700000      8.27400000
H     -2.82900000    -15.85800000      7.91400000
H     -1.54400000    -15.59200000      8.66800000
O      1.21600000     -8.41100000     -9.68700000
H      1.16700000     -8.45100000    -10.64200000
H      0.41700000     -7.95400000     -9.42500000
O     -6.08800000      8.69100000     -7.73300000
H     -5.58000000      8.59800000     -6.92700000
H     -5.46500000      9.04000000     -8.37000000
O     18.01300000      1.31000000     -2.89200000
H     18.00100000      2.17400000     -3.30400000
H     17.62900000      1.45200000     -2.02700000
O     10.84500000    -10.84000000      3.31900000
H     10.92700000    -10.22200000      2.59300000
H      9.95300000    -10.71300000      3.64200000
O     -5.29300000     -9.42000000      5.89500000
H     -4.72400000     -9.45600000      5.12700000
H     -5.56100000    -10.32800000      6.03800000
O     -2.30700000    -10.16200000     10.19700000
H     -2.45500000    -10.92500000     10.75500000
H     -3.12400000    -10.05800000      9.71100000
O    -10.64200000     -6.29000000      4.70700000
H    -11.50900000     -6.05100000      4.37900000
H    -10.73400000     -6.27800000      5.65900000
O     -4.31800000      5.55100000    -10.58900000
H     -4.25600000      4.66200000    -10.93700000
H     -3.86200000      6.09300000    -11.23400000
O     -3.74500000     -4.77900000     -0.70000000
H     -3.06400000     -5.20900000     -0.18200000
H     -3.26700000     -4.18900000     -1.28200000
O     -4.26800000     16.20800000     -6.02600000
H     -5.05600000     16.24900000     -6.56800000
H     -4.46200000     15.53700000     -5.37200000
O      3.41700000     -5.31600000     -0.07400000
H      3.93400000     -4.56900000      0.22700000
H      3.49900000     -5.96200000      0.62800000
O     -9.47400000     -2.05300000     15.31900000
H    -10.04900000     -2.81900000     15.30800000
H     -8.60400000     -2.41000000     15.49900000
O      3.90200000     -3.59000000    -14.44300000
H      3.83700000     -4.34900000    -13.86400000
H      4.56600000     -3.83500000    -15.08700000
O      7.45000000      2.61900000     -9.00800000
H      6.88300000      2.65900000     -8.23900000
H      6.85800000      2.42100000     -9.73300000
O    -11.13500000      3.79300000      7.42500000
H    -10.63200000      4.10600000      8.17700000
H    -11.84400000      4.42800000      7.32900000
O     -2.72100000     14.37100000     -4.01900000
H     -3.43900000     13.75400000     -4.16000000
H     -2.17900000     14.29200000     -4.80400000
O     -3.85000000      6.74700000      0.28100000
H     -4.59700000      7.09900000      0.76600000
H     -3.17900000      7.42500000      0.35000000
O      7.32300000     10.22700000      7.24300000
H      6.44200000     10.28500000      7.61100000
H      7.18400000     10.13400000      6.30100000
O     -7.00900000      9.65700000     -4.70900000
H     -7.79200000      9.20600000     -5.02500000
H     -7.06300000     10.53000000     -5.09800000
O      6.99500000      2.87200000      9.24800000
H      7.66000000      3.52600000      9.03500000
H      6.21800000      3.15300000      8.76500000
O      0.84800000     12.41300000     -0.73600000
H      0.76100000     11.46900000     -0.86400000
H      1.52700000     12.50300000     -0.06700000
O     10.43500000     -6.54100000     -1.60000000
H      9.96400000     -7.35100000     -1.79600000
H      9.77700000     -5.97200000     -1.20000000
O     -4.18000000      0.43100000     -6.23200000
H     -3.55000000     -0.25700000     -6.01900000
H     -3.84600000      0.81800000     -7.04200000
O     -9.66800000      1.75100000    -12.67800000
H     -8.73800000      1.56700000    -12.54200000
H     -9.87600000      2.42300000    -12.02800000
O     11.23400000      0.51600000     -2.21700000
H     11.39700000     -0.40900000     -2.40200000
H     12.08300000      0.93900000     -2.34900000
O     -3.64900000     13.34700000      2.26900000
H     -3.41300000     12.92300000      1.44400000
H     -3.63300000     14.28300000      2.07100000
O     -3.36000000     -7.25100000     -8.54300000
H     -2.62100000     -7.02700000     -9.10800000
H     -3.22700000     -6.72400000     -7.75500000
O    -14.14400000     -8.28900000      4.08800000
H    -14.63400000     -7.52700000      4.39700000
H    -13.76200000     -8.00700000      3.25700000
O     -2.00300000     -6.07400000    -14.07900000
H     -2.87600000     -6.33100000    -14.37400000
H     -1.54000000     -5.83400000    -14.88200000
O    -17.43400000     -0.44400000     -0.98100000
H    -16.67100000     -0.82300000     -1.41700000
H    -17.08800000      0.31100000     -0.50600000
O      1.20000000    -11.34800000      2.76900000
H      1.44900000    -12.26000000      2.62000000
H      0.58600000    -11.38400000      3.50300000
O     12.57100000      8.80600000     -9.22100000
H     12.06900000      9.49700000     -8.79000000
H     12.07100000      8.00700000     -9.05400000
O      4.17000000      0.98500000    -13.53400000
H      3.84200000      0.23100000    -14.02500000
H      4.96700000      1.24400000    -13.99700000
O      0.45700000     -7.72200000      4.54900000
H      0.95500000     -7.02600000      4.97600000
H      1.10500000     -8.19500000      4.02600000
O    -14.64800000    -10.62500000     -2.11100000
H    -14.86600000     -9.76100000     -1.76100000
H    -14.67400000    -10.51200000     -3.06100000
O     -5.91500000      8.85000000     10.38600000
H     -5.34200000      9.26600000      9.74200000
H     -5.57300000      7.96000000     10.47000000
O      1.63600000      5.69500000     10.66800000
H      1.28200000      5.44600000      9.81500000
H      1.26400000      5.05700000     11.27800000
O     14.22700000     -6.81900000     -4.65300000
H     14.67300000     -6.63700000     -3.82600000
H     13.64000000     -6.07300000     -4.77700000
O      8.74600000     -6.11400000    -14.88000000
H      8.27500000     -5.41100000    -14.43300000
H      9.22600000     -5.67400000    -15.58100000
O    -10.40100000     -8.65600000     -5.70000000
H    -10.85300000     -8.02600000     -6.26200000
H     -9.69000000     -8.15400000     -5.30200000
O      0.74200000     -9.57600000      0.46700000
H      0.68400000     -9.89600000     -0.43300000
H      1.46100000    -10.07600000      0.85300000
O     -4.50600000     -0.94800000     11.85300000
H     -4.98100000     -0.36000000     11.26600000
H     -4.62300000     -0.56400000     12.72200000
O      1.75600000     15.60100000     -8.67300000
H      1.87600000     14.89500000     -8.03800000
H      2.49900000     15.51500000     -9.27000000
O    -12.49500000     -6.93400000     -3.15000000
H    -12.93900000     -6.23200000     -3.62600000
H    -13.09700000     -7.15900000     -2.44100000
O     -8.59900000     -5.06700000      0.84800000
H     -9.02600000     -4.38900000      0.32400000
H     -7.71600000     -4.73000000      1.00100000
O    -11.08200000     11.38000000      3.53000000
H    -10.61700000     12.17500000      3.27200000
H    -10.82800000     11.23900000      4.44200000
O     -3.95900000     14.56500000      6.61200000
H     -3.63800000     14.89400000      7.45100000
H     -3.46800000     15.06000000      5.95600000
O     -1.84900000     -7.39800000     11.41500000
H     -2.19400000     -8.23300000     11.09600000
H     -2.61800000     -6.83100000     11.48000000
O     11.53600000     -9.21200000      8.42500000
H     11.57500000     -8.25800000      8.49700000
H     11.60600000     -9.38400000      7.48600000
O     -8.95400000     14.97700000     -4.72900000
H     -9.72400000     15.02800000     -4.16200000
H     -9.03800000     14.13300000     -5.17200000
O     -8.43500000     -6.15900000    -14.75900000
H     -7.66500000     -5.69300000    -15.08700000
H     -8.99300000     -5.47200000    -14.39600000
O      9.36900000     -2.26700000     -1.94700000
H     10.31300000     -2.38900000     -2.05000000
H      9.18000000     -2.59300000     -1.06800000
O     -9.81900000     -2.77000000     -0.14600000
H     -9.15200000     -2.69800000     -0.82800000
H    -10.21900000     -1.90100000     -0.10900000
O     -0.96900000    -10.56000000      5.18000000
H     -0.85900000    -10.97600000      6.03500000
H     -1.12000000     -9.63600000      5.38000000
O     -6.04600000      7.67900000      6.31200000
H     -6.57100000      6.91100000      6.53600000
H     -5.18600000      7.32300000      6.08800000
O      5.67100000     -1.77700000      6.85600000
H      6.03300000     -1.55300000      7.71400000
H      6.18400000     -1.25700000      6.23700000
O     -4.95100000    -10.26500000    -10.28600000
H     -5.52800000    -10.35700000    -11.04400000
H     -5.26000000     -9.47400000     -9.84400000
O     -0.03600000    -16.24700000      6.45100000
H     -0.81000000    -16.02000000      6.96600000
H     -0.02200000    -17.20400000      6.44700000
O     -7.42800000     -2.19000000    -15.12300000
H     -6.95900000     -3.01000000    -15.27700000
H     -7.67500000     -2.22500000    -14.19900000
O     -1.06200000     14.14100000      0.31900000
H     -1.75100000     13.47700000      0.32500000
H     -0.29400000     13.68600000     -0.02600000
O     -2.05400000      9.14300000     -4.32700000
H     -2.34400000      8.45100000     -3.73200000
H     -2.28100000      8.81900000     -5.19900000
O     -8.82200000    -15.58400000      5.08900000
H     -8.13500000    -15.24200000      4.51700000
H     -8.76800000    -16.53500000      4.98700000
O    -10.24000000     -4.17600000      9.40600000
H     -9.76700000     -3.66300000      8.75100000
H     -9.95800000     -5.07800000      9.25300000
O     -3.00000000    -12.07600000     -7.81700000
H     -2.56600000    -11.22500000     -7.74900000
H     -3.47700000    -12.16900000     -6.99300000
O      3.11800000      4.61600000     14.66200000
H      3.70400000      3.99700000     14.22600000
H      3.30600000      4.50700000     15.59400000
O     15.93000000      4.07600000     -0.84200000
H     15.41400000      3.82200000     -0.07800000
H     16.83800000      4.03900000     -0.54100000
O      0.56500000    -14.13200000     -4.57300000
H      1.40400000    -14.52700000     -4.33500000
H      0.28600000    -14.61400000     -5.35100000
O      5.68900000     12.97100000      8.72500000
H      5.49100000     13.01200000      7.78900000
H      6.24500000     13.73300000      8.88500000
O      4.57400000     -9.45600000     -6.91900000
H      4.10800000    -10.26700000     -7.12300000
H      5.34000000     -9.73900000     -6.42000000
O      5.93200000    -15.58800000     -3.18500000
H      5.59100000    -16.46100000     -2.98900000
H      6.55100000    -15.72800000     -3.90100000
O    -13.09500000      6.32600000      7.65100000
H    -13.43500000      7.20300000      7.82400000
H    -13.70000000      5.95700000      7.00700000
O     12.00600000     -7.16700000      0.67100000
H     11.55900000     -6.58900000      0.05200000
H     12.63900000     -7.64600000      0.13600000
O     -8.57500000      0.88500000      4.55500000
H     -8.95100000      0.01000000      4.65100000
H     -8.68400000      1.28800000      5.41700000
O      7.30500000      7.49900000     10.74600000
H      7.51100000      6.74200000     11.29500000
H      6.96700000      7.12100000      9.93400000
O     -6.92600000      2.92200000     -0.06600000
H     -6.94400000      3.04200000      0.88400000
H     -6.32000000      2.19400000     -0.20300000
O     -1.24900000      4.15100000     -8.53300000
H     -0.55400000      4.40000000     -9.14200000
H     -1.21900000      4.82100000     -7.84900000
O     -1.48400000      5.54300000     14.27500000
H     -1.15600000      6.34300000     13.86400000
H     -1.18200000      4.83900000     13.70200000
O      1.91800000     -3.14800000     13.16000000
H      2.76900000     -2.90200000     13.52400000
H      1.48300000     -3.62300000     13.86900000
O    -12.63500000      1.97400000      2.28900000
H    -12.81300000      2.88100000      2.03800000
H    -12.99100000      1.89600000      3.17400000
O     -2.36500000     -4.39500000      3.77600000
H     -3.27400000     -4.28400000      3.49900000
H     -1.85100000     -4.22100000      2.98700000
O    -11.68900000     12.15100000     -1.65100000
H    -10.82600000     12.56600000     -1.63300000
H    -12.30500000     12.88200000     -1.68300000
O      3.85500000     12.09500000     -1.01500000
H      4.68900000     12.04500000     -1.48200000
H      3.81800000     11.28700000     -0.50300000
O    -15.33000000      5.59400000      6.00500000
H    -16.26900000      5.42100000      6.07600000
H    -15.04400000      5.06300000      5.26200000
O    -14.04200000     -5.33200000      9.23200000
H    -13.79200000     -5.40800000     10.15300000
H    -14.45600000     -6.17100000      9.02800000
O     -6.50700000     -7.87300000      2.50600000
H     -6.16600000     -7.17100000      1.95200000
H     -7.45500000     -7.74700000      2.49600000
O     -0.21800000     15.57700000      2.22100000
H     -0.55100000     15.11300000      2.98900000
H     -0.67500000     15.17500000      1.48200000
O      1.46200000    -12.83000000      8.54800000
H      1.66400000    -11.89900000      8.63900000
H      1.83400000    -13.07400000      7.70000000
O    -12.45200000      3.51700000     11.69700000
H    -12.46200000      2.66900000     11.25300000
H    -11.76500000      3.43300000     12.35800000
O      0.63600000      6.56600000      2.31100000
H      1.03100000      6.07000000      3.02800000
H      1.38000000      6.89400000      1.80700000
O     11.81700000     -6.21600000      8.59700000
H     12.72200000     -6.30400000      8.89500000
H     11.87100000     -5.63700000      7.83600000
O      0.34600000     11.62600000      2.78500000
H      1.08600000     12.08700000      3.18000000
H      0.72900000     11.14000000      2.05400000
O     -9.03300000     -9.78700000     -1.52100000
H     -9.46100000    -10.32800000     -2.18500000
H     -8.98400000     -8.91700000     -1.91700000
O     -2.35400000     -9.13700000      1.80700000
H     -2.52300000     -8.81900000      2.69400000
H     -1.40800000     -9.04500000      1.69600000
O     -9.69100000     -3.60700000     12.39500000
H     -8.85900000     -3.99600000     12.66500000
H     -9.84500000     -3.95600000     11.51700000
O     10.31200000     -6.63000000    -12.93000000
H      9.63700000     -6.35500000    -13.55100000
H     10.80900000     -7.30100000    -13.39800000
O      6.68200000     13.42400000     -1.68700000
H      7.00800000     13.13600000     -2.54000000
H      7.26400000     14.14200000     -1.43800000
O    -14.56800000     -4.34000000     -0.65100000
H    -13.64700000     -4.51300000     -0.84600000
H    -14.54600000     -3.69900000      0.06000000
O     11.16500000     -2.22800000     -6.40200000
H     11.85800000     -1.90700000     -6.98000000
H     10.38800000     -1.73600000     -6.66500000
O      2.87900000     -2.49000000     -7.52300000
H      2.00800000     -2.88300000     -7.56700000
H      3.17900000     -2.67300000     -6.63200000
O     -4.55400000     11.14100000    -12.40500000
H     -5.45900000     10.96100000    -12.15100000
H     -4.02700000     10.67800000    -11.75300000
O    -13.01800000      4.98800000      3.98400000
H    -12.12400000      4.93400000      4.32200000
H    -13.44800000      4.19900000      4.31400000
O      5.48600000     13.62200000      5.76100000
H      5.31300000     14.56300000      5.72300000
H      4.80900000     13.23200000      5.20800000
O      1.53400000     12.06700000     -3.48100000
H      2.44600000     12.35600000     -3.43700000
H      1.18200000     12.25400000     -2.61100000
O     -7.10400000     10.22000000    -12.49900000
H     -7.31300000      9.81700000    -13.34100000
H     -7.93000000     10.20900000    -12.01600000
O      1.44000000      8.57700000     11.18600000
H      0.69800000      8.67100000     10.58900000
H      1.68200000      7.65300000     11.12400000
O     11.84300000      2.13100000      2.38100000
H     11.73900000      1.24100000      2.04600000
H     11.29300000      2.66800000      1.81100000
O      8.26400000     11.50400000     -3.49200000
H      8.65700000     12.14600000     -4.08200000
H      8.05500000     10.75800000     -4.05400000
O     -1.73900000    -12.45900000      2.03300000
H     -1.99500000    -12.58700000      1.11900000
H     -0.90600000    -11.99100000      1.98500000
O     -0.88700000    -15.66800000     -0.99500000
H      0.02300000    -15.96400000     -1.02300000
H     -1.37200000    -16.34000000     -1.47500000
O    -12.58300000     -3.27300000    -11.39100000
H    -12.43300000     -4.12700000    -10.98600000
H    -13.20900000     -2.83900000    -10.81200000
O      2.65100000     -5.75700000    -12.97100000
H      2.64300000     -6.24500000    -12.14700000
H      2.43400000     -6.40900000    -13.63700000
O     -3.02700000      2.40200000    -15.97000000
H     -3.58200000      2.93900000    -15.40400000
H     -2.63700000      3.02600000    -16.58300000
O     -2.88300000     -3.50800000    -15.19800000
H     -3.02700000     -3.07000000    -16.03600000
H     -2.18600000     -4.14000000    -15.37400000
O     -6.42200000     12.39300000      9.69400000
H     -6.59700000     11.45700000      9.79300000
H     -5.99200000     12.64400000     10.51200000
O      5.19500000      0.18200000     -7.47500000
H      5.58400000     -0.66300000     -7.24700000
H      4.51500000     -0.03200000     -8.11300000
O     -3.48700000      7.75800000     14.52400000
H     -3.44600000      7.88400000     13.57600000
H     -2.64800000      8.08700000     14.84500000
O    -12.19900000     -9.05100000      1.83000000
H    -11.27400000     -9.07600000      1.58500000
H    -12.40900000     -9.95600000      2.06400000
O     15.71300000      8.14800000     -0.65600000
H     14.97800000      7.56400000     -0.84200000
H     15.40700000      8.69700000      0.06600000
O      4.35600000    -17.14300000     -0.00400000
H      4.08600000    -17.48300000      0.84900000
H      5.28500000    -17.36400000     -0.06700000
O     10.14200000     10.43000000      2.41900000
H     10.55700000     10.65800000      3.25100000
H      9.30600000     10.03700000      2.66800000
O      1.83300000     14.93900000      4.95000000
H      1.21700000     14.54300000      5.56600000
H      1.86600000     15.86100000      5.20400000
O      4.39000000      4.92500000      7.40700000
H      4.15400000      5.65700000      6.83700000
H      4.39100000      4.16200000      6.82800000
O      5.46700000     -4.33700000      5.87400000
H      5.92100000     -4.00800000      5.09800000
H      5.52100000     -3.61800000      6.50500000
O      0.98800000     -5.19300000     -1.42600000
H      1.70200000     -5.11700000     -0.79200000
H      1.10200000     -6.06000000     -1.81300000
O      1.35400000     -5.89900000     -5.13800000
H      2.14600000     -5.39000000     -5.31500000
H      1.61700000     -6.52100000     -4.45900000
O     -6.93800000      4.91800000     -6.44100000
H     -6.73500000      4.05600000     -6.80400000
H     -7.62200000      4.75000000     -5.79200000
O     -6.15800000      2.23500000      4.39300000
H     -7.00600000      1.81300000      4.52800000
H     -5.62900000      1.57300000      3.94800000
O    -11.17400000      4.47800000      0.85900000
H    -11.06000000      3.86900000      1.58900000
H    -10.57500000      4.15800000      0.18500000
O      3.65600000      2.32200000      5.17800000
H      3.96700000      3.12600000      4.76100000
H      4.45400000      1.86600000      5.44400000
O      9.05300000     -0.45200000     -6.00600000
H      8.60400000      0.38100000     -5.85900000
H      9.69300000     -0.50700000     -5.29700000
O      3.10400000     -7.40900000    -15.29400000
H      3.02100000     -7.99000000    -16.05000000
H      3.74300000     -7.84300000    -14.72800000
O     -2.37500000    -10.60200000    -11.31500000
H     -3.24400000    -10.42800000    -10.95400000
H     -1.77600000    -10.44900000    -10.58500000
O      8.59300000    -14.45500000      4.81800000
H      9.33100000    -14.88000000      4.38200000
H      8.99200000    -13.76200000      5.34400000
O     -7.86700000     -2.60700000     -2.58100000
H     -7.98100000     -2.98400000     -3.45400000
H     -7.12500000     -2.00900000     -2.67300000
O     -5.21800000      9.59400000    -14.86200000
H     -6.17500000      9.60700000    -14.86900000
H     -4.98200000      9.85800000    -13.97300000
O     -4.18300000     -2.86700000      7.89700000
H     -3.79300000     -3.64400000      8.29600000
H     -4.78600000     -2.53300000      8.56300000
O    -16.73400000     -5.39000000      4.19700000
H    -16.68900000     -6.17600000      4.74100000
H    -16.37200000     -5.66100000      3.35400000
O    -16.33500000     -5.82800000      1.50800000
H    -15.64500000     -6.44300000      1.26000000
H    -16.08400000     -5.00500000      1.08900000
O     10.48600000     -1.45600000      9.81400000
H     10.85600000     -2.33000000      9.94000000
H     10.50400000     -1.06100000     10.68600000
O      1.64600000    -13.10600000      5.49100000
H      2.30300000    -13.51600000      4.92900000
H      0.86100000    -13.64200000      5.37200000
O     -2.46500000     -1.57500000     -5.87400000
H     -1.52100000     -1.48100000     -5.74900000
H     -2.68900000     -2.38100000     -5.40800000
O    -17.28700000      3.60400000      0.83700000
H    -17.76500000      4.20900000      0.27000000
H    -17.92600000      2.92800000      1.05900000
O      2.44500000     -5.18200000     10.02700000
H      3.28900000     -5.37500000      9.62000000
H      2.44700000     -5.69200000     10.83700000
O    -16.59100000      6.85300000     -4.08000000
H    -17.54100000      6.94800000     -4.01900000
H    -16.29100000      6.85900000     -3.17100000
O    -13.36700000      5.81300000     -0.06300000
H    -13.13100000      6.73100000     -0.19500000
H    -12.53300000      5.37000000      0.09100000
O      7.76000000    -14.25300000      8.47000000
H      7.51500000    -13.81600000      9.28500000
H      6.94300000    -14.31400000      7.97500000
O     -4.08200000     -6.78600000      8.78300000
H     -4.78200000     -6.29300000      9.21200000
H     -3.69500000     -6.16500000      8.16600000
O     -3.80000000     -4.07900000    -11.50700000
H     -3.00300000     -4.11500000    -10.97900000
H     -3.62300000     -3.40600000    -12.16400000
O     -9.78700000     -6.66000000      8.52100000
H     -9.19200000     -6.89900000      7.81100000
H    -10.55200000     -7.22100000      8.39100000
O      9.23200000      8.62900000     -9.72200000
H      8.66800000      9.06300000    -10.36200000
H      9.90400000      8.19600000    -10.24800000
O      7.00400000      1.60800000     -5.63200000
H      6.62800000      1.25600000     -4.82600000
H      6.41500000      1.30500000     -6.32300000
O     12.79800000     -4.45700000     -5.45800000
H     12.33100000     -3.69900000     -5.81100000
H     12.80600000     -4.31400000     -4.51100000
O     10.31300000      2.32000000     11.11700000
H     10.89000000      2.82600000     11.69000000
H     10.72000000      1.45500000     11.07100000
O      6.19900000    -10.25000000    -11.18700000
H      6.42600000     -9.39100000    -11.54500000
H      6.89900000    -10.44200000    -10.56300000
O     -0.42500000      0.20400000     13.54900000
H      0.35300000      0.35800000     13.01400000
H     -0.24800000      0.66800000     14.36700000
O     14.84500000     -5.57800000      7.85000000
H     14.71400000     -5.39000000      8.78000000
H     15.34100000     -6.39600000      7.83900000
O    -13.44600000      3.23800000     -2.78000000
H    -13.12300000      2.45900000     -3.23200000
H    -13.49700000      2.97700000     -1.86000000
O      5.06100000     10.29000000      2.19100000
H      5.48000000     11.02900000      1.75000000
H      5.49100000      9.51700000      1.82600000
O    -10.55900000    -12.64700000      5.08600000
H    -10.04000000    -13.45100000      5.07500000
H     -9.92900000    -11.95300000      4.89000000
O     -1.02200000      3.81200000      8.77500000
H     -1.76600000      4.41300000      8.74900000
H     -1.33200000      3.07000000      9.29400000
O      9.76900000     -1.94400000    -14.19400000
H     10.72600000     -1.95600000    -14.17300000
H      9.52500000     -1.24500000    -13.58800000
O     -5.98000000     -0.31700000     -1.36900000
H     -6.64700000      0.29400000     -1.68200000
H     -5.34600000     -0.36600000     -2.08500000
O      4.70600000      4.19900000    -11.51400000
H      5.12700000      3.43400000    -11.12200000
H      5.16000000      4.32200000    -12.34700000
O     -6.37300000     15.64100000     -3.62500000
H     -7.32200000     15.52900000     -3.56700000
H     -6.25700000     16.46300000     -4.10100000
O    -12.34700000     -1.43300000      9.42600000
H    -12.11600000     -2.34800000      9.58100000
H    -13.19600000     -1.47100000      8.98700000
O     -4.48800000      5.79800000     -7.83300000
H     -5.43700000      5.70400000     -7.74700000
H     -4.31500000      5.63800000     -8.76100000
O     15.89800000     -3.66700000      4.09800000
H     16.65100000     -3.12000000      4.32100000
H     15.30500000     -3.57500000      4.84400000
O      1.03200000      4.86500000      7.70900000
H      1.68200000      4.18100000      7.55000000
H      0.32600000      4.42000000      8.17800000
O      6.23900000      1.07800000    -15.19200000
H      6.77700000      0.36400000    -15.53500000
H      6.14900000      1.68500000    -15.92600000
O     13.99800000      6.19900000     -1.85100000
H     13.17600000      5.71200000     -1.79100000
H     14.67900000      5.53100000     -1.76900000
O      6.95900000      6.00800000     -4.95300000
H      7.68600000      5.38500000     -4.97300000
H      7.10100000      6.56600000     -5.71800000
O     -1.58500000      6.02100000    -17.67000000
H     -1.06700000      5.42900000    -17.12300000
H     -0.95300000      6.39200000    -18.28600000
O     -2.89200000     -5.52900000      6.43100000
H     -3.74800000     -5.84000000      6.13600000
H     -2.50400000     -5.12400000      5.65500000
O     12.78100000      0.39900000      8.72800000
H     12.71100000     -0.14100000      7.94100000
H     12.08100000      1.04500000      8.63800000
O     -9.02300000      4.04400000     -1.07900000
H     -8.25100000      3.56800000     -0.77200000
H     -8.69200000      4.91000000     -1.31500000
O     -7.16000000    -11.90100000     -1.03400000
H     -7.85400000    -11.32500000     -1.35400000
H     -6.71300000    -11.38700000     -0.36200000
O      2.05800000      3.86100000     -3.58300000
H      1.49700000      3.42100000     -4.22300000
H      2.84300000      4.10000000     -4.07700000
O      4.98000000     -6.69100000     -4.17600000
H      4.55500000     -6.07800000     -4.77600000
H      5.76300000     -6.98100000     -4.64500000
O     -7.30900000     11.05300000     -8.55200000
H     -6.57600000     11.31800000     -7.99500000
H     -7.31500000     10.09800000     -8.50100000
O      1.78800000    -10.36800000      5.78700000
H      1.99600000    -11.26800000      5.53500000
H      0.83300000    -10.35000000      5.84400000
O      5.38400000      8.30200000     -0.60300000
H      4.61700000      8.30100000     -1.17600000
H      5.95900000      8.97100000     -0.97300000
O     -6.06300000     -7.43600000     -0.18600000
H     -6.26300000     -6.51400000     -0.34700000
H     -5.39700000     -7.65400000     -0.83700000
O     -8.51300000     13.02700000     -9.88400000
H     -7.95400000     13.22100000    -10.63700000
H     -7.94200000     12.55600000     -9.27700000
O      1.12500000     18.42500000      1.87700000
H      1.59800000     18.68600000      1.08700000
H      1.15300000     17.46800000      1.86700000
O     10.45600000      9.80500000     -7.43500000
H      9.78700000      9.55300000     -8.07300000
H     10.60700000      9.01200000     -6.92100000
O     10.00400000     -5.90400000      4.61000000
H     10.01700000     -4.99800000      4.30100000
H      9.47600000     -5.87700000      5.40800000
O     -7.64600000     -7.74800000    -12.50600000
H     -6.79800000     -7.30600000    -12.52400000
H     -8.05600000     -7.51400000    -13.33900000
O     -6.54600000     10.70900000     -1.50700000
H     -6.70500000     11.02000000     -0.61500000
H     -7.32500000     10.19700000     -1.72400000
O     -1.31200000     -2.67200000     14.28300000
H     -0.84500000     -1.84300000     14.17300000
H     -0.68800000     -3.23900000     14.73600000
O     14.58300000    -11.68000000      0.64600000
H     13.91200000    -12.35800000      0.56700000
H     14.09300000    -10.85800000      0.65800000
O     -8.20500000      4.39000000    -10.94300000
H     -8.55800000      5.09900000    -11.48000000
H     -8.87200000      4.24300000    -10.27300000
O      4.15200000     -1.59100000      4.62300000
H      4.62500000     -1.76000000      5.43800000
H      3.27600000     -1.32600000      4.90500000
O     -7.65500000     -0.30100000      1.98300000
H     -8.30200000     -0.14300000      1.29600000
H     -8.06300000      0.04000000      2.78000000
O      1.97100000     -6.08900000      5.64500000
H      1.36300000     -5.60800000      6.20600000
H      2.76200000     -6.18400000      6.17500000
O    -12.19300000     -5.72700000    -10.20000000
H    -11.33200000     -6.12500000    -10.33300000
H    -12.81100000     -6.45000000    -10.31400000
O      9.57900000     -4.20800000     12.93400000
H      9.27700000     -3.50300000     13.50700000
H     10.39100000     -4.51400000     13.33900000
O     15.98100000      8.13200000     -5.28200000
H     15.40000000      8.46200000     -5.96700000
H     15.42600000      8.07200000     -4.50400000
O    -15.92500000      1.26800000     -5.30200000
H    -15.59400000      1.29800000     -4.40400000
H    -16.48100000      2.04400000     -5.37800000
O     -7.10000000    -12.45700000      7.82600000
H     -6.79700000    -12.37000000      6.92300000
H     -6.82600000    -13.33600000      8.08700000
O    -13.64500000     11.24400000      2.68500000
H    -13.51700000     11.08500000      1.74900000
H    -12.76200000     11.39000000      3.02600000
O     -8.42200000     12.83600000      1.08400000
H     -7.82900000     12.08600000      1.03700000
H     -8.68700000     12.98900000      0.17600000
O    -15.24300000     -1.59600000     -2.16600000
H    -14.79400000     -1.80600000     -2.98400000
H    -14.90500000     -2.23300000     -1.53700000
O     -1.32600000     13.95000000     -6.34500000
H     -2.04300000     13.77400000     -6.95300000
H     -1.04100000     13.08400000     -6.05200000
O      7.16000000      4.17600000     15.51700000
H      6.52800000      3.87700000     14.86300000
H      7.14400000      5.13000000     15.44600000
O      9.86300000     14.77500000      0.86700000
H      9.64700000     15.10700000      1.73800000
H     10.82000000     14.75400000      0.84900000
O     -2.78200000      8.96400000     12.13800000
H     -2.79300000      9.30000000     11.24200000
H     -1.87500000      9.07200000     12.42400000
O      8.10000000     -5.52300000      6.68400000
H      7.97800000     -6.35200000      7.14800000
H      7.26200000     -5.36600000      6.25100000
O    -14.35400000     -0.93000000      4.89000000
H    -14.58600000     -1.68600000      4.34900000
H    -13.52000000     -1.17200000      5.29300000
O      8.03800000     15.65600000     -0.95300000
H      7.40200000     15.97700000     -0.31400000
H      8.71700000     15.23600000     -0.42500000
O     -4.60100000      9.28000000      8.00300000
H     -4.72800000     10.22500000      7.92400000
H     -4.99400000      8.91800000      7.20800000
O     -5.47100000     13.36100000     -0.74200000
H     -6.24100000     13.84700000     -0.44900000
H     -5.78300000     12.84100000     -1.48200000
O     -0.37100000     -0.62300000    -12.82700000
H     -0.17100000      0.22600000    -12.43300000
H     -0.64700000     -1.17000000    -12.09100000
O     -3.12500000     14.24500000     -8.42000000
H     -2.30900000     14.73700000     -8.33000000
H     -3.76100000     14.89000000     -8.72800000
O     10.27400000     -3.16000000      4.65900000
H      9.57000000     -2.52100000      4.54800000
H     10.16800000     -3.48100000      5.55400000
O     -0.41800000      0.39300000    -18.20100000
H     -0.83000000     -0.20700000    -18.82300000
H     -1.01800000      0.41500000    -17.45500000
O      9.29900000    -12.65700000     -1.84200000
H     10.25200000    -12.60000000     -1.92200000
H      9.14500000    -12.79400000     -0.90700000
O    -12.37300000      9.13600000      6.33600000
H    -12.38200000     10.08900000      6.42400000
H    -11.57200000      8.94800000      5.84700000
O      6.88000000      2.51400000     -1.89400000
H      6.36300000      1.76400000     -2.18700000
H      6.29300000      3.26300000     -1.99100000
O      0.97000000    -13.08600000     -8.69300000
H      0.63700000    -12.24000000     -8.39400000
H      0.41700000    -13.73000000     -8.25100000
O     -0.15500000      1.80400000    -11.92900000
H     -0.91500000      2.06200000    -12.45100000
H      0.52200000      2.44000000    -12.16200000
O     -0.72300000     -4.93500000    -16.37400000
H     -1.08800000     -4.58600000    -17.18700000
H      0.21300000     -5.02900000    -16.55300000
O     -1.29200000     -9.15500000     -3.86400000
H     -1.45600000    -10.08900000     -3.98800000
H     -2.12000000     -8.80800000     -3.53100000
O      6.60000000     -1.52400000     -0.20600000
H      7.06700000     -2.27200000      0.16500000
H      6.36000000     -0.99100000      0.55300000
O      1.18800000      6.61100000     -3.12300000
H      1.26500000      5.70000000     -2.84100000
H      0.25200000      6.80300000     -3.05900000
O     16.58600000      2.96200000      2.18300000
H     17.02200000      3.28300000      1.39400000
H     15.65200000      3.05200000      1.99300000
O    -13.50900000      2.10100000      5.11600000
H    -14.02700000      1.30600000      5.24300000
H    -13.01900000      2.20100000      5.93200000
O      3.55700000    -14.29000000     -4.49500000
H      3.82200000    -15.13200000     -4.12500000
H      4.36300000    -13.92300000     -4.85700000
O     -9.86600000      0.76000000     -4.18400000
H     -9.07200000      0.73500000     -3.65000000
H    -10.36800000      1.49500000     -3.83200000
O     -3.62300000     16.31300000     -2.48800000
H     -4.50500000     16.18500000     -2.83800000
H     -3.11100000     15.59500000     -2.86000000
O      3.50500000     15.29000000     -1.95900000
H      2.77100000     15.90400000     -1.98000000
H      3.21700000     14.59300000     -1.37000000
O      6.35700000     -6.52500000      1.61600000
H      6.19700000     -5.59300000      1.76600000
H      5.48400000     -6.90700000      1.52600000
O      7.28600000     10.16900000     -1.35800000
H      7.66600000     10.71700000     -2.04400000
H      7.67800000     10.49400000     -0.54800000
O      3.52500000    -11.66300000    -10.94100000
H      3.62900000    -12.51000000    -10.50800000
H      4.42000000    -11.38300000    -11.13800000
O      0.88500000      0.83600000     -9.69100000
H      1.82500000      0.98700000     -9.78400000
H      0.49000000      1.33500000    -10.40600000
O      8.24700000     -9.82500000     -9.35100000
H      8.14300000     -9.01100000     -8.85800000
H      8.56600000     -9.54600000    -10.20900000
O      5.94200000    -13.71300000     -0.13400000
H      6.52600000    -12.99800000     -0.38900000
H      6.17700000    -14.43300000     -0.71900000
O      6.71000000     -0.15800000     13.50700000
H      5.76300000     -0.04200000     13.59400000
H      6.95200000      0.39500000     12.76400000
O     -1.85100000      6.44300000     -3.49900000
H     -2.08300000      5.51800000     -3.58100000
H     -1.42700000      6.65800000     -4.33000000
O     13.84200000      8.20300000     -3.78600000
H     12.93200000      8.50000000     -3.76900000
H     13.85300000      7.43000000     -3.22100000
O     -1.36400000      8.73800000     16.14100000
H     -1.13000000      9.47000000     16.71200000
H     -0.72600000      8.77800000     15.42800000
O     13.03800000    -12.13300000      3.23200000
H     12.88900000    -12.48300000      2.35300000
H     12.28700000    -11.56200000      3.39200000
O      4.52800000     -9.70300000      5.72300000
H      3.61700000     -9.70000000      6.01600000
H      4.47400000     -9.62700000      4.77000000
O      6.06400000      6.98400000      8.50300000
H      5.38100000      6.40000000      8.17000000
H      5.65600000      7.85000000      8.50800000
O     -6.14800000     -5.18600000      9.73500000
H     -6.23900000     -4.26700000      9.98800000
H     -6.87400000     -5.62900000     10.17400000
O     -2.58900000     -1.60800000      5.84600000
H     -1.67600000     -1.57300000      6.13300000
H     -3.03900000     -2.09300000      6.53800000
O     11.63600000      1.40600000     -9.62900000
H     11.09900000      1.92600000     -9.03100000
H     11.30900000      0.51200000     -9.52900000
O    -14.40100000      5.39800000     -9.66000000
H    -14.68300000      6.11000000     -9.08600000
H    -13.72800000      4.93800000     -9.15800000
O     -0.97200000     -7.60000000      6.76000000
H     -0.60700000     -7.65000000      5.87600000
H     -1.77300000     -7.08500000      6.66000000
O     -6.80900000      6.43200000      0.97500000
H     -6.49000000      5.61800000      1.36400000
H     -7.60000000      6.64100000      1.47200000
O     -9.83900000      5.30800000      3.61500000
H     -9.46300000      4.50700000      3.24900000
H     -9.81400000      5.93600000      2.89200000
O     -8.36900000     -7.83600000      6.36000000
H     -7.50100000     -8.15400000      6.60900000
H     -8.23900000     -7.42800000      5.50500000
O    -10.33000000     -2.88600000      2.57100000
H     -9.47700000     -2.65800000      2.94000000
H    -10.13000000     -3.24300000      1.70600000
O    -10.38600000      5.53800000      9.69600000
H    -11.10500000      5.79800000     10.27200000
H     -9.59800000      5.84300000     10.14500000
O      9.50600000      0.85300000      5.51700000
H     10.40600000      0.61600000      5.29200000
H      9.52200000      1.80600000      5.59700000
O      2.10900000     -8.62700000    -12.32800000
H      1.79200000     -9.52200000    -12.20500000
H      2.91700000     -8.58600000    -11.81700000
O    -11.22000000     -8.39800000     10.68500000
H    -10.28200000     -8.58000000     10.73500000
H    -11.44300000     -8.53900000      9.76500000
O    -13.97200000     -7.00200000      1.21600000
H    -13.26200000     -7.63500000      1.10800000
H    -13.55100000     -6.23100000      1.59500000
O     -9.90400000     -0.22000000      9.44700000
H     -9.52300000     -0.48000000     10.28500000
H    -10.76000000     -0.64800000      9.43000000
O     -0.86900000    -13.93400000      9.07400000
H      0.02600000    -13.66800000      8.86200000
H     -0.90000000    -13.92500000     10.03100000
O      3.68900000     -5.11200000     -6.15400000
H      4.39500000     -4.59400000     -6.54200000
H      3.44400000     -5.73300000     -6.83900000
O     14.83700000     -8.86400000      1.38500000
H     14.58700000     -8.97100000      0.46700000
H     14.65300000     -7.94400000      1.57700000
O    -10.17000000      9.13100000      9.20400000
H    -10.27400000      8.63000000      8.39500000
H    -11.04500000      9.14100000      9.59400000
O     -1.36700000     10.42900000    -10.19400000
H     -1.04400000     10.60300000    -11.07800000
H     -0.76500000     10.90400000     -9.62100000
O     12.34400000     -8.25100000      3.25900000
H     13.24300000     -8.01200000      3.48400000
H     11.97700000     -7.45800000      2.86700000
O    -13.43400000      0.95100000     10.43200000
H    -13.95800000      0.41000000     11.02300000
H    -12.79500000      0.34500000     10.05500000
O     -9.55300000     -9.60800000      1.32400000
H     -9.48400000     -8.89600000      1.95900000
H     -8.97600000     -9.34600000      0.60600000
O      7.14100000     -7.63400000    -12.80600000
H      7.51700000     -7.10400000    -13.50900000
H      7.15000000     -7.05900000    -12.04100000
O     -8.63800000      6.59700000    -12.60000000
H     -9.17000000      6.62300000    -13.39600000
H     -8.91100000      7.36900000    -12.10400000
O    -17.17900000     -4.65800000     -1.57200000
H    -16.27300000     -4.76000000     -1.28100000
H    -17.10900000     -4.45800000     -2.50600000
O      2.08300000      0.25300000     16.93800000
H      1.27700000      0.66300000     16.62400000
H      1.80300000     -0.60000000     17.27200000
O      7.38200000      9.71100000     12.57500000
H      7.04300000      9.27700000     13.35800000
H      7.27800000      9.06300000     11.87800000
O      2.67600000    -15.80500000      7.24200000
H      1.78000000    -15.82200000      6.90800000
H      3.10300000    -16.55200000      6.82200000
O      9.57500000      4.56500000      1.08600000
H      9.76200000      5.48100000      0.88200000
H      8.63800000      4.54800000      1.28000000
O      6.73100000     -4.61700000     10.02600000
H      6.89400000     -5.28700000     10.69000000
H      6.95500000     -3.79200000     10.45700000
O      6.21000000     -3.95600000    -15.90300000
H      5.96200000     -3.06200000    -16.13800000
H      6.41400000     -4.37500000    -16.73900000
O     -1.37800000     -5.04200000      0.86800000
H     -0.76600000     -5.77300000      0.95800000
H     -0.86000000     -4.34400000      0.46600000
O     -2.96300000    -14.11100000      5.55200000
H     -2.25400000    -13.54300000      5.24900000
H     -3.46900000    -14.30500000      4.76300000
O     -1.67100000      4.16300000    -13.48500000
H     -2.33400000      4.49000000    -14.09300000
H     -0.88200000      4.66100000    -13.70000000
O     11.50100000      2.81600000      7.89300000
H     12.12600000      3.38900000      8.33800000
H     10.64600000      3.19900000      8.08700000
O     -6.96100000    -10.23100000    -12.12400000
H     -7.60700000    -10.66400000    -11.56700000
H     -7.37400000     -9.40400000    -12.37300000
O     -7.45100000     -9.80700000     -8.96100000
H     -6.99100000     -9.09500000     -9.40600000
H     -8.31700000     -9.82400000     -9.37000000
O     -0.71400000      3.61100000     12.62900000
H      0.21600000      3.59900000     12.40400000
H     -1.07700000      2.84300000     12.18800000
O     -3.18900000     -2.01700000    -13.07100000
H     -2.70100000     -1.22300000    -13.29200000
H     -3.01200000     -2.61700000    -13.79500000
O     -0.35800000      9.16800000     13.33400000
H      0.54900000      9.02400000     13.06300000
H     -0.33000000      9.97800000     13.84400000
O      4.19100000      1.88900000     15.96100000
H      3.48800000      1.27100000     16.15900000
H      4.13700000      2.54500000     16.65600000
O      4.35300000     -8.57600000      8.23500000
H      4.37800000     -8.93400000      7.34800000
H      4.15300000     -7.64800000      8.11300000
O     10.85600000     -6.96500000     13.64600000
H     11.78500000     -7.15000000     13.50600000
H     10.46800000     -7.01600000     12.77300000
O      5.00300000      4.07000000     -0.23400000
H      4.91700000      3.71400000      0.65000000
H      4.10500000      4.12000000     -0.56100000
O     -1.04700000      7.80800000      0.30700000
H     -1.13600000      8.61400000      0.81600000
H     -0.68000000      7.17500000      0.92400000
O      0.61700000     -4.37500000     -7.96300000
H      0.52800000     -5.03600000     -7.27700000
H     -0.11000000     -4.54900000     -8.56000000
O     -5.86500000      2.16300000    -13.56200000
H     -6.19800000      1.67600000    -12.80900000
H     -6.27000000      3.02700000    -13.48800000
O    -14.75800000     -2.87500000     -7.75100000
H    -15.53500000     -3.22300000     -8.18900000
H    -15.07200000     -2.60000000     -6.89000000
O     11.84000000    -12.42700000      7.65500000
H     11.28900000    -12.05900000      6.96400000
H     11.77300000    -11.80000000      8.37500000
O      5.95500000     -7.39700000     -1.74300000
H      5.47800000     -7.24400000     -2.55800000
H      5.37600000     -7.95900000     -1.22900000
O      6.31300000     12.33900000      0.88400000
H      6.30300000     12.72400000      0.00700000
H      7.16800000     11.91200000      0.94700000
O     14.56800000      0.12600000      1.25000000
H     13.95300000     -0.08500000      1.95300000
H     14.20300000      0.91000000      0.84000000
O     -9.06700000    -10.61000000      6.22000000
H     -8.36800000    -10.37000000      6.82900000
H     -9.35900000     -9.77700000      5.85000000
O     -7.75600000    -12.85300000      1.63800000
H     -7.47500000    -12.78900000      0.72500000
H     -8.70700000    -12.74500000      1.60500000
O      8.77700000      3.72100000     -5.73500000
H      9.25300000      3.40100000     -4.96900000
H      8.02100000      3.13900000     -5.80700000
O      9.83600000     12.59400000     -7.46800000
H     10.31100000     11.79200000     -7.25100000
H      9.31000000     12.78000000     -6.69000000
O      3.21400000      7.65300000      3.14500000
H      3.24100000      8.58500000      3.36200000
H      3.59000000      7.60100000      2.26600000
O     -0.18800000     13.56300000      6.47400000
H     -0.56100000     13.56300000      5.59300000
H     -0.60800000     12.82200000      6.91200000
O     -6.39600000     -4.67500000     -0.77100000
H     -6.61100000     -3.76200000     -0.58100000
H     -5.44600000     -4.67900000     -0.88500000
O      2.87000000     -5.36500000     -9.81000000
H      3.25200000     -6.15500000     -9.42900000
H      2.17100000     -5.12100000     -9.20300000
O     -7.77800000     -5.26700000     -8.21100000
H     -7.48500000     -4.70000000     -7.49800000
H     -7.19900000     -6.02800000     -8.16500000
O      2.73900000    -10.25100000     -3.25600000
H      2.46100000    -10.69900000     -4.05500000
H      2.91500000    -10.95700000     -2.63400000
O     -6.40100000    -12.42100000     -8.64000000
H     -6.48200000    -11.47100000     -8.71900000
H     -5.55900000    -12.55400000     -8.20300000
O      1.58300000    -13.96600000      2.10800000
H      1.64300000    -14.70600000      2.71300000
H      1.79100000    -14.34000000      1.25100000
O      3.19000000      8.07600000     -2.28600000
H      2.56200000      7.39700000     -2.53300000
H      3.28000000      8.61600000     -3.07100000
O     -9.88200000     -6.25400000     -3.73500000
H    -10.70600000     -6.67000000     -3.48100000
H     -9.32800000     -6.32500000     -2.95700000
O     -3.94900000     12.21100000     11.56200000
H     -4.70400000     11.74000000     11.91400000
H     -3.19300000     11.69200000     11.83700000
O      8.82900000     -3.32500000      0.44800000
H      9.63600000     -3.72000000      0.77700000
H      8.39100000     -4.03400000     -0.02400000
O      5.04500000     -1.92500000     -2.57300000
H      4.77600000     -2.84400000     -2.57500000
H      5.50600000     -1.81300000     -1.74100000
O     12.57400000      6.06200000      8.74400000
H     11.71800000      6.39500000      9.01300000
H     12.88000000      5.55100000      9.49300000
O    -12.27600000     -4.27000000      7.33200000
H    -12.93400000     -4.70700000      7.87300000
H    -11.45900000     -4.36800000      7.82100000
O     14.00700000     -3.41700000      6.05600000
H     13.78100000     -4.16300000      6.61200000
H     14.44000000     -2.80000000      6.64600000
O     -4.07300000     15.71400000      0.23400000
H     -4.89800000     15.23000000      0.20500000
H     -4.01700000     16.14500000     -0.61900000
O      8.37500000     -0.21000000     -9.43300000
H      8.62500000      0.68100000     -9.18800000
H      9.14400000     -0.74000000     -9.22600000
O     10.72800000     -4.28800000     10.46900000
H     10.61800000     -5.15600000     10.08000000
H     10.30100000     -4.35300000     11.32300000
O     -0.32000000     15.73900000     -2.19200000
H     -0.70800000     15.20000000     -2.88100000
H     -0.89300000     15.61000000     -1.43600000
O    -10.23000000      1.38900000     12.36500000
H    -10.17100000      2.25700000     12.76500000
H     -9.89600000      0.79300000     13.03500000
O     15.64600000      3.05600000      6.36900000
H     15.48000000      2.16800000      6.05200000
H     14.78300000      3.38600000      6.61900000
O     14.70300000     -6.59600000      4.41500000
H     15.14800000     -5.77700000      4.19800000
H     14.08100000     -6.35600000      5.10200000
O     -8.19000000      6.82800000     -7.83600000
H     -7.77900000      6.09000000     -7.38600000
H     -7.47200000      7.44200000     -7.99100000
O     -6.13300000      4.94900000    -13.76800000
H     -6.76000000      4.63600000    -14.42000000
H     -6.67600000      5.34000000    -13.08300000
O     -3.66700000      5.00400000      8.38700000
H     -4.42400000      4.93400000      7.80500000
H     -3.85600000      4.39400000      9.10000000
O      2.25700000     -6.07500000     12.65600000
H      2.33100000     -5.27800000     13.18200000
H      3.16000000     -6.36600000     12.53400000
O      2.88900000    -11.12900000     12.13500000
H      3.70600000    -11.62800000     12.14900000
H      2.77600000    -10.88000000     11.21800000
O      8.27400000      6.63600000      6.85900000
H      7.61200000      6.81900000      7.52600000
H      9.00300000      6.25100000      7.34600000
O     11.85200000      3.58300000     -4.08500000
H     12.20700000      3.72500000     -3.20800000
H     10.92500000      3.39600000     -3.94100000
O     -4.88100000      5.66400000     13.70200000
H     -4.30700000      6.22800000     14.22000000
H     -5.76600000      5.90600000     13.97700000
O      7.78200000      0.96500000     11.08000000
H      7.59900000      1.82300000     10.69600000
H      8.64000000      0.72500000     10.73200000
O      7.44300000      9.95200000    -11.69600000
H      6.58100000      9.55300000    -11.80700000
H      7.34900000     10.83100000    -12.06400000
O     14.07800000      1.89300000     -8.68600000
H     13.25100000      1.67700000     -9.11800000
H     14.03200000      2.83800000     -8.53900000
O    -15.98500000      6.54700000     -1.12100000
H    -15.25500000      6.01900000     -0.79700000
H    -15.75500000      7.44500000     -0.88400000
O      6.37700000     13.39200000     -6.17500000
H      6.82300000     13.75600000     -5.41000000
H      6.82000000     13.79200000     -6.92300000
O     -3.88400000    -13.56700000     -2.99400000
H     -3.71100000    -14.11500000     -3.76000000
H     -4.83800000    -13.52400000     -2.94000000
O     -5.07000000     -6.64600000      5.49600000
H     -5.10900000     -6.80100000      4.55200000
H     -4.56500000     -7.38300000      5.83900000
O     -8.79200000      2.12500000      7.16200000
H     -9.36800000      2.88200000      7.05500000
H     -8.46500000      2.19800000      8.05900000
O     -2.30700000     -0.00300000     10.90100000
H     -3.10500000     -0.31000000     11.33300000
H     -1.66300000      0.06100000     11.60500000
O      0.09600000      1.86800000     10.56300000
H      0.82400000      2.20200000     11.08600000
H      0.46400000      1.74800000      9.68700000
O      4.97000000     14.44700000      2.01200000
H      5.58000000     15.17800000      1.91900000
H      5.37400000     13.73300000      1.51800000
O     -8.88000000     -0.30400000    -16.31000000
H     -9.20200000      0.33100000    -15.67000000
H     -8.20700000     -0.79700000    -15.84000000
O     -0.89100000     -1.44400000     -9.67500000
H     -0.13900000     -0.85200000     -9.67200000
H     -1.65100000     -0.86700000     -9.59300000
O      1.07400000      0.73000000     -7.01400000
H      0.72600000      1.56000000     -6.68700000
H      0.96900000      0.78400000     -7.96400000
O      1.69700000      7.01000000    -15.64900000
H      1.51000000      7.81500000    -16.13200000
H      2.62000000      6.83300000    -15.82700000
O      2.85000000      3.41600000    -15.24100000
H      2.50700000      2.71000000    -15.78800000
H      2.59500000      3.17500000    -14.35000000
O     -2.40700000      6.89700000    -11.95300000
H     -2.00600000      7.72400000    -11.68500000
H     -2.17300000      6.80600000    -12.87700000
O     16.21200000      2.93100000     -5.87300000
H     16.64800000      3.38600000     -5.15300000
H     15.45800000      3.48200000     -6.08300000
O     14.10200000      3.69400000      1.33800000
H     13.22500000      3.34600000      1.49400000
H     14.10900000      4.53700000      1.79100000
O      0.42100000     -7.10500000      1.38300000
H      0.42800000     -7.98500000      1.00600000
H      1.27100000     -7.02300000      1.81700000
O     14.07700000     -2.61900000      0.00900000
H     14.39400000     -1.82600000      0.44200000
H     14.87200000     -3.09900000     -0.22300000
O     -3.25500000      2.44900000     10.07900000
H     -2.81700000      1.66600000     10.41200000
H     -3.98700000      2.58800000     10.68100000
O      9.89300000    -13.12300000      1.32400000
H      9.10900000    -12.78900000      1.76000000
H     10.22000000    -13.80500000      1.91000000
O      1.36200000      1.54200000      8.33500000
H      1.19000000      1.41700000      7.40100000
H      2.31200000      1.45900000      8.41700000
O      9.74500000     -5.16900000     -6.60300000
H     10.60900000     -5.46600000     -6.31600000
H      9.89600000     -4.28800000     -6.94400000
O     -5.22600000     -9.43300000     -6.04800000
H     -4.77600000     -9.59000000     -5.21700000
H     -4.80700000     -8.64900000     -6.40300000
O      5.43400000      0.66100000     -3.33100000
H      4.57800000      0.96600000     -3.63400000
H      5.31300000     -0.27500000     -3.17400000
O      4.85900000      9.07600000    -12.10800000
H      5.05100000      8.25500000    -12.56200000
H      3.98700000      9.32200000    -12.41700000
O      4.17700000     -8.16600000    -10.72700000
H      4.82100000     -7.47200000    -10.58600000
H      4.58400000     -8.94900000    -10.35700000
O      7.83300000    -12.28600000      3.09400000
H      8.29700000    -11.69800000      3.69000000
H      7.71000000    -13.09000000      3.59800000
O     -3.97600000      9.48500000      3.26700000
H     -4.19900000      8.56300000      3.13700000
H     -3.02100000      9.50900000      3.21900000
O      3.45900000    -12.01500000     -7.35400000
H      2.88800000    -12.49400000     -7.95500000
H      2.85800000    -11.57400000     -6.75300000
O     -6.79400000     -4.77600000      6.64300000
H     -6.13000000     -5.27800000      6.17100000
H     -6.43600000     -4.67400000      7.52500000
O     -4.71400000      8.80800000     -2.81600000
H     -5.61000000      8.92300000     -3.13200000
H     -4.57000000      9.55200000     -2.23000000
O    -12.32800000     -4.03400000     -8.17700000
H    -13.08000000     -3.51100000     -7.90000000
H    -12.68700000     -4.64700000     -8.81900000
O      8.61300000      7.33300000     -2.91500000
H      8.10900000      8.10000000     -2.64200000
H      8.01000000      6.83100000     -3.46200000
O     -8.97300000     11.16200000     10.99300000
H     -8.71000000     10.41000000     11.52400000
H     -9.52600000     10.78900000     10.30600000
O      0.00800000      2.96700000     -5.39500000
H     -0.24500000      3.64100000     -6.02600000
H     -0.82300000      2.62600000     -5.06300000
O     -5.85700000      0.75400000     10.33900000
H     -5.98500000      0.64100000      9.39700000
H     -6.69400000      1.09500000     10.65500000
O     -7.17200000     -3.32700000    -10.44300000
H     -6.96400000     -4.02200000     -9.81900000
H     -6.32100000     -2.98100000    -10.71100000
O      2.60200000    -10.45500000      9.43600000
H      1.74700000    -10.03500000      9.34300000
H      3.21900000     -9.83100000      9.05300000
O      4.12200000      4.56700000     -8.18000000
H      3.17800000      4.72000000     -8.13700000
H      4.33100000      4.62300000     -9.11300000
O     10.53200000      6.61100000     -6.75200000
H      9.90300000      6.67000000     -7.47100000
H     10.35200000      5.76400000     -6.34500000
O     12.21000000     -2.37900000     -1.92600000
H     12.36600000     -3.13100000     -2.49800000
H     12.95600000     -2.37400000     -1.32700000
O     -1.40900000     17.11700000      5.64100000
H     -0.50400000     16.83400000      5.77300000
H     -1.81600000     17.03100000      6.50300000
O    -10.50000000     11.91400000      6.35200000
H     -9.77800000     11.46200000      6.79000000
H    -10.20600000     12.82200000      6.28100000
O     -6.62900000      1.66100000     -5.86000000
H     -5.68900000      1.52200000     -5.97300000
H     -7.03800000      0.98600000     -6.40100000
O     -1.44800000     11.70900000      9.50600000
H     -0.95100000     12.24800000     10.12200000
H     -2.17200000     12.27000000      9.22700000
O     17.32600000      4.60200000      4.43700000
H     17.12400000      4.14000000      3.62300000
H     16.73700000      4.21400000      5.08500000
O     -7.33100000     -3.65800000      3.78700000
H     -7.37200000     -4.42000000      4.36500000
H     -6.74000000     -3.05100000      4.23200000
O      9.22300000      3.69300000     13.60300000
H      8.88100000      3.76100000     14.49500000
H      9.66000000      2.84100000     13.57900000
O      5.57600000     -3.95000000     -7.83000000
H      5.16000000     -3.75700000     -8.67100000
H      6.17900000     -3.22000000     -7.68900000
O      3.29800000     -7.27100000     -7.79300000
H      3.88000000     -8.00400000     -7.59400000
H      2.58000000     -7.66200000     -8.29100000
O    -10.30100000      6.76900000      7.40100000
H    -10.24400000      6.32900000      8.24900000
H    -11.24100000      6.85600000      7.24000000
O     12.90000000     -3.75900000      3.53500000
H     13.85100000     -3.73700000      3.43200000
H     12.75600000     -3.59200000      4.46700000
O     12.45900000     11.92100000     -4.22100000
H     12.12000000     11.10800000     -4.59400000
H     11.96500000     12.03800000     -3.40900000
O      4.51100000      2.39600000     10.98500000
H      4.16800000      1.88900000     10.24900000
H      5.28100000      2.84000000     10.63100000
O    -12.90400000     -4.98300000      2.80600000
H    -13.71700000     -4.64300000      3.18000000
H    -12.45300000     -4.20800000      2.46900000
O     -0.09600000     -1.86100000      7.37100000
H      0.32100000     -2.69600000      7.58500000
H     -0.17400000     -1.41000000      8.21200000
O     -4.69000000     -3.72100000      2.20300000
H     -5.32600000     -3.01500000      2.32000000
H     -4.51500000     -3.73200000      1.26200000
O     16.13200000      5.98200000     -7.02200000
H     15.34800000      5.51100000     -6.74100000
H     16.37200000      6.52100000     -6.26800000
O      1.91500000     14.16500000     -6.53800000
H      0.99300000     14.14700000     -6.28300000
H      2.33800000     13.53800000     -5.95200000
O      3.80300000     11.95300000     -6.80000000
H      4.22200000     11.45600000     -7.50300000
H      4.39500000     12.68900000     -6.64200000
O    -13.51700000     -7.52400000     -7.57100000
H    -13.34000000     -6.65800000     -7.20400000
H    -13.75500000     -7.35400000     -8.48200000
O     -5.40600000    -15.04200000     -6.13600000
H     -5.98600000    -14.97000000     -6.89400000
H     -5.27000000    -14.13800000     -5.85100000
O      0.36800000      9.71300000     -1.43200000
H      1.21500000      9.26800000     -1.44800000
H     -0.18200000      9.16200000     -0.87500000
O     13.41400000     -1.18700000     10.96500000
H     13.02900000     -0.94900000     10.12100000
H     14.03500000     -0.48300000     11.15200000
O     -2.11900000      3.69300000     -2.41800000
H     -2.48200000      3.23300000     -3.17500000
H     -2.82900000      3.69500000     -1.77600000
O      7.22400000     10.31600000     -6.39100000
H      7.08400000     10.59800000     -7.29500000
H      6.36700000     10.00500000     -6.10100000
O     -8.24300000     -2.29000000    -12.58400000
H     -8.05100000     -2.71300000    -11.74700000
H     -9.00500000     -1.73900000    -12.40500000
O      5.21800000     -3.95700000      2.14200000
H      4.29400000     -3.94800000      2.39400000
H      5.47700000     -3.03600000      2.14800000
O    -15.04100000      2.34000000     -0.17400000
H    -14.37200000      2.97500000      0.08200000
H    -15.86600000      2.82100000     -0.11000000
O     -9.12500000    -11.08300000     -6.90300000
H     -9.38400000    -10.28300000     -6.44500000
H     -8.58800000    -10.77700000     -7.63300000
O      2.94600000     -1.14700000    -14.65000000
H      2.00800000     -1.01800000    -14.51000000
H      3.07600000     -2.09000000    -14.54500000
O     12.28000000     12.56800000      4.57300000
H     12.68000000     12.34500000      3.73300000
H     11.54600000     11.95900000      4.65700000
O     -3.99500000    -14.97100000      3.22200000
H     -4.26500000    -14.55800000      2.40200000
H     -3.24100000    -15.50900000      2.98300000
O     -5.51700000      8.14300000    -10.69900000
H     -5.23100000      7.22900000    -10.68200000
H     -6.31000000      8.13500000    -11.23500000
O     -7.45600000      1.49300000     -2.94300000
H     -6.84900000      1.28900000     -3.65400000
H     -7.33600000      2.43000000     -2.78800000
O     -4.80000000     11.93900000     -7.92500000
H     -4.48100000     11.20900000     -8.45600000
H     -4.23800000     12.67500000     -8.16800000
O      6.49100000     12.30300000     11.99000000
H      6.99100000     11.49800000     12.12500000
H      6.08700000     12.19300000     11.13000000
O      5.80000000    -13.32400000     -5.80300000
H      6.62300000    -13.18100000     -5.33600000
H      5.68800000    -12.53800000     -6.33800000
O      3.42800000     -9.82300000      3.17000000
H      4.18200000    -10.37100000      2.95300000
H      2.68800000    -10.42900000      3.18500000
O      0.25800000      4.06800000    -16.79900000
H      0.99300000      4.61900000    -16.53200000
H      0.59500000      3.55900000    -17.53600000
O     -6.03700000     -4.64600000    -15.20000000
H     -5.83000000     -4.59300000    -16.13300000
H     -5.25900000     -5.03900000    -14.80400000
O      5.05900000      7.70100000     -9.46800000
H      4.91900000      8.12500000    -10.31500000
H      4.29100000      7.14100000     -9.35200000
O      6.42500000     -6.49600000    -10.33200000
H      6.67700000     -6.73600000     -9.44000000
H      6.65100000     -5.56900000    -10.40300000
O    -13.14100000     -2.38000000     -3.63600000
H    -13.13000000     -3.33700000     -3.64900000
H    -12.22100000     -2.13000000     -3.55100000
O      1.97300000      3.02400000     12.36400000
H      2.72200000      2.90900000     11.77800000
H      2.35100000      3.38500000     13.16600000
O     -0.05300000    -10.59600000     -8.31300000
H      0.47000000     -9.82000000     -8.51400000
H     -0.74000000    -10.27700000     -7.72800000
O     -4.66700000      6.79000000      3.00000000
H     -4.38000000      6.55600000      3.88300000
H     -5.17200000      6.03300000      2.70400000
O      5.78800000    -11.00500000      1.96200000
H      6.48400000    -11.33000000      2.53300000
H      6.15200000    -11.07300000      1.07900000
O      3.42800000     11.76700000      9.54800000
H      4.12500000     12.41600000      9.44700000
H      2.65200000     12.19000000      9.18000000
O    -12.79200000    -11.89100000      2.36700000
H    -12.70100000    -11.86200000      3.32000000
H    -13.65000000    -12.29000000      2.22100000
O     -5.48100000    -16.97400000      1.15700000
H     -5.09400000    -16.88400000      0.28700000
H     -6.41100000    -16.78800000      1.02600000
O      6.11600000      6.80500000      4.88700000
H      6.94200000      6.99700000      5.33200000
H      5.44200000      7.13800000      5.47900000
O     -1.48800000     13.21900000      4.00700000
H     -0.91000000     12.70200000      3.44600000
H     -2.37000000     13.01000000      3.69900000
O     -3.20300000     -0.12400000     -3.02400000
H     -2.28000000     -0.33200000     -2.87500000
H     -3.20000000      0.79200000     -3.30300000
O     -0.53900000      8.86600000      9.54100000
H     -1.16700000      8.28000000      9.11900000
H     -0.63500000      9.69600000      9.07400000
O      5.60600000    -14.51900000      2.53100000
H      5.69700000    -14.26400000      1.61300000
H      4.98800000    -15.25000000      2.51500000
O     11.59200000     -5.58400000    -10.02000000
H     12.53900000     -5.60600000     -9.88500000
H     11.40400000     -6.37800000    -10.52100000
O     -6.69400000      1.11600000     13.12500000
H     -7.04400000      1.64900000     13.83900000
H     -5.96200000      1.62700000     12.78000000
O     14.79000000     10.20800000      1.05400000
H     15.08200000     10.12000000      1.96100000
H     15.04900000     11.09500000      0.80400000
O      1.44900000     13.58000000      8.58900000
H      0.86000000     13.71100000      7.84600000
H      1.06300000     14.09900000      9.29500000
O      7.09300000    -17.12600000      2.41900000
H      7.33000000    -17.67600000      3.16500000
H      6.60700000    -16.39600000      2.80300000
O     13.81900000      6.40500000      6.60200000
H     13.62000000      7.31300000      6.37400000
H     13.39100000      6.27100000      7.44700000
O      5.62700000     -9.98900000     -2.91400000
H      5.08500000    -10.56800000     -3.45000000
H      5.00600000     -9.54900000     -2.33300000
O     14.24400000     -5.73600000     -9.83500000
H     14.62300000     -6.57000000    -10.11100000
H     14.35100000     -5.72800000     -8.88300000
O     -6.22800000     -0.29800000     15.44600000
H     -5.36800000     -0.71400000     15.50300000
H     -6.29100000     -0.00300000     14.53800000
O      3.04700000      1.11200000     -5.05200000
H      3.64700000      0.83800000     -5.74500000
H      2.17800000      1.05000000     -5.45000000
O    -10.48600000     -0.95900000    -12.34900000
H    -10.65100000     -0.01700000    -12.38900000
H    -11.35500000     -1.35600000    -12.39000000
O     -0.69800000     -3.89800000     -5.01100000
H      0.05900000     -4.11300000     -5.55500000
H     -0.44800000     -3.09100000     -4.56000000
O      0.30300000     -9.17500000      8.97000000
H      0.15500000     -8.39800000      8.43100000
H     -0.51200000     -9.28500000      9.46000000
O     -8.81600000     -7.05600000     -1.32700000
H     -8.75500000     -6.27600000     -0.77600000
H     -7.99300000     -7.52100000     -1.17600000
O      4.16700000    -13.10300000      4.38500000
H      4.75300000    -13.52400000      5.01400000
H      4.58800000    -13.24000000      3.53700000
O      2.01800000      8.17300000    -12.69200000
H      1.91500000      7.22200000    -12.65800000
H      1.17800000      8.49300000    -13.02100000
O     13.84100000      6.23700000      3.62900000
H     13.94600000      6.26300000      4.58000000
H     13.57500000      7.12500000      3.39300000
O    -13.14800000      0.49100000     -3.89200000
H    -12.76000000      0.50400000     -4.76700000
H    -13.31400000     -0.43500000     -3.71600000
O     -2.24300000     11.09800000     -2.28700000
H     -1.38800000     10.66900000     -2.25000000
H     -2.60900000     10.83000000     -3.13000000
O     -3.23600000     12.14600000     -0.08200000
H     -3.04100000     11.67600000     -0.89300000
H     -3.97900000     12.70700000     -0.30300000
O     15.08200000     -5.97700000     -1.95500000
H     15.08700000     -5.07900000     -1.62500000
H     15.83400000     -6.39200000     -1.53200000
O    -10.75700000    -15.06700000     -0.37700000
H    -10.36200000    -14.20800000     -0.52800000
H    -10.13100000    -15.52300000      0.18600000
O     10.24400000      7.08000000     -0.56200000
H      9.57500000      7.12900000     -1.24400000
H     10.81800000      7.82600000     -0.73400000
O     14.07600000     -1.35300000     -7.72100000
H     14.61600000     -2.10100000     -7.46800000
H     13.76300000     -1.57000000     -8.60000000
O      7.39600000     -6.91400000     11.88500000
H      8.34000000     -6.83600000     12.02000000
H      7.29900000     -7.67200000     11.30800000
O      1.00600000    -11.33700000    -11.67400000
H      0.45000000    -11.73000000    -11.00100000
H      1.87900000    -11.31600000    -11.28200000
O    -12.31200000      8.24800000     -9.48600000
H    -12.18600000      8.64100000     -8.62300000
H    -13.14100000      8.61200000     -9.79600000
O    -15.05400000     -0.61700000      7.79600000
H    -15.55800000     -1.09800000      8.45300000
H    -15.20700000     -1.09500000      6.98100000
O      4.91500000     -6.43500000     13.09900000
H      5.74400000     -6.21600000     12.67600000
H      5.00400000     -7.35800000     13.33800000
O    -17.03600000     -1.49800000     -5.38300000
H    -16.50400000     -0.70300000     -5.37000000
H    -17.56400000     -1.42100000     -6.17700000
O      2.92900000      7.25400000      0.53000000
H      2.86600000      6.37400000      0.15900000
H      3.51400000      7.72300000     -0.06400000
O     11.47600000      9.43500000     -0.19000000
H     11.29900000      9.89700000      0.62900000
H     12.43100000      9.41600000     -0.25400000
O     14.06500000      1.66700000     -1.24800000
H     14.47700000      0.97500000     -1.76400000
H     14.75800000      2.31400000     -1.11800000
O      7.28200000     11.65300000     -9.54800000
H      6.41000000     11.82100000     -9.18900000
H      7.15600000     10.91800000    -10.14800000
O      7.72700000     -7.62900000     -7.82400000
H      7.66700000     -6.68200000     -7.69900000
H      8.31900000     -7.92400000     -7.13100000
O    -10.00300000     10.44800000     -8.77300000
H    -10.86700000     10.80300000     -8.56500000
H     -9.47000000     11.21600000     -8.97900000
O     -5.47900000     -1.41300000     -4.29000000
H     -5.51900000     -0.83600000     -5.05200000
H     -4.60800000     -1.26400000     -3.92200000
O    -12.99200000     11.28800000     -4.22000000
H    -13.57100000     10.72900000     -4.73800000
H    -12.78700000     10.76600000     -3.44400000
O     -8.49800000     -1.18900000     11.58200000
H     -7.92000000     -0.85300000     12.26800000
H     -8.91800000     -1.95400000     11.97600000
O     -9.23600000     -7.19100000      2.49700000
H     -9.63600000     -6.80200000      3.27500000
H     -8.79600000     -6.46000000      2.06300000
O      5.62200000     10.11400000      5.10400000
H      5.48300000     10.52600000      4.25100000
H      4.74500000      9.86800000      5.39700000
O      2.21500000     10.05800000      1.46400000
H      2.27100000      9.10400000      1.51200000
H      3.05900000     10.36400000      1.79700000
O     -9.60500000      0.61200000      0.01800000
H     -9.58100000      1.32600000     -0.62000000
H    -10.41500000      0.14100000     -0.18000000
O     -9.25100000     -3.38300000      7.03000000
H     -8.48000000     -3.88900000      6.77600000
H     -8.97000000     -2.47000000      6.96300000
O     -0.32100000    -11.81000000    -14.16000000
H      0.12900000    -11.66000000    -13.32800000
H      0.24800000    -11.40600000    -14.81600000
O     -9.62400000     -1.60000000      5.14400000
H     -9.98400000     -2.23000000      4.51900000
H    -10.36500000     -1.36800000      5.70300000
O     -2.48600000     -0.20600000    -16.14600000
H     -2.76200000      0.71000000    -16.16500000
H     -3.27900000     -0.69100000    -15.91700000
O     11.34500000     -1.48500000     -9.99800000
H     10.84800000     -2.21000000     -9.61800000
H     11.88400000     -1.89400000    -10.67500000
O    -10.39700000     10.20900000      0.84600000
H    -11.05000000     10.90600000      0.90900000
H     -9.65300000     10.53200000      1.35400000
O     10.01200000      8.13000000      5.23700000
H      9.59700000      7.64400000      5.94900000
H     10.23100000      7.46300000      4.58700000
O      1.75600000     -2.04100000    -17.54400000
H      1.69900000     -1.50700000    -16.75200000
H      1.91400000     -1.41100000    -18.24700000
O     12.71400000     -9.93000000     -6.10700000
H     13.45100000     -9.52800000     -6.56700000
H     12.06000000    -10.08200000     -6.78900000
O    -13.80700000      4.65600000     -5.39300000
H    -13.79200000      3.98900000     -4.70600000
H    -12.96300000      4.56400000     -5.83500000
O     -3.81100000      1.55000000      7.15400000
H     -3.57400000      0.62300000      7.16200000
H     -3.70500000      1.83200000      8.06300000
O     15.22500000     -1.59900000      7.36800000
H     16.00700000     -1.05900000      7.25600000
H     15.39300000     -2.10000000      8.16600000
O     -0.47200000     -6.71100000     13.66300000
H     -0.95500000     -6.89600000     12.85800000
H      0.43800000     -6.61600000     13.38000000
O     -4.79700000     12.01500000      7.53700000
H     -5.51500000     12.35200000      8.07300000
H     -4.48000000     12.77700000      7.05300000
O     -7.33400000      0.13200000     -8.79000000
H     -7.02700000     -0.70800000     -9.13300000
H     -8.02700000     -0.10100000     -8.17200000
O      0.85200000     -4.84800000     15.07900000
H      0.84700000     -4.84600000     16.03600000
H      0.31300000     -5.60200000     14.83800000
O      7.80500000     -6.30200000     -5.00100000
H      7.63200000     -5.65000000     -4.32200000
H      8.37400000     -5.85300000     -5.62600000
O    -15.56600000     -2.94200000      3.27300000
H    -15.93800000     -3.51500000      3.94400000
H    -16.14400000     -3.05200000      2.51800000
O      9.20300000      0.31700000     -0.62200000
H      8.72400000     -0.36800000     -1.08900000
H     10.03100000      0.39500000     -1.09700000
O      4.50600000      7.10600000     12.58300000
H      4.58700000      7.23400000     11.63800000
H      3.62500000      6.75000000     12.70100000
O     -6.84800000     -3.42400000     15.90400000
H     -6.06200000     -2.88800000     16.01200000
H     -6.82800000     -3.69600000     14.98700000
O     -7.52000000     -9.57800000     -4.53600000
H     -6.94500000     -9.42200000     -5.28500000
H     -7.45600000    -10.52000000     -4.37700000
O    -13.93100000     -2.58900000      1.28800000
H    -14.20000000     -2.51100000      2.20400000
H    -13.78000000     -1.68700000      1.00500000
O     13.53800000     -3.04200000    -11.39600000
H     13.09800000     -3.41000000    -12.16200000
H     13.54300000     -3.75600000    -10.75800000
O      7.56900000     -3.95700000     -3.35800000
H      8.41800000     -3.65700000     -3.03400000
H      6.96000000     -3.25700000     -3.12000000
O      1.96700000     17.45300000     -2.64400000
H      1.24200000     16.90300000     -2.34700000
H      1.62400000     17.90500000     -3.41500000
O      5.19800000     -1.38000000    -16.61600000
H      4.40600000     -1.14400000    -16.13300000
H      5.70400000     -0.56800000    -16.65600000
O     -5.10400000      6.41100000     11.02200000
H     -5.79700000      5.81900000     10.72900000
H     -4.91300000      6.13200000     11.91700000
O     11.44900000      2.04400000    -13.25300000
H     11.78900000      1.58300000    -12.48600000
H     12.16100000      2.62700000    -13.51800000
O     -7.37100000     10.21100000      1.28900000
H     -6.90000000     10.71800000      1.95000000
H     -7.07700000      9.31000000      1.42400000
O      5.18300000      7.67400000    -14.89000000
H      6.08500000      7.73000000    -15.20500000
H      4.66700000      8.12100000    -15.56000000
O    -15.20700000      8.74000000     -0.15900000
H    -14.60300000      8.68900000      0.58100000
H    -16.00700000      9.11500000      0.20900000
O    -13.24000000     -9.79100000      6.14300000
H    -13.42400000     -9.30800000      5.33700000
H    -13.73200000    -10.60700000      6.05000000
O      4.78200000    -12.05600000      8.62600000
H      3.98400000    -11.66500000      8.98100000
H      4.51200000    -12.92500000      8.32900000
O     -8.23200000      2.11900000      9.99000000
H     -8.74700000      1.41500000     10.38400000
H     -8.68300000      2.92100000     10.25200000
O      3.06700000    -15.12400000     -6.95000000
H      2.15600000    -15.40000000     -6.85500000
H      3.22900000    -14.56600000     -6.18900000
O     -3.79300000    -16.90600000     -4.43800000
H     -3.63800000    -17.59300000     -5.08600000
H     -4.07700000    -16.15100000     -4.95300000
O     -2.75500000      2.26500000     -4.73400000
H     -3.20800000      3.07200000     -4.97700000
H     -3.15500000      1.59100000     -5.28300000
O    -14.99900000     -7.47300000     -1.53200000
H    -14.80300000     -7.03900000     -0.70100000
H    -15.91400000     -7.25300000     -1.70600000
O     -8.16900000     -0.94000000      7.42200000
H     -8.55100000     -0.26000000      7.97700000
H     -8.03000000     -0.51100000      6.57800000
O     -2.57400000      7.86200000     -7.01400000
H     -3.04800000      7.11700000     -7.38200000
H     -2.80700000      8.59800000     -7.58100000
O      0.35100000     -1.34000000     -5.14800000
H      0.83500000     -1.11000000     -5.94100000
H      1.02900000     -1.47600000     -4.48500000
O    -10.42600000      4.31200000     13.52500000
H    -10.32600000      4.77000000     14.35900000
H     -9.57600000      4.40700000     13.09600000
O     16.53100000      0.25300000     -8.34000000
H     16.49400000     -0.67300000     -8.10100000
H     15.61500000      0.52500000     -8.39000000
O     12.29400000      4.49300000     -8.91200000
H     11.54500000      3.89800000     -8.89500000
H     11.95800000      5.29000000     -9.32300000
O      7.18100000     -1.82100000     -7.57600000
H      7.90700000     -1.55500000     -7.01200000
H      7.38000000     -1.42500000     -8.42500000
O      7.68200000      4.94600000     11.83400000
H      7.24300000      4.22600000     11.38100000
H      8.35400000      4.52000000     12.36600000
