# Supplementary material for: Integrated Multiscale Multilevel Approach to Open Shell Molecular Systems
Source: J Chem Theory Comput. 2023 Feb 13;19(5):1446–56. doi: 10.1021/acs.jctc.2c00805 (PMC10018740; doi:10.1021/acs.jctc.2c00805)
Supplement: Supplementary file 2 — ct2c00805_si_002.zip [file ct2c00805_si_002.zip › structures/PROXYL/frame126.xyz]

2618

C      0.90500000      1.46000000     -0.58500000
H      0.86200000      2.51400000     -0.85900000
H      1.84500000      1.02400000     -0.92500000
C     -0.29400000      0.76600000     -1.14000000
C     -1.50000000      1.73000000     -1.00400000
H     -1.76600000      2.13000000     -0.02500000
H     -2.43100000      1.18600000     -1.16400000
H     -1.33400000      2.64000000     -1.58100000
C     -0.07000000      0.32400000     -2.55400000
H     -0.88500000     -0.28400000     -2.94500000
H     -0.02700000      1.24700000     -3.13200000
H      0.78800000     -0.34700000     -2.59400000
N     -0.41900000     -0.34100000     -0.18500000
O     -0.86700000     -1.43100000     -0.54200000
C      0.41000000     -0.21000000      1.01300000
C     -0.43700000     -0.61000000      2.19500000
H     -1.28300000      0.07200000      2.28200000
H     -0.80500000     -1.63600000      2.21300000
H      0.19900000     -0.58900000      3.08000000
C      1.62300000     -1.12600000      0.98700000
H      1.28200000     -2.14600000      0.81200000
H      2.21200000     -1.11400000      1.90400000
H      2.27900000     -0.82300000      0.17100000
C      0.94700000      1.26800000      0.92600000
H      0.23800000      2.00400000      1.30500000
H      1.89900000      1.29800000      1.45500000
O      7.74000000     -1.63500000      7.30700000
H      6.87100000     -1.23400000      7.33800000
H      7.81600000     -1.97200000      6.41500000
O    -11.29100000    -11.73400000     -8.71800000
H    -11.24700000    -10.86200000     -8.32500000
H    -10.37900000    -12.02100000     -8.76700000
O     -5.64100000     12.50200000      5.19200000
H     -6.34500000     12.68000000      4.56900000
H     -5.19200000     13.34100000      5.29300000
O     -5.26300000      8.14900000     -2.61300000
H     -4.61300000      8.35900000     -3.28300000
H     -5.53800000      7.25600000     -2.81800000
O      8.87300000     -0.56700000     -8.71000000
H      9.70500000     -0.54700000     -8.23600000
H      8.24500000     -0.16600000     -8.10800000
O     -1.73000000      9.79400000      2.63400000
H     -1.00300000     10.40800000      2.53600000
H     -1.47300000      9.23200000      3.36500000
O    -10.24000000    -10.20600000      8.87700000
H    -11.08000000     -9.81600000      8.63300000
H    -10.14000000    -10.95100000      8.28300000
O     11.72700000    -12.61200000      2.04600000
H     11.54800000    -13.29800000      2.69000000
H     11.22400000    -12.87200000      1.27400000
O    -12.94100000      3.67600000     -5.77500000
H    -13.84000000      3.36000000     -5.68300000
H    -12.84100000      3.84400000     -6.71200000
O     -6.60100000     13.75200000     -1.66900000
H     -7.13300000     14.54700000     -1.61700000
H     -7.02500000     13.22300000     -2.34400000
O    -17.77900000      2.96700000     -1.73700000
H    -17.13300000      2.70400000     -2.39200000
H    -18.16800000      3.76600000     -2.09100000
O      4.71100000     11.90600000      6.50700000
H      3.95300000     12.48200000      6.40600000
H      5.34200000     12.42400000      7.00700000
O      7.01000000      0.18800000      2.32500000
H      7.66500000     -0.05400000      2.98000000
H      6.19500000      0.26800000      2.82100000
O    -12.14300000     -4.68700000    -10.62900000
H    -11.61500000     -4.86300000    -11.40700000
H    -12.94100000     -5.19900000    -10.76000000
O      5.25100000     -3.93400000     -4.17100000
H      4.95700000     -4.81300000     -3.92900000
H      4.54700000     -3.58800000     -4.71800000
O     -4.08500000     -4.16000000      9.33100000
H     -4.99300000     -3.93100000      9.13200000
H     -3.96700000     -5.02800000      8.94400000
O      5.42100000     -2.11400000    -15.30300000
H      5.44300000     -2.07500000    -14.34600000
H      6.02300000     -2.82400000    -15.52700000
O      9.67000000     -5.29700000     11.80400000
H     10.23000000     -4.52500000     11.72100000
H      9.05300000     -5.22500000     11.07600000
O     -4.53800000      2.59200000      1.53200000
H     -4.25200000      1.71300000      1.77900000
H     -4.89800000      2.48800000      0.65100000
O     14.62100000      8.48000000     -1.10200000
H     13.83600000      7.93300000     -1.09300000
H     14.96500000      8.42100000     -0.21100000
O      3.24700000    -12.07600000     -5.87600000
H      3.67900000    -11.80500000     -6.68600000
H      2.53500000    -12.64700000     -6.16200000
O      8.78500000     -2.81000000     13.75300000
H      9.37100000     -2.36500000     13.14100000
H      8.10200000     -2.16600000     13.94100000
O     10.04500000     -9.60300000      1.27800000
H      9.16400000     -9.39300000      0.96700000
H     10.23600000    -10.45900000      0.89600000
O     -6.94000000      7.99100000     -8.41500000
H     -7.12000000      8.65700000     -9.07800000
H     -7.75100000      7.93000000     -7.91100000
O    -14.54700000      3.05900000      8.94700000
H    -14.69900000      3.77700000      9.56100000
H    -15.39900000      2.91000000      8.53700000
O     -9.74700000     -8.31500000      5.39600000
H     -9.65300000     -8.36500000      4.44500000
H     -9.71400000     -7.37900000      5.59100000
O      7.62500000      4.08600000    -16.30300000
H      7.67900000      4.04400000    -15.34800000
H      7.56700000      3.17100000    -16.58000000
O     13.30000000      8.38300000     -6.28100000
H     12.39500000      8.42400000     -6.59000000
H     13.26500000      7.81700000     -5.51100000
O     11.96700000     -7.22400000      8.03200000
H     11.31600000     -6.53800000      8.18000000
H     12.06400000     -7.64900000      8.88500000
O      3.63800000      4.73700000     -5.09300000
H      4.21600000      4.05000000     -5.42500000
H      3.42800000      5.26600000     -5.86300000
O    -13.37800000     -6.43900000     -8.06100000
H    -13.21000000     -6.56500000     -8.99500000
H    -14.30800000     -6.22000000     -8.01300000
O     -5.14300000     -7.20700000     -2.62200000
H     -5.43100000     -6.55200000     -1.98600000
H     -5.04100000     -6.71900000     -3.43900000
O     -5.25700000    -13.83800000      7.37600000
H     -5.96200000    -13.20700000      7.52600000
H     -4.56700000    -13.32900000      6.95100000
O     -8.56200000    -10.71100000      2.05700000
H     -8.71800000    -10.52600000      1.13100000
H     -8.91200000     -9.94800000      2.51600000
O      5.36200000      2.77900000      6.45600000
H      5.27300000      3.70700000      6.67400000
H      6.05800000      2.75400000      5.79900000
O      1.24500000    -11.50700000     14.16800000
H      2.08600000    -11.57400000     14.61900000
H      1.46900000    -11.22500000     13.28100000
O     10.60900000     -7.76300000     -1.25900000
H     11.18100000     -7.99800000     -1.99000000
H     11.20300000     -7.64200000     -0.51900000
O    -11.53900000     -3.81800000     10.77800000
H    -11.76200000     -4.32400000      9.99700000
H    -11.35900000     -2.93700000     10.44900000
O     -8.46400000     -3.97400000     -6.62600000
H     -9.27200000     -3.64200000     -7.01800000
H     -7.78400000     -3.76700000     -7.26700000
O      0.35900000     -6.77700000      4.77900000
H     -0.27800000     -7.42900000      4.48600000
H      0.24200000     -6.04100000      4.17800000
O     12.43300000      5.69900000      3.12700000
H     12.96900000      5.13400000      2.57000000
H     11.56600000      5.29400000      3.11700000
O    -10.43400000      1.09200000     12.63800000
H    -10.17100000      0.48700000     13.33100000
H    -11.01600000      0.57700000     12.07900000
O     -3.63800000    -11.05300000      8.55100000
H     -4.04700000    -11.69500000      9.13100000
H     -3.83000000    -11.36900000      7.66900000
O     -2.95000000     10.83800000     -2.55800000
H     -3.50500000     10.88500000     -3.33700000
H     -3.41700000     11.35300000     -1.90000000
O     -7.89200000     -0.59800000    -14.03300000
H     -8.77500000     -0.94000000    -14.17300000
H     -7.35400000     -1.37600000    -13.88300000
O      0.99200000     -8.63900000      1.94100000
H      0.18500000     -8.32600000      2.34900000
H      1.56000000     -7.86900000      1.91300000
O     -7.06000000      5.95400000      7.39300000
H     -7.63600000      5.74300000      6.65900000
H     -7.65300000      6.24200000      8.08700000
O     15.78200000      4.51500000     -1.60200000
H     16.63400000      4.08200000     -1.65100000
H     15.82900000      5.21200000     -2.25700000
O      4.28900000      5.08400000     -2.51100000
H      4.63500000      5.97500000     -2.45700000
H      3.83900000      5.05300000     -3.35500000
O      4.28700000     -1.57400000     -1.95200000
H      5.18100000     -1.49700000     -2.28500000
H      4.29000000     -1.06800000     -1.13900000
O     -2.92800000      7.46100000     11.84000000
H     -3.75700000      7.21100000     11.43200000
H     -3.03900000      8.38500000     12.06100000
O     -2.64300000     -6.07100000      1.66300000
H     -2.49500000     -5.60900000      0.83800000
H     -2.79600000     -6.98000000      1.40400000
O      9.35700000      5.08300000    -11.65400000
H      8.55000000      4.99300000    -12.16100000
H     10.05800000      4.99000000    -12.29900000
O     10.72100000      6.97400000     -2.75100000
H     11.26100000      6.82700000     -1.97400000
H     11.09000000      7.76000000     -3.15300000
O     -9.29100000      6.28400000      9.28500000
H     -9.73500000      5.52700000      8.90300000
H     -9.75100000      6.44200000     10.10900000
O      1.01400000    -17.16400000     -3.52200000
H      1.08500000    -17.61400000     -2.68000000
H      0.66300000    -17.82500000     -4.11900000
O     -9.55100000     -6.04100000     -9.05500000
H    -10.22400000     -6.31500000     -9.67800000
H     -8.94800000     -5.50800000     -9.57400000
O      7.37100000    -12.03100000      1.93900000
H      6.63100000    -12.32000000      2.47200000
H      8.01700000    -11.72200000      2.57300000
O     -1.22600000    -10.79300000     10.06100000
H     -1.53700000    -11.58700000     10.49700000
H     -1.96400000    -10.51200000      9.52100000
O     16.57800000     -5.45000000     -1.62200000
H     17.40300000     -5.28800000     -2.08000000
H     15.97200000     -4.80200000     -1.98100000
O     -3.54800000      5.29100000    -16.14300000
H     -2.84800000      5.94100000    -16.08400000
H     -3.13200000      4.52600000    -16.53900000
O      0.34200000     -4.60500000     -8.78700000
H      0.87900000     -4.60200000     -9.57900000
H     -0.45300000     -5.07500000     -9.03900000
O     -3.50100000      8.22700000     -9.01800000
H     -4.09800000      7.49000000     -8.88900000
H     -2.68500000      7.82500000     -9.31500000
O      4.84600000      2.62200000     -1.29500000
H      4.16900000      3.28700000     -1.17000000
H      5.64400000      3.12100000     -1.46900000
O     -5.93300000      5.46500000      4.12200000
H     -5.17000000      4.94200000      3.87600000
H     -6.61700000      4.82000000      4.30100000
O      4.04200000    -12.41800000     11.11400000
H      4.44100000    -13.28700000     11.08200000
H      4.75100000    -11.82000000     10.87900000
O      4.23200000     11.73200000     -1.68400000
H      4.20000000     12.68800000     -1.69700000
H      4.11700000     11.47500000     -2.59800000
O    -11.56500000     -3.12400000      4.26700000
H    -11.99000000     -2.29700000      4.03800000
H    -12.23400000     -3.78900000      4.10800000
O     -1.45700000     16.67800000      0.13900000
H     -1.92600000     15.94800000     -0.26500000
H     -0.60300000     16.68200000     -0.29200000
O      3.67800000    -14.64600000      3.50400000
H      4.01500000    -15.52600000      3.67100000
H      2.79600000    -14.65200000      3.87700000
O      6.31400000      7.86300000     -3.63300000
H      6.94900000      7.91900000     -2.91900000
H      6.48600000      7.01500000     -4.04100000
O     -5.00300000     -3.68500000     -9.31300000
H     -5.82300000     -3.19700000     -9.23400000
H     -5.11700000     -4.21800000    -10.10000000
O     15.03200000     -0.05900000      6.65900000
H     14.20400000      0.18100000      7.07500000
H     15.26200000     -0.90200000      7.05100000
O      1.36400000    -13.73200000     -7.54100000
H      0.95000000    -12.87000000     -7.55000000
H      0.63600000    -14.34700000     -7.45700000
O     15.07000000     -0.14100000     -1.17900000
H     14.74200000      0.73000000     -0.95400000
H     14.80200000     -0.27100000     -2.08800000
O     13.90400000     -0.66400000     -8.27200000
H     13.73600000     -1.16000000     -7.47100000
H     14.81300000     -0.37400000     -8.18700000
O      6.41700000     -1.23300000     14.44400000
H      6.15400000     -1.60000000     15.28800000
H      5.63600000     -1.30700000     13.89700000
O     -1.61500000     -8.52700000      3.64600000
H     -2.37500000     -8.34000000      4.19800000
H     -1.95400000     -8.49000000      2.75200000
O     -4.66500000     -9.62800000    -12.79000000
H     -4.19900000     -9.98000000    -13.54900000
H     -4.04800000     -9.01200000    -12.39500000
O     -7.97800000      1.72900000    -12.49100000
H     -7.39800000      2.38500000    -12.87800000
H     -7.89800000      0.96800000    -13.06600000
O     -4.60500000    -12.63900000      1.21700000
H     -4.37200000    -13.14100000      0.43700000
H     -4.17200000    -13.09800000      1.93600000
O      9.67500000    -11.09200000     -8.14100000
H      9.51800000    -11.83900000     -8.71900000
H      8.86300000    -10.58700000     -8.17600000
O     -8.45900000    -14.71100000      4.05900000
H     -8.38900000    -14.11900000      3.31000000
H     -7.90000000    -15.45300000      3.83000000
O      4.26300000      4.96800000      1.23300000
H      4.36000000      4.50800000      2.06700000
H      4.51800000      5.87000000      1.42600000
O     -3.47300000     17.14300000      2.03100000
H     -4.06400000     16.99600000      1.29200000
H     -2.59900000     16.99200000      1.67200000
O     -2.31000000     14.45100000      3.25100000
H     -3.02900000     14.15400000      2.69300000
H     -2.37600000     15.40600000      3.24000000
O     -4.92000000     10.75400000     -4.77200000
H     -5.62700000     10.11000000     -4.72300000
H     -4.67000000     10.76500000     -5.69600000
O     -1.29300000     17.11400000     -3.19700000
H     -1.33600000     16.95400000     -4.14000000
H     -1.77200000     16.38300000     -2.80800000
O     -7.91700000      2.52000000     -7.08500000
H     -7.18800000      2.71600000     -6.49800000
H     -8.61000000      2.19800000     -6.50900000
O      5.84400000     -2.63200000     16.62200000
H      5.38600000     -3.40700000     16.29700000
H      5.16400000     -2.11500000     17.05400000
O    -10.56000000      1.06500000      5.13400000
H    -10.01100000      0.28200000      5.17400000
H    -11.45700000      0.72900000      5.14300000
O     -5.45800000      9.45600000    -11.78000000
H     -5.57900000      9.57400000    -12.72200000
H     -4.53100000      9.24000000    -11.68200000
O     -0.42000000      3.43400000     13.97300000
H      0.28100000      3.54600000     13.33100000
H     -0.14800000      2.68000000     14.49500000
O      5.18300000    -16.96200000     -1.07000000
H      4.61600000    -17.19700000     -1.80600000
H      5.76300000    -16.28700000     -1.42100000
O      4.84500000     -3.82100000      9.05200000
H      4.38300000     -3.02200000      8.79900000
H      4.20700000     -4.31100000      9.57200000
O    -12.25800000      4.60700000     -8.39500000
H    -12.11400000      3.79400000     -8.87800000
H    -11.38100000      4.97200000     -8.27400000
O      9.34900000      3.08200000     -7.15000000
H      9.77100000      3.63100000     -6.48900000
H      9.67600000      3.41600000     -7.98500000
O      1.11400000      5.18600000      1.53700000
H      1.97400000      4.81900000      1.33300000
H      1.30400000      5.97200000      2.04900000
O      3.85000000     -6.09800000     -6.56800000
H      4.40300000     -6.50500000     -7.23500000
H      3.82900000     -6.73400000     -5.85300000
O    -13.56300000     -4.13500000      0.57600000
H    -13.29300000     -3.22100000      0.48800000
H    -13.48500000     -4.31800000      1.51300000
O     -4.83900000      4.82900000     -7.12300000
H     -5.24500000      4.22900000     -6.49700000
H     -5.14300000      5.69600000     -6.85600000
O     -0.46700000      5.70400000     -0.68600000
H     -0.13200000      5.48700000      0.18400000
H      0.27700000      5.56000000     -1.27100000
O      1.47400000      8.50700000      6.82700000
H      2.39600000      8.60000000      6.58700000
H      1.02700000      9.19300000      6.33000000
O    -10.46000000      3.74500000     13.97200000
H    -10.22200000      3.35600000     14.81400000
H     -9.88200000      3.31900000     13.33900000
O      7.92700000      5.41800000     10.16400000
H      7.59600000      6.22900000      9.77800000
H      7.22700000      5.12900000     10.75000000
O     -3.90900000     -8.32600000      5.13900000
H     -4.36800000     -9.16200000      5.06100000
H     -4.55200000     -7.73500000      5.53000000
O      4.32900000    -11.90700000      3.76400000
H      4.16800000    -12.80400000      3.47300000
H      3.87800000    -11.36100000      3.11900000
O     -9.87600000     -6.75700000     -6.53100000
H    -10.01800000     -6.47400000     -7.43400000
H     -9.42300000     -6.02200000     -6.11800000
O     -8.65000000     -1.36800000      6.18200000
H     -8.82600000     -0.64600000      6.78600000
H     -9.03900000     -1.08800000      5.35400000
O     -7.01200000     -3.62600000     12.85500000
H     -6.13400000     -3.80700000     12.52100000
H     -6.88600000     -2.92500000     13.49400000
O      0.50700000     10.36800000      8.98400000
H      0.11500000     10.80800000      9.73900000
H     -0.17100000      9.76500000      8.68000000
O    -10.73200000     14.12000000     -4.73900000
H     -9.81100000     14.01500000     -4.97600000
H    -10.91200000     15.04900000     -4.88200000
O      7.01600000    -12.00800000      9.72100000
H      7.68200000    -11.33200000      9.59700000
H      6.41900000    -11.89400000      8.98200000
O      3.12200000     -8.22000000      6.21100000
H      3.56900000     -7.91600000      5.42100000
H      3.82500000     -8.53900000      6.77700000
O      0.04000000     13.28500000      4.21500000
H     -0.66900000     13.53100000      3.62100000
H      0.50500000     14.10400000      4.38600000
O      0.46600000      4.26600000     -7.18400000
H      0.37800000      3.36500000     -7.49600000
H     -0.43500000      4.56200000     -7.05000000
O      2.75600000      7.44400000    -16.21700000
H      2.14800000      7.00400000    -15.62300000
H      3.41800000      7.82700000    -15.64200000
O    -12.05800000      2.21600000     -9.88300000
H    -11.25700000      1.91300000    -10.30900000
H    -12.60400000      2.53800000    -10.60100000
O      0.20700000      5.10200000    -11.22500000
H      0.68700000      5.39500000    -11.99900000
H      0.82700000      4.54400000    -10.75500000
O     -1.73800000     -5.99500000    -12.84900000
H     -0.81100000     -6.15000000    -13.03100000
H     -1.78300000     -5.06900000    -12.60800000
O      7.60400000      6.80900000      2.91800000
H      7.88400000      7.28800000      2.13700000
H      8.26900000      6.13100000      3.03300000
O    -12.65100000      8.67700000     -3.61700000
H    -12.92500000      8.10600000     -2.89900000
H    -12.28700000      9.44900000     -3.18400000
O     10.08300000     -1.33200000     10.88500000
H      9.80600000     -0.41600000     10.88700000
H     10.99500000     -1.30600000     10.59600000
O     10.68400000      9.31100000     11.72000000
H     11.40100000      9.06000000     11.13800000
H      9.97800000      8.70200000     11.50600000
O     -4.15300000     -7.58600000     -8.95200000
H     -3.39800000     -8.16600000     -8.85400000
H     -4.21900000     -7.43700000     -9.89600000
O     11.12200000     -0.12700000     14.28300000
H     11.64700000     -0.90500000     14.47600000
H     10.95900000      0.27000000     15.13800000
O      6.46000000      6.39700000     -0.44800000
H      6.50900000      7.34000000     -0.29200000
H      5.80100000      6.08600000      0.17300000
O    -10.14700000      3.86500000      8.04100000
H     -9.33800000      3.38300000      7.87000000
H    -10.83900000      3.20900000      7.95600000
O     16.39600000     -4.61400000      6.32800000
H     16.34300000     -4.72000000      5.37900000
H     16.99000000     -5.30700000      6.61400000
O     -8.00500000      9.61000000    -10.80000000
H     -8.30100000      8.70200000    -10.73400000
H     -7.23500000      9.57000000    -11.36800000
O     -9.60000000     -1.19200000      3.81800000
H     -9.39700000     -0.92100000      2.92300000
H    -10.01100000     -2.05100000      3.72000000
O     15.69800000     -6.29300000      0.92500000
H     16.14100000     -5.94500000      0.15100000
H     14.98200000     -6.82300000      0.57400000
O    -10.78400000     -4.99100000    -13.05900000
H    -11.50900000     -5.42100000    -13.51300000
H     -9.99800000     -5.38300000    -13.43800000
O     10.51800000      1.66900000    -10.52800000
H     11.07300000      1.83000000     -9.76600000
H     10.95200000      0.95500000    -10.99500000
O      4.18300000      8.49900000    -13.78600000
H      4.46600000      9.34300000    -14.13800000
H      3.23700000      8.59300000    -13.67100000
O     -3.29300000     -3.08800000     -5.30100000
H     -2.78400000     -2.95700000     -6.10000000
H     -2.70600000     -2.81600000     -4.59500000
O      8.45700000     12.44700000      6.29400000
H      8.85700000     12.82400000      5.51100000
H      7.51500000     12.50100000      6.13100000
O    -15.75500000      6.99900000     -4.03700000
H    -16.52700000      6.45900000     -4.21300000
H    -15.89200000      7.78900000     -4.56000000
O     -6.38900000     -1.80500000     14.59100000
H     -6.47300000     -1.95100000     15.53400000
H     -5.50500000     -1.45600000     14.48100000
O     -9.57800000     -6.52300000      0.64900000
H     -8.70900000     -6.86400000      0.43700000
H     -9.44100000     -5.58500000      0.78200000
O      1.28600000     -0.66900000     17.19700000
H      1.01400000     -0.73500000     18.11200000
H      2.24000000     -0.60500000     17.23500000
O    -13.03500000     -0.88300000      2.92200000
H    -12.70100000      0.01400000      2.91300000
H    -13.20900000     -1.08400000      2.00300000
O      9.51000000     14.98800000     -3.43600000
H     10.18500000     14.71500000     -4.05800000
H      9.48300000     14.28400000     -2.78800000
O      6.12900000     10.58400000      4.17700000
H      6.07800000     10.98600000      3.31000000
H      5.76600000     11.24300000      4.76900000
O      2.76600000     13.88500000     -0.48900000
H      3.26400000     14.39000000     -1.13100000
H      1.86300000     13.91900000     -0.80500000
O      8.91400000    -11.22700000      3.92200000
H      9.52200000    -10.71400000      4.45400000
H      8.08500000    -10.75300000      3.98100000
O      2.46700000    -17.07000000      4.10800000
H      2.53400000    -17.79500000      3.48600000
H      2.82600000    -17.42000000      4.92300000
O    -14.07400000     -4.98200000      7.89000000
H    -14.24800000     -4.99000000      8.83100000
H    -13.28600000     -4.44800000      7.79600000
O     -7.96000000      6.38900000    -10.88800000
H     -7.12800000      6.44200000    -10.41700000
H     -8.08500000      5.45300000    -11.04600000
O     -2.26600000     12.86300000     -8.48400000
H     -2.45400000     12.17800000     -7.84200000
H     -3.07300000     12.94000000     -8.99400000
O    -16.18200000     -8.12800000      0.43100000
H    -16.41900000     -7.92300000      1.33500000
H    -15.33800000     -7.69700000      0.30000000
O    -14.52100000      8.91800000     -5.95200000
H    -14.12300000      8.36900000     -6.62800000
H    -13.86000000      8.96400000     -5.26100000
O     17.83400000      3.33900000      5.58400000
H     16.95600000      2.95900000      5.61100000
H     17.73900000      4.19300000      6.00700000
O     12.77200000    -11.40000000     -4.49200000
H     13.19400000    -11.82400000     -5.23900000
H     12.13000000    -10.80800000     -4.88400000
O     -9.09000000     -0.32700000      1.23800000
H     -9.76900000      0.28900000      0.96300000
H     -8.30200000      0.21000000      1.32700000
O     -0.41500000    -12.16000000     -9.92000000
H     -0.02400000    -12.16800000    -10.79400000
H      0.16400000    -11.60000000     -9.40300000
O    -13.34300000      5.29900000     -3.67600000
H    -13.40900000      4.82600000     -4.50600000
H    -14.14000000      5.82900000     -3.63900000
O     11.16500000      1.66400000      2.52300000
H     11.39800000      0.87200000      2.03900000
H     11.42300000      1.47600000      3.42600000
O      1.61000000    -12.02700000    -12.09000000
H      1.60700000    -12.97500000    -11.95400000
H      2.00800000    -11.91000000    -12.95300000
O      7.98400000      2.72100000      3.31600000
H      7.50000000      2.12000000      2.74900000
H      8.16900000      2.20900000      4.10300000
O      3.56900000     -1.31200000      4.66300000
H      2.96300000     -2.03900000      4.52200000
H      3.20300000     -0.83700000      5.41000000
O     -1.46000000      0.84700000    -10.29600000
H     -1.12500000      1.05800000    -11.16700000
H     -1.26500000     -0.08300000    -10.18200000
O      1.19500000    -11.72800000      6.51000000
H      1.61500000    -11.12700000      5.89500000
H      1.04300000    -12.52400000      6.00100000
O     11.17200000     -1.18900000      2.13100000
H     10.70500000     -1.26100000      1.29900000
H     12.08900000     -1.07500000      1.88300000
O      2.85500000     -1.92100000      8.22600000
H      2.30700000     -2.63900000      7.91200000
H      2.69200000     -1.20700000      7.60900000
O      9.20600000     -6.02000000    -11.14500000
H      9.35600000     -5.33800000    -11.79900000
H      9.03900000     -6.81100000    -11.65700000
O     -9.28700000      2.69100000      3.01600000
H     -9.92000000      3.39300000      2.86600000
H     -9.79500000      1.99500000      3.43200000
O     -3.46000000     10.28200000     11.56300000
H     -4.33200000     10.65700000     11.68700000
H     -3.36300000     10.21100000     10.61300000
O      7.63300000      6.43500000      6.43500000
H      7.78500000      7.27000000      5.99200000
H      8.45500000      5.95600000      6.33200000
O      5.46000000      6.23100000      4.66500000
H      5.89600000      6.12000000      5.51000000
H      6.17400000      6.39500000      4.04800000
O      0.33400000    -14.02400000      5.21300000
H     -0.12600000    -14.86000000      5.13500000
H      0.53200000    -13.77400000      4.31000000
O     -8.89000000      0.47200000      8.04800000
H     -9.80700000      0.71500000      8.17200000
H     -8.39800000      1.24200000      8.33600000
O      3.22400000     -6.84100000      1.26100000
H      3.73800000     -7.27800000      0.58100000
H      3.87700000     -6.50300000      1.87300000
O      5.66700000      6.58900000    -14.98600000
H      5.99500000      7.21000000    -15.63600000
H      5.30900000      7.13900000    -14.28900000
O     12.82500000     -8.65900000     -6.93300000
H     12.88800000     -9.16900000     -7.74000000
H     11.93500000     -8.81700000     -6.61800000
O     -3.99400000     -0.66500000     14.20900000
H     -3.29100000     -1.31400000     14.20500000
H     -3.74100000     -0.04100000     14.88900000
O     14.95300000     -9.62900000      1.97900000
H     15.53800000    -10.12000000      2.55600000
H     14.13400000     -9.56100000      2.47000000
O      0.05600000     10.79400000    -10.41100000
H      0.88400000     11.26400000    -10.50100000
H     -0.08400000     10.73300000     -9.46500000
O      2.48900000     -3.77300000     -6.02900000
H      2.06100000     -4.02000000     -5.20900000
H      3.16700000     -4.43700000     -6.15500000
O      6.92400000    -12.83200000     -0.60500000
H      6.23800000    -12.29400000     -1.00000000
H      6.88800000    -12.61900000      0.32700000
O     -4.70200000     -2.17600000    -12.44700000
H     -4.63000000     -1.40200000    -11.88800000
H     -4.00500000     -2.07000000    -13.09400000
O     -7.45800000      9.54300000     -5.65800000
H     -7.65700000      9.92800000     -6.51200000
H     -8.30300000      9.23300000     -5.33200000
O     -3.13300000    -13.59600000      3.59100000
H     -3.23500000    -13.19600000      4.45500000
H     -2.55500000    -12.99700000      3.11700000
O     15.51900000      8.82400000      1.67000000
H     16.06300000      8.39200000      2.32800000
H     15.64500000      9.75900000      1.83200000
O      6.59500000     13.62200000     -3.59100000
H      7.27800000     13.29600000     -3.00500000
H      6.98700000     14.38400000     -4.01600000
O      7.45600000     -6.84100000      6.01800000
H      6.87200000     -6.08300000      6.02500000
H      7.58600000     -7.05200000      6.94200000
O      7.67000000      6.18800000     13.37600000
H      6.80600000      6.07200000     12.98000000
H      7.49400000      6.61200000     14.21600000
O     12.11800000      9.36800000     -3.11200000
H     12.02700000     10.19400000     -3.58700000
H     13.04600000      9.14600000     -3.19200000
O      5.23100000      5.32100000      7.29300000
H      5.80800000      6.03500000      7.56100000
H      4.66000000      5.17800000      8.04900000
O     -1.82500000     -8.58700000     14.08300000
H     -2.33700000     -9.24600000     13.61300000
H     -1.52700000     -7.98600000     13.40100000
O    -10.00600000    -12.88700000     -3.82000000
H    -10.88800000    -12.83700000     -3.45200000
H     -9.55800000    -13.53900000     -3.28000000
O      6.80500000    -14.97600000      6.92500000
H      6.52600000    -15.66400000      7.52800000
H      6.25600000    -14.22400000      7.14900000
O      0.65900000      6.38300000    -14.21200000
H      0.86300000      7.22000000    -13.79500000
H     -0.03300000      6.59100000    -14.84000000
O      7.22600000     -5.47100000      9.77000000
H      6.31600000     -5.20300000      9.63700000
H      7.73900000     -4.69100000      9.56100000
O      3.59900000     15.15700000     -6.30000000
H      3.69600000     14.75900000     -7.16400000
H      4.14800000     15.94100000     -6.33400000
O     -7.23400000     11.14800000     -8.23900000
H     -7.26500000     10.98800000     -9.18200000
H     -7.65400000     12.00000000     -8.12600000
O      0.84300000     11.11600000      2.76300000
H      1.63800000     10.81800000      3.20600000
H      0.66000000     11.97200000      3.15100000
O    -10.07700000      6.21400000     11.92400000
H    -10.06200000      5.72300000     12.74500000
H    -10.98500000      6.50300000     11.83400000
O     -3.92800000    -16.09200000      2.82600000
H     -3.33600000    -16.07800000      2.07400000
H     -3.75700000    -15.26700000      3.28000000
O      1.20700000     -7.03500000     -8.16800000
H      1.12800000     -6.09600000     -8.33200000
H      1.35300000     -7.10200000     -7.22400000
O      2.33200000      7.96300000     12.06300000
H      2.71900000      8.35600000     11.28100000
H      1.47400000      7.65200000     11.77500000
O     -5.02900000     -0.92300000    -17.54400000
H     -4.31100000     -1.09900000    -16.93700000
H     -5.47300000     -0.15900000    -17.17500000
O      0.07800000     -1.33500000     12.01000000
H     -0.85100000     -1.34200000     11.78100000
H      0.28200000     -2.24700000     12.21300000
O      6.56100000    -10.06900000      4.43800000
H      5.79100000    -10.58000000      4.18700000
H      6.23600000     -9.17300000      4.52200000
O     -3.89900000     -7.23800000    -11.52000000
H     -3.34800000     -6.76000000    -12.13900000
H     -4.78900000     -6.94700000    -11.71700000
O     -7.18900000     -4.34100000     -4.18000000
H     -7.46100000     -4.32400000     -5.09800000
H     -7.84300000     -4.88900000     -3.74700000
O      0.46500000     -7.93300000      7.87300000
H      1.17200000     -8.08800000      7.24600000
H     -0.08900000     -7.27600000      7.45200000
O    -14.95900000     -6.78700000      6.07600000
H    -14.33800000     -7.50100000      6.22200000
H    -14.64000000     -6.07500000      6.63100000
O     12.82000000     -4.44800000     -0.73100000
H     12.62800000     -4.57300000     -1.66100000
H     12.80600000     -3.49800000     -0.61000000
O    -12.98700000     -1.46600000      0.20600000
H    -12.17300000     -1.04400000     -0.06500000
H    -13.58600000     -1.32500000     -0.52700000
O     -4.59100000    -15.65600000      9.21900000
H     -3.73100000    -15.94200000      8.91000000
H     -4.86100000    -14.98600000      8.59100000
O     -5.22900000     -6.25800000      6.50800000
H     -5.52900000     -6.41000000      7.40400000
H     -5.18700000     -5.30500000      6.42800000
O     11.66900000     -3.91700000     10.38300000
H     11.28300000     -4.11500000      9.53000000
H     12.40800000     -3.34200000     10.18300000
O     -1.70300000     -9.88900000     -1.41600000
H     -0.78000000     -9.88000000     -1.16400000
H     -1.75600000    -10.54700000     -2.10900000
O      1.48700000    -12.00800000      9.19600000
H      1.40000000    -12.09100000      8.24600000
H      0.72100000    -11.50200000      9.46400000
O     -7.20800000     16.39500000     -0.88600000
H     -7.64700000     16.46500000     -0.03800000
H     -6.27500000     16.40600000     -0.67400000
O     12.52200000     -5.21400000     -3.27300000
H     12.20000000     -5.19300000     -4.17400000
H     13.00900000     -6.03600000     -3.21100000
O      5.39400000     -7.58100000     -8.33100000
H      5.04300000     -8.36400000     -7.90500000
H      6.34200000     -7.65700000     -8.22700000
O     -1.03500000     -0.58500000    -17.44400000
H     -1.30000000     -1.39300000    -17.00500000
H     -1.25700000      0.10900000    -16.82300000
O     14.51600000      5.15000000      6.82700000
H     14.43600000      4.23000000      6.57500000
H     14.57900000      5.62100000      5.99700000
O      3.48900000     -3.57700000     15.36500000
H      2.78900000     -2.99400000     15.06900000
H      3.06800000     -4.43200000     15.45000000
O     -2.51300000      2.59700000    -15.32900000
H     -2.29600000      3.25500000    -14.66900000
H     -1.66800000      2.35100000    -15.70700000
O    -11.65100000     -3.56700000      7.55000000
H    -12.03700000     -2.78100000      7.93600000
H    -11.18100000     -3.24900000      6.77900000
O    -13.02200000      3.87200000     -1.25600000
H    -13.08400000      3.04200000     -1.72800000
H    -13.07700000      4.54100000     -1.93900000
O      5.58200000     -5.67100000      2.22200000
H      5.80300000     -6.07300000      3.06200000
H      6.29600000     -5.05600000      2.05600000
O      2.76100000     14.74600000      9.18900000
H      2.27200000     15.56500000      9.26900000
H      2.10100000     14.09500000      8.95100000
O    -12.88500000     -8.29600000     -2.41200000
H    -13.48200000     -7.94000000     -1.75400000
H    -12.17800000     -7.65300000     -2.46700000
O      1.26500000     -5.16200000    -11.36400000
H      1.31100000     -5.87800000    -11.99700000
H      1.31700000     -4.36800000    -11.89600000
O     -4.39200000     -0.85700000      7.68200000
H     -4.29200000     -0.36500000      8.49700000
H     -4.95700000     -0.30900000      7.13800000
O    -14.94900000     -0.69800000     -6.58000000
H    -14.51700000     -0.43900000     -7.39300000
H    -15.80500000     -0.27100000     -6.61600000
O     11.97600000      1.81000000     -3.19900000
H     11.01900000      1.78400000     -3.17500000
H     12.24000000      0.89100000     -3.23300000
O      0.71600000     12.94000000      8.13400000
H      1.31600000     12.98400000      7.38900000
H      0.76800000     12.03200000      8.43000000
O      4.93400000     11.49100000     -5.50500000
H      4.98300000     12.41600000     -5.26500000
H      5.64000000     11.36900000     -6.13900000
O     -4.92700000     11.64800000     -0.70900000
H     -4.68200000     11.85800000      0.19200000
H     -5.37100000     12.43400000     -1.02700000
O     -7.43000000      3.19200000      0.87100000
H     -8.23200000      3.19800000      1.39300000
H     -7.26100000      2.26600000      0.70100000
O     10.24300000      4.58200000     -9.18800000
H      9.85400000      4.64900000    -10.06000000
H     11.12900000      4.25600000     -9.34600000
O      1.25300000     -9.19200000     -1.41100000
H      1.20300000     -9.19500000     -2.36700000
H      2.03200000     -9.71000000     -1.20900000
O     -7.89000000      8.92900000     12.24600000
H     -8.05600000      8.25300000     12.90300000
H     -7.65200000      8.44200000     11.45700000
O      1.44200000     -2.89600000    -12.98000000
H      2.15100000     -2.36200000    -12.62200000
H      1.86100000     -3.42700000    -13.65700000
O    -10.93000000     -1.78100000     -9.17200000
H    -10.53700000     -1.43900000     -8.36800000
H    -10.85700000     -1.06100000     -9.79900000
O     15.62500000      4.72600000     -5.97300000
H     15.32000000      4.97800000     -6.84500000
H     14.85200000      4.81200000     -5.41500000
O      5.49600000      0.19500000      7.23000000
H      5.36600000      1.10500000      6.96100000
H      4.66500000     -0.05700000      7.63200000
O     -8.24100000      1.87100000     -1.87400000
H     -8.82900000      1.93900000     -2.62600000
H     -8.28500000      0.94900000     -1.61800000
O     -8.57400000     -1.41200000     -3.21000000
H     -7.76400000     -1.00900000     -2.89700000
H     -8.83700000     -2.00200000     -2.50300000
O     10.00800000     -4.41600000      7.97200000
H     10.08600000     -4.06800000      7.08300000
H      9.20500000     -4.02200000      8.31300000
O      2.10500000    -17.92900000     -0.49100000
H      2.13300000    -17.25300000      0.18600000
H      3.02300000    -18.07900000     -0.71800000
O     -4.13200000     14.88500000      5.56400000
H     -3.21900000     14.59700000      5.53800000
H     -4.21800000     15.33100000      6.40600000
O    -13.36200000      6.84100000     -7.42600000
H    -12.88900000      7.42700000     -8.01700000
H    -13.11900000      5.96200000     -7.71700000
O     -6.71200000    -11.85800000    -11.95100000
H     -5.93600000    -11.34800000    -12.18300000
H     -7.44700000    -11.34000000    -12.28200000
O    -16.00300000      5.75400000     -7.52200000
H    -15.19400000      6.08400000     -7.13000000
H    -15.94400000      4.80300000     -7.42900000
O    -13.28300000     -0.01400000     -4.60100000
H    -13.92000000     -0.28400000     -5.26300000
H    -12.57900000     -0.65900000     -4.66800000
O      0.68000000     -7.81100000     12.87600000
H      0.52300000     -8.08100000     11.97100000
H      0.16000000     -7.01400000     12.98100000
O      2.10200000     -3.47600000     -1.80700000
H      2.72300000     -2.75200000     -1.88400000
H      2.03700000     -3.63700000     -0.86600000
O     10.19600000     10.18100000      6.39300000
H      9.65700000      9.54400000      5.92300000
H      9.63000000     10.94600000      6.49300000
O     -2.87200000    -17.70500000      4.73500000
H     -2.52500000    -18.51700000      4.36600000
H     -3.12800000    -17.18600000      3.97200000
O      3.80100000     -7.62300000     10.34100000
H      3.37900000     -6.77000000     10.24300000
H      3.08700000     -8.21800000     10.57100000
O     -7.35700000     11.77600000      7.52000000
H     -6.49500000     11.78900000      7.10500000
H     -7.70900000     10.91000000      7.31300000
O     -3.96400000     -9.97400000     -5.31700000
H     -3.87100000     -9.02100000     -5.32600000
H     -4.91000000    -10.12200000     -5.29400000
O     -1.56600000    -11.33000000      2.96200000
H     -1.72000000    -10.38900000      3.04900000
H     -0.62200000    -11.40700000      2.82900000
O     -6.77300000     -3.53600000     -1.61000000
H     -6.85000000     -3.69900000     -2.55100000
H     -6.31000000     -4.30300000     -1.27200000
O    -11.08500000      1.34400000     -0.01800000
H    -11.00300000      2.25700000      0.26000000
H    -11.54400000      1.39000000     -0.85600000
O      9.64300000      4.10400000      8.25200000
H      9.40100000      3.27100000      8.65600000
H      8.93500000      4.70200000      8.49300000
O    -11.43100000      9.80800000      3.77500000
H    -12.35600000      9.76600000      4.01900000
H    -10.96000000      9.66000000      4.59600000
O     -7.87200000     -3.91600000      6.44700000
H     -7.57300000     -3.97800000      7.35400000
H     -8.13700000     -3.00200000      6.34500000
O     -4.66900000     -9.85900000     11.81600000
H     -4.59300000    -10.59100000     11.20500000
H     -4.37200000     -9.09800000     11.31600000
O     -9.37900000     -9.31900000     -8.36100000
H     -9.69600000     -8.99300000     -7.51900000
H     -8.47800000     -8.99800000     -8.41800000
O     -0.60800000    -16.50600000      6.05000000
H     -0.64400000    -17.32000000      6.55200000
H     -1.48000000    -16.42400000      5.66300000
O     13.69300000    -11.16200000     -1.82800000
H     13.43500000    -11.35400000     -2.73000000
H     14.34500000    -11.83100000     -1.61800000
O     -9.43000000      4.37000000     -1.71500000
H     -9.70800000      4.70000000     -0.86000000
H     -8.97900000      3.54900000     -1.51900000
O     -8.53800000      8.89900000      8.29600000
H     -8.79600000      8.02500000      8.58900000
H     -7.60000000      8.94600000      8.47900000
O     -3.90100000      0.13100000      2.04400000
H     -3.72400000     -0.71000000      1.62100000
H     -3.37700000      0.11100000      2.84400000
O      0.42500000     -6.46600000     -1.58300000
H      0.77800000     -7.24300000     -1.15000000
H     -0.37900000     -6.77000000     -2.00400000
O     -5.82100000    -16.97600000     -0.26800000
H     -5.82800000    -16.76600000     -1.20200000
H     -5.61300000    -16.14700000      0.16300000
O     -5.01800000      5.62000000     16.63800000
H     -4.86500000      5.55100000     15.69600000
H     -5.97000000      5.56600000     16.73000000
O      5.70000000     -9.96000000     -1.87100000
H      6.57000000     -9.65800000     -1.60800000
H      5.83400000    -10.35600000     -2.73200000
O      2.12100000     11.14800000     -5.57000000
H      3.06800000     11.01100000     -5.53000000
H      1.88500000     11.44700000     -4.69200000
O      9.38300000     -8.90200000     10.80400000
H     10.28600000     -8.68700000     11.03800000
H      8.93000000     -8.98000000     11.64400000
O      4.23800000      0.57500000    -10.67200000
H      5.07300000      0.10800000    -10.69300000
H      4.36600000      1.26800000    -10.02500000
O     10.95600000      0.01600000     -0.37700000
H     10.12300000     -0.28900000     -0.73700000
H     10.85500000      0.96600000     -0.31300000
O     -6.93100000     -4.02400000      9.01400000
H     -7.64600000     -4.57600000      9.33200000
H     -7.11900000     -3.15800000      9.37400000
O      7.92900000     10.45200000     11.44700000
H      7.45300000     11.24500000     11.20000000
H      8.81900000     10.75300000     11.62800000
O      2.37700000     -5.23200000      9.95800000
H      2.08800000     -4.73400000      9.19300000
H      1.85000000     -4.89100000     10.68000000
O     -4.18400000      3.25300000     11.22100000
H     -4.15000000      3.03500000     12.15300000
H     -3.29200000      3.52900000     11.00800000
O     12.25800000     -0.53600000      7.09800000
H     12.24300000     -1.18100000      6.39000000
H     11.33600000     -0.38800000      7.30700000
O      7.48200000      1.30000000      5.36800000
H      7.59900000      0.37600000      5.14400000
H      7.18600000      1.29000000      6.27800000
O     -7.34900000      9.54100000      4.73200000
H     -6.67500000      9.95400000      4.19200000
H     -7.91800000     10.26300000      4.99800000
O     -3.29500000    -12.31900000      6.32000000
H     -2.80800000    -12.88500000      6.91900000
H     -2.68100000    -11.61700000      6.10300000
O     -1.51700000      7.03400000      3.84200000
H     -1.55400000      6.10000000      4.04600000
H     -2.40800000      7.25400000      3.56700000
O     -8.01700000     -4.45800000      1.44600000
H     -7.22400000     -4.99200000      1.39700000
H     -7.85300000     -3.85100000      2.16700000
O     -3.10000000      2.07100000     -8.23000000
H     -2.63900000      2.90700000     -8.29900000
H     -2.81000000      1.57400000     -8.99500000
O    -13.80900000     -4.86500000      3.22300000
H    -13.92900000     -5.76800000      2.93000000
H    -14.61100000     -4.66000000      3.70400000
O     16.78500000      0.02700000     -5.17300000
H     17.53800000      0.61500000     -5.10900000
H     16.95600000     -0.49600000     -5.95700000
O     11.74300000      2.36600000     11.19700000
H     12.17000000      1.51200000     11.13500000
H     10.85600000      2.16900000     11.49900000
O     -3.60900000      8.56500000      0.10700000
H     -4.09800000      9.34600000     -0.15200000
H     -3.57800000      8.02900000     -0.68500000
O      7.91100000     -0.24200000     -1.76600000
H      7.62300000     -0.63800000     -2.58900000
H      8.27100000      0.60700000     -2.02100000
O     -5.23000000    -11.65400000     -8.38700000
H     -4.63100000    -12.02100000     -7.73700000
H     -4.84300000    -11.89100000     -9.23000000
O     -7.73000000     -1.22000000      9.89500000
H     -7.78100000     -0.61600000      9.15400000
H     -6.89700000     -1.01100000     10.31700000
O      8.90700000     12.56000000      1.88000000
H      9.56200000     11.88500000      1.70600000
H      9.11700000     13.26200000      1.26400000
O    -12.47600000     -3.45500000     13.48300000
H    -12.19700000     -3.55600000     12.57200000
H    -11.89000000     -4.02800000     13.97700000
O      3.49700000    -11.11300000     -0.70400000
H      4.10200000    -10.57000000     -1.21000000
H      3.46000000    -11.94100000     -1.18400000
O    -12.75100000      0.24500000     -8.33700000
H    -12.50500000      1.05600000     -8.78100000
H    -12.01900000      0.06300000     -7.74800000
O     -7.30600000     -7.69500000     -0.74800000
H     -7.91100000     -8.43500000     -0.79300000
H     -6.54700000     -7.97400000     -1.26000000
O      4.99400000     13.00400000    -10.91400000
H      5.57300000     13.19400000    -10.17500000
H      4.65000000     13.85800000    -11.17400000
O     -6.18700000      1.13000000    -15.81300000
H     -5.32400000      0.94000000    -15.44400000
H     -6.80100000      0.69200000    -15.22400000
O      7.08700000     13.32700000     10.72400000
H      6.15400000     13.14500000     10.84000000
H      7.27900000     14.01000000     11.36600000
O     -7.91600000     12.16700000      3.37200000
H     -8.62800000     12.76700000      3.59500000
H     -8.30200000     11.56300000      2.73800000
O     -0.28300000      6.43000000     11.53300000
H     -1.17500000      6.54400000     11.86200000
H     -0.35400000      6.58400000     10.59100000
O      8.73300000     -4.75600000     -5.05500000
H      8.05800000     -5.34400000     -5.39500000
H      8.43400000     -4.53200000     -4.17400000
O      6.27100000    -14.71900000     -4.39400000
H      5.40100000    -14.98800000     -4.68800000
H      6.87400000    -15.25500000     -4.90800000
O      3.23800000     13.61400000      2.40400000
H      2.65500000     12.99000000      1.97200000
H      3.41700000     14.27600000      1.73500000
O     -4.37700000     17.37500000     -0.67400000
H     -4.64000000     18.15000000     -0.17700000
H     -3.95500000     17.72600000     -1.45900000
O     -5.35400000    -14.66500000     -2.16100000
H     -5.68900000    -13.77300000     -2.06800000
H     -4.46200000    -14.62300000     -1.81500000
O      9.97800000     -6.92000000      2.04100000
H      9.58400000     -7.78900000      1.96800000
H     10.92100000     -7.08200000      2.02800000
O     -5.16700000     -8.69300000      9.07100000
H     -4.88600000     -9.55600000      8.76700000
H     -6.12300000     -8.72100000      9.01900000
O      4.09300000     -9.93500000     -8.18500000
H      4.00400000     -9.90700000     -9.13800000
H      4.62800000    -10.71100000     -8.01700000
O    -11.16100000     10.39200000     -2.05100000
H    -11.06200000      9.75600000     -1.34200000
H    -10.74100000     11.18600000     -1.72100000
O     -0.19300000      7.59300000      9.09400000
H     -1.08700000      7.55500000      8.75600000
H      0.29300000      8.08400000      8.43200000
O     -6.65500000    -12.81600000     -4.79800000
H     -6.98600000    -13.64000000     -5.15500000
H     -6.90500000    -12.83700000     -3.87400000
O     -3.00200000     -1.33200000    -15.32300000
H     -3.48200000     -0.72500000    -14.76000000
H     -2.17300000     -1.47700000    -14.86700000
O     -2.98700000    -10.71800000    -14.78200000
H     -2.47900000    -11.02700000    -15.53200000
H     -2.36200000    -10.21600000    -14.25900000
O     13.26300000     -0.45200000      9.61200000
H     12.85900000     -0.71400000      8.78400000
H     13.60600000      0.42600000      9.44400000
O      9.67800000    -13.51500000      7.69400000
H      8.84500000    -13.74700000      7.28300000
H      9.59800000    -12.58100000      7.88800000
O      0.90900000      7.26100000     -3.05000000
H      1.60300000      7.02900000     -2.43400000
H      0.55700000      8.08600000     -2.71500000
O     -6.97200000     -8.69800000    -11.46500000
H     -7.73300000     -8.56200000    -12.03000000
H     -6.25500000     -8.88800000    -12.07000000
O     -4.10100000      0.80900000    -13.98500000
H     -4.46300000      1.33100000    -13.26900000
H     -3.44900000      1.38100000    -14.39100000
O      2.47200000      3.93900000     16.25700000
H      1.66800000      4.38100000     16.53100000
H      2.18200000      3.07800000     15.95700000
O     12.71900000     -2.33500000     12.56600000
H     12.02100000     -2.75300000     12.06100000
H     13.52600000     -2.61100000     12.13200000
O     12.43000000      1.99600000      4.94300000
H     11.99100000      1.43200000      5.58000000
H     11.99000000      2.84200000      5.02900000
O      7.78300000     -8.92200000     -7.61600000
H      7.73800000     -8.80600000     -6.66600000
H      8.40400000     -8.25600000     -7.90900000
O    -10.77800000     -6.26500000     -2.11100000
H    -10.64300000     -6.22700000     -1.16400000
H     -9.89400000     -6.26700000     -2.47900000
O     -4.41900000     -3.64300000      6.25400000
H     -4.44500000     -2.95400000      6.91800000
H     -4.23700000     -3.18000000      5.43600000
O     -3.62600000     11.73600000      1.65000000
H     -4.35700000     11.33800000      2.12300000
H     -2.87900000     11.16900000      1.84400000
O     -8.34300000      7.06800000      4.03700000
H     -8.19100000      7.96900000      4.32100000
H     -7.51300000      6.62100000      4.20600000
O     -5.69700000      1.09900000      6.52100000
H     -5.34300000      1.89400000      6.12300000
H     -5.87300000      1.34400000      7.42900000
O      1.81500000    -15.15900000      7.67300000
H      2.64300000    -14.69400000      7.55000000
H      1.36300000    -15.06900000      6.83400000
O      6.50400000      2.03300000     13.64700000
H      7.02700000      1.24500000     13.50200000
H      7.13800000      2.69300000     13.92700000
O      1.81700000     15.97200000     -4.34500000
H      2.36200000     15.51000000     -4.98100000
H      0.99100000     16.12600000     -4.80300000
O     12.21500000      6.80000000     -0.37700000
H     11.36100000      6.49500000     -0.07000000
H     12.84300000      6.20600000      0.03300000
O     -6.60500000    -16.60100000      3.17800000
H     -6.80900000    -17.49000000      2.88500000
H     -5.65200000    -16.54200000      3.11900000
O      7.48300000      9.06800000      0.80600000
H      7.23400000      9.72200000      0.15200000
H      7.93800000      9.56700000      1.48300000
O      2.34000000    -11.05800000      1.83800000
H      2.83600000    -11.11100000      1.02100000
H      1.87700000    -10.22200000      1.78400000
O      2.68500000     -3.67100000      3.25800000
H      3.49400000     -3.42000000      2.81000000
H      2.06600000     -3.85100000      2.55000000
O     13.94600000     -8.96900000     -0.32700000
H     13.85900000     -9.80200000     -0.79000000
H     14.36300000     -9.19900000      0.50300000
O     12.90800000     -6.88700000      0.77600000
H     13.14300000     -7.68100000      0.29700000
H     13.03800000     -6.17900000      0.14500000
O      2.02100000      2.47000000      4.04400000
H      2.15300000      3.41700000      4.00100000
H      1.16300000      2.36700000      4.45500000
O     -4.85900000      5.30800000    -12.05900000
H     -4.64900000      5.66200000    -11.19500000
H     -4.76500000      6.05300000    -12.65200000
O      4.75400000      4.43000000     11.08100000
H      4.64700000      3.54800000     11.43800000
H      4.15000000      4.46300000     10.33900000
O    -10.28500000    -14.37300000     -1.33700000
H    -11.21600000    -14.42500000     -1.11900000
H    -10.06100000    -15.25300000     -1.63900000
O      9.32900000      1.40100000     12.40800000
H      9.00300000      2.14400000     12.91500000
H      9.84100000      0.89000000     13.03400000
O     -2.21700000      1.89700000      8.99600000
H     -1.80600000      2.70800000      8.69400000
H     -2.06200000      1.88800000      9.94100000
O      5.31400000     15.77800000      6.17100000
H      5.82500000     15.24700000      6.78300000
H      4.92900000     16.46500000      6.71400000
O     -5.45400000      6.10300000     -9.53400000
H     -4.92200000      5.67000000     -8.86600000
H     -6.02800000      6.68900000     -9.04000000
O     -3.23500000     14.37500000     -0.44500000
H     -3.55200000     13.95400000      0.35400000
H     -3.57600000     15.26800000     -0.39700000
O     -8.40900000     -6.31800000      7.95100000
H     -8.41300000     -5.51500000      7.43000000
H     -9.26800000     -6.33200000      8.37400000
O      3.73800000      2.38500000     -8.50700000
H      2.84500000      2.52200000     -8.19200000
H      4.26100000      2.29100000     -7.71000000
O      2.51400000    -10.28000000     11.96700000
H      1.69800000    -10.29100000     11.46800000
H      3.07500000    -10.91600000     11.52300000
O     10.74600000     -3.14900000     -9.75600000
H     10.01800000     -2.81300000     -9.23200000
H     10.73000000     -4.09400000     -9.61000000
O    -12.15700000      4.86400000      5.61400000
H    -12.59200000      5.71400000      5.68100000
H    -11.62200000      4.80700000      6.40500000
O    -12.00200000      8.77800000      1.00400000
H    -11.30800000      8.65900000      0.35500000
H    -11.74400000      8.21800000      1.73500000
O     -1.89500000    -14.56800000     -3.59000000
H     -2.21800000    -15.31900000     -4.08800000
H     -1.91400000    -13.84200000     -4.21300000
O      7.54000000      8.08500000      9.67400000
H      8.38200000      8.23600000      9.24500000
H      7.34200000      8.91300000     10.11100000
O      4.72800000      6.29000000     13.05600000
H      4.63000000      5.50200000     12.52100000
H      3.98400000      6.83900000     12.81100000
O      3.94700000     -5.77800000    -13.01900000
H      3.81300000     -5.61500000    -12.08600000
H      4.02800000     -6.72900000    -13.08800000
O     -2.74100000     -8.71200000      1.26200000
H     -2.07000000     -8.90500000      0.60700000
H     -3.42000000     -9.36800000      1.11000000
O     11.95400000    -10.05800000     -9.03900000
H     11.54900000     -9.83100000     -9.87500000
H     11.35200000    -10.68900000     -8.64400000
O      3.77000000      2.25600000     12.25500000
H      3.83500000      1.42000000     11.79200000
H      4.21400000      2.10300000     13.08800000
O    -16.89800000     -0.78200000      6.55700000
H    -16.24100000     -1.43000000      6.80900000
H    -17.01500000     -0.24300000      7.33900000
O    -17.28800000      3.63600000      1.18900000
H    -18.21100000      3.64400000      1.43900000
H    -17.26200000      3.12200000      0.38200000
O    -12.47100000     13.97300000     -0.77500000
H    -11.72500000     13.42400000     -1.01700000
H    -12.33300000     14.79000000     -1.25500000
O     -4.22600000    -13.53300000     -6.43700000
H     -4.95100000    -13.38500000     -5.82900000
H     -4.48000000    -14.31600000     -6.92500000
O     -1.62600000    -13.10900000     11.56800000
H     -1.83100000    -12.95900000     12.49100000
H     -1.24900000    -13.98900000     11.54600000
O     17.64000000      0.47500000     -1.85700000
H     17.99800000      0.07000000     -1.06700000
H     16.75100000      0.12700000     -1.92300000
O      5.99500000      8.81100000    -10.20600000
H      5.48500000      8.22300000    -10.76300000
H      6.88300000      8.45400000    -10.23300000
O      0.53200000     17.89800000     -1.47100000
H      0.98500000     18.52400000     -2.03600000
H     -0.21900000     17.60800000     -1.98800000
O      6.04700000     12.21400000      1.83500000
H      6.91000000     12.35400000      1.44600000
H      5.72900000     13.09500000      2.03400000
O     -7.90700000     -9.04100000      8.33200000
H     -8.71100000     -9.44300000      8.66000000
H     -8.11200000     -8.10700000      8.27700000
O     -5.29900000     14.02100000     -7.11900000
H     -5.19700000     14.97300000     -7.10900000
H     -5.18200000     13.77700000     -8.03700000
O      1.51100000      7.90400000     -5.68800000
H      1.99800000      8.63800000     -5.31200000
H      1.03400000      7.52900000     -4.94700000
O      2.71600000     -5.28200000      5.32900000
H      2.61100000     -4.71000000      4.56900000
H      2.06600000     -5.97300000      5.20100000
O      4.31100000     -6.02600000    -10.23000000
H      4.87800000     -6.49100000     -9.61400000
H      3.71200000     -5.52800000     -9.67400000
O     -4.26200000      4.52700000      8.46400000
H     -4.64200000      3.82700000      8.99400000
H     -4.01000000      4.09800000      7.64600000
O     11.03200000     -7.29300000     12.38400000
H     10.51900000     -6.53700000     12.09800000
H     11.66900000     -6.93100000     13.00100000
O      5.05000000      2.58100000     -5.97600000
H      5.02000000      2.17400000     -5.11000000
H      5.68300000      2.05500000     -6.46500000
O      4.79500000      5.07100000     16.82600000
H      3.93400000      4.69100000     16.65300000
H      5.40500000      4.34100000     16.71800000
O     18.14100000      3.08200000     -1.45200000
H     18.61700000      2.97600000     -0.62800000
H     17.71200000      2.23800000     -1.59000000
O      3.69100000     -1.39900000    -12.76300000
H      3.98300000     -0.71900000    -12.15600000
H      4.32300000     -2.10900000    -12.64800000
O     14.65800000      5.93900000     -8.39500000
H     13.70300000      5.97300000     -8.32900000
H     14.93600000      6.85200000     -8.32200000
O      3.74200000     10.73600000      0.95400000
H      4.50500000     11.22000000      1.26700000
H      3.70500000     10.92600000      0.01700000
O     -6.40400000     -0.54500000     -1.56700000
H     -5.85800000     -0.37100000     -2.33400000
H     -6.56500000     -1.48800000     -1.59600000
O     11.93900000     -3.37600000    -12.51700000
H     11.66300000     -3.20700000    -11.61600000
H     11.12700000     -3.57500000    -12.98300000
O    -13.36700000    -10.92900000      4.45900000
H    -12.83600000    -11.06900000      3.67400000
H    -13.19500000    -10.02000000      4.70600000
O      4.06700000     -5.48900000     13.11400000
H      3.96700000     -6.27100000     12.57100000
H      4.55100000     -5.79100000     13.88200000
O    -15.03600000     -3.97400000     -2.44500000
H    -14.13800000     -3.73900000     -2.20800000
H    -14.93800000     -4.69600000     -3.06600000
O    -15.70000000      3.02300000     -6.32700000
H    -15.61800000      2.27900000     -5.73000000
H    -16.62800000      3.25500000     -6.29500000
O      9.75900000      4.70900000     -4.61000000
H      9.13500000      4.38800000     -3.95900000
H     10.18700000      5.45200000     -4.18600000
O    -14.35900000      7.63600000     -1.69800000
H    -14.51700000      6.95400000     -1.04600000
H    -15.09300000      7.56000000     -2.30700000
O      2.33600000     -4.54800000    -15.22500000
H      2.58500000     -4.56400000    -16.14900000
H      3.10000000     -4.89500000    -14.76500000
O      5.51800000     -4.72400000      6.56700000
H      5.52100000     -4.26200000      7.40600000
H      4.59300000     -4.89600000      6.39100000
O     -4.70700000      5.74500000     13.95000000
H     -3.97400000      5.12800000     13.94800000
H     -4.44000000      6.43600000     13.34400000
O    -16.81600000     -4.22300000      1.08200000
H    -15.90600000     -4.43700000      0.87600000
H    -16.75900000     -3.64100000      1.84000000
O     10.12500000    -13.80900000      3.82400000
H      9.43900000    -14.31900000      3.39200000
H      9.78100000    -12.91600000      3.84600000
O     -0.89800000     -3.16900000     -6.80800000
H     -0.31300000     -2.41600000     -6.72400000
H     -0.50300000     -3.70300000     -7.49800000
O      4.86400000     -7.32000000      4.36100000
H      4.18600000     -6.69000000      4.60500000
H      5.63400000     -7.04800000      4.86100000
O      9.87700000    -12.65600000     -0.24400000
H      9.90100000    -12.33400000     -1.14600000
H      8.94700000    -12.66600000     -0.01900000
O    -11.23700000    -11.67900000      2.73200000
H    -11.15800000    -12.30200000      2.01000000
H    -10.39700000    -11.73200000      3.18800000
O    -11.89500000     -9.61300000      0.30100000
H    -12.42200000    -10.40600000      0.40400000
H    -12.34000000     -9.11700000     -0.38600000
O      6.79300000     16.10200000      1.72700000
H      6.22000000     15.70100000      2.38100000
H      7.28200000     16.76600000      2.21200000
O     -1.49300000    -10.71200000      5.73600000
H     -1.53400000     -9.78600000      5.50000000
H     -0.59700000    -10.84000000      6.04800000
O      8.90400000     -0.85400000      3.79800000
H      9.76100000     -0.93200000      3.37800000
H      8.87300000     -1.58400000      4.41600000
O     12.73100000      0.05600000    -12.00000000
H     12.97800000     -0.83600000    -11.75700000
H     13.36100000      0.61300000    -11.54400000
O     -4.49000000     -1.83500000      3.84400000
H     -4.67100000     -2.42300000      3.11000000
H     -5.26500000     -1.27500000      3.89900000
O     -5.25600000     16.71600000     -5.87900000
H     -5.10800000     15.82100000     -5.57400000
H     -5.69000000     17.15200000     -5.14600000
O      4.34300000     14.84100000     -2.38400000
H      4.91600000     14.37200000     -2.99100000
H      4.52000000     15.76700000     -2.55500000
O     -8.01100000      3.70400000    -10.64000000
H     -7.21800000      3.22200000    -10.40300000
H     -8.39700000      3.19200000    -11.35100000
O     10.35800000     10.55300000     -0.84900000
H     10.71700000     10.41700000     -1.72700000
H     11.11000000     10.45200000     -0.26500000
O    -11.49400000    -11.52300000      6.45700000
H    -10.93500000    -12.18800000      6.05500000
H    -12.15900000    -11.33700000      5.79500000
O    -11.63000000     -1.11000000    -12.31300000
H    -12.32300000     -1.25100000    -11.66800000
H    -11.40100000     -0.18600000    -12.22100000
O     -1.50000000      1.48200000     11.57000000
H     -0.80400000      0.82500000     11.59900000
H     -1.30000000      2.07600000     12.29300000
O     -4.56700000      7.94800000      2.78600000
H     -4.06600000      8.20200000      2.01200000
H     -5.18500000      7.29100000      2.46700000
O      0.94500000     11.42600000    -13.22400000
H      0.67800000     11.98000000    -12.49000000
H      0.65500000     11.90400000    -14.00100000
O     -5.84200000     -1.54700000     -4.44500000
H     -6.55000000     -2.11600000     -4.74700000
H     -5.09600000     -1.77800000     -4.99700000
O      9.23100000     14.54400000      0.32500000
H     10.11700000     14.89100000      0.42400000
H      8.66700000     15.21300000      0.71400000
O     -1.86700000     -3.38900000    -17.21200000
H     -2.05500000     -4.08800000    -16.58500000
H     -1.09200000     -3.69400000    -17.68400000
O     12.98500000      3.48500000     -1.16200000
H     12.65000000      2.98400000     -1.90600000
H     13.85300000      3.77600000     -1.44100000
O      3.03600000      5.49900000      9.11400000
H      2.44100000      6.24800000      9.14700000
H      2.88400000      5.10900000      8.25400000
O     15.09800000      2.95000000      2.95300000
H     15.74200000      3.64100000      2.79600000
H     15.51800000      2.37200000      3.59100000
O      4.97800000    -14.14500000     -9.01900000
H      4.17000000    -14.58900000     -9.27800000
H      5.49100000    -14.82100000     -8.57600000
O     -6.35400000      3.80500000     -5.19100000
H     -5.87000000      3.41300000     -4.46500000
H     -6.76800000      4.58100000     -4.81200000
O      8.00500000     -3.99400000     -7.85400000
H      7.45800000     -3.26000000     -7.57200000
H      8.43100000     -4.29700000     -7.05200000
O      5.33500000     -6.14600000     15.67100000
H      4.38900000     -6.24800000     15.77100000
H      5.62700000     -6.97700000     15.29600000
O    -11.32700000     -3.87700000     -7.59200000
H    -11.26200000     -3.11900000     -8.17300000
H    -11.27900000     -4.63300000     -8.17800000
O      4.18700000      0.60200000     15.45100000
H      4.23900000      0.70600000     16.40100000
H      5.03500000      0.90800000     15.13000000
O     12.06700000     -2.26100000      5.08700000
H     11.63700000     -2.10800000      4.24500000
H     12.97900000     -2.44400000      4.86100000
O     -0.20500000     -3.72600000     -3.15000000
H     -0.28000000     -2.79300000     -3.35200000
H      0.69400000     -3.83200000     -2.83800000
O     15.54800000     -4.00300000     -5.33100000
H     15.66100000     -3.87000000     -4.39000000
H     14.90800000     -4.71200000     -5.39800000
O     -2.93800000    -14.23100000     -0.95300000
H     -2.58500000    -14.79200000     -0.26200000
H     -2.27500000    -14.25600000     -1.64300000
O      2.44300000    -15.69300000     -9.35700000
H      2.00400000    -15.30600000     -8.60000000
H      1.92000000    -15.41100000    -10.10700000
O      9.85000000      4.97300000      3.31600000
H      9.90000000      4.92800000      4.27100000
H      9.33500000      4.20500000      3.06700000
O     -1.65300000    -13.32200000     -6.06800000
H     -1.27200000    -13.99100000     -6.63700000
H     -2.56000000    -13.24600000     -6.36200000
O     -3.28100000    -16.87700000     -4.98700000
H     -3.88700000    -16.81100000     -5.72500000
H     -2.82900000    -17.71000000     -5.12300000
O      6.28000000     13.34900000     -8.58300000
H      7.20700000     13.48300000     -8.38600000
H      5.94100000     14.22800000     -8.74900000
O    -11.09200000      4.10900000      0.65800000
H    -11.92100000      4.27800000      0.21000000
H    -11.11300000      4.68000000      1.42500000
O     -9.33800000      4.72800000     -8.14800000
H     -8.98400000      3.95300000     -7.71200000
H     -9.19200000      4.56500000     -9.08000000
O     12.68400000     12.81300000      0.19100000
H     12.26200000     12.24500000      0.83600000
H     13.36200000     12.26500000     -0.20400000
O     -9.68700000      8.56900000     -0.62000000
H     -9.04900000      8.91700000     -1.24200000
H     -9.16400000      8.06200000      0.00100000
O      2.05800000     -0.06600000      6.46100000
H      1.11500000     -0.15100000      6.60500000
H      2.14900000      0.73300000      5.94100000
O     -8.95400000    -12.93800000      6.50300000
H     -8.89300000    -13.65700000      5.87500000
H     -9.61300000    -13.22700000      7.13500000
O     -0.64600000    -15.44100000     -7.59700000
H     -0.73900000    -16.39100000     -7.66200000
H     -0.80900000    -15.12200000     -8.48400000
O     -6.63100000      0.53400000      0.88900000
H     -6.59700000     -0.05000000      0.13100000
H     -5.75700000      0.47400000      1.27600000
O     -2.82100000     -5.55600000      4.71200000
H     -2.82700000     -5.83800000      3.79700000
H     -3.53700000     -6.04400000      5.11800000
O     -7.74600000      3.74700000     12.87200000
H     -7.19200000      3.14400000     13.36700000
H     -7.77200000      3.37800000     11.98900000
O      5.09900000     -4.12300000     -0.83100000
H      4.68300000     -3.57200000     -0.16900000
H      4.78600000     -3.77300000     -1.66500000
O    -12.63600000     -9.33500000     -7.47600000
H    -12.67300000     -8.48300000     -7.04000000
H    -13.30300000     -9.28300000     -8.16000000
O     12.94500000      6.76100000      8.56000000
H     13.58000000      6.73200000      7.84400000
H     12.81700000      5.84400000      8.80300000
O    -14.31600000      5.76000000      3.23600000
H    -14.56100000      6.45200000      2.62100000
H    -14.05000000      6.22700000      4.02800000
O     12.87600000      3.78300000    -10.11600000
H     13.59500000      4.41500000    -10.10500000
H     13.07300000      3.20900000    -10.85500000
O     13.68900000     -6.78200000     -5.27400000
H     13.17100000     -7.40000000     -5.78900000
H     14.27200000     -7.33400000     -4.75300000
O     -6.28200000    -12.14000000     -1.98300000
H     -5.60000000    -11.46800000     -1.97500000
H     -7.08100000    -11.66700000     -2.21500000
O      8.71900000     12.50600000     -1.86400000
H      8.62500000     12.88900000     -0.99100000
H      9.44300000     11.88600000     -1.77600000
O      7.40200000      0.16300000     16.99800000
H      7.90600000     -0.29300000     17.67200000
H      7.15800000     -0.52200000     16.37700000
O      6.56500000     -7.66900000    -14.58400000
H      7.18800000     -7.91900000    -15.26600000
H      7.05200000     -7.76900000    -13.76600000
O    -13.81000000     -2.29000000     -9.47100000
H    -13.42900000     -1.51400000     -9.06100000
H    -13.08600000     -2.68400000     -9.95700000
O     -0.33800000     -5.16500000      2.53200000
H     -0.03600000     -4.62400000      1.80200000
H     -1.25200000     -5.35800000      2.32500000
O      7.08400000    -15.19100000     -1.79200000
H      6.62400000    -15.00200000     -2.61000000
H      7.06100000    -14.36600000     -1.30800000
O    -10.05800000     -8.35100000      2.49800000
H    -10.57100000     -8.80400000      1.82900000
H     -9.92100000     -7.47300000      2.14200000
O      6.76400000      0.05600000    -13.26700000
H      7.66400000      0.37400000    -13.33900000
H      6.76300000     -0.48400000    -12.47600000
O     -9.03000000     -9.99400000     -0.53800000
H     -9.21800000    -10.31700000     -1.42000000
H     -9.89000000     -9.89600000     -0.13000000
O     -0.56700000     -1.65300000    -10.09400000
H      0.32700000     -1.33000000     -9.97900000
H     -0.72100000     -2.20900000     -9.33000000
O    -17.30700000     -2.86100000     -1.58300000
H    -17.69100000     -3.22000000     -0.78300000
H    -16.54800000     -3.41700000     -1.75500000
O      8.83800000      3.70600000     13.60500000
H      8.42800000      4.57000000     13.55800000
H      9.57200000      3.82100000     14.20800000
O     15.59400000     -2.21300000      7.86200000
H     15.77600000     -2.54400000      8.74200000
H     15.77700000     -2.95500000      7.28500000
O      2.11000000      2.93400000    -10.84100000
H      1.64400000      2.09900000    -10.79400000
H      2.79100000      2.86600000    -10.17200000
O     -5.54700000    -16.99900000     -3.59900000
H     -4.73900000    -16.97700000     -4.11100000
H     -5.52300000    -16.19600000     -3.07800000
O      4.35600000      1.03200000     -3.48600000
H      4.41300000      0.27700000     -2.90000000
H      4.40400000      1.79000000     -2.90400000
O      1.55500000      8.54100000    -12.73400000
H      1.95900000      8.65700000    -11.87400000
H      1.19400000      9.40200000    -12.94700000
O     -3.84400000     -1.02800000     -8.68400000
H     -4.24400000     -1.88900000     -8.80600000
H     -2.98600000     -1.21400000     -8.30200000
O     -6.07000000     -6.00200000      2.40200000
H     -6.47400000     -5.67100000      3.20400000
H     -6.01000000     -6.94800000      2.53600000
O     -8.17300000    -10.71900000      5.09500000
H     -8.59600000     -9.88700000      5.30700000
H     -8.59300000    -11.35600000      5.67400000
O     -5.52400000     -0.54100000     11.66200000
H     -5.44000000     -0.70000000     12.60200000
H     -4.64900000     -0.26800000     11.38700000
O     13.16100000      9.48200000      4.83500000
H     13.16500000     10.30300000      4.34200000
H     13.28800000      9.74800000      5.74500000
O     -6.00900000      9.02500000      8.79400000
H     -5.62300000      8.31200000      9.30400000
H     -5.36800000      9.19900000      8.10400000
O     -7.60300000     -2.52900000     -8.97300000
H     -7.80600000     -1.60800000     -9.13700000
H     -8.20400000     -3.01100000     -9.54100000
O    -15.76000000      1.97200000     -8.94400000
H    -16.14600000      1.11800000     -8.75000000
H    -15.55400000      2.34200000     -8.08500000
O      1.66800000    -14.88700000     -0.19000000
H      2.58800000    -14.63400000     -0.26600000
H      1.25100000    -14.50800000     -0.96400000
O      9.52500000     -3.15000000      5.36900000
H     10.46000000     -2.94500000      5.36400000
H      9.48400000     -4.08600000      5.17400000
O      9.27500000     11.16500000     -8.15500000
H      9.48500000     10.52200000     -8.83300000
H      9.11900000     10.64200000     -7.36900000
O     -1.18400000     -8.27500000     -5.61700000
H     -2.07700000     -8.35800000     -5.95000000
H     -1.03200000     -7.33100000     -5.57200000
O      6.40000000     -2.52600000      4.74000000
H      5.80300000     -1.85500000      4.40900000
H      5.83200000     -3.26300000      4.96400000
O     -7.43100000      6.07400000     14.62200000
H     -7.85300000      5.33900000     14.17700000
H     -6.55700000      6.12000000     14.23400000
O      7.36700000     -4.11700000    -15.72000000
H      6.96700000     -4.81000000    -16.24500000
H      7.74800000     -3.51900000    -16.36300000
O     -8.63200000      0.72700000     -5.15600000
H     -8.32300000     -0.03600000     -4.66800000
H     -8.90000000      1.35100000     -4.48100000
O      8.38200000     -9.49900000     -2.18300000
H      8.75300000     -8.75400000     -1.71000000
H      9.13700000    -10.04800000     -2.39500000
O     -8.33200000    -10.25800000     -3.05500000
H     -9.19400000    -10.62400000     -3.25000000
H     -8.04300000     -9.87000000     -3.88100000
O      4.21900000    -13.63200000      7.06700000
H      4.15300000    -12.72100000      7.35400000
H      3.95600000    -13.61200000      6.14700000
O     -3.96500000      9.71700000      6.02000000
H     -4.05800000     10.05400000      5.12900000
H     -4.23800000      8.80200000      5.96000000
O      2.89300000      5.61600000     -7.48300000
H      2.01000000      5.27900000     -7.63800000
H      2.75700000      6.51500000     -7.18500000
O     -7.59100000     -7.50100000     13.26500000
H     -7.02400000     -8.15500000     13.67400000
H     -7.69600000     -7.80500000     12.36400000
O     -9.82000000     13.55600000      6.49100000
H    -10.53500000     13.36100000      7.09700000
H     -9.06000000     13.11100000      6.86500000
O      1.76500000      0.01500000     -9.42300000
H      2.12300000      0.14700000     -8.54500000
H      2.53100000      0.02800000     -9.99800000
O     -1.31500000      4.73400000     16.04300000
H     -0.95200000      4.26900000     15.28900000
H     -0.56100000      5.16800000     16.44200000
O     -0.16200000     -1.74900000     15.10400000
H      0.26200000     -1.44200000     15.90500000
H      0.40200000     -1.43200000     14.39800000
O     -2.70300000      9.99200000    -14.18400000
H     -2.67500000      9.60000000    -13.31100000
H     -2.81400000     10.92900000    -14.02200000
O    -14.64800000     -5.89900000     -4.49200000
H    -14.46100000     -5.05300000     -4.89800000
H    -13.87800000     -6.43300000     -4.68700000
O    -12.47900000     -7.17900000     -5.69500000
H    -12.76100000     -6.89500000     -6.56400000
H    -11.52400000     -7.12100000     -5.72200000
O      0.73800000     14.18100000     -2.52100000
H     -0.06300000     14.50600000     -2.93300000
H      1.44400000     14.64100000     -2.97600000
O     -4.17900000     13.05500000      8.39400000
H     -4.92500000     13.52000000      8.01500000
H     -3.43300000     13.31900000      7.85400000
O      4.76600000     -7.88300000     -0.68300000
H      5.66100000     -7.58100000     -0.83700000
H      4.68600000     -8.67600000     -1.21300000
O     -4.72600000      6.97500000    -14.24800000
H     -4.42700000      6.55100000    -15.05200000
H     -3.98600000      6.89600000    -13.64600000
O      4.57300000      0.27000000      0.00800000
H      4.26500000      0.33200000      0.91200000
H      4.80600000      1.16800000     -0.22700000
O      1.06600000     -8.50200000     15.34700000
H      1.20600000     -9.44800000     15.30300000
H      0.95400000     -8.23400000     14.43500000
O     -3.05600000    -12.68700000    -10.27200000
H     -2.11000000    -12.54300000    -10.23900000
H     -3.37300000    -12.04600000    -10.90800000
O      5.92300000     -0.78200000    -17.67000000
H      5.55800000     -1.26300000    -16.92600000
H      5.57600000      0.10500000    -17.57500000
O     16.53500000      0.78600000      4.19000000
H     17.28200000      0.19300000      4.26900000
H     16.11600000      0.75900000      5.05000000
O      3.09900000    -13.34700000     -2.12100000
H      3.89600000    -13.70800000     -2.50800000
H      2.38800000    -13.82600000     -2.54700000
O     -7.03400000      6.00600000     11.25400000
H     -7.82100000      5.91500000     10.71700000
H     -7.07300000      5.26700000     11.86200000
O     14.98800000     -2.05500000     11.05000000
H     14.41300000     -1.60200000     10.43400000
H     15.37900000     -1.35400000     11.57200000
O     12.55400000      4.42700000     -4.40900000
H     12.53400000      3.58200000     -3.96000000
H     11.77700000      4.41900000     -4.96900000
O     -2.47000000     -5.04600000     -9.45300000
H     -3.29100000     -4.55400000     -9.41900000
H     -2.71200000     -5.93400000     -9.19100000
O     14.55600000     -4.35100000     -8.17600000
H     15.26600000     -4.79000000     -8.64500000
H     14.86700000     -4.29200000     -7.27300000
O      1.34500000    -14.78600000     10.44400000
H      1.59300000    -13.86700000     10.54600000
H      1.56700000    -14.99500000      9.53700000
O    -13.68300000     -0.53600000      5.70000000
H    -13.91900000      0.33800000      6.01000000
H    -13.69900000     -0.46400000      4.74600000
O      2.83000000      5.43300000      4.49600000
H      2.30900000      6.15400000      4.14100000
H      3.67500000      5.82900000      4.70800000
O     -5.66800000     -4.67900000     16.09500000
H     -5.53900000     -3.84300000     16.54400000
H     -5.52200000     -5.33900000     16.77200000
O     13.39900000      6.68900000    -11.34000000
H     12.83000000      6.74900000    -10.57200000
H     12.85300000      6.99100000    -12.06600000
O     -0.59500000     -1.28000000    -13.85500000
H     -0.34800000     -0.35600000    -13.83000000
H      0.18400000     -1.74500000    -13.54900000
O     14.23600000      5.32000000      0.76700000
H     15.10200000      5.43800000      1.15900000
H     14.41500000      5.08800000     -0.14400000
O      1.10700000      3.40200000     -4.28400000
H      0.48500000      4.00700000     -4.68900000
H      1.94500000      3.86300000     -4.31600000
O     -9.04400000     -4.99600000     11.48400000
H     -8.24500000     -4.58500000     11.81200000
H     -9.71200000     -4.31400000     11.55800000
O      6.12300000      6.32600000     -7.58900000
H      5.56500000      7.03600000     -7.27200000
H      5.65300000      5.96900000     -8.34300000
O      2.30400000     12.26100000    -10.64500000
H      2.02400000     13.07700000    -10.23200000
H      3.26000000     12.30700000    -10.64400000
O      7.24000000    -14.17300000      4.27200000
H      6.41900000    -14.56100000      3.96700000
H      7.21500000    -14.27600000      5.22300000
O     -4.88900000      1.63300000      9.05600000
H     -4.99800000      2.09700000      9.88600000
H     -3.95600000      1.71400000      8.85700000
O     -6.82400000     -3.56200000    -14.14100000
H     -6.25200000     -2.97900000    -13.64200000
H     -6.58100000     -3.41300000    -15.05400000
O      5.84100000    -11.86100000     -7.69600000
H      5.61500000    -12.68400000     -8.12900000
H      6.67000000    -12.04300000     -7.25200000
O     -3.33600000      4.07400000     -3.44000000
H     -2.74300000      4.78900000     -3.67000000
H     -3.99200000      4.47900000     -2.87200000
O     -4.03300000     13.83000000     11.02000000
H     -4.19200000     13.42900000     10.16600000
H     -4.43600000     14.69600000     10.95700000
O      4.33100000      8.46200000     -7.10300000
H      4.91800000      9.20400000     -7.24700000
H      3.90900000      8.65000000     -6.26500000
O     -4.54900000     -4.79100000     13.67100000
H     -3.71400000     -4.39200000     13.91700000
H     -5.10900000     -4.66500000     14.43700000
O     -9.15300000      4.55900000    -14.26500000
H     -8.90900000      5.43800000    -13.97600000
H     -8.36400000      4.21800000    -14.68600000
O    -13.77600000      1.51800000      1.64700000
H    -13.54800000      1.57300000      0.71900000
H    -14.73300000      1.48000000      1.65600000
O      3.52600000     -1.49900000     -6.91300000
H      3.22200000     -0.91000000     -6.22400000
H      3.04100000     -2.31100000     -6.76600000
O     10.88500000      4.47900000      5.82200000
H     11.17000000      5.39100000      5.88000000
H     10.78000000      4.20300000      6.73300000
O    -15.21500000      5.31600000     -0.38100000
H    -14.58000000      4.61100000     -0.50700000
H    -15.84700000      4.96000000      0.24400000
O      0.14400000     10.73200000     -7.77700000
H     -0.66600000     11.12200000     -7.44900000
H      0.77600000     10.86100000     -7.06900000
O    -12.86300000     12.79600000      4.06400000
H    -11.99600000     13.16900000      3.90100000
H    -12.75000000     11.85600000      3.92300000
O    -10.15100000     -7.34700000     11.30600000
H     -9.75700000     -6.58100000     11.72300000
H    -10.46000000     -7.02600000     10.45800000
O     -9.89200000    -13.48200000      1.37300000
H    -10.15700000    -13.61100000      0.46200000
H     -8.93600000    -13.44800000      1.34200000
O     14.92000000      7.20400000      4.70300000
H     14.75700000      8.09700000      5.00800000
H     14.30200000      7.08100000      3.98200000
O     10.87600000    -10.07800000     -5.65300000
H     10.55600000    -10.40600000     -6.49400000
H     10.08600000     -9.80400000     -5.18700000
O      6.25900000     17.11900000     -0.90700000
H      5.49600000     17.69400000     -0.95600000
H      6.14800000     16.64300000     -0.08400000
O     -9.40600000     10.48600000      1.89500000
H     -9.95400000     10.09700000      2.57600000
H     -9.25600000      9.77500000      1.27200000
O     16.15500000     -5.98000000      3.77400000
H     16.06900000     -5.88300000      2.82600000
H     16.12200000     -6.92500000      3.92200000
O      1.12500000    -10.61400000     -7.66900000
H      1.88700000    -10.03700000     -7.61900000
H      0.72700000    -10.56200000     -6.80100000
O     -5.10500000    -10.58400000      4.99500000
H     -4.58400000    -11.35900000      5.20800000
H     -6.01200000    -10.89000000      5.02300000
O    -12.12700000     11.42300000      1.08900000
H    -11.35600000     11.97000000      1.24300000
H    -12.12000000     10.79200000      1.80800000
O     -0.68700000     -3.71300000      5.23200000
H     -0.21500000     -3.60700000      4.40700000
H     -1.41200000     -4.30100000      5.01900000
O     14.45800000      2.12700000      9.48900000
H     14.37200000      2.99500000      9.09600000
H     15.40200000      1.97400000      9.53000000
O      6.60100000     -1.00800000    -10.56300000
H      7.48600000     -0.79200000    -10.26700000
H      6.54000000     -1.95800000    -10.46200000
O     -2.06600000      5.10500000     -6.97700000
H     -1.97700000      5.60400000     -6.16500000
H     -2.98200000      4.82500000     -6.98700000
O     -1.96100000     14.08900000      7.36300000
H     -1.79600000     15.01400000      7.17900000
H     -1.10300000     13.73500000      7.60000000
O    -11.96400000      8.62800000     -8.84300000
H    -11.47300000      8.53300000     -9.65900000
H    -11.95200000      9.56800000     -8.66400000
O    -14.28300000     -3.47700000     -5.95500000
H    -13.78700000     -3.88400000     -6.66500000
H    -14.50800000     -2.60800000     -6.28800000
O    -12.21900000    -12.09100000     -2.66600000
H    -12.63600000    -11.83300000     -1.84400000
H    -12.64700000    -11.55200000     -3.33200000
O     12.87700000     -8.04700000     -2.75700000
H     13.60200000     -8.24600000     -3.35000000
H     13.13400000     -8.44000000     -1.92300000
O     -7.05700000    -10.83300000     12.81100000
H     -7.67700000    -10.54800000     12.13900000
H     -6.21600000    -10.47200000     12.53000000
O     -7.60200000      3.47100000      5.01300000
H     -7.48800000      2.76700000      5.65200000
H     -8.19100000      3.10200000      4.35400000
O     -5.04900000      2.88200000    -10.26000000
H     -4.69500000      2.69500000     -9.39100000
H     -4.95800000      3.83000000    -10.35700000
O      8.81900000     -4.68800000     -2.17500000
H      8.06400000     -4.98900000     -1.66800000
H      9.54100000     -5.24300000     -1.88200000
O      3.19400000      8.31100000    -10.04200000
H      3.77500000      8.71800000     -9.40000000
H      2.48500000      7.93600000     -9.52000000
O     14.84200000     -7.13100000      7.76700000
H     13.90000000     -7.05700000      7.91900000
H     15.10500000     -6.26400000      7.46100000
O      0.24900000    -15.82600000      2.19100000
H      0.74200000    -15.66100000      1.38700000
H      0.91600000    -15.87900000      2.87500000
O    -12.67100000      2.23400000      7.12500000
H    -13.36000000      2.46100000      7.75100000
H    -12.95100000      2.63900000      6.30400000
O     10.31700000      8.10000000      8.29700000
H     10.22600000      8.93900000      7.84600000
H     11.22600000      7.84300000      8.14600000
O     -7.20800000     12.53200000     -4.66000000
H     -6.57200000     11.98800000     -5.12600000
H     -7.22100000     13.35600000     -5.14800000
O     -4.83800000      7.23400000      6.26400000
H     -5.10400000      6.99400000      5.37600000
H     -5.47600000      6.79900000      6.83000000
O      5.07000000     -2.78300000     12.17500000
H      5.86700000     -3.13100000     11.77300000
H      4.59200000     -3.55800000     12.46800000
O     -8.43100000     -6.58500000     -3.30000000
H     -7.99300000     -7.14600000     -3.94000000
H     -8.12600000     -6.90600000     -2.45100000
O      1.98000000     -8.16500000    -10.93300000
H      1.71900000     -8.29900000    -10.02200000
H      2.68200000     -7.51500000    -10.88700000
O     -0.46900000      8.21700000      0.85500000
H     -1.18000000      8.55000000      1.40200000
H     -0.90100000      7.64000000      0.22500000
O     13.90600000      1.75900000      0.66600000
H     13.46000000      2.52200000      0.29800000
H     14.37500000      2.09900000      1.42800000
O      5.63100000    -11.13700000     -4.52900000
H      6.33600000    -11.45600000     -5.09200000
H      4.86800000    -11.65500000     -4.78400000
O      9.08700000      2.14800000     -2.23200000
H      9.51600000      2.27000000     -1.38500000
H      8.29000000      2.67400000     -2.17500000
O     -2.50700000      9.75200000    -11.60100000
H     -1.55700000      9.86000000    -11.57200000
H     -2.74900000      9.52300000    -10.70400000
O    -13.36600000      2.27600000      4.39700000
H    -13.45100000      2.20300000      3.44600000
H    -12.98000000      3.14100000      4.53700000
O      4.55900000     -2.96300000      1.78300000
H      5.19400000     -3.66200000      1.62700000
H      5.00500000     -2.16600000      1.49500000
O      7.25900000      4.69600000    -13.20200000
H      6.55300000      4.24000000    -12.74500000
H      6.91400000      5.57500000    -13.35900000
O      9.97000000      9.37900000    -10.35700000
H      9.39000000      8.73500000    -10.76400000
H     10.57200000      9.63400000    -11.05600000
O      7.02500000     -5.90600000     -0.65800000
H      6.18400000     -5.45500000     -0.73300000
H      7.48600000     -5.43900000      0.03900000
O     -1.20300000     -5.54800000     -5.24400000
H     -1.03900000     -4.70600000     -5.66900000
H     -0.91200000     -5.42200000     -4.34100000
O     -4.02100000    -15.01500000     -9.65900000
H     -4.08800000    -15.23600000    -10.58800000
H     -3.58600000    -14.16200000     -9.64600000
O     -6.77800000     12.80800000     10.45100000
H     -6.42900000     12.38700000      9.66500000
H     -6.29600000     12.40400000     11.17300000
O     12.16600000      4.34700000      9.54800000
H     11.34100000      4.25900000      9.07000000
H     12.15200000      3.63200000     10.18400000
O      9.69200000    -13.88200000     -3.39400000
H      9.12800000    -14.44400000     -2.86400000
H      9.55500000    -14.18300000     -4.29200000
O     12.71700000     -1.79200000     -0.88800000
H     12.11000000     -1.05200000     -0.88000000
H     13.53500000     -1.43500000     -0.54300000
O     11.33900000     11.17800000      2.00100000
H     11.39000000     10.29800000      2.37300000
H     11.92000000     11.70400000      2.55000000
O     -7.13300000    -11.65700000      7.77300000
H     -7.92800000    -11.99800000      7.36400000
H     -7.31800000    -10.72900000      7.92000000
O      0.93000000     -9.53600000     -4.55700000
H      0.09900000     -9.13600000     -4.81200000
H      0.68300000    -10.37800000     -4.17500000
O      5.56500000     14.58100000      3.68500000
H      5.43200000     14.84900000      4.59400000
H      4.69000000     14.35400000      3.37100000
O      7.79000000     -9.18900000     -4.88000000
H      8.26000000     -8.90800000     -4.09500000
H      7.02400000     -9.65600000     -4.54500000
O      2.50000000     -6.20200000     16.16800000
H      2.02400000     -6.19800000     16.99900000
H      2.26200000     -7.03500000     15.76100000
O     -2.33300000     -4.81300000     -0.73900000
H     -2.05300000     -5.37000000     -1.46500000
H     -1.64100000     -4.15600000     -0.66100000
O      6.26800000     -2.19600000     -6.93500000
H      5.34300000     -2.02800000     -7.11600000
H      6.38100000     -1.95000000     -6.01700000
O     -9.63100000      8.68000000     -3.74800000
H    -10.29300000      7.99700000     -3.85700000
H     -9.96100000      9.22100000     -3.03100000
O     -0.39500000      2.49100000      5.35200000
H     -0.74400000      1.65500000      5.66000000
H     -0.34600000      3.03500000      6.13900000
O      8.22900000      2.04300000     10.05300000
H      7.58600000      2.73800000     10.19400000
H      8.44400000      1.73400000     10.93300000
O    -13.85600000      8.21700000      8.99100000
H    -13.38300000      8.34600000      9.81300000
H    -13.67600000      7.30700000      8.75200000
O      6.88200000     10.91600000     -1.00900000
H      5.97000000     11.06500000     -1.26100000
H      7.37300000     11.59000000     -1.47900000
O     -8.48400000      6.07100000     -5.66100000
H     -8.55100000      5.53200000     -6.44900000
H     -9.38700000      6.32000000     -5.46400000
O     -2.35200000      8.66100000     -4.74800000
H     -2.39600000      9.61700000     -4.74600000
H     -2.67300000      8.40800000     -5.61400000
O     14.42700000     -0.31400000     -3.85300000
H     13.81900000     -0.69500000     -4.48600000
H     15.25600000     -0.24600000     -4.32700000
O     -9.20700000     -9.87600000     11.49700000
H     -9.70600000    -10.15900000     10.73100000
H     -9.49100000     -8.97400000     11.64700000
O     -1.59100000      7.64200000    -15.38800000
H     -1.27400000      8.04300000    -16.19700000
H     -1.90400000      8.37800000    -14.86200000
O      6.91400000      1.52900000     -7.73400000
H      7.67600000      2.09700000     -7.61800000
H      6.76300000      1.52200000     -8.67900000
O    -11.01300000      6.44500000     -4.90400000
H    -11.38700000      5.76400000     -4.34500000
H    -11.77000000      6.94500000     -5.21100000
O      2.17000000     -3.50200000     12.54200000
H      2.43600000     -2.63200000     12.83700000
H      2.80500000     -4.09600000     12.94200000
O     -8.34500000     -5.13700000     15.02100000
H     -8.19700000     -5.88400000     14.44200000
H     -7.47600000     -4.75200000     15.14300000
O     -8.04900000      7.91100000      1.31100000
H     -7.30700000      7.36100000      1.05800000
H     -8.33800000      7.55200000      2.15000000
O    -17.43500000     -1.87800000      2.53400000
H    -18.35200000     -2.08800000      2.35700000
H    -17.27300000     -2.22800000      3.41000000
O     10.46600000      6.15400000     11.42300000
H     10.77400000      5.62500000     10.68800000
H      9.51400000      6.06200000     11.40200000
O      0.01300000    -18.53000000      2.50600000
H      0.96000000    -18.66900000      2.51000000
H     -0.09300000    -17.59200000      2.66300000
O     -4.60600000     13.16900000     -9.65100000
H     -5.40600000     12.69300000     -9.87300000
H     -4.62800000     13.94800000    -10.20700000
O     10.48100000    -11.29900000     -2.65200000
H     10.34200000    -12.21000000     -2.91200000
H     11.35400000    -11.08700000     -2.98300000
O     -3.90400000     13.58300000     -4.80900000
H     -4.33600000     13.77900000     -5.64000000
H     -4.15400000     12.67900000     -4.61600000
O      1.35400000      3.48700000    -16.94100000
H      2.13900000      3.69000000    -16.43200000
H      1.12700000      4.31100000    -17.37200000
O      2.70200000     13.80400000      6.01900000
H      2.58700000     14.63500000      6.48100000
H      2.54200000     14.01700000      5.10000000
O     -5.73800000      9.42900000    -14.61900000
H     -5.66700000      9.42200000    -15.57400000
H     -5.37300000      8.58700000    -14.34700000
O      9.58500000      0.24100000      7.75100000
H      8.91000000     -0.42500000      7.61600000
H      9.13500000      0.94800000      8.21300000
O      8.31100000      7.34000000    -10.44900000
H      8.55600000      7.14400000     -9.54400000
H      8.60400000      6.57700000    -10.94700000
O      1.34700000      7.41300000      3.49500000
H      1.46100000      7.91400000      2.68700000
H      0.39900000      7.34400000      3.60200000
O     -1.65100000      6.04800000     -3.95400000
H     -1.14700000      5.98000000     -3.14300000
H     -1.80400000      6.98700000     -4.06300000
O      0.76300000     -6.33700000    -14.11600000
H      1.35000000     -5.71900000    -14.55200000
H      1.24200000     -7.16500000    -14.11700000
O    -11.15400000     -6.38900000      8.73600000
H    -11.77500000     -7.02100000      8.37300000
H    -11.27500000     -5.60200000      8.20400000
O     -7.54300000      5.41600000     -3.29200000
H     -8.20500000      5.06400000     -2.69600000
H     -8.04100000      5.93900000     -3.92000000
O     -5.20800000     -5.47800000     -0.38500000
H     -5.40900000     -5.62600000      0.53900000
H     -4.26700000     -5.30300000     -0.40000000
O     -2.05700000    -15.93200000      0.83000000
H     -2.13200000    -16.59600000      0.14400000
H     -1.46700000    -16.32000000      1.47500000
O     -8.97900000     12.00100000     -2.48700000
H     -8.76200000     12.46200000     -3.29700000
H     -8.26800000     11.36900000     -2.37300000
O     12.17800000      1.54400000     -8.22300000
H     12.66200000      0.72200000     -8.30400000
H     12.77400000      2.20800000     -8.57000000
O      2.79600000      8.94500000      9.68400000
H      2.04700000      9.37300000      9.26900000
H      3.47800000      8.95100000      9.01200000
O      5.10900000     -8.52000000      8.12600000
H      5.90600000     -8.30100000      8.60800000
H      4.40100000     -8.37000000      8.75300000
O      3.40200000     -8.35400000     -5.15200000
H      4.04200000     -9.05000000     -5.30100000
H      2.55300000     -8.78300000     -5.26000000
O     11.69500000      8.64300000      2.52200000
H     11.38500000      7.73800000      2.56400000
H     12.42900000      8.67400000      3.13600000
O     -7.49900000      2.96900000      8.70500000
H     -7.23200000      3.88400000      8.61100000
H     -7.65400000      2.86100000      9.64400000
O    -13.72400000     -1.46100000      8.14300000
H    -13.84800000     -1.12100000      7.25700000
H    -13.40900000     -0.71000000      8.64600000
O    -10.09800000     -5.58000000      5.35400000
H     -9.18500000     -5.52600000      5.07100000
H    -10.50100000     -4.78100000      5.01500000
O    -13.53400000     11.79500000     -3.10000000
H    -13.94000000     12.56700000     -2.70500000
H    -12.93100000     11.47200000     -2.43000000
O      1.39300000     14.55400000     -9.51700000
H      1.28500000     15.42000000     -9.91100000
H      1.04900000     14.65100000     -8.62900000
O      3.90200000     -8.58900000     14.98900000
H      3.37100000     -9.28400000     15.37600000
H      4.63400000     -9.04800000     14.57600000
O     -1.77800000     -8.83300000    -13.31100000
H     -1.93700000     -7.90700000    -13.12900000
H     -0.83500000     -8.94400000    -13.18700000
O     -3.86700000      3.99500000      3.59800000
H     -3.04200000      4.40400000      3.33600000
H     -4.06800000      3.38500000      2.88800000
O      9.57400000     -8.97200000      5.56900000
H      9.95900000     -9.01500000      6.44400000
H      8.85300000     -8.34900000      5.65400000
O     -8.01900000     -5.98900000    -15.22300000
H     -8.22600000     -5.87400000    -16.15100000
H     -8.00900000     -5.10000000    -14.86800000
O     -3.12600000      0.10600000      4.93100000
H     -3.72100000     -0.64300000      4.92700000
H     -2.65800000      0.03600000      5.76300000
O     -1.50700000     15.52700000     -7.88500000
H     -1.76000000     14.60600000     -7.94600000
H     -1.49800000     15.83400000     -8.79200000
O     -2.11100000     -9.30000000     -8.30500000
H     -2.40200000     -9.76300000     -7.51900000
H     -1.18200000     -9.52000000     -8.38200000
O      9.31900000      5.80300000     -0.15700000
H      9.22800000      6.12500000     -1.05400000
H      8.52400000      6.09800000      0.28600000
O     -6.09900000     10.89800000     12.38600000
H     -6.76600000     10.23600000     12.20400000
H     -5.99000000     10.87300000     13.33700000
O     -0.46900000      9.71400000     -1.94600000
H     -0.61500000      9.57400000     -1.01000000
H     -1.29200000     10.08500000     -2.26300000
O     11.13600000     11.65100000     -3.91900000
H     10.35800000     11.16400000     -4.19100000
H     11.00300000     12.53100000     -4.27200000
O    -10.47000000      9.58400000      6.43000000
H    -11.21300000      9.78400000      6.99800000
H     -9.80400000      9.23200000      7.02100000
O    -10.59400000     -0.58800000     -6.57400000
H    -10.21400000      0.18000000     -6.14600000
H    -10.58600000     -1.26700000     -5.89900000
O     -7.71500000      1.53200000     11.18200000
H     -8.35500000      1.13600000     11.77400000
H     -6.91800000      1.01900000     11.31300000
O     15.22000000     -8.55300000     -4.10400000
H     15.76800000     -8.76200000     -3.34800000
H     15.61800000     -9.03300000     -4.83000000
O     -1.23000000     11.59000000     -5.22500000
H     -1.52200000     12.37100000     -4.75500000
H     -0.41000000     11.34500000     -4.79700000
O      5.75900000    -11.15000000      7.49500000
H      5.63200000    -10.26800000      7.84400000
H      5.87800000    -11.02000000      6.55400000
O      3.95400000    -11.77000000    -10.74500000
H      3.12900000    -11.84900000    -11.22300000
H      4.13200000    -12.65400000    -10.42600000
O      2.51900000     -1.06500000     14.14600000
H      3.15500000     -0.55300000     14.64500000
H      2.40300000     -0.57400000     13.33200000
O     -9.26300000     -3.70000000    -10.87900000
H    -10.11200000     -3.43300000    -10.52600000
H     -9.44600000     -3.93600000    -11.78900000
O     -9.72000000      8.00500000     -7.23400000
H    -10.07600000      7.64700000     -6.42100000
H    -10.48300000      8.11200000     -7.80300000
O     14.81700000     -3.52100000     -2.76200000
H     14.93900000     -2.59200000     -2.56700000
H     13.99500000     -3.75100000     -2.32900000
O    -10.64400000      7.28200000    -10.88900000
H     -9.75100000      6.94400000    -10.82900000
H    -11.18600000      6.50500000    -11.02300000
O      4.36200000      0.67600000      3.09300000
H      3.84500000      1.43200000      3.37100000
H      4.02800000     -0.05000000      3.62000000
O     -1.40600000      3.98200000    -13.20600000
H     -0.64300000      4.43300000    -13.56700000
H     -1.43200000      4.25300000    -12.28800000
O    -15.80400000      3.88000000      6.53700000
H    -15.97800000      4.08800000      5.61900000
H    -15.54200000      4.71400000      6.92600000
O     -0.03400000      1.59100000     16.05100000
H      0.52000000      0.88900000     16.39200000
H     -0.21900000      2.14200000     16.81200000
O     16.70700000     -2.75100000      1.42700000
H     17.14800000     -2.14700000      2.02600000
H     15.77700000     -2.65900000      1.63600000
O    -10.52300000    -10.27100000    -10.94200000
H    -10.19800000     -9.91300000    -10.11600000
H    -11.05100000    -11.02700000    -10.68500000
O      2.82100000     -5.47200000     -3.62200000
H      2.94600000     -6.40600000     -3.79300000
H      2.27400000     -5.44300000     -2.83700000
O    -12.64600000     -8.93700000      8.62400000
H    -12.87100000     -9.77100000      9.03600000
H    -13.29200000     -8.31900000      8.96700000
O      1.19900000    -13.23300000      2.71200000
H      1.67900000    -12.45400000      2.42900000
H      0.88400000    -13.62900000      1.90000000
O      6.95600000     -2.01100000     -3.65100000
H      6.37300000     -2.77100000     -3.65600000
H      7.65200000     -2.24700000     -3.03700000
O     11.41600000      7.23800000      5.38400000
H     11.81300000      8.10700000      5.32300000
H     11.71600000      6.78200000      4.59700000
O     -9.03700000     -0.70400000     14.13200000
H     -9.48200000     -1.20200000     14.81800000
H     -8.18600000     -1.13200000     14.03900000
O     -3.12800000     -2.74500000     17.17700000
H     -2.69000000     -2.08400000     17.71300000
H     -2.96100000     -3.57100000     17.63200000
O      3.89100000     -0.23900000     11.16900000
H      4.20800000     -0.97600000     11.69100000
H      3.45500000     -0.64600000     10.42000000
O    -13.52000000      1.40100000     -2.25200000
H    -13.37600000      1.06000000     -3.13500000
H    -14.17800000      0.81700000     -1.87500000
O     -6.84100000      1.39200000     13.99200000
H     -6.34800000      0.97500000     14.69800000
H     -7.40800000      0.69900000     13.65400000
O     -2.33300000      1.85200000     -4.76800000
H     -1.43300000      2.07600000     -4.52900000
H     -2.84700000      2.61600000     -4.50700000
O     11.44100000     -4.63300000     -5.83100000
H     11.55800000     -5.28600000     -6.52100000
H     10.49200000     -4.52000000     -5.76600000
O     -5.05400000      0.25100000    -10.97000000
H     -4.96800000      1.19200000    -10.81600000
H     -4.67200000     -0.15500000    -10.19200000
O      1.99100000     12.86600000     12.35600000
H      1.82200000     12.07900000     12.87500000
H      1.32100000     13.48800000     12.64100000
O     -2.19100000     -3.54900000     14.73800000
H     -1.41100000     -3.02900000     14.93000000
H     -2.55900000     -3.75500000     15.59800000
O     -5.57900000      7.14800000     -5.76200000
H     -6.46900000      6.84200000     -5.58900000
H     -5.67800000      8.08100000     -5.95100000
O    -16.79400000     -2.91400000     -5.20800000
H    -16.96000000     -1.97200000     -5.23200000
H    -15.85000000     -2.99400000     -5.34600000
O     -5.56600000     -4.67000000    -11.77800000
H     -6.33000000     -4.56700000    -12.34600000
H     -5.08700000     -3.84600000    -11.86900000
O      8.45000000     -8.49800000    -12.62500000
H      8.39700000     -9.13800000    -13.33500000
H      8.18600000     -8.98400000    -11.84400000
O      8.74800000     10.20400000     -4.43200000
H      7.98100000     10.76500000     -4.54100000
H      8.55800000      9.68700000     -3.64900000
O      2.64200000      6.67800000     -1.16600000
H      2.71800000      7.18100000     -0.35500000
H      3.03500000      5.83000000     -0.95900000
O     -9.82200000      1.05500000    -10.45100000
H     -9.07900000      0.72900000     -9.94200000
H     -9.42500000      1.46700000    -11.21800000
O     -0.92200000      0.30600000      6.84900000
H     -1.11200000     -0.62500000      6.72800000
H     -1.23900000      0.50200000      7.73100000
O      7.92100000    -10.22400000    -10.59800000
H      7.43800000     -9.87100000     -9.85100000
H      8.06600000    -11.14400000    -10.37800000
O    -11.86300000     -2.61000000     -4.56600000
H    -11.82500000     -2.87000000     -3.64600000
H    -12.45300000     -3.24500000     -4.97100000
O    -11.34400000      3.39100000    -13.30000000
H    -10.43300000      3.57800000    -13.52600000
H    -11.68700000      4.22500000    -12.98100000
O     -9.57300000     12.92000000     -0.07800000
H     -9.33200000     12.67900000     -0.97200000
H     -9.57800000     12.09100000      0.40100000
O     -1.38200000     11.89400000     10.62800000
H     -2.03800000     11.87400000      9.93100000
H     -1.79300000     11.42900000     11.35600000
O    -13.58000000      7.09900000      5.61700000
H    -14.34300000      6.94000000      6.17200000
H    -13.60500000      8.04000000      5.44000000
O    -10.79600000     -7.51700000    -11.35700000
H    -10.66900000     -8.45600000    -11.21500000
H    -10.09700000     -7.27100000    -11.96300000
O     12.85300000      9.01900000      9.98000000
H     12.85000000      8.10500000      9.69500000
H     13.10100000      9.51300000      9.19900000
O      0.65400000      8.56500000     16.05500000
H      1.11300000      9.24800000     15.56600000
H     -0.03500000      8.26700000     15.46100000
O      9.94400000     -1.85900000     -5.95300000
H      9.51900000     -2.70600000     -6.09000000
H      9.90000000     -1.71900000     -5.00700000
O     -7.80200000      0.26300000     -8.80800000
H     -7.16400000      0.45300000     -9.49600000
H     -7.76200000      1.02300000     -8.22800000
O      0.76500000    -14.45200000     -2.93500000
H      0.85500000    -15.37700000     -3.16100000
H     -0.16200000    -14.26000000     -3.07600000
O    -16.68300000     -0.02700000      0.67600000
H    -16.63800000     -0.61300000      1.43100000
H    -17.60000000     -0.05700000      0.40300000
O     -5.39100000      5.02900000     -1.65900000
H     -5.47200000      4.15700000     -1.27200000
H     -6.17000000      5.12100000     -2.20700000
O     10.32800000     -1.03900000    -13.85900000
H     10.91400000     -1.14200000    -13.10900000
H      9.88900000     -0.20300000    -13.70600000
O      0.58800000     -8.82000000     10.33100000
H     -0.05300000     -9.53100000     10.32600000
H      0.51400000     -8.42500000      9.46200000
O     -4.52500000     -9.74700000     -1.49800000
H     -4.55000000     -8.90000000     -1.94300000
H     -3.72800000    -10.16500000     -1.82300000
O      9.44000000     -4.52300000    -13.55300000
H      8.59200000     -4.31500000    -13.94400000
H      9.93000000     -4.95100000    -14.25500000
O     -0.23200000     -5.29800000     13.06600000
H      0.50400000     -4.70800000     13.23000000
H     -0.97400000     -4.88300000     13.50700000
O    -16.25800000      1.47600000     -4.21200000
H    -16.94400000      0.86600000     -3.94100000
H    -15.48800000      1.20900000     -3.70900000
O     -2.39800000     -1.90700000     10.43200000
H     -3.05700000     -2.58900000     10.29600000
H     -2.01800000     -1.76500000      9.56500000
O      9.11400000      1.23200000    -12.94900000
H      9.38300000      1.65700000    -12.13500000
H      9.44300000      1.80600000    -13.64000000
O     14.75500000     11.30900000     -1.01100000
H     15.61300000     11.47900000     -1.40100000
H     14.77600000     10.38100000     -0.77800000
O      9.83800000      2.57400000      0.23100000
H     10.12400000      2.17000000      1.04900000
H      9.90700000      3.51600000      0.39100000
O      5.97100000     10.48100000     -8.05900000
H      6.06300000      9.91400000     -8.82500000
H      5.99900000     11.36900000     -8.41400000
O      1.88700000     15.69800000      4.11900000
H      2.14300000     15.35800000      3.26200000
H      1.65600000     16.61200000      3.95500000
O      6.93900000      4.35200000     -2.20500000
H      6.98600000      5.05200000     -1.55400000
H      6.26600000      4.64300000     -2.82100000
O     15.11800000      2.49900000      5.94800000
H     15.27500000      1.60300000      6.24700000
H     14.40900000      2.41800000      5.31000000
O      1.38700000     10.28200000     13.77800000
H      1.69000000      9.52700000     13.27400000
H      0.47700000     10.40100000     13.50700000
O     -0.72500000     10.14400000      5.61700000
H     -0.49200000     11.07100000      5.57500000
H     -1.67900000     10.14000000      5.69400000
O      4.80300000      1.88800000    -14.10100000
H      4.95400000      2.42500000    -13.32400000
H      5.43900000      1.17600000    -14.02800000
O      4.27300000      4.04100000    -15.64600000
H      4.49900000      3.35500000    -15.01800000
H      4.83900000      4.77700000    -15.41200000
O      7.87300000     -7.77700000      8.59600000
H      7.62200000     -6.95200000      9.01000000
H      8.52400000     -8.15400000      9.18800000
O     -4.85400000      0.95500000     -3.53500000
H     -5.21600000      0.42500000     -4.24500000
H     -4.17400000      1.48300000     -3.95400000
O     -0.47000000      3.99200000      7.83400000
H     -1.09800000      4.71100000      7.90700000
H      0.34700000      4.41400000      7.56800000
O     -5.27600000      2.22600000     -1.05800000
H     -4.89600000      1.84200000     -1.84900000
H     -6.11300000      1.77400000     -0.95100000
O    -16.57900000     -4.13000000      6.91600000
H    -15.67300000     -4.27600000      7.18500000
H    -17.10100000     -4.42500000      7.66200000
O      2.20400000      0.84300000    -13.89700000
H      3.06100000      1.21500000    -14.10700000
H      2.39700000     -0.04400000    -13.59100000
O      1.48600000     -4.84600000      0.48900000
H      1.27600000     -5.27800000     -0.33900000
H      2.05500000     -5.46700000      0.94500000
O      7.88200000     -4.28200000      1.32300000
H      8.61100000     -4.81900000      1.63300000
H      8.27100000     -3.42300000      1.15900000
O    -12.75400000     -8.76200000      5.88800000
H    -12.70800000     -8.80600000      6.84300000
H    -11.90000000     -8.42000000      5.62200000
O      2.17800000      8.46600000      1.10700000
H      1.25900000      8.57300000      0.86200000
H      2.54000000      9.35100000      1.07100000
O     -6.08100000     -8.10000000     15.47300000
H     -5.13900000     -7.95900000     15.37900000
H     -6.44500000     -7.22000000     15.57300000
O     -0.72000000     13.22200000    -11.48700000
H     -0.77400000     12.35800000    -11.07700000
H     -0.53000000     13.81900000    -10.76300000
O    -15.42600000     -0.57200000     -1.68500000
H    -15.90900000     -0.27300000     -0.91500000
H    -15.78900000     -1.43700000     -1.87400000
O     -6.62300000     -0.23900000      3.89800000
H     -6.23400000      0.37600000      4.51900000
H     -6.83700000      0.29500000      3.13300000
O     10.33300000      8.19300000     -6.47300000
H      9.88100000      8.55100000     -5.71000000
H      9.66900000      7.67300000     -6.92400000
O     -1.95000000     -6.74400000     -2.88700000
H     -1.84700000     -6.44200000     -3.79000000
H     -2.71100000     -7.32500000     -2.91500000
O      3.87400000      9.27400000      5.91200000
H      4.48400000      8.94700000      5.25100000
H      4.39600000      9.87400000      6.44400000
O    -10.56300000      5.31100000      3.23500000
H     -9.90600000      5.97400000      3.44800000
H    -11.10800000      5.25300000      4.02000000
O     -3.15400000     -6.63300000     12.04100000
H     -2.77100000     -5.81100000     11.73400000
H     -3.77700000     -6.36800000     12.71800000
O      0.26100000      1.37000000    -15.82800000
H      1.00200000      1.02500000    -15.33100000
H      0.60800000      2.14600000    -16.26800000
O     -8.03100000    -12.01600000     -8.46300000
H     -7.19400000    -12.08100000     -8.92300000
H     -8.22800000    -11.07900000     -8.45700000
O     -4.61600000     -5.32300000     -4.52800000
H     -4.00100000     -4.69100000     -4.89800000
H     -5.47700000     -4.92800000     -4.66300000
O    -16.50800000     -4.16600000      4.02900000
H    -16.46000000     -4.25800000      4.98000000
H    -17.43900000     -4.03800000      3.84700000
O      5.48300000     -3.39900000    -12.50500000
H      5.42700000     -4.23200000    -12.97300000
H      6.14800000     -3.54700000    -11.83300000
O      4.97200000    -10.99300000    -13.07600000
H      4.69700000    -11.14000000    -12.17100000
H      5.86600000    -11.33400000    -13.11300000
O      7.96100000      8.87100000      5.14400000
H      7.47500000      9.62700000      4.81500000
H      8.14000000      8.34400000      4.36500000
O     -6.13400000      3.27600000    -13.62800000
H     -6.17500000      3.67700000    -14.49600000
H     -5.52000000      3.82500000    -13.14000000
O    -13.60600000      0.76000000     10.28100000
H    -14.24300000      0.39100000     10.89300000
H    -14.01100000      1.57100000      9.97500000
O    -12.05600000     -3.71200000     -2.05000000
H    -11.50300000     -3.25700000     -1.41400000
H    -11.80100000     -4.63100000     -1.97500000
O     -3.08300000     10.46900000      8.77000000
H     -3.52900000     11.26900000      8.49200000
H     -3.08000000      9.91300000      7.99100000
O    -14.68800000      7.86100000      1.60200000
H    -13.86300000      7.97300000      1.13000000
H    -15.12100000      8.71300000      1.53400000
O      6.64900000     10.82900000    -12.46800000
H      6.60700000     10.16300000    -11.78200000
H      5.80500000     11.27800000    -12.41600000
O     -7.50500000     -3.09700000      3.76300000
H     -7.25700000     -3.29900000      4.66600000
H     -7.28800000     -2.17100000      3.65700000
O     -2.92700000      0.92400000     16.12200000
H     -2.02200000      1.12400000     15.88200000
H     -2.85900000      0.49800000     16.97600000
O     -1.58400000      7.61800000     14.64500000
H     -1.36600000      6.68600000     14.63100000
H     -2.38200000      7.66800000     15.17300000
O     -4.20100000     10.64200000     -7.28800000
H     -5.04900000     11.00500000     -7.54500000
H     -4.06700000      9.90400000     -7.88200000
O     13.44500000     -8.88400000      5.10700000
H     12.87400000     -8.12300000      5.00000000
H     13.03100000     -9.56900000      4.58200000
O     11.77900000      7.14300000     -9.04500000
H     11.19400000      7.89500000     -9.12600000
H     11.31400000      6.53800000     -8.46700000
O      3.59600000     -8.54700000    -13.82300000
H      3.94800000     -8.16800000    -14.62900000
H      4.24800000     -9.19600000    -13.55900000
O      3.61200000     16.20700000      1.40400000
H      4.51800000     16.50200000      1.49900000
H      3.18400000     16.90300000      0.90700000
O     -3.17300000     -6.71400000      9.14600000
H     -3.20400000     -6.84600000     10.09300000
H     -3.88200000     -7.25800000      8.80400000
O     12.25500000     -9.91900000      2.80700000
H     11.53000000     -9.49400000      2.35000000
H     12.30500000    -10.79200000      2.41800000
O    -12.77600000    -10.14800000     -4.79600000
H    -12.76700000     -9.29800000     -4.35800000
H    -12.32700000     -9.99400000     -5.62700000
O      6.37500000     13.64000000      7.65200000
H      7.24500000     14.03500000      7.60000000
H      6.34700000     13.23600000      8.52000000
O     -6.06900000      6.05100000      1.03100000
H     -5.58900000      5.94400000      0.21100000
H     -6.31700000      5.16100000      1.28200000
O    -11.38500000      0.82400000      8.79000000
H    -11.84500000      1.26900000      8.07900000
H    -11.92100000      0.99400000      9.56500000
O     -9.50400000     -2.85600000     -0.69300000
H     -8.64200000     -3.23200000     -0.86900000
H     -9.35200000     -2.23100000      0.01600000
O     -3.57200000     -7.45700000     15.79600000
H     -3.01500000     -7.73400000     15.06800000
H     -3.05400000     -6.79600000     16.25500000
O     13.05400000     -1.97700000    -10.36600000
H     12.14700000     -2.12400000    -10.10000000
H     13.41900000     -1.42200000     -9.67600000
O     -4.33700000    -12.51000000     10.59700000
H     -3.56200000    -12.87900000     11.02000000
H     -4.92000000    -13.25900000     10.47000000
O     12.54200000     -4.47800000      2.36300000
H     12.29800000     -4.21100000      1.47600000
H     12.71900000     -5.41600000      2.29000000
O      6.95600000      5.32500000     -4.93700000
H      6.68500000      5.72000000     -5.76600000
H      7.31500000      4.47300000     -5.18500000
O     12.75200000     11.47800000      6.66600000
H     11.92300000     11.03800000      6.85500000
H     13.16500000     11.58900000      7.52200000
O     13.57200000      6.97100000     -4.13100000
H     14.32900000      6.99400000     -3.54600000
H     13.23000000      6.08100000     -4.04600000
O     -3.43000000      3.33000000     14.00800000
H     -2.51800000      3.46900000     13.75200000
H     -3.37700000      2.85600000     14.83800000
O     -1.44700000    -14.19900000      7.75400000
H     -1.08100000    -14.59100000      6.96100000
H     -0.69500000    -14.08100000      8.33300000
O     -7.12200000      9.97800000     -1.51100000
H     -6.28600000     10.37900000     -1.27300000
H     -6.88000000      9.19200000     -1.99900000
O     -2.35000000     14.69000000     -2.95500000
H     -3.03100000     14.45300000     -3.58400000
H     -2.68700000     14.38700000     -2.11200000
O     -1.21000000     16.62800000      6.74700000
H     -0.94400000     16.96100000      5.88900000
H     -1.70000000     17.34900000      7.14200000
O     -4.93000000      6.74900000      9.98900000
H     -4.61000000      5.98400000      9.51000000
H     -5.72600000      6.44200000     10.42400000
O     -6.78000000     -8.75700000     -8.75600000
H     -6.93300000     -8.64800000     -9.69400000
H     -5.83700000     -8.62800000     -8.65100000
O     12.65300000    -10.31400000      7.52400000
H     12.98400000     -9.66000000      6.90900000
H     12.47500000     -9.82100000      8.32500000
O      9.17300000     -5.54100000      4.24700000
H      8.58500000     -5.99200000      4.85300000
H      9.21800000     -6.11800000      3.48400000
O     17.27000000     -1.96800000      3.96100000
H     17.61800000     -2.77800000      4.33500000
H     16.32300000     -2.03400000      4.08800000
O     16.68800000      5.09600000      2.52100000
H     16.60100000      6.04500000      2.61200000
H     17.61200000      4.92200000      2.70200000
O      5.39900000      7.43900000     15.41500000
H      5.18000000      6.76400000     16.05800000
H      5.12800000      7.06700000     14.57600000
O     -1.51300000     10.28000000     13.63600000
H     -2.30500000     10.40700000     13.11400000
H     -1.50800000      9.34500000     13.84100000
O     -3.78800000      3.08300000      6.20300000
H     -3.96800000      3.24200000      5.27600000
H     -2.96000000      2.60300000      6.20700000
O      4.76700000      4.03400000    -12.39300000
H      4.42500000      4.17500000    -11.51000000
H      4.12000000      4.44500000    -12.96800000
O      8.28600000     -5.47100000     14.37300000
H      8.46100000     -4.56000000     14.13500000
H      7.48000000     -5.69000000     13.90500000
O      9.67700000     -7.10600000     -8.17500000
H      9.37100000     -6.38400000     -8.72300000
H     10.59600000     -7.21900000     -8.41900000
O      9.50200000     12.97800000      8.88800000
H      8.68100000     12.93700000      9.37900000
H      9.25000000     12.79300000      7.98300000
O     -0.97400000     15.16300000     10.70800000
H     -0.79700000     14.24700000     10.49700000
H     -1.74400000     15.38600000     10.18600000
O     -1.52800000     -2.15900000      7.34200000
H     -2.46700000     -2.14900000      7.15600000
H     -1.20900000     -2.95800000      6.92300000
O     17.15200000     -2.20600000     -6.72900000
H     17.86400000     -2.63300000     -6.25300000
H     16.43100000     -2.83500000     -6.69500000
O      7.29900000     -3.89300000    -10.54000000
H      7.44200000     -3.99800000     -9.59900000
H      7.83600000     -4.57600000    -10.94200000
O      9.77100000    -10.55300000      8.40400000
H     10.67300000    -10.39400000      8.12300000
H      9.63300000     -9.93900000      9.12500000
O     -7.13600000     -7.87300000     -5.48800000
H     -7.86900000     -7.65800000     -6.06600000
H     -6.70900000     -8.61900000     -5.91100000
O      3.50400000    -15.99100000     -4.56600000
H      3.76100000    -16.90800000     -4.66100000
H      2.60300000    -16.02600000     -4.24600000
O     -1.18600000      4.39700000      3.38800000
H     -0.49600000      4.48800000      2.73100000
H     -0.87100000      3.70800000      3.97300000
O      8.06600000     -1.62100000      0.74000000
H      7.72900000     -0.93900000      1.32000000
H      8.24900000     -1.16800000     -0.08300000
O     -1.05800000     -5.69800000      7.62700000
H     -1.45500000     -6.07400000      8.41200000
H     -1.80200000     -5.41800000      7.09300000
O      0.59000000      7.95200000     -8.03100000
H      0.89200000      7.89400000     -7.12400000
H      0.65800000      8.88300000     -8.24600000
O     -2.17200000      6.44900000      7.25500000
H     -3.12000000      6.42200000      7.38000000
H     -2.04900000      6.97200000      6.46300000
O      4.74400000      7.40700000      1.42400000
H      3.93200000      7.88200000      1.24400000
H      5.36800000      8.08800000      1.67700000
O      1.00100000     11.67400000     -3.16300000
H      0.87700000     12.50900000     -2.71200000
H      0.46900000     11.05200000     -2.66700000
O     -0.18600000      1.33800000    -12.62000000
H     -0.64800000      2.14900000    -12.83200000
H      0.59200000      1.35200000    -13.17700000
O      8.72500000      6.42600000     -7.77300000
H      7.76800000      6.42100000     -7.78200000
H      8.97300000      5.60800000     -8.20300000
O      2.43200000      0.53600000     -5.26400000
H      3.11200000      0.82300000     -4.65400000
H      1.74400000      1.19700000     -5.18400000
O      4.38900000     13.77800000     11.20000000
H      4.12400000     14.29200000     10.43700000
H      3.56600000     13.46800000     11.57700000
O      4.75600000      4.60400000     -9.65400000
H      4.44000000      3.96000000     -9.02000000
H      4.08200000      5.28400000     -9.66000000
O     10.04800000     -2.07000000     -3.04000000
H      9.97600000     -3.01500000     -2.90300000
H     10.98900000     -1.90700000     -3.09700000
O      0.79000000     -9.35000000    -13.07800000
H      0.80100000     -9.16100000    -12.13900000
H      1.70100000     -9.24900000    -13.35300000
O     12.94700000     -2.10800000     -5.59200000
H     13.06800000     -3.05200000     -5.49700000
H     11.99800000     -1.99300000     -5.65000000
O      7.42900000     -8.90200000      0.87800000
H      6.80200000     -9.58100000      1.12600000
H      6.91100000     -8.09800000      0.84800000
O     -2.78300000      7.16800000    -12.54200000
H     -2.05000000      6.78100000    -13.02000000
H     -2.50500000      7.15400000    -11.62600000
O      1.22900000      4.04900000     12.08100000
H      2.17100000      4.10600000     11.91700000
H      0.89400000      4.91700000     11.85500000
O     -6.56700000    -10.55100000     -6.20100000
H     -6.24300000    -10.59100000     -7.10100000
H     -6.51200000    -11.45300000     -5.88500000
O      8.30700000     -2.90500000      9.64900000
H      7.95800000     -2.52900000      8.84000000
H      8.77800000     -2.18200000     10.06400000
O     -2.18800000     -0.09600000     -6.68700000
H     -2.27100000      0.47300000     -5.92200000
H     -2.51100000      0.43400000     -7.41600000
O      5.75100000     -9.38000000     11.38900000
H      4.93000000     -8.96200000     11.13100000
H      6.13100000     -8.78400000     12.03500000
O     14.49800000     -0.55500000      2.15800000
H     15.02900000     -0.03600000      2.76200000
H     14.43800000     -0.01800000      1.36800000
O      1.58600000     -4.22800000      7.68900000
H      0.67400000     -4.45600000      7.50900000
H      2.09300000     -4.78100000      7.09500000
O      3.82000000      8.59800000     -4.35100000
H      3.40300000      8.18800000     -3.59400000
H      4.75600000      8.44600000     -4.22100000
O      9.40700000     13.90800000      4.22300000
H      9.72500000     13.77300000      3.33000000
H      8.65300000     14.48900000      4.12400000
O    -13.61900000     -6.83600000      0.23800000
H    -13.15100000     -6.72300000      1.06500000
H    -13.93100000     -5.95900000      0.01700000
O     -0.33500000     16.81200000     -5.76500000
H     -0.23500000     17.63800000     -6.23700000
H     -0.82700000     16.25100000     -6.36500000
O     -7.39000000    -12.98200000      1.67700000
H     -6.45500000    -12.85900000      1.51400000
H     -7.68000000    -12.14800000      2.04800000
O    -16.52300000      4.03200000      3.71800000
H    -15.64600000      4.39200000      3.58300000
H    -16.85200000      3.86700000      2.83500000
O     16.05300000      6.95100000     -3.07700000
H     16.97600000      7.17500000     -3.19600000
H     15.68000000      7.70700000     -2.62200000
O      0.15200000      1.62600000     -7.67700000
H      0.35400000      1.10900000     -8.45700000
H     -0.38900000      1.04700000     -7.14000000
O    -10.35900000     -1.51700000     10.06400000
H     -9.40800000     -1.58100000     10.15300000
H    -10.49700000     -0.75200000      9.50600000
O      1.36400000      5.75700000      6.64200000
H      1.21500000      6.70100000      6.60600000
H      1.87700000      5.56500000      5.85700000
O    -14.86400000     -7.47300000      3.32700000
H    -14.67600000     -7.24200000      4.23600000
H    -15.77900000     -7.75600000      3.33500000
O    -14.19000000     10.26600000     -0.38000000
H    -13.36400000     10.36300000      0.09400000
H    -14.00900000      9.60100000     -1.04400000
O     -2.09900000     -2.84000000    -12.43300000
H     -1.44700000     -2.36700000    -12.94900000
H     -1.96000000     -2.53700000    -11.53500000
O     14.57600000     -2.76200000      3.68000000
H     13.92600000     -3.37600000      3.33800000
H     14.48500000     -1.98500000      3.12800000
O     -9.14500000     10.98900000     11.09500000
H     -8.69500000     10.36500000     11.66500000
H     -8.46400000     11.61100000     10.83700000
O     -2.04300000    -11.28900000     -3.78300000
H     -1.77200000    -12.04600000     -4.30300000
H     -2.74500000    -10.88700000     -4.29400000
O    -15.13700000     -1.74600000     10.97800000
H    -14.69800000     -2.12400000     11.74000000
H    -14.50300000     -1.83800000     10.26700000
O     -1.28300000      7.04500000    -10.06100000
H     -0.68600000      6.44200000    -10.50400000
H     -0.82600000      7.28500000     -9.25500000
O      8.51600000      8.76300000     -2.28200000
H      8.67300000      9.23400000     -1.46400000
H      9.30100000      8.22900000     -2.40600000
O     -3.73200000     -2.08900000      0.49500000
H     -4.22500000     -2.68600000     -0.06800000
H     -2.84000000     -2.11600000      0.15000000
O     -3.90900000     -7.42900000     -6.07600000
H     -4.24700000     -6.76300000     -5.47700000
H     -4.18100000     -7.13100000     -6.94400000
O     -9.91900000     13.79400000      3.80400000
H    -10.10800000     14.70600000      3.58600000
H     -9.78800000     13.79600000      4.75200000
O      7.79800000    -12.48500000     -5.71700000
H      7.75200000    -13.31300000     -5.24100000
H      8.73400000    -12.33800000     -5.85400000
O     -6.42500000     -8.61200000      3.25000000
H     -5.98100000     -8.97200000      2.48100000
H     -6.89800000     -9.35600000      3.62300000
O    -10.42200000     15.15200000      1.15800000
H    -11.13800000     15.22700000      0.52700000
H     -9.90600000     14.40900000      0.84600000
O    -10.29500000      2.95800000     -3.86800000
H    -11.10800000      3.25500000     -4.27600000
H    -10.14800000      3.57400000     -3.15000000
O     12.17800000     -5.49900000     -8.23700000
H     12.81900000     -6.13300000     -7.91600000
H     12.70000000     -4.73700000     -8.48800000
O     -2.67400000     -4.92000000    -15.11900000
H     -2.48600000     -5.57500000    -14.44600000
H     -2.47700000     -4.08300000    -14.69900000
O     -5.40100000     -9.97200000      1.24800000
H     -5.27100000     -9.86700000      0.30500000
H     -5.27400000    -10.90800000      1.40400000
O     -5.24500000     14.23000000      1.71900000
H     -5.50200000     14.66400000      2.53300000
H     -6.03600000     13.77500000      1.43000000
