# Supplementary material for: Integrated Multiscale Multilevel Approach to Open Shell Molecular Systems
Source: J Chem Theory Comput. 2023 Feb 13;19(5):1446–56. doi: 10.1021/acs.jctc.2c00805 (PMC10018740; doi:10.1021/acs.jctc.2c00805)
Supplement: Supplementary file 2 — ct2c00805_si_002.zip [file ct2c00805_si_002.zip › structures/PROXYL/frame18.xyz]

2579

C      1.45100000     -1.12200000      0.25100000
H      2.43600000     -1.27900000     -0.18800000
H      1.24800000     -1.94500000      0.93700000
C      0.33100000     -0.97100000     -0.82200000
C      0.86200000     -0.51300000     -2.22200000
H      1.32900000     -1.34100000     -2.75600000
H      1.51600000      0.31500000     -1.95000000
H      0.09500000     -0.10500000     -2.88000000
C     -0.46500000     -2.27600000     -0.98600000
H      0.22800000     -3.10300000     -1.13800000
H     -1.01900000     -2.47500000     -0.06900000
H     -1.17800000     -2.12400000     -1.79700000
N     -0.57200000      0.03100000     -0.19300000
O     -1.57400000      0.49900000     -0.88000000
C     -0.03300000      0.71600000      1.00500000
C     -0.06300000      2.23600000      1.03200000
H     -1.09000000      2.53200000      1.24300000
H      0.59100000      2.65200000      1.79900000
H      0.21400000      2.64300000      0.06000000
C     -0.85300000      0.31900000      2.21400000
H     -1.81100000      0.83300000      2.28200000
H     -0.30400000      0.53100000      3.13200000
H     -0.97400000     -0.76300000      2.25200000
C      1.37600000      0.17200000      0.99000000
H      2.07900000      0.78600000      0.42700000
H      1.75000000     -0.06600000      1.98600000
O      9.97500000      2.93600000     10.05900000
H     10.23100000      3.73800000     10.51500000
H      9.66400000      2.35400000     10.75200000
O     -4.14400000     -1.40900000      1.23900000
H     -3.38800000     -1.69700000      1.75100000
H     -4.84100000     -2.02000000      1.47600000
O      5.91400000    -11.46200000      5.32100000
H      5.30100000    -11.81600000      4.67600000
H      6.62600000    -11.09400000      4.79700000
O     -0.20800000     -9.54200000     -7.04800000
H     -0.07700000     -9.86700000     -6.15800000
H     -0.00500000    -10.29100000     -7.60900000
O     -9.96300000     -4.90600000      6.61800000
H    -10.68100000     -5.17800000      7.18900000
H    -10.13900000     -5.34600000      5.78600000
O     -7.97500000    -10.14900000      2.43100000
H     -7.18400000    -10.62700000      2.67800000
H     -8.12000000    -10.38300000      1.51400000
O      9.49300000      2.92200000      2.99700000
H      9.97600000      2.12700000      2.77400000
H     10.03600000      3.35500000      3.65600000
O     12.68600000     -7.58100000      0.63100000
H     12.92100000     -8.47400000      0.88300000
H     12.21700000     -7.68200000     -0.19800000
O      2.46100000     -7.00600000     -9.86500000
H      3.03700000     -6.42900000    -10.36700000
H      2.63000000     -7.88000000    -10.21800000
O      5.60100000    -15.60000000     -6.03100000
H      5.99100000    -16.37000000     -5.61700000
H      6.17400000    -15.41200000     -6.77400000
O      6.24300000      0.11600000     -6.22500000
H      6.56000000     -0.01100000     -7.11900000
H      6.67300000     -0.57400000     -5.71800000
O    -11.87900000      4.24800000      9.97900000
H    -11.40700000      5.04600000     10.21600000
H    -12.78600000      4.42300000     10.23000000
O    -16.57900000     -2.95400000     -2.02800000
H    -16.08200000     -3.15000000     -1.23300000
H    -16.59200000     -1.99800000     -2.07300000
O      8.76300000     -2.03700000      5.35500000
H      8.54500000     -2.15400000      4.43100000
H      9.19800000     -1.18600000      5.39300000
O     -1.13100000    -12.19300000     -1.45400000
H     -1.92000000    -12.67900000     -1.21600000
H     -1.21000000    -11.36300000     -0.98400000
O      5.09200000     -0.57200000     13.03800000
H      4.84900000      0.34300000     12.89700000
H      4.41400000     -1.07200000     12.58400000
O      0.93200000      9.33200000     14.19300000
H      0.99400000     10.01900000     14.85600000
H      0.73000000      8.53900000     14.68800000
O     -1.39900000      5.51400000      9.92800000
H     -2.07800000      5.39900000      9.26300000
H     -0.86300000      6.23600000      9.60000000
O      6.54000000     -9.61300000    -10.89300000
H      6.45600000     -8.74100000    -10.50700000
H      5.98000000    -10.16900000    -10.35000000
O      7.34000000     -0.27600000     -8.84700000
H      6.56000000     -0.46900000     -9.36800000
H      8.02100000     -0.83600000     -9.22000000
O    -10.70600000      1.87300000      9.74300000
H    -11.09600000      2.74000000      9.85800000
H     -9.76400000      2.03800000      9.70500000
O    -12.58600000     12.16600000     -2.98400000
H    -11.98100000     11.89900000     -3.67600000
H    -12.62800000     13.12000000     -3.05800000
O     -6.47400000      7.45000000    -14.59600000
H     -6.85300000      8.01700000    -15.26700000
H     -7.18000000      6.84400000    -14.36900000
O      6.76800000     12.71700000     -6.97200000
H      7.31300000     12.39400000     -6.25400000
H      7.23700000     13.48200000     -7.30300000
O      1.12500000      2.09600000    -14.33800000
H      0.81300000      2.03700000    -15.24100000
H      0.63400000      1.42000000    -13.87100000
O    -12.08300000     -3.60600000     -1.00500000
H    -12.47200000     -4.38600000     -1.40200000
H    -11.52600000     -3.24000000     -1.69200000
O    -13.79900000     -0.48300000      3.00300000
H    -13.13100000      0.16400000      2.77400000
H    -13.54200000     -1.27100000      2.52300000
O     -4.06400000      0.16600000     -2.12000000
H     -4.29000000     -0.76400000     -2.10400000
H     -3.35500000      0.25200000     -1.48300000
O     -9.86600000     -6.05500000    -13.69200000
H     -9.38200000     -5.93500000    -12.87500000
H    -10.74600000     -6.30700000    -13.41500000
O     -5.57700000     14.24500000      8.43200000
H     -6.35300000     14.47900000      8.94000000
H     -5.80500000     14.46900000      7.53000000
O     -4.75800000     -8.58700000      3.13400000
H     -5.26700000     -9.31200000      2.77100000
H     -4.95500000     -8.60200000      4.07100000
O     -8.36300000    -10.52100000      5.57300000
H     -8.18200000     -9.68300000      5.14600000
H     -7.54600000    -11.01300000      5.49200000
O     12.80800000     10.35000000      2.24600000
H     12.39500000     10.96900000      2.84900000
H     13.19200000     10.90100000      1.56400000
O      2.20700000    -13.85600000     -5.33500000
H      1.73200000    -13.53900000     -4.56700000
H      1.55400000    -14.34900000     -5.83300000
O      5.43500000      3.86500000      4.63200000
H      6.18300000      4.43600000      4.80900000
H      5.02800000      3.73100000      5.48700000
O      1.00800000     -3.41800000     11.39600000
H      1.44300000     -3.39500000     12.24800000
H      1.28900000     -2.61400000     10.96100000
O      8.19200000      4.97400000     -5.58000000
H      8.44300000      5.50900000     -6.33400000
H      8.80500000      5.22900000     -4.89100000
O     -4.61900000     -5.69800000    -10.95500000
H     -5.32000000     -5.23200000    -11.41100000
H     -5.05700000     -6.12500000    -10.21800000
O    -12.96600000     -9.25500000      8.64700000
H    -13.23400000     -9.76900000      9.40900000
H    -12.02500000     -9.12500000      8.76600000
O     -3.43500000      1.33700000    -11.76700000
H     -4.07500000      1.50300000    -11.07500000
H     -2.79400000      0.75000000    -11.36500000
O    -14.13500000      5.28900000     -0.40500000
H    -15.09100000      5.27400000     -0.43100000
H    -13.87900000      5.72100000     -1.22000000
O     -3.65400000      4.65500000     -5.71200000
H     -3.81200000      4.97600000     -6.60000000
H     -3.55800000      5.44700000     -5.18400000
O     10.69900000     -2.75700000    -11.17600000
H     10.22600000     -2.04400000    -11.60600000
H     11.47200000     -2.33700000    -10.79800000
O     -4.70500000     -7.99800000     -8.82500000
H     -3.76100000     -8.13800000     -8.90100000
H     -5.09300000     -8.82500000     -9.11100000
O     -2.33300000     -5.43100000      2.26800000
H     -1.93300000     -4.67000000      2.69000000
H     -3.18800000     -5.51700000      2.69100000
O      7.41700000     10.36200000     13.71900000
H      7.70300000      9.76200000     13.03100000
H      6.83200000     10.97600000     13.27500000
O      0.69300000     -5.81900000      8.19700000
H      0.72800000     -6.03000000      9.13000000
H      1.49200000     -5.31900000      8.03400000
O     12.75400000     -8.86900000      7.70800000
H     13.00300000     -8.90400000      8.63200000
H     12.51500000     -9.77000000      7.49100000
O    -15.36700000     -6.61800000     -5.90700000
H    -14.44100000     -6.45300000     -5.72900000
H    -15.79200000     -6.54500000     -5.05300000
O      7.95700000     13.36000000      4.60700000
H      8.50200000     12.94300000      3.93900000
H      7.84100000     14.25700000      4.29300000
O      9.84200000     -0.17600000    -12.96900000
H      9.02300000     -0.58700000    -12.69000000
H      9.73600000     -0.04700000    -13.91200000
O      6.75100000    -14.45400000      2.45000000
H      6.47900000    -15.18000000      3.01100000
H      7.65100000    -14.66400000      2.20400000
O    -14.17000000     -6.91000000      7.59500000
H    -14.51700000     -6.64800000      8.44800000
H    -14.11400000     -7.86500000      7.64300000
O     12.51700000      0.48100000    -13.22900000
H     11.59400000      0.24300000    -13.13500000
H     12.82400000     -0.04100000    -13.97100000
O     -1.71300000     -8.71400000     13.35800000
H     -1.15500000     -9.16800000     13.98900000
H     -2.11100000     -8.00300000     13.85900000
O      1.27000000     -2.15600000     16.85100000
H      0.93500000     -2.43800000     15.99900000
H      0.96100000     -2.82400000     17.46200000
O     -6.69900000      5.99900000    -10.10900000
H     -6.04700000      6.06500000    -10.80600000
H     -7.13300000      5.16000000    -10.26500000
O     12.68400000     -0.75200000     -1.91800000
H     12.60500000     -1.39100000     -2.62700000
H     13.53200000     -0.94300000     -1.51800000
O      7.70000000     -1.37700000    -11.61500000
H      7.09500000     -2.09100000    -11.41400000
H      7.14800000     -0.69800000    -12.00300000
O      1.37400000      5.02000000    -15.72600000
H      2.22400000      5.36500000    -16.00100000
H      1.58100000      4.19500000    -15.28700000
O      8.99300000    -13.69100000     -8.24800000
H      9.21300000    -13.68000000     -7.31600000
H      8.63300000    -12.82000000     -8.41800000
O      6.67600000      0.40100000    -16.06400000
H      6.23500000     -0.21200000    -15.47500000
H      6.58900000      0.00400000    -16.93100000
O      1.70700000     -0.78900000    -17.59500000
H      0.95500000     -0.34700000    -17.20100000
H      1.43100000     -0.97700000    -18.49200000
O      2.93700000    -12.54200000     -0.79000000
H      3.34800000    -12.42300000     -1.64600000
H      3.64400000    -12.85500000     -0.22500000
O     12.34200000    -10.35300000      0.74300000
H     11.48300000     -9.95700000      0.59800000
H     12.51900000    -10.84200000     -0.06000000
O     -6.07100000     -0.02800000    -15.62300000
H     -6.41900000     -0.63100000    -14.96700000
H     -6.63000000     -0.15900000    -16.38900000
O      1.92600000      3.26000000     17.53500000
H      1.84000000      2.31700000     17.39300000
H      1.78900000      3.64600000     16.67000000
O    -11.97700000     -5.57400000      8.54800000
H    -12.28400000     -4.68100000      8.70100000
H    -12.69800000     -5.99800000      8.08200000
O     -8.38900000      2.73200000     -7.37700000
H     -8.03600000      3.51700000     -6.95800000
H     -7.99500000      2.00500000     -6.89400000
O     -3.42000000     -5.19900000     11.59000000
H     -2.93500000     -6.02400000     11.57500000
H     -4.13800000     -5.33200000     10.97200000
O     -2.44300000     11.49900000     10.14100000
H     -2.10400000     10.91800000     10.82100000
H     -2.09600000     11.14000000      9.32400000
O     -4.98200000      6.21600000    -12.28300000
H     -4.63600000      5.38300000    -12.60300000
H     -5.53600000      6.53500000    -12.99500000
O      1.65800000     -2.54700000     -9.99300000
H      1.43200000     -2.04300000     -9.21100000
H      1.32400000     -3.42600000     -9.81600000
O     -2.88500000      7.21600000     -9.34100000
H     -1.95600000      7.43900000     -9.40200000
H     -3.20200000      7.26000000    -10.24300000
O     -7.91500000     -9.51600000     -4.35500000
H     -7.68100000    -10.36700000     -3.98400000
H     -7.18800000     -9.30100000     -4.93800000
O      1.21700000     16.15600000      7.28400000
H      1.37500000     15.22600000      7.44700000
H      0.36900000     16.18100000      6.84000000
O     -1.57600000     -9.93100000      9.91300000
H     -1.02200000     -9.88100000      9.13400000
H     -1.23900000    -10.68300000     10.40000000
O    -12.03700000      1.27200000      1.99500000
H    -12.25200000      2.12500000      1.61700000
H    -11.22200000      1.42200000      2.47500000
O      7.13900000     -2.79100000    -16.35600000
H      6.30400000     -2.45000000    -16.03500000
H      6.93800000     -3.13700000    -17.22600000
O      0.07600000     -8.67100000    -14.50000000
H     -0.29000000     -7.79000000    -14.42200000
H      0.99300000     -8.57300000    -14.24400000
O    -10.92200000     11.09900000     -5.09900000
H    -10.05700000     11.41200000     -4.83500000
H    -11.01000000     10.24800000     -4.67000000
O     -1.64900000     10.15100000    -15.17900000
H     -2.19400000      9.36500000    -15.15100000
H     -1.09600000     10.08700000    -14.40000000
O      4.12700000    -12.35300000     -6.16500000
H      3.31500000    -12.80200000     -5.92800000
H      4.57400000    -12.96100000     -6.75400000
O    -11.69300000    -11.54600000     -5.07600000
H    -11.77600000    -10.67500000     -5.46600000
H    -12.21100000    -11.49800000     -4.27200000
O      6.11800000      1.17500000      9.16500000
H      6.37500000      2.08900000      9.04200000
H      6.59500000      0.69900000      8.48600000
O      0.00300000      0.38100000    -12.59700000
H     -0.66600000     -0.25100000    -12.33600000
H      0.34300000      0.72500000    -11.77100000
O     14.02600000      6.40900000     10.29500000
H     13.33500000      7.06000000     10.17400000
H     14.84000000      6.90700000     10.21600000
O     12.77200000    -10.07200000     -3.03600000
H     12.43500000    -10.66200000     -3.71000000
H     13.22200000    -10.64700000     -2.41700000
O      8.14400000      4.01800000     13.99600000
H      8.96800000      3.97900000     14.48200000
H      7.73800000      3.16400000     14.14400000
O    -10.69200000     -4.39000000    -10.05300000
H    -10.97600000     -4.40100000     -9.13900000
H    -11.50100000     -4.47900000    -10.55600000
O      9.66700000     -8.64100000      3.36800000
H     10.33300000     -8.12000000      2.91800000
H      9.40000000     -8.09900000      4.11000000
O     16.27200000      0.10400000      2.15400000
H     17.19500000     -0.12300000      2.03600000
H     16.18700000      0.28200000      3.09000000
O      3.99100000    -13.81600000     11.31800000
H      4.77400000    -13.91900000     10.77700000
H      4.08600000    -12.94900000     11.71400000
O      5.55900000      6.54100000     -1.29300000
H      5.27700000      7.30900000     -0.79500000
H      5.51400000      6.81900000     -2.20800000
O      6.16700000     -3.93700000     11.91600000
H      6.23400000     -4.26200000     11.01800000
H      7.01600000     -3.53000000     12.08800000
O     11.71000000     -6.13100000      8.46900000
H     12.52600000     -6.28500000      8.94600000
H     11.38000000     -7.00700000      8.27100000
O    -10.54000000     -9.23100000      3.18400000
H     -9.63000000     -9.33500000      2.90500000
H    -10.49000000     -9.15700000      4.13700000
O      5.82100000    -16.06900000      6.53800000
H      5.49300000    -16.57700000      7.28000000
H      5.67100000    -15.15700000      6.78800000
O     -4.88200000     -2.69700000     -1.68900000
H     -4.60600000     -2.72500000     -0.77300000
H     -4.90900000     -3.61500000     -1.95900000
O      4.31700000      9.43500000      2.44200000
H      5.24600000      9.31000000      2.63500000
H      4.06100000     10.18700000      2.97600000
O     -0.78800000    -12.27700000     11.51600000
H     -1.68900000    -12.44900000     11.24100000
H     -0.86800000    -11.96800000     12.41800000
O      0.67100000    -15.38500000     -7.16500000
H      0.04000000    -14.75500000     -7.51300000
H      1.39400000    -15.37200000     -7.79100000
O    -14.99200000      2.99100000      5.04500000
H    -14.60100000      3.16200000      4.18800000
H    -15.44200000      2.15300000      4.93900000
O     -6.64400000     -4.78000000     -0.16700000
H     -6.20400000     -5.04200000     -0.97500000
H     -7.43500000     -5.31700000     -0.13900000
O     -6.10500000     -5.39500000     -4.47500000
H     -5.75400000     -5.84100000     -3.70400000
H     -5.35700000     -5.31900000     -5.06800000
O    -10.22300000     -0.44300000     10.82400000
H    -10.34600000     -0.12200000     11.71700000
H    -10.53000000      0.27400000     10.26800000
O      4.44600000     16.23800000      8.82500000
H      5.22300000     15.87600000      9.25000000
H      3.98000000     15.47400000      8.48600000
O    -10.03500000    -11.97300000      0.41600000
H    -10.06600000    -12.73000000      1.00100000
H    -10.79300000    -11.44500000      0.66500000
O      8.14800000      8.99500000     11.40600000
H      7.81800000      8.36400000     10.76700000
H      8.74400000      9.55200000     10.90600000
O      2.56600000      3.52400000     -8.56100000
H      2.90600000      3.14400000     -7.75100000
H      2.69100000      2.83900000     -9.21800000
O      2.18000000     -2.79100000      3.24100000
H      2.81200000     -2.82000000      2.52300000
H      2.66600000     -2.41200000      3.97300000
O      6.89500000      1.71000000     14.24100000
H      6.69000000      0.86600000     14.64400000
H      6.04200000      2.11800000     14.09300000
O     -1.48300000      9.73300000     12.26600000
H     -0.57800000      9.62400000     11.97200000
H     -1.86800000      8.86000000     12.18300000
O    -13.27000000      7.17400000     -2.27500000
H    -12.38900000      7.35200000     -1.94400000
H    -13.65200000      8.03900000     -2.41700000
O    -12.03200000     -9.24600000     -6.28000000
H    -12.60300000     -8.78900000     -6.89700000
H    -11.95600000     -8.65000000     -5.53600000
O     -1.03900000     -8.38600000     -3.70600000
H     -0.73900000     -8.25200000     -2.80700000
H     -0.24400000     -8.59600000     -4.19500000
O    -14.15800000      6.70900000     -6.38700000
H    -13.80500000      5.93300000     -6.82300000
H    -14.64900000      7.16500000     -7.07000000
O      7.03200000      0.80600000      0.69300000
H      7.15200000      1.58200000      0.14600000
H      7.05300000      1.13900000      1.59000000
O      0.69300000    -13.40400000      9.70400000
H      1.08200000    -14.23900000      9.96600000
H      0.16700000    -13.13900000     10.45800000
O    -16.96200000      3.35000000     -2.00600000
H    -16.81600000      4.14200000     -1.48800000
H    -16.87300000      2.63300000     -1.37800000
O     -5.30100000      8.85900000      4.93600000
H     -5.41100000      8.87800000      3.98500000
H     -4.35500000      8.91400000      5.06900000
O     -4.16100000    -10.19100000     11.95900000
H     -3.54800000     -9.48800000     11.74400000
H     -4.96600000     -9.73900000     12.20900000
O     -2.84200000     -6.56600000     14.84800000
H     -3.76500000     -6.58300000     14.59600000
H     -2.66600000     -5.64800000     15.05300000
O    -11.83100000      9.73400000      8.50600000
H    -10.95000000      9.97300000      8.22100000
H    -11.91800000     10.12700000      9.37400000
O     15.52100000     -9.34900000     -0.08300000
H     15.17800000    -10.20800000      0.16300000
H     15.44400000     -8.82300000      0.71300000
O      8.59300000    -12.77100000      8.64400000
H      7.77000000    -13.21100000      8.85600000
H      8.38700000    -11.83800000      8.70200000
O     -4.81500000    -11.10200000    -12.96500000
H     -4.51600000    -10.21900000    -13.18200000
H     -5.64400000    -10.96800000    -12.50500000
O      6.64700000     10.46200000     -3.31700000
H      7.16200000      9.69200000     -3.55700000
H      6.72100000     10.51200000     -2.36400000
O      2.02900000     -6.92000000      4.29500000
H      1.89900000     -7.65700000      3.69800000
H      2.42600000     -7.31000000      5.07300000
O     -7.31800000     -0.95600000     14.67900000
H     -6.80600000     -0.42600000     14.06800000
H     -7.66400000     -1.67100000     14.14500000
O     -9.00300000     -8.53400000    -11.44900000
H     -8.68300000     -7.63300000    -11.49900000
H     -8.89200000     -8.77600000    -10.53000000
O      6.98000000     -8.79800000     15.15200000
H      7.50000000     -9.57500000     14.94600000
H      6.68300000     -8.47600000     14.30100000
O     -1.18500000      9.58000000     -4.83500000
H     -1.30600000      9.90900000     -5.72500000
H     -1.02400000      8.64300000     -4.94600000
O     -9.60000000     -9.11700000     -8.42800000
H    -10.32800000     -9.48100000     -7.92500000
H     -9.44200000     -8.25900000     -8.03500000
O    -15.60500000     -4.84100000      6.19000000
H    -15.06900000     -4.97300000      5.40700000
H    -15.13300000     -5.30200000      6.88400000
O     -2.72900000     -0.56500000      5.84700000
H     -3.58500000     -0.97100000      5.98400000
H     -2.25900000     -0.71200000      6.66800000
O     -7.63000000      3.26200000    -10.26400000
H     -8.54500000      3.36700000    -10.52400000
H     -7.65300000      2.60800000     -9.56500000
O     -1.63200000      5.56100000     14.21700000
H     -1.59000000      6.41000000     14.65600000
H     -2.22800000      5.04100000     14.75600000
O     14.28500000      2.87500000      4.22800000
H     13.46600000      3.31900000      4.44800000
H     14.38400000      3.00900000      3.28500000
O     11.22900000     -4.06300000     12.07700000
H     11.54000000     -4.85600000     11.64000000
H     11.77900000     -3.98800000     12.85600000
O      4.16300000      8.62100000    -11.34800000
H      4.95000000      8.42300000    -11.85700000
H      3.97000000      7.80800000    -10.88000000
O     -3.14000000      1.28300000     11.15500000
H     -2.47200000      1.75700000     11.65000000
H     -3.94200000      1.78700000     11.29200000
O     -9.33800000      1.36900000      3.38600000
H     -8.81100000      1.43100000      2.59000000
H     -8.86100000      0.75500000      3.94300000
O     -5.48800000     -5.48300000      3.87000000
H     -5.55800000     -5.55100000      4.82200000
H     -5.11200000     -6.32000000      3.59700000
O     -5.95700000      6.45600000      6.81400000
H     -5.67700000      7.33600000      6.56500000
H     -6.72900000      6.28800000      6.27400000
O     -8.99400000    -11.58000000      7.88600000
H     -8.80500000    -11.10400000      7.07700000
H     -8.22500000    -12.13300000      8.02400000
O      6.79100000      8.20100000    -12.17000000
H      7.31200000      9.00200000    -12.22400000
H      7.04900000      7.69400000    -12.94000000
O     -5.53800000     13.35200000     -4.93700000
H     -6.09500000     14.13000000     -4.91100000
H     -5.48000000     13.13000000     -5.86600000
O      3.77200000     -9.33200000     -2.91600000
H      4.25900000    -10.15200000     -2.82600000
H      3.52000000     -9.30400000     -3.83900000
O     10.07200000      8.68000000      5.45900000
H      9.25600000      8.90400000      5.90700000
H     10.75900000      8.89100000      6.09200000
O     -9.59400000     11.04100000      6.42000000
H     -8.67600000     10.83300000      6.59400000
H     -9.94400000     10.25200000      6.00700000
O     -2.62200000     13.26400000     -8.60300000
H     -1.77200000     13.62200000     -8.85800000
H     -2.59700000     13.24600000     -7.64600000
O     14.77400000     -2.92600000     -5.34100000
H     15.14800000     -3.49000000     -6.01700000
H     15.38000000     -3.00000000     -4.60400000
O      5.50500000      0.36500000     -3.25400000
H      6.13700000      0.38100000     -3.97200000
H      5.30100000     -0.56300000     -3.13500000
O     -7.37600000    -10.61300000    -12.12900000
H     -7.65100000     -9.70300000    -12.24100000
H     -7.57500000    -10.81300000    -11.21400000
O     -8.00300000      7.27400000     -7.96500000
H     -7.52200000      8.01900000     -7.60400000
H     -7.52000000      7.03900000     -8.75800000
O     -5.92000000     -3.28500000      1.95200000
H     -5.83600000     -3.99100000      2.59300000
H     -6.26400000     -3.71400000      1.16800000
O     10.81000000     -6.87900000     -8.72200000
H     10.68100000     -6.44500000     -9.56500000
H     11.70900000     -7.20500000     -8.75500000
O      0.96800000      8.05000000    -12.01400000
H      1.88000000      7.86200000    -11.79200000
H      0.49000000      7.91900000    -11.19500000
O      7.24600000     11.51600000    -10.56100000
H      7.50500000     12.43400000    -10.47600000
H      7.85000000     11.04300000     -9.98900000
O     -7.05900000      8.96300000     14.48000000
H     -6.40800000      9.19100000     15.14400000
H     -6.77800000      9.43400000     13.69600000
O     -2.24600000     13.67500000     -0.97900000
H     -3.12600000     13.36700000     -0.76300000
H     -1.99800000     13.16900000     -1.75200000
O      8.54400000      9.97800000     -8.83500000
H      8.85500000      9.16800000     -9.23800000
H      7.93600000      9.68900000     -8.15400000
O      4.32100000      1.75200000     11.53500000
H      3.66600000      2.05600000     10.90600000
H      5.08000000      1.52500000     10.99800000
O     10.54600000     11.84800000     -8.80900000
H      9.78200000     11.27100000     -8.80800000
H     10.27500000     12.60600000     -8.29100000
O     -5.14100000      1.51100000     -9.73300000
H     -4.99400000      2.09300000     -8.98800000
H     -4.68000000      0.70500000     -9.50200000
O      8.80900000      4.75200000     -9.76100000
H      9.23600000      4.15900000     -9.14200000
H      8.72600000      4.24000000    -10.56500000
O      9.13000000     -6.01400000     13.97600000
H      8.26500000     -5.75700000     13.65600000
H      9.50200000     -6.53700000     13.26600000
O      6.06100000     -5.92900000    -10.61300000
H      6.07100000     -5.01400000    -10.89500000
H      5.87800000     -5.88800000     -9.67400000
O      2.36600000     -5.03500000    -14.92500000
H      2.65300000     -5.85600000    -15.32600000
H      2.36100000     -4.40600000    -15.64600000
O     11.77900000    -13.52800000     -2.34200000
H     11.38100000    -14.33500000     -2.01500000
H     11.05400000    -13.04900000     -2.74300000
O      6.86800000     -2.51800000      7.64700000
H      7.00400000     -1.64700000      8.02000000
H      7.33900000     -2.49800000      6.81400000
O      0.97900000     -5.65400000      1.75600000
H      0.24400000     -5.34000000      2.28200000
H      1.75600000     -5.39000000      2.24900000
O     12.15800000     -0.24200000      7.83300000
H     11.70900000     -0.88400000      8.38200000
H     12.64600000     -0.76800000      7.20000000
O      0.59400000     -5.22800000    -10.29400000
H      1.28000000     -5.87400000    -10.12800000
H      0.78200000     -4.89900000    -11.17300000
O    -13.01000000     -3.01400000      8.63500000
H    -12.54700000     -2.46400000      8.00300000
H    -13.93600000     -2.88600000      8.43100000
O    -13.33700000     -0.99100000      5.68000000
H    -12.86100000     -1.82200000      5.66600000
H    -13.68500000     -0.89900000      4.79300000
O     -2.56300000      0.88300000     -4.41500000
H     -2.84700000      0.80500000     -3.50400000
H     -2.27000000      1.79100000     -4.49800000
O    -12.06600000     -6.77800000     -4.61300000
H    -12.50800000     -6.54200000     -3.79700000
H    -11.18400000     -7.03300000     -4.34200000
O     -5.25800000      4.54400000     11.18900000
H     -5.04200000      4.77300000     10.28500000
H     -5.28500000      3.58800000     11.19500000
O      1.97100000     13.89300000      1.03400000
H      2.70100000     13.75800000      1.63700000
H      1.30500000     13.26800000      1.32100000
O     -6.68300000     -0.90400000    -13.10100000
H     -6.22300000     -1.69400000    -12.81600000
H     -7.57300000     -1.01100000    -12.76500000
O      0.73700000    -10.56200000     -4.77500000
H      0.90700000    -11.15500000     -4.04400000
H      1.59500000    -10.42300000     -5.17600000
O      8.54600000     -7.22500000     -2.16500000
H      8.32600000     -6.84600000     -3.01600000
H      8.08400000     -8.06300000     -2.15000000
O     -8.03700000     -3.68600000     13.89000000
H     -7.10400000     -3.84800000     13.75100000
H     -8.46200000     -4.06000000     13.11800000
O    -13.49100000     -9.91000000      5.99700000
H    -13.60300000    -10.85500000      5.88700000
H    -13.20200000     -9.80700000      6.90400000
O     -8.69700000    -12.86400000     -1.72500000
H     -9.20200000    -12.50600000     -0.99500000
H     -9.24900000    -12.71600000     -2.49300000
O     -4.36000000     15.47200000     -9.33300000
H     -4.37100000     15.46600000    -10.29000000
H     -3.96200000     14.63500000     -9.09300000
O      9.37300000    -12.23900000      1.20600000
H      8.69000000    -12.07200000      0.55700000
H      9.85900000    -11.41600000      1.26000000
O      1.89500000      7.49500000     -0.05300000
H      2.15600000      6.58900000      0.11300000
H      1.01800000      7.42700000     -0.43000000
O      3.18900000      3.29400000    -12.74800000
H      2.90900000      2.78100000    -13.50600000
H      3.99300000      3.72700000    -13.03500000
O     12.00700000      3.47800000    -10.49500000
H     11.70700000      3.60700000     -9.59500000
H     12.81200000      2.96700000    -10.40900000
O     14.45000000      2.34300000     -9.32800000
H     14.76700000      3.24600000     -9.29500000
H     14.16400000      2.15700000     -8.43400000
O     -4.86400000     12.62600000     -0.97600000
H     -5.61500000     12.97200000     -0.49500000
H     -5.24900000     12.15700000     -1.71600000
O      7.05300000     15.29700000     -5.24300000
H      7.85400000     15.81700000     -5.16700000
H      7.14600000     14.61600000     -4.57700000
O      2.84400000      3.17100000     -5.22100000
H      3.40600000      3.77700000     -4.73900000
H      3.42700000      2.75700000     -5.85700000
O      1.65300000     -0.43400000     -7.79800000
H      2.15000000     -0.08100000     -7.06000000
H      0.75100000     -0.47900000     -7.48000000
O    -10.82200000      1.17300000     -5.27800000
H    -10.75000000      0.88800000     -4.36700000
H    -10.03300000      0.83200000     -5.69900000
O     -3.83100000      9.89600000    -10.81500000
H     -3.43000000      9.46500000    -11.57000000
H     -4.48300000     10.48400000    -11.19400000
O     -4.14100000      7.91600000     -0.72700000
H     -4.86600000      7.70300000     -1.31400000
H     -3.74800000      8.70100000     -1.10800000
O      7.46800000      5.62500000      4.57000000
H      7.40500000      6.26300000      3.86000000
H      7.60500000      6.15300000      5.35600000
O     -4.85500000     -6.15500000     -2.02600000
H     -4.01000000     -5.80000000     -1.74900000
H     -4.96400000     -6.94900000     -1.50200000
O     10.65200000     10.53800000      7.33000000
H     10.29300000     11.40800000      7.15200000
H     10.72300000     10.49900000      8.28400000
O     -3.44400000      0.34300000      8.61600000
H     -3.10100000      0.54500000      9.48700000
H     -4.36700000      0.59600000      8.65700000
O     -1.54400000     15.65200000     -4.98500000
H     -1.95100000     16.17500000     -5.67700000
H     -2.06200000     15.84600000     -4.20400000
O    -11.11200000      0.83100000      7.32400000
H    -11.91700000      0.71000000      6.82000000
H    -11.40700000      0.90600000      8.23200000
O      5.02000000     -1.45000000    -14.98300000
H      4.15700000     -1.80400000    -15.19800000
H      5.05100000     -1.46200000    -14.02600000
O     -1.36000000      2.59100000     12.68900000
H     -0.62600000      2.33300000     13.24600000
H     -1.72600000      3.36400000     13.11800000
O      2.13500000      4.39700000     -2.16400000
H      1.23200000      4.10600000     -2.04000000
H      2.45600000      4.56500000     -1.27800000
O      8.07300000     -5.84700000     -5.46000000
H      8.99000000     -5.87500000     -5.73200000
H      7.71900000     -5.07000000     -5.89200000
O    -11.91500000      3.69500000      0.37700000
H    -12.54200000      4.20100000     -0.14000000
H    -11.06000000      3.93500000      0.01900000
O     -1.69800000     -1.62700000    -12.38600000
H     -2.35100000     -1.80300000    -13.06400000
H     -1.76200000     -2.37600000    -11.79300000
O      2.92700000    -11.28600000      9.25800000
H      2.29900000    -12.00400000      9.33700000
H      2.43900000    -10.58600000      8.82500000
O     -7.82600000      5.83400000     11.76500000
H     -7.41900000      6.42300000     11.13000000
H     -7.33000000      5.01900000     11.68800000
O     14.56900000      4.79900000     -5.93500000
H     14.77500000      4.74600000     -5.00200000
H     14.67200000      3.90300000     -6.25500000
O     -0.84200000      7.01800000     -5.58100000
H     -0.98300000      6.86900000     -6.51600000
H     -0.07900000      6.48300000     -5.36500000
O      6.22800000     -6.25400000     13.34300000
H      5.67300000     -6.29300000     14.12200000
H      5.91200000     -5.48900000     12.86200000
O      0.43400000      7.60200000      9.69000000
H      0.74400000      7.97500000      8.86500000
H      0.66700000      8.25400000     10.35100000
O      3.03600000     -8.71300000      6.13200000
H      3.30600000     -8.19200000      6.88800000
H      3.29700000     -9.60700000      6.35100000
O     -1.15700000     -6.39400000    -13.81100000
H     -0.67900000     -5.64900000    -13.44800000
H     -1.80600000     -6.00100000    -14.39400000
O     -3.71400000      4.96400000    -17.25900000
H     -4.32200000      4.27000000    -17.00800000
H     -3.13100000      5.05700000    -16.50500000
O     -7.43600000      5.11400000      1.61700000
H     -7.70000000      5.49700000      2.45300000
H     -7.44700000      4.16900000      1.77300000
O      3.36500000      6.72200000      5.69100000
H      4.12600000      7.30100000      5.64100000
H      2.84200000      6.94500000      4.92200000
O     -8.08400000     11.96200000     -4.35200000
H     -7.25000000     11.49200000     -4.36400000
H     -7.84300000     12.87400000     -4.18900000
O     -7.79400000      0.17200000     -6.46200000
H     -6.99800000      0.39300000     -5.98000000
H     -7.86800000     -0.77900000     -6.38100000
O     13.94700000     10.35400000     -4.90000000
H     13.79600000     10.49600000     -5.83500000
H     13.74500000     11.19700000     -4.49400000
O    -16.23000000     -0.36200000     -2.59600000
H    -15.69500000     -0.21400000     -1.81600000
H    -16.15300000      0.44900000     -3.09800000
O      0.47300000      7.05600000     16.19700000
H      1.36700000      6.78000000     16.39900000
H     -0.07400000      6.32600000     16.48800000
O      3.65800000      5.34700000     12.62800000
H      3.52400000      5.16200000     11.69800000
H      4.17800000      6.15100000     12.63900000
O      8.07000000      7.59400000     -6.56400000
H      7.49400000      7.98100000     -7.22300000
H      8.84200000      8.16000000     -6.55800000
O     15.28300000     -1.94500000      9.97700000
H     15.15700000     -2.32600000      9.10800000
H     14.40600000     -1.93300000     10.36200000
O     14.59100000      8.20700000      7.24800000
H     14.19900000      8.48500000      6.42000000
H     14.82300000      9.02400000      7.69000000
O      8.95800000     -9.05800000     -7.12800000
H      9.81200000     -9.11600000     -6.70000000
H      8.99500000     -8.24200000     -7.62700000
O      8.13700000     -7.24400000     11.46400000
H      7.39200000     -7.27100000     12.06400000
H      7.78000000     -6.87700000     10.65500000
O      5.59600000      0.17300000    -12.61400000
H      6.15200000      0.94600000    -12.52700000
H      4.76000000      0.43400000    -12.22800000
O      9.24800000     -4.81400000     -1.14600000
H     10.04000000     -4.57300000     -1.62700000
H      9.00500000     -5.67000000     -1.49800000
O    -10.33900000      3.75100000      7.26400000
H    -10.39400000      2.85300000      7.58900000
H    -10.83100000      4.26800000      7.90200000
O      0.87500000    -12.40300000      1.13600000
H      0.15900000    -13.02800000      1.02000000
H      1.36600000    -12.44600000      0.31500000
O     -9.82500000    -12.90000000     -4.04900000
H    -10.45900000    -12.33300000     -4.48700000
H     -9.06400000    -12.90200000     -4.63000000
O     -8.60800000     -0.04200000      5.76700000
H     -8.52900000     -0.81500000      6.32600000
H     -9.46700000      0.32200000      5.98200000
O     -8.36800000      6.42300000      5.05200000
H     -8.77500000      5.59900000      4.78800000
H     -8.58700000      7.03500000      4.34900000
O      8.39000000     -1.87600000      2.58700000
H      8.85700000     -2.42600000      1.95800000
H      8.93700000     -1.09600000      2.67500000
O     -8.66500000     10.45100000     10.52300000
H     -7.78900000     10.24500000     10.84900000
H     -8.54800000     11.24900000     10.00800000
O      4.56900000     -2.58900000     -3.29200000
H      3.80400000     -2.98400000     -2.87200000
H      5.28700000     -2.74800000     -2.67900000
O     -6.04100000     -5.27400000    -13.16700000
H     -6.75000000     -4.63100000    -13.14800000
H     -5.64100000     -5.16300000    -14.03000000
O      3.63500000     -7.03100000    -12.58800000
H      3.18500000     -6.43700000    -13.18800000
H      3.60000000     -7.88300000    -13.02200000
O     -1.77900000      1.53200000     -8.86000000
H     -2.65000000      1.85300000     -8.63000000
H     -1.58900000      0.86300000     -8.20200000
O      3.11000000     -6.40800000     -7.08800000
H      3.19900000     -7.20400000     -6.56400000
H      2.51800000     -6.65400000     -7.79900000
O     11.72500000      2.70400000     -4.77600000
H     12.03900000      2.86500000     -3.88600000
H     10.88700000      2.25700000     -4.65600000
O     -8.26600000     -3.90600000    -14.25900000
H     -8.51100000     -4.79200000    -14.52600000
H     -9.06600000     -3.53900000    -13.88200000
O      6.18600000      8.26500000     -8.48300000
H      5.64400000      9.02000000     -8.25600000
H      5.93500000      8.05100000     -9.38200000
O      9.67900000     14.33900000     -3.60800000
H      8.80800000     13.95200000     -3.51400000
H      9.80500000     14.84300000     -2.80400000
O      0.81900000     13.95000000     -2.98200000
H      0.82500000     14.88600000     -2.78400000
H      1.61800000     13.61400000     -2.57600000
O      0.52400000    -12.94100000      3.74100000
H      0.54500000    -12.82300000      2.79100000
H     -0.03900000    -13.70300000      3.87500000
O     -3.01100000      1.07900000     15.52900000
H     -3.30000000      0.83300000     16.40800000
H     -2.23000000      0.54700000     15.37600000
O     -9.08500000     -7.67600000      5.38200000
H     -9.82500000     -7.22000000      4.98100000
H     -9.16800000     -7.49000000      6.31700000
O     -3.20900000      4.97500000     -1.63800000
H     -4.13100000      4.94200000     -1.89400000
H     -3.21000000      4.73800000     -0.71100000
O      6.78200000     -7.99100000      7.25500000
H      6.24100000     -8.76700000      7.40200000
H      6.69900000     -7.81400000      6.31800000
O     -4.09500000     -1.26200000     11.93800000
H     -3.46700000     -1.72300000     11.38100000
H     -3.83100000     -0.34400000     11.88700000
O      9.11000000     -4.64700000      5.82500000
H      9.37400000     -3.72700000      5.84900000
H      8.17200000     -4.62200000      5.63700000
O      1.97900000     -5.84700000     17.16900000
H      1.84900000     -5.53600000     16.27300000
H      2.12100000     -6.78900000     17.07800000
O      4.53200000      5.94000000      2.98000000
H      3.87200000      5.63300000      2.35800000
H      4.72900000      5.17300000      3.51800000
O      7.14000000     13.14300000     -3.43500000
H      6.71200000     13.28700000     -2.59100000
H      7.03600000     12.20600000     -3.59900000
O     -9.33300000     -6.11700000      0.40800000
H    -10.27800000     -6.09200000      0.26100000
H     -9.24100000     -6.35000000      1.33200000
O     -0.91400000     -4.08200000      5.99900000
H     -1.20100000     -3.26000000      6.39800000
H     -0.42800000     -4.52700000      6.69300000
O      6.42400000     -7.78100000    -13.60400000
H      5.77100000     -7.50300000    -12.96100000
H      6.18500000     -8.68300000    -13.81500000
O    -13.05200000      9.58600000      1.29500000
H    -12.87000000     10.36000000      0.76100000
H    -13.97600000      9.39600000      1.13600000
O      6.56500000     11.10700000     -0.54500000
H      7.36000000     11.00600000     -0.02100000
H      6.38700000     12.04700000     -0.53000000
O     11.17100000      8.54000000     -6.22400000
H     11.45100000      7.93100000     -6.90700000
H     11.45700000      8.13200000     -5.40700000
O      2.69900000    -18.63000000      1.63600000
H      1.82600000    -18.98900000      1.47600000
H      2.67700000    -17.76100000      1.23500000
O    -11.81600000      5.22200000      3.23700000
H    -12.24100000      4.55200000      2.70200000
H    -11.68200000      5.95800000      2.63900000
O     -9.99900000    -12.45900000      4.87800000
H    -10.39600000    -12.40400000      4.00800000
H     -9.57900000    -11.60800000      5.00300000
O     16.33900000      2.78500000      0.41900000
H     15.65900000      2.63200000     -0.23700000
H     16.16600000      2.13500000      1.10000000
O     -6.83100000      9.50800000     -6.39300000
H     -7.36900000     10.13300000     -6.87800000
H     -5.93400000      9.70100000     -6.66700000
O     -2.14200000      9.88200000     -1.41300000
H     -1.72000000     10.65500000     -1.78700000
H     -1.48200000      9.19200000     -1.48100000
O     -5.32800000     11.27300000     -3.21100000
H     -5.29500000     12.03600000     -3.78800000
H     -4.61000000     10.71500000     -3.51000000
O      6.07800000     11.46700000      4.71600000
H      6.55100000     10.80100000      4.21700000
H      6.73500000     12.13800000      4.90300000
O      6.80900000      7.11600000      2.31700000
H      6.01900000      6.72600000      2.69200000
H      6.76400000      6.89800000      1.38600000
O     13.44300000      2.83700000      1.46600000
H     12.84700000      2.14200000      1.18800000
H     12.87300000      3.58400000      1.64600000
O     15.56200000      4.30900000     -3.35200000
H     15.94200000      3.44400000     -3.50400000
H     15.13000000      4.23500000     -2.50100000
O     11.34800000      6.39200000      4.98700000
H     10.67000000      7.06500000      5.04900000
H     12.17100000      6.87000000      5.09600000
O     11.63100000     -4.45300000     -2.49100000
H     12.27900000     -3.76600000     -2.64400000
H     12.06700000     -5.25900000     -2.76800000
O      3.68400000     -3.34900000      0.92300000
H      4.17000000     -3.80300000      0.23500000
H      4.19300000     -2.55500000      1.09100000
O     -5.99800000     -2.84100000    -11.16900000
H     -5.36100000     -2.43600000    -10.58000000
H     -6.82700000     -2.79700000    -10.69300000
O    -16.20700000     -6.53800000     -3.32100000
H    -16.32900000     -6.22100000     -2.42600000
H    -16.95100000     -7.12000000     -3.47200000
O     -2.69700000      1.23500000    -16.74900000
H     -2.85800000      0.29100000    -16.73300000
H     -3.12700000      1.56400000    -15.95900000
O     -9.70100000      5.66400000     -0.55300000
H     -8.94200000      5.90500000     -0.02200000
H     -9.43600000      4.85900000     -0.99800000
O      8.49700000     -1.03600000     -0.67100000
H      8.06300000     -0.48400000     -0.02100000
H      8.92500000     -1.72100000     -0.15600000
O     11.76800000      4.97800000      2.38700000
H     11.34000000      5.27200000      3.19100000
H     11.84600000      5.76900000      1.85400000
O     -1.05100000    -14.82900000     -3.75800000
H     -1.38000000    -14.01200000     -4.13200000
H     -1.72100000    -15.09100000     -3.12600000
O      4.25900000     -0.10500000     16.55300000
H      4.13500000      0.84400000     16.57300000
H      5.20100000     -0.22500000     16.67700000
O    -15.21700000     -0.82800000      7.31800000
H    -14.46100000     -0.91500000      6.73800000
H    -15.17200000      0.07400000      7.63600000
O     16.73500000      0.26200000     -2.76800000
H     16.57500000     -0.54900000     -2.28500000
H     17.62500000      0.51500000     -2.52400000
O     -1.06500000     12.05700000     -2.90500000
H     -0.25300000     12.55800000     -2.97700000
H     -1.10100000     11.54200000     -3.71100000
O     -3.01300000     -7.31800000     -5.32900000
H     -2.24800000     -7.55900000     -4.80700000
H     -3.06300000     -6.36500000     -5.25400000
O     11.07700000      5.48100000     11.17600000
H     11.81900000      5.59500000     11.76900000
H     10.30900000      5.68200000     11.71100000
O      9.22500000    -12.78200000      3.96700000
H      9.93400000    -12.14500000      3.88000000
H      8.79100000    -12.77700000      3.11400000
O     -8.85700000      8.10500000      2.89100000
H     -8.67200000      8.97900000      2.54700000
H     -9.67300000      7.84700000      2.46100000
O     11.20600000      3.95900000     -7.21900000
H     11.56900000      3.57300000     -6.42200000
H     10.35600000      3.53200000     -7.32700000
O     14.72100000      1.51000000     -1.50300000
H     14.35500000      0.82800000     -0.94000000
H     15.48300000      1.09900000     -1.91200000
O     10.22300000      7.66300000      0.44200000
H     10.09600000      6.82900000     -0.00900000
H     11.17300000      7.75400000      0.51400000
O     12.79600000      2.62600000      9.00000000
H     13.04600000      1.81700000      8.55200000
H     11.88600000      2.48500000      9.25900000
O      7.19300000     -3.09500000     -1.96400000
H      7.50700000     -2.19300000     -1.89300000
H      7.95800000     -3.63200000     -1.76100000
O     -1.74400000     -2.99400000     11.66200000
H     -0.84500000     -3.31500000     11.59100000
H     -2.28100000     -3.78600000     11.68300000
O     -7.51000000      0.52100000     -3.38800000
H     -7.64300000      1.46700000     -3.43000000
H     -6.74900000      0.36100000     -3.94600000
O     -9.78600000     12.45700000      3.85100000
H     -9.38300000     12.08800000      4.63700000
H    -10.15800000     11.70200000      3.39500000
O      4.93100000    -11.53400000     12.66700000
H      5.75600000    -11.05300000     12.60100000
H      5.01100000    -12.03700000     13.47700000
O     -6.16700000    -11.16500000     -7.79600000
H     -5.77800000    -12.02000000     -7.97800000
H     -5.77600000    -10.89600000     -6.96500000
O     -0.50100000     14.86700000     -9.08100000
H      0.44400000     14.85300000     -9.23300000
H     -0.72900000     15.79700000     -9.07800000
O    -11.37300000      1.01500000     -8.35900000
H    -11.61300000      0.48300000     -7.60000000
H    -10.89200000      1.75500000     -7.99000000
O      1.81100000     16.41800000      0.35400000
H      2.16200000     15.61500000      0.73900000
H      1.06600000     16.12600000     -0.17200000
O    -14.42900000     -2.00200000     -8.71400000
H    -14.92700000     -1.72900000     -7.94400000
H    -14.68100000     -2.91600000     -8.85000000
O      3.18200000     -7.73300000      8.81300000
H      3.57900000     -8.12200000      9.59300000
H      3.40200000     -6.80400000      8.87100000
O     -8.09700000    -14.43800000      4.88200000
H     -8.25200000    -14.63300000      5.80600000
H     -8.67500000    -13.69900000      4.69300000
O      4.42600000      2.72700000      1.57400000
H      4.72100000      2.32800000      0.75500000
H      4.88500000      2.23800000      2.25700000
O     -7.53500000     13.45800000     -0.10100000
H     -7.92800000     14.11400000     -0.67700000
H     -8.24500000     12.84100000      0.07800000
O     12.35000000      6.81700000     -4.15500000
H     12.99700000      6.76200000     -4.85900000
H     12.87000000      6.81100000     -3.35200000
O      4.05900000     13.16100000      3.04300000
H      3.45300000     13.15000000      3.78300000
H      4.84300000     12.71800000      3.36800000
O     12.82200000      7.89400000      0.95700000
H     13.65100000      7.52400000      1.25900000
H     12.77800000      8.75500000      1.37400000
O     -1.43900000      5.46800000    -11.74000000
H     -1.52600000      4.54200000    -11.96600000
H     -0.49500000      5.61000000    -11.66800000
O     16.89400000     -2.38500000      6.56000000
H     17.69900000     -2.40600000      6.04400000
H     16.55500000     -1.49800000      6.43900000
O      7.17400000     -9.89700000     11.80600000
H      8.00600000     -9.48700000     12.04300000
H      7.30500000    -10.20500000     10.90900000
O      9.84900000      6.96800000     13.75700000
H      9.32100000      6.22800000     14.05600000
H      9.38100000      7.30400000     12.99200000
O     -5.74000000     -6.53500000     14.19100000
H     -5.97400000     -6.70200000     13.27800000
H     -5.98500000     -5.62100000     14.33800000
O     13.62600000     -3.51000000      1.38200000
H     13.70700000     -4.19900000      0.72300000
H     13.71400000     -3.96600000      2.21900000
O      4.07300000      1.76200000    -10.73600000
H      3.67900000      2.40500000    -11.32500000
H      3.36800000      1.14100000    -10.55200000
O      3.52800000     11.47600000     13.36800000
H      3.14900000     10.68500000     13.75100000
H      4.45400000     11.43900000     13.60800000
O    -14.80600000      2.14800000     -6.95400000
H    -14.63000000      1.77900000     -6.08900000
H    -15.03100000      1.39200000     -7.49600000
O      1.55300000     -1.57100000    -14.00400000
H      1.73200000     -1.36600000    -14.92200000
H      0.96100000     -0.87700000    -13.71500000
O      2.56900000     -6.59300000     -0.38300000
H      3.41200000     -6.61300000      0.06900000
H      1.98400000     -6.13800000      0.22300000
O      8.35500000     -5.75800000      1.58000000
H      9.29700000     -5.79100000      1.74400000
H      8.18600000     -4.85000000      1.33100000
O      5.64900000     -5.45800000     -8.00200000
H      4.88300000     -5.90500000     -7.64100000
H      5.75500000     -4.68200000     -7.45100000
O    -14.69200000      3.95300000      2.49700000
H    -14.93700000      4.01200000      1.57400000
H    -15.16700000      4.67000000      2.91700000
O     -4.11000000     -0.88700000     -9.34900000
H     -3.58700000     -1.50300000     -9.86300000
H     -3.80800000     -1.01000000     -8.44900000
O      4.61000000    -12.17200000     -3.36300000
H      5.21200000    -12.88000000     -3.13200000
H      4.44000000    -12.29700000     -4.29600000
O     -7.25300000     -6.28100000     -8.81500000
H     -6.64500000     -7.01500000     -8.73000000
H     -7.92600000     -6.44900000     -8.15600000
O      5.41300000     -8.83900000     -7.14400000
H      6.12100000     -9.48100000     -7.19900000
H      4.93500000     -8.93900000     -7.96700000
O     10.72300000     -5.46100000     -6.47700000
H     11.64000000     -5.71200000     -6.36400000
H     10.39200000     -6.05800000     -7.14900000
O     -9.71200000      0.49500000     13.79300000
H    -10.52900000      0.87600000     14.11400000
H     -9.27200000      0.17300000     14.58000000
O     12.65200000     -0.99900000     -9.92100000
H     11.88600000     -0.43300000     -9.82300000
H     13.24200000     -0.72600000     -9.21800000
O     -6.14700000    -10.86700000      9.55400000
H     -5.94000000    -10.20200000      8.89700000
H     -6.51300000    -10.37200000     10.28800000
O      1.11400000    -12.51500000     -9.23300000
H      1.98600000    -12.89000000     -9.11300000
H      1.25100000    -11.77900000     -9.83000000
O     -1.97600000     -7.59000000     -7.85700000
H     -2.62100000     -7.64400000     -7.15200000
H     -1.35600000     -8.29600000     -7.66800000
O     -5.36900000     -8.31700000      6.11300000
H     -5.14700000     -7.52600000      6.60500000
H     -4.59100000     -8.87100000      6.18700000
O      9.19500000     14.56600000      0.00600000
H      9.28300000     15.05500000      0.82400000
H      9.37800000     15.20900000     -0.67800000
O     -6.44900000     -8.43100000     -1.51100000
H     -7.32800000     -8.58900000     -1.16800000
H     -6.55000000     -8.48600000     -2.46100000
O      4.83900000     -8.74600000     10.63300000
H      5.00100000     -9.42400000      9.97700000
H      5.53100000     -8.87200000     11.28200000
O     -8.22000000    -13.56400000     -9.46000000
H     -8.42000000    -13.82000000    -10.36100000
H     -8.29300000    -12.60900000     -9.46100000
O      2.75200000    -10.41900000     13.85700000
H      3.45600000    -10.79400000     13.32700000
H      1.95400000    -10.81700000     13.51100000
O      1.88800000     12.77100000      4.73100000
H      1.89500000     13.40600000      5.44700000
H      1.02300000     12.36500000      4.77900000
O      4.54800000     11.35700000    -11.26900000
H      4.62600000     10.40400000    -11.30000000
H      5.43100000     11.66400000    -11.06200000
O     10.26900000     11.74300000      2.78300000
H      9.74200000     11.33100000      2.09900000
H     10.44300000     12.62500000      2.45300000
O      5.73800000      5.15600000      9.95800000
H      6.31200000      4.45300000      9.65300000
H      4.91000000      5.00300000      9.50400000
O      2.10500000      7.90800000      2.79300000
H      2.94200000      8.33100000      2.60100000
H      1.64700000      7.89000000      1.95300000
O     -2.57500000     10.23700000      3.72400000
H     -2.23300000      9.34900000      3.82700000
H     -2.63400000     10.36300000      2.77700000
O     -6.55700000      7.07100000      9.64700000
H     -6.33700000      6.80100000      8.75500000
H     -5.82000000      7.61600000      9.92000000
O     -0.17100000     -7.57100000      6.02100000
H     -0.02500000     -6.86300000      6.64800000
H      0.44000000     -7.38800000      5.30700000
O     -4.14900000    -12.88200000     -0.58400000
H     -4.95600000    -13.38600000     -0.69400000
H     -4.11400000    -12.68700000      0.35200000
O    -16.56300000     -2.49800000      4.83400000
H    -16.16600000     -3.31800000      5.12600000
H    -16.82900000     -2.05900000      5.64200000
O    -11.93700000      4.32500000     -2.90400000
H    -11.23400000      4.25900000     -3.55100000
H    -11.97900000      5.25700000     -2.69000000
O      1.62200000     13.61800000      8.46800000
H      1.92500000     12.71400000      8.54800000
H      0.94500000     13.70400000      9.14000000
O      2.96400000     12.42000000     -9.17000000
H      2.15400000     12.05300000     -8.81600000
H      3.03000000     12.04900000    -10.05000000
O     15.71000000     -4.70900000     -7.03900000
H     16.54900000     -5.13700000     -6.86800000
H     15.80200000     -4.34600000     -7.92000000
O      2.46000000     -4.69900000     -2.74800000
H      3.26100000     -5.18700000     -2.94100000
H      2.13400000     -5.08700000     -1.93600000
O     12.25200000      2.94500000     -2.03300000
H     11.69500000      2.64700000     -1.31500000
H     13.00700000      2.35700000     -2.01100000
O     -2.58200000    -14.36500000      9.23100000
H     -1.98900000    -14.24300000      8.48900000
H     -2.98200000    -13.50500000      9.36000000
O    -12.92000000      7.59900000      7.48500000
H    -12.46700000      7.19200000      6.74700000
H    -12.26800000      8.17900000      7.87700000
O     -7.44300000     10.95900000     -8.65600000
H     -8.27600000     11.38900000     -8.84900000
H     -6.99100000     10.92000000     -9.49900000
O      6.16000000     12.61600000     12.63200000
H      5.97900000     12.29100000     11.75000000
H      5.56600000     13.35800000     12.74200000
O     -2.01400000    -11.77900000    -13.22800000
H     -2.94500000    -11.55700000    -13.24200000
H     -1.67400000    -11.43800000    -14.05600000
O      5.50500000     -7.32200000      4.57400000
H      4.67600000     -7.72300000      4.31200000
H      5.99600000     -7.23100000      3.75700000
O     -8.83300000      0.03200000    -11.96500000
H     -8.29000000      0.19300000    -11.19400000
H     -8.63700000      0.76200000    -12.55200000
O      3.28300000     -9.55200000    -13.95800000
H      2.88300000    -10.37000000    -14.25400000
H      4.22400000     -9.72700000    -13.96900000
O     -0.79200000     14.59800000      3.34400000
H     -1.16700000     15.06100000      2.59400000
H     -0.44200000     13.78800000      2.97400000
O      9.55200000      1.43500000     12.33400000
H     10.42200000      1.12400000     12.58400000
H      8.95200000      0.78500000     12.69900000
O     -2.59000000     -2.48000000      3.60600000
H     -2.35700000     -1.81100000      4.24900000
H     -1.78100000     -2.97400000      3.47000000
O    -15.72100000     -3.73600000      2.42700000
H    -15.35600000     -3.31400000      1.64900000
H    -15.80600000     -3.02800000      3.06600000
O      8.98600000     -2.65400000     -8.91300000
H      8.93000000     -3.02800000     -9.79200000
H      9.81800000     -2.97800000     -8.56800000
O    -11.34300000    -13.08500000      2.75100000
H    -11.75800000    -13.91400000      2.51500000
H    -12.07400000    -12.48800000      2.91100000
O      9.28600000    -13.06900000     -2.95900000
H      9.02000000    -12.29500000     -3.45600000
H      9.04300000    -13.80700000     -3.51700000
O      2.38300000     -4.33100000      5.85500000
H      1.96000000     -3.53300000      5.53600000
H      2.42900000     -4.90000000      5.08700000
O     -3.69100000     15.77500000     -2.87200000
H     -3.40200000     15.44400000     -2.02100000
H     -4.58600000     15.44800000     -2.96500000
O     -1.33100000     17.92700000      1.79100000
H     -0.98100000     18.43900000      1.06100000
H     -2.19800000     17.65000000      1.49500000
O      6.61400000     13.81200000     -0.80800000
H      7.53500000     14.01100000     -0.64000000
H      6.13300000     14.37000000     -0.19700000
O      4.02500000      4.16100000      6.92500000
H      3.46500000      3.92500000      7.66400000
H      3.70900000      5.02100000      6.64900000
O     13.55100000      7.08000000     -1.65400000
H     13.60000000      6.12500000     -1.68900000
H     13.49300000      7.28300000     -0.72000000
O    -11.57900000     12.76600000      6.98700000
H    -11.46300000     13.51300000      6.40000000
H    -10.89400000     12.14900000      6.72900000
O     11.25000000      1.29700000      0.81600000
H     11.23200000      0.37700000      1.08000000
H     10.58800000      1.36200000      0.12800000
O    -13.68200000     -0.67200000    -10.95200000
H    -13.98200000     -1.20700000    -10.21800000
H    -12.79600000     -0.40400000    -10.70700000
O      1.93200000      4.33900000     15.00700000
H      1.35600000      4.61800000     14.29500000
H      2.74200000      4.83000000     14.86500000
O    -10.81800000     -5.92400000      4.36200000
H    -10.56300000     -5.28200000      3.70000000
H    -11.66800000     -6.24900000      4.06500000
O     -3.16400000     -1.81300000     -6.64000000
H     -3.05400000     -1.73000000     -5.69300000
H     -2.30300000     -2.08300000     -6.95900000
O     -0.43200000     13.65100000     10.41300000
H     -0.33500000     14.35100000     11.05900000
H     -1.21700000     13.17700000     10.69000000
O     -5.73900000     15.32300000      1.05200000
H     -6.04100000     16.18700000      0.77100000
H     -6.44100000     14.72700000      0.78900000
O     18.16900000      4.85600000     -0.40200000
H     17.34000000      4.39000000     -0.29400000
H     18.24000000      5.00100000     -1.34600000
O      9.17300000      1.15200000     -4.95400000
H      8.56700000      1.85800000     -4.72600000
H      9.28000000      0.65700000     -4.14100000
O      5.72300000      5.87400000     15.92800000
H      6.02900000      6.59900000     16.47400000
H      6.51100000      5.56200000     15.48300000
O      9.16800000     10.19800000      0.76900000
H      9.35100000      9.26200000      0.84600000
H      9.80400000     10.51400000      0.12600000
O     -0.98600000     12.03500000      5.01900000
H     -1.68700000     12.56600000      5.39600000
H     -1.44000000     11.32700000      4.56200000
O    -11.55500000     -4.72500000     -7.20100000
H    -10.90700000     -4.04100000     -7.03100000
H    -12.21800000     -4.60200000     -6.52200000
O     -5.12700000      6.14200000     13.74100000
H     -5.23600000      6.32900000     12.80900000
H     -4.20200000      5.91200000     13.83300000
O    -10.51800000      6.51100000     -9.14000000
H    -10.70000000      5.67400000     -9.56700000
H     -9.63600000      6.74200000     -9.43300000
O     -1.37100000    -16.66900000      7.36300000
H     -1.24700000    -15.72600000      7.25600000
H     -2.31800000    -16.77800000      7.45100000
O      3.08200000    -15.34300000      1.18400000
H      3.49100000    -14.56900000      0.79600000
H      3.48800000    -15.42100000      2.04700000
O     -1.97600000     -8.04900000      2.66500000
H     -2.92800000     -8.15000000      2.66300000
H     -1.83300000     -7.12000000      2.48800000
O      1.38800000      4.89900000    -11.13200000
H      2.12600000      4.55000000    -11.63200000
H      1.66900000      4.84100000    -10.21900000
O      8.76500000     -3.26600000     12.26300000
H      8.76600000     -3.28200000     11.30600000
H      9.65900000     -3.50700000     12.50800000
O     -0.79900000      3.78900000     -2.42800000
H     -1.67800000      4.15700000     -2.34200000
H     -0.78700000      3.39900000     -3.30300000
O      6.42900000      1.79500000      3.39700000
H      7.33200000      2.02400000      3.61600000
H      5.89900000      2.44800000      3.85300000
O     13.69800000      5.55300000      7.64600000
H     14.15300000      6.35700000      7.39500000
H     13.55500000      5.64300000      8.58900000
O     -4.03900000      7.05000000     -3.88300000
H     -4.97000000      7.23900000     -4.00700000
H     -4.02200000      6.17100000     -3.50400000
O      7.76200000    -14.89400000     -0.41400000
H      7.15200000    -15.62500000     -0.51200000
H      8.20200000    -14.83400000     -1.26200000
O      0.94900000     10.90400000    -12.64100000
H      0.11500000     11.12200000    -12.22500000
H      1.21100000     10.07900000    -12.23300000
O      4.77600000      7.20600000     -3.98500000
H      4.76100000      8.05300000     -3.54100000
H      4.61900000      7.41500000     -4.90600000
O     -2.50600000     -4.04700000     15.67200000
H     -2.32100000     -3.64100000     16.51900000
H     -2.96200000     -3.36700000     15.17600000
O      2.04400000     -9.55300000    -11.27700000
H      1.20500000    -10.00000000    -11.39200000
H      2.47000000     -9.62000000    -12.13200000
O     -8.30000000     -6.79500000      2.87400000
H     -7.42400000     -6.40700000      2.87600000
H     -8.38900000     -7.19000000      3.74200000
O     -0.28400000     12.13100000      1.44300000
H     -1.18700000     12.17100000      1.13000000
H     -0.01600000     11.22600000      1.28600000
O    -13.68200000     -5.75100000     -2.50200000
H    -13.98500000     -6.59500000     -2.16600000
H    -14.43800000     -5.39100000     -2.96400000
O      3.93700000     10.27600000     -3.21000000
H      3.45600000     10.94000000     -2.71700000
H      4.85800000     10.49700000     -3.07300000
O     -8.60100000     -2.42100000     10.15100000
H     -9.37000000     -1.85200000     10.10900000
H     -8.00100000     -1.96900000     10.74500000
O     -9.09900000      2.96500000     -1.33200000
H     -8.57200000      2.52600000     -1.99900000
H     -9.65300000      2.27300000     -0.97000000
O      6.70500000     -7.76000000      1.89100000
H      7.38900000     -7.09100000      1.85400000
H      6.06700000     -7.48700000      1.23300000
O     -2.25700000     10.48400000      7.30100000
H     -2.99200000     11.08100000      7.15600000
H     -1.57700000     10.79200000      6.70300000
O     -3.24300000     13.71300000      5.56700000
H     -3.21700000     14.61800000      5.87900000
H     -4.17600000     13.52300000      5.46400000
O      6.50000000      7.70900000      9.17700000
H      5.74200000      8.00300000      8.67100000
H      6.29200000      6.80600000      9.41700000
O     14.61300000     -8.73000000     -6.35000000
H     14.95400000     -8.45700000     -5.49800000
H     14.65700000     -9.68600000     -6.33100000
O     -6.25700000     13.40700000      5.72400000
H     -6.60200000     12.53700000      5.92600000
H     -6.57800000     13.59300000      4.84100000
O     -3.23700000     -4.48700000     -5.50600000
H     -3.05700000     -3.78900000     -4.87500000
H     -2.88100000     -4.16000000     -6.33200000
O      7.65200000     -9.63800000     -1.58100000
H      6.84000000     -9.45600000     -1.10900000
H      7.81100000    -10.57000000     -1.43400000
O     -5.72200000    -14.27100000      3.32800000
H     -6.45700000    -14.83400000      3.57100000
H     -5.14000000    -14.84100000      2.82500000
O      2.58300000     -1.68400000      9.98000000
H      2.55500000     -0.73400000      9.86300000
H      2.76600000     -2.02700000      9.10500000
O      0.81200000      0.80200000     16.89800000
H      1.16500000     -0.08000000     17.01200000
H     -0.04900000      0.77100000     17.31500000
O     10.02800000      0.10000000      3.20900000
H     10.06900000      0.44100000      4.10200000
H     10.77600000     -0.49500000      3.14500000
O     -1.15900000     15.96300000      5.89100000
H     -1.26400000     16.84300000      5.52900000
H     -1.13100000     15.39100000      5.12400000
O      8.20200000      5.95800000      7.58600000
H      7.88200000      6.58600000      8.23400000
H      9.14400000      5.90800000      7.74600000
O     10.99600000    -10.80400000      3.79500000
H     10.63700000     -9.96000000      3.52200000
H     11.93600000    -10.64800000      3.88200000
O    -12.52400000      1.59800000     -2.14400000
H    -11.68800000      1.40800000     -1.71900000
H    -12.41700000      2.48000000     -2.50000000
O    -16.26000000      2.16500000     -4.35800000
H    -16.67200000      2.70600000     -3.68400000
H    -16.70800000      2.40700000     -5.16800000
O     -0.22400000      7.35600000     -9.15400000
H     -0.49400000      6.45000000     -9.00300000
H      0.56100000      7.46500000     -8.61700000
O      4.39100000      6.34500000    -13.60400000
H      4.10900000      6.64800000    -14.46700000
H      4.99000000      5.62100000    -13.78900000
O      4.11900000    -15.06700000     -8.46300000
H      4.23700000    -15.79700000     -9.07100000
H      4.16000000    -15.46900000     -7.59600000
O      1.77300000     -3.91900000     -6.76000000
H      2.46100000     -3.33200000     -6.44700000
H      2.20900000     -4.76500000     -6.86200000
O      2.18800000      0.44100000     -5.32800000
H      2.29200000      0.06000000     -4.45600000
H      2.26000000      1.38500000     -5.18700000
O    -12.85800000     11.92700000     -0.01900000
H    -12.89100000     12.08900000     -0.96100000
H    -13.32800000     12.66600000      0.36800000
O     -6.20300000    -14.59300000     -1.33200000
H     -7.04200000    -14.15000000     -1.46300000
H     -6.13700000    -15.20200000     -2.06700000
O      9.23400000      0.68000000    -15.40900000
H      9.63900000      0.63000000    -16.27500000
H      8.29900000      0.56400000    -15.57600000
O     -8.39000000     -5.74000000    -11.05500000
H     -8.88700000     -4.96400000    -10.79900000
H     -7.84500000     -5.93700000    -10.29400000
O      0.53300000     -4.09100000    -13.21700000
H      1.02200000     -4.46400000    -13.95000000
H      0.67400000     -3.14700000    -13.29100000
O     -3.12600000    -12.04300000      6.23700000
H     -3.23300000    -12.12300000      7.18500000
H     -2.87100000    -11.13100000      6.10100000
O     15.58500000      0.69600000      4.91700000
H     15.00900000      1.43600000      4.72800000
H     16.36400000      1.09200000      5.30800000
O    -16.83500000      1.00700000      4.97700000
H    -16.96000000      0.48900000      5.77200000
H    -17.63600000      1.52400000      4.89900000
O    -15.74700000     -1.34800000     -6.47500000
H    -16.39900000     -1.87700000     -6.01400000
H    -15.14200000     -1.06300000     -5.79000000
O      5.56700000      2.90000000    -16.16500000
H      4.80200000      2.59600000    -16.65300000
H      6.09600000      2.11300000    -16.03300000
O     16.16700000      5.32100000      1.66300000
H     16.42700000      4.40000000      1.67500000
H     16.96700000      5.79200000      1.42900000
O     -0.96300000     -8.13000000     16.25700000
H     -1.34200000     -8.58500000     17.00900000
H     -1.65400000     -7.53900000     15.96100000
O      0.43200000    -17.28700000     -1.75100000
H      1.32000000    -17.44400000     -1.43000000
H      0.55100000    -17.02200000     -2.66400000
O     -4.01200000     -0.74400000     17.75500000
H     -3.92800000     -1.36400000     17.03000000
H     -3.11100000     -0.55600000     18.01500000
O     13.90000000      6.64400000     -7.74500000
H     14.10500000      6.09900000     -6.98500000
H     13.02200000      6.36800000     -8.00800000
O      4.58500000      2.35800000     -6.91000000
H      5.13500000      3.13700000     -6.99400000
H      5.20600000      1.64000000     -6.78300000
O     10.95500000     -6.42400000      2.44800000
H     11.46400000     -6.61300000      1.66000000
H     11.53900000     -5.89300000      2.98900000
O     12.77900000     10.78500000     -7.60200000
H     12.28900000     11.53900000     -7.93100000
H     12.10500000     10.16300000     -7.32700000
O      6.97400000      9.56300000      3.13100000
H      7.86900000      9.84700000      2.94300000
H      6.95200000      8.64600000      2.85900000
O     -7.80100000     15.08300000     -5.21900000
H     -8.72700000     15.07100000     -4.97900000
H     -7.79700000     15.32200000     -6.14600000
O     -2.81500000     -3.44100000      8.79700000
H     -2.37600000     -4.29000000      8.84800000
H     -3.69700000     -3.60600000      9.13100000
O      2.65700000     -7.75800000     12.82000000
H      3.23900000     -8.16300000     12.17600000
H      2.55000000     -8.42400000     13.49800000
O     -8.75400000     -5.36100000     -4.95400000
H     -9.03800000     -4.67300000     -4.35200000
H     -7.83200000     -5.50300000     -4.73900000
O      0.95800000      5.01200000     -5.05500000
H      1.62100000      4.43900000     -5.44100000
H      1.23500000      5.11900000     -4.14500000
O     -7.59900000      0.22600000     -9.62800000
H     -7.82100000     -0.30700000     -8.86400000
H     -6.81900000      0.71200000     -9.36200000
O     -9.74300000     -1.86200000     -0.00100000
H     -9.45900000     -1.79800000      0.91100000
H     -8.93400000     -1.98600000     -0.49600000
O     -2.58800000    -11.75300000     -8.18200000
H     -2.12100000    -12.49900000     -8.55800000
H     -2.45600000    -11.04500000     -8.81300000
O     -5.35300000      8.17700000      2.23800000
H     -4.74200000      8.35100000      1.52200000
H     -5.53000000      7.23800000      2.17800000
O     -6.64000000     10.65800000      6.47900000
H     -6.21400000     10.05200000      5.87300000
H     -5.98200000     10.82200000      7.15500000
O     -5.74900000     -4.25900000    -15.93700000
H     -5.99200000     -3.79700000    -16.73900000
H     -6.52200000     -4.19000000    -15.37700000
O      2.24600000      4.24800000      3.05900000
H      2.74300000      3.58800000      2.57600000
H      2.51700000      4.13400000      3.97000000
O      8.49300000    -10.68400000     -4.37800000
H      8.66000000    -10.20400000     -5.18900000
H      8.07400000    -10.04400000     -3.80300000
O      6.07000000      8.40800000      5.48000000
H      6.19900000      9.15400000      4.89300000
H      6.59700000      8.61600000      6.25100000
O     -1.46400000      7.80200000      3.45500000
H     -1.67400000      7.20100000      2.74000000
H     -0.55800000      7.59400000      3.68300000
O      9.36700000      2.40200000     -1.22800000
H      8.83200000      3.13900000     -0.93400000
H      9.14900000      2.30300000     -2.15500000
O     15.16700000     -0.40400000     -5.48700000
H     15.02600000     -1.33700000     -5.32700000
H     15.86100000     -0.15800000     -4.87500000
O     -4.96500000    -12.94000000     -4.94800000
H     -5.35100000    -12.60200000     -4.14100000
H     -4.03200000    -13.02300000     -4.75100000
O      7.22900000     -1.99000000     14.19500000
H      6.53300000     -1.55900000     13.69900000
H      7.66300000     -2.55600000     13.55700000
O    -10.08200000     -1.21600000     -4.02800000
H     -9.18100000     -1.09400000     -3.73100000
H    -10.48600000     -1.76100000     -3.35300000
O      5.61200000      3.93600000    -13.75900000
H      5.70500000      3.54800000    -14.62900000
H      6.32500000      3.55300000    -13.24900000
O     -1.09600000     -1.73900000      7.70200000
H     -1.73300000     -2.22500000      8.22500000
H     -0.55500000     -1.28200000      8.34600000
O     -7.55400000    -16.06400000     -5.29500000
H     -8.15900000    -16.12200000     -6.03400000
H     -7.63000000    -15.15800000     -4.99500000
O     -4.69900000      8.76400000     10.63700000
H     -4.39900000      8.71300000      9.72900000
H     -3.95500000      8.45300000     11.15300000
O     13.29900000     -6.18300000     -6.45300000
H     13.86200000     -5.56400000     -6.91700000
H     13.41100000     -7.00800000     -6.92500000
O    -13.88900000     -5.29100000      4.10800000
H    -14.09100000     -4.99900000      3.21900000
H    -13.93100000     -6.24600000      4.06200000
O     -2.42700000      7.08600000     11.78400000
H     -1.90500000      6.56900000     11.17100000
H     -2.35900000      6.61500000     12.61400000
O      4.93300000      8.88500000     -0.24400000
H      4.46500000      9.24000000      0.51100000
H      5.49400000      9.60300000     -0.53800000
O     -6.93800000      6.33200000     -0.74500000
H     -6.90300000      5.82700000      0.06700000
H     -6.78000000      7.23600000     -0.47200000
O     -3.48800000     -8.93900000    -13.98900000
H     -2.88200000     -8.77600000    -14.71200000
H     -3.02600000     -8.62300000    -13.21300000
O      0.61200000     16.86200000     -4.10700000
H      0.06400000     16.16300000     -4.46400000
H     -0.00900000     17.47400000     -3.71100000
O     -4.07100000     -9.56900000     -0.83200000
H     -4.86100000     -9.04600000     -0.97000000
H     -3.88500000     -9.95200000     -1.68900000
O      1.02900000      9.46700000     -2.97800000
H      1.91800000      9.47400000     -3.33200000
H      0.46600000      9.58600000     -3.74300000
O      4.47700000      1.89200000     -1.27300000
H      5.02100000      1.35100000     -1.84600000
H      4.03600000      2.50000000     -1.86700000
O      5.20500000     -4.99400000     -0.78500000
H      5.09000000     -5.39600000     -1.64600000
H      5.97200000     -4.43100000     -0.88400000
O      6.27300000     -7.78200000     -4.71900000
H      6.06700000     -8.28200000     -5.50900000
H      6.85100000     -7.08200000     -5.02300000
O      4.24800000     -3.73800000      7.77100000
H      5.13000000     -3.39300000      7.63500000
H      3.86200000     -3.76300000      6.89500000
O    -12.12500000     -3.50100000      5.76600000
H    -12.64600000     -4.26600000      5.52100000
H    -11.25700000     -3.85600000      5.96000000
O     13.96900000     -1.42700000      6.23800000
H     14.27700000     -2.27900000      5.92800000
H     14.49500000     -0.79100000      5.75200000
O      0.75100000      1.77500000     14.43900000
H      0.63200000      1.37900000     15.30200000
H      1.41900000      2.44700000     14.57400000
O     -3.44500000    -11.79700000      9.00300000
H     -4.35800000    -11.59100000      9.20600000
H     -2.96100000    -11.01100000      9.25200000
O      9.93500000     -3.13000000     -4.78800000
H     10.75400000     -2.92800000     -4.33500000
H     10.04800000     -4.03000000     -5.09500000
O      1.12600000      9.57300000     11.40200000
H      1.94300000     10.04600000     11.24200000
H      1.13600000      9.38700000     12.34000000
O      7.52500000    -10.18500000      3.30100000
H      8.45200000    -10.04000000      3.48800000
H      7.25200000     -9.40400000      2.82000000
O      0.54700000      7.65400000    -15.40200000
H      0.87000000      6.84500000    -15.80000000
H      0.84500000      7.60900000    -14.49400000
O      4.06600000     16.61900000     -1.26600000
H      3.27100000     16.98200000     -0.87600000
H      4.01200000     16.86300000     -2.19000000
O     -8.43600000      6.49500000     14.54500000
H     -8.02400000      7.35700000     14.60400000
H     -8.11900000      6.13400000     13.71700000
O     -2.13900000     -9.50300000     -9.86900000
H     -2.32200000     -8.71200000    -10.37700000
H     -1.19000000     -9.49200000     -9.74400000
O      4.40500000     -5.54800000     10.10700000
H      3.79500000     -5.46000000     10.83900000
H      4.30400000     -4.73500000      9.61200000
O     -7.14200000     -9.47500000     12.09800000
H     -7.73500000     -9.77700000     12.78600000
H     -7.14000000     -8.52200000     12.18400000
O    -11.33700000      8.93000000    -11.37600000
H    -10.46000000      9.11600000    -11.71000000
H    -11.19700000      8.67800000    -10.46300000
O      9.77700000      3.32800000    -12.03900000
H      9.88200000      3.52900000    -12.96900000
H     10.65000000      3.45000000    -11.66700000
O      0.30700000     -3.60500000     14.60800000
H      0.91800000     -4.29500000     14.34900000
H     -0.36000000     -4.05800000     15.12400000
O      4.92400000    -13.09200000      0.98000000
H      4.72800000    -12.37100000      1.57800000
H      5.58300000    -13.61300000      1.43900000
O     12.05200000     11.58500000      4.98600000
H     11.31200000     11.69800000      4.39000000
H     11.68500000     11.12100000      5.73800000
O     -5.05200000     -9.19600000     -5.46900000
H     -4.44500000     -9.37700000     -4.75100000
H     -4.54600000     -8.66400000     -6.08300000
O     -4.51200000     16.03700000      3.47900000
H     -3.69400000     15.54000000      3.46200000
H     -4.99300000     15.73300000      2.70900000
O     11.06900000      6.66800000     -8.13800000
H     10.55400000      6.56500000     -8.93900000
H     10.99000000      5.82400000     -7.69300000
O      2.25700000     -5.61500000     14.53100000
H      2.32100000     -6.45700000     14.08100000
H      2.99700000     -5.10800000     14.19800000
O      7.67100000     15.12900000      2.44200000
H      7.95300000     15.72800000      3.13300000
H      6.74900000     15.34300000      2.30100000
O     -3.61500000      4.00000000     15.27100000
H     -4.33400000      4.09500000     15.89500000
H     -3.57300000      3.06000000     15.09500000
O     -0.92900000     -0.69900000     14.20000000
H     -0.23300000     -0.12200000     13.88500000
H     -0.89200000     -1.45900000     13.62000000
O    -13.81000000      0.49500000     -5.01800000
H    -12.88500000      0.35600000     -4.81900000
H    -14.11200000      1.10400000     -4.34400000
O      8.16600000    -11.25200000     -8.97900000
H      8.46800000    -10.58600000     -8.36200000
H      7.95800000    -10.76400000     -9.77600000
O     -0.66100000     -2.96900000     -7.55800000
H     -1.16500000     -3.77100000     -7.69600000
H      0.20600000     -3.27400000     -7.28900000
O      9.29000000     -3.36900000     15.86900000
H      9.09200000     -4.23100000     15.50300000
H      8.95700000     -2.75100000     15.21800000
O     -3.81000000      8.25100000      8.07200000
H     -3.27900000      8.95000000      7.69100000
H     -3.26300000      7.46900000      7.99900000
O    -11.27000000      7.22800000      1.55500000
H    -11.72500000      7.92000000      1.07500000
H    -10.96700000      6.62500000      0.87700000
O    -15.65100000      6.90700000     -3.97900000
H    -15.04300000      6.70900000     -4.69000000
H    -15.11200000      6.88300000     -3.18800000
O     -6.51600000      7.60300000     -4.35700000
H     -7.42800000      7.33800000     -4.23500000
H     -6.52100000      8.11200000     -5.16800000
O     11.91700000    -11.93500000     -4.88100000
H     11.66400000    -12.80600000     -4.57500000
H     11.91500000    -12.00700000     -5.83500000
O     -5.62500000     -3.69600000     -7.75600000
H     -5.27500000     -2.90100000     -8.15800000
H     -4.99600000     -4.37900000     -7.98800000
O     -9.94000000     12.12100000      0.24800000
H    -10.67800000     12.00700000     -0.35100000
H     -9.45100000     11.30100000      0.18400000
O      8.71800000    -13.99100000      6.32500000
H      8.53000000    -13.46700000      7.10400000
H      8.67800000    -13.36700000      5.60100000
O      4.38800000    -15.15900000      4.21300000
H      5.06200000    -15.53000000      4.78200000
H      3.56200000    -15.46500000      4.58800000
O     14.84400000     -0.35200000     -8.48100000
H     14.86100000      0.53000000     -8.85300000
H     15.20400000     -0.24700000     -7.60000000
O      5.51800000      6.18200000    -10.54100000
H      6.25200000      6.66500000    -10.92100000
H      5.65500000      5.27700000    -10.82200000
O     -4.30700000    -15.78300000     -6.82600000
H     -3.77600000    -15.03400000     -6.55600000
H     -4.99000000    -15.40500000     -7.38000000
O      4.40300000     12.00700000      7.16800000
H      4.89500000     11.56100000      6.47800000
H      4.60100000     12.93500000      7.04300000
O    -15.39700000      9.27500000     -0.24800000
H    -16.23100000      9.32000000     -0.71700000
H    -14.73400000      9.39600000     -0.92700000
O      5.46300000     12.07700000      9.92100000
H      5.04100000     11.80900000      9.10500000
H      6.11600000     12.72300000      9.65100000
O     -4.96900000     -1.99000000      5.09300000
H     -4.19800000     -2.26600000      4.59700000
H     -5.32800000     -2.80300000      5.44800000
O     -4.27200000      9.26600000     -8.16300000
H     -3.80200000      8.43700000     -8.07900000
H     -4.23200000      9.47100000     -9.09700000
O    -14.18400000     -7.68400000      0.90900000
H    -14.37600000     -7.74800000     -0.02700000
H    -14.65500000     -8.42000000      1.30100000
O     -7.23300000     -2.54400000     -6.12000000
H     -7.33600000     -3.19500000     -5.42600000
H     -6.43100000     -2.80300000     -6.57400000
O     -7.24000000     13.64400000      3.31100000
H     -7.45100000     14.55300000      3.09700000
H     -8.02900000     13.15400000      3.08000000
O      4.78700000     10.75400000     -7.82200000
H      5.34900000     11.37400000     -7.35900000
H      4.16900000     11.30400000     -8.30400000
O     10.86500000      0.08000000     -6.76400000
H     10.07900000      0.31600000     -6.27300000
H     10.78400000      0.55800000     -7.58900000
O     -6.53600000      9.01600000     -1.99500000
H     -6.01100000      9.76200000     -2.28500000
H     -6.46900000      8.38300000     -2.71000000
O     -7.75500000      1.41700000     12.00200000
H     -8.53800000      1.14700000     12.48200000
H     -7.40100000      2.14500000     12.51200000
O      5.53000000    -10.55100000      7.83700000
H      4.96800000    -11.23500000      8.20000000
H      5.67100000    -10.81400000      6.92700000
O     -4.56100000      2.94700000      3.98900000
H     -4.29000000      3.42600000      4.77200000
H     -5.06800000      2.20800000      4.32400000
O    -14.19200000      9.65000000     -2.83100000
H    -13.83800000     10.52000000     -3.01600000
H    -14.80100000      9.48100000     -3.55000000
O      1.39700000     -0.13700000     12.43700000
H      1.50300000      0.60000000     13.03900000
H      2.28800000     -0.45600000     12.29100000
O      8.46700000     -3.66900000      9.61000000
H      7.93200000     -3.30600000      8.90500000
H      8.40600000     -4.61700000      9.49400000
O      9.69200000    -10.12300000      7.17800000
H      9.98800000    -10.95900000      6.81700000
H      9.93800000     -9.47600000      6.51800000
O     10.11600000     -0.17700000     -2.95600000
H     11.03000000     -0.34200000     -2.72500000
H      9.62900000     -0.36900000     -2.15500000
O     -8.57500000     -2.37300000      7.39400000
H     -8.64400000     -3.26200000      7.04700000
H     -8.69300000     -2.47500000      8.33900000
O      4.48100000      3.19100000     13.91200000
H      4.23400000      4.08100000     13.65900000
H      4.49000000      2.70100000     13.09000000
O      3.32300000     16.80700000      5.74500000
H      2.67300000     16.65900000      6.43200000
H      2.83800000     17.25100000      5.04900000
O      3.20300000     -9.86000000     -5.63800000
H      3.53500000     -9.20100000     -6.24700000
H      3.68400000    -10.65700000     -5.86200000
O     -1.37600000    -13.98100000      1.12400000
H     -1.65000000    -14.73900000      0.60700000
H     -0.94500000    -14.35800000      1.89100000
O     -6.45600000      3.56600000      6.17300000
H     -7.07300000      3.45000000      5.45000000
H     -6.38700000      4.51400000      6.27900000
O     -9.40600000     -6.72900000     -7.29300000
H     -9.94400000     -5.96400000     -7.50100000
H     -9.02800000     -6.52900000     -6.43600000
O      3.90200000      8.01200000      8.24800000
H      3.58700000      7.72000000      7.39200000
H      3.10700000      8.21500000      8.73900000
O     -6.91400000     -6.59100000     11.39000000
H     -7.67100000     -6.03600000     11.58100000
H     -6.91200000     -6.67300000     10.43600000
O    -11.35800000      6.19900000      5.68600000
H    -11.53000000      5.96000000      4.77500000
H    -11.09400000      5.38000000      6.10400000
O     -5.32500000     11.84700000      2.46900000
H     -5.81000000     12.66400000      2.58100000
H     -4.56000000     11.94300000      3.03700000
O    -12.04900000     -5.93100000      0.96400000
H    -12.46000000     -5.11200000      0.68600000
H    -12.77900000     -6.54200000      1.06500000
O      1.73200000      8.06300000     -7.43700000
H      2.52700000      7.68700000     -7.81500000
H      1.98300000      8.30700000     -6.54600000
O      6.37000000     -4.96100000      5.88600000
H      5.77900000     -5.33500000      6.54000000
H      6.04700000     -5.29700000      5.05100000
O     14.01100000     -5.01100000      3.71200000
H     13.21200000     -4.91300000      4.23000000
H     14.71900000     -4.97000000      4.35500000
O      9.05800000     -7.41900000      5.65200000
H      9.19500000     -6.47200000      5.62200000
H      8.46600000     -7.55200000      6.39300000
O      5.53100000     -1.44500000      1.38300000
H      5.80900000     -1.13300000      2.24500000
H      5.80100000     -0.75300000      0.78000000
O      9.70600000      5.77200000     -3.30400000
H     10.00800000      5.51400000     -2.43300000
H     10.43600000      6.26900000     -3.67400000
O      2.35800000    -13.56400000      6.68900000
H      1.56000000    -13.03500000      6.68400000
H      2.23700000    -14.18700000      5.97200000
O    -13.61200000     -8.25100000     -1.73500000
H    -13.77100000     -9.13300000     -2.07300000
H    -12.66600000     -8.13000000     -1.81800000
O     16.15000000      2.07600000     -4.79100000
H     16.50800000      1.43400000     -4.17800000
H     16.87900000      2.28100000     -5.37700000
O     12.34900000     -1.24500000      3.28200000
H     12.94100000     -1.99100000      3.17500000
H     12.81500000     -0.65300000      3.87300000
O     -4.71500000     12.31600000     12.71800000
H     -4.19600000     12.81600000     13.34800000
H     -4.07000000     11.81800000     12.21600000
O     -0.73300000      0.12900000     -6.35900000
H      0.02900000      0.19300000     -5.78300000
H     -1.46800000      0.41500000     -5.81600000
O     14.76500000      3.81600000     10.58300000
H     13.99000000      3.41700000     10.18600000
H     14.54700000      4.74500000     10.65300000
O      0.90200000    -16.50100000     -4.25000000
H      0.28600000    -15.84800000     -3.91700000
H      0.50500000    -16.80900000     -5.06500000
O      1.71400000      1.39700000      9.07400000
H      1.29800000      2.09100000      9.58500000
H      0.99000000      0.83900000      8.79100000
O     14.30700000     -0.87000000      0.39800000
H     13.96500000     -1.71700000      0.68600000
H     14.80500000     -0.54600000      1.14800000
O      7.97800000     -5.69200000    -12.69100000
H      7.41800000     -6.38700000    -13.03600000
H      7.76400000     -5.65300000    -11.75900000
O     11.61500000     13.56000000      1.45700000
H     12.40400000     13.12600000      1.78200000
H     11.93300000     14.16200000      0.78300000
O    -10.40900000     -3.03700000    -12.88500000
H    -10.62800000     -2.91800000    -11.96100000
H    -11.14100000     -3.54000000    -13.24200000
O      6.14500000      3.32300000    -10.01200000
H      6.19500000      3.52100000     -9.07700000
H      5.37600000      2.75900000    -10.09600000
O    -16.38000000     -0.15200000      2.26900000
H    -15.46700000     -0.43000000      2.20000000
H    -16.40400000      0.39700000      3.05400000
O      2.27600000      2.29300000      5.14700000
H      2.61000000      2.87500000      5.83000000
H      1.34900000      2.18500000      5.35700000
O    -11.41200000    -12.62300000      7.18000000
H    -11.03200000    -12.63900000      6.30100000
H    -10.86800000    -12.00200000      7.66400000
O    -10.00600000      6.24300000     10.25000000
H     -9.87900000      6.93200000      9.59700000
H     -9.24000000      6.30800000     10.82000000
O     -7.31200000     10.07300000      1.94400000
H     -6.74400000     10.82500000      2.11000000
H     -6.72400000      9.31800000      1.97300000
O     -6.50500000      3.51800000     13.75700000
H     -6.05700000      4.35500000     13.62900000
H     -7.09700000      3.67400000     14.49300000
O    -14.72300000      6.54000000      4.41500000
H    -13.79800000      6.29100000      4.41500000
H    -14.71800000      7.47800000      4.60900000
O      1.16300000     16.91100000      3.50600000
H      0.50800000     17.43500000      3.04400000
H      1.00000000     16.01400000      3.21700000
O      5.34300000     14.43800000      6.55900000
H      4.95800000     15.00900000      5.89400000
H      5.99700000     14.98500000      6.99400000
O     -3.93700000    -16.02300000      1.55400000
H     -4.35300000    -16.14300000      0.70100000
H     -3.44900000    -16.83400000      1.69900000
O     -4.35600000      4.27200000    -14.09700000
H     -4.53400000      3.63700000    -14.79100000
H     -3.40500000      4.25200000    -13.99200000
O     -2.05800000     -7.41400000     10.86800000
H     -1.93200000     -8.26800000     10.45500000
H     -1.87100000     -7.56700000     11.79500000
O     10.46500000     -5.72800000    -11.33400000
H     10.74200000     -4.81200000    -11.33000000
H      9.65800000     -5.73300000    -11.84800000
O     -4.49800000      5.50500000     -8.03700000
H     -4.94800000      5.23800000     -8.83800000
H     -3.86500000      6.16200000     -8.32500000
O     -6.69000000      1.77400000    -12.93700000
H     -6.57300000      0.85400000    -12.70300000
H     -6.33200000      2.25800000    -12.19300000
O     12.65100000      0.36800000     12.53500000
H     12.60600000     -0.37700000     11.93600000
H     13.45400000      0.82700000     12.28700000
O     -6.92900000     -7.93700000      8.70400000
H     -7.86200000     -7.87400000      8.49600000
H     -6.52600000     -8.26100000      7.89800000
O    -10.22600000     -9.63300000      9.52100000
H    -10.16200000     -9.79400000     10.46300000
H     -9.61500000    -10.25700000      9.13000000
O     11.97500000      8.10000000      9.94300000
H     11.55000000      7.33200000      9.56000000
H     11.25900000      8.71500000     10.10200000
O      5.53600000      7.22500000     12.93900000
H      5.47400000      8.16600000     12.77600000
H      6.44600000      7.00700000     12.74200000
O     -8.45400000      9.03200000    -12.28000000
H     -8.66300000      9.50800000    -13.08300000
H     -7.72100000      8.46600000    -12.52000000
O     -9.76100000     -4.24000000     -2.75400000
H     -8.95500000     -4.42900000     -2.27300000
H    -10.24300000     -5.06700000     -2.74700000
O     -7.65200000    -13.18400000     -5.83100000
H     -6.70700000    -13.27400000     -5.70700000
H     -7.77600000    -13.24400000     -6.77900000
O     -6.38800000      1.45300000      8.00100000
H     -7.25400000      1.12500000      7.75600000
H     -6.10400000      1.96500000      7.24400000
O     10.08700000     13.30400000     -6.19400000
H     10.15600000     13.61400000     -5.29100000
H      9.90700000     12.36800000     -6.11200000
O     -3.08000000    -14.45500000      4.41100000
H     -2.87100000    -13.70500000      4.96900000
H     -3.82300000    -14.16100000      3.88300000
O    -14.15100000      0.12100000     -0.27400000
H    -13.68900000      0.40500000      0.51500000
H    -13.69500000      0.56200000     -0.99000000
O     -3.25300000    -14.87000000     -2.21600000
H     -3.38300000    -14.09600000     -1.66800000
H     -4.12700000    -15.24900000     -2.30600000
O      7.14200000     -0.66400000     16.56400000
H      7.89300000     -0.08300000     16.68000000
H      7.36100000     -1.18900000     15.79500000
O     -6.32900000     11.24500000    -11.37500000
H     -5.88600000     11.67300000    -12.10800000
H     -7.26100000     11.39700000    -11.53600000
O    -11.41400000     13.81700000      2.21400000
H    -11.58200000     13.11000000      1.59100000
H    -10.72900000     13.47200000      2.78700000
O    -11.01400000     10.33600000      3.14200000
H    -11.50900000      9.92400000      2.43300000
H    -11.13900000      9.75300000      3.89100000
O     -6.11300000    -12.16900000      5.57800000
H     -5.23900000    -12.08900000      5.96100000
H     -6.03700000    -12.89200000      4.95600000
O    -10.14300000     -4.04900000      2.74200000
H     -9.63500000     -3.23800000      2.75400000
H     -9.60200000     -4.66200000      2.24400000
O      7.24700000      2.31200000    -12.17300000
H      8.13500000      2.66700000    -12.14900000
H      6.86300000      2.57000000    -11.33500000
O     14.57300000     -5.61000000     -0.34700000
H     15.46000000     -5.94500000     -0.47700000
H     14.07100000     -6.36900000     -0.05100000
O    -13.68700000      4.45300000     -7.71900000
H    -13.27300000      4.12000000     -8.51500000
H    -13.95500000      3.66700000     -7.24200000
O     -8.75100000      3.59400000      4.80200000
H     -9.03400000      3.18400000      3.98500000
H     -9.45400000      3.40300000      5.42300000
O     -9.84500000      4.47300000     -5.01600000
H     -9.95800000      4.01600000     -5.85000000
H     -9.54400000      5.34800000     -5.26100000
O     -2.77800000     15.09200000      1.24000000
H     -2.23500000     14.91900000      0.47200000
H     -3.61900000     15.37400000      0.88100000
O      6.43500000      3.80500000     -0.65300000
H      6.32000000      4.67700000     -1.03100000
H      5.61200000      3.35300000     -0.84000000
O    -10.32200000      4.28500000    -10.78000000
H    -10.51300000      4.51000000    -11.69100000
H    -11.07300000      3.76100000    -10.50100000
O     -6.01000000    -11.98000000     -2.58400000
H     -5.42300000    -12.03100000     -1.83000000
H     -6.88700000    -12.06900000     -2.21100000
O     11.01100000     11.52500000     -0.90300000
H     10.90000000     12.45100000     -0.68900000
H     10.48700000     11.39700000     -1.69400000
O    -14.30900000      5.63100000      9.22300000
H    -15.18700000      5.29800000      9.40800000
H    -14.07700000      5.24100000      8.38100000
O     -3.12300000      2.33200000      6.27500000
H     -3.38100000      1.96700000      7.12100000
H     -2.76500000      1.58800000      5.79200000
O     10.40600000     10.36400000     10.40400000
H     10.91700000     10.26900000     11.20700000
H     10.38800000     11.30700000     10.24100000
O     -9.50400000     -7.22000000      8.36500000
H    -10.37300000     -6.81900000      8.35500000
H     -9.61400000     -8.02000000      8.87700000
O     14.54300000     -3.06600000     -8.81700000
H     13.63000000     -3.25500000     -8.59700000
H     14.58400000     -2.11100000     -8.86500000
O     -4.11300000      2.40800000     -7.52500000
H     -4.07200000      3.21700000     -7.01500000
H     -4.52800000      1.77600000     -6.93800000
O      2.18400000     16.70900000     -7.27200000
H      1.92000000     16.38200000     -6.41200000
H      3.14000000     16.72500000     -7.23900000
O     -0.45400000     16.00700000     -1.35200000
H     -1.11300000     15.31800000     -1.43500000
H     -0.95000000     16.78300000     -1.09500000
O     -0.08100000      1.34300000    -16.69000000
H     -0.18000000      1.88800000    -17.47100000
H     -0.97800000      1.14400000    -16.42200000
O     -3.05800000     -3.22900000    -10.39400000
H     -3.66400000     -3.90400000    -10.69900000
H     -2.39700000     -3.70700000     -9.89400000
O    -10.48600000      0.74800000     -0.43400000
H    -10.86400000      0.93100000      0.42600000
H    -10.32500000     -0.19600000     -0.42900000
O     14.45700000     -7.86300000      5.14200000
H     13.60000000     -7.43700000      5.13200000
H     14.85200000     -7.58600000      5.96900000
O      3.76800000     -3.82700000     13.26600000
H      4.58700000     -3.60600000     12.82200000
H      3.54200000     -3.03800000     13.75800000
O     -2.84800000     10.67200000      1.12800000
H     -3.77800000     10.88600000      1.19700000
H     -2.67100000     10.67500000      0.18700000
O     -1.87500000      3.09000000    -13.33600000
H     -2.46400000      2.43200000    -12.96600000
H     -0.99800000      2.73900000    -13.18200000
O      4.45200000     -6.52100000     -3.03000000
H      3.74500000     -7.16600000     -2.99800000
H      5.10700000     -6.91200000     -3.60800000
O      0.08400000    -11.66800000      6.05900000
H     -0.43200000    -10.90100000      5.81000000
H      0.40700000    -12.01900000      5.22900000
O      8.08200000      9.38900000      7.22800000
H      8.18900000     10.33000000      7.36700000
H      7.84800000      9.04500000      8.09000000
O    -11.67500000      0.04200000    -13.83300000
H    -11.44800000     -0.83000000    -13.51000000
H    -12.58700000     -0.03700000    -14.11400000
O     -5.52300000     12.75200000     -7.60800000
H     -4.79900000     12.87900000     -8.22200000
H     -6.08600000     12.10500000     -8.03200000
O     -5.37300000     -3.87600000     13.23100000
H     -4.69100000     -4.37400000     12.78100000
H     -4.98900000     -3.00900000     13.36300000
O     -3.99900000    -16.38200000      6.26100000
H     -4.93900000    -16.52300000      6.14900000
H     -3.77200000    -15.73400000      5.59400000
O     12.09900000     -5.46100000      5.41200000
H     11.14700000     -5.39000000      5.48400000
H     12.41800000     -5.30700000      6.30100000
O     -0.62500000    -14.07000000      7.23700000
H     -0.13600000    -13.88500000      8.03900000
H     -0.63700000    -13.23700000      6.76600000
O     -2.92200000    -10.28900000     -3.59800000
H     -2.34900000     -9.62800000     -3.98700000
H     -2.46100000    -11.11600000     -3.73800000
O     -0.64500000      4.66800000     -8.29900000
H     -0.87300000      4.05300000     -8.99600000
H      0.29100000      4.52900000     -8.15400000
O    -10.00900000     -7.96100000     -3.41600000
H     -9.45400000     -8.55100000     -3.92500000
H     -9.81900000     -8.17900000     -2.50400000
O      9.08000000      7.74200000    -10.26600000
H      8.95900000      6.79700000    -10.17300000
H      9.49500000      7.84700000    -11.12200000
O     -6.35800000      0.36300000      4.39400000
H     -7.07200000      0.42300000      5.02900000
H     -5.91800000     -0.46100000      4.60600000
O      0.74500000      1.17800000    -10.16300000
H      1.17200000      0.75000000     -9.42200000
H     -0.13800000      1.37400000     -9.85100000
O     -6.79500000     -0.96500000     11.70400000
H     -5.85000000     -0.85500000     11.59500000
H     -7.10000000     -0.11400000     12.01900000
O     12.65200000     -2.01200000     10.73200000
H     12.51500000     -2.40000000      9.86800000
H     12.19100000     -2.59800000     11.33300000
O      7.85100000      8.09800000     -3.59000000
H      8.30800000      7.45300000     -3.05100000
H      7.50800000      7.59300000     -4.32800000
O      0.96800000     10.63900000     -8.06000000
H      1.14300000      9.70900000     -7.91500000
H      0.01700000     10.71800000     -7.98900000
O      6.92800000     -5.90900000      9.36500000
H      6.96800000     -6.60800000      8.71100000
H      6.02500000     -5.93100000      9.68300000
O     11.66900000      4.04500000      5.96400000
H     11.73300000      4.99500000      5.87300000
H     12.35900000      3.81700000      6.58700000
O     -1.86500000     15.10100000      8.33400000
H     -1.82100000     14.66100000      7.48600000
H     -1.35600000     14.54200000      8.92100000
O     15.60600000      3.72800000      6.38800000
H     14.92900000      4.25400000      6.81300000
H     15.18200000      3.38000000      5.60400000
O     -7.60200000     14.27800000     -8.82800000
H     -7.04400000     13.99200000     -8.10500000
H     -8.42000000     13.79700000     -8.70400000
O     -1.22500000     11.25300000    -10.83700000
H     -1.28600000     11.96600000    -10.20200000
H     -1.84300000     10.59500000    -10.51900000
O     -0.65600000      7.42200000     -1.57400000
H     -1.09700000      6.73000000     -2.06600000
H     -0.18500000      7.92600000     -2.23800000
O      2.66000000      4.87600000      9.37100000
H      2.03300000      4.16900000      9.52600000
H      2.12700000      5.67100000      9.36000000
O     11.26900000     -7.91700000     -1.72700000
H     10.40000000     -8.10500000     -2.08300000
H     11.84100000     -8.56600000     -2.13700000
O     -3.09200000     -5.44100000    -15.97400000
H     -2.65100000     -4.94100000    -16.66100000
H     -4.01300000     -5.19100000    -16.05000000
O     -5.76400000     -3.57000000      9.69800000
H     -6.56700000     -3.94400000      9.33600000
H     -6.03400000     -3.17900000     10.52900000
O     -5.77100000    -14.06200000     -8.51100000
H     -6.65500000    -14.29300000     -8.79500000
H     -5.20000000    -14.41800000     -9.19200000
O     -1.35700000      3.43300000     -4.99400000
H     -2.12500000      3.54200000     -5.55500000
H     -0.71300000      4.04800000     -5.34600000
O     15.27000000     -7.22200000      2.19800000
H     15.76400000     -7.78400000      2.79500000
H     14.71500000     -6.69300000      2.77100000
O     -4.67000000     11.69500000      8.24400000
H     -4.87500000     12.61700000      8.09100000
H     -3.99300000     11.70800000      8.92000000
O      5.23800000     15.28200000      1.53500000
H      4.65500000     14.52300000      1.53000000
H      4.65700000     16.03200000      1.41000000
O     -2.39800000     11.21700000     14.66100000
H     -1.90000000     10.77800000     13.97100000
H     -1.78900000     11.86000000     15.02400000
O    -17.00800000     -3.62600000     -4.74600000
H    -16.35900000     -3.25300000     -4.14800000
H    -17.34800000     -4.39100000     -4.28300000
O     -8.02300000    -10.86200000     -9.63700000
H     -7.29100000    -10.94300000     -9.02400000
H     -8.63700000    -10.27300000     -9.19900000
O     -2.20400000    -17.46400000     -2.19400000
H     -2.57300000    -16.58800000     -2.30100000
H     -1.29500000    -17.31100000     -1.93500000
O      6.29600000      4.48700000     -7.28000000
H      6.58000000      5.35800000     -7.55800000
H      6.96300000      4.20500000     -6.65500000
O     14.11800000      2.22500000     -6.69300000
H     13.28400000      2.12300000     -6.23400000
H     14.77400000      1.91500000     -6.06800000
O      0.92400000     -6.41700000     10.97000000
H      0.50600000     -5.63500000     11.33000000
H      1.46100000     -6.75300000     11.68800000
O      0.82200000     -9.10900000      8.40600000
H      1.24800000     -8.45600000      8.96200000
H      0.76300000     -8.69000000      7.54800000
O     -9.81900000     -6.22800000     14.53600000
H     -9.83700000     -6.85100000     13.80900000
H     -9.17600000     -5.57000000     14.27200000
O    -12.24300000     -7.06000000     -8.69800000
H    -11.57800000     -6.96900000     -9.38000000
H    -11.99800000     -6.41400000     -8.03600000
O     -8.31500000     -2.06200000      2.26600000
H     -7.46100000     -2.44900000      2.46000000
H     -8.25200000     -1.16600000      2.59700000
O      9.07000000      3.65400000      5.97200000
H      8.46400000      4.28200000      5.58000000
H      9.88900000      4.14000000      6.06800000
O     -8.95700000     -4.84600000     11.69300000
H     -8.92200000     -3.99200000     11.26300000
H     -9.85900000     -5.14100000     11.56800000
O     10.43400000     -8.63100000     10.61200000
H      9.96400000     -8.48700000      9.79100000
H     10.12300000     -7.93600000     11.19100000
O     -9.32100000      6.88000000     -5.65200000
H     -9.13300000      7.27900000     -6.50200000
H    -10.05300000      7.39100000     -5.30500000
O     -7.53700000     -1.84600000     -1.52800000
H     -7.67700000     -0.98800000     -1.92900000
H     -6.59900000     -2.00700000     -1.62800000
O      4.72000000     16.22900000     -6.46400000
H      5.45100000     15.79800000     -6.02000000
H      4.64200000     15.76800000     -7.29900000
O      3.34700000      6.23600000     -9.09400000
H      3.07700000      5.31800000     -9.09500000
H      4.20300000      6.23500000     -9.52300000
O      1.82100000     10.71400000      7.55000000
H      1.56800000     10.30600000      6.72200000
H      2.75400000     10.90200000      7.45000000
O      8.85000000      4.94000000      1.21900000
H      8.64100000      5.59000000      1.89000000
H      9.06900000      4.14900000      1.71200000
O      4.41600000     -2.78800000     -5.96200000
H      5.31700000     -2.83200000     -6.28200000
H      4.50000000     -2.54100000     -5.04100000
O     -0.05600000     -0.56500000     10.03500000
H     -0.76000000     -0.98200000     10.53200000
H      0.59300000     -0.32300000     10.69500000
O      5.29100000     -9.38100000     -0.11800000
H      4.38100000     -9.18300000     -0.33600000
H      5.25800000     -9.69900000      0.78400000
O     -6.94800000      4.77300000     -6.59300000
H     -7.51700000      5.51700000     -6.78900000
H     -6.14800000      4.94600000     -7.08900000
O     -1.92200000     10.76400000     -7.27000000
H     -2.77700000     10.40200000     -7.49800000
H     -2.12100000     11.60100000     -6.84900000
O      9.16200000      2.17900000     -8.06400000
H      8.34300000      2.09300000     -7.57600000
H      9.15600000      1.44200000     -8.67500000
O      4.36900000     -1.07200000     -9.08000000
H      4.51700000     -1.34800000     -8.17600000
H      3.46400000     -1.32400000     -9.26300000
O     15.25400000     -4.44600000      6.10800000
H     15.95800000     -3.83000000      6.31200000
H     15.43400000     -5.20700000      6.66000000
O      3.12600000     17.45700000     -3.89100000
H      3.60000000     17.04200000     -4.61100000
H      2.25000000     17.07300000     -3.92700000
O     -5.57500000      2.19100000     10.45500000
H     -6.34500000      1.80300000     10.87200000
H     -5.72400000      2.07100000      9.51800000
O      1.11100000     -8.38700000     -1.70000000
H      1.88700000     -8.89400000     -1.93700000
H      1.43800000     -7.71000000     -1.10800000
O     14.91800000      7.64700000      2.71500000
H     15.66600000      8.23900000      2.62900000
H     15.28000000      6.77800000      2.54400000
O      4.89500000     -6.06800000     16.97300000
H      3.98400000     -5.89400000     17.20800000
H      5.20000000     -5.25100000     16.57800000
O     -6.06600000     -7.96500000    -12.99000000
H     -5.12700000     -8.03400000    -13.16300000
H     -6.22400000     -7.02500000    -12.90100000
O     -7.71000000      3.27100000     -4.08300000
H     -8.53200000      3.59800000     -4.45000000
H     -7.08400000      3.98000000     -4.22900000
O     -5.38800000    -16.25600000     -3.28100000
H     -5.57600000    -17.13500000     -3.61100000
H     -5.20100000    -15.74100000     -4.06600000
O    -12.38700000      8.37800000     -8.74600000
H    -11.72100000      7.69100000     -8.70700000
H    -12.57500000      8.58200000     -7.83100000
O      9.76800000      3.39500000    -14.69100000
H      9.88000000      2.44700000    -14.62400000
H      9.29900000      3.52400000    -15.51600000
O     12.86800000     -6.45600000     10.75700000
H     12.91200000     -7.41000000     10.69600000
H     13.53300000     -6.22700000     11.40700000
O     10.75800000      5.89400000      8.44900000
H     11.42400000      5.20800000      8.50600000
H     10.42100000      5.97500000      9.34100000
O      3.43000000    -12.64700000      3.46700000
H      3.77700000    -13.52000000      3.65000000
H      2.48100000    -12.76900000      3.42900000
O    -12.48200000      2.69800000    -10.15300000
H    -12.24300000      1.97600000     -9.57100000
H    -13.10500000      2.31400000    -10.76900000
O      1.33200000      9.32100000      5.10500000
H      1.68800000      8.98300000      4.28200000
H      0.92600000     10.15400000      4.86500000
O     -2.59700000     13.11600000     -5.87800000
H     -3.47500000     13.12500000     -5.49600000
H     -2.08700000     13.70300000     -5.32000000
O     13.42800000     -6.06100000     -3.74200000
H     13.73300000     -6.91000000     -3.42000000
H     13.45900000     -6.14100000     -4.69500000
O      7.78600000      0.25100000      7.20800000
H      8.47200000      0.33600000      6.54500000
H      7.00500000      0.61700000      6.79200000
O    -11.68700000      7.84700000     -4.90500000
H    -12.40000000      7.51000000     -5.44700000
H    -11.68800000      7.28500000     -4.13100000
O      5.02400000      0.57100000      6.30100000
H      4.26200000      0.88700000      5.81600000
H      5.04300000      1.10700000      7.09400000
O     -7.81700000      2.03400000      1.30400000
H     -7.90400000      2.23300000      0.37200000
H     -6.90100000      1.77400000      1.40900000
O      9.64500000     -9.67700000      0.39800000
H      9.10100000     -9.68900000     -0.39000000
H      9.50700000     -8.80700000      0.77100000
O     14.39800000     -3.77100000     -2.32800000
H     14.17400000     -4.30900000     -3.08700000
H     14.48000000     -4.39600000     -1.60800000
O      7.07800000     -3.21300000     -6.94200000
H      7.75400000     -2.83000000     -6.38300000
H      7.42300000     -3.12400000     -7.83000000
O      1.11600000    -12.23000000     -2.88800000
H      1.66100000    -12.15800000     -2.10500000
H      0.25200000    -12.47600000     -2.55700000
O      0.37800000     -9.44600000      3.00200000
H      0.12800000    -10.31400000      2.68400000
H     -0.37300000     -8.89000000      2.79300000
O      7.19600000    -12.13000000     -0.73600000
H      7.61300000    -12.99000000     -0.69400000
H      6.40400000    -12.22200000     -0.20500000
O     10.59700000      5.05800000     -0.89900000
H     10.04500000      4.59200000     -0.27100000
H     11.23100000      4.40400000     -1.19300000
O     -2.03900000      7.06700000      0.96600000
H     -2.92300000      7.07500000      0.59900000
H     -1.46200000      7.05900000      0.20200000
O     -5.70000000      4.85500000     -3.03100000
H     -6.34200000      5.15300000     -2.38600000
H     -5.67200000      3.90400000     -2.91900000
O     -3.75700000     -1.63100000     15.13100000
H     -2.98200000     -1.40700000     14.61600000
H     -4.47400000     -1.16900000     14.69700000
O      1.25400000     10.29000000     -0.15100000
H      0.63000000     10.34600000     -0.87400000
H      1.66500000      9.43200000     -0.25600000
O     -0.33100000      2.75500000      5.56900000
H     -0.02700000      3.51500000      5.07200000
H     -1.24100000      2.95900000      5.78500000
O    -11.32900000     -5.92100000     11.35400000
H    -11.53500000     -5.88400000     10.42000000
H    -12.13300000     -5.63600000     11.78800000
O      5.09900000    -13.37800000      7.16400000
H      5.31800000    -12.66000000      6.57000000
H      4.21700000    -13.64300000      6.90400000
O      2.85800000     12.48600000     -1.49200000
H      3.19300000     13.27600000     -1.06700000
H      2.52600000     11.94900000     -0.77200000
O      1.61500000    -15.83100000      5.29400000
H      1.37500000    -16.56500000      5.86000000
H      0.88100000    -15.74800000      4.68500000
O     -8.58100000      5.74000000    -14.03200000
H     -9.49000000      5.87100000    -13.76500000
H     -8.39300000      4.82900000    -13.80600000
O     16.09500000     -1.73100000     -1.37700000
H     16.08300000     -2.58900000     -1.80200000
H     15.81200000     -1.90400000     -0.48000000
O     -2.91700000    -12.01500000      1.95500000
H     -2.47400000    -12.80500000      1.64600000
H     -2.46400000    -11.29800000      1.51200000
O    -15.19700000     10.50200000      2.78600000
H    -14.35500000     10.04800000      2.80600000
H    -15.84200000      9.81800000      2.96700000
O      5.62800000     -3.59500000     15.69100000
H      6.37900000     -3.28200000     15.18700000
H      5.09200000     -2.81500000     15.83200000
O      3.88000000      9.18100000     -5.95300000
H      4.13200000      9.75600000     -6.67400000
H      3.88300000      9.74800000     -5.18200000
O     -3.93100000      1.16600000    -14.41000000
H     -3.89900000      1.19300000    -13.45300000
H     -4.78600000      0.78500000    -14.61000000
O     -1.92000000      8.12000000    -12.46600000
H     -0.97600000      8.13100000    -12.62200000
H     -2.13400000      7.19400000    -12.35400000
O     -3.47400000      7.77400000    -15.53100000
H     -3.06600000      6.93300000    -15.32500000
H     -4.08400000      7.92800000    -14.81000000
O     11.08600000    -14.34300000      1.27800000
H     10.39300000    -13.68800000      1.19300000
H     11.47800000    -14.16700000      2.13400000
O     -2.69700000     -9.13400000      5.51300000
H     -2.98900000     -8.73000000      4.69600000
H     -1.95000000     -8.60400000      5.78900000
O     -1.63800000      5.73800000    -14.94200000
H     -1.27300000      5.40500000    -14.12200000
H     -0.92000000      5.66400000    -15.57100000
O     -2.11500000     -6.07600000      8.07500000
H     -1.16800000     -6.04500000      7.93700000
H     -2.24500000     -6.81000000      8.67600000
O     -1.23400000    -14.14800000     -9.12600000
H     -0.47000000    -13.60700000     -9.32300000
H     -1.03300000    -14.99900000     -9.51600000
O    -13.42400000     -7.94400000      4.02900000
H    -13.62100000     -8.60000000      4.69800000
H    -12.70800000     -8.32700000      3.52200000
O     12.40100000     -1.77300000     -4.37400000
H     12.01500000     -1.12400000     -4.96200000
H     12.91600000     -2.34000000     -4.94700000
O    -14.69100000      1.40600000     10.95200000
H    -14.66400000      0.78800000     11.68300000
H    -13.79500000      1.41900000     10.61700000
O    -16.66800000      4.97400000      6.18000000
H    -16.06500000      5.66800000      5.91200000
H    -16.15300000      4.17000000      6.11100000
O    -10.89900000     -0.67900000    -10.41800000
H    -10.18100000     -0.26500000    -10.89700000
H    -11.01900000     -0.12800000     -9.64400000
O     13.58300000    -11.97000000     -1.19400000
H     12.84500000    -12.56200000     -1.33700000
H     14.01200000    -12.30700000     -0.40700000
O    -14.25600000      2.16100000      7.60700000
H    -15.07800000      2.35700000      8.05700000
H    -14.27800000      2.70600000      6.82000000
O      7.25900000      2.89200000     -4.02000000
H      7.75900000      3.66800000     -4.27400000
H      6.46000000      3.24100000     -3.62500000
O     13.12400000      8.66200000      4.70100000
H     12.50700000      9.27800000      4.30600000
H     13.52100000      8.21000000      3.95700000
O      8.93400000     -3.84800000    -14.48200000
H      8.61200000     -4.54900000    -13.91500000
H      8.20100000     -3.65700000    -15.06700000
O     -5.59000000    -11.83300000      2.30200000
H     -4.64400000    -11.85200000      2.15600000
H     -5.78300000    -12.66800000      2.72900000
O     -5.43800000      2.37300000     -1.35500000
H     -5.24000000      2.42300000     -0.41900000
H     -4.89500000      1.65400000     -1.67600000
O    -12.46000000     -2.84800000      1.75900000
H    -12.16000000     -3.21300000      0.92600000
H    -11.81700000     -3.15200000      2.40000000
O     10.20300000      1.02000000      5.68900000
H     10.19500000      1.94100000      5.43000000
H     10.67700000      1.00800000      6.52000000
O     -5.48800000      2.82500000    -16.64400000
H     -6.27700000      2.90400000    -16.10700000
H     -5.11700000      1.97700000    -16.40000000
O     -5.27900000      1.12300000      1.62300000
H     -5.02600000      1.13500000      2.54700000
H     -4.71500000      0.45600000      1.23000000
O     -6.19400000    -13.78000000      9.12100000
H     -6.20900000    -12.83500000      9.27500000
H     -5.70900000    -14.13600000      9.86600000
O      4.48400000      4.51300000     -3.60800000
H      3.70200000      4.43900000     -3.06100000
H      4.55000000      5.44600000     -3.80800000
O    -10.54500000      7.99200000     -1.73700000
H    -10.17500000      8.69900000     -1.20900000
H     -9.91600000      7.27500000     -1.65200000
O     -5.16200000      0.96700000     13.74600000
H     -5.66400000      1.77500000     13.85300000
H     -4.37600000      1.10100000     14.27500000
O     -0.00000000    -11.10400000    -11.56900000
H     -0.86600000    -11.12100000    -11.97800000
H      0.27600000    -12.02000000    -11.55600000
O     10.80900000      0.92400000    -10.28900000
H     10.99600000      1.85300000    -10.15600000
H     10.70000000      0.83400000    -11.23600000
O     -8.10800000      2.65300000    -15.08300000
H     -9.02300000      2.48400000    -14.85800000
H     -7.60600000      2.15600000    -14.43700000
O      7.86200000    -10.17700000      9.22800000
H      8.43700000    -10.11200000      8.46500000
H      6.98500000    -10.01300000      8.88100000
O     -2.63100000     17.66700000     -0.87100000
H     -3.43800000     17.50400000     -1.35800000
H     -2.44000000     18.59200000     -1.02700000
O      9.56500000      7.29900000    -13.12600000
H     10.45800000      7.03000000    -13.34300000
H      9.21200000      7.64400000    -13.94600000
O     -0.34500000     -3.74100000      3.25900000
H      0.50000000     -3.36700000      3.01000000
H     -0.22900000     -4.00900000      4.17000000
O     15.45500000     -6.83700000      7.64700000
H     14.60000000     -7.15800000      7.93300000
H     15.92500000     -6.65100000      8.46100000
O      3.13700000     -2.75700000    -16.64100000
H      3.47900000     -3.34500000    -17.31400000
H      2.59700000     -2.13000000    -17.12300000
O    -10.29300000     -2.51800000     -6.33600000
H    -10.33000000     -2.00000000     -5.53200000
H     -9.48200000     -2.24200000     -6.76200000
O      3.13500000     -1.82600000     14.89300000
H      2.49500000     -2.08100000     15.55800000
H      3.76500000     -1.28200000     15.36500000
O     -1.71600000     -5.14300000     -8.91300000
H     -1.69500000     -6.06400000     -8.65300000
H     -1.01200000     -5.06000000     -9.55600000
O      2.89300000    -18.16100000     -2.72400000
H      3.01500000    -17.30800000     -3.14000000
H      2.34000000    -18.64800000     -3.33500000
O      7.70900000     -1.67800000     -4.18800000
H      8.65700000     -1.77700000     -4.10300000
H      7.35500000     -2.53000000     -3.93400000
O     -5.27900000      0.46500000     -5.24300000
H     -4.39700000      0.75600000     -5.01000000
H     -5.16800000     -0.45000000     -5.50400000
O     -2.33800000     -5.26500000     -0.65700000
H     -1.51600000     -5.48000000     -1.09600000
H     -2.07600000     -5.00100000      0.22500000
O     -9.37600000     -8.66400000     -0.77800000
H     -9.45600000     -7.93100000     -0.16800000
H     -9.94900000     -9.34000000     -0.41700000
O     -3.76800000      9.53900000     -4.54200000
H     -3.90000000      8.63900000     -4.24300000
H     -2.83500000      9.58900000     -4.74800000
O      7.31800000      3.44200000      8.70600000
H      8.15900000      3.18500000      9.08300000
H      7.54900000      3.95700000      7.93300000
O     11.46400000     -3.44600000      8.64700000
H     10.59300000     -3.24100000      8.98800000
H     11.53500000     -4.39700000      8.72700000
O     -6.47900000     15.55400000     -2.61200000
H     -6.68000000     15.58500000     -3.54800000
H     -7.30600000     15.77200000     -2.18300000
O     -2.82700000     -1.76900000    -16.64900000
H     -1.92800000     -2.06000000    -16.49800000
H     -3.08300000     -2.19400000    -17.46700000
O     17.30000000     -5.30000000      1.97500000
H     17.51900000     -5.14300000      1.05700000
H     16.57300000     -5.92200000      1.94600000
O    -12.07300000     11.81900000     -7.54800000
H    -11.66000000     11.54700000     -6.72900000
H    -12.39600000     11.00600000     -7.93500000
O      3.87000000    -10.22500000     -9.18100000
H      3.97700000    -11.15800000     -9.36800000
H      3.27800000     -9.91100000     -9.86400000
O      3.93700000    -15.71300000     -4.00000000
H      3.10300000    -15.33100000     -4.27400000
H      4.54400000    -15.49400000     -4.70700000
O     10.19400000      9.63000000     -2.93600000
H     10.46400000      8.95900000     -2.30900000
H      9.45800000      9.23700000     -3.40500000
O     -3.72100000      3.73200000      0.86200000
H     -4.01200000      4.17100000      1.66100000
H     -3.83500000      2.80000000      1.04500000
O    -15.89700000      2.15500000      0.34200000
H    -16.54100000      2.00000000      1.03300000
H    -15.59800000      1.28100000      0.09300000
O      4.57500000     -2.28100000      4.96400000
H      5.39700000     -2.76900000      5.00800000
H      4.81800000     -1.38100000      5.17800000
O     -8.75000000      9.55200000     -0.21600000
H     -8.18300000      9.39200000     -0.97000000
H     -8.15900000      9.87300000      0.46500000
O      3.42300000    -10.22900000      2.23300000
H      2.51100000    -10.04100000      2.01200000
H      3.38900000    -11.06500000      2.69800000
O     -9.80400000     -8.06300000     12.46800000
H    -10.14500000     -8.95600000     12.41500000
H    -10.23900000     -7.59800000     11.75400000
O      0.33600000      3.32100000     10.29700000
H     -0.11400000      2.81000000     10.96900000
H     -0.24800000      4.06000000     10.12700000
O     11.64000000     -9.37300000     -6.29700000
H     12.06400000    -10.19500000     -6.05300000
H     12.31100000     -8.89200000     -6.78300000
O      5.86100000     -3.19900000    -10.80800000
H      5.25600000     -3.07900000    -11.54000000
H      5.42000000     -2.79000000    -10.06400000
O    -14.87200000     -2.43900000      0.06300000
H    -14.92000000     -1.49000000     -0.05100000
H    -13.96400000     -2.65900000     -0.14500000
O     -1.63100000    -10.10600000      0.19000000
H     -1.44800000     -9.42800000      0.84000000
H     -2.39500000     -9.78100000     -0.28700000
O    -11.76100000     -9.66200000      0.79400000
H    -11.39200000     -9.34300000      1.61800000
H    -12.70700000     -9.65700000      0.93700000
O      0.38800000      7.07100000      6.52100000
H     -0.09400000      6.52500000      5.90100000
H      0.61300000      7.85700000      6.02200000
O      9.83800000     -2.91200000      0.70700000
H     10.76700000     -3.03800000      0.90000000
H      9.62200000     -3.61900000      0.09900000
O     -0.19700000      5.26700000      4.02400000
H      0.65400000      5.21700000      3.58800000
H     -0.79500000      4.80500000      3.43700000
O     -4.87400000     -5.33500000      6.63500000
H     -5.32600000     -4.76100000      7.25400000
H     -3.97700000     -5.38300000      6.96400000
O      0.33900000     -3.56800000     -4.03100000
H      0.64000000     -3.62900000     -4.93800000
H      1.05000000     -3.94800000     -3.51600000
O     11.68700000     -2.93600000     -7.62800000
H     11.26300000     -2.16500000     -7.25200000
H     11.36300000     -3.66800000     -7.10300000
O      4.39500000     14.72100000     -8.87300000
H      5.17100000     14.44300000     -9.36100000
H      3.83200000     13.94700000     -8.86000000
O     -2.29500000     -2.41300000     -4.04300000
H     -1.35600000     -2.57100000     -3.94500000
H     -2.56700000     -2.05800000     -3.19700000
O     -0.81900000    -16.81900000      0.81000000
H     -1.32700000    -17.61600000      0.96400000
H     -0.45100000    -16.93500000     -0.06500000
O      3.40200000      5.17400000      0.17200000
H      3.77100000      4.54100000      0.78800000
H      4.15900000      5.51000000     -0.30800000
O      3.53700000     -2.17200000    -12.03700000
H      2.88000000     -2.11000000    -11.34400000
H      3.03100000     -2.32600000    -12.83400000
O     -6.52400000     10.27000000     12.09600000
H     -5.98300000      9.69200000     11.55700000
H     -5.92200000     10.95300000     12.39300000
O     12.23900000      7.31900000    -11.35000000
H     12.55100000      6.61500000    -11.91800000
H     12.71200000      7.19100000    -10.52800000
O      3.77200000    -12.77000000     -9.85500000
H      3.92200000    -13.52100000     -9.28100000
H      4.03600000    -13.07500000    -10.72300000
O      9.71400000     10.73800000     -5.52700000
H     10.05100000      9.95000000     -5.95300000
H      9.88800000     10.60000000     -4.59600000
O     -2.19600000    -12.37100000     -5.48500000
H     -2.69700000    -12.00400000     -6.21400000
H     -1.30700000    -12.03900000     -5.61500000
O     14.43100000      4.72300000     -0.65300000
H     15.01100000      5.15100000     -0.02400000
H     13.97700000      4.05300000     -0.14200000
O     15.07200000      8.89900000     -2.87900000
H     14.43500000      8.27200000     -2.53500000
H     14.64200000      9.28100000     -3.64400000
O     -0.67400000    -15.34600000      3.64500000
H     -1.51700000    -15.14900000      4.05200000
H     -0.78500000    -16.22300000      3.27700000
O      8.38000000     12.31500000      7.11700000
H      8.34400000     13.15500000      7.57500000
H      8.01400000     12.49900000      6.25200000
O     -7.77800000     -5.09900000      8.15600000
H     -8.49700000     -5.55100000      8.59700000
H     -8.00200000     -5.14400000      7.22600000
O    -10.17200000      8.54000000      5.36400000
H    -10.25200000      7.64800000      5.70000000
H     -9.46400000      8.49100000      4.72200000
O     -4.01300000      4.57500000      7.92300000
H     -3.68300000      3.82900000      7.42300000
H     -4.69300000      4.95400000      7.36600000
O     -3.67300000     -2.22900000    -14.23000000
H     -4.60700000     -2.43200000    -14.17000000
H     -3.51800000     -2.09000000    -15.16500000
O     -8.63600000     -2.46600000     -9.12200000
H     -8.92100000     -3.38000000     -9.13400000
H     -9.44900000     -1.96200000     -9.11700000
O     -2.80900000     -7.35400000    -11.81400000
H     -2.24200000     -6.94200000    -12.46700000
H     -3.34700000     -6.63700000    -11.47800000
O      8.15800000      5.46000000     11.46700000
H      8.13000000      5.02800000     12.32100000
H      7.27100000      5.36400000     11.12100000
