# Supplementary material for: Integrated Multiscale Multilevel Approach to Open Shell Molecular Systems
Source: J Chem Theory Comput. 2023 Feb 13;19(5):1446–56. doi: 10.1021/acs.jctc.2c00805 (PMC10018740; doi:10.1021/acs.jctc.2c00805)
Supplement: Supplementary file 2 — ct2c00805_si_002.zip [file ct2c00805_si_002.zip › structures/PROXYL/frame132.xyz]

2579

C      1.83200000      0.65800000      0.50600000
H      2.37100000      0.47400000     -0.42200000
H      2.50100000      0.86400000      1.34200000
C      0.84800000     -0.54000000      0.70500000
C      1.56100000     -1.88000000      0.29500000
H      2.25200000     -2.17900000      1.08200000
H      2.05200000     -1.88100000     -0.67800000
H      0.69800000     -2.53800000      0.19900000
C      0.21900000     -0.63600000      2.07500000
H     -0.39500000      0.25500000      2.20700000
H     -0.52900000     -1.42800000      2.10800000
H      0.98200000     -0.81100000      2.83300000
N     -0.11400000     -0.13500000     -0.37900000
O     -1.20400000     -0.74600000     -0.52700000
C     -0.03600000      1.29100000     -0.73500000
C      0.31200000      1.35700000     -2.21600000
H      1.17400000      0.80200000     -2.58700000
H     -0.49300000      1.10200000     -2.90500000
H      0.43500000      2.40800000     -2.47800000
C     -1.41800000      1.95000000     -0.55300000
H     -2.17200000      1.59000000     -1.25200000
H     -1.36100000      3.03700000     -0.60900000
H     -1.89500000      1.67900000      0.38900000
C      0.98200000      1.87500000      0.18000000
H      1.47600000      2.71900000     -0.30100000
H      0.54400000      2.16900000      1.13400000
O     -1.66500000      5.12200000      9.55100000
H     -2.08500000      5.46600000     10.33900000
H     -2.39200000      4.90100000      8.96900000
O    -13.21300000      4.63300000     -1.53200000
H    -12.72600000      3.92000000     -1.11900000
H    -14.07400000      4.60800000     -1.11400000
O      3.84500000     -8.24100000      6.61100000
H      3.34600000     -7.48300000      6.91400000
H      4.02700000     -8.05700000      5.69000000
O     13.63600000      6.05100000     -8.30500000
H     14.19100000      5.31600000     -8.04600000
H     13.56300000      6.58700000     -7.51500000
O     -8.51700000     -2.86000000     -8.28600000
H     -7.96700000     -2.26800000     -7.77300000
H     -8.56500000     -2.45200000     -9.15100000
O     -2.11000000      9.59700000      7.04800000
H     -1.33400000      9.84000000      6.54200000
H     -1.76800000      9.08600000      7.78100000
O     -7.74900000    -10.01400000     -9.41200000
H     -7.85700000    -10.69200000    -10.07900000
H     -6.80200000     -9.92900000     -9.30800000
O     -1.19800000    -16.77800000      1.23100000
H     -1.94300000    -16.31800000      0.84400000
H     -1.57200000    -17.26200000      1.96700000
O     -1.71400000    -14.31800000      7.23300000
H     -1.54000000    -13.53900000      7.76000000
H     -2.66700000    -14.34200000      7.14700000
O    -11.73600000     -2.03900000     14.40600000
H    -12.41500000     -1.87600000     13.75200000
H    -10.92300000     -1.76800000     13.98000000
O      8.27700000      2.18000000     15.54200000
H      9.15900000      2.34500000     15.20700000
H      8.20100000      1.22600000     15.55800000
O      5.94000000    -11.14700000     -3.02600000
H      5.76600000    -11.07800000     -2.08700000
H      5.07900000    -11.06500000     -3.43500000
O     -1.65400000     10.98900000     11.37600000
H     -1.17500000     10.83500000     12.19000000
H     -1.19800000     10.45600000     10.72500000
O    -10.42000000     -7.02400000     -5.65700000
H     -9.89900000     -7.73100000     -5.27700000
H     -9.77500000     -6.37200000     -5.93200000
O      6.50700000      9.57500000     12.54900000
H      6.65600000     10.51000000     12.68700000
H      7.38000000      9.21100000     12.40300000
O      6.92100000      3.56400000     10.99600000
H      6.04200000      3.23800000     10.80300000
H      6.92900000      3.68700000     11.94500000
O     -9.13300000      8.61100000     -7.09100000
H     -8.54200000      9.28800000     -6.76100000
H     -8.85100000      8.46700000     -7.99400000
O     -3.19000000     10.67300000      2.38000000
H     -2.34400000     10.83900000      2.79600000
H     -3.03100000     10.81600000      1.44700000
O     12.29900000     -2.08900000    -12.95200000
H     12.21300000     -1.49000000    -12.21000000
H     11.43500000     -2.08500000    -13.36500000
O      9.89600000     -5.13600000      2.92500000
H      9.29500000     -4.39800000      2.82500000
H     10.76600000     -4.73500000      2.93900000
O      4.21400000     -7.26400000    -12.87000000
H      4.89000000     -6.58900000    -12.80800000
H      4.14300000     -7.61500000    -11.98300000
O     -3.31000000      4.04400000    -15.95100000
H     -3.31000000      3.23000000    -16.45500000
H     -3.22900000      4.73400000    -16.61000000
O      5.12000000     -7.25700000     -3.39400000
H      5.58900000     -6.49900000     -3.74500000
H      5.80500000     -7.80700000     -3.01300000
O    -10.19900000     11.27100000      2.26100000
H     -9.84400000     12.12200000      2.00300000
H     -9.59800000     10.63400000      1.87400000
O     -2.02200000      3.47200000    -11.64600000
H     -1.32400000      3.82800000    -11.09700000
H     -2.80200000      3.96400000    -11.39100000
O    -11.92600000      3.15900000      8.16300000
H    -11.34200000      3.64500000      8.74400000
H    -12.77600000      3.58700000      8.26500000
O    -11.77100000     11.23100000     -7.21200000
H    -11.24100000     11.81100000     -6.66600000
H    -11.67600000     10.36800000     -6.80800000
O     15.30600000     -1.40300000      5.62600000
H     15.49100000     -1.09700000      6.51400000
H     16.16200000     -1.64600000      5.27400000
O      8.71700000      9.87100000     -6.33500000
H      8.03200000      9.49000000     -5.78700000
H      9.37100000     10.19200000     -5.71300000
O     -9.94700000     -7.70900000      7.42800000
H    -10.42000000     -8.52700000      7.27400000
H     -9.23300000     -7.72200000      6.79100000
O      0.44900000     -9.66100000     14.69800000
H     -0.04700000     -8.91900000     14.35200000
H     -0.06800000     -9.96900000     15.44300000
O    -11.79100000    -10.41800000      4.13300000
H    -12.71800000    -10.22000000      4.00400000
H    -11.44200000    -10.52000000      3.24700000
O      4.08400000     13.88200000     -5.48800000
H      4.59900000     13.17300000     -5.87500000
H      3.38000000     14.03700000     -6.11800000
O    -12.97400000     -3.91200000     -8.96900000
H    -13.76400000     -4.41200000     -9.17300000
H    -12.66500000     -3.59300000     -9.81700000
O      1.86800000      1.88800000    -15.51500000
H      1.32300000      2.65200000    -15.32700000
H      1.25200000      1.15500000    -15.53900000
O     -4.60300000      0.22000000      5.38000000
H     -5.20700000      0.38100000      6.10400000
H     -4.89200000     -0.61300000      5.00700000
O      2.60000000     -7.82300000     -4.44100000
H      2.13000000     -7.73300000     -3.61300000
H      3.50900000     -7.61500000     -4.22400000
O      0.82500000     12.58100000      5.62900000
H      1.08900000     11.81500000      6.13900000
H      1.39100000     12.56200000      4.85700000
O     -0.71100000    -12.93000000     -0.50900000
H     -0.92400000    -12.25700000      0.13800000
H     -0.04500000    -13.47000000     -0.08300000
O      4.72500000     -1.73400000     -1.31200000
H      3.99300000     -1.66800000     -1.92500000
H      4.98100000     -0.82600000     -1.14600000
O     -7.79700000     11.50100000     10.99900000
H     -7.99600000     12.36100000     11.36800000
H     -7.57400000     11.67800000     10.08500000
O      9.59700000     -4.64700000     10.10800000
H      9.31000000     -5.48000000      9.73500000
H     10.01000000     -4.18700000      9.37700000
O      4.62400000     -2.54700000      6.14500000
H      4.07800000     -3.16600000      6.63000000
H      4.67700000     -1.77800000      6.71300000
O    -16.70600000      3.26400000      3.67600000
H    -17.30700000      3.39700000      4.40900000
H    -15.84500000      3.49200000      4.02700000
O      2.98400000    -12.21400000     -2.06300000
H      2.97000000    -11.83600000     -2.94200000
H      2.66500000    -11.51200000     -1.49600000
O      4.07000000    -12.84600000     -8.72800000
H      3.13100000    -12.99300000     -8.84300000
H      4.19300000    -12.81300000     -7.78000000
O      8.57800000      6.64900000     -8.96700000
H      9.52000000      6.78100000     -9.07600000
H      8.50800000      5.86900000     -8.41800000
O     -5.00700000    -10.12900000     -9.16200000
H     -4.60900000     -9.98500000     -8.30400000
H     -4.27100000    -10.34500000     -9.73500000
O     11.52000000      7.64100000      2.78600000
H     12.28300000      7.29600000      3.25000000
H     10.76900000      7.30700000      3.27700000
O     -2.61900000      2.38600000     15.64400000
H     -2.54400000      1.56800000     16.13500000
H     -1.73000000      2.74100000     15.63400000
O      2.63300000    -12.79900000     10.99600000
H      3.49600000    -12.40700000     10.86200000
H      2.22900000    -12.26200000     11.67700000
O     -9.93600000     12.62500000     -5.35100000
H     -9.12300000     13.12300000     -5.42900000
H    -10.62100000     13.29100000     -5.29800000
O     -1.01000000    -15.36900000     -3.12200000
H     -0.15500000    -15.14200000     -3.48600000
H     -0.84500000    -15.50800000     -2.18900000
O     -9.31000000     10.46000000     -3.61800000
H     -9.30700000      9.68000000     -4.17200000
H     -9.64400000     11.15500000     -4.18400000
O      6.00600000    -16.48600000      0.67500000
H      5.92900000    -15.94400000     -0.11000000
H      5.69500000    -15.92500000      1.38500000
O     -4.51300000     -6.13600000     -1.30600000
H     -5.03100000     -5.46100000     -0.86900000
H     -4.00200000     -5.65900000     -1.96100000
O      3.17300000     -7.01100000      3.75600000
H      3.81900000     -7.39500000      3.16300000
H      2.54400000     -7.71500000      3.91400000
O     -9.53900000      1.18600000     11.80000000
H     -9.23500000      2.09000000     11.89300000
H     -9.21100000      0.91000000     10.94500000
O    -11.92800000      6.66900000    -11.39200000
H    -11.96200000      6.06500000    -10.65100000
H    -11.61500000      6.13500000    -12.12200000
O      0.09700000     -7.78400000    -11.85000000
H      0.54100000     -8.62200000    -11.98000000
H     -0.80500000     -7.94600000    -12.12600000
O    -15.24600000      1.79100000      1.66400000
H    -15.91400000      1.10600000      1.71300000
H    -15.39400000      2.32500000      2.44500000
O     11.11300000      2.87400000     -0.39400000
H     11.79300000      3.45100000     -0.04700000
H     11.51700000      2.00600000     -0.40500000
O      5.59400000     -7.46300000      2.23200000
H      5.25800000     -7.84400000      1.42000000
H      6.21300000     -6.79300000      1.94300000
O      5.80000000     10.57400000      3.89700000
H      6.31200000     10.25500000      4.64100000
H      5.24900000     11.26500000      4.26400000
O    -11.04000000     -2.30400000      1.16200000
H    -11.43300000     -1.80300000      0.44700000
H    -10.48000000     -1.67500000      1.61600000
O      2.46800000     -1.53100000    -10.69300000
H      2.86300000     -2.04900000     -9.99200000
H      2.67900000     -0.62400000    -10.46800000
O     -0.46100000    -10.37700000     -6.84300000
H     -0.32700000    -11.19500000     -7.32300000
H      0.24900000     -9.80700000     -7.13800000
O    -16.08200000     -0.73300000      6.11300000
H    -15.87300000      0.15800000      6.39300000
H    -15.37400000     -0.96900000      5.51500000
O     -8.73900000     -5.31300000     -7.69100000
H     -7.90800000     -5.67900000     -7.99200000
H     -8.63600000     -4.36700000     -7.79600000
O      6.58900000      3.77200000     13.83400000
H      7.00300000      3.07000000     14.33500000
H      5.89600000      4.09900000     14.40800000
O     -7.24400000     -1.20000000     -9.95700000
H     -6.69500000     -0.45400000    -10.19800000
H     -8.07100000     -1.04600000    -10.41400000
O    -15.04200000      8.26300000     -1.46400000
H    -14.12800000      8.14600000     -1.20400000
H    -15.16900000      7.64000000     -2.17900000
O     -7.13000000      0.91500000      6.88300000
H     -7.88300000      0.41000000      7.18900000
H     -7.31500000      1.81300000      7.15900000
O    -10.99400000     -1.33400000      4.75000000
H    -11.79200000     -0.91000000      5.06400000
H    -10.44000000     -1.40900000      5.52800000
O     -7.45600000    -11.91600000    -11.26300000
H     -6.73800000    -11.79900000    -11.88400000
H     -8.16900000    -12.28200000    -11.78600000
O     -2.76300000     -2.44100000      4.42800000
H     -1.91900000     -2.32900000      4.86500000
H     -2.66100000     -1.98900000      3.59100000
O      4.36600000     11.14400000      1.66200000
H      4.83000000     10.97000000      2.48100000
H      4.68700000     12.00200000      1.38300000
O     -0.81000000     11.14500000     -9.64200000
H     -0.29600000     11.09300000     -8.83600000
H     -0.15900000     11.26700000    -10.33300000
O      0.11500000     -2.40800000     12.25100000
H      0.46900000     -2.41500000     13.14100000
H      0.71800000     -2.95600000     11.74900000
O     -6.25200000      6.12900000     12.50900000
H     -6.95200000      6.68900000     12.84700000
H     -6.70700000      5.45700000     12.00200000
O     15.51500000      4.44700000      4.19100000
H     15.36800000      4.72000000      3.28600000
H     15.98200000      5.18100000      4.59000000
O     10.29100000      9.85800000     -3.57800000
H      9.49000000      9.41000000     -3.30500000
H     10.99400000      9.38900000     -3.12800000
O     -4.50800000    -14.38200000      7.04400000
H     -5.09000000    -13.86100000      6.49000000
H     -4.77900000    -14.17400000      7.93800000
O    -11.01200000      4.07200000      4.79100000
H    -10.54300000      4.60600000      5.43200000
H    -10.70800000      3.17900000      4.95400000
O    -10.38900000      1.65700000      5.81200000
H    -10.98000000      1.31500000      6.48300000
H     -9.96900000      0.88000000      5.44400000
O      4.88600000     15.43800000      4.83300000
H      4.18400000     16.05000000      4.61200000
H      5.04100000     15.57900000      5.76700000
O      4.84600000    -11.06500000     10.80800000
H      4.99400000    -10.87300000      9.88200000
H      5.67600000    -10.84800000     11.23200000
O      1.36500000      4.86900000     -7.62900000
H      1.18500000      4.58200000     -6.73300000
H      2.31700000      4.82100000     -7.70800000
O     -4.53700000     -7.24300000    -14.23000000
H     -4.19800000     -7.89600000    -14.84200000
H     -4.45200000     -7.65400000    -13.37000000
O     -6.31400000     -8.81700000     14.40500000
H     -6.82300000     -8.33200000     13.75600000
H     -6.42000000     -9.73500000     14.15500000
O     11.52800000    -11.79300000     -3.55600000
H     11.13600000    -12.40000000     -4.18400000
H     11.57600000    -10.96000000     -4.02500000
O      3.08900000     -6.49900000     -8.95700000
H      3.50100000     -7.36000000     -9.02400000
H      2.70400000     -6.35000000     -9.82100000
O    -12.96900000     -6.36000000     -6.95700000
H    -12.61500000     -5.60500000     -7.42500000
H    -12.36400000     -6.49600000     -6.22800000
O     13.84700000    -10.67400000      6.62800000
H     13.31100000    -10.13000000      6.05100000
H     14.65700000    -10.17700000      6.74200000
O     -2.64500000    -14.97000000     -0.23200000
H     -2.00100000    -14.26300000     -0.20600000
H     -3.41300000    -14.57900000     -0.64700000
O     -2.06900000     -9.41600000    -12.69800000
H     -2.67300000     -9.52600000    -11.96400000
H     -2.22700000    -10.17900000    -13.25500000
O     -1.23700000      3.40100000     -7.68300000
H     -0.99200000      2.50400000     -7.91100000
H     -0.51400000      3.93700000     -8.01000000
O      7.37300000      3.99700000    -13.76200000
H      7.22800000      4.44900000    -14.59300000
H      7.41900000      4.69800000    -13.11300000
O     -4.63500000     -0.68600000     16.98100000
H     -4.58000000     -1.48000000     16.44900000
H     -5.49800000     -0.32300000     16.78200000
O      3.98300000    -13.66400000     -5.99600000
H      4.01500000    -14.54100000     -6.37900000
H      4.57900000    -13.70800000     -5.24800000
O     11.57000000     -0.37300000    -10.33900000
H     12.35900000     -0.86900000    -10.12200000
H     11.85600000      0.54000000    -10.35600000
O      5.44400000     -2.97800000     -5.85500000
H      4.85100000     -3.55200000     -6.34000000
H      6.14000000     -3.55800000     -5.54700000
O     17.44300000     -3.87400000      2.57200000
H     17.42100000     -2.92300000      2.68100000
H     18.01100000     -4.18300000      3.27800000
O     12.69400000      3.13000000     -5.93300000
H     13.31700000      3.22800000     -5.21300000
H     11.90400000      3.57700000     -5.62900000
O     -5.28000000     -2.92200000      5.44200000
H     -5.81700000     -3.24900000      4.72000000
H     -4.42800000     -2.74400000      5.04500000
O      2.40500000     -3.50800000    -16.44800000
H      3.34400000     -3.38700000    -16.31100000
H      2.06200000     -3.72700000    -15.58200000
O     17.72400000     -0.58800000     -1.95300000
H     17.56800000      0.01000000     -2.68400000
H     18.42900000     -1.16000000     -2.25800000
O     -2.08200000     -2.93000000     10.60000000
H     -1.40100000     -2.61100000     11.19300000
H     -2.37500000     -3.75200000     10.99200000
O    -10.72300000     -8.73200000     -7.84000000
H     -9.89600000     -8.80000000     -8.31800000
H    -10.56300000     -8.06000000     -7.17800000
O      0.72100000      9.75900000      5.55600000
H      1.15000000      9.81800000      6.40900000
H      1.41600000      9.94500000      4.92400000
O     -5.76200000    -10.55900000      8.43700000
H     -5.57200000     -9.99400000      7.68700000
H     -6.64000000    -10.89800000      8.26400000
O      1.07600000      7.57400000    -13.13100000
H      1.92100000      7.13500000    -13.22400000
H      1.26300000      8.49600000    -13.30800000
O    -14.69800000     -5.56300000      1.14300000
H    -14.26900000     -5.45000000      0.29400000
H    -14.83800000     -4.67100000      1.46000000
O     -0.77400000      1.58800000    -17.84400000
H     -0.40300000      1.20700000    -17.04900000
H     -0.51000000      2.50800000    -17.81400000
O      0.90800000      3.69500000     -5.12000000
H      0.02100000      3.33600000     -5.09000000
H      1.09600000      3.94400000     -4.21500000
O     -7.46200000    -15.28300000      3.73900000
H     -8.18800000    -14.71500000      3.47900000
H     -7.15600000    -14.91700000      4.56800000
O     16.01800000      2.18000000      5.32100000
H     15.97500000      3.03400000      4.89200000
H     15.83700000      2.36700000      6.24300000
O     -3.67200000     -1.48000000      7.64200000
H     -4.20800000     -2.13700000      7.19800000
H     -3.03200000     -1.20900000      6.98400000
O    -15.01500000     -0.65900000      9.11100000
H    -14.60800000     -1.51700000      9.23200000
H    -15.77600000     -0.83000000      8.55700000
O      1.06300000      1.60800000    -12.42300000
H      0.26000000      1.53200000    -12.93900000
H      1.21700000      2.55000000    -12.35600000
O     -3.76100000      7.39500000     -9.29700000
H     -3.04300000      7.71500000     -8.75200000
H     -3.86400000      8.06400000     -9.97400000
O      5.71500000     -0.04800000     -7.71200000
H      5.59700000     -0.98800000     -7.85000000
H      5.03700000      0.36000000     -8.25000000
O    -17.43400000     -0.00800000      2.97000000
H    -18.08100000      0.31100000      3.59800000
H    -17.93500000     -0.55700000      2.36700000
O     10.07000000     -0.64500000     -7.17100000
H     10.76800000     -0.00100000     -7.05400000
H      9.38100000     -0.17000000     -7.63500000
O      0.14500000     -1.86300000     -4.31900000
H     -0.26000000     -2.24400000     -5.09800000
H      0.52900000     -1.04100000     -4.62600000
O      1.88800000    -10.55600000     12.55800000
H      1.49200000    -10.24300000     13.37200000
H      1.39000000    -10.11900000     11.86700000
O     -3.51400000     -0.05800000     -8.19000000
H     -3.25200000      0.52900000     -8.89900000
H     -3.61200000     -0.91300000     -8.61000000
O      5.64900000      7.23400000     -8.15800000
H      6.53600000      7.57500000     -8.27500000
H      5.77200000      6.40200000     -7.70100000
O     -7.95400000     14.88700000     -4.96800000
H     -7.16100000     14.52200000     -4.57600000
H     -7.73700000     15.80300000     -5.14100000
O      1.64700000    -14.48100000      7.80000000
H      1.72400000    -15.37000000      7.45400000
H      1.32000000    -13.96500000      7.06300000
O     -0.21600000      4.32200000    -17.33200000
H      0.35500000      4.84000000    -17.89900000
H     -0.09700000      4.70200000    -16.46200000
O     -0.37800000      0.60000000     -8.48300000
H     -0.07600000     -0.04700000     -9.12100000
H     -0.51200000      0.09800000     -7.67900000
O      3.80900000     -9.14100000    -15.10400000
H      3.72500000     -8.32400000    -14.61100000
H      3.72900000     -9.82800000    -14.44300000
O    -12.78400000      5.87000000     11.13200000
H    -12.48600000      6.74300000     11.38700000
H    -13.26600000      6.01100000     10.31700000
O     -4.40800000      8.18800000      3.01200000
H     -4.10000000      9.09000000      3.09800000
H     -4.08100000      7.74700000      3.79700000
O     -0.18200000     16.83200000     -2.15900000
H     -0.76300000     16.11500000     -1.90400000
H      0.57200000     16.74900000     -1.57600000
O      4.35800000      7.85700000    -10.52900000
H      4.80000000      8.66500000    -10.79100000
H      4.83000000      7.56800000     -9.74800000
O     11.28400000     12.87000000     -4.71500000
H     12.19300000     13.12000000     -4.88400000
H     10.77500000     13.37200000     -5.35100000
O     -8.42000000     -6.71600000      1.49500000
H     -8.31300000     -5.87000000      1.06000000
H     -7.89100000     -6.64500000      2.28900000
O    -12.35400000     -9.62500000     -1.63200000
H    -12.26200000     -9.85700000     -0.70800000
H    -11.52700000     -9.19700000     -1.85500000
O     -5.38400000     -4.35100000      2.68200000
H     -5.77300000     -3.47800000      2.63500000
H     -4.51600000     -4.24700000      2.29000000
O     15.43900000      2.66100000     -3.65100000
H     14.87500000      3.02800000     -2.97000000
H     14.91500000      1.96300000     -4.04500000
O     -8.28000000     12.63800000      8.30400000
H     -8.92300000     13.27100000      7.98500000
H     -7.65100000     12.55200000      7.58800000
O    -16.15200000     -0.60700000     -5.76100000
H    -16.08600000      0.03200000     -6.46900000
H    -15.96100000     -1.44800000     -6.17800000
O    -13.96600000     -5.90000000      4.15200000
H    -13.20800000     -5.31600000      4.12800000
H    -14.22400000     -5.99400000      3.23500000
O     -5.66800000    -14.25700000      9.57700000
H     -6.30200000    -14.37400000      8.87000000
H     -5.95700000    -14.86300000     10.26000000
O      6.85100000      7.63900000     -0.13700000
H      7.04900000      8.13200000      0.65900000
H      7.32300000      6.81300000     -0.03000000
O     -8.19900000     -4.75200000     12.36400000
H     -8.64300000     -3.93000000     12.15300000
H     -8.78100000     -5.18500000     12.98800000
O     -1.80100000      0.09300000     17.04700000
H     -1.55800000     -0.44800000     17.79800000
H     -2.73400000     -0.08000000     16.91800000
O     -7.74800000      1.05600000      4.05300000
H     -7.80700000      2.01000000      4.00100000
H     -7.28800000      0.88900000      4.87600000
O     -9.28100000     -7.71300000     -2.61500000
H     -8.99900000     -8.30600000     -3.31200000
H     -8.90300000     -6.86700000     -2.85300000
O      9.86600000     -0.24900000      8.92900000
H     10.60200000      0.15400000      9.39000000
H      9.49600000     -0.86500000      9.56200000
O    -13.96600000     -0.21300000    -10.95400000
H    -13.53500000      0.63100000    -10.82300000
H    -13.64700000     -0.51500000    -11.80500000
O    -13.43200000     -8.09700000      1.65400000
H    -12.67500000     -7.61800000      1.99100000
H    -14.04000000     -7.41500000      1.37000000
O     -4.42900000     15.23600000     -1.68200000
H     -4.80100000     15.73000000     -0.95200000
H     -3.92400000     14.53700000     -1.26700000
O      2.05300000      9.08400000      9.86000000
H      1.29200000      8.72600000     10.31600000
H      2.78500000      8.93200000     10.45900000
O    -12.47500000      0.11100000      6.63800000
H    -13.15900000     -0.54700000      6.75900000
H    -12.90200000      0.94200000      6.84600000
O      7.32900000     -9.76000000    -13.42400000
H      7.61700000     -9.07300000    -14.02400000
H      7.04800000     -9.29000000    -12.63900000
O     -1.78800000     -6.09200000     10.55700000
H     -2.21600000     -5.66800000     11.30200000
H     -2.48100000     -6.60500000     10.14300000
O    -14.03500000      4.80000000      7.19100000
H    -14.59800000      4.90400000      7.95800000
H    -13.36900000      5.48000000      7.28900000
O     -5.03000000     10.93500000      9.81000000
H     -5.29900000     11.84300000      9.95200000
H     -4.63700000     10.66900000     10.64200000
O     -6.12600000    -11.91300000     -0.74900000
H     -6.58100000    -11.52400000     -1.49500000
H     -5.84600000    -12.77400000     -1.06100000
O      5.26400000      4.17600000    -10.92200000
H      5.18200000      3.94400000    -11.84700000
H      5.51900000      5.09800000    -10.92800000
O      3.82900000     -4.14700000      2.52500000
H      4.00600000     -4.03600000      1.59100000
H      4.33100000     -4.92400000      2.77400000
O      2.59100000      4.85700000     -0.06300000
H      3.09700000      4.16200000      0.35700000
H      1.88700000      5.04900000      0.55500000
O     17.47600000      3.20600000     -5.32100000
H     18.24400000      3.46200000     -4.81100000
H     16.76100000      3.18700000     -4.68400000
O      7.43800000     -2.17600000      5.29000000
H      6.53200000     -1.88600000      5.39600000
H      7.94600000     -1.36600000      5.26100000
O     -0.11000000      4.94000000    -10.00400000
H      0.24000000      5.13900000     -9.13500000
H     -0.15800000      5.78900000    -10.44300000
O     -9.68900000     -8.53700000      3.58400000
H    -10.29300000     -7.79800000      3.50500000
H    -10.24700000     -9.27800000      3.82200000
O     -1.95400000    -11.56900000     11.49300000
H     -2.69300000    -10.98300000     11.33500000
H     -1.19700000    -10.98700000     11.56000000
O    -12.81700000     -1.84600000     -7.45500000
H    -12.70100000     -2.65100000     -7.96000000
H    -12.10600000     -1.86100000     -6.81500000
O      2.34200000      9.96000000    -10.30100000
H      2.22300000     10.40900000     -9.46400000
H      3.12300000      9.42100000    -10.17500000
O     -2.99100000      5.23500000     -5.99000000
H     -2.43300000      6.01100000     -6.03300000
H     -2.83100000      4.77800000     -6.81600000
O     -7.69500000    -14.54600000      7.93600000
H     -7.53900000    -13.94400000      7.20800000
H     -8.55400000    -14.92600000      7.75300000
O     12.41800000      0.42900000     -1.14800000
H     11.61800000     -0.06900000     -0.98100000
H     12.70700000      0.13400000     -2.01200000
O      4.00700000     -1.30300000     16.37500000
H      4.00300000     -1.48000000     17.31600000
H      4.23800000     -2.14100000     15.97500000
O     -8.84900000    -12.14000000      9.87100000
H     -8.37200000    -12.95900000     10.00500000
H     -8.97900000    -11.79200000     10.75200000
O      1.69200000     11.23600000     -7.86600000
H      1.68000000     11.05900000     -6.92500000
H      2.15900000     12.06700000     -7.94800000
O     15.41200000      4.26100000     -7.81200000
H     15.29700000      3.31800000     -7.69200000
H     15.87500000      4.34000000     -8.64600000
O     -3.30500000      1.95200000      8.87900000
H     -3.26900000      2.09400000      9.82500000
H     -4.10200000      1.43900000      8.74400000
O     -1.61000000      7.82900000     13.37800000
H     -2.24100000      7.10900000     13.40100000
H     -2.15000000      8.61900000     13.37500000
O     14.94200000      7.96900000     -3.95200000
H     15.87200000      7.76100000     -4.04900000
H     14.48900000      7.18100000     -4.25200000
O    -10.11100000     -5.72900000    -13.18000000
H     -9.34100000     -5.16600000    -13.09700000
H     -9.75600000     -6.58900000    -13.40400000
O      4.88200000     -5.19900000     11.52100000
H      5.25700000     -5.33700000     12.39100000
H      5.62600000     -4.93200000     10.98000000
O    -12.31500000      3.97400000      2.33600000
H    -11.72800000      4.06200000      3.08700000
H    -12.34600000      4.85100000      1.95300000
O     -5.30000000     -5.21000000    -16.99700000
H     -5.69100000     -5.25200000    -16.12400000
H     -5.70100000     -4.44000000    -17.40200000
O    -10.62100000      4.79400000      9.94800000
H    -11.41700000      5.22200000     10.26300000
H    -10.23600000      4.39800000     10.73000000
O     10.06400000     -6.78900000     -7.92200000
H      9.70800000     -7.51400000     -7.40900000
H     10.98900000     -6.75500000     -7.67800000
O     -0.41000000     -5.32200000     -4.46400000
H     -0.11800000     -4.99500000     -3.61300000
H     -1.02400000     -6.02600000     -4.25200000
O    -10.43400000     13.69400000      4.28300000
H    -10.74900000     12.80700000      4.45500000
H    -10.77500000     13.90500000      3.41400000
O      9.62300000      4.94300000     13.22800000
H      9.47200000      4.08000000     12.84400000
H      8.78200000      5.18400000     13.61600000
O      6.13800000      0.64700000    -13.68600000
H      6.12200000      0.84400000    -12.75000000
H      5.23800000      0.79400000    -13.97700000
O      5.85700000    -14.52300000      2.61300000
H      6.74100000    -14.33500000      2.29500000
H      5.90900000    -14.38400000      3.55900000
O      0.29200000      8.16200000     11.49500000
H     -0.40900000      8.53300000     12.03200000
H      0.44500000      7.29400000     11.86700000
O     10.99300000     -1.41000000     -4.36500000
H     10.07000000     -1.54800000     -4.15200000
H     10.99600000     -1.20800000     -5.30000000
O    -11.30300000     11.59800000      5.72700000
H    -11.32100000     11.08600000      6.53600000
H    -10.97100000     10.99100000      5.06600000
O      0.42800000      7.76100000     15.51900000
H     -0.10500000      8.09100000     14.79600000
H     -0.04300000      6.98800000     15.83000000
O    -12.24200000      1.55800000     12.92100000
H    -11.32400000      1.33700000     12.76800000
H    -12.25700000      2.51500000     12.94400000
O     12.85700000     -8.62500000     -1.88400000
H     12.97800000     -9.27200000     -1.18900000
H     12.71000000     -9.14600000     -2.67300000
O      7.87900000     12.70600000    -10.54700000
H      8.13300000     11.81000000    -10.32500000
H      7.62100000     12.66100000    -11.46800000
O    -12.78000000     -0.60600000     11.42200000
H    -13.63100000     -0.86200000     11.77900000
H    -12.54200000      0.18100000     11.91300000
O      2.64600000     -4.88600000     18.07600000
H      1.94100000     -5.14800000     18.66800000
H      2.24200000     -4.88300000     17.20800000
O      0.12600000     -9.77900000      6.59200000
H     -0.25400000     -9.24200000      7.28700000
H      0.72000000    -10.37600000      7.04700000
O     -1.67000000      2.18000000     -5.20900000
H     -1.82200000      1.27900000     -5.49500000
H     -1.85300000      2.71100000     -5.98400000
O     -0.06500000     -3.96700000     -2.22500000
H      0.05300000     -3.23000000     -2.82400000
H     -0.95800000     -3.86700000     -1.89500000
O      0.82800000     -1.78900000    -17.55100000
H      1.37300000     -2.42700000    -17.09000000
H      1.10700000     -1.85100000    -18.46400000
O     -3.00100000     -4.27200000      1.74500000
H     -3.28500000     -3.67600000      1.05100000
H     -2.21800000     -4.69500000      1.39100000
O    -13.22400000      9.36500000     -3.47900000
H    -13.22700000      8.50000000     -3.07000000
H    -12.94500000      9.95900000     -2.78200000
O     -2.33400000     -1.45300000    -11.65400000
H     -2.92000000     -2.14600000    -11.95700000
H     -1.45700000     -1.82700000    -11.73700000
O     15.07100000      3.94300000      7.30800000
H     14.15400000      3.67700000      7.38100000
H     15.20000000      4.55700000      8.03000000
O     12.17600000    -12.72300000      3.22200000
H     11.85900000    -11.86400000      3.50200000
H     12.19900000    -12.67000000      2.26700000
O     -6.26800000    -10.81400000     -5.44500000
H     -6.66400000    -11.41800000     -6.07200000
H     -5.43700000    -11.22500000     -5.20800000
O     -1.94100000    -16.77800000      8.66000000
H     -1.84900000    -15.92800000      8.23000000
H     -2.45000000    -16.59300000      9.45000000
O      0.86600000     -6.17600000      5.84800000
H      1.02700000     -5.54700000      5.14500000
H      0.72100000     -7.00800000      5.39700000
O      9.55800000     -9.22500000      7.18100000
H      9.08800000     -8.52700000      6.72300000
H      9.56400000     -9.95500000      6.56200000
O      8.01000000     -7.35500000      5.95100000
H      7.63000000     -7.66600000      5.12900000
H      7.66500000     -6.46900000      6.05300000
O     11.21000000     -9.08400000      9.40900000
H     10.57800000     -9.23100000      8.70600000
H     11.87400000     -8.51500000      9.02000000
O      0.68400000      4.37400000    -14.80000000
H      0.99700000      4.80000000    -14.00300000
H     -0.05500000      3.83700000    -14.51100000
O      9.57400000      3.44800000    -11.49800000
H      9.62000000      2.56500000    -11.86500000
H      9.72000000      4.02600000    -12.24600000
O    -14.09500000      6.94200000      4.27400000
H    -13.94700000      6.26200000      4.93100000
H    -15.04600000      6.97300000      4.17200000
O      7.50200000    -12.82900000     -6.99300000
H      8.29700000    -12.50200000     -7.41500000
H      7.33200000    -13.66800000     -7.42000000
O     -5.02000000     -0.06900000     -5.74200000
H     -4.40100000     -0.30600000     -5.05100000
H     -4.52800000     -0.19000000     -6.55500000
O     -0.90600000      5.23800000      5.51900000
H     -0.87400000      6.04100000      5.00000000
H     -0.59600000      4.55500000      4.92400000
O    -11.38000000      9.54900000      3.88700000
H    -11.18900000     10.13900000      3.15900000
H    -10.63300000      8.95100000      3.91300000
O      8.02200000      9.30700000     -2.07600000
H      8.14600000     10.11300000     -1.57500000
H      7.58800000      8.71000000     -1.46600000
O     12.61900000      1.97800000    -12.20000000
H     12.67300000      2.53800000    -11.42600000
H     11.75800000      1.56400000    -12.13600000
O     -3.02900000    -11.07100000    -10.54300000
H     -3.21900000    -11.67300000    -11.26200000
H     -2.23200000    -11.41800000    -10.14300000
O      6.67800000      9.40600000      6.09100000
H      6.13600000      8.62300000      6.18800000
H      6.78100000      9.73900000      6.98200000
O    -15.94700000     -0.96300000     -8.90400000
H    -15.35800000     -1.71400000     -8.97000000
H    -15.44700000     -0.23400000     -9.27200000
O     -6.89500000      0.11200000      0.31000000
H     -6.60400000      1.01500000      0.43800000
H     -7.83600000      0.13700000      0.47900000
O      6.12600000      4.54800000    -16.72800000
H      5.80700000      5.35700000    -17.12800000
H      5.39000000      4.23400000    -16.20300000
O    -11.69700000      1.82700000     -4.24000000
H    -12.05500000      2.65400000     -3.91800000
H    -12.46600000      1.29500000     -4.44400000
O      9.05300000      9.07900000     12.07300000
H      9.84700000      9.32500000     12.54800000
H      9.36700000      8.76400000     11.22600000
O     -4.79800000    -11.13000000      1.46000000
H     -5.24600000    -11.44200000      0.67400000
H     -5.37300000    -10.44800000      1.80900000
O     -7.18800000    -12.54600000     -7.64300000
H     -7.31800000    -11.75700000     -8.17000000
H     -7.93400000    -13.10500000     -7.86100000
O    -17.32100000     -2.71800000     -1.32900000
H    -16.56600000     -2.73900000     -0.74200000
H    -17.24900000     -3.52500000     -1.83900000
O      2.78900000      6.78200000      8.06000000
H      3.06000000      7.56100000      8.54600000
H      1.84900000      6.71200000      8.22600000
O     -8.87800000      4.09000000     12.34200000
H     -8.06600000      3.78100000     11.94000000
H     -8.75000000      3.94600000     13.28000000
O     16.09500000      5.63200000      1.48500000
H     15.68300000      6.47400000      1.68200000
H     16.25500000      5.65900000      0.54100000
O     -1.13900000     -9.62100000     -4.14600000
H     -1.60000000    -10.37100000     -3.77100000
H     -0.93400000     -9.88800000     -5.04100000
O      6.79300000     -3.99500000      9.72500000
H      7.00700000     -3.81800000      8.80900000
H      7.59100000     -4.38300000     10.08600000
O      0.25800000     -7.52300000      9.06500000
H     -0.61100000     -7.17000000      9.25800000
H      0.83500000     -6.75900000      9.08000000
O     -3.71800000     12.11900000    -12.44300000
H     -3.71600000     13.05900000    -12.62400000
H     -4.23900000     11.74000000    -13.15100000
O      4.44300000    -10.83200000    -13.10700000
H      4.63600000    -11.69300000    -12.73500000
H      5.29500000    -10.49500000    -13.38400000
O     -1.63600000     -0.18600000      9.35100000
H     -1.95700000      0.61200000      8.93100000
H     -2.34900000     -0.81600000      9.24300000
O    -15.21800000      6.63100000     -6.24300000
H    -14.38300000      6.96500000     -6.57100000
H    -15.79900000      6.65100000     -7.00300000
O     12.67200000      0.80700000      9.51000000
H     12.79200000      0.07900000     10.11900000
H     12.36700000      1.53000000     10.05800000
O     -2.07900000      8.01500000     -0.15300000
H     -2.10900000      7.28300000     -0.76900000
H     -1.78100000      7.62500000      0.66900000
O     -4.37800000     13.42800000      2.76100000
H     -3.64000000     12.89200000      3.05400000
H     -4.12100000     13.73400000      1.89100000
O     -8.01500000      5.07200000     -6.61900000
H     -8.04900000      4.19100000     -6.24700000
H     -7.17900000      5.42700000     -6.31900000
O     -1.21300000    -13.90100000     -6.25800000
H     -1.59600000    -13.58000000     -5.44200000
H     -0.38300000    -14.29700000     -5.99400000
O     -1.83400000     -7.68400000      2.79000000
H     -1.94700000     -8.44300000      3.36100000
H     -2.21300000     -6.95500000      3.28100000
O    -14.23900000      9.41100000      1.29600000
H    -14.21000000     10.26400000      0.86300000
H    -13.68100000      8.85000000      0.75800000
O      3.56700000      4.50500000    -15.19000000
H      2.82600000      4.01500000    -15.54500000
H      3.30300000      5.42300000    -15.26000000
O      8.25100000      4.84300000     -3.83900000
H      8.85100000      4.57700000     -3.14200000
H      7.41300000      4.45100000     -3.59500000
O      3.90900000     -3.83400000    -11.62100000
H      3.65800000     -2.98200000    -11.98000000
H      3.11600000     -4.15600000    -11.19300000
O     -6.64100000      2.11500000     11.94300000
H     -6.49900000      1.49700000     11.22600000
H     -5.92200000      2.74200000     11.86500000
O      4.40400000    -14.23500000      8.67000000
H      3.57200000    -13.87800000      8.97900000
H      4.17600000    -15.08800000      8.30000000
O      1.78300000     -5.12600000     15.51400000
H      1.11800000     -5.57500000     16.03600000
H      1.83300000     -5.63300000     14.70300000
O     -7.08800000     -1.92500000      2.64100000
H     -8.01800000     -1.70000000      2.63900000
H     -6.65300000     -1.15200000      2.28000000
O      6.99000000      1.87500000    -10.92800000
H      6.41900000      2.57400000    -10.61000000
H      7.46900000      2.27000000    -11.65700000
O     -0.52300000     16.97300000      2.37400000
H      0.10200000     16.32200000      2.69300000
H     -1.25400000     16.92500000      2.98900000
O      4.59100000     12.74100000     -8.19200000
H      3.77900000     13.24300000     -8.11800000
H      5.25800000     13.39500000     -8.40300000
O     13.45800000     -5.35800000      0.63900000
H     14.03700000     -5.76900000     -0.00300000
H     13.95400000     -5.38000000      1.45800000
O     -0.17800000      0.00200000    -15.80700000
H     -0.17400000     -0.51000000    -16.61600000
H     -0.05300000     -0.64600000    -15.11300000
O     -3.19500000     -4.20500000      8.34000000
H     -2.68400000     -4.95700000      8.04000000
H     -2.63500000     -3.77800000      8.98800000
O     -9.36500000      3.15100000     -4.59000000
H     -9.81100000      3.76900000     -4.01100000
H    -10.03100000      2.49700000     -4.80100000
O      8.12100000     14.30200000     -3.71600000
H      7.71000000     13.67800000     -4.31300000
H      8.97400000     13.91800000     -3.51600000
O    -12.13700000      6.82500000      2.11100000
H    -12.59800000      6.99600000      2.93200000
H    -11.43300000      7.47300000      2.09200000
O      9.15900000      6.23600000     -1.04000000
H      9.00900000      6.17000000     -1.98300000
H      9.00200000      5.35100000     -0.71000000
O     15.87300000     -0.63400000      0.17900000
H     15.41200000     -1.44200000      0.40500000
H     16.43400000     -0.87600000     -0.55800000
O     -0.28600000     -1.89500000      5.53600000
H      0.46600000     -2.26600000      5.07400000
H     -0.01200000     -1.86200000      6.45300000
O     -7.79200000      7.32800000    -12.73100000
H     -7.45500000      8.20700000    -12.90100000
H     -8.32500000      7.42400000    -11.94200000
O      0.37000000     12.02600000      1.10400000
H     -0.25100000     12.73400000      0.93100000
H      0.60000000     12.13000000      2.02700000
O     -9.08300000     -1.22400000     13.26300000
H     -9.36100000     -1.69900000     12.47900000
H     -8.90400000     -0.33600000     12.95400000
O     -9.54800000      0.00500000      2.25000000
H     -9.00200000      0.19300000      3.01400000
H     -9.80800000      0.86700000      1.92400000
O     -7.45600000     -4.17000000     -5.41300000
H     -7.73700000     -4.64200000     -6.19700000
H     -7.82600000     -3.29300000     -5.51500000
O      8.78900000     -3.89400000    -12.07100000
H      9.15400000     -4.76400000    -12.23300000
H      9.18800000     -3.61700000    -11.24700000
O      0.27900000      5.61400000      7.80300000
H     -0.42500000      5.68300000      8.44800000
H     -0.17000000      5.60700000      6.95800000
O     11.98500000    -11.20800000      0.57500000
H     12.90400000    -11.47000000      0.62300000
H     11.89700000    -10.52100000      1.23600000
O     12.01900000     -3.31600000      3.48500000
H     11.68600000     -2.57900000      3.99700000
H     12.39000000     -2.91400000      2.69900000
O      5.24300000     -3.26000000    -16.12400000
H      5.87700000     -2.80400000    -15.57000000
H      5.50600000     -3.04300000    -17.01800000
O     -7.80500000     -1.31100000     -6.01300000
H     -6.85900000     -1.16800000     -6.00900000
H     -8.04300000     -1.37100000     -5.08800000
O      5.26900000      5.62000000     12.12200000
H      5.91800000      6.01800000     12.70300000
H      5.09000000      4.76500000     12.51200000
O     -9.89200000    -14.26400000     -3.89600000
H    -10.83900000    -14.21100000     -4.02700000
H     -9.58300000    -14.82500000     -4.60700000
O      4.80300000      1.20900000     15.21200000
H      4.59900000      1.31600000     14.28300000
H      4.40000000      0.37400000     15.45100000
O      3.67900000     -1.11400000      8.46900000
H      3.80200000     -1.73100000      9.19000000
H      2.73300000     -1.09900000      8.32400000
O     -5.24500000     -8.56800000     -0.52400000
H     -5.01300000     -7.66700000     -0.74700000
H     -5.24400000     -9.03000000     -1.36300000
O      0.90900000     -5.64000000      3.15400000
H      0.61800000     -4.92800000      2.58500000
H      1.86100000     -5.65400000      3.05300000
O      9.43300000     -3.88300000     -0.28300000
H      9.24000000     -4.14100000      0.61800000
H     10.03300000     -4.55700000     -0.60200000
O     -0.40600000     10.66400000     13.73900000
H      0.54600000     10.57900000     13.78300000
H     -0.60100000     11.44500000     14.25700000
O     -7.31000000      2.52400000     -2.84800000
H     -7.58700000      1.64500000     -2.58900000
H     -7.99100000      2.82100000     -3.45200000
O     -8.03000000     -8.59000000      9.70000000
H     -8.69300000     -8.33700000      9.05800000
H     -7.24000000     -8.74400000      9.18100000
O     10.99200000      7.70600000      7.02400000
H     11.14400000      8.40200000      7.66400000
H     10.44000000      8.11200000      6.35500000
O     -5.11100000      6.97100000      8.64800000
H     -4.75900000      6.30200000      8.06200000
H     -4.99900000      7.79200000      8.16900000
O     -3.40200000      6.95400000      5.37800000
H     -2.91700000      6.22900000      5.77200000
H     -2.75900000      7.65900000      5.30200000
O     -8.74800000     13.18200000      0.66000000
H     -8.01000000     13.78900000      0.71300000
H     -8.53000000     12.60400000     -0.07100000
O      6.84500000      9.83500000      8.81800000
H      6.54900000      9.89600000      9.72600000
H      7.43800000      9.08400000      8.80800000
O    -13.57700000     -4.69900000     -1.44300000
H    -13.75300000     -3.88700000     -1.91800000
H    -12.78600000     -5.04900000     -1.85300000
O      8.50400000     -7.34400000    -14.30000000
H      8.42500000     -7.12100000    -13.37300000
H      9.37700000     -7.03800000    -14.54700000
O      0.94800000    -14.78500000      1.62200000
H      0.07600000    -15.00800000      1.29500000
H      1.41600000    -15.61900000      1.64300000
O    -13.68200000      3.71700000     -4.23400000
H    -13.77700000      4.04900000     -3.34100000
H    -13.96900000      4.44100000     -4.79000000
O      8.04000000    -12.60800000      2.41100000
H      7.80700000    -11.83900000      1.89100000
H      8.53500000    -12.25500000      3.15000000
O      2.15400000     -9.89500000     -8.55700000
H      2.96200000     -9.44300000     -8.79800000
H      2.33700000    -10.27300000     -7.69700000
O     -9.10300000      2.49800000    -14.99300000
H     -8.90700000      1.59900000    -14.73000000
H     -9.22700000      2.96800000    -14.16800000
O     -8.00600000     -7.81000000      5.69400000
H     -8.64900000     -8.35400000      5.23900000
H     -7.76800000     -7.13700000      5.05700000
O    -12.40700000      6.65800000     -3.06600000
H    -11.80900000      6.49000000     -3.79400000
H    -12.69700000      5.78800000     -2.78900000
O     -2.35100000    -10.26300000      4.50800000
H     -2.06400000     -9.90100000      5.34600000
H     -3.29200000    -10.09200000      4.48200000
O     13.02600000      0.39300000     -3.74600000
H     12.35500000     -0.12200000     -4.19400000
H     13.84800000     -0.05000000     -3.95600000
O    -11.26300000     -1.49900000     -5.22000000
H    -11.09600000     -0.59300000     -4.95900000
H    -10.40600000     -1.92300000     -5.17500000
O      9.63500000      6.00200000      4.11100000
H     10.15700000      5.76700000      4.87700000
H      9.18600000      6.80900000      4.36500000
O    -10.11000000      2.29100000      0.77500000
H     -9.98600000      3.15100000      1.17600000
H    -10.04300000      2.45300000     -0.16600000
O      0.56900000    -11.05700000    -13.71700000
H     -0.24000000    -10.59500000    -13.50000000
H      1.13300000    -10.92300000    -12.95600000
O      0.62500000     -7.60700000     -6.56100000
H      1.43400000     -7.83300000     -6.10300000
H      0.11900000     -7.10700000     -5.92100000
O      7.10300000     -9.00900000     10.76400000
H      7.07100000     -8.48000000      9.96600000
H      7.81500000     -9.63000000     10.61100000
O    -11.76300000     -1.00800000    -13.20800000
H    -12.34000000     -0.66800000    -13.89200000
H    -11.13300000     -1.55600000    -13.67700000
O     12.49800000      0.75100000     -7.09300000
H     13.24500000      0.38400000     -7.56700000
H     12.77800000      1.63300000     -6.85000000
O      8.46300000     -8.16700000     -6.33000000
H      8.88400000     -7.73800000     -5.58500000
H      8.13200000     -8.99200000     -5.97700000
O     -5.78700000     -3.39800000     -0.67900000
H     -5.14000000     -2.79000000     -0.32100000
H     -6.18900000     -3.80000000      0.09000000
O     -1.35300000     -2.91500000     16.73400000
H     -1.68300000     -2.52300000     15.92600000
H     -1.83100000     -3.74100000     16.81300000
O     -6.08300000     13.63500000     -3.36800000
H     -5.61700000     14.10300000     -2.67500000
H     -6.75500000     13.13300000     -2.90800000
O      7.01300000      5.90500000      9.09700000
H      6.90500000      5.26600000      9.80100000
H      6.25400000      5.76700000      8.53000000
O     14.75100000     -6.18200000     -1.58100000
H     14.29100000     -6.88200000     -2.04300000
H     15.67300000     -6.43700000     -1.61700000
O    -13.06100000      7.83300000     -8.31200000
H    -13.02000000      6.95900000     -8.70100000
H    -12.28700000      7.88200000     -7.75100000
O      5.16100000     16.26000000     -6.48600000
H      6.09300000     16.47600000     -6.44100000
H      5.07000000     15.47700000     -5.94300000
O      0.46000000     -2.23300000      8.14300000
H     -0.37300000     -1.81900000      8.37100000
H      0.42600000     -3.09000000      8.56800000
O     10.96700000     -5.00100000      5.83000000
H     10.22000000     -5.50800000      5.51100000
H     11.32000000     -4.57700000      5.04800000
O     -3.55200000    -15.05500000     -7.34500000
H     -2.75900000    -14.66100000     -6.98100000
H     -3.23400000    -15.64700000     -8.02700000
O     -1.97300000     -2.01900000     -2.62100000
H     -1.53300000     -1.50500000     -1.94400000
H     -1.44000000     -1.88900000     -3.40500000
O     12.66800000     12.55500000     -0.47500000
H     12.66500000     11.87000000      0.19300000
H     11.80600000     12.49400000     -0.88600000
O      2.41500000      0.37000000      5.42200000
H      1.68800000      0.75600000      5.91200000
H      2.09300000     -0.49100000      5.15400000
O     -2.55300000     -4.96500000     13.11500000
H     -3.46900000     -4.85200000     13.37000000
H     -2.08700000     -4.27100000     13.58100000
O     -7.03400000     -9.43900000      1.98900000
H     -7.74400000     -9.14900000      2.56200000
H     -7.10200000     -8.87400000      1.21900000
O      1.65700000     11.88200000     -1.40600000
H      2.23500000     12.63100000     -1.26000000
H      1.34300000     11.64800000     -0.53300000
O     15.30700000      5.31300000     -1.68600000
H     14.96400000      4.92300000     -0.88200000
H     14.58300000      5.84200000     -2.02300000
O     -3.49100000      1.34500000    -17.44000000
H     -3.31400000      0.90500000    -16.60900000
H     -2.62400000      1.55000000    -17.79100000
O     -5.19300000      9.70700000      7.43700000
H     -5.27200000     10.15000000      8.28200000
H     -4.25000000      9.65000000      7.28400000
O     14.83200000      1.81200000     -0.25500000
H     14.16500000      1.25400000     -0.65600000
H     15.49700000      1.20100000      0.06100000
O      7.48600000    -10.30500000      0.68200000
H      8.13100000     -9.60500000      0.57900000
H      6.64900000     -9.89300000      0.46900000
O     -5.11100000     15.99900000      6.15800000
H     -4.67300000     16.50000000      5.47000000
H     -4.42700000     15.43000000      6.51200000
O     12.59700000      8.97100000     -7.67900000
H     12.73500000      9.33600000     -6.80500000
H     13.08100000      9.55600000     -8.26100000
O     -5.83500000      5.51200000     15.23300000
H     -5.66600000      6.28100000     15.77800000
H     -6.19600000      5.86700000     14.42100000
O      1.01600000      0.33600000     10.05300000
H      0.25200000     -0.22200000      9.91000000
H      0.69000000      1.22600000      9.92400000
O     -8.88700000      0.44200000    -13.32800000
H     -8.04100000      0.01200000    -13.20300000
H     -9.53200000     -0.23100000    -13.10900000
O    -11.36900000     -1.35000000      9.26200000
H    -11.93900000     -1.04600000      9.96900000
H    -11.76700000     -0.99700000      8.46600000
O    -16.06300000      2.39400000     -2.76100000
H    -16.30000000      3.24100000     -3.14100000
H    -15.63300000      2.61500000     -1.93500000
O     -2.30600000      1.60200000      5.86400000
H     -2.37100000      2.23700000      5.15000000
H     -3.04300000      1.00800000      5.72500000
O     15.43700000     -0.35900000     -4.53300000
H     15.58500000     -0.78600000     -5.37700000
H     16.27500000      0.05400000     -4.32400000
O     -5.12500000    -12.36700000      3.89200000
H     -5.31100000    -12.04400000      3.01000000
H     -5.12900000    -11.58200000      4.44000000
O    -15.58400000      1.72700000      6.56100000
H    -15.37700000      2.32600000      5.84400000
H    -15.84600000      2.29800000      7.28300000
O      1.99800000    -14.62100000     -2.68400000
H      1.72100000    -15.13300000     -1.92400000
H      2.37100000    -13.82200000     -2.31200000
O      1.21600000     -4.06200000    -14.18100000
H      0.30600000     -4.35000000    -14.11200000
H      1.67200000     -4.53900000    -13.48800000
O      9.36900000      1.12800000      1.95600000
H     10.30500000      1.17200000      2.15300000
H      8.96900000      1.76100000      2.55300000
O      3.67700000     -6.46800000      9.28800000
H      4.02300000     -5.98900000     10.04200000
H      3.31000000     -7.26900000      9.66100000
O      4.46200000      2.48500000     10.11800000
H      4.40500000      2.03200000      9.27700000
H      3.77400000      3.14900000     10.08000000
O     12.72500000      3.00200000     -2.78400000
H     12.79100000      2.22800000     -3.34400000
H     12.14700000      2.73300000     -2.07100000
O     -8.27700000    -10.97400000      7.47300000
H     -9.04700000    -10.48300000      7.18600000
H     -8.56100000    -11.42400000      8.26800000
O     -4.22400000     -2.01700000     -3.88600000
H     -4.98300000     -1.58200000     -3.49700000
H     -3.51700000     -1.87100000     -3.25800000
O     -9.36000000      0.75300000     -7.33700000
H     -8.96600000     -0.04000000     -6.97300000
H     -8.64300000      1.38700000     -7.36000000
O      7.47900000      4.57200000      1.52300000
H      7.42900000      3.69300000      1.14800000
H      8.21600000      4.53000000      2.13300000
O      1.33900000     -2.07000000     -7.48100000
H      2.18000000     -2.25600000     -7.89900000
H      0.76000000     -2.76800000     -7.78700000
O      6.12300000     -2.02800000     11.57000000
H      5.16900000     -1.96400000     11.59900000
H      6.29500000     -2.83200000     11.08000000
O      4.63900000     11.79600000      8.55500000
H      5.15600000     11.06100000      8.88400000
H      5.15700000     12.14800000      7.83100000
O      9.56600000    -10.32000000     -7.88400000
H     10.36400000    -10.22200000     -8.40300000
H      9.84200000    -10.14600000     -6.98500000
O     10.47100000      5.90600000    -12.18400000
H     10.56800000      6.31300000    -11.32300000
H     10.91000000      6.50800000    -12.78500000
O     11.11600000    -10.10900000      3.22800000
H     10.23700000     -9.74900000      3.11000000
H     11.46300000     -9.64800000      3.99200000
O      4.32100000     13.36100000    -10.97200000
H      4.82400000     13.82700000    -10.30400000
H      4.29300000     13.96500000    -11.71500000
O     11.81200000     10.08400000      4.54900000
H     12.57300000     10.13100000      3.97000000
H     11.83100000      9.19300000      4.89700000
O      7.04700000    -16.18800000     -4.92900000
H      7.96300000    -16.06100000     -5.17800000
H      6.86400000    -15.47100000     -4.32100000
O     -7.40700000     10.27000000      1.64900000
H     -6.63300000      9.82100000      1.30900000
H     -7.08500000     11.12800000      1.92500000
O      4.92300000    -12.27900000      1.36200000
H      3.99400000    -12.21000000      1.58100000
H      5.11800000    -13.21300000      1.43900000
O     -6.53300000     13.15200000     -8.22400000
H     -6.17200000     13.88800000     -8.71700000
H     -6.46100000     13.42000000     -7.30700000
O     -9.64400000     -1.73200000    -11.11500000
H     -9.29700000     -2.61800000    -11.21500000
H    -10.59400000     -1.84600000    -11.10400000
O      9.41700000     -6.76800000     -4.09600000
H     10.20200000     -6.22200000     -4.05100000
H      8.70900000     -6.19400000     -3.80200000
O      6.22900000     -7.38000000      8.09600000
H      6.42900000     -7.89600000      7.31500000
H      5.31600000     -7.59000000      8.29400000
O     -8.19500000     -3.97500000      4.74900000
H     -8.95400000     -3.89300000      4.17200000
H     -8.43900000     -4.66200000      5.36900000
O     12.24300000     -5.76500000     -3.70200000
H     12.46400000     -5.20500000     -2.95800000
H     12.98600000     -6.36300000     -3.78200000
O      2.93300000      4.58700000     10.54100000
H      2.53400000      5.20600000     11.15300000
H      2.95500000      5.05500000      9.70700000
O      6.24500000     -8.50200000     13.29500000
H      6.50200000     -8.81200000     12.42600000
H      7.02500000     -8.62800000     13.83400000
O     -3.52200000     13.57800000      9.16400000
H     -4.00700000     13.89600000      9.92600000
H     -3.38600000     12.64700000      9.33900000
O     12.61600000     -1.35100000      1.60900000
H     12.82300000     -0.91000000      0.78500000
H     13.31500000     -1.08400000      2.20600000
O      1.60200000     10.26600000     -5.03300000
H      2.26500000     10.20300000     -4.34600000
H      1.49800000      9.36800000     -5.34800000
O     -5.70600000    -16.29100000     -3.28400000
H     -6.62400000    -16.56400000     -3.28300000
H     -5.38200000    -16.54600000     -4.14700000
O     -4.67600000     -7.29500000     -4.43900000
H     -4.82800000     -8.21800000     -4.23400000
H     -5.44100000     -6.84200000     -4.08300000
O     12.27600000      2.86100000      7.60800000
H     12.75100000      2.07800000      7.88600000
H     11.37800000      2.56000000      7.47000000
O     -5.79500000     -7.53400000      7.17800000
H     -6.44300000     -7.56300000      6.47400000
H     -5.65300000     -6.60100000      7.33600000
O    -15.89400000     -5.28100000     -5.53400000
H    -15.85300000     -5.88900000     -6.27200000
H    -15.24000000     -4.61200000     -5.73800000
O      6.12400000     -6.35100000     -6.22400000
H      6.71900000     -7.08900000     -6.35400000
H      6.66000000     -5.57700000     -6.39700000
O     11.49200000      1.65300000      4.16600000
H     11.85300000      2.54000000      4.16100000
H     10.54700000      1.78100000      4.25300000
O      4.88800000    -16.49800000     -2.66700000
H      4.43000000    -17.22800000     -2.24900000
H      4.87900000    -15.80300000     -2.00900000
O     -3.54300000     -7.69600000      9.06100000
H     -4.25800000     -7.13000000      8.77000000
H     -3.24200000     -8.13100000      8.26300000
O      1.97600000    -15.36000000     -8.07000000
H      2.43300000    -15.48500000     -8.90200000
H      1.07300000    -15.61800000     -8.25200000
O      6.23100000     -5.38600000     14.08400000
H      6.38100000     -6.30900000     14.28600000
H      7.10900000     -5.00800000     14.02600000
O     -5.25500000     12.68100000     -5.58100000
H     -5.34200000     13.01100000     -4.68700000
H     -5.46400000     11.74900000     -5.51300000
O     11.20800000     10.06100000      0.82800000
H     11.56600000      9.32300000      1.32000000
H     10.36400000      9.74700000      0.50300000
O     13.99500000     10.44000000      2.80500000
H     14.15700000     11.37800000      2.90300000
H     14.15600000     10.26500000      1.87700000
O      9.66300000      2.29200000     12.71900000
H      9.16800000      1.60200000     12.27800000
H      9.86900000      1.92700000     13.57900000
O    -16.03000000      2.15700000     -7.09900000
H    -16.84900000      2.51500000     -7.43900000
H    -15.94000000      2.54900000     -6.23000000
O      8.95100000      8.42600000      4.99500000
H      8.99600000      8.81300000      4.12100000
H      8.24100000      8.89800000      5.43000000
O      5.54600000      3.83700000     -1.39600000
H      5.44000000      3.00100000     -0.94100000
H      5.16000000      4.48300000     -0.80400000
O     -5.05400000     -1.91900000    -15.42300000
H     -4.88700000     -2.80400000    -15.09700000
H     -4.90900000     -1.98000000    -16.36700000
O      0.44600000      9.35400000      2.26300000
H      1.25500000      9.60600000      2.70900000
H      0.31200000     10.03800000      1.60700000
O     11.58900000     -9.26200000     -4.58500000
H     11.94200000     -9.18000000     -5.47100000
H     11.21000000     -8.40300000     -4.39800000
O    -12.11200000     -3.84600000      3.30900000
H    -11.61700000     -3.33800000      3.95200000
H    -11.94300000     -3.40700000      2.47600000
O      3.02800000     -7.75300000      0.38200000
H      2.60100000     -6.96200000      0.05300000
H      2.31300000     -8.28100000      0.73700000
O     -6.82000000    -12.67400000      6.07100000
H     -7.43200000    -12.07100000      6.49300000
H     -6.85100000    -12.43800000      5.14400000
O      8.39200000    -10.85000000      9.38900000
H      8.53400000    -10.48100000      8.51700000
H      8.32000000    -11.79300000      9.24100000
O     15.85000000     -3.11000000     -3.45300000
H     15.55100000     -3.18100000     -2.54600000
H     15.99800000     -2.17400000     -3.58400000
O     -0.55500000      6.86300000      1.77400000
H      0.08100000      6.20300000      2.04900000
H     -0.02400000      7.62100000      1.53000000
O      3.85500000     -2.72800000     -8.54100000
H      3.71400000     -3.54700000     -8.06700000
H      4.74600000     -2.79900000     -8.88200000
O      7.64500000    -12.78900000     -0.69300000
H      7.63100000    -12.06000000     -0.07400000
H      8.51500000    -12.75100000     -1.08900000
O    -11.84600000      0.87200000     -8.73100000
H    -11.99100000     -0.05700000     -8.55200000
H    -11.13600000      1.12100000     -8.13900000
O     -0.66800000     14.35900000      0.83300000
H      0.08800000     14.75400000      0.39800000
H     -0.99100000     15.04400000      1.41900000
O     -8.12400000      6.90300000      4.32500000
H     -8.51700000      7.02100000      5.19000000
H     -7.62700000      6.08800000      4.39600000
O     -9.39100000    -10.11200000     11.65400000
H    -10.31500000     -9.87600000     11.57300000
H     -8.96200000     -9.65200000     10.93300000
O    -14.33000000     -9.87400000      3.36800000
H    -13.90400000     -9.15700000      2.89800000
H    -15.02300000    -10.17000000      2.77700000
O     12.89400000      5.56700000     -3.41000000
H     12.40900000      5.31900000     -4.19700000
H     12.84800000      4.79400000     -2.84700000
O    -13.53800000     -2.46900000     -3.29200000
H    -14.13600000     -1.73100000     -3.41400000
H    -13.13000000     -2.59000000     -4.14900000
O     -3.31800000     -4.64600000     16.81500000
H     -3.78500000     -4.54300000     15.98600000
H     -3.22400000     -5.59300000     16.92200000
O      9.45100000     -1.86200000    -13.85700000
H      8.84000000     -1.78700000    -14.59100000
H      8.95300000     -2.31500000    -13.17600000
O      3.52400000     13.95300000     -1.09000000
H      4.10100000     13.41300000     -0.55000000
H      4.11000000     14.58300000     -1.50900000
O      2.06300000     -4.53000000     11.78200000
H      2.95200000     -4.24300000     11.98700000
H      1.87200000     -5.20300000     12.43500000
O     -0.00100000     -4.49900000     -8.51500000
H     -0.32700000     -5.39900000     -8.52600000
H     -0.01700000     -4.22800000     -9.43300000
O     10.92600000      5.15300000      6.13800000
H     11.33000000      4.51300000      6.72400000
H     11.01600000      5.98800000      6.59700000
O      3.17300000    -16.37000000      1.75000000
H      3.95800000    -16.17200000      1.23900000
H      3.28000000    -17.28600000      2.00700000
O     -5.09700000    -13.77800000     -9.33200000
H     -5.81000000    -13.28500000     -8.92500000
H     -4.58000000    -14.10400000     -8.59500000
O      9.27100000     -2.07500000     10.95500000
H      9.20300000     -2.98200000     10.65700000
H      9.44800000     -2.14400000     11.89400000
O     -7.95300000     -0.79900000    -15.90200000
H     -7.67600000     -0.60500000    -15.00700000
H     -8.90800000     -0.75200000    -15.87200000
O      2.03100000     10.66600000      7.76600000
H      2.83700000     11.11900000      8.01600000
H      1.98300000      9.91800000      8.36100000
O     -3.92700000      5.21600000    -10.88400000
H     -3.74700000      5.86500000    -10.20400000
H     -4.20600000      5.73300000    -11.64000000
O     -6.28400000     10.74100000     -9.77400000
H     -7.12600000     10.50800000    -10.16400000
H     -6.42900000     11.60600000     -9.39000000
O      5.37500000      1.45400000     17.90900000
H      5.90800000      0.66800000     18.03000000
H      5.12100000      1.43200000     16.98600000
O     15.32300000      1.48100000     -8.01500000
H     15.62100000      1.15000000     -8.86200000
H     15.61900000      0.82500000     -7.38400000
O      8.13100000     -4.84800000     -7.33200000
H      8.55500000     -4.23400000     -7.93200000
H      8.73700000     -5.58700000     -7.27700000
O     14.07600000     10.09400000     -5.54600000
H     13.82800000     10.89800000     -5.09100000
H     14.25200000      9.46700000     -4.84400000
O      4.42000000      1.42700000    -16.49400000
H      4.10000000      0.78200000    -17.12500000
H      3.64000000      1.69300000    -16.00700000
O     -7.77500000      8.67700000      6.77300000
H     -6.86400000      8.82600000      7.02400000
H     -7.89000000      9.18800000      5.97200000
O      9.32700000     -8.07000000      2.70300000
H      9.35500000     -8.03900000      1.74600000
H      9.30300000     -7.15200000      2.97100000
O      1.14500000      5.65600000     12.47400000
H      1.74100000      5.37900000     13.17000000
H      0.30300000      5.26600000     12.70900000
O    -10.04100000      5.81300000    -14.51800000
H    -10.11400000      5.20500000    -13.78300000
H     -9.28300000      6.35700000    -14.30500000
O     -6.43500000     12.35200000      6.27400000
H     -6.19300000     12.62300000      5.38800000
H     -5.98900000     11.51400000      6.39700000
O      4.82200000      1.03100000      7.43500000
H      4.47600000      0.34700000      8.00900000
H      4.30600000      0.95400000      6.63300000
O      7.73900000      6.16900000    -11.55200000
H      8.61900000      5.94000000    -11.85300000
H      7.80800000      6.18000000    -10.59700000
O      5.55600000      5.87700000      2.97300000
H      6.26500000      6.20100000      3.52900000
H      5.99700000      5.55700000      2.18500000
O      8.88700000      3.40000000      3.63000000
H      8.46900000      2.99800000      4.39100000
H      8.98600000      4.32200000      3.86900000
O     10.30700000     -1.30500000     13.92200000
H      9.88800000     -1.36600000     14.78100000
H     10.04100000     -0.44900000     13.58600000
O    -16.37100000     -3.56100000      6.07400000
H    -15.92200000     -4.15300000      6.67700000
H    -15.85600000     -2.75400000      6.10300000
O      3.43300000      7.23800000      4.01600000
H      4.01800000      6.76700000      3.42300000
H      3.53300000      6.79200000      4.85700000
O     -6.78000000     -9.17300000    -13.73500000
H     -6.46100000     -9.87800000    -14.29800000
H     -6.19300000     -9.18600000    -12.97900000
O     -3.83200000      9.64000000     13.62500000
H     -4.76600000      9.55100000     13.43700000
H     -3.68700000     10.58500000     13.67400000
O    -11.83900000      1.49500000    -11.38000000
H    -11.40500000      0.80100000    -11.87600000
H    -11.46500000      1.43300000    -10.50100000
O    -10.54800000    -10.17000000    -10.68000000
H    -11.16800000     -9.46800000    -10.87600000
H     -9.72300000     -9.71800000    -10.50000000
O      8.96400000     -4.39000000     13.97500000
H      9.39700000     -3.56800000     14.20200000
H      9.66600000     -5.04100000     13.98200000
O     -0.64000000     12.19500000     -4.93900000
H     -0.13000000     11.44400000     -5.24200000
H     -0.01800000     12.92200000     -4.93500000
O     -5.73000000     -4.78500000     11.08400000
H     -5.31800000     -5.57800000     11.42600000
H     -6.66200000     -4.89900000     11.27200000
O    -15.02500000     -2.10800000      0.25600000
H    -14.27300000     -1.57400000     -0.00200000
H    -15.19100000     -1.86500000      1.16700000
O     -8.18200000      7.45000000     13.83900000
H     -8.41800000      7.09000000     14.69400000
H     -8.99000000      7.84800000     13.51500000
O     -7.51800000     -3.48400000    -12.70400000
H     -6.69200000     -3.83400000    -13.03900000
H     -7.71000000     -4.02000000    -11.93400000
O      6.76800000     -4.78300000      5.49300000
H      5.86200000     -4.56000000      5.70600000
H      7.23500000     -3.94800000      5.53000000
O    -13.11200000      2.34200000      0.05400000
H    -12.56800000      2.62500000      0.78800000
H    -13.98100000      2.21600000      0.43500000
O     -2.04700000     15.12400000      3.86900000
H     -2.72700000     15.79500000      3.93600000
H     -2.01300000     14.73000000      4.74100000
O     -1.12100000      2.47400000    -13.86600000
H     -1.72000000      2.69700000    -13.15400000
H     -1.66100000      1.99000000    -14.49100000
O     -2.05700000     -7.27700000     -3.50100000
H     -2.85500000     -7.38400000     -4.01800000
H     -1.57400000     -8.09300000     -3.63400000
O     -7.74100000      3.64900000      7.95500000
H     -8.31200000      4.38200000      7.72300000
H     -7.20700000      3.97900000      8.67700000
O      8.08500000     -3.23600000      2.85700000
H      7.62700000     -3.95100000      3.29700000
H      7.88400000     -2.46200000      3.38500000
O     -9.23700000      8.16600000      2.07100000
H     -8.71700000      8.96100000      1.94900000
H     -8.85400000      7.74400000      2.83900000
O      7.30200000     16.89600000      1.00500000
H      8.23400000     16.86400000      1.22300000
H      7.21900000     16.33700000      0.23200000
O    -10.59000000      6.62500000     -5.08600000
H     -9.77600000      6.83100000     -4.62500000
H    -10.31100000      6.39600000     -5.97300000
O     -2.79100000     -9.91300000     -0.50300000
H     -3.48000000     -9.34700000     -0.15600000
H     -2.55500000    -10.48000000      0.23100000
O      9.15200000    -11.30700000      5.72400000
H      8.36700000    -11.85400000      5.71400000
H      9.85200000    -11.89800000      6.00300000
O    -14.19800000     -1.74200000      4.68600000
H    -13.57800000     -2.41300000      4.40200000
H    -14.24500000     -1.13200000      3.95000000
O     -3.52400000      9.38500000     -4.82600000
H     -2.96100000      8.94100000     -5.46000000
H     -3.06900000     10.20500000     -4.63500000
O     -3.09800000     14.81800000     -7.79300000
H     -3.81700000     14.20500000     -7.94600000
H     -2.38200000     14.48700000     -8.33400000
O     14.58500000    -10.04300000     -4.69900000
H     14.67200000     -9.10500000     -4.53100000
H     14.53600000    -10.43900000     -3.82800000
O     -3.40400000      5.39700000     13.54300000
H     -4.30200000      5.72900000     13.56800000
H     -3.08200000      5.51200000     14.43700000
O      4.35100000      9.35500000     -0.34900000
H      4.36500000      9.87900000      0.45200000
H      5.20000000      8.91300000     -0.36000000
O     -2.74400000     15.61700000     -3.84400000
H     -3.10100000     14.80900000     -4.21300000
H     -3.31300000     15.81200000     -3.09900000
O     -6.24800000      9.96900000     -6.59800000
H     -5.63300000     10.24000000     -7.27900000
H     -6.02800000      9.05300000     -6.42600000
O      1.58000000    -10.03600000    -11.39700000
H      2.52000000    -10.18300000    -11.29100000
H      1.21400000    -10.18200000    -10.52500000
O     -8.95800000     10.67500000    -10.67000000
H     -9.61000000     11.32100000    -10.39900000
H     -9.47300000      9.94100000    -11.00700000
O     11.71400000      3.18400000     11.01700000
H     10.91300000      2.95500000     11.48800000
H     12.41600000      3.02900000     11.64900000
O    -16.63300000     -7.53200000      1.79400000
H    -16.05800000     -6.76900000      1.73000000
H    -16.85800000     -7.73800000      0.88700000
O      4.68700000     -4.05500000      0.04500000
H      3.93400000     -4.34200000     -0.47100000
H      4.90300000     -3.19100000     -0.30500000
O     13.83600000     -4.16600000     -5.49700000
H     14.15200000     -3.78100000     -4.67900000
H     12.88900000     -4.02200000     -5.47900000
O     -5.03300000     -4.59200000     14.41100000
H     -5.70900000     -4.11700000     13.92800000
H     -5.51200000     -5.26900000     14.89000000
O    -14.03300000      2.92500000     -8.81300000
H    -13.31700000      2.29000000     -8.79200000
H    -14.62000000      2.64700000     -8.10900000
O     -6.38800000      5.25000000     -9.49500000
H     -5.60400000      5.07300000    -10.01500000
H     -6.64600000      4.39500000     -9.15100000
O     12.06600000     -8.75900000      5.73000000
H     11.41400000     -9.08100000      6.35200000
H     12.02000000     -7.80600000      5.80700000
O     -1.47700000      8.02100000      9.01400000
H     -0.82700000      7.75800000      9.66600000
H     -2.32000000      7.87200000      9.44200000
O     -6.37300000      0.93500000     14.58700000
H     -5.85000000      1.62100000     15.00200000
H     -6.57100000      1.27900000     13.71600000
O     11.29500000     -6.44200000     -0.83200000
H     11.54000000     -7.28100000     -1.22300000
H     12.10000000     -6.12400000     -0.42300000
O     13.34200000      3.84400000      0.79100000
H     13.96800000      3.13600000      0.63900000
H     13.12000000      3.77100000      1.72000000
O      2.11000000     -6.10600000    -11.46600000
H      2.68300000     -6.48500000    -12.13400000
H      1.28300000     -6.57700000    -11.56500000
O      3.45100000      6.42200000    -12.55700000
H      3.54200000      6.78600000    -11.67600000
H      4.22800000      6.73100000    -13.02400000
O    -14.05900000      3.44500000      4.70200000
H    -13.18500000      3.64000000      4.36500000
H    -14.12900000      3.96300000      5.50300000
O    -10.12300000    -11.15000000     -4.74700000
H    -11.03100000    -10.99100000     -4.48700000
H    -10.11300000    -12.06300000     -5.03400000
O    -13.10700000     -0.09400000      2.60100000
H    -12.18300000      0.13500000      2.70200000
H    -13.49300000      0.66200000      2.15800000
O     -5.97100000      2.90700000      0.63100000
H     -6.37100000      3.57500000      1.18800000
H     -5.67900000      3.38500000     -0.14400000
O      7.93200000      0.21400000     12.59500000
H      8.10700000     -0.46900000     11.94700000
H      6.98200000      0.19500000     12.71200000
O     -2.77000000      8.65600000    -13.35400000
H     -3.18100000      8.53800000    -14.21100000
H     -3.46900000      8.47400000    -12.72600000
O      8.00000000      0.58700000     -0.21800000
H      8.48400000     -0.23900000     -0.22400000
H      8.36400000      1.07200000      0.52300000
O     -5.00800000      4.09300000     -1.72700000
H     -5.48100000      3.47000000     -2.27800000
H     -4.12800000      4.12700000     -2.10300000
O     -3.21900000     -9.68400000     -6.92400000
H     -3.52000000    -10.43100000     -6.40700000
H     -2.27500000     -9.81800000     -7.01200000
O     11.20400000     -0.90700000      5.10400000
H     11.58600000     -0.33900000      4.43500000
H     11.78700000     -0.81700000      5.85700000
O     10.12100000    -12.21400000     -1.46600000
H     10.57100000    -12.04700000     -2.29400000
H     10.63700000    -11.74200000     -0.81300000
O      6.73500000     13.32500000      7.15600000
H      7.56300000     13.05800000      7.55400000
H      6.69700000     14.27200000      7.29300000
O     -0.09400000     -9.66300000     10.77100000
H      0.46400000    -10.18800000     10.19700000
H      0.03900000     -8.76200000     10.47500000
O     14.38600000     -4.71400000      9.07700000
H     14.38200000     -4.65800000      8.12200000
H     14.49600000     -3.80900000      9.37000000
O    -10.09000000     10.80900000      9.92600000
H    -10.32300000     10.09900000     10.52500000
H     -9.25300000     11.13600000     10.25600000
O    -18.20600000     -1.84000000      1.01700000
H    -18.79500000     -2.56300000      1.23000000
H    -17.89900000     -2.03300000      0.13100000
O      6.33100000     -3.01600000     -9.69400000
H      6.39100000     -2.16800000    -10.13300000
H      7.24100000     -3.28500000     -9.56700000
O      0.50200000     -4.59700000      9.65500000
H      1.13300000     -4.61000000     10.37500000
H     -0.34000000     -4.78300000     10.07000000
O     -8.12400000    -11.73700000     -2.56100000
H     -8.66100000    -11.37300000     -3.26500000
H     -8.39000000    -12.65400000     -2.50600000
O      7.14400000     12.33200000     -5.32800000
H      7.13200000     12.20900000     -6.27700000
H      6.89800000     11.47900000     -4.97200000
O     14.76800000     -6.94100000     -4.39300000
H     15.24300000     -6.36700000     -3.79100000
H     14.67500000     -6.42400000     -5.19300000
O     -1.48100000     11.79100000      4.13500000
H     -0.94000000     12.42400000      4.60700000
H     -1.78600000     11.18500000      4.81100000
O     -2.28900000      4.87600000      2.07900000
H     -1.52100000      5.39600000      1.84000000
H     -2.98400000      5.20000000      1.50600000
O     -7.88500000      3.78800000      4.44100000
H     -7.89100000      3.79700000      5.39800000
H     -6.95700000      3.81000000      4.20700000
O     -0.79400000     -5.64700000      0.77800000
H     -0.99800000     -6.15000000     -0.01100000
H     -0.60500000     -6.31000000      1.44200000
O     -0.40400000     14.64100000     10.95400000
H     -1.14400000     14.07900000     10.72400000
H     -0.69900000     15.52600000     10.73800000
O     -5.54100000      6.92800000     -6.64300000
H     -4.65700000      6.65700000     -6.39500000
H     -5.59600000      6.73700000     -7.57900000
O      3.55000000      1.17300000     -9.54000000
H      3.32500000      1.92300000    -10.09200000
H      3.13000000      1.35900000     -8.70000000
O     12.98300000     11.99800000      6.10800000
H     13.79700000     11.64000000      6.46200000
H     12.66300000     11.32100000      5.51200000
O      8.60700000      1.78600000    -14.83600000
H      8.01800000      2.41800000    -14.42400000
H      8.02300000      1.16600000    -15.27500000
O     -6.83700000     12.47600000      3.42900000
H     -5.96700000     12.79000000      3.18400000
H     -7.21800000     13.19600000      3.93200000
O      2.08000000      4.64900000     -2.89000000
H      2.83700000      4.06400000     -2.92400000
H      2.41000000      5.44500000     -2.47500000
O      2.60900000      2.21900000     -6.83500000
H      2.09600000      2.64000000     -6.14500000
H      3.02700000      2.94500000     -7.29900000
O    -18.29200000     -2.63700000      4.13800000
H    -17.93600000     -3.16800000      4.85100000
H    -17.53100000     -2.18100000      3.77700000
O     -2.65900000    -11.60500000     -2.75300000
H     -2.25200000    -12.33300000     -2.28300000
H     -2.85300000    -10.96000000     -2.07300000
O    -15.58900000     -8.11500000      5.00700000
H    -15.17100000     -8.76100000      4.43700000
H    -15.34600000     -7.27000000      4.62900000
O    -11.05500000    -10.28500000      6.96300000
H    -11.98200000    -10.20700000      7.18900000
H    -11.04100000    -10.28600000      6.00600000
O     -9.48300000      5.74900000      7.59400000
H    -10.00500000      5.47500000      8.34800000
H     -8.78900000      6.29300000      7.96800000
O     14.00500000      0.83400000      2.97800000
H     14.67100000      1.00000000      3.64600000
H     13.18900000      1.14500000      3.37100000
O     -5.11900000     -8.23000000    -11.57000000
H     -5.36700000     -8.58300000    -10.71600000
H     -4.36500000     -7.66900000    -11.38800000
O     10.48300000     12.14300000     -2.12000000
H     10.36100000     11.33600000     -2.62000000
H     10.79700000     12.77900000     -2.76300000
O      7.16500000     -1.43000000    -15.13200000
H      7.44800000     -0.91800000    -15.88900000
H      6.78800000     -0.78500000    -14.53400000
O     -1.37500000     13.82700000     -9.65500000
H     -1.61100000     12.90600000     -9.54300000
H     -0.66200000     13.81500000    -10.29300000
O     -3.96500000      3.03000000     11.58900000
H     -3.73700000      3.75400000     12.17300000
H     -3.29700000      2.36600000     11.75900000
O      2.25500000     14.06700000     -7.99800000
H      2.35400000     14.59000000     -8.79400000
H      1.50500000     14.45700000     -7.54800000
O      0.30400000     14.70400000      7.04800000
H      0.22800000     14.10000000      7.78700000
H      0.67800000     14.17500000      6.34400000
O      2.63800000      3.78200000      5.00900000
H      2.51800000      3.87800000      5.95300000
H      3.58200000      3.87600000      4.87600000
O     11.26000000      7.03100000     -9.64400000
H     11.34200000      7.98300000     -9.59200000
H     12.02000000      6.69900000     -9.16600000
O     -1.62100000      7.65000000     -6.51800000
H     -1.34500000      7.93400000     -7.38900000
H     -0.80400000      7.48700000     -6.04800000
O     12.39300000     -8.08500000     -6.89600000
H     13.25500000     -7.68100000     -6.80100000
H     12.39000000     -8.43800000     -7.78600000
O      2.80500000    -14.93000000      4.03800000
H      2.68200000    -15.22600000      3.13600000
H      2.01200000    -14.43200000      4.23600000
O     -4.44600000     -7.30000000     -7.08000000
H     -3.94300000     -8.09000000     -7.27900000
H     -4.59100000     -7.34000000     -6.13500000
O      0.15100000    -16.97100000     -1.01500000
H     -0.07300000    -17.15200000     -0.10200000
H     -0.51900000    -17.42800000     -1.52200000
O     -8.50000000      3.65000000     15.06500000
H     -8.11500000      4.11700000     15.80700000
H     -8.76300000      2.80300000     15.42500000
O    -14.90800000      5.05600000      1.74800000
H    -14.40300000      4.24400000      1.80400000
H    -14.30600000      5.73400000      2.05500000
O     -1.60200000     -3.03800000    -16.10100000
H     -0.79900000     -2.60500000    -16.39200000
H     -1.88800000     -3.54700000    -16.85900000
O      7.16900000     -9.12500000      3.98100000
H      6.51400000     -8.50500000      3.66300000
H      7.91900000     -9.00100000      3.39900000
O    -15.05100000     -2.97900000     -6.49600000
H    -15.46500000     -3.41700000     -7.24000000
H    -14.20900000     -2.67600000     -6.83500000
O      4.70200000     -1.46900000      3.64800000
H      4.56000000     -1.89200000      4.49400000
H      4.69100000     -2.18800000      3.01600000
O     10.07500000    -14.26700000      1.85800000
H     10.18300000    -14.58100000      2.75500000
H      9.35300000    -13.64000000      1.91000000
O      2.08800000    -12.23300000      1.93900000
H      2.00700000    -13.16600000      1.74000000
H      1.43500000    -12.07700000      2.62200000
O     12.25300000     -9.20900000     -9.16000000
H     12.67600000     -8.99500000     -9.99200000
H     12.39200000    -10.15000000     -9.05600000
O     -0.99800000      4.01100000     13.24700000
H     -1.78200000      4.46300000     13.56000000
H     -1.10600000      3.10900000     13.54800000
O     -2.33700000    -11.92300000      1.77100000
H     -3.25300000    -11.65700000      1.85000000
H     -2.25800000    -12.68400000      2.34700000
O     -3.67800000    -11.79100000     -5.19600000
H     -4.07400000    -12.66200000     -5.22000000
H     -3.20300000    -11.76600000     -4.36500000
O    -16.84100000     -5.34000000      4.11500000
H    -17.71200000     -5.50400000      4.47600000
H    -16.47000000     -4.66300000      4.68200000
O     10.47000000      4.90400000      9.42600000
H      9.64600000      4.42900000      9.31500000
H     10.97500000      4.36700000     10.03500000
O      9.10700000     -8.07900000     -0.04900000
H      8.90200000     -8.40200000     -0.92700000
H      9.54900000     -7.24300000     -0.19900000
O      1.79700000    -10.68400000     -0.27700000
H      1.13500000     -9.99400000     -0.24300000
H      1.69700000    -11.15300000      0.55200000
O      3.22900000     -8.84800000     10.99200000
H      3.99900000     -8.60000000     11.50400000
H      3.05700000     -9.75500000     11.24400000
O      3.94500000     -1.12100000     -4.01200000
H      3.17900000     -0.78500000     -4.47900000
H      4.38200000     -1.68900000     -4.64600000
O     12.99500000     -7.16000000      8.25700000
H     13.40600000     -6.45100000      8.75200000
H     13.33900000     -7.06200000      7.36900000
O      3.54400000     -1.97600000     11.55000000
H      3.26700000     -2.30500000     12.40600000
H      2.85700000     -1.35800000     11.29800000
O     -9.80100000     -5.60400000      9.24600000
H    -10.67700000     -5.23500000      9.35400000
H     -9.94900000     -6.45200000      8.82600000
O      0.88500000      7.50300000     -5.46600000
H      1.32100000      7.08200000     -4.72500000
H      1.43000000      7.28200000     -6.22200000
O     -6.66500000     -0.87600000    -13.33400000
H     -6.77900000     -1.77100000    -13.01400000
H     -6.08000000     -0.96300000    -14.08600000
O      5.75300000    -10.66400000     -8.40200000
H      6.25100000    -10.45600000     -7.61100000
H      5.57000000    -11.60100000     -8.33000000
O    -13.75300000    -11.94500000      1.39400000
H    -13.80300000    -11.16200000      0.84600000
H    -13.68700000    -11.60700000      2.28800000
O      9.33300000     -8.11400000    -10.26900000
H      9.30500000     -9.03600000    -10.01400000
H      9.68600000     -7.66300000     -9.50200000
O     -3.38000000    -10.72900000     13.77300000
H     -4.28700000    -11.00200000     13.63400000
H     -2.85600000    -11.41700000     13.36300000
O     -4.38600000      5.41200000      0.51100000
H     -4.85300000      6.24700000      0.55600000
H     -4.60000000      5.06400000     -0.35400000
O     13.01900000     -1.56600000      7.17700000
H     13.74800000     -1.52700000      6.55800000
H     13.28000000     -0.98300000      7.89000000
O      2.62300000      3.03500000     12.75700000
H      2.74000000      3.17200000     11.81700000
H      2.31700000      2.13200000     12.83200000
O     -6.84800000     15.38900000      1.60800000
H     -6.57500000     15.06000000      2.46400000
H     -6.16800000     16.01600000      1.36400000
O     -9.18500000      4.61500000      1.98900000
H     -9.93300000      5.13800000      2.27600000
H     -8.76900000      4.32800000      2.80200000
O     -5.54400000     10.69600000     -1.49300000
H     -4.63900000     11.00900000     -1.50800000
H     -5.54000000      9.98300000     -0.85500000
O     -3.14400000     -7.33400000     16.41800000
H     -3.82200000     -8.00900000     16.44300000
H     -2.63800000     -7.53100000     15.63000000
O     -8.08200000      7.83300000     -3.83800000
H     -7.50500000      8.17300000     -4.52200000
H     -7.49700000      7.63800000     -3.10600000
O      2.26000000      3.75400000      7.77500000
H      1.66700000      4.50500000      7.75400000
H      1.68100000      2.99200000      7.80800000
O     -6.89800000     14.85800000      4.50500000
H     -7.67400000     15.30100000      4.84600000
H     -6.22900000     14.99700000      5.17500000
O     -3.71400000     -0.17600000      2.71900000
H     -4.36100000      0.15100000      3.34400000
H     -3.15700000      0.58000000      2.53300000
O    -11.30800000     -6.55100000      2.21200000
H    -10.99100000     -6.84300000      1.35700000
H    -10.85200000     -5.72300000      2.36600000
O      5.12500000    -10.80200000      4.87700000
H      5.91400000    -10.28200000      5.02800000
H      5.15400000    -11.01600000      3.94400000
O     -3.94400000      9.76200000    -10.96500000
H     -3.64700000     10.62000000    -11.26800000
H     -4.65900000      9.95700000    -10.35900000
O      2.54100000     17.26800000     -3.43700000
H      1.61700000     17.02500000     -3.50200000
H      2.62100000     17.67600000     -2.57500000
O     -3.92100000      4.42800000      7.70700000
H     -4.28300000      4.11800000      6.87700000
H     -3.71600000      3.62900000      8.19200000
O      6.75600000     -7.68800000    -11.09400000
H      7.44300000     -7.88200000    -10.45700000
H      6.57800000     -6.75500000    -10.97700000
O     -8.83100000     -1.49100000      6.74500000
H     -8.55900000     -1.96800000      7.52900000
H     -8.57800000     -2.05900000      6.01900000
O     -5.05800000      6.77200000    -12.73600000
H     -4.88200000      6.33400000    -13.56900000
H     -6.00800000      6.88800000    -12.72300000
O    -14.68600000     10.11500000      3.81900000
H    -13.76000000      9.91500000      3.96200000
H    -14.84200000      9.88300000      2.90300000
O     -7.87700000      2.73300000     -8.97800000
H     -7.34200000      2.42900000     -8.24500000
H     -7.60200000      2.19000000     -9.71700000
O     -8.40100000     -8.89400000     -5.05600000
H     -7.56100000     -9.33100000     -5.20100000
H     -9.05300000     -9.58700000     -5.16400000
O     14.16500000     -2.91800000     -0.59600000
H     14.01300000     -3.78400000     -0.21800000
H     13.29200000     -2.60000000     -0.82500000
O      7.21200000    -13.25300000      6.01500000
H      7.14100000    -13.06600000      6.95100000
H      6.40200000    -13.71600000      5.80100000
O     -5.91500000      0.41500000      9.56700000
H     -6.18300000      0.16600000      8.68200000
H     -5.40300000     -0.33000000      9.88000000
O     -2.69800000     10.80500000     -0.25700000
H     -2.00300000     11.06300000     -0.86200000
H     -2.69900000      9.84800000     -0.28800000
O      4.55700000    -13.27600000    -11.58000000
H      4.33000000    -13.02200000    -10.68600000
H      4.17400000    -14.14600000    -11.68700000
O    -11.20800000    -11.48200000     -8.26000000
H    -10.61600000    -11.20900000     -8.96000000
H    -11.27000000    -10.71800000     -7.68700000
O     -6.06500000      0.94200000    -11.19500000
H     -5.11600000      0.90900000    -11.07100000
H     -6.18000000      1.00900000    -12.14200000
O     -4.85300000     -2.10700000     10.40500000
H     -5.32600000     -2.89600000     10.66900000
H     -4.09300000     -2.43300000      9.92300000
O      6.43100000      5.15600000     -6.87500000
H      6.13400000      4.77200000     -6.05100000
H      7.35800000      4.92200000     -6.92800000
O      5.48800000      4.78500000     -4.04300000
H      5.40600000      4.59000000     -3.10900000
H      4.91900000      5.54300000     -4.18000000
O    -14.20500000     -6.83800000     -3.97100000
H    -14.76300000     -6.28500000     -4.51800000
H    -13.99900000     -7.59200000     -4.52300000
O     15.27500000     -5.77000000      2.83500000
H     16.05900000     -6.28100000      3.03700000
H     15.59900000     -4.88100000      2.68700000
O     -4.80800000     -7.27300000     12.24300000
H     -4.80200000     -7.36500000     13.19600000
H     -4.14800000     -7.89600000     11.93800000
O      1.72000000     15.93900000     -0.26100000
H      2.39300000     15.25800000     -0.24700000
H      2.12100000     16.68100000      0.19100000
O     -1.90300000     -0.40200000     -6.09500000
H     -2.47000000     -0.06300000     -6.78800000
H     -1.91000000     -1.35000000     -6.22200000
O     -6.68400000     -6.54000000      3.70100000
H     -6.45600000     -5.61700000      3.81300000
H     -6.08500000     -6.85400000      3.02300000
O      8.81100000     11.24400000     -0.09900000
H      8.99600000     11.71800000      0.71200000
H      9.41100000     11.62400000     -0.74000000
O     14.66700000     -2.21900000      9.80400000
H     15.19500000     -1.53500000      9.39200000
H     14.20800000     -1.77000000     10.51400000
O     14.04900000     11.68900000     -3.21900000
H     14.25600000     12.57600000     -2.92400000
H     13.15400000     11.53900000     -2.91300000
O    -12.06600000     -3.04200000    -11.36600000
H    -11.90400000     -3.67400000    -12.06600000
H    -12.32200000     -2.24000000    -11.82100000
O      7.67400000      2.45700000      5.97200000
H      8.14500000      1.63500000      6.10900000
H      7.55200000      2.81400000      6.85200000
O     10.83900000     -3.24500000      8.20900000
H     10.96300000     -3.56400000      7.31500000
H     11.28000000     -2.39600000      8.22400000
O    -11.63000000     -5.56500000     -3.44700000
H    -10.90700000     -6.19200000     -3.43400000
H    -12.38300000     -6.07500000     -3.74700000
O    -14.07400000     -3.10300000      9.11100000
H    -13.38300000     -3.55900000      9.59200000
H    -14.41100000     -3.75600000      8.49900000
O     17.91300000      2.06600000     -0.48000000
H     17.11100000      2.53300000     -0.71700000
H     17.77000000      1.17300000     -0.79200000
O      6.03800000     -5.82900000    -14.99000000
H      6.26100000     -5.51900000    -14.11200000
H      5.50900000     -5.12400000    -15.36500000
O      7.43000000     -8.60700000     -2.54400000
H      7.17600000     -9.51500000     -2.71000000
H      7.78800000     -8.30200000     -3.37800000
O      3.72300000      3.46200000     17.46900000
H      4.41900000      2.87100000     17.75600000
H      4.06000000      3.85700000     16.66500000
O    -10.23300000      9.61400000      7.58500000
H    -10.06300000     10.03000000      8.43000000
H     -9.39000000      9.24000000      7.32800000
O     -1.31400000     10.84200000    -12.69000000
H     -1.71300000     10.15700000    -13.22700000
H     -2.03600000     11.43200000    -12.47800000
O      3.69700000     -5.05500000     -6.80800000
H      4.42700000     -5.60300000     -6.51900000
H      3.30100000     -5.54400000     -7.52900000
O     -1.07000000      8.23600000     -9.07700000
H     -1.35100000      7.69000000     -9.81200000
H     -1.13100000      9.13200000     -9.40700000
O     -9.43100000     14.84700000     -2.41400000
H     -9.08700000     15.06300000     -3.28000000
H     -8.81300000     14.20600000     -2.06300000
O     -5.85200000    -12.03600000     11.07700000
H     -5.55700000    -11.26200000     10.59700000
H     -5.62900000    -12.77100000     10.50700000
O     12.95300000     -2.94000000     -9.80600000
H     13.54800000     -2.42300000    -10.35000000
H     13.52700000     -3.39400000     -9.18900000
O      1.08000000    -14.77000000     -5.23100000
H      1.74100000    -15.09200000     -5.84400000
H      1.50200000    -14.82100000     -4.37400000
O    -10.06400000     -5.36100000      5.90800000
H    -10.54800000     -4.58000000      6.17400000
H    -10.41300000     -6.06000000      6.46200000
O      1.56300000      1.52800000     16.93200000
H      2.12900000      0.75700000     16.89800000
H      2.16700000      2.27000000     16.92900000
O    -14.49400000     -9.50900000     -5.13100000
H    -14.02000000    -10.33800000     -5.06500000
H    -15.35300000     -9.69200000     -4.75000000
O     -4.89300000      2.82600000    -13.57200000
H     -4.81300000      3.38600000    -14.34400000
H     -4.91400000      3.43600000    -12.83500000
O    -11.29800000     10.81300000     -1.53300000
H    -11.15100000     10.06000000     -0.96100000
H    -10.50100000     10.87300000     -2.06000000
O     -5.31100000     -9.55100000      4.30700000
H     -5.44900000     -9.09200000      3.47800000
H     -5.23200000     -8.85300000      4.95700000
O     -6.31300000     -1.02300000     -2.12200000
H     -6.42400000     -0.51700000     -1.31700000
H     -6.09400000     -1.90500000     -1.82200000
O     -0.98100000     -7.35700000     13.83700000
H     -1.49500000     -6.69300000     13.37700000
H     -0.08000000     -7.03700000     13.79100000
O    -16.69400000      6.47900000      3.64800000
H    -17.60700000      6.19600000      3.61700000
H    -16.21800000      5.80900000      3.15900000
O      5.78700000      9.87100000     -4.59400000
H      5.27400000      9.87800000     -5.40200000
H      5.16900000     10.14300000     -3.91600000
O     -9.96100000      0.82000000      8.86300000
H    -10.55700000      1.42600000      8.42400000
H    -10.48800000      0.03800000      9.02300000
O      4.35300000      1.17500000      3.38300000
H      3.75700000      1.32500000      4.11600000
H      4.58300000      0.24800000      3.44700000
O      3.45900000      6.96000000     -1.34100000
H      3.16500000      6.36400000     -0.65200000
H      3.66700000      7.77300000     -0.88100000
O     -3.98000000     -1.70500000      0.59100000
H     -3.33600000     -1.29000000      0.01700000
H     -3.97700000     -1.16500000      1.38200000
O     -4.86900000      8.81800000      0.45800000
H     -4.13500000      8.28400000      0.15400000
H     -4.92900000      8.63100000      1.39500000
O     -8.58700000      6.36700000     -0.47800000
H     -7.75300000      6.74300000     -0.75900000
H     -8.61200000      6.52000000      0.46700000
O      4.66700000      8.80400000     14.69500000
H      4.98700000      9.12000000     13.85100000
H      5.29100000      9.15000000     15.33300000
O      1.82300000      0.37900000     12.75800000
H      0.99900000      0.26400000     13.23100000
H      1.63900000      0.05600000     11.87600000
O     14.49600000     10.07800000      0.27000000
H     15.21300000     10.36000000     -0.29800000
H     13.88600000      9.63200000     -0.31800000
O      2.72200000      6.67600000     14.77700000
H      3.26900000      7.46000000     14.73300000
H      1.82800000      7.01100000     14.84400000
O     -0.10500000     -3.77700000    -11.06300000
H      0.16800000     -2.97200000    -11.50300000
H     -0.40400000     -4.34700000    -11.77200000
O     -3.95300000    -10.04900000     10.25900000
H     -4.59200000    -10.28800000      9.58700000
H     -3.83400000     -9.10600000     10.15200000
O      0.10300000    -14.10200000      5.44800000
H     -0.18200000    -14.60400000      4.68500000
H     -0.61900000    -14.18300000      6.07100000
O     -1.54500000    -15.61600000      4.05900000
H     -1.68000000    -16.56300000      4.00600000
H     -2.38900000    -15.24000000      3.80900000
O     -3.22700000     -6.89200000    -10.09000000
H     -2.47400000     -7.41900000     -9.82300000
H     -3.55000000     -6.50500000     -9.27600000
O      2.14400000     -2.89600000     14.18100000
H      1.75400000     -3.53900000     14.77400000
H      2.97000000     -2.65500000     14.60000000
O      7.67900000      7.64600000     -4.95400000
H      7.46500000      8.12000000     -4.15100000
H      7.61900000      6.72200000     -4.71000000
O     -3.81200000      7.81400000     -2.62400000
H     -3.79800000      8.44800000     -3.34100000
H     -2.95800000      7.38500000     -2.66600000
O     -0.05500000     12.64000000      8.87000000
H      0.14000000     13.05900000      9.70800000
H      0.48100000     11.84700000      8.86700000
O     -5.18500000     -4.56900000    -13.96300000
H     -4.54300000     -4.58500000    -13.25300000
H     -5.29500000     -5.48700000    -14.20800000
O      0.03600000      3.13600000     10.04700000
H     -0.57500000      3.82300000      9.78200000
H      0.80900000      3.60800000     10.35400000
O    -12.10000000     -3.68500000      6.85000000
H    -11.90600000     -3.20500000      7.65500000
H    -13.02100000     -3.93000000      6.93300000
O     12.81500000      6.43200000     10.09700000
H     11.92100000      6.15000000      9.90400000
H     13.12700000      5.80700000     10.75200000
O      0.25300000     14.86600000     -5.47700000
H     -0.62600000     14.80600000     -5.10300000
H      0.33200000     15.77800000     -5.75800000
O      9.77100000     -6.27300000    -12.11600000
H      9.57800000     -6.95800000    -11.47600000
H     10.61200000     -5.91300000    -11.83500000
O    -10.15500000      4.74700000     -2.26400000
H    -11.02200000      5.08600000     -2.04000000
H     -9.55100000      5.26600000     -1.73200000
O     -1.02600000      7.08600000    -11.50100000
H     -0.27100000      7.22100000    -12.07300000
H     -1.72500000      7.60400000    -11.90100000
O     -6.84200000      1.86600000     -6.33400000
H     -7.09400000      2.37200000     -5.56100000
H     -6.23600000      1.20500000     -6.00000000
O      5.44900000     10.31300000    -10.69000000
H      4.84000000     11.04600000    -10.60000000
H      6.18300000     10.54100000    -10.11900000
O     -3.12900000    -10.05600000      7.16900000
H     -2.50400000    -10.45400000      7.77600000
H     -3.47700000    -10.79300000      6.66700000
O      3.94200000      2.65000000    -13.07900000
H      3.02400000      2.39900000    -12.97600000
H      3.94900000      3.22400000    -13.84500000
O     -2.70800000     14.89600000      7.08900000
H     -1.76500000     14.73200000      7.09700000
H     -3.06200000     14.29400000      7.74400000
O     12.88500000      3.99300000      3.84400000
H     12.54200000      4.75700000      4.30700000
H     13.76400000      3.86900000      4.20200000
O    -12.17600000      5.09300000     -9.22300000
H    -12.76200000      4.37000000     -9.00100000
H    -11.29700000      4.73300000     -9.10900000
O      5.56000000     10.10100000    -13.29800000
H      4.91400000      9.98200000    -13.99400000
H      5.03700000     10.26200000    -12.51200000
O    -10.02400000      3.97100000    -12.27500000
H    -10.74700000      3.34400000    -12.24000000
H     -9.57700000      3.86800000    -11.43500000
O      9.30000000     -3.01600000     -8.87800000
H      9.15700000     -2.36200000     -8.19400000
H     10.24800000     -3.14400000     -8.89400000
O     -5.28000000    -14.59800000     -0.97000000
H     -5.56900000    -15.06100000     -0.18400000
H     -5.50600000    -15.18600000     -1.69100000
O      8.28500000     -1.35300000     -3.61600000
H      7.50900000     -1.08400000     -4.10900000
H      8.37500000     -0.69000000     -2.93200000
O      2.02900000     -2.91500000      4.49300000
H      2.41800000     -3.30400000      3.71000000
H      2.73000000     -2.93900000      5.14600000
O     -9.24400000    -14.04200000     -1.17800000
H     -9.64400000    -14.81500000     -0.78000000
H     -9.45600000    -14.11500000     -2.10900000
O     10.26700000     -7.15700000     13.95800000
H     10.22100000     -7.19600000     13.00300000
H      9.69600000     -7.86600000     14.25400000
O      4.86700000     -4.37100000     -3.03600000
H      4.70200000     -3.87500000     -2.23400000
H      4.02500000     -4.38100000     -3.49000000
O    -14.91900000     -0.04100000     -3.64800000
H    -15.12600000      0.87200000     -3.45200000
H    -15.46300000     -0.25300000     -4.40700000
O     -3.00400000     -5.40600000      4.52400000
H     -3.70200000     -5.45700000      3.87100000
H     -2.76300000     -4.48000000      4.54500000
O     11.14000000     13.14700000      3.64200000
H     11.58400000     13.12700000      4.49000000
H     11.70500000     13.68700000      3.08800000
O      2.52600000     -5.07700000     -1.27000000
H      1.60200000     -4.93200000     -1.47500000
H      2.92300000     -5.31600000     -2.10800000
O      6.90700000    -12.98000000      8.80900000
H      6.05300000    -13.33500000      8.56400000
H      7.17400000    -13.50100000      9.56700000
O      0.50700000     -1.51700000    -12.60400000
H      1.17500000     -1.06500000    -12.08800000
H      1.00400000     -2.01300000    -13.25600000
O     11.73100000      2.84300000     -9.46100000
H     11.05200000      3.39100000     -9.85600000
H     11.93800000      3.27800000     -8.63400000
O      3.98900000      4.09400000     -8.32900000
H      4.78500000      4.45700000     -7.94000000
H      4.10200000      4.22100000     -9.27100000
O     -3.73300000      0.57600000    -14.72000000
H     -4.25600000      1.23600000    -14.26600000
H     -4.34900000     -0.13300000    -14.90600000
O     -7.88500000      7.60400000    -10.05200000
H     -7.28900000      8.18900000     -9.58400000
H     -7.49200000      6.73700000     -9.95900000
O     -4.12700000    -14.69500000      2.87000000
H     -4.69900000    -14.08000000      3.32900000
H     -4.60900000    -14.92200000      2.07500000
O     -8.72200000     -3.81600000      0.46000000
H     -9.64100000     -3.58800000      0.32000000
H     -8.38000000     -3.10700000      1.00500000
O     -9.44200000     -2.83700000     10.85200000
H     -8.66600000     -2.89900000     10.29500000
H    -10.07000000     -2.33400000     10.33300000
O      1.76800000     -6.91900000     13.21500000
H      2.44800000     -7.34700000     13.73600000
H      1.84400000     -7.31700000     12.34800000
O     15.89600000     -1.37000000     -7.10800000
H     15.46400000     -2.19500000     -7.33100000
H     16.57800000     -1.26900000     -7.77100000
O     -1.74100000      1.30700000     12.67700000
H     -1.02800000      1.16700000     12.05300000
H     -1.46300000      0.84300000     13.46700000
O     -6.70700000     -1.64600000     15.01000000
H     -7.30100000     -1.75600000     14.26800000
H     -6.55400000     -0.70200000     15.05600000
O      0.50000000     -8.76800000      1.38500000
H     -0.30200000     -8.25100000      1.45100000
H      0.67200000     -9.06000000      2.28100000
O     -7.26900000     -6.54200000    -15.15700000
H     -6.46700000     -6.94000000    -14.82000000
H     -7.97400000     -7.07200000    -14.78600000
O    -15.39000000      6.55900000     -3.45200000
H    -16.02300000      5.84900000     -3.34000000
H    -15.32600000      6.67400000     -4.40100000
O     -1.60000000    -12.15200000      8.62300000
H     -0.65700000    -12.08800000      8.77300000
H     -1.96700000    -12.34800000      9.48500000
O     -2.24700000      5.82000000     16.07500000
H     -1.65500000      5.24500000     16.56100000
H     -2.33800000      6.59400000     16.63100000
O      9.06100000     13.39300000      1.93400000
H      8.52000000     13.91700000      2.52400000
H      9.94800000     13.73300000      2.05800000
O     -6.28100000      6.84900000     -2.10400000
H     -6.04600000      5.92400000     -2.03000000
H     -5.44800000      7.29700000     -2.25300000
O      2.90700000     -4.36500000      7.15600000
H      2.24600000     -5.03100000      6.96200000
H      2.89200000     -4.28500000      8.11000000
O     14.35400000     -6.69800000      5.86600000
H     15.28000000     -6.48000000      5.76200000
H     13.95300000     -6.43800000      5.03600000
O     -6.59200000      9.66100000     13.09600000
H     -6.81600000     10.43800000     12.58300000
H     -7.26800000      9.02300000     12.87200000
O    -16.15600000     -4.85400000     -2.79300000
H    -16.16400000     -4.95000000     -3.74600000
H    -15.23500000     -4.94700000     -2.55000000
O      2.13800000     13.72900000      3.24000000
H      3.02700000     13.37600000      3.21200000
H      2.25800000     14.67300000      3.34300000
O      8.18700000    -11.10800000    -10.62300000
H      7.64700000    -11.71800000    -11.12500000
H      7.60300000    -10.77800000     -9.93900000
O    -14.85000000     -8.01900000     -1.30600000
H    -14.20400000     -8.46500000     -0.75800000
H    -14.33900000     -7.65800000     -2.03100000
O      3.50700000    -10.46700000     -4.49300000
H      2.98500000    -10.79300000     -5.22600000
H      3.48000000     -9.51400000     -4.58600000
O    -10.71200000    -10.47000000      1.69300000
H    -10.03800000    -10.96400000      1.22600000
H    -10.61400000     -9.57300000      1.37600000
O      5.77300000     -0.54200000    -10.79800000
H      4.85800000     -0.27600000    -10.88500000
H      6.26700000      0.27600000    -10.85400000
O     -4.76400000      4.28100000      4.48900000
H     -4.32300000      4.01600000      3.68100000
H     -4.46500000      5.17700000      4.64200000
O      8.19400000      2.62400000      8.69600000
H      8.39800000      1.74300000      9.01000000
H      7.86100000      3.08200000      9.46700000
O      6.03400000      7.30300000    -13.31300000
H      6.03600000      8.26000000    -13.28900000
H      6.71100000      7.04700000    -12.68700000
O     -2.25100000      2.24800000      3.04100000
H     -1.38300000      2.41700000      3.40600000
H     -2.51000000      3.07900000      2.64300000
O      7.89200000      1.63800000     -8.49300000
H      7.12600000      1.23200000     -8.08800000
H      7.68200000      1.66700000     -9.42700000
O     -7.81500000     12.12700000     -1.98300000
H     -8.42500000     11.51600000     -2.39500000
H     -7.01500000     11.61700000     -1.85400000
O      1.25700000     -8.97900000      4.22600000
H      0.94500000     -9.84500000      3.96300000
H      0.99000000     -8.89500000      5.14100000
O     10.60700000     -6.80600000     11.34800000
H     10.34800000     -7.41900000     10.65900000
H     10.31500000     -5.95200000     11.03000000
O      4.86800000      5.06400000     15.43900000
H      5.41400000      5.41200000     16.14400000
H      4.33800000      5.80900000     15.15700000
O    -13.63800000     11.33400000     -0.42600000
H    -12.80800000     11.00000000     -0.76700000
H    -13.58500000     12.28100000     -0.55400000
O     -2.95300000     13.56000000      0.00000000
H     -2.03700000     13.82900000      0.06000000
H     -2.91900000     12.66700000     -0.34200000
O    -12.49200000    -11.71700000     -3.75800000
H    -13.33700000    -12.14900000     -3.87900000
H    -12.66900000    -11.01800000     -3.12800000
O      8.25000000     10.27100000     -9.27100000
H      8.48100000     10.26500000     -8.34200000
H      8.88700000      9.68600000     -9.68100000
O     -3.23300000      0.92100000    -10.87400000
H     -2.65400000      1.58800000    -11.24400000
H     -2.77300000      0.09500000    -11.02300000
O      4.55400000     -8.80300000     -9.96600000
H      5.38500000     -8.51600000    -10.34600000
H      4.78600000     -9.56300000     -9.43100000
O      5.26500000      1.14300000     -0.43700000
H      5.13100000      1.57800000      0.40600000
H      6.18200000      0.87000000     -0.42200000
O     11.95700000     -5.27200000    -10.92100000
H     12.17200000     -4.48700000    -10.41800000
H     12.78600000     -5.53400000    -11.32200000
O    -10.02400000     -8.33000000     -0.10200000
H     -9.43300000     -7.88400000      0.50500000
H     -9.75900000     -8.01700000     -0.96700000
O      5.80300000     13.64000000      0.95600000
H      6.18400000     13.84900000      1.80900000
H      6.48800000     13.86300000      0.32600000
O     12.40600000     -1.55400000     11.27400000
H     12.11700000     -1.79500000     12.15500000
H     11.66700000     -1.78100000     10.70900000
O    -13.04600000     -0.37400000     -0.96800000
H    -13.13100000      0.57700000     -0.91300000
H    -13.50700000     -0.61000000     -1.77300000
O     -9.00200000     -4.75900000    -10.66000000
H     -9.71800000     -5.36000000    -10.86600000
H     -9.05000000     -4.64600000     -9.71100000
O    -15.85300000      4.79700000     -0.75900000
H    -15.61900000      4.75000000      0.16700000
H    -16.70200000      5.24000000     -0.77000000
O     -1.30500000     -4.55600000    -13.96600000
H     -1.94000000     -4.71700000    -13.26900000
H     -1.78500000     -4.04000000    -14.61300000
O      2.25200000     16.45700000      3.75100000
H      1.74200000     17.02700000      4.32700000
H      2.27100000     16.91800000      2.91300000
O      2.12500000     -0.26500000     -5.61800000
H      2.05400000     -0.87900000     -6.34900000
H      2.07900000      0.60000000     -6.02600000
O    -13.72500000     -9.29500000      6.84100000
H    -13.98300000    -10.20200000      6.67500000
H    -14.18000000     -8.79000000      6.16700000
O      4.64900000     -3.93400000     15.79900000
H      5.35500000     -4.43900000     15.39500000
H      4.07400000     -4.59300000     16.18800000
O      9.45000000     10.89100000      3.38800000
H     10.21200000     10.53100000      3.84200000
H      9.70000000     11.79100000      3.17900000
O      5.14400000      6.86600000      6.65400000
H      5.41300000      5.98600000      6.39000000
H      4.44300000      6.72200000      7.29000000
O      0.41400000      2.78500000      4.25600000
H      0.08100000      2.49400000      5.10400000
H      1.33600000      2.98700000      4.41700000
O    -12.77400000     -4.96600000     10.65200000
H    -12.58000000     -4.78600000     11.57200000
H    -13.21700000     -5.81500000     10.66300000
O    -14.43800000     -5.13300000      7.11700000
H    -14.27100000     -5.88300000      7.68800000
H    -14.29100000     -5.46900000      6.23200000
O     -7.93300000     -5.37800000     -3.22100000
H     -7.43400000     -4.92600000     -2.54100000
H     -7.64100000     -4.97600000     -4.04000000
O    -12.29400000      7.70400000      6.85400000
H    -11.94400000      8.21000000      6.12000000
H    -11.93600000      8.13100000      7.63200000
O     -0.30100000      4.16700000     17.05900000
H     -0.28400000      3.21700000     17.17900000
H      0.35500000      4.33300000     16.38100000
O      4.95000000      3.92100000      6.30600000
H      5.61600000      3.57600000      5.71200000
H      4.92300000      3.29300000      7.02700000
O     -8.21100000     -3.80400000      8.23200000
H     -7.35200000     -4.17100000      8.02600000
H     -8.68100000     -4.52000000      8.65900000
O     -1.71000000     -6.08900000      7.12800000
H     -0.77900000     -5.91700000      6.98800000
H     -2.09600000     -6.04700000      6.25300000
O     -0.80900000     -7.70000000     -9.13500000
H     -0.29100000     -7.53800000     -8.34700000
H     -0.16400000     -7.74300000     -9.84100000
O      7.09800000     16.00100000     -1.75400000
H      7.24800000     15.27500000     -2.35900000
H      6.18000000     16.23700000     -1.88600000
O      4.12000000    -16.96200000     -5.46500000
H      5.04300000    -16.74400000     -5.59200000
H      3.95200000    -16.77000000     -4.54300000
O      4.87100000     12.78500000      5.10700000
H      5.52600000     12.99600000      5.77300000
H      4.87600000     13.54000000      4.51800000
O      8.56200000      3.34700000     -1.20400000
H      9.26600000      3.04100000     -0.63300000
H      8.00600000      2.57800000     -1.33200000
O     -6.10700000      4.59300000      9.77400000
H     -5.73200000      5.31500000      9.26900000
H     -5.35100000      4.07300000     10.04600000
O      7.29800000      8.80400000      2.35300000
H      8.07700000      9.33200000      2.17900000
H      6.69200000      9.40700000      2.78500000
O     -6.29300000     -6.50000000     15.89700000
H     -6.10200000     -7.25600000     15.34200000
H     -6.44700000     -6.87200000     16.76500000
O     13.48000000      6.97800000      4.66600000
H     14.42600000      7.03700000      4.52700000
H     13.38300000      6.89800000      5.61500000
O     13.50000000      8.64600000     -1.89700000
H     14.13600000      8.50200000     -2.59800000
H     13.14500000      7.77700000     -1.71400000
O      1.38600000      5.18800000      2.53600000
H      1.25200000      4.41400000      3.08300000
H      2.27600000      5.47500000      2.73900000
O     -0.57600000    -12.65800000     -8.76200000
H     -1.03700000    -13.10800000     -8.05400000
H     -0.31800000    -13.35700000     -9.36200000
O     11.39100000    -14.56600000     -0.50600000
H     11.11200000    -14.66100000      0.40400000
H     10.88400000    -13.82400000     -0.83500000
O     -2.96400000    -13.63600000     12.88400000
H     -2.83900000    -13.13100000     12.08000000
H     -2.27600000    -13.32300000     13.47200000
O      9.93000000    -13.28100000     -5.16800000
H     10.16200000    -14.20900000     -5.17000000
H      8.99700000    -13.26600000     -5.38000000
O      6.87100000     -5.49300000      0.73400000
H      6.15700000     -4.88600000      0.53700000
H      7.44600000     -5.44200000     -0.03000000
O      3.64900000    -10.85100000      7.42800000
H      3.67900000     -9.90400000      7.29000000
H      4.23600000    -11.20900000      6.76200000
O      4.28300000      8.05400000     11.07600000
H      4.60800000      7.15400000     11.10200000
H      4.84000000      8.52800000     11.69400000
O     -3.25200000    -16.94800000     -2.27100000
H     -4.13500000    -16.79100000     -2.60600000
H     -2.75400000    -16.17500000     -2.53800000
O      1.46700000    -11.29800000      8.95100000
H      2.17600000    -11.11500000      8.33400000
H      1.86900000    -11.85200000      9.62000000
O      4.01600000     -7.72800000     14.22000000
H      4.80400000     -8.16400000     13.89700000
H      4.20300000     -7.54500000     15.14100000
O     11.93000000      7.09800000      0.17800000
H     11.06400000      7.04900000     -0.22700000
H     11.75800000      7.04600000      1.11800000
O      0.04500000      7.54100000    -16.38900000
H      0.52400000      7.19600000    -15.63600000
H     -0.87600000      7.39000000    -16.17700000
O     -3.51400000     -4.73900000    -11.98900000
H     -3.17900000     -5.55000000    -11.60800000
H     -3.95700000     -4.29900000    -11.26300000
O     -1.23800000      8.40600000      4.52400000
H     -0.53100000      8.87400000      4.96700000
H     -1.01600000      8.46000000      3.59500000
O     -5.78500000     -4.68600000      7.40900000
H     -5.72200000     -4.09500000      6.66000000
H     -4.98100000     -4.53300000      7.90500000
O      1.15100000     13.56900000    -11.08500000
H      1.13500000     14.39900000    -11.56200000
H      2.08200000     13.36700000    -10.99000000
O     -0.63500000    -14.75600000    -10.52000000
H     -1.47400000    -14.33300000    -10.70100000
H     -0.51900000    -15.37600000    -11.24000000
O     -1.22200000     -3.35200000     -6.14400000
H     -0.99600000     -4.11900000     -5.61800000
H     -0.91100000     -3.56600000     -7.02400000
O      8.74600000     -6.82400000      9.01500000
H      7.95600000     -6.80100000      8.47500000
H      9.42300000     -7.16900000      8.43300000
O      2.11000000    -11.84600000     -6.24300000
H      1.32600000    -12.39400000     -6.21900000
H      2.82600000    -12.44100000     -6.01900000
O     -5.31900000     -9.57400000     -3.22700000
H     -4.68300000    -10.28000000     -3.34300000
H     -6.14100000     -9.93500000     -3.55700000
O     -1.45100000     -7.69500000     -0.80000000
H     -1.86200000     -8.55800000     -0.74900000
H     -1.62100000     -7.40100000     -1.69500000
O      2.51800000     -4.39000000     -4.36100000
H      1.67200000     -4.77800000     -4.58500000
H      3.09300000     -4.63500000     -5.08600000
O     -1.82800000     -2.64400000     13.92400000
H     -2.50800000     -1.98400000     13.79000000
H     -1.01900000     -2.21500000     13.64300000
O      6.40300000      0.36500000     -5.06600000
H      5.57400000      0.19900000     -4.61700000
H      6.16900000      0.40700000     -5.99400000
O      6.35800000     -5.07500000    -12.14700000
H      7.08800000     -4.47900000    -11.97700000
H      5.57600000     -4.53900000    -12.01600000
O      9.64100000      0.78800000    -12.13800000
H      9.95300000     -0.01600000    -11.72100000
H      9.22600000      0.49200000    -12.94800000
O      3.43600000     10.24400000     -2.91900000
H      2.81100000     10.95000000     -2.75700000
H      3.63900000      9.90000000     -2.04800000
O     -2.93700000      3.65800000     -3.30700000
H     -3.26600000      4.15800000     -4.05400000
H     -2.28600000      3.06600000     -3.68300000
O     -3.97600000      7.02200000     11.10400000
H     -4.31400000      7.29900000     10.25200000
H     -4.75500000      6.77100000     11.60000000
O     -9.66600000      4.55500000     -9.17500000
H     -9.07400000      3.80500000     -9.11100000
H     -9.28700000      5.21000000     -8.58800000
O     -8.71800000    -12.08400000      0.58200000
H     -9.06800000    -12.62900000     -0.12300000
H     -7.87600000    -11.77300000      0.24900000
O     -8.77300000     -1.66700000     -3.66800000
H     -8.41400000     -1.10700000     -2.98000000
H     -9.47200000     -2.15900000     -3.23700000
O     15.05500000     -3.88900000     -7.89300000
H     15.87500000     -4.37500000     -7.98100000
H     14.52800000     -4.41600000     -7.29200000
O     17.59700000     -0.62100000      2.53500000
H     18.46600000     -0.96100000      2.31900000
H     17.21100000     -0.39600000      1.68800000
O      1.53400000     10.44800000    -12.84100000
H      0.69700000     10.90900000    -12.89700000
H      1.65800000     10.29100000    -11.90500000
O     10.55800000      7.57900000     -6.65300000
H     11.13000000      8.15400000     -7.16100000
H      9.78200000      8.11000000     -6.47600000
O      4.97600000      0.86000000     12.36700000
H      4.82900000      1.28400000     11.52100000
H      5.27000000     -0.02300000     12.14300000
O      8.95000000      7.73400000      9.13900000
H      8.30100000      7.03200000      9.10500000
H      9.79000000      7.29000000      9.02900000
O     -1.88300000      5.95400000     -1.77400000
H     -2.14100000      5.08900000     -2.09200000
H     -0.94400000      5.87800000     -1.60800000
O     10.01400000     -1.17300000      0.02200000
H      9.60400000     -2.03500000     -0.05000000
H     10.39300000     -1.16000000      0.90000000
O      0.03100000      1.61500000      6.97300000
H     -0.86100000      1.39400000      6.70700000
H     -0.03100000      1.77500000      7.91400000
O      5.86400000    -13.71500000     -3.92600000
H      6.35400000    -13.00400000     -3.51200000
H      5.32400000    -14.07400000     -3.22200000
O      4.72600000     15.26500000     -3.12800000
H      3.86000000     15.65200000     -3.25700000
H      4.81300000     14.63100000     -3.84000000
O     -9.82000000     -2.76000000    -14.20500000
H     -8.91500000     -2.61500000    -13.93000000
H     -9.76400000     -3.45600000    -14.85900000
O      3.61000000      6.89700000     -3.94900000
H      3.66300000      6.97400000     -2.99600000
H      3.80000000      7.77800000     -4.27100000
O    -12.53400000      7.99400000     -0.45400000
H    -12.72200000      7.08200000     -0.23500000
H    -11.78400000      7.94900000     -1.04700000
O    -10.03000000      8.23100000     -1.53700000
H     -9.38800000      8.37100000     -2.23300000
H     -9.64700000      7.54200000     -0.99300000
O      9.12800000    -15.19800000      5.67100000
H      9.30300000    -15.31800000      6.60400000
H      8.58300000    -14.41200000      5.62900000
O      8.72100000      4.06700000     -7.78600000
H      8.41000000      3.22000000     -8.10500000
H      9.53300000      3.86400000     -7.32000000
O      5.15800000     -9.79300000     -0.24400000
H      4.32900000     -9.31900000     -0.31100000
H      4.91000000    -10.66900000      0.05200000
O     -4.28400000     -3.20600000     -6.58100000
H     -3.36500000     -2.94200000     -6.54100000
H     -4.67100000     -2.84900000     -5.78100000
O     -9.28100000    -13.49700000      2.97500000
H     -9.16300000    -13.02100000      2.15300000
H    -10.22900000    -13.60100000      3.05700000
O     11.79600000     -3.21500000     -2.27400000
H     10.95500000     -3.52600000     -1.93900000
H     11.56500000     -2.61100000     -2.98000000
O     -0.34400000      0.34000000     14.82800000
H      0.50400000      0.67000000     15.12500000
H     -0.79300000      0.07700000     15.63200000
O      1.83600000      4.27400000     15.29400000
H      2.06900000      3.85700000     14.46500000
H      2.41000000      5.03800000     15.34800000
O      7.51300000     -4.42900000     -3.63100000
H      6.59800000     -4.44300000     -3.35300000
H      7.70300000     -3.50300000     -3.78300000
O     -7.99700000     10.02500000      4.60900000
H     -7.52100000     10.15600000      3.78800000
H     -7.93400000     10.86800000      5.05900000
O     -4.88100000     -7.68200000      2.14200000
H     -4.02600000     -8.02800000      2.39800000
H     -4.99100000     -7.96200000      1.23300000
O    -13.41700000     -8.99400000     -8.09800000
H    -12.55100000     -9.33700000     -7.87700000
H    -13.44400000     -8.13000000     -7.68800000
O      6.98300000     14.33300000      3.43300000
H      7.30500000     13.88500000      4.21600000
H      6.20200000     14.80100000      3.72900000
O     -3.69100000     -0.64000000     13.52400000
H     -3.72800000     -0.82900000     12.58700000
H     -4.43300000     -0.05700000     13.68100000
O      2.84000000     10.03600000      3.85800000
H      3.19000000      9.19800000      4.15900000
H      3.45700000     10.32700000      3.18700000
O      1.56600000      4.21900000    -11.81600000
H      2.27900000      4.84700000    -11.69900000
H      0.90400000      4.48700000    -11.17900000
O     10.80100000      5.25000000     -5.29700000
H     10.73000000      6.09800000     -5.73600000
H      9.95600000      5.13400000     -4.86400000
O      4.35800000      9.92900000     -6.98200000
H      4.68700000      9.13600000     -7.40500000
H      4.61500000     10.63800000     -7.57200000
O     -5.61900000    -14.33200000     -5.78600000
H     -6.15100000    -13.66600000     -6.22100000
H     -4.95900000    -14.57400000     -6.43600000
O     -6.07100000    -15.81100000      1.24500000
H     -6.64900000    -16.45600000      0.83800000
H     -6.65600000    -15.25900000      1.76400000
O      8.91200000      0.01600000      6.33500000
H      9.13500000      0.07200000      7.26400000
H      9.66700000     -0.41300000      5.93200000
O    -10.81200000     14.79900000      1.65000000
H    -10.39400000     15.63400000      1.44100000
H    -10.41400000     14.17400000      1.04400000
O      0.17100000    -11.64700000      3.85400000
H     -0.62200000    -11.14800000      4.04900000
H      0.26700000    -12.24500000      4.59500000
O     -6.08100000     -5.21600000     -7.83600000
H     -5.75100000     -4.48600000     -7.31200000
H     -5.64700000     -5.98800000     -7.47100000
O     -0.94200000     11.87300000     -2.00000000
H     -1.08600000     12.19200000     -2.89100000
H      0.01000000     11.81700000     -1.91700000
O     -5.46400000     -3.64200000    -10.23300000
H     -5.92700000     -2.80900000    -10.14000000
H     -5.62400000     -4.09800000     -9.40700000
O      5.19500000    -14.33000000     -1.08100000
H      4.54500000    -13.65000000     -0.90200000
H      6.03500000    -13.87300000     -1.04300000
O    -12.04900000      8.99400000     -5.77600000
H    -11.42000000      8.28000000     -5.67900000
H    -12.45700000      9.07400000     -4.91400000
O      7.39300000    -10.46200000     -5.36800000
H      7.12900000    -11.28000000     -5.78800000
H      6.91000000    -10.45000000     -4.54200000
O     -8.12400000     -7.55300000     12.78300000
H     -8.52600000     -8.31500000     12.36700000
H     -8.01200000     -6.92200000     12.07200000
O     -5.19000000      2.99700000     15.83400000
H     -5.35700000      3.91500000     15.62300000
H     -4.28300000      2.85000000     15.56400000
O      4.15100000      3.44600000      1.73400000
H      4.62900000      4.01800000      2.33400000
H      3.94500000      2.67000000      2.25500000
O      5.07000000    -14.73900000      5.31600000
H      4.17000000    -14.71600000      4.99200000
H      5.08800000    -15.47800000      5.92300000
O    -10.85300000     -2.86900000     -2.51500000
H    -10.86600000     -3.81200000     -2.67900000
H    -11.77700000     -2.62400000     -2.45600000
