# Supplementary material for: Integrated Multiscale Multilevel Approach to Open Shell Molecular Systems
Source: J Chem Theory Comput. 2023 Feb 13;19(5):1446–56. doi: 10.1021/acs.jctc.2c00805 (PMC10018740; doi:10.1021/acs.jctc.2c00805)
Supplement: Supplementary file 2 — ct2c00805_si_002.zip [file ct2c00805_si_002.zip › structures/PROXYL/frame19.xyz]

2624

C     -1.65400000     -1.00600000     -0.09300000
H     -1.66400000     -1.32600000     -1.13500000
H     -2.60300000     -1.07700000      0.43900000
C     -1.16400000      0.44100000      0.01800000
C     -1.87400000      1.44300000     -0.89900000
H     -1.68600000      1.33100000     -1.96600000
H     -1.52500000      2.39700000     -0.50500000
H     -2.95200000      1.32900000     -0.78000000
C     -1.35600000      0.94200000      1.47800000
H     -2.38700000      1.07700000      1.80600000
H     -0.95100000      0.17200000      2.13400000
H     -0.82700000      1.89100000      1.56700000
N      0.20500000      0.18800000     -0.34800000
O      0.92600000      1.05300000     -0.80700000
C      0.77000000     -1.11400000      0.17400000
C      1.32600000     -1.96300000     -1.01100000
H      2.07700000     -1.41100000     -1.57600000
H      1.72700000     -2.93100000     -0.71000000
H      0.59000000     -2.28700000     -1.74700000
C      1.91500000     -0.91700000      1.14600000
H      2.41300000     -1.88200000      1.24400000
H      1.55500000     -0.51500000      2.09400000
H      2.59300000     -0.20400000      0.67700000
C     -0.57100000     -1.79700000      0.59200000
H     -0.48300000     -2.86200000      0.37300000
H     -0.67200000     -1.63100000      1.66400000
O      8.19600000     -7.35600000     13.60900000
H      7.34500000     -6.94700000     13.45500000
H      8.70900000     -6.68200000     14.05500000
O      0.53300000     13.82200000     -8.20500000
H      1.00200000     14.52900000     -8.64800000
H      1.19500000     13.40400000     -7.65400000
O     -4.99200000     11.05300000      5.80400000
H     -5.48600000     11.12900000      4.98800000
H     -4.16200000     11.49400000      5.62400000
O      6.04100000    -14.66100000      5.71700000
H      6.85400000    -15.11700000      5.93400000
H      6.01200000    -14.66700000      4.76000000
O      0.29100000      3.17700000     -9.17900000
H      0.95600000      3.85500000     -9.06100000
H      0.76300000      2.35400000     -9.05000000
O     -8.33000000     -2.13400000     15.31400000
H     -7.90800000     -1.64200000     14.60900000
H     -8.12000000     -1.64300000     16.10800000
O      3.06000000     -9.63300000    -13.12300000
H      2.79900000     -9.08400000    -13.86300000
H      3.03700000     -9.04500000    -12.36800000
O     -7.76700000     -1.66200000     -1.84100000
H     -8.58100000     -1.38900000     -2.26400000
H     -8.03100000     -2.36300000     -1.24400000
O    -12.84300000      6.28900000      8.08100000
H    -13.20100000      6.02400000      8.92800000
H    -12.17000000      5.63600000      7.89100000
O     11.08300000      5.30500000      9.45100000
H     11.59600000      4.85000000     10.11900000
H     11.17500000      6.23300000      9.66900000
O     -7.90600000    -14.62800000     -3.64100000
H     -7.03400000    -14.86000000     -3.32200000
H     -8.30900000    -15.46700000     -3.86600000
O     -0.27900000     -6.79500000     16.03800000
H      0.37300000     -6.70600000     15.34400000
H     -0.47100000     -7.73200000     16.06800000
O     -4.14000000     -8.15900000     -3.61900000
H     -3.46100000     -8.83300000     -3.64300000
H     -4.66200000     -8.37200000     -2.84600000
O     -8.80200000     -6.35500000    -12.98600000
H     -9.07100000     -6.34200000    -12.06800000
H     -8.34100000     -7.18800000    -13.08900000
O      1.89300000      9.40500000      4.90700000
H      2.66100000      9.84700000      4.54500000
H      1.70400000      8.70400000      4.28300000
O     -8.30800000     -2.60500000     -9.85100000
H     -9.07400000     -3.02000000    -10.24900000
H     -8.57500000     -1.69800000     -9.70700000
O    -16.02600000     -4.21000000      6.88200000
H    -15.32500000     -4.20100000      7.53400000
H    -15.58400000     -4.41700000      6.05900000
O     -8.83100000      5.41800000      5.87700000
H     -9.12900000      6.21800000      5.44200000
H     -8.35900000      4.93700000      5.19700000
O      0.99800000      7.67400000     16.86700000
H      1.74500000      7.83700000     16.29200000
H      0.39600000      8.39700000     16.69000000
O     10.00400000     10.33200000     -4.13800000
H     10.86800000     10.06800000     -4.45500000
H     10.18700000     10.91500000     -3.40100000
O     12.97200000     -6.81100000     -0.61800000
H     13.76800000     -6.69800000     -1.13700000
H     13.21600000     -7.43700000      0.06300000
O    -14.20100000      7.44900000      5.89100000
H    -13.62700000      7.11000000      6.57700000
H    -15.07900000      7.17100000      6.15300000
O     14.13600000     -2.21800000     -5.58800000
H     15.01400000     -2.36400000     -5.94100000
H     14.26200000     -2.18900000     -4.63900000
O    -11.85700000      7.56100000     -9.09600000
H    -11.39700000      6.73500000     -9.24500000
H    -11.52500000      7.87100000     -8.25400000
O    -15.33200000     -1.01900000      1.23700000
H    -14.59200000     -0.42400000      1.35600000
H    -16.08900000     -0.44200000      1.13300000
O      3.07700000      9.76000000     -6.46200000
H      3.15100000     10.58500000     -6.94200000
H      3.92800000      9.33900000     -6.57700000
O     10.15500000    -10.90300000     -1.70700000
H     10.20200000    -11.25300000     -2.59700000
H     10.04500000    -11.67400000     -1.15100000
O     -8.16900000     -2.58800000      9.67700000
H     -7.46800000     -2.30800000      9.08800000
H     -7.78800000     -3.30900000     10.17800000
O     -5.75700000     -3.35800000    -17.07000000
H     -5.73600000     -3.68100000    -16.16900000
H     -5.04500000     -2.72000000    -17.11200000
O     -9.29800000      3.07600000      7.11300000
H    -10.24500000      2.95500000      7.04700000
H     -9.12200000      3.86600000      6.60100000
O    -11.02400000      5.00500000     -9.65100000
H    -10.09200000      4.87700000     -9.83000000
H    -11.45800000      4.79000000    -10.47600000
O    -14.14200000     10.34100000      0.62500000
H    -13.62000000      9.54100000      0.69100000
H    -14.97600000     10.11700000      1.03900000
O     -2.93900000    -14.45500000     -9.97900000
H     -3.29200000    -14.06900000     -9.17700000
H     -2.02000000    -14.18600000     -9.99000000
O     15.90000000      7.34400000     -5.42600000
H     15.07700000      6.87200000     -5.55000000
H     15.66600000      8.26600000     -5.53000000
O      0.23700000      1.52600000     17.46800000
H     -0.11600000      1.94300000     18.25400000
H     -0.52200000      1.40400000     16.89900000
O      9.17700000     -4.86300000     -5.61900000
H      9.81800000     -4.21100000     -5.33500000
H      8.94400000     -5.33300000     -4.81800000
O     -1.85600000     -5.48200000      6.67600000
H     -2.36700000     -5.47400000      5.86600000
H     -2.27100000     -6.15500000      7.21500000
O      4.95400000      3.82800000    -16.30200000
H      5.48300000      3.94500000    -15.51300000
H      4.24400000      3.24600000    -16.03000000
O     11.97400000      9.67800000     -9.12000000
H     11.17800000      9.18000000     -9.30600000
H     12.61700000      9.34600000     -9.74700000
O     -0.96700000     -9.42000000     15.64700000
H     -1.22200000     -9.53000000     14.73200000
H     -1.47100000    -10.08400000     16.11800000
O      1.91000000      7.03700000    -15.76900000
H      0.95800000      7.13700000    -15.76500000
H      2.20900000      7.56300000    -15.02700000
O    -13.57700000     -4.73800000     10.65200000
H    -12.82900000     -4.30000000     11.05900000
H    -13.66300000     -4.31900000      9.79500000
O    -12.69200000     -9.93100000     -7.66800000
H    -12.06800000     -9.32200000     -8.06300000
H    -12.22300000    -10.30300000     -6.92100000
O      5.94800000    -12.73800000     -4.03300000
H      6.08100000    -11.82300000     -3.78800000
H      5.30500000    -12.70600000     -4.74100000
O     -6.37600000      5.05900000      9.85700000
H     -6.59600000      4.20600000      9.48300000
H     -6.54400000      5.68100000      9.14900000
O     -0.07100000      9.06900000     -3.23900000
H      0.46300000      9.46500000     -2.55100000
H      0.13700000      9.57400000     -4.02500000
O     -7.63000000      4.61000000     -5.68800000
H     -7.30600000      4.77900000     -4.80400000
H     -8.57600000      4.74000000     -5.62600000
O    -10.30300000     -6.52000000      8.88400000
H    -10.21200000     -5.67300000      8.44900000
H     -9.82300000     -6.42000000      9.70600000
O      5.70200000     -0.43200000    -15.44300000
H      6.28200000     -0.38900000    -16.20400000
H      5.41900000     -1.34500000    -15.40900000
O     -2.48200000     -5.54500000     15.21000000
H     -1.57000000     -5.82200000     15.29600000
H     -2.81200000     -5.52400000     16.10800000
O      6.09600000    -10.84700000     11.70800000
H      5.85700000    -11.28800000     10.89200000
H      7.02300000    -10.63600000     11.60300000
O      1.27600000      3.98000000    -11.60700000
H      0.92600000      3.50500000    -10.85300000
H      0.50200000      4.23800000    -12.10700000
O     -0.47100000     -8.38400000     -6.80300000
H      0.30300000     -8.17500000     -7.32700000
H     -0.90600000     -7.54200000     -6.67200000
O     11.66800000      4.55100000     -4.97500000
H     10.93500000      3.94400000     -5.07900000
H     11.26500000      5.41900000     -4.99900000
O     -9.11100000      0.42200000    -14.05600000
H     -8.79700000      1.01500000    -14.73900000
H     -8.79000000     -0.43900000    -14.32100000
O     13.69600000      2.68900000     -5.02500000
H     13.14800000      3.47200000     -4.96800000
H     14.56800000      3.02200000     -5.24000000
O     -5.97700000    -12.09600000     10.47300000
H     -6.45900000    -11.57600000     11.11600000
H     -6.04900000    -12.99600000     10.79200000
O      7.73300000      6.14800000      7.54900000
H      7.97100000      6.31500000      6.63700000
H      7.82900000      6.99600000      7.98100000
O     -3.60600000     -3.88900000     12.69200000
H     -3.87500000     -4.43900000     11.95600000
H     -3.97200000     -4.32400000     13.46200000
O     12.89400000      4.32300000     -2.25700000
H     13.77300000      4.70100000     -2.22500000
H     12.46700000      4.77100000     -2.98700000
O     -2.42400000     18.19800000     -1.02000000
H     -3.24300000     18.21600000     -1.51500000
H     -1.89300000     17.53400000     -1.46000000
O      2.41900000      2.25100000    -15.98200000
H      2.47500000      3.03300000    -15.43300000
H      1.80400000      1.68000000    -15.52300000
O      8.51500000      1.38600000    -13.66400000
H      7.84900000      0.86400000    -13.21800000
H      8.42100000      2.26300000    -13.29200000
O     -6.22200000     14.69500000      4.42000000
H     -6.44900000     13.91300000      3.91600000
H     -6.18200000     14.39200000      5.32700000
O     13.77300000     10.93600000     -0.46400000
H     14.17100000     10.09000000     -0.66700000
H     13.74100000     10.96300000      0.49200000
O      6.16900000    -14.64200000     -7.54200000
H      6.41500000    -13.84700000     -8.01400000
H      6.98800000    -14.95600000     -7.15800000
O      7.75600000     -4.46300000     12.37200000
H      7.66000000     -4.03600000     13.22300000
H      6.89900000     -4.36900000     11.95800000
O     -8.80200000     -6.41900000      5.64800000
H     -8.45200000     -7.23700000      6.00000000
H     -8.84600000     -6.56500000      4.70300000
O     -5.56700000    -10.40400000     -9.96800000
H     -6.01800000    -10.31400000     -9.12800000
H     -5.71300000    -11.31500000    -10.22200000
O     -4.09300000     -5.84900000    -14.66800000
H     -4.59400000     -6.54300000    -15.09600000
H     -4.45300000     -5.80600000    -13.78200000
O     10.78300000     11.29000000      2.30200000
H     11.73700000     11.28000000      2.37800000
H     10.58000000     10.55200000      1.72700000
O     14.72200000      5.27200000      7.72400000
H     15.00900000      4.36700000      7.84400000
H     14.78300000      5.66000000      8.59700000
O     14.07800000      2.60900000      5.50200000
H     14.40700000      2.92300000      6.34400000
H     13.40000000      1.97300000      5.73200000
O    -13.64200000      1.21500000     -7.80100000
H    -13.23900000      2.07400000     -7.93200000
H    -14.24400000      1.11800000     -8.53800000
O    -13.62600000     -6.71800000     -8.49200000
H    -12.86500000     -6.94000000     -7.95600000
H    -13.65100000     -7.39800000     -9.16600000
O      6.73100000     -2.87800000      1.29500000
H      6.68600000     -3.45900000      2.05500000
H      6.29600000     -3.36500000      0.59500000
O     12.62100000     -3.26300000    -10.83300000
H     13.20300000     -2.72500000    -10.29700000
H     13.03600000     -3.28000000    -11.69500000
O     -3.05400000    -15.11500000      5.91600000
H     -2.77800000    -14.34500000      5.41900000
H     -2.53300000    -15.08200000      6.71800000
O      1.24900000    -15.58300000      1.61300000
H      0.75500000    -15.84900000      0.83700000
H      2.07100000    -16.06900000      1.55300000
O    -11.17200000    -10.78700000     -5.37400000
H    -10.95400000    -11.61800000     -4.95100000
H    -10.88800000    -10.11900000     -4.75000000
O      5.97400000     -2.36000000     10.22900000
H      5.23700000     -1.90000000     10.62900000
H      5.86200000     -2.22100000      9.28800000
O      2.29600000     -1.07600000    -11.35100000
H      2.22200000     -1.02000000    -12.30400000
H      2.79700000     -1.87700000    -11.19700000
O     -7.53600000     -4.12800000    -14.37900000
H     -7.75200000     -4.89700000    -14.90600000
H     -7.75900000     -4.38100000    -13.48300000
O      2.64200000     11.09700000      8.36600000
H      2.16900000     10.27300000      8.24600000
H      2.27000000     11.47200000      9.16400000
O     10.58700000     -9.22800000     -9.09500000
H     10.80300000     -9.98100000     -9.64400000
H     11.19900000     -8.54600000     -9.37200000
O     11.45100000      1.57600000      6.30600000
H     11.22400000      2.31600000      6.86800000
H     11.37400000      0.81000000      6.87500000
O      0.10600000     -8.41300000    -13.92600000
H     -0.20600000     -9.19100000    -14.38800000
H     -0.68400000     -7.89700000    -13.76600000
O     -6.09000000    -13.74400000      4.37800000
H     -6.61300000    -13.10200000      4.85600000
H     -5.27100000    -13.28800000      4.18200000
O     13.80200000      3.82900000      2.79800000
H     14.44900000      4.37200000      2.34700000
H     14.29800000      3.39300000      3.49200000
O    -14.65000000      0.11800000     10.16400000
H    -14.75100000     -0.41300000      9.37400000
H    -15.36800000     -0.16100000     10.73300000
O     -8.96100000    -11.01300000     -0.88500000
H     -8.80700000    -10.86700000      0.04800000
H     -8.59400000    -11.88100000     -1.05600000
O      5.98800000     -9.87200000     -2.88300000
H      6.37300000    -10.21700000     -2.07800000
H      5.17600000     -9.45200000     -2.60000000
O     -1.49200000     -5.82400000     -0.14800000
H     -1.22900000     -5.78000000     -1.06700000
H     -2.32900000     -5.36100000     -0.11500000
O      9.99600000     14.41800000      5.08900000
H      9.71600000     14.02600000      5.91600000
H      9.20900000     14.84200000      4.74700000
O      4.89400000      3.17200000      4.21800000
H      5.40800000      2.62300000      4.81000000
H      4.63000000      2.58200000      3.51200000
O      0.33400000     14.28600000      5.64500000
H     -0.58500000     14.36800000      5.38700000
H      0.45800000     13.34800000      5.79200000
O      4.20100000     -3.33500000    -13.51300000
H      4.51700000     -4.20000000    -13.77700000
H      4.02100000     -2.88500000    -14.33900000
O     -7.51300000     11.78900000      9.16600000
H     -8.31400000     12.22200000      8.87200000
H     -7.81300000     10.95900000      9.53900000
O     10.88100000     -3.77500000     -0.25200000
H     10.87600000     -3.03800000      0.35900000
H     10.83600000     -4.55000000      0.30800000
O     15.89800000     -4.26900000      5.39200000
H     15.36400000     -4.42700000      6.17000000
H     15.59800000     -4.92200000      4.75900000
O      0.64500000     -4.51200000    -10.59800000
H      0.89300000     -4.27400000     -9.70500000
H      0.99900000     -5.39300000    -10.71800000
O      0.70200000    -16.82100000     -3.90000000
H      1.04000000    -16.76100000     -4.79300000
H      0.84700000    -17.73400000     -3.64900000
O    -12.09300000     -1.03900000     -7.55700000
H    -12.70700000     -0.31300000     -7.66400000
H    -11.30000000     -0.75100000     -8.00800000
O      3.73600000     12.30900000     -9.72100000
H      3.30200000     13.15900000     -9.64700000
H      3.03200000     11.67000000     -9.61000000
O      8.54100000      4.43800000      3.46800000
H      8.79400000      3.85000000      2.75700000
H      9.36800000      4.68800000      3.87900000
O     -8.88400000     -6.04900000     11.23800000
H     -8.13100000     -6.63500000     11.16000000
H     -8.55600000     -5.30000000     11.73500000
O      0.41000000     -0.36500000    -16.64300000
H      1.21100000     -0.37300000    -17.16700000
H     -0.29700000     -0.39200000    -17.28800000
O      9.57600000    -11.45600000     -4.31400000
H     10.13500000    -11.33200000     -5.08100000
H      9.14300000    -10.61100000     -4.19300000
O     -7.50100000     11.46900000     -4.05800000
H     -8.09200000     10.71800000     -3.99400000
H     -6.68500000     11.10200000     -4.39900000
O     -9.64100000     14.45700000      3.16800000
H     -9.90000000     13.82300000      2.49900000
H    -10.31800000     14.38500000      3.84100000
O     -7.92900000     -9.97700000     11.88100000
H     -8.55700000     -9.32300000     12.18900000
H     -7.97100000    -10.67400000     12.53500000
O     13.57800000     10.49300000      2.63300000
H     13.34700000      9.56500000      2.63600000
H     13.63000000     10.73000000      3.55900000
O      3.88900000    -17.02000000     -4.46600000
H      4.80600000    -16.77400000     -4.34100000
H      3.46800000    -16.22100000     -4.78300000
O    -14.54000000     -6.96000000     -0.57500000
H    -15.27000000     -6.67400000     -1.12400000
H    -13.98500000     -6.18400000     -0.49300000
O     -3.11000000     -0.10800000     17.81200000
H     -3.21200000      0.67500000     18.35300000
H     -2.38100000      0.09800000     17.22700000
O     -5.90600000      7.91800000     11.44800000
H     -5.42300000      8.65600000     11.07500000
H     -5.49100000      7.14400000     11.06800000
O     -2.24100000     -1.55600000     12.20000000
H     -2.54900000     -2.41800000     12.48100000
H     -2.42100000     -1.53200000     11.26000000
O    -12.44300000     -4.86500000      0.48400000
H    -11.93000000     -5.54800000      0.91600000
H    -12.02200000     -4.04700000      0.74600000
O      7.18100000      5.95300000      1.38900000
H      7.38100000      5.42000000      2.15800000
H      7.89800000      5.77300000      0.78100000
O      4.11900000      4.10000000     14.96700000
H      3.39400000      3.64400000     14.53900000
H      4.80700000      4.13400000     14.30300000
O      4.34500000    -12.31400000      4.57600000
H      4.40400000    -11.76700000      3.79300000
H      5.05600000    -12.94800000      4.47900000
O      1.17200000      9.52900000     12.54300000
H      1.98400000      9.48800000     13.04700000
H      1.31600000      8.93500000     11.80700000
O     -3.63100000     13.76600000      6.01800000
H     -3.97500000     14.54400000      5.57900000
H     -4.34700000     13.47300000      6.58200000
O      5.66100000      2.11400000      8.41600000
H      6.30100000      1.72000000      9.00900000
H      4.81200000      1.86900000      8.78400000
O      6.49900000     -7.56800000      3.27100000
H      6.61600000     -7.48900000      4.21800000
H      5.58500000     -7.83300000      3.16300000
O     -5.05400000      8.41300000      6.39500000
H     -4.15200000      8.18000000      6.17400000
H     -5.13300000      9.33200000      6.14200000
O    -18.71400000     -1.85700000     -0.69400000
H    -17.81000000     -1.82100000     -1.00700000
H    -18.94200000     -2.78600000     -0.72800000
O    -14.95500000      3.74400000      3.68700000
H    -14.39800000      3.58600000      4.44900000
H    -15.15500000      4.67900000      3.72500000
O      0.88000000      0.64400000     -5.64800000
H      0.70300000      0.17700000     -6.46500000
H      1.83500000      0.65400000     -5.58000000
O     -2.90800000     16.06200000      2.07900000
H     -2.62000000     16.97000000      1.98900000
H     -3.32600000     16.02600000      2.93900000
O     14.54700000     -2.33600000     -0.22700000
H     14.18000000     -2.22700000      0.65000000
H     15.05100000     -3.14800000     -0.17800000
O      2.94100000      2.01100000     17.33400000
H      2.00400000      1.83700000     17.23900000
H      2.98600000      2.91700000     17.63900000
O     -8.48400000      2.57500000     -2.89500000
H     -8.05400000      1.85200000     -2.43700000
H     -8.80400000      2.18600000     -3.70900000
O     -1.95700000     10.11800000     12.02300000
H     -1.00600000     10.20100000     12.08900000
H     -2.29000000     10.52100000     12.82400000
O      3.33300000      6.66400000     14.55700000
H      3.66900000      5.77300000     14.65000000
H      2.92100000      6.67600000     13.69300000
O    -11.58100000      4.24500000      1.33900000
H    -11.36500000      4.45100000      2.24800000
H    -12.51500000      4.03500000      1.35600000
O      3.59700000    -16.52700000      1.51200000
H      3.63600000    -17.42600000      1.83900000
H      4.17500000    -16.03500000      2.09600000
O      8.61600000     -2.43600000     10.80200000
H      7.69700000     -2.29300000     10.57600000
H      8.60900000     -3.22200000     11.34700000
O     -7.74300000      4.77600000     12.31700000
H     -7.55300000      3.89000000     12.62500000
H     -7.30700000      4.83200000     11.46600000
O      4.44400000     -4.80100000      3.84900000
H      4.38200000     -5.72400000      4.09400000
H      5.38000000     -4.64900000      3.71800000
O     -3.12700000      9.42300000    -13.96200000
H     -2.72000000      8.66000000    -13.55200000
H     -2.72100000     10.17300000    -13.52800000
O     -3.40500000      2.60800000      8.13400000
H     -3.72100000      2.90700000      7.28100000
H     -3.06200000      1.73000000      7.96800000
O      7.70300000      4.53900000     15.59300000
H      6.95600000      4.79600000     15.05400000
H      7.93300000      3.66300000     15.28200000
O      7.43900000    -10.49100000      4.81200000
H      7.02600000    -10.51200000      3.94900000
H      6.70700000    -10.43100000      5.42700000
O     11.38700000     -5.50700000     -9.50900000
H     11.87600000     -5.84400000     -8.75900000
H     12.00800000     -4.93700000     -9.96400000
O      1.42400000     12.29500000     12.14800000
H      1.52600000     11.37200000     12.38300000
H      1.11600000     12.71300000     12.95300000
O     -4.71500000     -1.82500000      5.78900000
H     -4.24400000     -1.18500000      5.25600000
H     -5.07900000     -2.44300000      5.15600000
O      2.99100000      1.30400000      9.07400000
H      2.40800000      1.90000000      8.60300000
H      2.90900000      0.47100000      8.61000000
O      1.45100000     -7.63100000      6.09000000
H      1.95000000     -8.40200000      5.81900000
H      0.62700000     -7.98400000      6.42400000
O     -3.90800000     -0.39100000      3.54600000
H     -4.01400000     -0.11300000      2.63600000
H     -3.36900000      0.29300000      3.94400000
O      2.44400000     13.96600000      3.15300000
H      1.65800000     14.06200000      3.69100000
H      2.66200000     14.85900000      2.88700000
O      0.88800000      7.78800000      0.16400000
H      1.42600000      8.52800000      0.44500000
H      1.20400000      7.58400000     -0.71600000
O     -3.68300000     -9.22100000    -14.27800000
H     -3.69300000     -9.32300000    -13.32600000
H     -4.07100000    -10.03100000    -14.60900000
O     -9.52200000     -6.27100000    -10.37800000
H     -8.61600000     -6.35600000    -10.08200000
H     -9.88400000     -5.56300000     -9.84500000
O     13.10300000      7.81100000      2.83600000
H     12.64400000      6.97500000      2.75400000
H     14.02900000      7.57300000      2.87900000
O     -0.37400000      0.27000000      9.54800000
H     -1.21900000      0.01200000      9.91600000
H      0.10600000     -0.55300000      9.45100000
O      0.22700000    -12.41700000     -7.90000000
H      0.16200000    -13.01200000     -7.15300000
H      1.12600000    -12.52100000     -8.21100000
O     -0.57100000     -1.50500000    -10.27900000
H      0.27400000     -1.89400000    -10.50500000
H     -1.01800000     -1.39800000    -11.11800000
O     -8.40100000      9.25300000      9.77800000
H     -9.30500000      8.94700000      9.85400000
H     -7.88100000      8.57200000     10.20400000
O      9.04900000      1.74000000      5.19100000
H      8.53000000      2.30900000      5.75900000
H      9.95000000      2.04500000      5.30400000
O      7.82300000      0.07000000     16.73200000
H      8.46700000     -0.59100000     16.98800000
H      7.43300000     -0.27400000     15.92900000
O      0.16000000    -10.01900000     -4.78400000
H     -0.16200000     -9.44900000     -5.48300000
H      1.04600000    -10.25600000     -5.05700000
O      0.51800000     10.59800000     -5.38400000
H      0.23400000     11.48000000     -5.14400000
H      1.47400000     10.63800000     -5.35400000
O     -7.47300000     -0.25700000      2.20700000
H     -8.01800000     -0.17500000      1.42400000
H     -7.64700000      0.54100000      2.70500000
O      7.48400000     -3.40500000    -11.27700000
H      7.55300000     -3.21100000    -10.34200000
H      6.57700000     -3.19600000    -11.49900000
O     -9.80200000      2.41100000     11.79400000
H    -10.72100000      2.32600000     11.54100000
H     -9.42000000      1.55500000     11.60200000
O     10.50100000     -9.38100000     11.91200000
H      9.65000000     -9.05500000     12.20500000
H     11.03900000     -9.39100000     12.70400000
O      5.63200000      0.11700000     12.93900000
H      4.88300000     -0.44300000     12.73200000
H      5.42100000      0.49100000     13.79500000
O      4.66000000     11.18200000     -3.36500000
H      5.39900000     11.45500000     -3.91000000
H      4.13800000     10.61700000     -3.93500000
O     -2.19600000     11.49900000    -12.61100000
H     -1.39400000     11.79200000    -12.17900000
H     -2.56600000     12.29400000    -12.99500000
O      6.46000000      7.86100000      4.35200000
H      5.95700000      7.14300000      4.73800000
H      6.05300000      8.00600000      3.49800000
O     -9.56600000     10.63800000     -8.97900000
H    -10.41100000     10.95600000     -9.29800000
H     -9.33300000     11.24200000     -8.27500000
O      2.22300000    -16.23300000     -1.64100000
H      1.26900000    -16.17500000     -1.58900000
H      2.40900000    -17.17000000     -1.58700000
O     15.86700000      6.16800000      1.97600000
H     16.44900000      5.96500000      1.24400000
H     15.69000000      7.10400000      1.89000000
O     -6.79900000      2.83100000      8.15000000
H     -6.21400000      3.20200000      7.49000000
H     -7.67900000      2.99200000      7.80800000
O      0.52800000      3.53100000     -2.43500000
H      0.50600000      2.57500000     -2.41100000
H      1.43700000      3.74500000     -2.64500000
O     12.05300000      5.51300000      6.61400000
H     11.98100000      5.29300000      7.54300000
H     12.99400000      5.60600000      6.46300000
O     10.43400000     -3.07200000      8.80800000
H     10.71300000     -3.95500000      9.05300000
H     10.01800000     -2.72500000      9.59800000
O     11.88800000     -1.41400000     -6.99800000
H     12.63000000     -1.92100000     -6.66700000
H     12.13000000     -0.50200000     -6.83800000
O      5.62500000      0.58500000      6.06800000
H      5.64700000     -0.32400000      6.36600000
H      5.66400000      1.10200000      6.87300000
O     -9.02400000     -5.33500000     14.99500000
H     -9.72600000     -4.72200000     15.21600000
H     -8.43500000     -4.83100000     14.43400000
O      4.11500000     -7.79100000     -2.69500000
H      3.27900000     -7.71600000     -3.15600000
H      3.94000000     -7.44000000     -1.82200000
O     10.85600000     -1.30700000     13.78700000
H     10.72800000     -1.99400000     13.13200000
H      9.97400000     -1.10600000     14.09900000
O    -15.27200000     -3.62600000      1.46900000
H    -15.17200000     -2.67900000      1.37000000
H    -14.68400000     -3.99900000      0.81200000
O    -14.98900000     -6.54300000     -5.87300000
H    -15.78800000     -6.99300000     -6.14400000
H    -14.45900000     -6.49300000     -6.66900000
O      3.42700000      1.22800000     -5.92500000
H      3.26600000      2.17200000     -5.92100000
H      3.43200000      0.99000000     -6.85200000
O    -10.98900000     -2.54200000      0.77200000
H    -11.29200000     -1.90500000      0.12400000
H    -10.13500000     -2.82700000      0.44700000
O     -3.96000000      5.09800000     11.17400000
H     -3.14900000      5.00100000     10.67500000
H     -4.65400000      4.89100000     10.54700000
O     -6.23800000     10.94200000    -12.62000000
H     -6.97700000     10.33300000    -12.58400000
H     -5.75700000     10.78300000    -11.80800000
O     -2.37800000     -2.07300000    -12.76000000
H     -2.84400000     -1.30900000    -13.10000000
H     -2.18400000     -2.59900000    -13.53500000
O      4.51200000      7.25900000     -1.51400000
H      4.86400000      8.14800000     -1.46900000
H      4.56700000      6.93400000     -0.61500000
O     -5.53200000      3.89600000    -15.14400000
H     -5.63600000      4.82900000    -14.95600000
H     -5.29000000      3.86300000    -16.06900000
O     -8.57700000      4.05900000    -10.07600000
H     -8.30000000      3.54600000    -10.83400000
H     -8.75100000      3.40800000     -9.39600000
O     -3.20100000    -15.59500000      9.33900000
H     -2.36800000    -15.47600000      8.88200000
H     -3.79600000    -14.97400000      8.91800000
O     -1.82200000    -16.46400000      3.60600000
H     -1.91600000    -15.84200000      4.32800000
H     -2.52100000    -16.22900000      2.99600000
O      8.60700000      3.21800000    -10.01800000
H      9.12100000      2.46500000     -9.72600000
H      7.69700000      2.95000000     -9.89600000
O     -8.01600000     -1.31000000      5.62800000
H     -8.64300000     -1.34600000      6.35000000
H     -7.67700000     -2.20200000      5.55900000
O     -7.56000000     -5.14200000     -4.42700000
H     -6.77400000     -4.69300000     -4.73600000
H     -8.20900000     -4.99000000     -5.11400000
O     -4.53400000     -6.09000000    -12.05000000
H     -4.76500000     -6.92200000    -11.63700000
H     -3.90000000     -5.69400000    -11.45200000
O      4.70600000     16.47700000     -4.88600000
H      4.57600000     17.13200000     -4.20000000
H      5.59800000     16.15800000     -4.74600000
O      6.67300000     -3.39700000     14.63400000
H      5.72700000     -3.36300000     14.49700000
H      6.78000000     -3.88400000     15.45000000
O     -5.69400000      2.89800000     -0.35800000
H     -5.39900000      3.20800000     -1.21400000
H     -5.88800000      1.97100000     -0.49300000
O     -2.26700000     -5.66800000     -3.51100000
H     -3.04900000     -6.01300000     -3.08000000
H     -2.33500000     -4.71900000     -3.40800000
O     13.77200000      1.65900000     10.46700000
H     13.01000000      2.19500000     10.68700000
H     13.59500000      0.81200000     10.87600000
O     -7.29600000     -1.61000000    -14.90100000
H     -6.73100000     -1.55000000    -15.67100000
H     -7.41400000     -2.55000000    -14.76200000
O    -14.86300000      3.98600000     -0.95100000
H    -14.90900000      3.64700000     -0.05700000
H    -14.90200000      4.93700000     -0.84800000
O      2.80600000     -4.03100000     -8.47000000
H      2.06900000     -3.51300000     -8.14600000
H      3.17500000     -3.50400000     -9.17900000
O     12.37300000     -7.14100000      4.01100000
H     12.52100000     -7.87000000      3.40900000
H     11.76800000     -6.56400000      3.54500000
O     -7.40700000      7.38300000     13.70900000
H     -7.87000000      6.61000000     13.38500000
H     -6.91900000      7.70500000     12.95100000
O      0.50900000      4.73500000      0.76300000
H      0.79900000      5.58300000      0.42600000
H      1.22300000      4.13500000      0.54800000
O     -6.51300000     -7.83800000     10.49000000
H     -5.93200000     -8.24100000      9.84400000
H     -6.91800000     -8.57800000     10.94300000
O      8.44300000      8.55700000     10.93600000
H      9.08400000      8.22900000     11.56700000
H      7.60300000      8.48400000     11.38800000
O      6.70800000      7.50300000     14.74500000
H      6.60000000      7.66900000     13.80900000
H      5.82900000      7.60400000     15.11000000
O    -11.56000000      8.36100000      2.65500000
H    -11.60100000      8.02900000      1.75800000
H    -12.43600000      8.71100000      2.82100000
O     -1.75500000     -6.45400000    -13.20000000
H     -2.57900000     -6.29900000    -13.66000000
H     -1.23700000     -5.66600000    -13.36300000
O      0.71600000     -2.36600000     10.13800000
H      0.53000000     -2.69100000      9.25700000
H      0.34300000     -3.02700000     10.72100000
O      2.01700000      6.56800000     -2.07600000
H      2.40400000      5.81600000     -2.52400000
H      2.76400000      7.12200000     -1.85000000
O     -1.84700000      2.45600000    -16.97500000
H     -2.66600000      2.93700000    -16.85300000
H     -1.18300000      3.00200000    -16.55300000
O     10.94200000      9.54500000     -0.18200000
H     11.64800000      8.90500000     -0.27900000
H     11.27400000     10.33400000     -0.61100000
O      6.79300000     -3.81800000     -6.35000000
H      7.51800000     -4.41000000     -6.14900000
H      6.68400000     -3.29400000     -5.55600000
O      3.12900000     -6.79500000      8.72200000
H      3.40600000     -7.69800000      8.87600000
H      2.18400000     -6.80600000      8.87200000
O     -8.04000000      2.78000000    -15.38200000
H     -8.06800000      2.76700000    -16.33900000
H     -7.14700000      3.05600000    -15.17300000
O     -1.50300000     11.86900000      1.44500000
H     -1.63200000     11.20300000      0.76900000
H     -1.96100000     11.52400000      2.21100000
O      7.08500000     -5.81300000      0.78500000
H      6.76200000     -6.28200000      1.55400000
H      7.91600000     -5.43200000      1.06800000
O     12.59400000     12.11300000     -2.41400000
H     13.09900000     11.59300000     -1.79000000
H     12.93700000     13.00100000     -2.31900000
O     -3.62200000     13.50000000     10.31800000
H     -4.01300000     12.70800000      9.95000000
H     -4.17100000     13.71000000     11.07300000
O      6.08300000      4.49000000     13.15600000
H      5.23700000      4.40900000     12.71500000
H      6.71600000      4.58800000     12.44500000
O     16.35800000     -4.66600000     -3.56100000
H     16.25600000     -3.93900000     -2.94700000
H     16.89900000     -4.31000000     -4.26600000
O    -11.50400000      3.40600000     -7.53400000
H    -11.25300000      4.20500000     -7.06900000
H    -11.42200000      3.63200000     -8.46000000
O    -10.98000000      8.10800000     10.03400000
H    -11.09700000      7.23500000      9.66100000
H    -11.41100000      8.06400000     10.88800000
O      7.89100000     16.43500000      0.65100000
H      8.44000000     15.73600000      1.00600000
H      8.46400000     16.90500000      0.04500000
O     -5.37900000     -2.88000000    -11.56300000
H     -4.77300000     -3.45400000    -12.03100000
H     -6.15400000     -3.42200000    -11.41300000
O     -2.97600000      0.68800000    -10.99700000
H     -3.86100000      0.58600000    -11.34700000
H     -2.90600000      0.01300000    -10.32200000
O      7.46400000     12.00000000      7.97900000
H      7.10100000     12.76300000      7.52900000
H      7.57300000     11.34400000      7.29000000
O    -14.96300000      1.83200000      6.04400000
H    -15.54500000      2.57600000      5.88800000
H    -15.53200000      1.15400000      6.40600000
O      1.11600000     -7.72000000     -2.86900000
H      0.95700000     -8.43200000     -2.24800000
H      0.78400000     -8.05100000     -3.70300000
O     11.75200000      7.91300000     10.15400000
H     11.47600000      8.51100000      9.46000000
H     12.37400000      8.42100000     10.67500000
O      2.34900000     -9.92800000      5.14800000
H      1.86500000    -10.42300000      4.48700000
H      3.12900000    -10.45600000      5.31900000
O     10.35700000      0.62900000     -9.10300000
H     10.97400000     -0.10000000     -9.05000000
H      9.55600000      0.29400000     -8.69900000
O     10.97100000     -5.95900000      1.39200000
H     11.23600000     -6.44300000      0.61000000
H     10.51100000     -6.60500000      1.92800000
O     -2.00900000      1.28400000     15.62800000
H     -2.62700000      1.99500000     15.79400000
H     -1.93600000      1.24800000     14.67400000
O      6.33800000      4.39700000     -3.87100000
H      7.23800000      4.69400000     -3.73800000
H      5.84800000      5.19700000     -4.06200000
O      9.66100000      2.85200000      1.49400000
H      9.54900000      2.52600000      0.60100000
H     10.55300000      2.59600000      1.73200000
O      8.78200000      0.21100000     -1.71600000
H      8.61600000      0.23600000     -0.77300000
H      8.24100000      0.91500000     -2.07300000
O      1.06100000     18.48300000      0.31300000
H      0.41900000     17.98800000      0.82100000
H      1.90700000     18.11600000      0.57100000
O      6.22500000      1.97600000     -9.82900000
H      6.02000000      1.05000000     -9.96200000
H      5.37200000      2.39500000     -9.71400000
O     15.95400000     -6.72300000      3.04700000
H     15.38400000     -7.47200000      3.22400000
H     16.78000000     -7.11400000      2.76100000
O      8.91600000      5.22300000     -3.39500000
H      9.17400000      4.45700000     -3.90700000
H      9.38300000      5.95200000     -3.80200000
O    -11.47700000     10.08700000     -5.01400000
H    -11.35900000      9.23000000     -5.42300000
H    -10.61900000     10.50500000     -5.08200000
O     -5.42500000     -5.36600000     -2.04100000
H     -5.30100000     -5.23600000     -2.98100000
H     -6.34500000     -5.61500000     -1.95300000
O      3.10800000      2.07000000    -11.53200000
H      2.73900000      2.93700000    -11.36000000
H      3.87600000      2.24100000    -12.07700000
O    -14.85800000      6.99200000      2.68900000
H    -15.70000000      6.96600000      3.14400000
H    -14.51100000      7.86400000      2.87600000
O     11.46500000     -8.32700000      6.30900000
H     11.12500000     -9.08200000      5.82800000
H     12.10400000     -7.93300000      5.71500000
O    -11.66800000      3.09700000      4.45600000
H    -11.78700000      2.57100000      5.24700000
H    -11.90200000      3.98600000      4.72200000
O     -3.69900000     11.23000000     -1.70600000
H     -4.25200000     10.52200000     -2.03600000
H     -2.84600000     10.82000000     -1.56000000
O    -13.33200000      5.36700000     10.50500000
H    -12.45800000      5.20200000     10.85900000
H    -13.58800000      4.53700000     10.10200000
O      5.39100000     -8.86500000      9.38900000
H      5.90500000     -8.05800000      9.43200000
H      6.04400000     -9.56300000      9.34500000
O     -3.54700000    -10.80800000      3.19900000
H     -2.97000000    -10.27100000      3.74200000
H     -3.27800000    -11.70900000      3.38200000
O     -1.78800000     -7.01400000     11.14100000
H     -2.00400000     -7.66200000     11.81100000
H     -1.28200000     -6.34900000     11.60600000
O      7.50900000      8.80100000     -3.01100000
H      8.36500000      9.04500000     -3.36200000
H      7.63700000      8.77600000     -2.06300000
O      2.34300000      4.83400000     -8.44500000
H      2.09500000      5.72300000     -8.19000000
H      3.22700000      4.92400000     -8.79900000
O      5.08000000     -5.73700000    -14.67500000
H      5.62100000     -5.31000000    -15.34100000
H      5.70000000     -5.99600000    -13.99300000
O      9.26700000     -6.60500000    -10.78100000
H     10.13000000     -6.22400000    -10.61900000
H      8.80900000     -6.52500000     -9.94400000
O    -15.36200000      6.53800000     -0.08900000
H    -16.30600000      6.55100000     -0.25100000
H    -15.28200000      6.59100000      0.86300000
O      5.55100000      7.09800000     -4.11300000
H      6.33800000      7.62500000     -3.97100000
H      4.99700000      7.28600000     -3.35600000
O    -11.54700000    -12.14000000      2.44200000
H    -11.68300000    -12.62900000      1.63000000
H    -11.76400000    -12.76300000      3.13600000
O     -8.47300000     -4.44900000     -7.09600000
H     -8.06200000     -5.12500000     -7.63600000
H     -8.60200000     -3.71200000     -7.69300000
O     -3.87400000    -12.89100000     -1.63100000
H     -4.11500000    -12.20800000     -2.25600000
H     -2.92300000    -12.96500000     -1.71000000
O      3.77900000      4.78200000     11.82200000
H      4.09100000      5.20300000     11.02100000
H      2.84500000      4.99000000     11.85400000
O      4.39500000      5.73500000      5.15300000
H      4.09400000      6.16900000      4.35400000
H      4.57800000      4.83600000      4.88200000
O      1.22300000      7.52900000      7.84300000
H      0.87700000      6.64600000      7.71500000
H      1.64300000      7.74500000      7.01000000
O     -4.43600000     15.03600000     -6.98400000
H     -4.87000000     14.50600000     -7.65200000
H     -3.67200000     14.51900000     -6.72800000
O     -6.92000000     -1.02300000     -5.95000000
H     -6.75100000     -1.62100000     -6.67900000
H     -7.74100000     -1.33300000     -5.57000000
O     18.15800000     -2.18200000      3.97800000
H     18.85500000     -2.18800000      3.32200000
H     17.34800000     -2.17000000      3.46700000
O     -1.91500000      4.73700000     -2.20400000
H     -1.67700000      5.09800000     -3.05800000
H     -1.15900000      4.21000000     -1.94700000
O      9.86100000      8.28900000      4.02700000
H     10.36100000      7.94100000      3.28900000
H      8.94600000      8.13900000      3.78900000
O     18.15600000     -0.37700000     -3.00600000
H     18.85200000     -0.99400000     -2.77800000
H     17.47800000     -0.92000000     -3.40800000
O     10.67700000     -1.67300000      1.59600000
H      9.79700000     -1.29600000      1.60800000
H     11.13700000     -1.18500000      0.91200000
O     -3.31400000     15.44700000      8.47700000
H     -3.42300000     14.82500000      9.19600000
H     -3.02300000     14.91200000      7.73900000
O     -9.58700000      2.07300000      2.89900000
H    -10.36500000      2.19300000      3.44300000
H     -9.00300000      2.78700000      3.15500000
O     15.46200000     -9.98200000     -1.94400000
H     15.28100000     -9.70500000     -1.04500000
H     14.60600000     -9.97900000     -2.37200000
O      9.88100000     12.60300000     -2.49400000
H      9.46300000     13.26800000     -1.94700000
H     10.74100000     12.96900000     -2.70000000
O      8.22200000      8.61200000      0.24200000
H      9.08100000      8.88100000     -0.08400000
H      8.27600000      7.65900000      0.30200000
O     -3.61100000     -0.25800000     -3.81900000
H     -4.06100000      0.58100000     -3.91700000
H     -4.24400000     -0.81900000     -3.37200000
O    -15.06300000      2.49000000      1.31900000
H    -15.83000000      1.92000000      1.37800000
H    -15.06800000      2.98400000      2.13900000
O     14.90700000     -8.54100000      5.73600000
H     15.73600000     -8.30600000      6.15300000
H     14.25300000     -8.43400000      6.42600000
O     -7.58700000      7.19000000    -10.41900000
H     -7.55000000      7.86700000     -9.74300000
H     -7.41500000      6.37300000     -9.94900000
O     13.09600000      7.25500000     -6.45500000
H     13.47900000      7.38200000     -7.32400000
H     12.57000000      6.46000000     -6.53900000
O      7.30400000     -2.64400000     -8.68400000
H      6.82500000     -3.07400000     -7.97600000
H      8.21700000     -2.89100000     -8.54100000
O    -16.44800000     -4.80000000     -1.71000000
H    -16.15000000     -3.93900000     -1.41500000
H    -16.36900000     -4.76700000     -2.66300000
O      7.96500000     -6.43900000     -7.64000000
H      7.32000000     -5.96100000     -7.12000000
H      8.77700000     -5.94500000     -7.52900000
O     -3.83000000     -9.50100000      1.00400000
H     -3.34100000     -9.66600000      0.19800000
H     -3.63300000    -10.25300000      1.56200000
O     -2.76000000      0.91900000    -14.88700000
H     -2.25900000      1.28800000    -15.61400000
H     -2.11100000      0.44800000    -14.36400000
O      2.94300000      4.32600000     -5.88200000
H      2.55000000      5.09400000     -5.46700000
H      2.68200000      4.39000000     -6.80100000
O      1.20900000      6.71100000     -4.96400000
H      1.74400000      7.24400000     -4.37600000
H      0.53000000      6.34000000     -4.39900000
O     -3.39600000    -11.70300000      9.11000000
H     -4.12400000    -12.27000000      8.85600000
H     -3.19400000    -11.96200000     10.01000000
O      5.87800000     -9.68300000     -6.77000000
H      6.35400000     -9.49400000     -7.57900000
H      6.44500000     -9.34900000     -6.07500000
O      2.64600000      4.56400000    -14.54000000
H      3.50800000      4.49700000    -14.13000000
H      2.63600000      5.43700000    -14.93500000
O      7.88000000     -9.16600000     -9.06100000
H      8.81400000     -9.34200000     -8.94400000
H      7.79700000     -8.22100000     -8.93400000
O     -1.46300000     12.12700000     -8.55800000
H     -0.76100000     12.73500000     -8.32600000
H     -1.06100000     11.26100000     -8.48700000
O      1.52300000     -1.48500000    -14.20900000
H      0.89500000     -1.20700000    -14.87500000
H      2.12900000     -2.06100000    -14.67600000
O     14.01500000     -5.52500000     -4.38200000
H     13.50200000     -5.20900000     -3.63800000
H     14.92000000     -5.30500000     -4.16100000
O      7.22500000     -9.98400000      2.04400000
H      6.65400000     -9.22000000      1.95900000
H      8.05400000     -9.70800000      1.65300000
O     -7.51400000      8.32200000     -6.28900000
H     -6.90300000      8.91300000     -5.84900000
H     -6.95900000      7.76900000     -6.83900000
O      6.70600000     -8.09600000     -0.53900000
H      6.92800000     -7.18000000     -0.36900000
H      7.55100000     -8.52700000     -0.66400000
O     11.23100000     -2.91700000      6.01300000
H     10.70600000     -3.71400000      5.95100000
H     10.75500000     -2.27400000      5.48800000
O     -5.30100000    -16.45500000      3.71400000
H     -4.72700000    -16.07900000      3.04700000
H     -5.74600000    -15.70100000      4.09900000
O     -6.32800000      5.51800000     15.43000000
H     -7.06200000      6.09100000     15.20900000
H     -6.66400000      4.63300000     15.29300000
O     -2.27300000     -6.08500000      4.02800000
H     -1.93200000     -6.43200000      3.20400000
H     -3.05200000     -5.59000000      3.77500000
O      0.14400000     11.93500000    -11.71000000
H      0.78400000     11.82300000    -11.00700000
H      0.30900000     11.20200000    -12.30300000
O    -17.07400000      0.34200000     -3.15600000
H    -17.08900000     -0.22200000     -2.38200000
H    -17.16200000      1.22900000     -2.80800000
O     -6.24400000     -2.82100000      2.73900000
H     -7.00100000     -3.27800000      3.10700000
H     -6.51100000     -1.90300000      2.70600000
O      3.84900000     -7.78500000      3.92000000
H      3.02500000     -7.63300000      3.45800000
H      3.59500000     -8.24600000      4.71900000
O      0.69400000     -4.55600000      2.71500000
H     -0.14400000     -4.17000000      2.46000000
H      0.62900000     -4.66600000      3.66300000
O      3.63900000     -6.27800000     -8.06500000
H      3.46500000     -5.34300000     -8.17600000
H      4.02600000     -6.55000000     -8.89800000
O      3.30800000     -3.01800000     14.16200000
H      2.85900000     -3.00200000     13.31700000
H      3.65600000     -2.13200000     14.26500000
O     -2.50900000     -1.54600000      9.59900000
H     -2.79200000     -1.10800000      8.79600000
H     -2.49700000     -2.47600000      9.37200000
O    -10.46800000      5.27000000     13.82900000
H     -9.68800000      5.08400000     13.30600000
H    -10.15400000      5.27900000     14.73300000
O     13.78800000     10.06600000      5.35200000
H     14.68900000     10.35500000      5.49200000
H     13.75600000      9.18800000      5.73200000
O     12.34600000    -10.58700000      1.20400000
H     12.74400000    -11.09500000      0.49700000
H     12.27200000    -11.20600000      1.93000000
O      9.77300000     11.77800000     -6.64600000
H      9.98600000     10.91200000     -6.29900000
H     10.01800000     12.38400000     -5.94800000
O      4.56700000     -3.58800000     -0.80600000
H      3.89600000     -3.80400000     -0.15800000
H      4.97900000     -4.42700000     -1.01200000
O    -12.33900000     -1.91700000      9.31100000
H    -13.10100000     -1.63200000      8.80700000
H    -12.60800000     -1.82300000     10.22500000
O      0.49400000     -5.13200000      5.24400000
H      0.95000000     -5.95300000      5.42900000
H     -0.39300000     -5.27100000      5.57800000
O     10.40800000      4.86900000     12.79100000
H     11.26900000      4.66400000     12.42600000
H      9.85500000      5.02200000     12.02500000
O      6.19300000      6.26200000     -7.62900000
H      5.73600000      6.01600000     -6.82500000
H      7.12000000      6.14100000     -7.42400000
O     11.75700000     -3.80400000     -4.83400000
H     12.33600000     -4.04400000     -4.11000000
H     12.29800000     -3.25200000     -5.39900000
O      4.96900000     -6.29700000      6.74100000
H      4.78500000     -5.45900000      6.31600000
H      4.21400000     -6.45000000      7.30800000
O     10.18400000     -3.15500000    -12.64200000
H     10.80500000     -3.01000000    -11.92900000
H      9.33800000     -3.26100000    -12.20600000
O     -3.96900000     -4.06600000     -0.13800000
H     -4.08900000     -3.11600000     -0.13200000
H     -4.49200000     -4.36900000     -0.88000000
O     12.62000000     -6.07100000     -7.06300000
H     12.43200000     -5.79100000     -6.16700000
H     13.09900000     -6.89300000     -6.96100000
O      5.37700000     15.19700000     -7.27100000
H      4.97800000     15.42300000     -6.43100000
H      5.93300000     14.44200000     -7.07700000
O     -8.05200000      9.64800000      4.66800000
H     -8.68300000      9.73700000      3.95400000
H     -7.64800000      8.79200000      4.52500000
O    -11.25100000     -3.86700000     -9.79900000
H    -11.67800000     -3.94600000    -10.65200000
H    -11.81600000     -3.27600000     -9.30300000
O     -6.89200000     10.37600000     13.36000000
H     -6.61800000     11.11200000     13.90800000
H     -6.24100000      9.69500000     13.53100000
O      8.11700000     -1.04700000     14.20800000
H      7.62100000     -0.52600000     13.57700000
H      7.66800000     -1.89200000     14.22600000
O     -7.53000000     -3.63100000     13.03200000
H     -7.59600000     -2.72100000     12.74500000
H     -6.84000000     -3.62400000     13.69500000
O      2.40000000    -11.32200000     -3.03600000
H      2.19600000    -12.25700000     -3.01700000
H      2.89800000    -11.20200000     -3.84500000
O     -4.67800000     -3.41600000     -6.94700000
H     -4.87600000     -3.93700000     -7.72500000
H     -3.76600000     -3.15000000     -7.06300000
O      8.08700000      8.85400000      8.29600000
H      8.14000000      8.80500000      9.25100000
H      8.97000000      9.10200000      8.02000000
O     -1.59000000     -7.59100000      1.68300000
H     -2.08500000     -8.32700000      1.32300000
H     -1.61800000     -6.92400000      0.99700000
O     -4.33400000     -9.29100000      8.35300000
H     -3.81500000    -10.07700000      8.52700000
H     -4.89500000     -9.53200000      7.61700000
O     -8.19700000     -5.96400000     -2.01300000
H     -8.69900000     -6.69600000     -2.37200000
H     -8.04500000     -5.38700000     -2.76200000
O     -2.61700000      2.88600000     -9.54300000
H     -1.66000000      2.90300000     -9.51800000
H     -2.82700000      2.42800000    -10.35700000
O    -12.67100000      1.03500000     12.54100000
H    -12.88900000      0.10900000     12.65000000
H    -12.91800000      1.23400000     11.63800000
O     -5.41700000     10.47700000     -5.93100000
H     -4.63000000     10.11700000     -6.34000000
H     -5.36200000     11.41900000     -6.09200000
O     -2.08100000     11.84800000      4.40200000
H     -1.20400000     11.87700000      4.78600000
H     -2.58400000     12.48700000      4.90600000
O      4.17700000     -6.87000000    -10.81700000
H      3.45800000     -7.23400000    -11.33400000
H      4.95200000     -7.34400000    -11.11900000
O     -6.39500000     -9.59500000     -7.32000000
H     -7.15400000    -10.15900000     -7.46800000
H     -6.68300000     -8.97700000     -6.64800000
O     -3.97000000      6.07100000     13.64900000
H     -4.08900000      5.46600000     12.91700000
H     -4.81600000      6.07500000     14.09700000
O      4.68400000     13.70200000      9.23300000
H      4.45200000     13.35600000     10.09400000
H      4.10400000     13.24300000      8.62600000
O     10.85200000     -3.59000000     12.21800000
H     11.50900000     -4.18100000     11.85000000
H     10.03900000     -4.09500000     12.20000000
O     -7.36400000      6.01600000    -12.93000000
H     -8.31400000      5.96900000    -13.03400000
H     -7.23600000      6.39800000    -12.06200000
O      0.57000000      4.65600000      7.19300000
H      0.40100000      3.80900000      7.60600000
H      0.81500000      4.44000000      6.29400000
O      5.17800000      4.15900000    -13.39500000
H      5.69100000      4.44400000    -12.63900000
H      5.30000000      3.21000000    -13.42400000
O      0.25800000     -0.93900000     12.95800000
H     -0.69100000     -1.04500000     12.88600000
H      0.49500000     -0.39000000     12.21100000
O      1.23000000      6.14100000     12.71600000
H      0.34800000      5.88000000     12.98300000
H      1.09400000      6.68600000     11.94100000
O      7.61900000      1.30100000      3.01400000
H      7.92100000      1.91700000      2.34700000
H      8.12200000      1.52800000      3.79600000
O    -15.67200000     -4.70600000      4.25800000
H    -15.81100000     -5.65300000      4.25600000
H    -15.89600000     -4.42800000      3.37000000
O    -12.00500000     -8.98000000     10.32000000
H    -12.43000000     -8.56300000     11.07000000
H    -11.08300000     -8.73800000     10.40200000
O      3.24800000     16.67700000      2.28900000
H      4.05300000     16.70300000      1.77100000
H      3.45600000     17.17700000      3.07900000
O     -6.17400000      6.73900000     -8.13400000
H     -5.54400000      7.31400000     -8.56800000
H     -5.66200000      6.28300000     -7.46600000
O    -13.73200000     -3.01300000      5.56800000
H    -12.96000000     -3.03700000      5.00300000
H    -14.45400000     -3.27700000      4.99800000
O     -3.89500000      5.41500000      3.83100000
H     -3.16100000      5.89300000      3.44400000
H     -4.20400000      4.84300000      3.12800000
O     12.50800000      9.96800000     -5.59700000
H     12.64000000      9.03600000     -5.77600000
H     13.35500000     10.37000000     -5.78800000
O      2.92300000     -4.45200000      1.35100000
H      2.15900000     -4.55200000      1.91800000
H      3.67300000     -4.54300000      1.94000000
O     -7.47900000     -3.84000000      5.73100000
H     -7.95000000     -4.58600000      5.35900000
H     -7.26900000     -4.11100000      6.62500000
O      5.44200000     -0.69300000     -9.88200000
H      4.66600000     -1.11000000    -10.25700000
H      5.81100000     -1.35500000     -9.29800000
O     -4.39900000      3.74500000     -2.95900000
H     -3.66100000      4.17500000     -2.52800000
H     -3.99600000      3.18100000     -3.61900000
O      7.02800000    -14.68300000     -0.48300000
H      7.80300000    -14.32900000     -0.91900000
H      6.39500000    -13.96600000     -0.50000000
O    -12.68400000     12.09100000      2.03500000
H    -13.26900000     12.76100000      2.39000000
H    -13.26100000     11.50700000      1.54200000
O    -10.75400000      1.85300000     -5.10000000
H    -10.00200000      1.36200000     -5.43200000
H    -11.04100000      2.38300000     -5.84300000
O     -1.52200000      6.28500000      2.52700000
H     -1.36200000      5.36500000      2.73600000
H     -1.12300000      6.40900000      1.66600000
O     -9.84400000     -9.58400000      5.19800000
H    -10.19400000     -9.38100000      6.06500000
H    -10.60800000     -9.57600000      4.62200000
O      1.81200000     -8.20400000     -8.35100000
H      2.61600000     -7.76600000     -8.07100000
H      2.03500000     -8.59500000     -9.19600000
O     11.60700000      0.98400000     -5.70800000
H     11.29700000      0.75100000     -4.83300000
H     12.25600000      1.67100000     -5.55800000
O     -1.92200000    -12.91100000      4.29600000
H     -1.78200000    -12.18300000      4.90200000
H     -1.05200000    -13.29000000      4.17300000
O      2.73000000    -10.38300000    -10.22500000
H      3.27600000    -10.57000000    -10.98800000
H      1.94700000    -10.92000000    -10.35300000
O     17.40300000      1.93000000     -1.62300000
H     18.06100000      2.00800000     -0.93200000
H     17.63800000      1.12800000     -2.08900000
O     -7.22700000     -6.27400000     -8.41300000
H     -7.32600000     -7.22500000     -8.36300000
H     -6.28900000     -6.12400000     -8.29400000
O     -2.21800000     -4.25400000    -10.75000000
H     -2.57000000     -3.51800000    -11.25000000
H     -1.37500000     -3.94100000    -10.42300000
O     15.48600000     -7.02000000     -1.76600000
H     16.21800000     -7.26400000     -1.19900000
H     15.89000000     -6.51700000     -2.47300000
O      7.35700000     -1.09900000      4.11800000
H      7.14500000     -0.17100000      4.01200000
H      8.30600000     -1.11400000      4.24200000
O      0.12000000     16.14000000      2.13300000
H     -0.75000000     15.77400000      2.28700000
H      0.28200000     16.70200000      2.89100000
O     -6.33600000      2.52200000     14.07900000
H     -5.65900000      2.08400000     13.56300000
H     -6.63600000      1.85500000     14.69700000
O    -10.10900000      5.06600000     10.10400000
H     -9.43200000      5.70000000      9.86900000
H     -9.64600000      4.39300000     10.60200000
O      5.85400000     -2.17200000      7.46500000
H      6.72600000     -2.53200000      7.62500000
H      5.42800000     -2.81600000      6.89900000
O     16.17100000     -4.33900000      1.47700000
H     15.97200000     -3.54600000      1.97500000
H     16.17300000     -5.03800000      2.13100000
O      3.30600000     12.78000000      6.63400000
H      2.46500000     13.14000000      6.35400000
H      3.07700000     12.10400000      7.27100000
O     -4.42400000     -5.34600000     -8.84800000
H     -3.92400000     -4.83900000     -9.48700000
H     -4.16900000     -6.25400000     -9.01000000
O    -11.00400000     -8.47700000     -9.45100000
H    -10.77200000     -7.61100000     -9.11400000
H    -11.01700000     -8.36800000    -10.40200000
O     -2.71600000    -10.87200000      6.16300000
H     -2.00500000    -10.26300000      6.36400000
H     -2.79800000    -11.41200000      6.94900000
O      3.04900000     -6.33500000     -0.78500000
H      2.84300000     -5.66100000     -0.13700000
H      2.37800000     -6.23100000     -1.46000000
O      7.49100000     12.46000000     -3.69300000
H      8.42400000     12.44500000     -3.48100000
H      7.05200000     12.47000000     -2.84300000
O      4.68200000    -13.61200000    -10.06700000
H      4.12200000    -13.61600000    -10.84400000
H      4.83200000    -14.53800000     -9.87600000
O     -9.95800000     -9.64200000      1.69000000
H    -10.59100000     -9.57600000      0.97500000
H    -10.21300000    -10.43400000      2.16300000
O      9.51500000      7.49700000     13.42800000
H      9.72900000      6.58200000     13.24600000
H      8.78700000      7.45400000     14.04800000
O     -6.73800000      9.74500000     -9.01500000
H     -6.52300000      9.77300000     -8.08300000
H     -7.67300000      9.94900000     -9.05200000
O      3.23200000     -9.90700000     10.31800000
H      3.00500000     -9.34400000     11.05800000
H      4.01100000     -9.50000000      9.93800000
O      1.14500000    -12.62100000      8.42800000
H      1.75900000    -12.86500000      7.73600000
H      0.91900000    -11.71000000      8.23700000
O      2.89900000     16.96000000     -2.19300000
H      2.46100000     16.21100000     -1.78600000
H      2.18900000     17.56800000     -2.40000000
O     12.28800000     -5.58500000     10.80600000
H     12.26200000     -6.00200000      9.94500000
H     12.95800000     -4.90600000     10.72200000
O      2.28500000      7.62300000     -7.75400000
H      1.81100000      7.46900000     -6.93600000
H      2.91200000      8.31400000     -7.54100000
O    -15.10100000     -7.24100000      3.74400000
H    -15.73700000     -7.66900000      3.17100000
H    -14.25700000     -7.38700000      3.31600000
O      4.43700000     11.36700000      4.72200000
H      5.12800000     10.98000000      5.25900000
H      4.14600000     12.13100000      5.22000000
O      7.35800000      0.58300000     10.22100000
H      8.30600000      0.53100000     10.34400000
H      6.99600000      0.46200000     11.09800000
O     -8.06300000     10.01100000     -0.07100000
H     -8.45400000     10.63900000     -0.67800000
H     -7.95400000     10.50200000      0.74400000
O      3.02200000     -0.26500000     13.89100000
H      2.11600000     -0.32800000     13.59200000
H      3.22300000      0.67000000     13.85300000
O     13.08200000    -11.26600000     -4.92800000
H     13.00300000    -10.44000000     -4.45100000
H     13.99100000    -11.28500000     -5.22600000
O    -10.07600000     12.31100000      0.87800000
H     -9.79300000     12.48000000     -0.02100000
H    -11.02700000     12.41600000      0.85400000
O      2.98600000     -3.13600000      5.92100000
H      3.48900000     -3.28000000      5.11900000
H      2.21400000     -3.69300000      5.82300000
O      7.90500000     14.62700000     -1.63600000
H      8.09400000     15.17200000     -0.87200000
H      7.96700000     15.22700000     -2.37900000
O     -2.10000000    -10.43800000     13.00500000
H     -2.74600000    -11.11200000     13.22000000
H     -2.57400000     -9.61200000     13.10400000
O      0.32100000     -3.70100000     12.68600000
H     -0.30900000     -3.77000000     13.40300000
H      0.59500000     -2.78300000     12.69600000
O      6.88400000      2.23100000     -2.11500000
H      6.75400000      3.05900000     -2.57700000
H      6.10100000      1.71900000     -2.31600000
O     -5.96400000     13.77500000      7.52900000
H     -6.17000000     13.08100000      8.15500000
H     -6.21500000     14.58300000      7.97700000
O      3.09300000    -13.40700000      6.84600000
H      3.56600000    -12.88400000      6.19800000
H      3.19000000    -14.30900000      6.54100000
O     -3.28100000      8.90600000      9.91600000
H     -2.92400000      9.26500000     10.72900000
H     -3.50200000      9.67600000      9.39200000
O      5.59400000     -6.46900000     13.25600000
H      5.43400000     -5.93000000     12.48200000
H      5.22900000     -5.96200000     13.98100000
O     -2.31600000      4.62100000     -7.18700000
H     -2.28200000      3.97500000     -7.89300000
H     -1.63700000      4.34100000     -6.57400000
O     -2.76200000     15.98300000     -4.43900000
H     -2.20400000     15.54900000     -5.08400000
H     -2.90300000     15.32200000     -3.76100000
O    -11.08000000     -8.31400000     -3.80700000
H    -11.83200000     -8.09300000     -3.25700000
H    -11.18300000     -7.76500000     -4.58500000
O    -14.03300000     -2.55500000     -9.03700000
H    -13.63600000     -1.85100000     -9.55000000
H    -13.93700000     -2.27100000     -8.12700000
O     -1.70300000      0.93500000      4.97200000
H     -0.77400000      0.97600000      4.74500000
H     -1.96200000      1.84900000      5.08300000
O      3.80800000     -2.26000000     -4.95800000
H      4.15900000     -2.88700000     -5.59000000
H      3.74100000     -1.43900000     -5.44700000
O    -11.94100000     -6.12800000      6.43900000
H    -11.59000000     -5.37600000      5.96100000
H    -11.31000000     -6.83000000      6.27900000
O      4.53800000     -5.36800000     15.67900000
H      4.01400000     -6.07100000     16.06300000
H      4.03800000     -4.57200000     15.85600000
O     -2.69100000     13.62300000     -2.88300000
H     -2.68700000     12.71700000     -2.57300000
H     -2.66700000     14.15000000     -2.08400000
O      5.29900000      9.73900000     -1.16800000
H      5.70600000     10.27400000     -0.48500000
H      5.23000000     10.32500000     -1.92100000
O      9.35000000     -9.05700000      0.41800000
H     10.18400000     -9.03600000      0.88800000
H      9.54700000     -9.51400000     -0.39900000
O      4.29000000      9.90500000    -11.49000000
H      4.85600000     10.27600000    -10.81300000
H      4.88300000      9.40400000    -12.05000000
O    -11.29500000      0.52700000    -12.49400000
H    -11.96100000      0.69800000    -13.16000000
H    -10.47500000      0.47300000    -12.98400000
O      5.37100000      9.03900000     -7.16700000
H      6.20800000      9.17900000     -6.72400000
H      5.56000000      8.37700000     -7.83200000
O    -12.80900000      0.65800000      2.56800000
H    -12.36600000      0.87500000      1.74700000
H    -12.91700000      1.50000000      3.01100000
O      1.34500000     -6.06600000     13.76900000
H      0.81100000     -5.50600000     13.20500000
H      2.05700000     -5.49800000     14.06500000
O      3.77100000    -11.09700000      2.16400000
H      3.28000000    -11.72300000      1.63200000
H      3.61800000    -10.25200000      1.74200000
O     -0.17100000      4.39800000    -15.57400000
H      0.74600000      4.33100000    -15.30600000
H     -0.36200000      5.33500000    -15.54600000
O      6.63700000    -15.58700000     -3.63200000
H      6.66900000    -14.63800000     -3.75000000
H      7.28700000    -15.92700000     -4.24700000
O     14.86800000      1.39000000      0.41500000
H     15.15800000      1.82500000      1.21600000
H     15.62500000      1.43300000     -0.16900000
O     -8.04200000     15.14200000     -1.60100000
H     -7.23800000     15.09100000     -2.11800000
H     -7.88000000     14.57200000     -0.84900000
O     -8.60800000      5.13500000      1.22000000
H     -8.58400000      5.90000000      0.64400000
H     -9.41400000      5.24200000      1.72500000
O     11.02300000     -6.45800000      8.24700000
H     10.66300000     -6.95900000      7.51500000
H     10.31900000     -6.43900000      8.89400000
O      1.02800000      1.38200000    -13.23500000
H      1.10600000      0.43300000    -13.33200000
H      1.74000000      1.62200000    -12.64300000
O     10.20700000      8.43700000     -7.16400000
H     11.03500000      8.74500000     -7.53200000
H      9.95200000      7.70500000     -7.72500000
O      8.91500000     -0.15900000     -6.66700000
H      9.55000000     -0.82500000     -6.40400000
H      8.07600000     -0.61900000     -6.67800000
O     -0.88200000      7.13900000    -15.98100000
H     -1.56400000      6.79100000    -16.55500000
H     -1.35600000      7.66100000    -15.33400000
O     -3.05800000     -1.44000000     -8.86900000
H     -2.21300000     -1.36200000     -9.31200000
H     -2.83400000     -1.59800000     -7.95200000
O      9.38500000      2.42500000     -7.02900000
H      8.49300000      2.08900000     -7.11900000
H      9.91700000      1.64700000     -6.86000000
O      6.93200000     -0.41100000    -12.14400000
H      7.10600000     -1.31200000    -12.41700000
H      6.53400000     -0.49600000    -11.27700000
O      8.24100000     -0.65000000      1.03900000
H      7.69200000     -1.43000000      0.96300000
H      7.79200000     -0.10300000      1.68400000
O    -11.82100000      8.74600000     -2.14500000
H    -11.97000000      8.00100000     -2.72700000
H    -11.63600000      9.47700000     -2.73400000
O     -0.15400000     13.51000000     -4.40400000
H      0.49800000     14.17400000     -4.62500000
H     -0.35700000     13.67000000     -3.48300000
O      3.24600000      9.55700000     14.40100000
H      3.24300000      8.62200000     14.61000000
H      3.07000000      9.98900000     15.23600000
O      2.36300000     14.85200000     -4.58300000
H      2.56100000     14.50200000     -3.71400000
H      3.13500000     15.36700000     -4.81600000
O     -0.23700000     12.96600000      9.94500000
H     -0.62900000     13.76700000     10.29200000
H      0.14200000     12.53400000     10.71000000
O     -9.35700000      1.06500000      0.38200000
H     -9.23300000      1.42500000      1.26000000
H    -10.29400000      0.87500000      0.33100000
O     15.34700000     -1.59600000     -2.92300000
H     15.14900000     -1.57600000     -1.98600000
H     15.43400000     -0.67500000     -3.16800000
O     16.64800000      0.73100000      6.25100000
H     16.38500000      1.15700000      5.43600000
H     15.97100000      0.07300000      6.40700000
O     11.91000000      2.15400000    -10.80100000
H     12.50300000      2.66400000    -10.24900000
H     11.30400000      1.74300000    -10.18400000
O    -11.70900000     -1.67000000      3.51200000
H    -11.30400000     -2.12700000      2.77500000
H    -12.15400000     -0.92200000      3.11500000
O     -5.10800000      9.08100000     -2.43500000
H     -5.90000000      8.58400000     -2.22800000
H     -4.78700000      8.69100000     -3.24800000
O      9.27200000     -7.14500000      3.48400000
H      9.72300000     -7.95700000      3.71400000
H      8.34600000     -7.38500000      3.45500000
O    -11.93000000      1.45600000     -0.04600000
H    -12.68900000      1.24900000     -0.59100000
H    -11.44100000      2.10400000     -0.55300000
O     11.43100000      4.96900000      3.80800000
H     12.18600000      4.38800000      3.71400000
H     11.60800000      5.46500000      4.60700000
O     -6.19400000     15.60500000     -4.58400000
H     -5.49500000     15.46700000     -5.22300000
H     -6.13000000     14.85600000     -3.99200000
O     -3.44300000     -9.73800000    -11.71600000
H     -3.94100000    -10.10100000    -10.98400000
H     -2.84500000     -9.11000000    -11.31000000
O    -11.60800000     -3.30600000     -6.21500000
H    -11.59600000     -2.45000000     -6.64300000
H    -12.52600000     -3.44600000     -5.98400000
O     -4.18500000    -11.33600000     -6.68500000
H     -3.51700000    -10.99500000     -7.28100000
H     -4.93200000    -10.74800000     -6.80300000
O     -7.44800000     -7.71200000     -5.58800000
H     -7.32800000     -6.80400000     -5.31100000
H     -8.03900000     -8.08600000     -4.93500000
O     14.99400000      2.63000000      8.17100000
H     15.53200000      1.89500000      7.87600000
H     14.58700000      2.31900000      8.98000000
O     -3.92000000      8.16600000     -8.98100000
H     -4.10700000      9.01800000     -9.37600000
H     -3.26100000      7.77600000     -9.55500000
O     -7.63100000      3.73800000      4.10600000
H     -7.02400000      3.90900000      3.38600000
H     -7.32700000      2.91400000      4.48600000
O      3.26400000      6.07500000    -12.04400000
H      2.77200000      5.30000000    -12.31800000
H      3.69200000      5.81100000    -11.22900000
O      8.33100000     11.49900000      3.02600000
H      7.91200000     11.57900000      2.16900000
H      9.25000000     11.32100000      2.82800000
O      6.17000000     10.68500000     10.28400000
H      7.10400000     10.52200000     10.41800000
H      6.13600000     11.30500000      9.55600000
O    -13.63600000     11.73900000     -1.61400000
H    -12.78000000     12.06100000     -1.33000000
H    -13.94400000     11.20100000     -0.88500000
O     -2.54100000    -12.24800000     -4.65800000
H     -2.99400000    -13.08400000     -4.54400000
H     -3.06200000    -11.78100000     -5.31100000
O      4.22600000      8.13600000    -13.68000000
H      3.99500000      7.32300000    -13.23100000
H      4.94000000      7.89100000    -14.26800000
O     -6.72700000      1.10300000      4.79300000
H     -7.37500000      0.44300000      5.03700000
H     -5.88700000      0.71800000      5.04200000
O      8.06100000     -9.04600000     -4.48100000
H      8.01100000     -8.10800000     -4.29700000
H      7.46500000     -9.44700000     -3.84900000
O      4.13900000      8.24200000      7.41300000
H      4.54700000      7.59300000      6.83900000
H      4.03200000      9.01700000      6.86000000
O     -4.18500000    -14.11100000     -7.34000000
H     -4.19500000    -14.61700000     -6.52800000
H     -4.21700000    -13.19800000     -7.05400000
O      5.79900000      8.72200000      1.81400000
H      6.29700000      8.09300000      1.29300000
H      6.20400000      9.56700000      1.62100000
O     -7.91500000     -9.25100000    -11.14200000
H     -7.06900000     -9.62100000    -10.89000000
H     -8.44600000     -9.30400000    -10.34800000
O      1.17000000     11.32100000    -15.00900000
H      1.98000000     11.24700000    -15.51500000
H      1.28900000     10.71600000    -14.27700000
O     -1.55200000    -13.92400000      0.92000000
H     -1.11600000    -13.73800000      1.75100000
H     -1.37600000    -13.15400000      0.37900000
O     11.09600000     -0.27800000      7.94900000
H     11.27700000     -0.62600000      8.82300000
H     11.12200000     -1.04400000      7.37600000
O     16.86700000      0.75900000      3.49000000
H     17.57600000      0.29500000      3.93500000
H     16.48100000      0.10500000      2.90800000
O     -1.55400000      9.46500000     -0.18000000
H     -0.73800000      9.29500000      0.29100000
H     -1.91400000      8.59500000     -0.35600000
O     -8.27800000    -11.09400000     -4.38700000
H     -8.54600000    -11.44400000     -3.53700000
H     -8.63400000    -11.71500000     -5.02300000
O    -11.32400000     -9.72600000     -0.64000000
H    -10.55100000    -10.22800000     -0.89800000
H    -12.06000000    -10.21300000     -1.01100000
O      4.71300000      4.91900000      7.75300000
H      5.25200000      4.14100000      7.61300000
H      4.54000000      5.25300000      6.87200000
O     -0.98700000    -12.96600000     -2.02000000
H     -0.64400000    -12.66900000     -2.86300000
H     -0.26600000    -13.45900000     -1.62900000
O     -7.19700000     12.41700000      3.21600000
H     -6.50700000     11.85500000      2.86300000
H     -8.01200000     11.99500000      2.94500000
O     -7.34100000      7.51700000     -2.43400000
H     -7.82000000      7.35100000     -1.62200000
H     -7.02900000      6.65500000     -2.70900000
O      0.79900000     -2.81800000     -5.28700000
H      0.95200000     -2.21600000     -4.55900000
H      0.88500000     -3.68900000     -4.90000000
O     11.01900000      0.99200000     -2.97600000
H     10.35600000      0.54800000     -2.44700000
H     11.81400000      0.95400000     -2.44500000
O     10.75700000     -0.60100000    -13.89700000
H      9.99900000     -0.05700000    -13.68100000
H     10.57900000     -1.44000000    -13.47200000
O     11.87900000     -1.07800000     -1.01400000
H     11.82100000     -1.82100000     -1.61500000
H     12.81900000     -0.92700000     -0.91100000
O      8.85600000      5.52500000     -0.71800000
H      8.60900000      5.61200000     -1.63900000
H      9.13000000      4.61200000     -0.62800000
O     -2.51000000     13.33000000     -6.00400000
H     -1.95700000     12.93700000     -6.67900000
H     -2.05500000     13.14100000     -5.18300000
O      3.46700000     12.98700000     -2.09500000
H      3.92200000     13.01200000     -1.25300000
H      3.86500000     12.25200000     -2.56100000
O     -4.73900000     -0.06000000      1.06800000
H     -5.56300000     -0.42300000      1.39300000
H     -4.95300000      0.28000000      0.19900000
O      9.59600000     -6.79300000     10.89600000
H      9.16500000     -6.74600000     11.75000000
H     10.21100000     -7.52200000     10.97900000
O      0.80100000     -9.72500000      9.09700000
H      0.44100000     -9.82200000      9.97900000
H      1.72300000     -9.96900000      9.18700000
O     -8.49700000     -8.68100000     -2.79800000
H     -9.42900000     -8.58900000     -2.99800000
H     -8.29900000     -9.59500000     -3.00100000
O    -14.38000000     -9.51100000     -3.27500000
H    -15.33400000     -9.45700000     -3.22900000
H    -14.20800000    -10.16700000     -3.95000000
O     -5.04600000      4.32100000      6.38500000
H     -4.88500000      4.71000000      5.52600000
H     -5.56200000      4.97800000      6.85300000
O     -4.71400000     -4.61100000     -4.58800000
H     -4.54000000     -4.03200000     -5.33000000
H     -4.36100000     -5.45900000     -4.85800000
O    -10.03400000      8.22100000     -7.09100000
H     -9.20000000      8.09400000     -6.63900000
H     -9.93400000      9.05600000     -7.54800000
O     10.85700000      4.72700000     -8.15400000
H     11.66300000      4.21700000     -8.22800000
H     10.15800000      4.09700000     -8.33500000
O      6.46900000     11.39200000      0.81000000
H      5.62700000     11.46900000      1.25800000
H      6.45900000     12.09200000      0.15700000
O      1.80400000     10.46700000     -9.56800000
H      1.01400000     10.47500000     -9.02700000
H      1.92500000      9.54600000     -9.80100000
O     -4.84600000     -5.72300000      6.17200000
H     -4.85200000     -6.68000000      6.15700000
H     -5.12500000     -5.46800000      5.29300000
O     15.91800000      8.87600000      0.96700000
H     15.46700000      8.52600000      0.19800000
H     16.75700000      9.18900000      0.63000000
O     -3.93600000     -3.20500000     18.00200000
H     -4.27000000     -3.15700000     17.10700000
H     -3.65500000     -2.31100000     18.20000000
O    -10.99300000      4.20600000     -3.49200000
H    -10.43700000      4.07500000     -2.72300000
H    -11.02700000      3.34700000     -3.91200000
O      8.95800000     -8.60300000      7.62100000
H      9.90700000     -8.67500000      7.51900000
H      8.68100000     -9.47400000      7.90600000
O     14.66600000      7.69300000      6.39900000
H     14.64200000      6.90300000      6.93800000
H     15.48800000      7.62600000      5.91300000
O      2.82000000      0.74900000     -8.66800000
H      2.16400000      0.05300000     -8.62600000
H      3.02600000      0.82800000     -9.59900000
O     -1.35800000    -11.03400000    -12.86400000
H     -2.15900000    -10.73400000    -12.43400000
H     -0.85300000    -11.45100000    -12.16700000
O      8.61600000      5.79000000     -6.75000000
H      8.95800000      6.36300000     -6.06300000
H      9.38200000      5.30800000     -7.06300000
O     -6.87900000      6.99000000      4.03100000
H     -7.05900000      6.14500000      3.61900000
H     -5.93300000      6.99100000      4.17200000
O     15.47200000     -4.76600000     -6.99600000
H     14.65300000     -4.56000000     -6.54600000
H     15.59100000     -4.04800000     -7.61800000
O    -16.92100000      2.40800000     -5.98900000
H    -16.89400000      1.85100000     -5.21100000
H    -17.58000000      2.00200000     -6.55200000
O    -13.74100000     -6.86800000     -3.54600000
H    -13.78900000     -7.78100000     -3.26400000
H    -14.30900000     -6.82400000     -4.31600000
O      3.21500000     15.59700000     -8.98400000
H      3.58100000     15.65200000     -9.86700000
H      3.95400000     15.33500000     -8.43400000
O     12.86300000     -9.48700000     -2.77900000
H     12.64900000     -8.58500000     -3.01700000
H     12.05200000     -9.83500000     -2.40900000
O      1.66200000      9.82000000    -12.94000000
H      2.59300000      9.95600000    -12.76300000
H      1.40900000      9.10800000    -12.35200000
O     -6.33300000    -10.55100000      1.26400000
H     -6.80600000    -10.29800000      2.05600000
H     -5.44000000    -10.23700000      1.40800000
O     -7.13500000     -8.13600000      6.92000000
H     -7.43000000     -8.70500000      7.63100000
H     -6.60700000     -8.70500000      6.36100000
O      2.61600000     -4.73000000     -3.75000000
H      3.10200000     -5.07500000     -4.49900000
H      3.22800000     -4.13200000     -3.32200000
O     -1.19200000    -18.56600000     -0.44400000
H     -1.05400000    -17.62100000     -0.37900000
H     -0.68800000    -18.82900000     -1.21400000
O     13.11800000      0.54500000    -12.65400000
H     12.78500000      1.16700000    -12.00800000
H     12.41100000      0.46400000    -13.29500000
O      3.91000000     -2.39000000    -15.87300000
H      3.65600000     -1.51000000    -16.15000000
H      3.82900000     -2.92300000    -16.66400000
O     16.60500000      2.69900000     -6.35500000
H     17.23300000      1.97700000     -6.39300000
H     16.77600000      3.12100000     -5.51400000
O      4.55200000      1.26200000     -3.37000000
H      4.14900000      1.15100000     -4.23100000
H      4.42900000      0.41700000     -2.93800000
O     -1.74000000     -7.85900000    -10.71900000
H     -1.75800000     -7.34000000    -11.52300000
H     -1.17500000     -7.36300000    -10.12600000
O      0.45900000     11.55300000      5.89400000
H      0.87900000     10.81100000      5.45900000
H      0.08200000     11.18100000      6.69200000
O     10.68600000     -9.90900000     -6.56800000
H     10.23600000     -9.33000000     -5.95300000
H     10.69500000     -9.42200000     -7.39200000
O     -5.02100000     17.51600000     -2.16500000
H     -5.48300000     16.99000000     -2.81700000
H     -5.17400000     17.06100000     -1.33700000
O      4.15200000     -3.26800000    -10.78000000
H      4.40300000     -4.19000000    -10.71400000
H      3.93700000     -3.14500000    -11.70500000
O      0.04400000     -3.56400000     -7.82000000
H      0.33200000     -3.46200000     -6.91300000
H     -0.75300000     -4.09200000     -7.76000000
O      1.05100000     -1.86900000     16.84900000
H      1.52000000     -1.64300000     16.04600000
H      0.58300000     -1.06800000     17.08500000
O      5.58300000     13.60900000     -0.21100000
H      6.33000000     13.99900000     -0.66600000
H      4.92400000     14.30300000     -0.19700000
O     -9.58400000     12.55000000      7.45800000
H    -10.12500000     12.46400000      6.67300000
H    -10.07800000     13.14200000      8.02500000
O      4.55500000    -14.10100000     -1.95700000
H      4.90800000    -14.96300000     -1.73500000
H      5.03100000    -13.84300000     -2.74600000
O     -1.49100000     -9.15500000      4.13300000
H     -1.35400000     -8.43100000      4.74400000
H     -1.23400000     -8.80100000      3.28200000
O     -2.18000000    -16.65300000     -4.00500000
H     -1.24100000    -16.84100000     -4.01200000
H     -2.59600000    -17.51500000     -4.03300000
O     -9.45300000      9.51400000      7.07500000
H     -8.97100000      9.86400000      7.82400000
H     -8.78600000      9.38100000      6.40100000
O      5.78900000    -14.67500000      2.88300000
H      5.86600000    -13.94700000      2.26700000
H      6.34200000    -15.36200000      2.51200000
O      5.93100000     -8.74600000    -11.68300000
H      5.68700000     -9.66700000    -11.76800000
H      6.88700000     -8.75200000    -11.64800000
O    -13.78200000      0.74900000     -1.76300000
H    -14.62600000      0.76300000     -1.31000000
H    -13.82500000     -0.02400000     -2.32600000
O     13.89500000     -4.92200000      3.35500000
H     13.18300000     -5.44900000      3.71800000
H     14.50500000     -5.56300000      2.99100000
O    -14.34400000     -2.98800000     -6.08500000
H    -14.88900000     -2.88100000     -5.30500000
H    -14.81300000     -3.63000000     -6.61800000
O      6.90100000      5.15700000    -11.55800000
H      7.55800000      4.71200000    -11.02300000
H      7.40300000      5.77000000    -12.09400000
O      3.89200000     13.17100000     11.74200000
H      4.34700000     12.77100000     12.48300000
H      2.98000000     12.90200000     11.84800000
O     -7.08400000    -12.01900000      6.07600000
H     -8.01500000    -12.18000000      5.92400000
H     -7.05700000    -11.53300000      6.90100000
O     17.09500000      3.69500000     -3.99000000
H     17.07500000      3.24000000     -3.14800000
H     17.53200000      4.52500000     -3.80200000
O     -0.95600000     -0.78000000     -3.57300000
H     -1.79900000     -0.36800000     -3.76000000
H     -0.30700000     -0.13500000     -3.85100000
O      9.54800000      2.34800000      9.29000000
H      9.63300000      1.39600000      9.24900000
H      8.97400000      2.56900000      8.55600000
O    -15.48800000     -4.64100000     -8.14400000
H    -15.15700000     -3.85400000     -8.57600000
H    -14.83700000     -5.31500000     -8.34100000
O     -0.37400000     10.47200000      8.29600000
H     -0.71600000      9.74200000      8.81300000
H     -0.57800000     11.25000000      8.81500000
O      3.44500000     -7.78300000    -15.51600000
H      4.00100000     -7.02000000    -15.35800000
H      2.56100000     -7.42300000    -15.59300000
O    -10.98200000     -0.81700000      6.08600000
H    -10.90800000     -1.66200000      6.52900000
H    -11.27600000     -1.03400000      5.20200000
O      2.42100000      2.05800000     12.15800000
H      1.60400000      2.25600000     11.69900000
H      2.97200000      2.82700000     12.00800000
O     -1.53900000      7.38600000     13.80900000
H     -1.57700000      7.71500000     12.91100000
H     -2.45100000      7.37700000     14.10000000
O      2.42400000     -1.08500000      7.72400000
H      2.77700000     -1.45900000      6.91700000
H      2.40000000     -1.81800000      8.33800000
O     -9.72900000    -15.67800000      0.08900000
H     -9.43400000    -14.91900000     -0.41400000
H     -9.18400000    -15.67100000      0.87500000
O      2.27800000      8.02100000     10.51800000
H      3.16100000      8.01900000     10.14800000
H      1.69900000      8.00100000      9.75500000
O     -8.41600000      1.40500000     -6.44200000
H     -7.84000000      2.14200000     -6.64400000
H     -7.96100000      0.64100000     -6.79700000
O      7.20000000     14.96400000     -4.69800000
H      8.03400000     15.06300000     -5.15800000
H      7.25500000     14.10200000     -4.28600000
O     -0.15500000     -3.23600000      7.71000000
H     -0.46300000     -2.73400000      6.95700000
H     -0.56400000     -4.09600000      7.60900000
O      0.40700000     -5.74400000     -4.83500000
H     -0.32000000     -5.89700000     -4.23200000
H      1.18600000     -5.75600000     -4.27900000
O      1.03200000     -0.17800000      5.18500000
H      0.22200000     -0.64200000      4.97100000
H      1.33300000     -0.58400000      5.99800000
O     -2.18200000      7.05200000    -12.87600000
H     -1.95500000      7.26300000    -11.97000000
H     -1.71600000      6.23500000    -13.05500000
O      9.56900000      2.79700000     -4.38600000
H      9.51800000      2.55700000     -5.31100000
H      9.81000000      1.98500000     -3.94000000
O      7.47800000     -5.86000000    -13.12000000
H      8.22600000     -5.89100000    -13.71600000
H      7.78100000     -5.33000000    -12.38200000
O     -2.72200000      6.84000000     -0.52600000
H     -2.12500000      6.51200000     -1.19900000
H     -3.40300000      6.17100000     -0.46300000
O     -3.95400000    -14.53200000     -4.47900000
H     -3.31400000    -15.17100000     -4.16700000
H     -4.80300000    -14.94400000     -4.31600000
O    -10.06100000      0.17700000     -9.08800000
H    -10.46900000      0.42700000     -9.91700000
H     -9.17300000      0.52900000     -9.14300000
O    -11.60000000     -4.82400000     13.05000000
H    -11.15800000     -4.21100000     13.63800000
H    -10.89500000     -5.36800000     12.69800000
O     -2.40900000     -1.83100000     -6.15300000
H     -3.04200000     -1.33100000     -5.63800000
H     -1.91400000     -2.33100000     -5.50400000
O      7.03700000     -3.83500000      3.71700000
H      7.83800000     -4.24700000      4.04100000
H      7.02600000     -2.97300000      4.13300000
O     -0.93500000      5.13100000     17.30800000
H     -0.22700000      5.74400000     17.10700000
H     -1.13600000      4.71300000     16.47100000
O     -4.91700000     -7.05100000      1.52000000
H     -4.79900000     -6.64300000      0.66200000
H     -4.53600000     -7.92300000      1.42500000
O      8.98200000      6.34000000    -12.90800000
H      9.48400000      5.82900000    -12.27200000
H      9.47800000      6.26300000    -13.72200000
O      9.33000000      1.86500000     12.70400000
H      8.82100000      2.44000000     12.13200000
H      9.36100000      1.03000000     12.23800000
O     -2.10200000      3.66900000      5.48100000
H     -1.44100000      4.04100000      6.06400000
H     -2.50900000      4.42900000      5.06500000
O    -12.42300000     -9.54500000      3.68900000
H    -12.77100000     -9.06000000      2.94100000
H    -12.05900000    -10.34400000      3.30800000
O     -1.87700000      6.70300000     -4.01700000
H     -1.29000000      7.20400000     -3.45100000
H     -2.61500000      7.29100000     -4.17700000
O    -14.28000000      4.05100000     -3.56600000
H    -14.36500000      4.02300000     -2.61300000
H    -13.82600000      3.23900000     -3.79000000
O     11.37800000    -12.37100000      5.75900000
H     12.21700000    -12.69900000      6.08400000
H     11.38100000    -12.58900000      4.82700000
O     10.41000000      7.16500000     -4.74700000
H     10.23000000      7.69400000     -5.52400000
H     11.06400000      7.66600000     -4.26100000
O     -0.67000000    -14.01500000     -6.05700000
H     -1.20600000    -14.78300000     -6.25500000
H     -1.26700000    -13.41600000     -5.61000000
O    -13.38400000      9.28800000      9.26200000
H    -13.13900000     10.06800000      8.76300000
H    -12.84700000      8.58800000      8.89100000
O      4.22300000      0.54400000      3.66000000
H      4.66200000      0.29100000      4.47200000
H      3.29300000      0.55800000      3.88500000
O     -3.89100000     16.43800000      4.59700000
H     -3.98900000     17.18000000      5.19400000
H     -4.78800000     16.18000000      4.38500000
O      1.33200000     -7.13400000      1.87500000
H      0.48400000     -7.57600000      1.83400000
H      1.12200000     -6.20400000      1.79200000
O     -4.89800000     -5.09400000      3.42800000
H     -5.17300000     -5.77200000      2.81200000
H     -5.32200000     -4.29600000      3.11200000
O     -5.94700000     -8.99800000     -1.74100000
H     -6.04100000     -9.66800000     -1.06300000
H     -6.80000000     -8.56500000     -1.76800000
O    -10.93100000     11.22500000      5.36200000
H    -10.67500000     11.02000000      4.46400000
H    -10.41100000     10.63100000      5.90200000
O    -11.23000000     -6.11900000     -7.16700000
H    -11.48200000     -5.19700000     -7.19700000
H    -10.28300000     -6.10400000     -7.03000000
O      7.49800000     -5.98800000      9.51300000
H      7.84000000     -5.43900000      8.80800000
H      8.27700000     -6.36800000      9.92000000
O      3.04700000      9.27400000      1.72500000
H      3.95400000      9.10100000      1.47200000
H      3.02900000     10.20900000      1.92700000
O    -10.66600000      7.85300000      5.42100000
H    -10.31200000      8.30100000      6.18900000
H    -11.22000000      8.50800000      4.99600000
O      5.97900000      6.97400000    -15.43200000
H      6.76100000      6.78000000    -14.91500000
H      6.29200000      7.01100000    -16.33600000
O     -9.60600000     11.94700000     -6.48500000
H     -9.80400000     12.88200000     -6.44000000
H     -8.73700000     11.86700000     -6.09200000
O      0.62600000      2.08300000      7.75500000
H      1.07900000      1.92300000      6.92700000
H      0.27500000      1.22800000      8.00600000
O    -13.43600000     -4.52900000      7.93700000
H    -13.41200000     -3.83200000      7.28200000
H    -12.91000000     -5.23300000      7.55700000
O    -12.44300000     -1.39800000    -11.08000000
H    -11.81700000     -0.89300000    -11.59900000
H    -12.44800000     -2.26400000    -11.48900000
O     -1.50000000     -9.55000000     -0.59200000
H     -0.55300000     -9.44300000     -0.68100000
H     -1.80200000     -9.75300000     -1.47800000
O     14.89700000      5.99400000     -1.79500000
H     15.35500000      5.39800000     -1.20200000
H     15.58100000      6.32600000     -2.37600000
O     10.83900000      9.75100000      8.20400000
H     10.84000000     10.42200000      7.52100000
H     10.78700000      8.92300000      7.72600000
O      1.27900000     12.02500000      0.70100000
H      0.55500000     12.37500000      1.22100000
H      1.91200000     12.74200000      0.65800000
O    -10.17300000      6.27400000    -13.06200000
H    -10.67400000      6.96300000    -13.49800000
H    -10.82500000      5.61100000    -12.83500000
O      3.86200000     -8.79100000      0.62400000
H      4.68900000     -8.30900000      0.61500000
H      3.19300000     -8.12200000      0.48400000
O     -7.56400000      1.05500000     -9.34200000
H     -7.34800000      1.75000000     -9.96400000
H     -6.77800000      0.51000000     -9.30800000
O    -13.78200000      9.23900000      3.79900000
H    -14.37500000      9.98700000      3.85700000
H    -13.90100000      8.77300000      4.62700000
O    -13.30900000     -8.30200000      8.07100000
H    -12.74100000     -8.62100000      8.77100000
H    -12.74500000     -7.73600000      7.54400000
O     14.20200000     -3.99600000      9.87400000
H     14.69200000     -4.49800000      9.22200000
H     13.85800000     -3.24600000      9.38900000
O     -4.50800000      0.27500000     12.97300000
H     -4.47300000      1.06500000     12.43300000
H     -3.64600000     -0.12600000     12.86600000
O     14.06600000     -8.04100000     -5.74900000
H     13.91200000     -7.33200000     -5.12500000
H     14.96200000     -8.32600000     -5.57200000
O      9.77000000     14.29700000      1.67200000
H     10.22900000     14.48700000      0.85400000
H      9.96900000     13.37900000      1.85100000
O     -5.35700000    -11.29700000     -3.33400000
H     -6.19000000    -11.42400000     -3.78900000
H     -5.33600000    -10.36100000     -3.13000000
O      7.41400000    -10.85700000      8.98300000
H      7.35100000    -11.61200000      8.39800000
H      8.12500000    -11.07800000      9.58400000
O     -9.57600000      7.57400000      0.23400000
H    -10.27500000      7.78800000     -0.38400000
H     -8.97000000      8.31200000      0.17600000
O    -15.99100000     -1.70100000     -1.55800000
H    -15.71000000     -1.37700000     -0.70200000
H    -15.19000000     -2.03400000     -1.96300000
O      1.73900000     -6.89400000    -12.37800000
H      1.32600000     -7.56600000    -12.92000000
H      2.01300000     -6.21900000    -13.00000000
O     -3.85400000     -6.96400000     -6.01000000
H     -3.97900000     -7.38700000     -5.16000000
H     -4.41100000     -7.46200000     -6.60900000
O     -3.04700000     10.65800000     14.32500000
H     -3.35300000     11.45200000     14.76200000
H     -3.79600000     10.06300000     14.35700000
O     -2.50100000      7.86300000      5.86400000
H     -2.69500000      7.98200000      4.93400000
H     -1.66300000      8.30900000      5.99200000
O     -3.05200000      9.35700000     -6.71800000
H     -3.30300000      8.75800000     -7.42100000
H     -2.14500000      9.58900000     -6.91300000
O     -7.13500000     -0.99400000     12.71700000
H     -7.65500000     -0.45400000     12.12200000
H     -6.23700000     -0.68700000     12.59500000
O      5.31700000      0.02000000      1.02200000
H      5.03300000      0.32000000      1.88500000
H      5.93600000     -0.68600000      1.20600000
O     -4.96300000    -14.16200000      7.69700000
H     -5.91400000    -14.24200000      7.77300000
H     -4.81700000    -13.91300000      6.78400000
O     10.19100000      7.61900000      6.69400000
H      9.95400000      7.78000000      5.78100000
H     10.79800000      6.88000000      6.65800000
O     -1.63400000      6.48400000     -9.83800000
H     -2.06100000      5.63200000     -9.92400000
H     -1.06700000      6.39200000     -9.07200000
O      1.17200000      4.26100000      4.54900000
H      1.82100000      4.93100000      4.76100000
H      1.40100000      3.97700000      3.66400000
O    -13.27200000    -11.70300000     -1.96200000
H    -13.70000000    -11.14500000     -2.61200000
H    -12.80700000    -12.36000000     -2.48000000
O     -4.60200000     -5.93600000     10.81000000
H     -5.29100000     -6.43200000     10.36800000
H     -3.89600000     -6.56800000     10.93900000
O    -15.31600000     -7.13700000      6.55900000
H    -14.89800000     -7.79900000      7.10900000
H    -14.98400000     -7.31300000      5.67900000
O      1.85700000     -8.67800000     13.94900000
H      2.79400000     -8.68000000     13.75300000
H      1.62900000     -7.75100000     14.01800000
O      4.85000000     -0.90600000     -1.79300000
H      5.23700000     -0.50900000     -1.01300000
H      4.61700000     -1.79300000     -1.52000000
O     -4.52000000     11.06100000      8.67100000
H     -4.43000000     10.89400000      7.73300000
H     -5.46000000     10.99000000      8.83800000
O      3.61900000    -10.78100000     -5.50800000
H      4.29800000    -10.26000000     -5.93500000
H      3.15500000    -11.20800000     -6.22900000
O    -10.26100000     -2.97800000      8.04900000
H     -9.56100000     -2.88000000      8.69500000
H    -11.02200000     -2.56600000      8.45800000
O     -9.86200000      1.12800000     14.87800000
H     -9.39000000      1.44100000     14.10600000
H    -10.64300000      0.70300000     14.52500000
O      8.24700000     -3.93000000      7.61600000
H      9.03700000     -3.68100000      8.09600000
H      8.53900000     -4.03200000      6.71000000
O      8.97000000    -13.65100000     -2.40900000
H      9.36000000    -14.40000000     -2.85900000
H      8.98400000    -12.94700000     -3.05700000
O     -9.29900000     11.84100000     -1.87400000
H    -10.14400000     11.65600000     -2.28500000
H     -8.69700000     11.96300000     -2.60900000
O      4.84100000     16.22700000      0.16000000
H      5.59100000     16.68900000      0.53500000
H      4.56500000     16.77500000     -0.57400000
O     -9.66700000    -11.08700000      9.30400000
H    -10.08000000    -10.76600000     10.10500000
H    -10.02200000    -11.96800000      9.18700000
O      1.41900000     14.56800000    -11.73400000
H      1.91100000     14.41100000    -12.54000000
H      1.05700000     13.71200000    -11.50300000
O      1.88000000     15.37900000      0.25000000
H      1.16500000     15.63500000      0.83300000
H      2.65100000     15.81600000      0.61200000
O      2.97600000      4.68700000     17.40300000
H      3.46900000      5.33800000     17.90400000
H      3.46000000      4.60200000     16.58100000
O     -1.98900000     14.09300000     -0.12000000
H     -1.92700000     13.27300000      0.37100000
H     -2.29800000     14.73200000      0.52200000
O      5.67300000    -15.07300000      9.69900000
H      5.35900000    -15.14700000     10.60100000
H      5.20600000    -14.31700000      9.34400000
O     14.97900000      0.79100000     -7.48500000
H     15.29500000     -0.10500000     -7.37000000
H     15.45900000      1.30000000     -6.83100000
O     -0.30600000    -12.92000000     10.88400000
H     -0.24100000    -12.06100000     11.30100000
H      0.04900000    -12.78700000     10.00500000
O     13.39300000      3.00500000     -8.73700000
H     13.89300000      2.26800000     -8.38700000
H     13.83700000      3.78000000     -8.39200000
O      4.56800000    -12.39500000      9.11100000
H      3.99500000    -11.99100000      9.76300000
H      3.97700000    -12.66700000      8.40900000
O      7.43700000     -7.08600000      6.00200000
H      7.73400000     -7.81200000      6.55100000
H      6.75800000     -6.65500000      6.52100000
O     -3.44900000     11.39600000    -10.08900000
H     -3.03000000     11.42900000    -10.94900000
H     -2.80100000     11.77300000     -9.49300000
O      5.17600000    -10.36700000      6.64100000
H      5.42700000    -11.04100000      7.27200000
H      5.29800000     -9.54200000      7.11100000
O     15.29800000      4.61000000     -7.68200000
H     15.63700000      5.49500000     -7.54800000
H     15.86200000      4.05400000     -7.14500000
O      4.04100000     11.81100000      2.11000000
H      3.46600000     12.57600000      2.07700000
H      4.12800000     11.61600000      3.04300000
O    -14.72100000     -1.21700000      7.74300000
H    -14.40600000     -1.73700000      7.00300000
H    -15.64100000     -1.04800000      7.54300000
O     -3.10000000     -0.09600000      7.26800000
H     -2.74800000      0.15100000      6.41300000
H     -3.87400000     -0.62100000      7.06500000
O     13.40600000     -8.36900000      8.30300000
H     13.01500000     -8.98300000      8.92500000
H     12.65800000     -7.95500000      7.87200000
O     -1.84200000      2.39600000     12.68900000
H     -2.74100000      2.64700000     12.47500000
H     -1.38500000      2.40500000     11.84800000
O      6.21300000      8.65100000     12.32700000
H      5.71400000      8.34300000     11.57100000
H      5.69100000      9.37200000     12.68100000
O     -5.58800000     -0.59800000     -9.42700000
H     -4.90400000     -0.77000000     -8.77900000
H     -5.46700000     -1.27900000    -10.08900000
O    -17.08000000      0.97600000      0.30600000
H    -17.16400000      1.86600000     -0.03600000
H    -17.55900000      0.99100000      1.13400000
O    -11.94500000      1.78400000      6.73300000
H    -11.60500000      0.91300000      6.53200000
H    -12.89600000      1.68900000      6.67400000
O      7.03400000    -11.81400000    -10.44100000
H      7.05100000    -11.28800000     -9.64100000
H      6.25600000    -12.36300000    -10.35000000
O      5.47000000     12.22600000     -7.14800000
H      5.20600000     11.30600000     -7.11200000
H      6.05300000     12.27800000     -7.90600000
O      7.78500000      3.32900000      7.21400000
H      7.16400000      2.89400000      7.79800000
H      7.67100000      4.26200000      7.39400000
O     -6.27400000      0.78900000     -4.16900000
H     -6.34500000     -0.01300000     -4.68700000
H     -5.78100000      1.39100000     -4.72700000
O     10.34500000      2.99800000     -1.15300000
H     11.08500000      3.57100000     -1.35500000
H     10.26400000      2.43300000     -1.92200000
O      3.22000000     -0.29900000    -17.36900000
H      2.98100000      0.56400000    -17.70600000
H      3.93000000     -0.59200000    -17.93900000
O    -14.14300000      2.46500000    -10.27900000
H    -13.95100000      3.19100000    -10.87300000
H    -14.40700000      1.74700000    -10.85500000
O     -4.31900000      7.71800000     -4.62000000
H     -4.76000000      6.94500000     -4.97400000
H     -4.22900000      8.30600000     -5.37000000
O     -5.08500000     16.08700000      0.26800000
H     -5.36000000     16.75400000      0.89700000
H     -4.18600000     15.87600000      0.52100000
O     -5.75800000     13.59000000     -2.78100000
H     -6.44000000     12.95600000     -3.00300000
H     -5.04500000     13.05900000     -2.42400000
O     -0.79800000      6.99100000     -7.12200000
H     -1.69500000      6.65600000     -7.13900000
H     -0.57500000      7.02900000     -6.19200000
O    -11.11200000      4.00000000    -12.25600000
H    -10.21900000      3.66700000    -12.17300000
H    -11.63900000      3.22500000    -12.45100000
O     -1.16000000      9.27600000     16.04600000
H     -0.97600000      8.64700000     15.34800000
H     -1.37400000     10.08800000     15.58700000
O      9.80900000     -0.26000000     11.15900000
H      9.19700000     -0.99500000     11.13100000
H     10.66700000     -0.65800000     11.00600000
O      3.00900000     -3.99200000     17.60200000
H      2.17800000     -3.58200000     17.36300000
H      2.78200000     -4.60100000     18.30400000
O      3.74300000     -1.11200000     11.08000000
H      3.47700000     -0.19500000     11.02500000
H      2.95900000     -1.60400000     10.83700000
O      1.48200000     -9.97000000     -0.97800000
H      1.52800000    -10.42900000     -1.81700000
H      2.38200000     -9.69200000     -0.80800000
O    -13.52300000     -8.61500000      1.47800000
H    -13.57700000     -8.00300000      0.74500000
H    -13.98600000     -9.39600000      1.17300000
O      8.36100000      4.74000000     10.81000000
H      8.94000000      5.04200000     10.11000000
H      7.47900000      4.83600000     10.45000000
O      3.31100000      6.78600000      2.86900000
H      3.56900000      6.24800000      2.12100000
H      2.92300000      7.56900000      2.48000000
O      5.17400000      1.48300000    -13.31500000
H      5.44200000      0.65600000    -12.91500000
H      5.07500000      1.27800000    -14.24500000
O     -5.60900000     -0.61300000    -13.06500000
H     -6.18900000     -1.00100000    -13.72000000
H     -5.48200000     -1.30700000    -12.41800000
O     16.55000000      4.29600000     -0.30900000
H     17.13200000      3.67800000     -0.75100000
H     16.47000000      3.95600000      0.58200000
O      2.43100000    -13.75600000     -5.55600000
H      2.71400000    -13.31700000     -6.35800000
H      1.76200000    -14.37600000     -5.84600000
O      1.51800000    -13.91400000     -2.89300000
H      1.85200000    -13.93400000     -3.79000000
H      1.99200000    -14.61600000     -2.44600000
O      5.96600000    -12.55100000      1.08900000
H      6.41600000    -11.77400000      1.42300000
H      5.04100000    -12.30700000      1.08200000
O      7.47300000    -12.54800000      6.74100000
H      6.91200000    -13.29500000      6.53100000
H      7.57600000    -12.08500000      5.91000000
O     -8.51200000      2.37900000    -12.30900000
H     -8.80800000      1.58300000    -12.75000000
H     -7.91200000      2.78900000    -12.93200000
O     -3.90700000      1.74500000     10.84600000
H     -3.73400000      2.35300000     10.12800000
H     -4.47400000      1.07500000     10.46300000
O      0.51100000    -12.45600000    -10.69100000
H      0.10900000    -12.37500000     -9.82700000
H      0.87100000    -13.34300000    -10.70600000
O     -2.55500000     -7.27300000      8.56300000
H     -2.41400000     -7.10600000      9.49500000
H     -3.24100000     -7.94100000      8.54100000
O     -5.92300000      0.48800000      9.60800000
H     -6.50800000      1.02800000      9.07600000
H     -6.14100000     -0.41200000      9.36400000
O     -9.05900000      0.54100000      8.07200000
H     -9.12000000      1.41600000      7.68800000
H     -9.42300000     -0.04000000      7.40300000
O    -13.66800000     -1.84000000     -2.96000000
H    -13.37600000     -1.55800000     -3.82700000
H    -13.13600000     -2.61300000     -2.76800000
O      0.54900000    -10.11500000     11.95600000
H      1.13800000     -9.77500000     12.63000000
H     -0.29500000    -10.20400000     12.39900000
O     10.95800000     11.30600000      5.71800000
H     10.62100000     11.60400000      4.87300000
H     11.69200000     10.73400000      5.49500000
O     -3.85800000      2.23900000     -5.42500000
H     -4.24300000      2.54900000     -6.24500000
H     -3.00500000      1.88700000     -5.67800000
O      6.86300000     10.48900000      5.35600000
H      6.97500000      9.54100000      5.28300000
H      7.20000000     10.83400000      4.52900000
O      2.58800000      3.00300000      0.58100000
H      3.52900000      2.82900000      0.56000000
H      2.21100000      2.35300000     -0.01100000
O     -6.69700000      6.37000000      7.49400000
H     -6.20600000      7.15200000      7.23900000
H     -7.32900000      6.24300000      6.78700000
O     10.01500000     -3.04500000     -8.29900000
H     10.58900000     -2.42000000     -7.85700000
H     10.61400000     -3.65800000     -8.72700000
O     -0.90300000      6.86800000     10.53200000
H     -1.25500000      6.06200000     10.15400000
H     -0.95500000      7.50800000      9.82200000
O      0.46100000     16.57300000     -5.86400000
H      0.11000000     17.27700000     -5.31800000
H      0.96300000     16.02800000     -5.25800000
O     11.29100000      4.81600000    -12.11200000
H     10.89600000      3.94600000    -12.05800000
H     12.12300000      4.67300000    -12.56400000
O     -6.18200000      0.52200000     -1.23500000
H     -5.89100000      0.75700000     -2.11600000
H     -6.87600000     -0.12200000     -1.37600000
O     15.33700000     -2.36700000      3.30900000
H     15.01400000     -1.70800000      3.92300000
H     15.02800000     -3.20000000      3.66700000
O     16.58300000      2.99200000      2.14100000
H     16.63800000      2.13600000      2.56700000
H     16.77100000      3.61900000      2.83800000
O    -15.20400000      8.39700000     -4.73000000
H    -16.11400000      8.40100000     -4.43300000
H    -15.05600000      7.50300000     -5.03800000
O     13.35600000     -8.24800000      1.63500000
H     14.28800000     -8.43400000      1.52200000
H     12.92600000     -9.09400000      1.51400000
O     -2.28400000     -3.16500000     -2.82100000
H     -3.13600000     -2.74300000     -2.70900000
H     -1.67100000     -2.43900000     -2.93900000
O    -10.26700000      5.67900000     -5.85300000
H    -10.17100000      6.56300000     -6.20700000
H    -10.95200000      5.76000000     -5.18900000
O     -3.80100000      2.96000000    -13.16800000
H     -3.40800000      2.18400000    -13.56800000
H     -4.53400000      3.18100000    -13.74400000
O     -1.12600000      4.25100000    -12.95800000
H     -1.89500000      3.85600000    -12.54800000
H     -1.10900000      3.88200000    -13.84100000
O    -12.79500000     -0.18400000     -4.85200000
H    -12.90400000     -0.30200000     -5.79600000
H    -12.20200000      0.56300000     -4.77100000
O     -0.84500000     -9.13800000      7.10300000
H     -1.66200000     -8.67000000      7.27700000
H     -0.43900000     -9.24000000      7.96400000
O     -2.92700000     -8.03000000     13.67100000
H     -2.93600000     -7.32300000     14.31500000
H     -3.82300000     -8.36700000     13.67200000
O     -4.91100000      5.61100000     -6.15600000
H     -4.21100000      4.99300000     -6.36400000
H     -5.70800000      5.08100000     -6.16100000
O      9.82800000     -1.02800000      4.82100000
H      9.49600000     -0.14000000      4.95100000
H     10.51200000     -0.93400000      4.15900000
O      9.19800000    -12.29700000     -7.40900000
H      9.39100000    -11.36000000     -7.43300000
H      9.42000000    -12.61100000     -8.28500000
O     -3.05500000      8.92100000      2.96500000
H     -3.60100000      8.95400000      2.18000000
H     -2.32600000      8.34900000      2.72500000
O     -6.97100000      4.85500000     -3.06100000
H     -6.08300000      4.51300000     -2.95400000
H     -7.52300000      4.07500000     -3.11600000
O    -12.73200000      8.05500000      0.30300000
H    -12.60100000      8.30000000     -0.61300000
H    -13.03300000      7.14700000      0.26700000
O      4.68200000     -9.12000000     13.39600000
H      5.00300000     -8.24000000     13.20000000
H      5.27000000     -9.70300000     12.91600000
O    -12.33200000      6.61000000     -3.60400000
H    -13.13600000      6.21500000     -3.94400000
H    -11.77600000      5.86400000     -3.37900000
O      8.62100000     -5.62100000     -3.07600000
H      8.55700000     -4.67500000     -2.95000000
H      7.71600000     -5.91000000     -3.18800000
O      0.44000000    -12.00400000      0.83800000
H      1.31300000    -12.35600000      0.66400000
H      0.27400000    -11.40600000      0.10900000
O     -1.77700000      4.58600000      9.28800000
H     -2.13900000      3.76500000      8.95300000
H     -2.14400000      5.26100000      8.71700000
O      5.44500000      2.55200000      0.38400000
H      5.23000000      1.64900000      0.61600000
H      5.97200000      2.47600000     -0.41100000
O      7.15800000     14.33300000      4.30800000
H      6.39400000     14.12300000      4.84600000
H      7.16900000     13.65400000      3.63400000
O      8.50500000    -14.76900000     -6.31100000
H      8.92500000    -13.91200000     -6.23300000
H      8.98900000    -15.21000000     -7.00900000
O     -5.36000000      6.60200000    -15.10300000
H     -4.77100000      7.32600000    -14.88900000
H     -6.00000000      6.59600000    -14.39100000
O      4.59300000      5.48700000      0.56700000
H      5.44600000      5.47200000      1.00100000
H      4.48300000      4.60000000      0.22400000
O     14.66300000      1.02500000     -3.10400000
H     14.29000000      1.54000000     -3.82000000
H     14.60400000      1.60000000     -2.34000000
O    -12.68000000     -4.57000000     -2.36500000
H    -13.23100000     -5.31600000     -2.60100000
H    -12.52600000     -4.67300000     -1.42600000
O      0.91500000     -6.49900000    -15.74000000
H      0.57800000     -5.67600000    -15.38900000
H      0.41000000     -7.17700000    -15.29100000
O     -6.11000000    -13.25900000      0.03100000
H     -6.20800000    -12.41800000      0.47800000
H     -5.33700000    -13.14700000     -0.52200000
O     -4.70600000     -1.35100000     15.77200000
H     -4.85000000     -0.64200000     15.14500000
H     -4.29700000     -0.92600000     16.52500000
O      0.13200000     14.49500000     -1.93200000
H     -0.57200000     14.59100000     -1.29000000
H      0.91600000     14.33700000     -1.40600000
O     -2.96400000      6.73300000      8.23900000
H     -3.16600000      7.44600000      8.84500000
H     -2.95200000      7.14800000      7.37700000
O      7.90000000     12.78900000     -8.75900000
H      8.66000000     12.42900000     -8.30200000
H      8.00200000     13.73800000     -8.68300000
O     -8.41800000    -11.15300000     -8.44700000
H     -8.32600000    -11.83500000     -7.78100000
H     -9.14500000    -11.45000000     -8.99400000
O     12.80800000     -0.56400000      3.61800000
H     12.32900000     -1.11700000      3.00100000
H     12.68600000      0.32600000      3.28700000
O     -8.33900000    -13.73400000     -1.10100000
H     -7.49000000    -13.66600000     -0.66400000
H     -8.13700000    -14.10300000     -1.96100000
O     -6.00400000     -3.74300000     15.32200000
H     -5.43900000     -2.97600000     15.41100000
H     -6.84900000     -3.46100000     15.67100000
O     -8.64900000     -4.48600000      3.11600000
H     -8.89400000     -5.36200000      2.81900000
H     -9.43000000     -4.15600000      3.56000000
O     -5.64100000     13.04700000     -9.03700000
H     -6.09800000     13.48100000     -9.75700000
H     -4.97500000     12.50900000     -9.46500000
O      1.09500000     15.19700000      9.20400000
H      0.73700000     14.32600000      9.03200000
H      0.59900000     15.51500000      9.95900000
O     -5.07400000     -0.40900000    -16.16900000
H     -4.38000000     -0.15000000    -15.56300000
H     -5.85200000      0.05000000    -15.85300000
O      0.04600000     17.56000000      4.73600000
H     -0.50400000     16.98800000      5.27200000
H      0.79900000     17.75900000      5.29300000
O     -9.99700000     10.56700000      2.91700000
H    -10.35400000      9.76500000      2.53800000
H    -10.02000000     11.20200000      2.20200000
O      4.92500000      8.33900000      9.86300000
H      4.55000000      8.10900000      9.01300000
H      5.41300000      9.14600000      9.69900000
O      5.73000000     13.78000000      6.74200000
H      5.65100000     14.04500000      7.65800000
H      4.82900000     13.62800000      6.45800000
O    -16.73300000     -2.25300000      4.70000000
H    -16.46600000     -2.60500000      3.85000000
H    -16.34400000     -2.85100000      5.33900000
O     13.01300000     -4.03700000     -2.07400000
H     12.35000000     -4.20700000     -1.40500000
H     13.82800000     -3.93100000     -1.58200000
O      3.06100000    -13.45200000      0.39800000
H      3.23600000    -14.27100000      0.86100000
H      3.35200000    -13.61700000     -0.49900000
O     -5.35100000     10.65100000      2.74200000
H     -5.51900000      9.92100000      2.14700000
H     -4.39900000     10.66100000      2.84700000
O      6.63000000     -2.48300000     -3.90300000
H      7.28300000     -2.38000000     -3.21000000
H      5.82600000     -2.12200000     -3.53000000
O     -9.58700000     14.84400000     -3.97900000
H     -9.28800000     14.50000000     -3.13700000
H    -10.35700000     14.31600000     -4.19300000
O     12.42800000      1.82200000      1.71200000
H     12.73000000      2.62700000      2.13300000
H     13.19400000      1.49700000      1.23800000
O     -1.80300000     -5.31400000     -6.65800000
H     -1.19900000     -5.43800000     -5.92600000
H     -2.49300000     -5.96200000     -6.51300000
O      0.26700000      2.78100000     10.53400000
H     -0.08000000      2.34500000      9.75500000
H      0.24400000      3.71300000     10.31700000
O     11.39800000      2.83200000     11.15700000
H     10.83800000      2.65900000     10.40100000
H     10.83400000      2.67700000     11.91500000
O    -10.70200000    -13.14200000     -3.94900000
H    -11.28400000    -13.59300000     -4.56000000
H    -10.02900000    -13.78900000     -3.73700000
O     -6.92200000     -5.56200000      7.90000000
H     -6.16700000     -5.83300000      7.37700000
H     -7.62500000     -6.15200000      7.63000000
O     -0.22300000      9.79100000     -7.88700000
H     -0.15500000      8.84100000     -7.97700000
H      0.05300000      9.96700000     -6.98700000
O     -0.95500000     16.94000000     -2.85600000
H     -1.69400000     16.88200000     -3.46200000
H     -0.48500000     16.11400000     -2.97300000
O    -10.76600000     -3.99600000      4.90100000
H     -9.92000000     -4.04000000      5.34600000
H    -10.87000000     -3.07200000      4.67400000
O      9.16500000     -4.96300000      5.36400000
H      9.26300000     -5.42100000      4.52900000
H      8.68400000     -5.57700000      5.91900000
O      9.33400000    -13.85700000      1.84500000
H      9.41700000    -14.16300000      2.74800000
H      8.39100000    -13.77200000      1.70600000
O     -5.88500000     -2.28500000      8.22400000
H     -5.63600000     -1.95000000      7.36300000
H     -5.11300000     -2.76300000      8.52800000
O     10.21700000     -9.79200000      4.24200000
H     10.85500000    -10.38300000      3.84200000
H      9.47800000    -10.35500000      4.46900000
O     -8.16800000      8.90900000    -12.67100000
H     -8.31600000      8.29400000    -13.38900000
H     -8.24600000      8.37700000    -11.88000000
O      7.34200000    -16.43700000      1.61900000
H      7.16400000    -15.82300000      0.90700000
H      8.11100000    -16.92700000      1.32600000
O     -8.77900000      0.14500000     10.89600000
H     -8.94400000      0.50900000     10.02600000
H     -8.81400000     -0.80300000     10.77000000
O     -2.17400000    -10.01700000     -3.15800000
H     -2.50600000    -10.89300000     -3.35700000
H     -1.34600000     -9.96000000     -3.63500000
O     -7.53600000    -10.21900000      4.01700000
H     -7.20300000    -10.86100000      4.64500000
H     -8.34700000     -9.89900000      4.41000000
O      8.52300000     -8.47400000    -12.92900000
H      8.57700000     -7.79300000    -12.25700000
H      8.74600000     -8.02400000    -13.74400000
O      8.99500000      2.17500000     15.31100000
H      8.53400000      1.52400000     15.84000000
H      9.18300000      1.72500000     14.48700000
O      2.68400000     13.01800000     -6.50600000
H      3.59600000     12.95800000     -6.79100000
H      2.69000000     13.68900000     -5.82300000
O      0.48200000    -15.84200000      6.19400000
H     -0.00300000    -16.65300000      6.04100000
H      0.56100000    -15.44400000      5.32700000
O     -5.12700000     -9.39600000      5.43500000
H     -5.61100000     -9.53600000      4.62100000
H     -4.37000000     -9.97800000      5.36700000
O     -2.00600000      4.33700000     14.85600000
H     -2.55900000      4.94400000     14.36400000
H     -1.75800000      3.66800000     14.21700000
O      0.30200000     -4.36000000    -13.50600000
H      0.39800000     -4.39800000    -12.55500000
H      0.70100000     -3.52700000    -13.75500000
O     11.19200000      6.96200000     -9.46400000
H     11.54500000      6.68500000    -10.30900000
H     11.04900000      6.14700000     -8.98400000
O      5.96600000      5.45900000     10.09200000
H      5.44500000      5.21200000      9.32800000
H      6.25500000      6.35200000      9.90600000
O      7.87700000      9.55800000     -6.24500000
H      8.72800000      9.28000000     -6.58300000
H      8.07200000      9.94500000     -5.39200000
O     10.05700000     10.70300000     10.61600000
H     10.65600000     10.63600000      9.87300000
H      9.62900000      9.84700000     10.65700000
O     -7.10600000    -10.61700000      8.51300000
H     -8.04900000    -10.74000000      8.61700000
H     -6.71500000    -11.20200000      9.16300000
O      5.11100000      0.90400000     15.46200000
H      4.22800000      0.70500000     15.77300000
H      5.59500000      1.14300000     16.25300000
O     -7.18800000    -15.49000000      1.57300000
H     -6.49100000    -15.26900000      0.95500000
H     -7.36500000    -14.67200000      2.03700000
O      0.62700000      7.82900000    -10.94400000
H      1.28200000      7.13800000    -11.04200000
H     -0.12700000      7.39100000    -10.55100000
O     -2.91600000     -2.91300000      3.20400000
H     -3.35800000     -2.06900000      3.30500000
H     -3.31700000     -3.30200000      2.42700000
O     -2.08400000    -10.55700000     -8.14000000
H     -1.73800000     -9.79900000     -7.67100000
H     -1.38100000    -11.20600000     -8.10000000
O      6.24700000     12.19400000    -10.73600000
H      6.80800000     12.35900000     -9.97800000
H      5.35800000     12.33600000    -10.41100000
O      4.86100000     -5.36200000     11.00300000
H      5.58600000     -5.65500000     10.45000000
H      4.53400000     -4.57400000     10.57000000
O      0.58200000    -13.84600000      3.73000000
H      1.10800000    -13.06200000      3.56700000
H      0.69900000    -14.38000000      2.94500000
O    -10.09400000     -3.73800000     -2.71600000
H     -9.87600000     -4.53500000     -2.23300000
H    -11.04400000     -3.77800000     -2.82900000
O     -4.24100000     -7.95800000     -9.04600000
H     -3.69600000     -8.70500000     -9.29300000
H     -4.96800000     -8.34300000     -8.55600000
O      4.80300000     -5.31300000     -5.83200000
H      4.44000000     -5.99900000     -6.39200000
H      5.56600000     -4.99100000     -6.31200000
O     11.27000000     -7.21600000     -3.02100000
H     10.37100000     -6.89900000     -2.93400000
H     11.71300000     -6.89900000     -2.23400000
O     -9.64700000    -12.62800000      5.57900000
H    -10.00700000    -12.38600000      6.43200000
H     -9.99000000    -13.50600000      5.41400000
O    -15.50900000      4.07600000     -7.67000000
H    -16.01000000      3.50700000     -7.08500000
H    -14.92600000      3.48000000     -8.14100000
O    -17.82800000     -5.13500000      1.16400000
H    -16.95500000     -4.78000000      1.33100000
H    -18.33900000     -4.88900000      1.93500000
O     -2.68800000     -3.44100000    -15.35300000
H     -2.87600000     -4.36700000    -15.20200000
H     -2.72200000     -3.34100000    -16.30400000
O     10.88100000      6.30700000      1.43500000
H     10.01800000      6.11600000      1.06700000
H     10.89100000      5.84800000      2.27400000
O    -11.47200000     12.86000000     -4.17700000
H    -11.76800000     11.99400000     -4.45700000
H    -11.90200000     13.46600000     -4.78100000
O     -5.53400000    -15.29600000     -2.30400000
H     -4.87100000    -14.67300000     -2.00600000
H     -5.25000000    -16.13700000     -1.94800000
O     -0.41500000      3.10400000     -5.13300000
H     -0.37700000      3.37800000     -4.21700000
H      0.13100000      2.31900000     -5.17100000
O     -7.34000000    -12.76300000     -6.50200000
H     -6.58300000    -13.10600000     -6.97600000
H     -7.21000000    -13.05400000     -5.59900000
O     -9.10700000     -2.35700000     -5.05000000
H     -9.13000000     -2.68000000     -4.14900000
H     -9.96100000     -2.59300000     -5.41100000
O    -10.15800000     -7.09000000     -0.22800000
H     -9.26100000     -7.33600000     -0.45300000
H    -10.67200000     -7.88000000     -0.39500000
O     12.63400000      7.38700000     -0.26100000
H     13.27300000      6.78600000     -0.64500000
H     12.15000000      6.85200000      0.36700000
O    -15.91900000     -0.63000000     -5.72500000
H    -15.54300000      0.17800000     -6.07500000
H    -15.92000000     -0.50200000     -4.77700000
O     -6.05200000      4.28200000      2.03600000
H     -5.73200000      3.56300000      1.49000000
H     -6.79800000      4.63600000      1.55200000
O     -8.88800000      9.05100000     -4.05000000
H     -8.76100000      8.38000000     -4.72000000
H     -8.31200000      8.78600000     -3.33300000
O     -8.40500000     -3.79900000     -0.10800000
H     -8.47400000     -4.59600000     -0.63500000
H     -7.81400000     -4.03500000      0.60700000
O    -10.73300000     -3.15800000     14.98800000
H    -10.81600000     -3.14300000     15.94100000
H     -9.88100000     -2.75700000     14.81500000
O      3.34700000      4.35300000     -3.10500000
H      4.09400000      4.08600000     -2.57000000
H      3.59700000      4.12000000     -3.99900000
O     -7.10000000     13.93800000      0.53600000
H     -6.15200000     13.82000000      0.47100000
H     -7.32600000     13.58900000      1.39800000
O     12.40700000      8.52700000     -2.97100000
H     13.15900000      9.09200000     -2.79400000
H     12.20400000      8.12600000     -2.12600000
O    -14.99900000      5.83600000     -5.44400000
H    -14.91800000      5.36200000     -4.61600000
H    -15.04000000      5.15000000     -6.11000000
O     -5.67600000      2.09600000    -11.00000000
H     -5.18700000      2.67800000    -11.58200000
H     -5.93300000      1.36100000    -11.55700000
O     14.63500000     -5.77200000      7.52100000
H     15.51600000     -6.07400000      7.74200000
H     14.05900000     -6.47800000      7.81700000
O    -12.53500000      2.21300000      9.71800000
H    -12.23900000      2.61600000      8.90200000
H    -13.31200000      1.71200000      9.47000000
O     -5.24200000     -9.16800000     13.05700000
H     -5.52500000    -10.03300000     13.35300000
H     -5.95700000     -8.86000000     12.50100000
O     -5.10500000     -2.20200000     -2.71600000
H     -5.25800000     -3.02100000     -3.18700000
H     -5.96800000     -1.94800000     -2.39100000
O     -3.64900000     -4.33800000      8.75200000
H     -4.16200000     -4.90000000      9.33200000
H     -3.51500000     -4.86600000      7.96400000
O      3.12000000    -12.40000000     -8.20300000
H      3.31100000    -11.52800000     -8.55000000
H      3.60800000    -12.99600000     -8.77000000
O     14.42400000     -1.08800000      5.63000000
H     14.12000000     -1.66600000      6.32900000
H     13.68900000     -1.04300000      5.01900000
O     -4.63700000      9.15000000      0.51500000
H     -4.53900000      9.72800000     -0.24300000
H     -4.34400000      8.29400000      0.20300000
O      0.43500000    -11.09700000      3.39400000
H      0.47400000    -11.39200000      2.48400000
H     -0.29100000    -10.47400000      3.41300000
O    -16.03100000     -4.59700000     -4.27100000
H    -15.64500000     -5.33500000     -4.74200000
H    -16.51700000     -4.11400000     -4.94000000
O      8.88800000     -2.73500000     -1.96600000
H      9.45900000     -3.23700000     -1.38600000
H      9.13700000     -1.82300000     -1.81700000
O     -0.95300000     -2.45500000      4.98100000
H     -0.66300000     -3.36300000      4.90200000
H     -1.59400000     -2.34600000      4.27800000
O      1.61400000     11.11500000     -1.85900000
H      2.22000000     11.81700000     -2.09600000
H      1.22000000     11.40600000     -1.03800000
O    -17.33200000      2.97000000     -2.12400000
H    -17.96000000      3.21500000     -1.44400000
H    -16.59000000      3.55900000     -1.98800000
O     -0.46900000    -15.98300000     -0.82800000
H     -0.64100000    -15.24800000     -0.24000000
H     -1.07000000    -15.84900000     -1.56100000
O     -3.76800000    -15.76600000      1.47500000
H     -3.24200000    -15.18900000      0.92200000
H     -4.08600000    -16.44500000      0.88000000
O     12.44200000     -0.55200000     11.48700000
H     12.01300000     -0.30200000     12.30600000
H     13.18900000     -1.08300000     11.76100000
O      6.35600000     -6.51700000     -3.93800000
H      5.83900000     -7.14300000     -3.43200000
H      5.71100000     -6.03600000     -4.45600000
O     -4.90900000      2.67600000     -7.89000000
H     -4.28800000      2.26800000     -8.49200000
H     -5.54700000      3.10600000     -8.45900000
O    -10.72600000     -0.76800000     -1.46600000
H    -10.59900000      0.16200000     -1.28000000
H    -11.07600000     -0.78800000     -2.35700000
O     13.55700000     -3.29700000      7.28800000
H     12.75200000     -2.99400000      6.86700000
H     13.62600000     -4.21800000      7.03700000
O    -10.00400000      3.77500000     -0.85000000
H     -9.08300000      3.56200000     -0.69700000
H    -10.37000000      3.90300000      0.02500000
O     -5.06100000      8.91100000     14.53300000
H     -5.55700000      8.11800000     14.33000000
H     -4.96400000      8.89600000     15.48500000
O     -4.21600000      2.74400000     16.08900000
H     -4.76600000      2.74100000     16.87300000
H     -4.69000000      3.29400000     15.46600000
O    -12.45300000      5.47000000      5.42000000
H    -11.71100000      6.05500000      5.57100000
H    -13.22000000      6.04200000      5.45700000
O     -9.03200000     -7.17500000      2.85300000
H     -9.77300000     -7.45600000      2.31700000
H     -8.34200000     -7.81100000      2.66100000
O     -0.88000000    -14.53200000      7.92000000
H     -0.32300000    -14.98600000      7.28800000
H     -0.27300000    -14.00300000      8.43900000
O      4.68100000      5.18000000     -9.63500000
H      5.30700000      5.21500000    -10.35800000
H      5.07700000      5.71900000     -8.95000000
O      0.69200000     -0.86000000     -7.92700000
H     -0.00400000     -0.42200000     -8.41700000
H      0.38600000     -1.76100000     -7.82900000
