# Supplementary material for: Integrated Multiscale Multilevel Approach to Open Shell Molecular Systems
Source: J Chem Theory Comput. 2023 Feb 13;19(5):1446–56. doi: 10.1021/acs.jctc.2c00805 (PMC10018740; doi:10.1021/acs.jctc.2c00805)
Supplement: Supplementary file 2 — ct2c00805_si_002.zip [file ct2c00805_si_002.zip › structures/PROXYL/frame133.xyz]

2591

C     -1.10700000      1.70000000     -0.00700000
H     -0.91200000      2.67000000      0.45000000
H     -2.16200000      1.49900000     -0.19600000
C     -0.58400000      0.72400000      1.06000000
C      0.48700000      1.36200000      2.00700000
H      0.15100000      2.20800000      2.60700000
H      1.23500000      1.84300000      1.37700000
H      0.91900000      0.61900000      2.67800000
C     -1.79800000      0.13000000      1.82300000
H     -2.48100000     -0.43500000      1.18900000
H     -1.50500000     -0.61300000      2.56500000
H     -2.40600000      0.95400000      2.19700000
N      0.02700000     -0.29000000      0.20900000
O      0.74000000     -1.27400000      0.60400000
C      0.08300000      0.01600000     -1.25600000
C      1.44300000     -0.25400000     -1.89500000
H      1.53000000     -0.03000000     -2.95800000
H      2.14900000      0.34100000     -1.31600000
H      1.70400000     -1.31300000     -1.90200000
C     -0.92800000     -0.93700000     -1.90900000
H     -0.64500000     -1.96200000     -1.66900000
H     -0.98200000     -0.77200000     -2.98500000
H     -1.86500000     -0.75000000     -1.38400000
C     -0.36100000      1.54200000     -1.27400000
H      0.50500000      2.19900000     -1.34300000
H     -1.08400000      1.65500000     -2.08300000
O      0.25200000      7.10400000     -2.53000000
H      0.00000000      7.80100000     -1.92400000
H      0.15600000      7.49700000     -3.39800000
O      4.15500000      3.64200000     13.73100000
H      4.96900000      4.10200000     13.93400000
H      3.76000000      4.15400000     13.02500000
O      6.79400000     -8.43900000      2.87300000
H      7.59300000     -8.96600000      2.88100000
H      6.25900000     -8.80400000      3.57800000
O     -8.05500000      7.49000000     -4.87000000
H     -7.44500000      7.63200000     -5.59300000
H     -7.51200000      7.13700000     -4.16500000
O    -11.62200000    -12.85400000     -4.65700000
H    -11.18200000    -13.33400000     -5.35900000
H    -11.70600000    -11.96200000     -4.99300000
O    -16.01000000      0.44700000     -7.57500000
H    -15.45500000      0.93400000     -6.96500000
H    -15.42800000      0.22000000     -8.30000000
O      1.47700000     -9.10500000     -4.18800000
H      1.20500000     -8.21900000     -4.42500000
H      1.88500000     -9.00800000     -3.32700000
O     11.46300000      7.84600000     -2.00500000
H     11.99900000      7.59000000     -2.75600000
H     11.51400000      8.80200000     -1.98900000
O      5.94500000      5.67200000      2.32800000
H      5.49800000      5.66800000      1.48200000
H      6.85200000      5.44400000      2.12100000
O     10.42300000    -10.42500000     10.48400000
H      9.80900000     -9.85400000     10.94600000
H     10.80800000    -10.96900000     11.17100000
O     -2.12500000     -0.30800000    -15.59800000
H     -2.70200000      0.11600000    -14.96300000
H     -1.35800000      0.26300000    -15.64300000
O     -9.81900000     -5.43400000     -5.64900000
H    -10.05100000     -5.26300000     -6.56200000
H    -10.64900000     -5.66000000     -5.23000000
O     15.42800000     -3.26500000     -5.17700000
H     16.09300000     -3.82500000     -4.77700000
H     15.13400000     -2.69700000     -4.46500000
O      7.12800000      1.94000000      9.09300000
H      7.27200000      1.88700000      8.14800000
H      7.14200000      1.03000000      9.38900000
O    -11.89700000     12.66600000      4.07300000
H    -11.05100000     12.28500000      4.30900000
H    -12.53600000     12.16400000      4.57900000
O    -12.72700000      9.28000000      1.95300000
H    -12.90900000     10.09500000      2.42100000
H    -13.50400000      9.13500000      1.41400000
O      0.52700000     -0.71600000    -11.82200000
H      0.28000000     -1.63900000    -11.87800000
H      0.78900000     -0.59300000    -10.91000000
O     -1.29200000     -2.17100000     -5.85600000
H     -1.36300000     -1.28900000     -6.22000000
H     -2.14900000     -2.33900000     -5.46600000
O     -9.74100000     14.71900000      5.71900000
H     -9.54300000     14.30400000      6.55900000
H     -9.01300000     14.46800000      5.15100000
O     -9.33900000      0.17900000     -4.94800000
H     -9.60800000     -0.05400000     -5.83700000
H     -9.17200000      1.12100000     -4.98800000
O     15.33000000      6.27100000     -6.28200000
H     15.96300000      5.58900000     -6.50700000
H     14.65100000      6.19800000     -6.95300000
O     -0.80100000     13.38800000      3.96300000
H     -0.96000000     14.03200000      3.27400000
H     -1.25100000     13.74100000      4.73100000
O    -10.21300000    -12.16400000     -9.64300000
H     -9.29600000    -12.42800000     -9.56900000
H    -10.20300000    -11.21700000     -9.50200000
O      0.71800000    -13.50100000     -1.30000000
H      0.65300000    -12.61000000     -0.95600000
H      0.39700000    -13.43500000     -2.20000000
O     -1.15500000      8.32500000      1.98700000
H     -1.93800000      8.73700000      2.35200000
H     -0.53000000      8.31400000      2.71300000
O     -7.66800000     12.45800000      9.95600000
H     -7.26500000     13.09300000     10.54800000
H     -8.04100000     11.79400000     10.53600000
O     -8.70500000      0.20300000      2.92000000
H     -9.06900000      1.08800000      2.93000000
H     -7.75700000      0.33400000      2.95000000
O     -4.72900000     -7.35600000     12.63400000
H     -4.37100000     -7.60700000     11.78200000
H     -4.82900000     -8.18300000     13.10500000
O      4.04800000    -11.94100000     -0.93800000
H      4.90000000    -11.50400000     -0.96400000
H      3.41200000    -11.23100000     -1.01800000
O      6.65800000    -16.52100000      6.38100000
H      7.47600000    -16.33800000      6.84300000
H      6.54400000    -15.77500000      5.79100000
O     -7.59500000     -0.27700000     -2.25300000
H     -8.03900000      0.11900000     -1.50400000
H     -8.03800000     -1.11600000     -2.37900000
O     -9.05400000      6.61600000     -0.76000000
H     -8.75200000      5.73600000     -0.53500000
H     -9.88200000      6.71300000     -0.29000000
O     -7.94300000     -2.09200000     14.14900000
H     -8.58100000     -2.08000000     14.86300000
H     -8.40000000     -2.52400000     13.42700000
O     -1.64600000     -5.87400000     10.44400000
H     -1.24500000     -6.72400000     10.62600000
H     -1.83400000     -5.50800000     11.30700000
O      4.33100000      5.10000000    -12.80300000
H      5.20600000      4.75400000    -12.63000000
H      4.43400000      5.62700000    -13.59600000
O     -6.21500000     16.47500000     -1.76100000
H     -6.11700000     15.85700000     -1.03600000
H     -5.35100000     16.50100000     -2.17100000
O     -7.76400000     -1.93700000     -5.23800000
H     -7.04600000     -1.58600000     -5.76400000
H     -8.34500000     -1.18900000     -5.09600000
O      0.64100000     12.22800000     10.79900000
H      0.26500000     11.64800000     10.13700000
H      1.50000000     11.84900000     10.98800000
O      3.67800000    -12.57600000      3.30200000
H      3.54400000    -13.23500000      3.98300000
H      4.62700000    -12.45100000      3.27300000
O      0.08200000      5.36600000      6.88400000
H     -0.36900000      4.78900000      6.26700000
H      0.68600000      4.79000000      7.35200000
O     -7.83700000     -8.92900000     -1.73100000
H     -6.99200000     -9.31400000     -1.49900000
H     -8.47200000     -9.40100000     -1.19300000
O     10.24500000      6.03000000      7.08600000
H     10.01200000      5.15400000      7.39500000
H      9.47100000      6.56300000      7.26900000
O      7.75600000     -0.27400000      4.56300000
H      8.01700000      0.17300000      3.75700000
H      7.27600000     -1.04600000      4.26400000
O      7.67800000      7.66800000     13.55800000
H      8.00600000      7.62000000     12.66000000
H      6.83900000      7.20600000     13.53200000
O     -5.90600000     -3.25600000     15.35000000
H     -6.77300000     -3.00400000     15.03200000
H     -5.45300000     -3.58400000     14.57300000
O     -1.77900000      1.05000000      4.94200000
H     -2.38200000      0.87500000      5.66400000
H     -1.39000000      0.19900000      4.74300000
O     -2.34900000      3.64500000     15.83300000
H     -2.30900000      2.88800000     16.41700000
H     -2.61400000      4.37000000     16.39900000
O     -3.87300000      2.92400000      4.61000000
H     -3.79700000      3.15800000      3.68500000
H     -3.04100000      2.49900000      4.81900000
O      9.99400000      7.58800000      4.73000000
H     10.12600000      6.95700000      4.02300000
H     10.30900000      7.13900000      5.51400000
O     -8.86900000    -13.24000000      1.96100000
H     -9.64900000    -12.76700000      2.25000000
H     -8.58700000    -13.73100000      2.73300000
O      3.16100000      2.54100000    -13.17200000
H      3.11200000      2.60600000    -14.12500000
H      3.32900000      3.43700000    -12.87900000
O     -8.42200000     11.88900000     -2.81300000
H     -9.15300000     12.49500000     -2.92800000
H     -7.68100000     12.44800000     -2.57900000
O      0.77000000      8.91000000     14.88400000
H      0.24100000      8.16000000     14.61300000
H      0.23700000      9.35300000     15.54400000
O     -2.55700000      4.41100000      8.09000000
H     -1.93400000      4.35000000      8.81500000
H     -2.42500000      3.60400000      7.59300000
O      4.96800000     -7.35200000     -7.58000000
H      5.80600000     -7.63700000     -7.94500000
H      4.53200000     -6.90200000     -8.30400000
O      7.41700000    -10.44200000     -8.71100000
H      8.27100000    -10.79200000     -8.96400000
H      7.45000000     -9.52000000     -8.96800000
O     -1.02400000    -14.31300000     -3.84300000
H     -1.86800000    -13.92200000     -3.61800000
H     -0.48500000    -13.57400000     -4.12400000
O    -13.25000000      4.62100000     -1.41800000
H    -12.44800000      4.74700000     -1.92600000
H    -13.50200000      3.71400000     -1.58900000
O     -3.93700000      8.97700000     -8.29400000
H     -4.73000000      8.67200000     -7.85200000
H     -4.11300000      8.83900000     -9.22500000
O     -1.99600000     -7.17500000      6.98100000
H     -1.40200000     -6.43000000      7.07100000
H     -1.66800000     -7.81900000      7.60900000
O      7.74300000      0.16300000     -5.70800000
H      7.08500000      0.70200000     -5.26800000
H      7.49800000      0.19400000     -6.63300000
O     -5.32900000     -8.56200000    -14.64500000
H     -5.55500000     -9.28500000    -14.06000000
H     -5.04900000     -8.98800000    -15.45500000
O     -3.52800000    -16.13400000     -0.42100000
H     -2.72500000    -15.65300000     -0.22500000
H     -3.47400000    -16.32000000     -1.35900000
O      8.91900000    -12.57000000      8.85700000
H      8.86200000    -11.72900000      9.31000000
H      9.14500000    -13.19700000      9.54400000
O     -6.11900000     10.26400000     -4.60900000
H     -5.47800000     10.76400000     -4.10300000
H     -6.89300000     10.22900000     -4.04600000
O     15.26300000      2.59400000      2.66000000
H     15.41700000      3.53200000      2.76900000
H     15.65200000      2.38500000      1.81100000
O     -7.15100000     -5.37400000     -6.86400000
H     -7.12300000     -4.62700000     -7.46200000
H     -7.93600000     -5.22900000     -6.33600000
O      0.51800000      6.15300000     -0.11500000
H      0.30600000      6.35400000     -1.02700000
H     -0.30900000      5.85500000      0.26400000
O     -6.55700000     -3.14600000      5.27600000
H     -6.69700000     -3.98500000      5.71700000
H     -6.38800000     -3.38100000      4.36400000
O      5.80700000      7.26800000      9.85900000
H      5.33700000      8.10100000      9.81200000
H      5.19400000      6.62600000      9.50200000
O      4.70900000     -0.58200000     -8.93400000
H      4.10000000     -0.25500000     -9.59600000
H      5.42800000      0.05100000     -8.93700000
O     -8.30000000    -16.62400000      1.06900000
H     -8.88000000    -16.14300000      0.48000000
H     -7.47100000    -16.14600000      1.03100000
O     -6.03700000    -12.34400000      8.73900000
H     -5.76700000    -13.13900000      9.19700000
H     -5.26700000    -11.77600000      8.77100000
O    -10.54400000      0.32900000    -11.98400000
H    -11.40500000      0.15200000    -12.36100000
H    -10.18300000     -0.53700000    -11.79400000
O     -3.59000000     -8.44900000     10.31000000
H     -2.77700000     -8.16900000      9.89100000
H     -3.48100000     -9.39100000     10.43900000
O      5.10300000     16.55400000     -3.15400000
H      5.91100000     16.04300000     -3.10900000
H      4.94100000     16.66400000     -4.09100000
O      7.27800000     14.85200000     -5.14700000
H      7.12500000     13.93900000     -5.38900000
H      8.11300000     14.83900000     -4.67800000
O     -4.81700000     -8.41100000      6.65400000
H     -3.96100000     -7.99100000      6.73600000
H     -4.80100000     -8.82200000      5.78900000
O     -7.30000000     -4.11400000      2.44000000
H     -7.04300000     -3.21700000      2.22700000
H     -6.48000000     -4.54800000      2.67700000
O     -9.24500000      9.79100000     -0.94300000
H     -8.82200000      8.94200000     -0.81200000
H     -8.66300000     10.25800000     -1.54200000
O     -8.71500000     -6.13700000     -0.92900000
H     -8.69700000     -7.07700000     -0.74600000
H     -8.25300000     -6.04700000     -1.76200000
O     -7.61400000     10.41600000     -7.00500000
H     -7.04400000     10.25200000     -6.25400000
H     -7.68600000     11.37000000     -7.04600000
O    -11.14100000      7.17200000      0.99400000
H    -11.33900000      8.06500000      1.27400000
H    -11.98700000      6.72500000      1.00100000
O      3.93900000     -9.86500000      1.64600000
H      4.53000000     -9.61600000      2.35700000
H      4.15300000    -10.78100000      1.46800000
O     13.67400000     -3.70400000      3.52000000
H     13.90900000     -3.32000000      2.67600000
H     12.79200000     -4.05200000      3.38700000
O      2.00800000     -9.34400000     15.28300000
H      1.56400000     -9.81900000     15.98600000
H      2.06300000     -8.44300000     15.60000000
O     -6.64500000     12.97300000     -0.73700000
H     -5.90300000     12.83400000     -0.14800000
H     -7.35800000     13.25200000     -0.16200000
O    -11.84500000     10.09800000     -1.24900000
H    -12.29100000      9.54000000     -0.61200000
H    -10.91900000      9.87500000     -1.15700000
O     -6.08300000      1.08600000      2.05600000
H     -5.78600000      1.24300000      1.15900000
H     -5.44100000      1.53700000      2.60300000
O      2.23600000     -6.00400000     15.78600000
H      1.78500000     -6.27300000     16.58600000
H      1.56500000     -5.55600000     15.27100000
O      7.78700000     14.69100000      4.25100000
H      7.02300000     14.45900000      4.78000000
H      7.55300000     15.52700000      3.84700000
O      6.58600000      9.83600000      0.67300000
H      6.61000000      9.35000000     -0.15100000
H      7.50600000      9.96500000      0.90300000
O     -2.60500000    -12.91800000     -7.83300000
H     -2.25100000    -13.79400000     -7.99000000
H     -2.86600000    -12.60700000     -8.70000000
O    -16.82100000      0.02400000      5.04700000
H    -16.83100000      0.76100000      5.65800000
H    -17.58100000      0.17000000      4.48400000
O      2.35800000      4.12900000      2.77800000
H      1.45700000      4.42200000      2.91600000
H      2.84900000      4.93400000      2.61700000
O    -15.85800000     -0.12300000      1.44100000
H    -14.97300000     -0.24200000      1.09500000
H    -16.41300000     -0.06300000      0.66300000
O    -11.49600000      0.72100000      2.20100000
H    -10.73200000      0.30600000      2.60100000
H    -11.34100000      1.66000000      2.30300000
O     -2.77100000    -13.39300000      1.36100000
H     -2.18600000    -14.12100000      1.57300000
H     -2.24200000    -12.60900000      1.50800000
O     -0.95000000     -4.75600000      7.93700000
H     -0.96700000     -5.26400000      8.74800000
H     -1.32000000     -3.90700000      8.17800000
O     -2.78900000     10.63900000     -2.37000000
H     -3.62500000     11.08100000     -2.52100000
H     -2.98300000      9.71100000     -2.50300000
O      1.82500000      0.16500000    -13.78900000
H      1.38100000     -0.10700000    -12.98600000
H      2.28100000      0.97200000    -13.54900000
O      1.69000000      4.69100000     -3.32800000
H      1.31700000      4.59500000     -4.20400000
H      1.45100000      5.57900000     -3.06100000
O     -7.56600000     10.71100000      8.07000000
H     -7.67900000     11.33800000      8.78500000
H     -8.19600000     10.98900000      7.40600000
O     -3.21100000     -0.61300000    -10.03300000
H     -2.38300000     -0.97000000     -9.71300000
H     -3.09700000     -0.55500000    -10.98200000
O     -3.83700000      3.47800000     10.93000000
H     -2.93300000      3.34000000     10.64900000
H     -4.31000000      2.71400000     10.59900000
O    -12.39100000     -9.05600000      5.35300000
H    -12.07600000     -9.10900000      4.45100000
H    -13.31600000     -8.82400000      5.27000000
O     13.29300000     -4.98100000     -9.99900000
H     13.41200000     -4.45100000     -9.21100000
H     13.97800000     -5.64800000     -9.94400000
O     -0.36800000     -8.20100000     11.38500000
H     -0.92700000     -8.85900000     11.79700000
H      0.39700000     -8.69100000     11.08400000
O    -10.50800000      2.15600000      8.69200000
H    -10.57000000      2.18800000      9.64600000
H    -10.98200000      1.36000000      8.44800000
O     10.57700000     -4.70600000      8.71100000
H     10.30900000     -4.57000000      7.80200000
H     10.10000000     -4.03800000      9.20300000
O     14.86800000     -4.87900000      8.38000000
H     14.50700000     -5.72900000      8.63200000
H     15.66600000     -4.79300000      8.90100000
O     -5.79000000    -15.27600000      1.13800000
H     -5.24000000    -15.94800000      0.73600000
H     -5.17100000    -14.68000000      1.55800000
O     10.90100000     -2.89300000     -9.19400000
H     11.62900000     -2.33000000     -9.46000000
H     10.43500000     -2.38400000     -8.53100000
O      2.55500000    -12.64000000    -12.60100000
H      3.13500000    -11.87800000    -12.57800000
H      2.93300000    -13.20700000    -13.27300000
O     15.41200000      1.69300000      5.64400000
H     16.24900000      1.91600000      5.23400000
H     14.79600000      2.33700000      5.29400000
O     13.46700000     -6.91700000     -0.55100000
H     13.24900000     -6.43900000      0.24900000
H     13.63500000     -7.81200000     -0.25700000
O     -2.47500000      5.49900000     -5.26800000
H     -1.99900000      5.00500000     -5.93600000
H     -2.21500000      6.40900000     -5.41200000
O      4.90600000     -6.89700000    -10.95700000
H      5.69600000     -6.87600000    -11.49700000
H      4.38900000     -6.15100000    -11.26100000
O      9.34200000      5.22300000     13.47800000
H      8.59000000      4.72500000     13.15600000
H      9.04500000      6.13400000     13.47300000
O    -10.50800000     13.45300000     -3.68900000
H    -10.51100000     14.38900000     -3.89000000
H    -10.42500000     13.02500000     -4.54100000
O     16.35300000      2.63100000     -2.54600000
H     16.15300000      2.56200000     -1.61200000
H     17.25500000      2.32000000     -2.62100000
O    -13.00600000      7.33500000     -6.61700000
H    -12.79700000      6.44300000     -6.33700000
H    -13.76100000      7.23300000     -7.19700000
O    -11.54000000      8.23100000      4.13200000
H    -11.95500000      8.54200000      3.32700000
H    -10.61200000      8.15900000      3.91100000
O    -11.64400000     -4.78800000     -9.66400000
H    -10.74300000     -5.05500000     -9.48400000
H    -12.07100000     -5.58400000     -9.98200000
O     -8.84700000     -0.33900000      9.50900000
H     -8.81300000      0.61000000      9.62700000
H     -8.63600000     -0.47400000      8.58500000
O      9.49200000      3.66400000      5.06600000
H     10.17900000      4.24900000      5.38500000
H      9.05500000      3.35300000      5.85800000
O     12.08100000      3.48700000     12.41300000
H     11.53100000      2.99500000     11.80400000
H     11.46800000      3.84600000     13.05400000
O     -2.98300000     -3.35500000      6.12700000
H     -3.67000000     -2.76400000      5.81600000
H     -3.36000000     -3.77600000      6.89900000
O     12.74200000      4.67500000     -5.47900000
H     12.84500000      3.79500000     -5.11700000
H     13.54100000      5.13500000     -5.22000000
O      3.22300000    -14.19800000      5.77400000
H      2.50600000    -13.79800000      6.26600000
H      3.60800000    -14.82900000      6.38200000
O      8.13400000     -4.76000000     11.98000000
H      8.21900000     -5.37800000     11.25400000
H      8.73500000     -5.09200000     12.64800000
O     -2.48400000      9.09700000      5.82600000
H     -3.12500000      9.55300000      6.37200000
H     -2.89600000      8.25600000      5.62500000
O     -9.45600000      5.36000000     10.64400000
H     -9.02800000      5.85200000      9.94400000
H    -10.37800000      5.33300000     10.39000000
O     -4.85900000    -10.10500000      2.36400000
H     -5.49600000    -10.39200000      3.01700000
H     -4.99100000     -9.15900000      2.30000000
O      4.52700000     -1.08100000    -16.56600000
H      4.33100000     -0.80800000    -17.46200000
H      4.82600000     -0.28100000    -16.13200000
O     10.10800000      9.04300000     -4.35200000
H      9.23500000      9.43300000     -4.32200000
H     10.10200000      8.38800000     -3.65400000
O     -1.91200000     -2.48500000    -13.04100000
H     -1.22300000     -2.49800000    -13.70500000
H     -1.55300000     -2.99400000    -12.31400000
O      3.03000000      6.97300000     -8.50200000
H      3.95300000      6.95500000     -8.75400000
H      2.84300000      7.89800000     -8.34300000
O     17.60000000      5.65300000     -4.12100000
H     17.58000000      5.04100000     -4.85600000
H     16.68400000      5.74300000     -3.85900000
O     -1.36000000    -11.82400000      7.67000000
H     -0.67900000    -12.37500000      8.05400000
H     -1.29900000    -11.98700000      6.72900000
O     -7.97700000      3.84400000      0.31000000
H     -8.50200000      3.14200000     -0.07400000
H     -7.08500000      3.66600000      0.01200000
O    -10.26100000      5.45900000      2.89100000
H     -9.31400000      5.48500000      2.75600000
H    -10.59700000      6.19300000      2.37600000
O     -1.60100000      2.16500000    -10.44100000
H     -2.25400000      2.85700000    -10.33600000
H     -2.03800000      1.50300000    -10.97800000
O     -0.35900000      3.18600000      5.09700000
H     -0.90800000      2.40700000      5.00800000
H     -0.50700000      3.67700000      4.28900000
O     -4.39900000      6.77900000      0.60400000
H     -4.99600000      7.52100000      0.50900000
H     -4.53300000      6.47700000      1.50200000
O     -3.82600000      9.12900000     12.88700000
H     -3.96700000      8.32400000     12.38900000
H     -2.96600000      9.43900000     12.60200000
O    -14.76300000     -6.69000000     -2.93100000
H    -15.49500000     -6.09700000     -3.10000000
H    -14.02500000     -6.11200000     -2.74000000
O     -8.54600000      1.14200000     15.51800000
H     -8.60200000      0.71800000     14.66200000
H     -8.40500000      2.06800000     15.31800000
O    -14.38500000      1.58800000     -1.87100000
H    -14.95700000      2.33600000     -1.69500000
H    -14.98500000      0.85100000     -1.98500000
O     -4.59600000    -11.79300000     -0.15400000
H     -4.62800000    -10.84300000     -0.03600000
H     -4.08300000    -12.10900000      0.58900000
O      1.97200000    -15.88800000     -3.67300000
H      2.49500000    -15.39000000     -4.30200000
H      2.11400000    -15.44200000     -2.83800000
O     13.30700000      7.53000000     -4.13100000
H     12.99000000      7.71100000     -5.01700000
H     14.03900000      6.92600000     -4.25700000
O      3.39700000     10.62500000     -2.92000000
H      2.79000000     10.79200000     -3.64100000
H      4.26200000     10.81000000     -3.28700000
O      1.20800000      2.45700000    -10.08100000
H      0.25400000      2.38600000    -10.04100000
H      1.37300000      3.07100000    -10.79600000
O      6.89100000      3.01500000     -5.26300000
H      5.94500000      3.09000000     -5.38900000
H      7.00100000      2.93000000     -4.31600000
O     -0.31500000     11.12900000      0.08900000
H      0.59100000     11.01700000     -0.19900000
H     -0.81900000     10.53700000     -0.46900000
O      9.55400000      2.44000000     -6.92400000
H      8.92200000      2.01600000     -6.34500000
H      9.44400000      3.37600000     -6.75500000
O     -7.61100000    -10.61600000     10.04400000
H     -7.04900000    -11.10600000      9.44400000
H     -7.28000000     -9.71900000     10.00300000
O    -15.04500000      2.81700000      1.64700000
H    -14.31400000      2.21600000      1.50000000
H    -15.80300000      2.24600000      1.77500000
O     -8.11200000     -8.17700000      2.68800000
H     -8.36900000     -8.54200000      3.53500000
H     -8.88800000     -7.70600000      2.38500000
O    -14.03600000      1.98500000      9.41700000
H    -14.09200000      1.22600000      8.83600000
H    -13.79700000      1.61700000     10.26800000
O     -1.45100000     17.60800000      5.84300000
H     -1.63700000     16.70600000      5.58100000
H     -0.94300000     17.96800000      5.11600000
O     15.25200000     -9.44800000      4.15400000
H     15.54600000     -8.68800000      3.65300000
H     14.33100000     -9.26800000      4.34300000
O    -16.79500000     -1.69300000      7.72600000
H    -16.35300000     -1.93000000      6.91100000
H    -16.08600000     -1.57500000      8.35800000
O      5.19000000     13.37700000     -1.64900000
H      5.64200000     14.19200000     -1.86700000
H      5.08800000     13.40600000     -0.69800000
O     -3.60100000     -6.28800000     -9.38200000
H     -4.41900000     -6.44200000     -9.85500000
H     -3.05000000     -7.03800000     -9.60600000
O      2.08500000      2.48700000    -16.01300000
H      2.64600000      2.14100000    -16.70700000
H      1.27300000      1.98500000    -16.09000000
O      9.14500000      5.22000000     -9.40100000
H      8.36100000      4.88500000     -8.96500000
H      9.75700000      4.48400000     -9.39200000
O    -14.58000000      4.67200000      8.69400000
H    -14.30800000      3.76500000      8.83100000
H    -13.77000000      5.17800000      8.76500000
O     -5.30800000      4.74400000    -15.83400000
H     -6.10600000      4.48100000    -16.29300000
H     -5.47700000      4.52600000    -14.91700000
O      6.24000000    -10.43800000     -1.17700000
H      5.78700000     -9.94100000     -1.85800000
H      6.77900000     -9.78900000     -0.72500000
O     -1.16000000    -13.18200000     12.03100000
H     -0.82300000    -12.60900000     12.72000000
H     -2.11100000    -13.15100000     12.13800000
O     10.06300000     -7.12300000     -9.23500000
H      9.81500000     -6.43700000     -9.85400000
H     10.28400000     -6.65100000     -8.43100000
O    -15.26800000     -8.86300000      1.41900000
H    -14.83800000     -8.07000000      1.10000000
H    -14.91700000     -8.98800000      2.30100000
O     -1.94900000      2.21300000    -14.41400000
H     -2.35700000      2.86800000    -13.84600000
H     -1.87700000      2.64600000    -15.26500000
O     11.60300000     12.83700000      6.58700000
H     10.82800000     12.33700000      6.32900000
H     11.28700000     13.73500000      6.68400000
O      9.41800000     12.02700000      5.29700000
H      8.76700000     12.72400000      5.22700000
H      8.91200000     11.21800000      5.21900000
O      3.81800000     -3.58200000      6.45400000
H      4.46100000     -3.29800000      5.80600000
H      4.21800000     -3.37100000      7.29800000
O    -10.43200000     -0.64000000      5.88400000
H     -9.59900000     -0.72000000      6.35000000
H    -10.38500000     -1.30300000      5.19600000
O      8.13300000     -8.63900000     -0.68500000
H      8.11300000     -8.30300000     -1.58100000
H      8.00000000     -7.86500000     -0.13700000
O      5.08000000     -5.56400000      4.23300000
H      4.24700000     -5.60000000      3.76200000
H      4.85500000     -5.78900000      5.13500000
O      8.86700000     14.48800000      0.63400000
H      9.47200000     14.80700000      1.30400000
H      8.55300000     13.65000000      0.97400000
O     -3.80800000     -2.51200000      0.30700000
H     -3.06700000     -3.07300000      0.53500000
H     -4.54200000     -3.11600000      0.20100000
O     -6.10000000      4.58400000      4.56900000
H     -5.26900000      4.16000000      4.78400000
H     -6.74600000      4.13800000      5.11600000
O     -2.31100000      1.56700000      7.99900000
H     -2.90800000      0.87800000      8.28700000
H     -1.45500000      1.14000000      7.95600000
O      3.87000000     -6.87700000     13.39300000
H      3.23000000     -6.60000000     14.04900000
H      4.71900000     -6.73100000     13.81100000
O    -10.28800000     -4.58900000      6.66800000
H     -9.76500000     -4.68400000      7.46400000
H    -10.21800000     -3.66100000      6.44500000
O      6.07100000      7.98000000      4.38800000
H      5.39300000      8.38000000      3.84400000
H      6.38000000      7.23300000      3.87600000
O      7.56200000      7.13500000      6.81600000
H      7.07200000      7.23700000      7.63100000
H      6.93000000      7.34300000      6.12800000
O     -4.94500000     -6.67400000     -1.42500000
H     -5.48100000     -6.21700000     -0.77800000
H     -5.55800000     -6.90900000     -2.12100000
O     -4.67300000     -4.82700000      2.68300000
H     -4.75600000     -5.08000000      1.76400000
H     -3.73000000     -4.82600000      2.84700000
O     16.24300000      0.89600000      8.30200000
H     16.16200000      1.30800000      7.44200000
H     16.98800000      1.33800000      8.71000000
O    -12.73200000      0.36300000     -9.69900000
H    -12.26400000     -0.43700000     -9.93700000
H    -13.48000000      0.38900000    -10.29600000
O      6.65400000     -1.43300000    -11.82000000
H      7.41500000     -1.21000000    -11.28300000
H      6.35400000     -0.59400000    -12.16900000
O     -2.51600000     11.09800000     -6.43400000
H     -2.75800000     10.56500000     -7.19200000
H     -2.92900000     11.94600000     -6.59600000
O     12.24200000     -0.70200000    -10.43800000
H     13.16600000     -0.45300000    -10.41800000
H     11.78100000      0.06200000    -10.09100000
O      6.16500000    -14.55500000     -8.05500000
H      5.26900000    -14.25100000     -8.20000000
H      6.70400000    -13.97800000     -8.59700000
O     -0.88600000     -1.77300000      5.12900000
H     -1.58200000     -2.34300000      5.45700000
H     -0.09100000     -2.10200000      5.54700000
O     10.51300000     10.57800000     -1.14100000
H     11.11000000     10.89100000     -0.46100000
H      9.89900000     10.00800000     -0.67800000
O     -3.68100000    -16.60000000      7.61200000
H     -3.41500000    -15.98600000      6.92800000
H     -3.36400000    -16.20600000      8.42500000
O    -14.05100000      8.01500000     -1.68300000
H    -13.22600000      7.78100000     -2.10900000
H    -14.67800000      7.36700000     -2.00300000
O      3.59600000     15.49300000      6.28200000
H      3.25100000     16.32600000      5.96000000
H      3.97000000     15.07300000      5.50700000
O      5.30200000     -9.75300000      4.81900000
H      5.32200000    -10.65000000      5.15300000
H      4.92500000     -9.24000000      5.53400000
O      3.59800000      9.33100000     13.84300000
H      2.77000000      9.16600000     14.29400000
H      4.26600000      8.98400000     14.43400000
O     14.92100000     -7.86600000      8.16800000
H     14.87800000     -8.67000000      8.68700000
H     14.34800000     -8.03300000      7.42000000
O      6.82800000      2.84800000     -2.27300000
H      6.33000000      2.06900000     -2.02600000
H      6.36500000      3.57200000     -1.85100000
O      6.73900000      2.97800000      3.49200000
H      7.22000000      3.70300000      3.09300000
H      6.45400000      2.44300000      2.75200000
O     12.70700000      3.01800000      7.79200000
H     12.85300000      2.82100000      8.71800000
H     13.00300000      3.92300000      7.69100000
O      1.17900000     12.12700000      2.50000000
H      0.87800000     12.03200000      1.59600000
H      0.38900000     12.34500000      2.99400000
O      3.61500000      9.85000000     -9.28200000
H      3.99400000      9.24600000     -9.92100000
H      4.36500000     10.33500000     -8.93800000
O     -1.71500000    -16.80200000      4.44600000
H     -1.69800000    -17.75800000      4.38500000
H     -1.54200000    -16.50200000      3.55400000
O     -7.68200000    -11.93200000     -3.71200000
H     -7.67400000    -12.73300000     -4.23600000
H     -7.81300000    -12.23600000     -2.81400000
O     -6.36900000      7.73100000     -7.73900000
H     -7.13600000      8.02800000     -8.22900000
H     -6.12300000      6.90600000     -8.15600000
O     -3.03900000     12.76400000     12.37800000
H     -3.63700000     12.91800000     11.64600000
H     -3.17500000     11.84400000     12.60700000
O     -1.98700000     -2.46100000      9.03300000
H     -2.33800000     -1.82200000      8.41300000
H     -1.17500000     -2.06500000      9.35100000
O     -5.17900000     -8.00900000    -11.43400000
H     -5.52800000     -8.87100000    -11.20600000
H     -5.95100000     -7.44500000    -11.48600000
O    -12.02700000      6.88200000     10.49700000
H    -12.00900000      6.54200000      9.60200000
H    -12.62200000      7.63100000     10.45600000
O     -1.70000000      0.30100000     15.94700000
H     -0.77400000      0.07300000     16.03000000
H     -1.90000000      0.78500000     16.74700000
O     -7.61800000     10.58500000      2.05500000
H     -7.69100000     11.46800000      1.69300000
H     -7.09500000     10.69400000      2.84900000
O      3.20100000      1.11400000     10.94300000
H      2.68100000      1.91800000     10.96000000
H      3.58700000      1.09700000     10.06700000
O     -6.43500000      0.59500000     -6.13000000
H     -6.74100000      1.32800000     -6.66500000
H     -5.84300000      0.11000000     -6.70500000
O     -7.27100000      7.72300000    -13.58300000
H     -7.43100000      8.29500000    -12.83200000
H     -8.13900000      7.41100000    -13.83700000
O     12.98900000      0.14200000     12.60200000
H     13.12700000     -0.15700000     13.50100000
H     12.85000000     -0.66200000     12.10100000
O     -8.81300000      0.38600000      0.08800000
H     -8.69000000      0.37400000      1.03700000
H     -9.65800000     -0.04200000     -0.05000000
O     15.30600000     -6.16300000      4.15000000
H     14.59500000     -6.72800000      3.84900000
H     14.94600000     -5.27700000      4.09900000
O     -1.24600000    -10.38800000     -2.61500000
H     -1.85900000    -11.10700000     -2.46000000
H     -1.12800000     -9.98500000     -1.75500000
O      6.13700000     -5.38500000    -15.03300000
H      5.93800000     -4.84100000    -14.27000000
H      5.58100000     -5.03300000    -15.72900000
O      8.96300000     10.12500000    -10.34400000
H      9.76800000      9.75600000    -10.70700000
H      8.31300000     10.01400000    -11.03800000
O     16.27500000     -2.55900000     -7.85800000
H     15.80100000     -2.78600000     -7.05800000
H     17.10400000     -3.03300000     -7.78800000
O      2.82700000     -4.50900000     -1.31600000
H      3.57400000     -3.92500000     -1.18700000
H      3.21600000     -5.37800000     -1.41600000
O     12.83000000    -12.74300000      3.94200000
H     13.02200000    -13.27800000      4.71200000
H     11.94900000    -13.00800000      3.68000000
O    -12.00100000     -6.98500000     -4.74600000
H    -12.79000000     -7.50800000     -4.89100000
H    -11.37800000     -7.59500000     -4.35200000
O     -2.10400000     14.72400000      5.93300000
H     -1.74900000     15.07100000      6.75200000
H     -2.90100000     14.26200000      6.19500000
O      1.40000000      2.89900000      7.29500000
H      0.91700000      2.08400000      7.42700000
H      1.74000000      2.83500000      6.40200000
O     -5.99900000     -0.77200000     12.95000000
H     -6.74700000     -1.23900000     13.32300000
H     -5.73700000     -0.15500000     13.63300000
O     -0.93100000     -7.85100000     15.65500000
H     -1.22600000     -7.25800000     16.34600000
H     -1.73800000     -8.19700000     15.27500000
O     -1.73500000     -8.95100000    -15.20700000
H     -2.27900000     -8.91800000    -15.99300000
H     -1.99000000     -9.76600000    -14.77300000
O    -11.71400000     -5.98700000     -1.58200000
H    -11.95100000     -5.32800000     -2.23300000
H    -10.84700000     -5.72000000     -1.27500000
O    -11.22700000    -12.93700000     -1.82800000
H    -11.19500000    -13.05900000     -2.77700000
H    -12.12400000    -12.65200000     -1.65300000
O     -3.88900000     13.67800000     -7.02400000
H     -3.71600000     14.55300000     -7.37100000
H     -4.73400000     13.75900000     -6.58200000
O      8.91800000     10.97600000     10.78600000
H      9.63300000     11.07300000     11.41500000
H      9.32100000     10.55200000     10.02800000
O    -11.24300000      6.24500000     -8.84000000
H    -11.77500000      6.09600000     -9.62100000
H    -11.83900000      6.66800000     -8.22100000
O     -4.79800000      0.19200000     -0.43300000
H     -5.20200000     -0.21700000     -1.19800000
H     -4.00800000     -0.32400000     -0.27400000
O    -13.51900000    -11.69400000     -1.17400000
H    -13.64900000    -11.43500000     -0.26200000
H    -13.60700000    -10.88100000     -1.67000000
O     -7.89100000      9.45000000    -11.50300000
H     -8.28600000      9.13900000    -10.68900000
H     -8.36500000     10.25600000    -11.70700000
O      0.96100000    -13.69700000      7.81100000
H      1.30400000    -14.07700000      8.62000000
H      0.47300000    -14.41100000      7.40000000
O     -4.33500000     13.40300000      6.74200000
H     -4.29000000     12.90500000      7.55900000
H     -4.80900000     14.20100000      6.97400000
O     -0.84200000     -1.60700000     -8.74000000
H     -1.00200000     -2.23000000     -8.03100000
H      0.04600000     -1.28700000     -8.58200000
O      2.23500000    -14.64900000     10.01600000
H      2.72100000    -14.56000000     10.83500000
H      2.77400000    -15.23000000      9.47900000
O      4.78300000    -11.82600000      6.45500000
H      3.93400000    -11.50100000      6.75600000
H      5.11500000    -12.34200000      7.18900000
O     -5.53700000      5.19500000     -4.77600000
H     -5.45800000      5.40100000     -3.84500000
H     -5.26600000      5.99800000     -5.22200000
O     -4.09700000    -18.25200000      1.08200000
H     -3.34400000    -18.84000000      1.02800000
H     -3.81100000    -17.45400000      0.63800000
O     11.85200000      8.32600000     -6.60100000
H     11.07000000      8.23300000     -7.14600000
H     11.55300000      8.81400000     -5.83400000
O      0.74500000     -3.91500000     13.74600000
H      1.44100000     -3.73200000     13.11500000
H      0.60100000     -4.85900000     13.67800000
O     10.22400000    -12.40900000      3.54000000
H      9.82600000    -13.27800000      3.49400000
H     10.12700000    -12.15000000      4.45600000
O     -8.58800000      2.40600000    -15.36100000
H     -8.88600000      3.31500000    -15.33700000
H     -8.19500000      2.30600000    -16.22800000
O     -3.76800000    -11.03500000      8.79300000
H     -2.97000000    -11.48800000      8.51900000
H     -3.79100000    -10.24300000      8.25700000
O      3.16300000      6.82400000      0.97000000
H      2.90100000      7.67500000      1.32100000
H      2.35000000      6.44000000      0.64200000
O     -1.80400000     -5.10800000      4.21300000
H     -1.05000000     -5.62400000      4.49700000
H     -2.06500000     -4.61600000      4.99200000
O     -2.46700000     -8.06700000    -11.39100000
H     -3.40900000     -8.01200000    -11.54800000
H     -2.07200000     -7.92800000    -12.25200000
O     -0.08600000    -11.44400000     -7.31800000
H      0.45800000    -11.14000000     -8.04400000
H     -0.71700000    -12.03800000     -7.72400000
O     -2.89700000    -14.75300000      5.84200000
H     -2.53400000    -15.40300000      5.24100000
H     -2.26700000    -14.03300000      5.82700000
O      3.01000000     -2.61800000    -11.75300000
H      3.24200000     -2.10700000    -12.52800000
H      3.12500000     -2.01000000    -11.02200000
O      7.57500000     -5.63500000      3.45000000
H      6.64400000     -5.83300000      3.35500000
H      7.85200000     -6.14400000      4.21200000
O     -0.01300000     -6.45800000     13.39000000
H     -0.05600000     -6.84300000     12.51500000
H     -0.26200000     -7.17100000     13.97800000
O      8.08000000     12.46400000      2.28800000
H      8.09800000     13.10100000      3.00200000
H      8.39500000     11.65200000      2.68300000
O    -10.42700000     -0.45300000    -15.38400000
H    -10.70600000      0.43500000    -15.61000000
H     -9.52500000     -0.35100000    -15.08200000
O      7.80700000     -0.39600000    -15.48000000
H      8.49300000     -0.41700000    -16.14700000
H      7.88200000     -1.23900000    -15.03300000
O     -4.01500000     -0.44900000      8.43700000
H     -4.43500000      0.11000000      9.09100000
H     -4.73300000     -0.74200000      7.87600000
O      6.62200000     -2.56500000     13.65200000
H      6.48700000     -3.45700000     13.33200000
H      7.50800000     -2.57200000     14.01400000
O      9.96100000      7.62400000     -8.38000000
H      9.53200000      6.86800000     -8.78100000
H     10.22900000      8.16800000     -9.12000000
O     12.35400000      7.57500000      9.74200000
H     11.94500000      6.71700000      9.85700000
H     12.58700000      7.85000000     10.62900000
O     -1.06800000     14.04000000     -6.95300000
H     -1.99700000     13.82500000     -6.87400000
H     -0.83600000     13.77400000     -7.84300000
O      2.00100000    -10.24300000     -1.61400000
H      1.44400000    -10.03600000     -0.86300000
H      1.44900000    -10.78400000     -2.17900000
O      5.26200000      1.88200000     15.54700000
H      4.51400000      2.03000000     14.96800000
H      5.42100000      0.93900000     15.49700000
O      4.55900000     -4.26400000    -16.84300000
H      3.77700000     -4.24900000    -16.29100000
H      4.65600000     -3.36100000    -17.14500000
O     -7.52500000      2.12000000     -8.40900000
H     -8.42400000      1.94100000     -8.68400000
H     -6.98300000      1.63700000     -9.03300000
O     13.86500000      5.74000000     -1.34000000
H     13.76200000      6.68700000     -1.24900000
H     14.32700000      5.47100000     -0.54600000
O     -8.47800000     11.47800000      5.01000000
H     -7.90100000     10.71500000      4.97000000
H     -9.21600000     11.19200000      5.54800000
O      2.57200000     11.13000000     -0.03000000
H      3.22200000     11.66800000      0.42200000
H      2.95700000     10.96300000     -0.89000000
O      8.49900000      4.41800000     10.05500000
H      8.75300000      3.98100000      9.24300000
H      7.65000000      4.03500000     10.27700000
O     13.17900000     -1.03700000     -7.30900000
H     12.75000000     -0.29600000     -6.88100000
H     14.08800000     -0.75700000     -7.41700000
O    -12.84000000      9.01400000     -4.55900000
H    -11.90100000      9.19600000     -4.53700000
H    -12.92400000      8.25700000     -5.14000000
O      7.70500000    -10.10500000    -12.46400000
H      8.20500000    -10.48000000    -11.73900000
H      8.25600000    -10.24600000    -13.23400000
O     11.16200000      3.78000000    -12.26000000
H     11.26900000      3.68200000    -11.31400000
H     10.79000000      2.94700000    -12.54700000
O     13.04600000      5.86500000      6.98100000
H     12.25200000      6.32900000      7.24600000
H     12.95100000      5.74700000      6.03600000
O     -7.18500000      2.43200000     12.02800000
H     -7.14100000      2.92400000     12.84800000
H     -7.72700000      1.67000000     12.23400000
O    -12.74600000     -8.54900000     -8.57500000
H    -12.92300000     -8.16500000     -7.71600000
H    -12.87700000     -7.82800000     -9.19100000
O     13.26700000     -7.00100000      2.34300000
H     12.47100000     -7.13400000      2.85800000
H     13.50400000     -7.87600000      2.03800000
O     -9.21500000     -5.31400000     -8.82900000
H     -8.71100000     -4.50000000     -8.84800000
H     -8.56500000     -5.99200000     -8.64600000
O      2.43200000      8.26900000    -13.58700000
H      1.54600000      8.51800000    -13.85100000
H      2.49800000      7.34200000    -13.81700000
O      2.30100000    -11.31500000      7.69700000
H      1.68500000    -11.02300000      7.02500000
H      2.08500000    -12.23800000      7.83400000
O     -6.31200000     -8.41100000      9.36400000
H     -6.46400000     -8.04900000      8.49100000
H     -5.36100000     -8.38400000      9.47300000
O    -12.04700000     -2.18100000    -10.87400000
H    -11.86900000     -3.08000000    -10.59800000
H    -12.13400000     -2.23500000    -11.82600000
O     -1.62800000     -3.78500000     15.45700000
H     -2.36400000     -3.21800000     15.22700000
H     -1.25200000     -4.04200000     14.61400000
O     -9.73200000     -0.45300000     -7.50000000
H     -9.31300000      0.03400000     -8.20900000
H    -10.66900000     -0.38900000     -7.68600000
O     -0.27200000    -11.19200000      0.42400000
H     -1.10700000    -10.88500000      0.77600000
H      0.17600000    -11.58100000      1.17600000
O      6.04700000     -3.71000000     -4.50500000
H      6.40600000     -4.25900000     -5.20200000
H      6.66700000     -3.80500000     -3.78200000
O      9.92600000     -5.05800000    -13.98100000
H     10.33400000     -5.46600000    -13.21800000
H     10.08000000     -5.67700000    -14.69500000
O     10.46800000      1.33800000     -9.21700000
H     10.34100000      1.68500000     -8.33400000
H     10.10000000      2.00800000     -9.79300000
O      9.24300000      2.19400000      0.90300000
H      9.69400000      1.46000000      0.48700000
H      9.43400000      2.09500000      1.83600000
O      8.92500000     -0.55300000    -10.34800000
H      9.74700000     -0.10200000    -10.15800000
H      8.76200000     -1.09100000     -9.57400000
O     -9.39200000      2.68700000     -6.44200000
H     -8.66100000      2.70900000     -7.05900000
H     -9.13100000      3.28200000     -5.74000000
O     -5.37400000      3.09200000     -0.43800000
H     -5.22400000      2.19800000     -0.74600000
H     -4.74200000      3.62100000     -0.92400000
O      0.04100000    -17.98700000     -2.79900000
H      0.68600000    -17.42000000     -3.22300000
H     -0.30800000    -18.52500000     -3.50900000
O     -0.96900000    -15.27900000      2.43800000
H     -0.09700000    -15.32500000      2.83100000
H     -0.83600000    -15.54600000      1.52800000
O      0.20300000     -3.42800000    -15.03300000
H      0.29400000     -4.38000000    -15.07400000
H      1.09400000     -3.09700000    -15.15100000
O      7.08500000    -12.99900000    -10.25900000
H      7.67200000    -12.47700000    -10.80600000
H      6.48900000    -12.35900000     -9.87000000
O    -12.73200000     -4.98400000      2.94900000
H    -12.92400000     -4.10400000      2.62700000
H    -13.25800000     -5.06900000      3.74400000
O     -3.30200000     -9.62000000     -7.28600000
H     -2.75100000     -9.23800000     -6.60300000
H     -3.27400000    -10.56200000     -7.11700000
O      4.06900000     -1.82700000     10.04300000
H      4.50300000     -1.26200000     10.68300000
H      3.47800000     -1.24300000      9.56900000
O    -11.43800000     -3.75400000     -3.21800000
H    -11.40500000     -2.81200000     -3.05300000
H    -10.52800000     -4.04300000     -3.14200000
O      5.06300000     -0.73600000     15.07200000
H      5.70700000     -1.37800000     14.77400000
H      4.40200000     -1.25500000     15.53100000
O      9.22300000     -8.78300000     12.46600000
H      8.78500000     -8.65300000     13.30700000
H      9.17500000     -7.92900000     12.03600000
O      4.84600000     -8.99900000     -3.34400000
H      4.06200000     -9.51700000     -3.52700000
H      5.38700000     -9.10000000     -4.12700000
O     14.76600000     -6.24000000     -7.46000000
H     14.40200000     -5.39200000     -7.71500000
H     14.50700000     -6.34700000     -6.54500000
O     12.89200000      5.91700000     -8.28600000
H     12.34400000      6.70100000     -8.23700000
H     12.61900000      5.38700000     -7.53800000
O     -1.18600000      9.98200000     12.71400000
H     -0.83300000     10.34300000     13.52700000
H     -0.47100000     10.06700000     12.08300000
O      0.86100000     -0.01000000     16.41200000
H      1.45800000      0.70900000     16.61900000
H      0.95100000     -0.13300000     15.46700000
O     -2.45700000      4.98500000     -2.18100000
H     -2.83000000      4.27000000     -2.69600000
H     -2.54100000      5.75500000     -2.74400000
O      7.55900000    -10.04300000      7.18400000
H      7.18300000    -10.15100000      8.05700000
H      6.93900000    -10.48100000      6.60000000
O    -12.94600000      5.20500000    -11.06800000
H    -13.03500000      4.53000000    -11.74100000
H    -13.29900000      5.99700000    -11.47400000
O     -6.03100000     -9.93500000     -4.20500000
H     -6.77700000    -10.53200000     -4.14100000
H     -5.26500000    -10.49400000     -4.07100000
O     -3.80800000    -13.02200000     -5.29600000
H     -4.13400000    -13.92000000     -5.24000000
H     -3.42700000    -12.96000000     -6.17200000
O    -14.50000000      0.81000000      3.78900000
H    -14.78600000      0.39300000      2.97600000
H    -15.03700000      0.40400000      4.46900000
O      1.66900000     15.61500000     -7.37400000
H      0.87900000     16.14000000     -7.51000000
H      1.34600000     14.77900000     -7.04000000
O      6.38200000     -3.29800000      7.93600000
H      6.24900000     -2.37500000      7.71900000
H      7.27900000     -3.48300000      7.65700000
O     -3.48800000     17.43700000     -1.72800000
H     -3.53300000     18.03100000     -2.47700000
H     -3.68900000     17.98800000     -0.97200000
O    -16.62300000      2.17600000      7.23100000
H    -15.68600000      1.98400000      7.18500000
H    -16.66900000      3.12900000      7.30200000
O      9.00100000    -11.49600000     -3.63000000
H      8.54700000    -11.90100000     -2.89200000
H      8.32700000    -10.98200000     -4.07400000
O      9.23000000     -6.61000000     -2.80900000
H      8.87300000     -6.52600000     -3.69300000
H      9.14800000     -5.73400000     -2.43300000
O     -0.12300000      7.86000000      4.46500000
H      0.76600000      8.16400000      4.64800000
H     -0.66500000      8.29400000      5.12400000
O     -2.57000000     -3.60200000     11.77600000
H     -2.53100000     -2.67000000     11.99100000
H     -2.37400000     -3.64000000     10.84000000
O      2.28500000     -2.14900000      4.20600000
H      1.37800000     -1.92900000      4.42300000
H      2.21700000     -2.92700000      3.65300000
O    -11.92400000    -10.07300000     -5.16900000
H    -11.02500000    -10.04800000     -4.84100000
H    -11.89100000     -9.59800000     -5.99900000
O      5.28300000      3.86600000     17.24400000
H      5.53700000      3.29100000     16.52200000
H      5.91100000      4.58700000     17.20800000
O     -7.23800000     -6.06400000    -11.52900000
H     -7.03400000     -5.30300000    -10.98600000
H     -7.62600000     -5.69600000    -12.32200000
O      7.68600000    -16.18200000     -2.22000000
H      8.46000000    -15.69400000     -1.93800000
H      8.02600000    -16.83800000     -2.82900000
O     -8.52700000      8.83200000     -9.07100000
H     -8.23000000      9.41300000     -8.37100000
H     -9.35900000      8.48100000     -8.75500000
O      6.56700000     -5.22300000     -6.57500000
H      6.37000000     -5.55600000     -7.45100000
H      7.24800000     -5.80900000     -6.24400000
O      4.71200000      5.21300000     -0.45400000
H      4.19000000      5.56100000      0.26800000
H      4.35000000      4.34200000     -0.61400000
O    -13.00600000     -0.07000000      6.50000000
H    -13.13300000      0.81300000      6.15300000
H    -12.09100000     -0.27400000      6.31000000
O      0.55900000     16.94300000     -1.15600000
H      1.36200000     16.51800000     -1.45700000
H      0.27600000     17.47300000     -1.90100000
O      3.56700000      4.46500000     10.92300000
H      4.01000000      4.57000000     10.08100000
H      3.47500000      5.35600000     11.25900000
O     -5.02200000     11.88000000     -2.85100000
H     -5.65000000     12.21800000     -2.21300000
H     -4.64200000     12.66300000     -3.25000000
O     -6.62200000    -10.68000000    -10.86900000
H     -6.22300000    -10.34700000    -10.06500000
H     -7.04800000    -11.49500000    -10.60500000
O     -1.35900000     -2.38500000    -17.23900000
H     -1.91200000     -1.88200000    -16.64100000
H     -0.90300000     -3.00900000    -16.67400000
O    -16.02800000      6.17100000     -2.43800000
H    -15.89100000      5.36400000     -1.94200000
H    -16.96000000      6.36300000     -2.33100000
O      1.63100000     11.97400000     -4.79200000
H      1.80300000     12.91300000     -4.86000000
H      0.93100000     11.90500000     -4.14300000
O     -3.79000000      2.39000000     -3.15700000
H     -4.31700000      1.64800000     -3.45300000
H     -3.02500000      2.38500000     -3.73400000
O      4.41900000      9.40900000    -11.65400000
H      4.28900000     10.34500000    -11.50400000
H      4.01800000      9.24500000    -12.50700000
O      9.26700000     -2.82200000     10.35300000
H      8.78200000     -2.05100000     10.05800000
H      8.73300000     -3.18400000     11.06000000
O     13.46500000     -9.34300000     -4.76200000
H     13.70200000     -8.44400000     -4.98800000
H     13.91100000     -9.50600000     -3.93100000
O     -5.70900000     11.88000000     -9.97800000
H     -5.42600000     10.96700000     -9.94900000
H     -6.46000000     11.91700000     -9.38600000
O    -17.62600000     -2.10400000      2.41600000
H    -16.69500000     -1.88400000      2.45600000
H    -17.97700000     -1.53600000      1.73000000
O     -5.36800000      8.34100000     15.32100000
H     -5.08600000      9.09800000     15.83500000
H     -5.10700000      8.55000000     14.42400000
O     -4.90600000     14.55700000     -9.45000000
H     -5.08900000     13.63000000     -9.60700000
H     -5.75100000     14.92900000     -9.20100000
O     -4.32400000     10.46300000      1.82100000
H     -3.80700000     11.26400000      1.74100000
H     -4.85700000     10.59900000      2.60500000
O     -6.92100000     -8.44500000     -6.37500000
H     -6.66400000     -8.92900000     -5.59100000
H     -6.78600000     -7.52600000     -6.14500000
O     -8.69400000      0.35800000     12.84400000
H     -9.25000000     -0.17900000     13.40900000
H     -8.42200000     -0.23400000     12.14300000
O     12.02600000     12.70700000      1.98700000
H     12.77400000     13.00100000      2.50700000
H     11.62700000     12.01400000      2.51200000
O     13.94200000     10.59900000     -4.73800000
H     13.74600000      9.75300000     -4.33500000
H     14.78300000     10.46600000     -5.17600000
O      5.04300000    -16.54300000     -5.40800000
H      5.26700000    -17.25400000     -4.80700000
H      4.94400000    -15.77600000     -4.84500000
O     10.35400000     -7.70100000      2.65900000
H     10.09800000     -7.90900000      3.55800000
H     10.45000000     -8.55300000      2.23400000
O     -2.20600000    -10.53300000      2.15800000
H     -1.94700000     -9.80900000      2.72800000
H     -3.15800000    -10.46200000      2.09900000
O     -7.49100000    -13.19300000     -9.70600000
H     -7.14400000    -13.64200000    -10.47700000
H     -7.27200000    -13.77000000     -8.97400000
O      6.30100000      6.56000000     -2.36100000
H      6.03700000      6.31600000     -3.24800000
H      5.54700000      6.33500000     -1.81600000
O     -0.32900000      0.96800000     12.30000000
H      0.01900000      0.19300000     12.74200000
H     -0.24200000      1.67000000     12.94400000
O     -1.84200000     -5.46200000     -7.33100000
H     -2.55500000     -5.70000000     -6.73800000
H     -2.13400000     -5.76500000     -8.19100000
O     10.60300000      9.62800000      8.95900000
H     10.95700000      8.73900000      8.95000000
H     11.37100000     10.19100000      9.06000000
O     -8.16800000     -8.10800000      6.61800000
H     -8.52700000     -8.80400000      6.06800000
H     -8.17500000     -8.47400000      7.50300000
O     -8.45800000     -2.26900000    -12.61200000
H     -8.27900000     -1.41400000    -13.00300000
H     -7.93500000     -2.88200000    -13.12800000
O     15.37500000      9.03100000      0.44800000
H     14.46200000      9.05900000      0.73500000
H     15.65900000      9.94500000      0.46400000
O      0.24300000      5.53300000     -8.55600000
H      0.94100000      5.73200000     -9.17900000
H     -0.48700000      6.08900000     -8.82800000
O      1.49300000    -10.06700000      9.99800000
H      1.93100000    -10.48200000      9.25500000
H      1.46800000    -10.74700000     10.67200000
O     13.87800000      9.28500000      5.35100000
H     14.44600000      8.52600000      5.21400000
H     13.99000000      9.50400000      6.27600000
O      7.18800000      6.80800000     -6.17300000
H      7.27500000      5.93200000     -5.79600000
H      8.08800000      7.08700000     -6.34200000
O     -3.03600000      6.20100000     -8.41700000
H     -3.22500000      7.11400000     -8.20400000
H     -3.72900000      5.70500000     -7.98200000
O      8.79500000     -6.67000000     10.18400000
H      8.27500000     -6.85600000      9.40300000
H      9.58300000     -6.24000000      9.85100000
O      0.61800000      8.07000000     -5.47200000
H      1.50400000      8.04400000     -5.10900000
H      0.61300000      8.84300000     -6.03600000
O     -1.06400000    -14.99000000     -8.06300000
H     -0.65600000    -15.29400000     -7.25200000
H     -1.07400000    -15.76200000     -8.62900000
O    -13.99900000      4.06400000     -6.40300000
H    -13.22400000      3.51800000     -6.53800000
H    -14.05000000      4.60600000     -7.19100000
O     -4.58600000     -3.12000000    -12.48700000
H     -3.66600000     -2.88200000    -12.60400000
H     -4.82700000     -3.55200000    -13.30600000
O     -1.56000000    -12.51800000    -11.61300000
H     -1.88800000    -12.12400000    -10.80500000
H     -2.29500000    -12.46000000    -12.22400000
O     -4.97700000      7.77100000     -5.13500000
H     -4.06000000      7.88400000     -5.38500000
H     -5.32100000      8.66300000     -5.08200000
O     -1.15200000      7.29600000     13.77900000
H     -1.55300000      7.47800000     14.62900000
H     -1.16300000      8.13800000     13.32400000
O      1.13700000      4.31100000     -5.89100000
H      0.39800000      3.84300000     -6.27800000
H      1.34200000      4.99900000     -6.52400000
O    -14.15700000     -2.71700000     -8.99000000
H    -13.61600000     -3.49600000     -8.86500000
H    -13.70100000     -2.21400000     -9.66400000
O      5.67300000     -7.28400000      0.48500000
H      5.80600000     -7.83200000      1.25800000
H      5.77700000     -6.38800000      0.80500000
O      3.47500000    -14.54300000     -1.41300000
H      3.84000000    -13.68700000     -1.18600000
H      2.59100000    -14.53000000     -1.04700000
O      7.20700000     -3.00600000      4.17000000
H      7.10900000     -3.95800000      4.18600000
H      6.85900000     -2.74300000      3.31800000
O    -10.77400000      3.71000000     -9.66600000
H    -10.20000000      4.41300000     -9.36300000
H    -11.65700000      4.07500000     -9.59600000
O      6.94500000    -10.32000000     -5.46500000
H      6.55600000    -11.19400000     -5.42600000
H      7.09200000    -10.16500000     -6.39700000
O    -13.26000000     12.08200000      0.39400000
H    -12.64200000     12.76200000      0.12300000
H    -12.84300000     11.26100000      0.13200000
O     -0.03000000    -15.95100000     -5.67400000
H     -0.51100000    -15.31700000     -5.14300000
H      0.87300000    -15.89000000     -5.36200000
O     -6.66300000     -7.37600000     -3.59400000
H     -7.18000000     -7.99300000     -3.07600000
H     -6.18100000     -7.92700000     -4.21100000
O      1.67100000    -10.98800000      4.84100000
H      1.11000000    -10.60900000      4.16400000
H      2.38600000    -11.39900000      4.35500000
O    -11.00000000    -10.86900000      2.49100000
H    -11.83000000    -11.10000000      2.07300000
H    -10.57500000    -10.28000000      1.86700000
O     -9.96200000      3.42500000      6.18700000
H    -10.46700000      4.20200000      5.94700000
H    -10.29800000      3.17700000      7.04800000
O      8.37500000      3.67800000     16.11600000
H      9.18600000      4.15600000     16.28800000
H      8.29700000      3.67600000     15.16200000
O     14.51800000     -2.36200000     -2.80200000
H     13.57700000     -2.46600000     -2.94300000
H     14.69400000     -2.84400000     -1.99400000
O    -13.46300000    -11.63700000      1.82600000
H    -13.69600000    -12.56300000      1.75800000
H    -14.30300000    -11.17800000      1.83300000
O      6.32800000     -0.36000000     -0.20200000
H      5.91800000      0.21100000     -0.85100000
H      7.23200000     -0.45600000     -0.50400000
O     -4.57500000     12.19600000      9.57100000
H     -4.99400000     11.34400000      9.68500000
H     -5.30300000     12.81100000      9.47900000
O    -14.53000000    -10.72500000     -4.68400000
H    -15.02900000     -9.93700000     -4.46900000
H    -13.61400000    -10.45200000     -4.62400000
O      9.24200000     -1.76000000     -3.62900000
H      8.73800000     -1.32500000     -4.31600000
H      9.39100000     -1.07900000     -2.97300000
O     13.73200000      1.91100000     -1.06700000
H     13.90500000      2.21200000     -1.95900000
H     14.44400000      2.28400000     -0.54600000
O      6.09000000     -3.15100000     -8.61700000
H      5.67700000     -2.47300000     -9.15300000
H      5.79600000     -2.96300000     -7.72600000
O     -0.78300000    -15.66800000     -0.30800000
H     -0.44900000    -16.27000000     -0.97300000
H     -0.37300000    -14.82800000     -0.51800000
O      0.07900000     -1.02900000     10.15800000
H     -0.32000000     -0.54300000     10.88100000
H      1.00500000     -0.79000000     10.19200000
O      9.24700000    -14.85300000      3.88000000
H     10.05500000    -15.11100000      4.32400000
H      8.55300000    -15.28800000      4.37500000
O     -2.34100000      8.55700000     -5.41500000
H     -2.38100000      9.50400000     -5.55000000
H     -1.42200000      8.33400000     -5.56300000
O     -1.25400000      8.51500000     -0.68600000
H     -1.25000000      8.43800000      0.26800000
H     -2.14900000      8.29100000     -0.94000000
O      7.20700000    -10.54000000      9.86900000
H      6.70500000    -11.26200000     10.24600000
H      7.15400000     -9.84400000     10.52500000
O     -8.09700000    -14.23400000     -5.04900000
H     -8.69100000    -14.85200000     -4.62300000
H     -8.49800000    -14.06400000     -5.90100000
O      6.16200000     10.46300000     10.20300000
H      5.95700000     10.39300000     11.13600000
H      7.11800000     10.51900000     10.17200000
O     -3.63300000      8.02700000     -2.34800000
H     -4.46100000      7.70400000     -1.99300000
H     -3.70800000      7.89000000     -3.29200000
O     -5.20200000      0.02800000    -13.71900000
H     -4.83300000     -0.83300000    -13.91700000
H     -4.46600000      0.52900000    -13.36700000
O    -12.44500000      6.22900000      7.73400000
H    -12.69400000      7.09300000      7.40700000
H    -12.18100000      5.74400000      6.95300000
O     -1.73900000     15.20100000     -1.02700000
H     -2.21300000     16.01300000     -1.20700000
H     -0.81600000     15.44800000     -1.07200000
O     -1.14400000     -8.05100000     -0.65900000
H     -0.20300000     -7.89800000     -0.75100000
H     -1.29600000     -8.04800000      0.28600000
O      1.69600000     -6.30600000     -4.78700000
H      1.46100000     -5.81800000     -3.99800000
H      1.65000000     -5.65800000     -5.49100000
O     -6.72400000     -5.81700000      5.95900000
H     -7.50800000     -6.36000000      5.87900000
H     -6.05300000     -6.41200000      6.29300000
O     17.43400000      0.83400000      0.02100000
H     16.95100000      0.28100000     -0.59300000
H     17.93500000      0.21900000      0.55500000
O      2.54900000     -3.24100000     -8.32200000
H      1.80900000     -3.83500000     -8.19100000
H      3.30200000     -3.71400000     -7.96900000
O      8.93100000      5.74800000     -1.46800000
H      8.05900000      5.48900000     -1.76700000
H      8.95600000      6.69600000     -1.59600000
O     -9.41800000     -7.79800000     13.00600000
H     -9.65300000     -7.97100000     13.91800000
H     -9.98100000     -8.38300000     12.49900000
O    -10.00600000    -10.50100000     -0.40700000
H    -10.33300000    -11.34300000     -0.72200000
H     -9.17100000    -10.70900000      0.01200000
O     -0.37800000     12.74700000     13.06500000
H      0.02800000     12.57800000     12.21500000
H     -1.30700000     12.86700000     12.86700000
O      7.90000000     -4.04600000     -2.55900000
H      8.52400000     -3.35200000     -2.76900000
H      7.61000000     -3.84700000     -1.66800000
O     11.87600000     10.40300000      3.66700000
H     11.24700000     10.62700000      4.35300000
H     12.46000000      9.76500000      4.07600000
O    -13.91700000     -6.60900000      1.04400000
H    -13.45400000     -6.14700000      1.74400000
H    -13.33900000     -6.53400000      0.28500000
O     -6.69200000      7.42200000     -1.90100000
H     -7.57000000      7.07200000     -1.74600000
H     -6.47900000      7.89900000     -1.09900000
O      6.04000000     -8.25500000     11.24300000
H      5.11000000     -8.47600000     11.19300000
H      6.15600000     -7.55900000     10.59700000
O     -1.91100000     10.56300000    -13.18600000
H     -2.34900000     11.39200000    -13.38200000
H     -1.13100000     10.81600000    -12.69200000
O     13.49700000      9.54200000     -8.22200000
H     12.86000000      9.06700000     -7.68800000
H     13.33700000     10.46400000     -8.02200000
O    -10.81300000     -1.08800000     -2.79900000
H    -10.56400000     -0.88200000     -3.69900000
H    -10.87100000     -0.23600000     -2.36500000
O      7.55400000     15.48500000     -1.90000000
H      7.87400000     15.06300000     -1.10300000
H      7.49400000     16.41300000     -1.67100000
O    -13.68600000     -2.20900000     -4.31400000
H    -13.47000000     -1.29300000     -4.13500000
H    -13.06600000     -2.70900000     -3.78300000
O      4.01500000     14.03900000      3.58400000
H      3.50300000     14.20800000      2.79300000
H      4.67700000     14.73100000      3.59300000
O      9.59000000     12.95400000     -6.78400000
H      9.28400000     12.09500000     -7.07600000
H     10.40900000     12.77100000     -6.32300000
O      8.29700000      9.84300000      7.69500000
H      9.19400000      9.63200000      7.95400000
H      7.96900000      9.04100000      7.28800000
O     11.32300000    -10.47900000     -2.43700000
H     10.64300000    -11.00900000     -2.85400000
H     11.43000000     -9.72600000     -3.02000000
O      0.34800000     13.36000000     -9.26800000
H     -0.07800000     12.50700000     -9.35400000
H      1.22800000     13.22500000     -9.61900000
O      6.32200000      1.35300000    -12.33000000
H      5.66400000      1.05400000    -12.95700000
H      6.30900000      2.30700000    -12.40500000
O      2.65300000     -7.23700000    -13.18300000
H      2.70800000     -6.48500000    -12.59400000
H      3.19100000     -7.90900000    -12.76400000
O     10.81800000     -4.99200000      3.15900000
H     10.51900000     -5.85600000      2.87600000
H     10.23000000     -4.37900000      2.71800000
O     -7.63100000     -3.24600000     -8.46700000
H     -7.12100000     -2.74900000     -9.10600000
H     -7.90800000     -2.59500000     -7.82200000
O      2.72300000      8.06700000      4.33500000
H      2.32700000      8.71100000      3.74800000
H      3.65600000      8.09200000      4.12300000
O      3.57200000     16.80300000      1.44300000
H      3.41400000     16.50500000      0.54700000
H      4.27900000     17.44200000      1.36200000
O     -0.77300000     12.37600000     -3.42300000
H     -1.47300000     11.81000000     -3.09800000
H     -1.13900000     13.25900000     -3.37900000
O     -1.39200000     -7.31500000      2.02100000
H     -0.61700000     -7.00300000      2.48900000
H     -1.98000000     -7.62200000      2.71000000
O    -12.03900000      2.28000000     -7.04800000
H    -11.10000000      2.40200000     -6.90800000
H    -12.11200000      2.01600000     -7.96500000
O     -0.07500000     10.60400000      8.91400000
H      0.10700000     10.86100000      8.01000000
H     -0.16500000      9.65200000      8.87800000
O      3.80700000    -10.56500000     12.86000000
H      3.46100000    -11.40100000     13.17300000
H      3.30700000     -9.90400000     13.33900000
O     -9.04600000    -10.98600000      7.12700000
H     -8.23600000    -11.38900000      6.81500000
H     -9.46700000    -11.66800000      7.65000000
O      3.24900000    -11.13300000     -4.53800000
H      3.56200000    -10.81700000     -5.38600000
H      2.47600000    -10.60000000     -4.35500000
O      3.40400000     -0.12700000      5.65200000
H      3.69200000      0.43000000      4.92900000
H      3.10400000     -0.93200000      5.22900000
O     13.84800000     -0.55300000      7.69800000
H     14.06000000     -1.33000000      7.18000000
H     14.62300000      0.00300000      7.62500000
O      3.94100000      1.93900000      3.65700000
H      4.82700000      2.30200000      3.64400000
H      3.39000000      2.63800000      3.30600000
O    -15.21200000      9.24000000      0.44800000
H    -16.15700000      9.10400000      0.51400000
H    -14.92600000      8.61900000     -0.22100000
O     -9.25200000      2.43100000     -2.51400000
H    -10.06600000      1.95900000     -2.33500000
H     -8.64400000      1.75500000     -2.81400000
O     -3.63000000      3.10200000      1.79100000
H     -2.88200000      3.54500000      1.39200000
H     -4.29900000      3.09600000      1.10700000
O     -9.66500000     -8.22900000     -6.74100000
H     -9.71500000     -8.35900000     -5.79400000
H     -8.72700000     -8.17600000     -6.92700000
O    -11.08800000     -2.88300000    -13.35500000
H    -10.16300000     -2.66800000    -13.23800000
H    -11.36000000     -2.36700000    -14.11400000
O      9.17800000    -13.67200000     -6.61000000
H      9.85300000    -13.02300000     -6.40900000
H      8.46400000    -13.47100000     -6.00500000
O     -9.22600000     -9.80800000      4.55500000
H    -10.01500000    -10.01900000      4.05600000
H     -9.29600000    -10.33700000      5.34900000
O     14.45400000     -2.41800000      1.15900000
H     13.90400000     -1.64500000      1.03400000
H     14.71000000     -2.67600000      0.27400000
O     10.54100000     13.31900000     -1.33700000
H     10.53400000     12.36300000     -1.27900000
H      9.91100000     13.60300000     -0.67500000
O      5.99200000     13.83700000      5.82500000
H      5.89800000     12.89000000      5.72600000
H      5.47400000     14.04900000      6.60200000
O     12.10600000      1.10000000      5.75500000
H     12.34100000      1.67100000      6.48700000
H     12.38800000      0.22800000      6.03100000
O    -10.28500000     10.59200000      6.73000000
H    -10.00700000      9.67800000      6.80000000
H    -10.96600000     10.68600000      7.39600000
O     10.24000000      1.40300000    -13.15100000
H      9.52300000      0.76900000    -13.17000000
H     10.96100000      0.96200000    -13.60200000
O    -13.19400000     -8.80300000     -2.29200000
H    -14.01400000     -8.31000000     -2.33000000
H    -12.51100000     -8.13900000     -2.38800000
O     14.13800000     -6.67900000     -4.99200000
H     13.66300000     -5.87100000     -4.79600000
H     14.92400000     -6.63300000     -4.44900000
O    -13.56400000     11.50100000     -2.79800000
H    -13.29400000     10.71000000     -2.33100000
H    -14.44200000     11.68700000     -2.46500000
O     -0.97700000    -12.44400000      4.80400000
H     -1.45400000    -12.44900000      3.97400000
H     -0.13800000    -12.03400000      4.59500000
O      9.83800000     -4.99400000    -10.65200000
H      8.92000000     -4.80000000    -10.46000000
H     10.32200000     -4.25900000    -10.27400000
O      0.02100000      0.39800000      7.59400000
H      0.04900000     -0.01800000      6.73200000
H      0.49500000     -0.20600000      8.16600000
O      1.18100000     -9.56000000    -15.31200000
H      1.29100000     -9.19400000    -14.43400000
H      0.27200000     -9.36500000    -15.54000000
O     -5.41400000      0.20400000     -3.61100000
H     -6.18100000     -0.01300000     -3.08100000
H     -5.76700000      0.37500000     -4.48400000
O     -7.56600000    -11.23600000     12.84200000
H     -7.59000000    -11.04200000     11.90500000
H     -7.93100000    -12.11800000     12.91400000
O      9.29200000    -11.35900000    -10.75800000
H      9.89100000    -12.08100000    -10.94600000
H      9.83700000    -10.70100000    -10.32500000
O      6.16600000     -6.87300000     14.71800000
H      6.98700000     -6.42500000     14.92300000
H      6.42500000     -7.77800000     14.54200000
O     -9.48100000      6.01900000    -13.19800000
H     -9.13300000      5.14900000    -13.00300000
H     -9.76500000      6.35900000    -12.34900000
O     11.89800000     -6.39900000    -11.94500000
H     12.67400000     -5.96300000    -11.59200000
H     11.16400000     -5.99000000    -11.48600000
O     -7.55200000      3.62700000      9.70200000
H     -8.46000000      3.92800000      9.73400000
H     -7.37600000      3.30500000     10.58600000
O      5.04500000     15.99500000     -5.89700000
H      5.21400000     16.09100000     -6.83400000
H      5.89100000     15.74500000     -5.52500000
O     -5.59700000      1.19900000      6.19500000
H     -6.23600000      1.77000000      6.62200000
H     -4.96600000      1.80100000      5.79800000
O     11.35200000     -2.27000000     -0.21600000
H     11.97300000     -1.60800000      0.08800000
H     10.71800000     -2.34900000      0.49700000
O      0.03300000     -1.33800000     13.86300000
H      0.34400000     -2.22600000     14.04200000
H     -0.90300000     -1.44200000     13.69200000
O     16.29200000     -0.60600000     -2.11800000
H     17.01400000     -0.94000000     -2.65100000
H     15.52800000     -1.10000000     -2.41300000
O     -2.83600000    -10.64900000    -10.07400000
H     -2.49100000     -9.91700000    -10.58500000
H     -3.37900000    -10.23700000     -9.40200000
O    -10.77200000     -9.24700000     10.33500000
H    -10.28500000     -8.44300000     10.15600000
H    -10.17100000     -9.95100000     10.08800000
O     11.26900000     -2.26000000      6.74800000
H     12.18700000     -2.49500000      6.88200000
H     11.07200000     -1.64900000      7.45700000
O      0.47100000     11.99900000      5.79500000
H      1.39700000     12.11000000      5.57900000
H      0.00800000     12.51900000      5.13900000
O    -13.47700000      8.43900000      6.27600000
H    -12.87200000      8.42900000      5.53400000
H    -14.32800000      8.22400000      5.89400000
O     11.01900000      2.22500000     -1.40400000
H     11.02500000      3.03600000     -1.91300000
H     11.93000000      2.10300000     -1.13700000
O      9.89200000      3.42700000      7.88500000
H      9.49600000      2.58000000      7.68200000
H     10.83300000      3.28100000      7.78600000
O     12.73100000     -7.95000000     -8.23400000
H     12.86800000     -8.65200000     -8.87000000
H     13.45300000     -7.34100000     -8.39100000
O      7.56500000     -7.65700000      8.08000000
H      7.73700000     -8.58500000      7.92400000
H      7.93200000     -7.21300000      7.31500000
O    -12.17500000     -0.94800000     10.99900000
H    -11.27600000     -1.04700000     10.68500000
H    -12.67700000     -1.58700000     10.49300000
O      0.19900000     14.85000000     10.00400000
H      1.13200000     15.05700000     10.05500000
H      0.15300000     13.90800000     10.17200000
O     10.77500000     -5.34100000     12.88700000
H     11.43500000     -4.65400000     12.98600000
H     11.27800000     -6.15600000     12.88300000
O     -0.35500000      7.92800000      7.96700000
H     -0.86200000      8.43900000      7.33500000
H     -0.32100000      7.04900000      7.59100000
O    -14.32500000     -1.63800000      8.78300000
H    -13.88900000     -1.34000000      7.98500000
H    -14.15300000     -2.57900000      8.81300000
O     -9.47000000     -4.23300000      0.97500000
H     -8.74500000     -4.27200000      1.59900000
H     -9.28800000     -4.93900000      0.35400000
O    -10.69100000      4.72800000     -2.22700000
H    -10.59300000      5.42100000     -2.88000000
H    -10.11000000      4.03000000     -2.53100000
O     -8.84000000      5.71700000    -10.03600000
H     -9.45800000      6.24600000     -9.53100000
H     -8.05000000      5.68900000     -9.49600000
O     -9.08100000     -9.28700000    -11.85900000
H     -9.53000000     -8.92700000    -11.09500000
H     -8.21000000     -9.52000000    -11.53800000
O     -7.04500000    -13.16400000     -1.01500000
H     -6.21100000    -12.84800000     -0.66600000
H     -7.38600000    -13.74200000     -0.33200000
O     -2.83300000     10.48900000      8.27300000
H     -2.05200000     11.02600000      8.13900000
H     -3.39600000     11.02300000      8.83400000
O      3.36400000      8.16300000      8.73200000
H      3.15700000      7.58800000      7.99500000
H      3.61500000      8.99200000      8.32500000
O      1.02600000     -6.61900000      3.87900000
H      1.30300000     -6.33900000      4.75200000
H      1.82600000     -6.59100000      3.35400000
O    -13.77000000      4.57200000      3.48100000
H    -14.38100000      3.89300000      3.19700000
H    -13.57400000      5.06700000      2.68500000
O      0.44500000     -6.26700000    -14.91200000
H      1.22900000     -6.62600000    -14.49800000
H      0.74200000     -5.96900000    -15.77100000
O    -15.32600000     -2.46100000     -6.45000000
H    -14.69400000     -2.52600000     -7.16600000
H    -14.80100000     -2.21900000     -5.68800000
O     -6.25200000    -10.87700000    -13.70400000
H     -7.08800000    -11.13600000    -14.09200000
H     -6.49300000    -10.43500000    -12.89000000
O     -6.03100000      5.03600000    -13.17600000
H     -6.25400000      4.52100000    -12.40000000
H     -6.58700000      5.81200000    -13.11700000
O      6.73500000    -14.11400000      0.97500000
H      7.55600000    -14.58800000      1.11400000
H      6.06200000    -14.69100000      1.33500000
O      4.74000000     -0.34500000     -6.23600000
H      5.14600000     -1.12200000     -5.85000000
H      4.65200000     -0.55700000     -7.16500000
O     -3.83800000      7.64000000      8.33900000
H     -3.61400000      8.46800000      8.76500000
H     -3.79300000      6.99000000      9.04100000
O      3.08300000     10.33500000     11.53500000
H      3.15100000      9.56100000     10.97700000
H      3.46200000     10.06300000     12.37000000
O     -8.33400000    -14.58600000      4.14700000
H     -8.62300000    -14.75300000      5.04400000
H     -7.38100000    -14.67300000      4.18300000
O     11.28300000      1.59800000     10.62700000
H     11.91500000      1.01200000     11.04400000
H     10.47000000      1.45900000     11.11300000
O     -3.57300000      4.14400000    -10.38200000
H     -4.46700000      4.01000000    -10.06900000
H     -3.29600000      4.96400000     -9.97300000
O    -14.14400000     -4.49500000      8.96700000
H    -14.96000000     -4.99700000      8.95400000
H    -13.45700000     -5.15400000      8.86800000
O     -4.00100000     -3.28900000     -6.96000000
H     -3.26700000     -3.90100000     -6.89900000
H     -4.32700000     -3.21400000     -6.06400000
O      3.26200000      7.96900000     -4.75500000
H      3.54400000      8.24400000     -3.88200000
H      3.85100000      7.24800000     -4.97900000
O      3.39600000     13.83800000    -10.90600000
H      3.63100000     13.16200000    -11.54100000
H      2.81300000     14.42500000    -11.38600000
O      5.51700000     -5.40100000      9.88200000
H      6.05600000     -4.96300000      9.22300000
H      5.52600000     -4.80600000     10.63200000
O      8.12800000      4.75600000      1.00400000
H      7.74600000      3.88900000      0.87300000
H      8.55500000      4.95800000      0.17100000
O     -2.03400000     -8.54900000     -5.03500000
H     -2.48600000     -7.83100000     -4.59100000
H     -1.46700000     -8.92700000     -4.36200000
O     13.24400000      0.79800000      3.32300000
H     14.07400000      1.27300000      3.28700000
H     12.88900000      1.00200000      4.18900000
O     -6.01000000      9.04300000      0.13400000
H     -6.59000000      9.46800000      0.76600000
H     -5.15400000      9.44400000      0.28700000
O     -5.19600000      0.68800000     14.83000000
H     -5.06700000      0.24300000     15.66800000
H     -4.86800000      1.57500000     14.97800000
O      4.07900000     10.11200000      6.83200000
H      3.68000000     10.50700000      6.05600000
H      4.69100000     10.77500000      7.15100000
O     -6.49300000     -2.26300000    -10.78000000
H     -5.86100000     -2.72200000    -11.33400000
H     -7.26600000     -2.15800000    -11.33400000
O      2.51100000     -5.18800000    -11.51800000
H      2.14500000     -5.43000000    -10.66800000
H      2.51800000     -4.23100000    -11.51300000
O     -7.34900000      6.20500000      2.17800000
H     -6.65700000      6.21400000      2.83900000
H     -7.17500000      5.41900000      1.66000000
O     11.99700000      1.22800000     -5.96700000
H     11.25400000      1.82800000     -6.02400000
H     12.21000000      1.19800000     -5.03400000
O     -3.43600000      4.00900000    -13.07100000
H     -4.22800000      4.43000000    -13.40600000
H     -3.56900000      3.96700000    -12.12400000
O      9.80700000      1.27200000      3.63300000
H      9.57100000      2.14400000      3.94900000
H     10.61100000      1.05500000      4.10600000
O     13.82700000      3.84100000     10.39100000
H     13.29700000      3.73600000     11.18100000
H     14.50700000      4.46600000     10.64100000
O     11.83700000     -2.83600000     -2.75600000
H     10.97200000     -2.54200000     -3.04000000
H     11.82600000     -2.72800000     -1.80400000
O     11.05500000     11.63800000     -4.74000000
H     12.00900000     11.70700000     -4.69600000
H     10.86400000     10.75300000     -4.42900000
O     -2.40800000     -6.12500000     -2.72200000
H     -3.12600000     -6.02200000     -2.09800000
H     -1.88000000     -6.83900000     -2.36400000
O     -5.68300000      9.64900000      9.69100000
H     -6.05500000      9.02700000     10.31600000
H     -6.33000000      9.69900000      8.98800000
O      8.20700000      9.62300000      4.63400000
H      8.81600000      8.88700000      4.69500000
H      7.34700000      9.23500000      4.79300000
O      2.48100000     -7.58500000      8.48800000
H      2.06000000     -8.37000000      8.83900000
H      2.48900000     -6.97000000      9.22100000
O     -0.83300000     -6.17500000    -10.70000000
H     -1.17800000     -7.06800000    -10.71200000
H     -1.31400000     -5.72300000    -11.39300000
O     12.65600000      9.82600000      1.01700000
H     12.52200000     10.13200000      1.91400000
H     12.53900000      8.87800000      1.06700000
O      2.97700000     -2.18400000    -14.83200000
H      2.72300000     -1.31300000    -14.52700000
H      3.55600000     -2.01800000    -15.57600000
O     -7.03100000      3.81400000     14.43200000
H     -6.18400000      3.99000000     14.02200000
H     -6.95800000      4.19800000     15.30600000
O    -15.08100000     -2.01600000      5.64600000
H    -14.32600000     -1.42800000      5.68000000
H    -15.78100000     -1.48500000      5.26700000
O      3.70500000     -9.20900000    -10.69200000
H      4.33900000     -9.88200000    -10.93800000
H      4.18300000     -8.38500000    -10.78400000
O      4.36600000    -10.54400000     -6.98400000
H      4.98100000    -11.26000000     -7.14600000
H      4.84900000     -9.75400000     -7.22600000
O      3.95000000      4.50000000     -6.98600000
H      3.67500000      3.62500000     -7.26400000
H      3.32100000      5.09100000     -7.40200000
O     -7.47700000    -10.51600000      1.02500000
H     -7.66300000     -9.80000000      1.63300000
H     -6.68200000    -10.92300000      1.37000000
O      1.40500000     -9.34100000      2.90900000
H      1.34000000     -8.50900000      3.37700000
H      2.24700000     -9.29400000      2.45400000
O      3.17400000      1.40000000     -4.95500000
H      2.59100000      1.63100000     -5.67900000
H      3.81700000      0.80900000     -5.34500000
O      7.08200000      9.00200000    -11.90900000
H      7.22400000      8.32000000    -12.56600000
H      6.13100000      9.11100000    -11.87900000
O     -4.58200000     -6.29900000     -6.63100000
H     -5.49600000     -6.02000000     -6.68300000
H     -4.27800000     -6.29500000     -7.53900000
O     11.18300000      4.74400000      1.50800000
H     11.45200000      4.05500000      0.90000000
H     10.23300000      4.64700000      1.57600000
O      8.56100000      7.11000000     10.49200000
H      8.81100000      6.19100000     10.39600000
H      7.78300000      7.20500000      9.94200000
O      5.65100000      7.20800000     -9.15200000
H      6.23800000      7.54900000     -9.82700000
H      6.12700000      7.33800000     -8.33200000
O     -5.40900000     -7.67100000      3.35400000
H     -5.75800000     -6.83200000      3.05200000
H     -6.18500000     -8.20200000      3.53500000
O     12.69800000    -10.15000000      2.52300000
H     12.45200000    -10.25800000      1.60500000
H     12.42000000    -10.96500000      2.94300000
O    -14.57600000     -5.17300000     -6.21000000
H    -13.72600000     -4.97100000     -5.81900000
H    -15.14900000     -4.46500000     -5.91400000
O      7.48400000      2.96300000     13.69000000
H      6.99400000      3.12700000     12.88400000
H      6.85000000      2.54800000     14.27600000
O    -12.38600000     -2.07700000      3.52400000
H    -11.49800000     -2.42800000      3.57300000
H    -12.26500000     -1.14200000      3.35800000
O      1.29600000     -5.59600000     -9.07600000
H      0.41800000     -5.83300000     -9.37500000
H      1.19600000     -5.44000000     -8.13700000
O     10.70500000    -11.29700000     -5.96400000
H     10.22500000    -11.43800000     -5.14800000
H     10.85300000    -10.35100000     -5.99400000
O     -9.28800000     -7.12500000      9.66100000
H     -9.09400000     -6.55100000      8.92000000
H     -8.57100000     -6.97400000     10.27700000
O     11.09800000     -0.01900000      8.39700000
H     12.01700000      0.19000000      8.23100000
H     10.90700000      0.39000000      9.24100000
O     -9.11700000     13.62200000     -7.08300000
H     -9.51200000     12.84600000     -6.68500000
H     -9.85900000     14.11700000     -7.43100000
O    -10.50000000      2.30300000     11.43100000
H     -9.91900000      1.86600000     12.05300000
H    -11.05700000      2.86000000     11.97400000
O     -6.33200000     -3.45000000     10.34500000
H     -5.57500000     -3.70900000      9.81900000
H     -5.95500000     -3.12200000     11.16200000
O     -9.42600000     -2.17600000      3.85500000
H     -8.90700000     -1.41900000      3.58100000
H     -8.92900000     -2.93200000      3.54400000
O      3.77400000     -4.82300000     -6.04400000
H      3.64500000     -5.74200000     -5.80900000
H      4.71400000     -4.68000000     -5.94100000
O      8.56700000      2.48000000    -10.72400000
H      8.43100000      1.72100000    -11.29200000
H      8.09000000      3.19000000    -11.15400000
O     15.12600000     -4.20400000     -0.96400000
H     15.83200000     -4.56400000     -0.42700000
H     14.46200000     -4.89400000     -0.98100000
O    -12.98600000      2.71000000      5.77900000
H    -13.38100000      2.59300000      4.91500000
H    -12.71100000      3.62600000      5.79500000
O     -8.79700000      6.60900000      8.11200000
H     -9.09800000      7.51200000      8.00700000
H     -8.20900000      6.46500000      7.37100000
O      6.31300000    -16.39900000      2.81600000
H      6.09300000    -17.32100000      2.94700000
H      5.93700000    -15.95400000      3.57600000
O      7.51600000     12.84500000     -9.90300000
H      7.09900000     12.20000000     -9.33200000
H      7.49500000     13.65900000     -9.40000000
O      6.74500000     -7.48400000    -12.58300000
H      6.66300000     -7.34800000    -13.52700000
H      7.17300000     -8.33600000    -12.50100000
O     -8.07700000     -1.03800000      6.82300000
H     -7.22700000     -0.61800000      6.94900000
H     -7.88400000     -1.82000000      6.30500000
O      7.14100000     -5.16600000    -10.40500000
H      6.71800000     -4.48100000     -9.88700000
H      6.61200000     -5.22700000    -11.20000000
O      0.60700000     -4.54300000     -6.59200000
H      0.51500000     -3.75500000     -6.05700000
H     -0.29300000     -4.82400000     -6.75900000
O     16.13300000      2.63900000     -8.84400000
H     15.66800000      1.81200000     -8.71600000
H     16.66700000      2.49500000     -9.62500000
O     -5.66100000     -9.33400000     -8.79700000
H     -4.90900000     -9.38700000     -8.20800000
H     -6.38600000     -9.06000000     -8.23500000
O      8.35500000     -2.69800000    -14.17300000
H      7.93600000     -2.71800000    -13.31300000
H      8.75500000     -3.56300000    -14.26500000
O     -5.03900000     13.99300000      1.29800000
H     -5.17400000     14.93800000      1.23200000
H     -4.66000000     13.86500000      2.16700000
O     -6.62600000      3.45900000    -11.10500000
H     -6.24800000      2.58600000    -11.00100000
H     -7.53900000      3.29700000    -11.34600000
O      8.60000000     -6.23000000      1.11200000
H      8.21100000     -5.84600000      1.89800000
H      9.09200000     -6.98600000      1.43300000
O      2.39400000     -2.66000000     -5.05500000
H      2.83000000     -3.32100000     -5.59300000
H      2.17300000     -3.11900000     -4.24400000
O      1.95300000    -10.54100000     -9.04400000
H      2.47300000    -10.12100000     -9.72900000
H      2.54400000    -10.59300000     -8.29200000
O      3.18700000     15.94300000     -1.39900000
H      2.99000000     15.07100000     -1.74200000
H      3.67900000     16.37100000     -2.10000000
O      9.64600000      0.17800000     15.20100000
H      9.35700000      0.23800000     16.11200000
H     10.35300000      0.82000000     15.13200000
O     -4.08000000     -4.64300000     -4.42200000
H     -3.30300000     -5.00400000     -3.99400000
H     -4.41100000     -5.36000000     -4.96200000
O    -14.15700000     -7.67900000     -6.41200000
H    -14.32400000     -6.73900000     -6.34000000
H    -14.78100000     -8.08100000     -5.80800000
O    -10.25000000      5.94900000     -4.66700000
H     -9.57900000      6.63000000     -4.62500000
H     -9.78800000      5.17600000     -4.99200000
O      2.96200000      7.01800000     11.05200000
H      2.97700000      7.40400000     10.17600000
H      2.03500000      6.99800000     11.28900000
O      3.11700000     11.60500000      4.63400000
H      3.45200000     12.49000000      4.49000000
H      2.42700000     11.49900000      3.97900000
O    -13.02300000      0.46800000     -4.32700000
H    -12.73300000      1.09400000     -4.99100000
H    -13.43900000      1.00700000     -3.65500000
O     -4.86800000     -5.82400000    -14.47600000
H     -3.91300000     -5.88600000    -14.44600000
H     -5.16700000     -6.73300000    -14.48100000
O     13.94100000     -9.94200000     -0.63500000
H     14.68400000    -10.51500000     -0.82700000
H     13.29000000    -10.16200000     -1.30100000
O      9.79900000      5.40600000     -5.49900000
H      9.65100000      5.24600000     -4.56700000
H     10.72900000      5.21900000     -5.63000000
O      7.33800000     -7.63700000     -8.95000000
H      7.31100000     -6.86800000     -9.52000000
H      8.24700000     -7.68400000     -8.65400000
O      5.31900000     -0.34800000     12.02700000
H      5.27600000     -0.46100000     12.97600000
H      4.64300000      0.30100000     11.83200000
O     16.12700000      5.07900000      8.09200000
H     15.83000000      5.49300000      8.90200000
H     15.40000000      5.20000000      7.48100000
O      9.83800000    -14.11600000     -1.71300000
H      9.17300000    -13.49200000     -1.42100000
H     10.53600000    -14.04300000     -1.06200000
O      8.55100000     -6.20900000      6.02400000
H      8.24800000     -5.30200000      6.05900000
H      9.47300000     -6.14400000      5.77500000
O      9.05200000    -15.40500000      1.12200000
H      9.71900000    -14.76800000      0.86400000
H      9.05600000    -15.38100000      2.07900000
O    -14.72300000     -4.83600000      4.96400000
H    -14.68200000     -3.95600000      5.33900000
H    -15.63400000     -4.93600000      4.68600000
O      6.84700000      1.02000000     -8.42200000
H      7.47400000      1.22100000     -9.11700000
H      6.63600000      1.87000000     -8.03600000
O     -1.82100000     13.70800000      1.26000000
H     -2.10100000     14.10800000      0.43600000
H     -1.27300000     12.97000000      0.99400000
O     -2.43900000     12.50500000     -9.79200000
H     -2.92500000     11.69400000     -9.93700000
H     -2.93400000     13.17000000    -10.27200000
O     -4.32800000    -12.61300000    -11.66500000
H     -5.22200000    -12.84400000    -11.91600000
H     -4.40800000    -11.74800000    -11.26200000
O     -7.15600000     16.07400000     -4.19500000
H     -8.05100000     16.38100000     -4.04900000
H     -6.71800000     16.20400000     -3.35400000
O     -8.47200000     13.11300000      1.12900000
H     -9.21800000     12.80600000      0.61400000
H     -8.82800000     13.81400000      1.67300000
O      3.01300000    -13.72300000     -5.03700000
H      3.09200000    -12.86800000     -4.61400000
H      2.96100000    -13.52400000     -5.97200000
O     -1.15300000     15.26900000     -4.54900000
H     -0.88500000     14.93300000     -5.40500000
H     -0.55900000     16.00100000     -4.38400000
O    -14.54500000     -7.98700000      7.17300000
H    -14.76400000     -8.51700000      7.94000000
H    -13.73300000     -7.54200000      7.41400000
O     -5.63300000    -14.61600000      5.15200000
H     -5.82300000    -15.53900000      4.98400000
H     -4.68200000    -14.58300000      5.26000000
O      6.49600000    -13.06100000     -5.52900000
H      6.36100000    -13.51000000     -4.69500000
H      6.16100000    -13.67000000     -6.18600000
O     10.51400000     -9.82200000     -9.04500000
H     11.21500000    -10.30300000     -8.60600000
H     10.83800000     -8.92200000     -9.09800000
O      7.00600000      4.07000000    -12.70900000
H      6.99800000      3.71500000    -13.59800000
H      7.47500000      4.90100000    -12.78700000
O      1.57500000    -12.40700000     11.52900000
H      1.63200000    -12.66000000     12.45100000
H      1.00400000    -13.06600000     11.13500000
O     -0.13900000      3.02900000     14.18200000
H      0.35800000      3.77100000     14.52700000
H     -0.97700000      3.06700000     14.64200000
O     -5.32900000      5.02600000      8.92100000
H     -6.05200000      4.49700000      9.25700000
H     -4.57200000      4.44100000      8.94600000
O      1.70200000    -15.15100000      3.46100000
H      2.23100000    -15.94900000      3.47400000
H      1.99100000    -14.65800000      4.22900000
O      5.29300000     -4.03600000    -12.79600000
H      4.46800000     -3.95400000    -12.31800000
H      5.76100000     -3.22300000    -12.60600000
O    -10.09200000      2.77400000      3.47600000
H    -10.21300000      3.70600000      3.29400000
H    -10.20200000      2.69900000      4.42400000
O      5.63500000     11.39700000     -7.84500000
H      5.69100000     10.62400000     -7.28400000
H      4.90900000     11.90500000     -7.48200000
O    -16.15200000     -4.20500000     -3.25900000
H    -16.09400000     -4.17400000     -2.30400000
H    -15.66900000     -3.43300000     -3.55400000
O      1.91200000      5.39800000    -11.00700000
H      2.05900000      6.08700000    -11.65600000
H      2.74000000      5.33500000    -10.53200000
O     -6.02400000     10.39100000      4.25600000
H     -6.04200000      9.47200000      3.99000000
H     -5.44100000     10.40900000      5.01600000
O     11.51800000      8.17400000    -10.75700000
H     11.83900000      7.31800000    -11.03900000
H     11.74400000      8.76400000    -11.47600000
O    -15.49900000      8.94600000     -4.87300000
H    -14.61900000      9.11900000     -4.53600000
H    -15.97600000      8.59000000     -4.12300000
O    -12.23200000    -11.84200000      5.32200000
H    -12.49000000    -10.93800000      5.50400000
H    -12.44500000    -11.96900000      4.39700000
O     14.19400000      1.60900000     -4.10700000
H     14.83300000      1.61800000     -3.39400000
H     14.66300000      1.22000000     -4.84500000
O     -0.29900000    -10.30300000     14.02400000
H      0.33000000     -9.78200000     14.52300000
H     -1.15100000    -10.06800000     14.39300000
O     -5.92900000     -3.49100000     -2.62700000
H     -6.86500000     -3.43500000     -2.81900000
H     -5.55400000     -3.92800000     -3.39100000
O     -4.64500000     -0.71700000     17.09400000
H     -5.39100000     -1.06100000     17.58700000
H     -4.05200000     -1.46300000     17.00600000
O      8.72800000     -3.34200000      6.63000000
H      9.53900000     -2.85700000      6.78100000
H      8.32700000     -2.91000000      5.87600000
O     14.96500000      4.88300000     -3.55500000
H     14.49500000      5.19100000     -2.78000000
H     15.38600000      4.07100000     -3.27300000
O     -0.88300000     -9.25500000      8.37400000
H     -1.22800000    -10.11500000      8.13100000
H     -0.00000000     -9.43500000      8.69700000
O     -9.05200000      8.18300000      3.01200000
H     -8.91600000      9.03000000      2.58600000
H     -8.48500000      7.58000000      2.53200000
O     -0.29700000      5.51600000      2.97600000
H     -0.20900000      6.30000000      3.51800000
H     -0.36700000      5.85000000      2.08200000
O     -6.17200000     -4.40100000     -0.24600000
H     -5.86200000     -4.19200000     -1.12800000
H     -6.54200000     -3.57900000      0.07800000
O    -11.47400000     -2.38400000      0.06800000
H    -11.86500000     -2.69000000     -0.75000000
H    -10.88900000     -3.09300000      0.33300000
O      9.28400000      1.07500000     12.37200000
H      9.35500000      0.43000000     13.07500000
H      8.96000000      1.86500000     12.80300000
O    -11.08000000     -5.65200000     12.15800000
H    -10.96300000     -5.95500000     11.25800000
H    -10.20300000     -5.69200000     12.54000000
O      9.45300000      9.78000000      1.52400000
H     10.40300000      9.66900000      1.57100000
H      9.11500000      9.26600000      2.25700000
O      5.81900000      8.58800000    -14.64100000
H      6.02000000      8.17500000    -15.48100000
H      4.87800000      8.76100000    -14.67800000
O      8.53700000     -6.81200000     -5.70500000
H      9.46300000     -6.66300000     -5.89600000
H      8.34800000     -7.66800000     -6.08700000
O     -3.70400000     -1.66700000     -4.58700000
H     -4.14500000     -2.36600000     -4.10600000
H     -4.22500000     -0.88500000     -4.40400000
O      0.84200000     -4.29700000     -3.06000000
H      1.39400000     -4.57200000     -2.32800000
H     -0.02400000     -4.17100000     -2.67300000
O      3.75100000     -0.49700000      2.34900000
H      3.62000000      0.31500000      2.83800000
H      3.12000000     -1.10900000      2.72700000
O     -5.64500000     16.89500000      1.39000000
H     -6.27000000     17.49300000      0.98000000
H     -4.82400000     17.38700000      1.41500000
O     -5.06600000      9.00600000    -10.80800000
H     -4.45000000      8.58700000    -11.40900000
H     -5.85800000      9.13800000    -11.32800000
O      3.79100000     12.84400000     11.62400000
H      4.19800000     13.01700000     10.77500000
H      3.58400000     11.91000000     11.60400000
O      4.55100000     13.31000000     -5.87600000
H      4.75900000     14.21300000     -5.63900000
H      4.12800000     13.37700000     -6.73200000
O      7.65600000     -4.03800000      0.17500000
H      8.14400000     -3.54000000      0.83000000
H      7.87500000     -4.95200000      0.35700000
O     12.73700000      5.67300000      3.83500000
H     12.21800000      5.14500000      3.22900000
H     13.47000000      5.99100000      3.30800000
O    -11.57400000     -6.96200000      6.99200000
H    -11.72700000     -7.63000000      6.32300000
H    -11.21800000     -6.21700000      6.50800000
O     -6.77900000     -2.41900000    -15.88800000
H     -7.60700000     -2.10000000    -16.24600000
H     -6.11700000     -2.11800000    -16.51100000
O     -6.32800000     14.39100000     -5.95000000
H     -6.77200000     15.01100000     -5.37100000
H     -7.01800000     14.06800000     -6.52900000
O      5.97400000      3.75400000      6.44600000
H      6.68300000      3.58400000      5.82600000
H      5.34600000      3.04900000      6.29100000
O      2.32300000      2.14900000     17.09800000
H      3.11900000      2.17500000     17.62900000
H      2.56500000      2.58400000     16.28100000
O     -0.91600000      3.22000000     10.51100000
H     -0.05400000      3.63600000     10.55000000
H     -0.77700000      2.34800000     10.88000000
O      0.28800000     -8.98800000    -10.93500000
H      0.65200000     -9.46700000    -10.19000000
H      0.97800000     -8.37400000    -11.18600000
O      8.64500000    -10.53800000      2.47700000
H      9.18900000    -10.32700000      1.71800000
H      9.16300000    -11.17200000      2.97400000
O      8.89200000      0.98300000      6.97100000
H      9.29500000      0.36600000      7.58200000
H      8.70800000      0.46100000      6.19000000
O      9.95300000     14.16700000     -4.13200000
H     10.11100000     13.35100000     -4.60700000
H     10.10100000     13.94200000     -3.21400000
O      5.62800000    -14.64500000     -3.46000000
H      6.10700000    -15.04900000     -2.73600000
H      4.84400000    -14.27700000     -3.05300000
O    -13.75100000      0.54300000     12.76100000
H    -13.22600000      1.21700000     13.19100000
H    -13.13500000      0.08800000     12.18800000
O      1.84900000     -3.81300000      1.45800000
H      1.72800000     -2.91300000      1.15400000
H      2.27700000     -4.25700000      0.72600000
O     -5.20100000      9.98100000      6.77100000
H     -6.08600000     10.33300000      6.86800000
H     -4.65800000     10.54500000      7.32200000
O      6.47100000    -14.14700000      5.02000000
H      6.43900000    -13.80200000      5.91200000
H      6.49600000    -13.36900000      4.46300000
O      4.74100000     -7.99700000      6.72000000
H      3.99500000     -7.79000000      7.28300000
H      5.50300000     -7.68200000      7.20600000
O      6.40300000    -13.30800000      8.00400000
H      7.13500000    -12.85600000      8.42300000
H      6.32400000    -14.13200000      8.48300000
O      2.82600000     -6.16000000     10.78000000
H      3.12300000     -6.32000000     11.67600000
H      3.62400000     -6.20000000     10.25300000
O     15.09400000      6.27600000      2.34100000
H     15.35400000      7.17800000      2.15000000
H     15.87800000      5.87600000      2.71700000
O     -0.00800000    -10.69700000    -13.01900000
H      0.14100000    -10.09800000    -12.28800000
H     -0.56500000    -11.38500000    -12.65600000
O     -8.55500000     -4.13200000     -3.63600000
H     -9.08200000     -4.79100000     -4.08800000
H     -8.58300000     -3.36700000     -4.21200000
O     -0.58700000      6.90800000    -15.20200000
H     -0.53700000      6.64500000    -14.28300000
H     -0.56800000      6.08300000    -15.68800000
O     -7.37700000     -4.13700000    -14.11300000
H     -7.07400000     -3.50000000    -14.76000000
H     -6.68600000     -4.79800000    -14.08600000
O     -2.84900000     -8.18400000      4.34100000
H     -2.71000000     -7.61800000      5.10000000
H     -3.76400000     -8.04000000      4.10000000
O     -3.12900000    -12.66300000     -2.71400000
H     -3.49900000    -12.61700000     -3.59500000
H     -3.87100000    -12.49700000     -2.13300000
O     16.54500000     -2.95500000      3.03900000
H     15.96000000     -2.91000000      2.28300000
H     16.08200000     -2.48000000      3.72900000
O     -2.16900000      5.20200000      0.40500000
H     -2.14600000      4.90400000     -0.50400000
H     -2.82000000      5.90400000      0.41000000
O     -7.99900000     -4.82800000      8.52300000
H     -7.26200000     -4.54500000      9.06500000
H     -7.68200000     -4.73900000      7.62400000
O      3.21400000     -3.04600000     16.02700000
H      2.27700000     -2.85200000     16.04900000
H      3.26400000     -3.95000000     15.71600000
O     15.81200000      0.06900000     -8.14800000
H     16.32300000      0.20300000     -7.35000000
H     16.03500000     -0.81800000     -8.43000000
O     11.07200000      4.62800000     -2.64500000
H     10.27000000      4.85200000     -2.17400000
H     11.63900000      5.39100000     -2.53100000
O     -1.78400000      1.79800000     -5.16600000
H     -1.60600000      2.29500000     -5.96400000
H     -0.96100000      1.34700000     -4.97600000
O     -3.48700000      6.65100000    -15.21900000
H     -2.81800000      6.36900000    -15.84300000
H     -4.16300000      5.97600000    -15.27100000
O     10.00600000    -11.70000000      6.29000000
H      9.39800000    -11.86500000      7.01100000
H     10.83500000    -11.49100000      6.72000000
O      7.58500000      9.94800000     -4.36000000
H      6.86300000     10.49400000     -4.04900000
H      7.26700000      9.57300000     -5.18000000
O    -16.27500000     -0.45500000     -2.58700000
H    -16.62600000     -0.29400000     -3.46300000
H    -17.02400000     -0.77000000     -2.08300000
O     16.88600000      0.44800000     -5.59200000
H     17.51000000      0.95900000     -5.07700000
H     16.97400000     -0.44500000     -5.25900000
O      5.20300000     -4.68800000      1.04000000
H      5.99500000     -4.39800000      0.58800000
H      4.54200000     -4.03600000      0.80700000
O      5.68600000      9.08400000     -6.46100000
H      4.90800000      9.21300000     -5.92000000
H      5.98800000      8.20300000     -6.24100000
O      2.39200000      1.94400000     -7.69000000
H      2.21100000      1.01400000     -7.55600000
H      1.82100000      2.19700000     -8.41500000
O     -4.29600000     16.30700000     -4.59300000
H     -3.73200000     15.73100000     -4.07700000
H     -4.63600000     15.74700000     -5.29100000
O     11.28100000     -2.63100000    -12.34600000
H     10.43800000     -2.78500000    -12.77200000
H     11.07100000     -2.57100000    -11.41400000
O     -1.39300000      6.92400000    -10.80100000
H     -1.80300000      7.20300000     -9.98300000
H     -1.87400000      7.39400000    -11.48300000
O      5.48200000     11.66700000     -3.79000000
H      5.46300000     12.27900000     -3.05400000
H      5.10300000     12.15700000     -4.52000000
O      0.16900000     10.71400000     -6.90900000
H      0.68000000     11.08300000     -6.18900000
H     -0.71100000     11.06900000     -6.78500000
O     -8.99600000      5.56100000     13.40100000
H     -8.13100000      5.15600000     13.46400000
H     -9.17200000      5.60800000     12.46200000
O      3.57700000      7.91500000     -1.73500000
H      3.04700000      8.70300000     -1.85300000
H      3.46100000      7.68300000     -0.81400000
O      5.87400000     -0.92400000      6.84400000
H      5.01900000     -0.61800000      6.54200000
H      6.48300000     -0.64400000      6.16000000
O      3.00400000      0.29100000    -10.85600000
H      3.29400000      0.57500000    -11.72300000
H      2.59600000      1.06700000    -10.47300000
O     -8.16200000      8.75100000      5.54500000
H     -7.34700000      8.30400000      5.77400000
H     -8.38100000      8.41700000      4.67500000
O      2.78400000     17.46000000      3.97500000
H      3.16200000     17.22700000      3.12600000
H      1.84100000     17.49200000      3.81600000
O     13.15200000     12.08200000     -0.31500000
H     13.08900000     12.64400000      0.45700000
H     13.08300000     11.19200000      0.03000000
O     -0.75300000      5.10600000    -12.94300000
H     -1.62300000      4.73300000    -13.08100000
H     -0.80300000      5.51700000    -12.08000000
O    -16.14600000      3.94100000     -4.35800000
H    -16.19300000      4.68200000     -3.75300000
H    -15.35500000      4.10100000     -4.87200000
O     12.34300000     -0.34000000    -13.45800000
H     11.85600000     -0.89300000    -12.84900000
H     13.18100000     -0.18300000    -13.02200000
O     -4.41900000     -1.13200000      5.62500000
H     -4.71000000     -0.23900000      5.80900000
H     -5.07000000     -1.47500000      5.01300000
O     -4.79600000      3.75000000     -7.34900000
H     -4.53500000      2.92900000     -6.93200000
H     -4.73100000      4.40300000     -6.65200000
O      3.86700000     -6.84100000     -1.84100000
H      4.53500000     -6.99600000     -1.17300000
H      4.14600000     -7.37200000     -2.58700000
O     10.07600000    -10.04700000      0.23900000
H      9.39200000     -9.43400000     -0.03000000
H     10.68000000    -10.07300000     -0.50400000
O      6.25700000     11.51800000      7.67700000
H      6.02500000     11.45900000      8.60400000
H      7.15000000     11.17600000      7.63100000
O     -0.18900000     -3.21800000    -10.95000000
H     -0.62300000     -2.86900000    -10.17200000
H      0.32000000     -3.96200000    -10.62800000
O     15.92200000     -7.03000000     -3.00500000
H     16.50000000     -6.84700000     -2.26400000
H     15.14500000     -7.42700000     -2.61100000
O     -5.89900000     -1.79900000      2.11400000
H     -5.13900000     -1.88800000      1.53800000
H     -6.16700000     -0.88500000      2.01800000
O     -4.94900000     -4.71300000     13.23400000
H     -4.11400000     -4.29900000     13.01500000
H     -4.82500000     -5.63500000     13.00900000
O     11.61700000     -1.75800000      3.39700000
H     12.08600000     -2.01300000      4.19200000
H     11.94000000     -0.87800000      3.20100000
O     -2.31700000     -6.60000000    -14.07700000
H     -2.34700000     -7.53500000    -14.27800000
H     -1.41200000     -6.34500000    -14.25500000
O     -6.56600000      5.17300000     -8.91200000
H     -6.65100000      4.75300000     -9.76800000
H     -6.14400000      4.51200000     -8.36200000
O      9.31600000     -2.50200000      2.18900000
H      8.67900000     -2.18700000      2.83000000
H     10.15900000     -2.18900000      2.51600000
O    -10.19700000     -6.35200000      2.59500000
H    -10.07400000     -5.47300000      2.23800000
H    -11.14100000     -6.50400000      2.53800000
O     -3.78600000      6.29800000     11.68400000
H     -3.91100000      5.71300000     10.93700000
H     -3.76900000      5.71700000     12.44400000
O     -9.67100000    -14.77400000     -0.39900000
H    -10.21600000    -14.18800000     -0.92400000
H     -9.45400000    -14.26300000      0.38100000
O    -11.90500000      5.26200000      5.30000000
H    -11.36400000      5.91400000      4.85400000
H    -12.49600000      4.93600000      4.62100000
O     -5.05500000      0.82400000     10.67500000
H     -5.64200000      1.56300000     10.83600000
H     -5.19800000      0.23900000     11.42000000
O     -9.74800000      1.15700000     -9.70700000
H     -9.88800000      0.63100000    -10.49400000
H    -10.24700000      1.95900000     -9.86300000
O      3.48600000      5.63300000    -16.05100000
H      2.79000000      5.68000000    -15.39500000
H      3.12600000      5.07500000    -16.74100000
O      7.69300000      5.67900000    -15.11700000
H      7.01900000      6.18400000    -15.57200000
H      8.18400000      6.33100000    -14.61700000
O    -11.47600000      1.35700000     -1.63400000
H    -11.22500000      1.65000000     -0.75800000
H    -12.37100000      1.03500000     -1.53100000
O     11.93000000     -4.82100000     -4.72500000
H     11.94700000     -5.68400000     -4.31200000
H     12.01300000     -4.20600000     -3.99600000
O      1.51000000      4.89500000    -14.44600000
H      1.61200000      4.02200000    -14.82400000
H      0.77700000      4.80800000    -13.83600000
O      5.59100000      1.17700000    -15.36500000
H      5.80000000      2.03900000    -15.72600000
H      6.42700000      0.71100000    -15.35900000
O     -1.23300000     14.58200000    -11.53800000
H     -1.61800000     14.03700000    -12.22400000
H     -0.71800000     13.97200000    -11.00900000
O     -9.32600000     -9.71700000     -4.40300000
H     -8.98100000     -9.21100000     -3.66800000
H     -9.03300000    -10.61300000     -4.23600000
O      2.34200000     -3.42100000     11.59700000
H      3.08600000     -3.06700000     11.11000000
H      2.01000000     -4.12900000     11.04500000
O      6.47500000     -9.42800000     13.57000000
H      6.37500000     -9.01700000     12.71100000
H      5.66000000     -9.91200000     13.70000000
O      3.37200000      2.60100000     -0.14900000
H      2.94400000      1.94400000      0.40200000
H      2.98800000      2.47200000     -1.01600000
O      5.11000000     12.44700000      1.08600000
H      5.44800000     12.59800000      1.96800000
H      5.74500000     11.85400000      0.68400000
O      2.57600000      6.35900000      6.71400000
H      2.82700000      6.99800000      6.04600000
H      1.63100000      6.25800000      6.60600000
O      1.41200000    -12.74400000      1.75000000
H      2.21800000    -12.63100000      2.25200000
H      1.35600000    -13.68700000      1.59600000
O      6.39200000    -12.11100000      2.98300000
H      6.23100000    -12.69000000      2.23900000
H      7.19600000    -11.64400000      2.75400000
O     -7.64100000     -5.55700000     13.87500000
H     -6.77100000     -5.44500000     13.49000000
H     -7.94200000     -6.40400000     13.54300000
O      4.34000000     -1.86600000     -3.36100000
H      3.62400000     -1.84800000     -3.99700000
H      4.93300000     -2.54300000     -3.68800000
O     -6.13300000      6.69300000      7.04400000
H     -5.99100000      5.97500000      7.66000000
H     -5.39100000      7.28100000      7.18500000
O     -6.70000000    -12.26600000      6.15400000
H     -6.43700000    -12.24700000      7.07400000
H     -6.41300000    -13.12300000      5.84000000
O      0.99800000     -2.55400000      6.73800000
H      0.55900000     -3.26800000      7.20000000
H      1.83200000     -2.93000000      6.45500000
O      6.50700000      2.42300000      0.60400000
H      5.93000000      1.66000000      0.57400000
H      7.38700000      2.06300000      0.49500000
O     10.23500000     -4.92400000     -7.30500000
H     10.72400000     -4.38100000     -7.92400000
H     10.71800000     -4.84600000     -6.48300000
O      0.44000000    -16.20100000      6.16900000
H     -0.26500000    -15.98200000      5.55800000
H      1.03700000    -16.74800000      5.65900000
O     12.02200000     -7.33900000     -2.88500000
H     12.47500000     -7.45000000     -2.05000000
H     11.13900000     -7.05700000     -2.64400000
O     -2.02100000     -4.57200000      1.43400000
H     -1.66100000     -5.39800000      1.75900000
H     -1.66400000     -3.90800000      2.02400000
O     -3.25500000     14.13600000     -3.06200000
H     -2.76600000     14.38200000     -2.27700000
H     -2.65500000     14.31700000     -3.78500000
O     -6.42600000    -10.45300000      4.21600000
H     -6.09100000    -10.97300000      4.94600000
H     -7.37200000    -10.41700000      4.36300000
O     12.10300000     -9.00100000      7.81700000
H     12.29100000     -8.38600000      8.52600000
H     11.43700000     -9.58700000      8.17800000
O     -8.58400000     -2.41800000     11.50400000
H     -9.03800000     -1.74500000     10.99800000
H     -8.01500000     -2.85300000     10.86900000
O    -13.39400000     -0.28200000      0.41100000
H    -13.06900000     -1.12200000      0.08800000
H    -12.77900000     -0.03600000      1.10200000
O      3.58000000      1.13600000      8.07000000
H      3.53000000      0.41800000      7.43900000
H      3.20100000      1.88500000      7.61100000
O      6.51400000      4.46600000     -8.44300000
H      6.14200000      4.38200000     -7.56600000
H      6.09600000      5.24600000     -8.80700000
O     11.37400000     -8.64000000     -6.07800000
H     12.06000000     -8.99200000     -5.51000000
H     11.84800000     -8.26900000     -6.82200000
O     -7.93500000      4.31200000     -4.56800000
H     -7.07300000      4.65900000     -4.79800000
H     -7.80000000      3.87100000     -3.73000000
O    -16.08500000      5.12300000      6.65100000
H    -15.51000000      5.15700000      7.41600000
H    -15.62700000      5.63400000      5.98400000
O      4.54000000      9.39300000      2.67000000
H      3.88400000     10.03100000      2.38900000
H      5.06600000      9.22800000      1.88700000
O     -7.42700000     13.98200000      4.55400000
H     -6.47600000     13.87400000      4.53300000
H     -7.76800000     13.08900000      4.60400000
O     -9.90900000     -8.89700000     -9.39300000
H    -10.81800000     -8.59700000     -9.39200000
H     -9.59700000     -8.72000000     -8.50600000
O      4.79600000     13.66600000      9.15900000
H      4.90700000     14.52600000      8.75400000
H      5.37900000     13.09100000      8.66300000
O      2.65900000      2.20400000     -2.71000000
H      2.74800000      1.78500000     -3.56600000
H      2.31400000      3.07500000     -2.90500000
O      5.28700000    -11.05200000    -12.11400000
H      6.19300000    -10.74600000    -12.15400000
H      4.92700000    -10.84500000    -12.97600000
O     12.79100000     -0.20500000      0.59500000
H     12.99400000      0.37300000      1.33100000
H     12.91600000      0.34200000     -0.18000000
O      0.42600000     -2.72700000     16.84200000
H     -0.37500000     -3.10900000     16.48300000
H      0.22400000     -1.79700000     16.94100000
O     -5.83300000      0.94300000    -10.26800000
H     -6.31200000      0.12500000    -10.13600000
H     -4.91100000      0.68600000    -10.25300000
O     -3.87700000    -17.09200000     -3.55000000
H     -4.33300000    -16.26800000     -3.71900000
H     -4.57000000    -17.70200000     -3.29700000
O      5.12300000      6.25000000     12.78100000
H      5.60200000      6.38400000     11.96400000
H      4.40700000      6.88500000     12.74600000
O      3.51100000     13.65400000     -8.08600000
H      3.48900000     13.52300000     -9.03400000
H      2.70200000     14.12700000     -7.89000000
O    -11.18000000      9.15400000     -7.57900000
H    -10.76000000      9.02200000     -6.72900000
H    -12.01500000      8.69200000     -7.50800000
O     -5.49300000    -14.95800000     -2.66000000
H     -6.34600000    -14.52500000     -2.62300000
H     -5.38500000    -15.34700000     -1.79200000
O     -4.03300000     13.91600000      3.73800000
H     -3.31000000     14.54200000      3.68600000
H     -3.96000000     13.53900000      4.61500000
O      0.86800000     10.36800000     -9.61500000
H      1.81200000     10.25800000     -9.50000000
H      0.52600000     10.44900000     -8.72500000
O     -4.74800000     -0.73500000     -7.88600000
H     -4.07400000     -0.67800000     -8.56300000
H     -4.70300000     -1.64000000     -7.57800000
O     -3.93000000     -9.07100000     -0.50700000
H     -4.26900000     -8.17600000     -0.55500000
H     -2.98400000     -8.96400000     -0.41500000
O      8.45800000      0.59400000     -1.56300000
H      9.37400000      0.87200000     -1.59500000
H      7.95900000      1.39100000     -1.73900000
O      6.07600000      3.43100000     11.39100000
H      6.44400000      2.78000000     10.79300000
H      5.12900000      3.31000000     11.32300000
O      4.47900000      5.04600000      8.44700000
H      4.00900000      5.37000000      7.67900000
H      5.26300000      4.62700000      8.08900000
O    -10.64200000     11.79900000     -5.78300000
H    -11.46100000     11.43000000     -6.11400000
H    -10.08700000     11.03700000     -5.61600000
O      7.84800000      8.48700000     -1.75700000
H      7.85400000      9.10200000     -2.49000000
H      7.09200000      7.92300000     -1.92300000
O    -12.52100000     -6.86600000      9.53900000
H    -12.04600000     -6.73900000      8.71700000
H    -12.22300000     -7.71800000      9.85800000
O      1.51400000     -0.70500000     -7.58500000
H      1.84000000     -1.51300000     -7.98200000
H      1.55400000     -0.86800000     -6.64300000
O      9.45500000      5.89700000    -12.20000000
H      9.17900000      5.88900000    -11.28400000
H     10.07600000      5.17100000    -12.27000000
O      7.41400000     -0.47500000     10.38800000
H      8.08700000      0.05100000     10.81800000
H      6.73400000     -0.58500000     11.05300000
O     -0.45600000      1.79600000    -17.01300000
H     -0.08400000      2.57800000    -17.42200000
H     -0.83700000      1.30400000    -17.74000000
O     -3.20500000      8.20100000    -12.70200000
H     -2.76600000      9.01700000    -12.94200000
H     -3.42400000      7.79100000    -13.53800000
O     -5.31600000      7.32500000      4.26800000
H     -5.52200000      6.51700000      4.73800000
H     -4.50500000      7.12800000      3.79800000
O    -14.04800000      5.88000000      1.02700000
H    -14.98100000      6.07600000      1.11200000
H    -13.96500000      5.48500000      0.15900000
O      9.40000000     -8.68800000      5.02100000
H      9.17900000     -9.51600000      5.44600000
H      9.23700000     -8.02400000      5.69000000
O     -7.80600000      0.20100000    -13.98700000
H     -6.86500000      0.25300000    -13.82300000
H     -8.01700000      1.02100000    -14.43500000
O     -4.24300000      4.16000000     13.69500000
H     -3.56100000      3.83700000     14.28400000
H     -4.01800000      3.79100000     12.84100000
O     12.25800000     -6.92600000      9.36900000
H     11.72800000     -6.15300000      9.17300000
H     12.31100000     -6.94400000     10.32400000
O      4.24700000    -17.32200000     -1.14400000
H      4.19600000    -16.42400000     -1.47100000
H      5.02200000    -17.32900000     -0.58200000
O      1.83600000     -5.76000000      6.32900000
H      2.58700000     -5.17600000      6.43000000
H      1.93900000     -6.40600000      7.02800000
O      3.39700000    -13.89500000     -8.00200000
H      3.11100000    -13.25600000     -8.65500000
H      3.20200000    -14.74500000     -8.39700000
O     15.89800000      2.85800000      0.08000000
H     16.50700000      2.15100000      0.29600000
H     16.40300000      3.65900000      0.21900000
O     11.62800000      4.01300000     -9.57400000
H     12.16200000      3.24400000     -9.37700000
H     12.16800000      4.75600000     -9.30600000
O     -3.04400000      5.98100000      5.93800000
H     -2.77200000      5.29200000      6.54400000
H     -3.46500000      6.63700000      6.49400000
O     -7.31800000      3.00800000      6.81000000
H     -8.22800000      2.97700000      6.51600000
H     -7.31800000      3.64900000      7.52100000
O    -16.18500000     -4.40700000     -0.11000000
H    -16.84900000     -5.04300000      0.15800000
H    -15.41400000     -4.63400000      0.40900000
O     -9.29800000      3.25400000    -12.51700000
H     -9.94900000      3.41800000    -11.83500000
H     -9.66800000      2.53900000    -13.03400000
O     12.12000000      7.14100000      0.84900000
H     11.99500000      7.06200000     -0.09700000
H     11.83000000      6.29900000      1.20100000
O      0.64400000     11.26700000    -12.16500000
H      0.72800000     10.95000000    -11.26600000
H      1.46500000     11.01400000    -12.58700000
O      0.14000000    -11.89100000     -4.45600000
H     -0.26100000    -11.24300000     -3.87700000
H     -0.14400000    -11.63700000     -5.33400000
O     -3.10900000     -1.41400000     14.29100000
H     -3.90600000     -0.99700000     13.96500000
H     -2.72200000     -0.76500000     14.87800000
O     -1.31900000      3.59800000     -7.32700000
H     -1.95400000      3.27100000     -7.96400000
H     -0.71400000      4.13100000     -7.84400000
O      3.39700000     -6.74600000      2.38600000
H      3.69200000     -5.97700000      1.89800000
H      4.12200000     -7.36800000      2.31400000
O     -4.00100000     -4.34300000      8.73700000
H     -3.28600000     -3.70700000      8.76800000
H     -3.70400000     -5.06500000      9.29000000
O    -14.46300000     -2.31100000     -1.38200000
H    -14.99600000     -1.81600000     -2.00500000
H    -15.08000000     -2.58700000     -0.70500000
O    -11.02700000      3.25900000      0.45400000
H    -10.47900000      3.87600000      0.94000000
H    -11.58300000      3.81400000     -0.09300000
O     -3.05500000      6.43900000      3.14000000
H     -2.59300000      6.11600000      3.91400000
H     -2.75000000      5.87700000      2.42700000
O    -16.28000000      3.79800000     -0.77800000
H    -17.22000000      3.63000000     -0.71100000
H    -15.92700000      3.52800000      0.07000000
O      6.24700000     -1.14600000      2.31800000
H      6.44800000     -1.13000000      1.38200000
H      5.29400000     -1.07700000      2.35900000
O     12.04700000     -1.88400000     11.02200000
H     11.17400000     -2.26800000     10.94300000
H     12.46200000     -2.05500000     10.17700000
O     13.45100000     -3.77400000     -7.14700000
H     13.05400000     -3.87700000     -6.28200000
H     13.87500000     -2.91600000     -7.11500000
O      8.44600000     10.78100000     -7.71300000
H      8.61300000     10.61900000     -8.64200000
H      7.74100000     10.17400000     -7.48700000
O      7.68900000    -12.49700000     -1.02700000
H      7.15200000    -12.92400000     -0.35900000
H      7.32300000    -11.61600000     -1.10200000
O      5.78200000    -12.11900000     11.52500000
H      5.69200000    -13.00400000     11.87800000
H      5.03800000    -11.63900000     11.88800000
O      4.49900000     -2.44700000     -0.86900000
H      4.39400000     -2.17100000     -1.77900000
H      4.92200000     -1.70300000     -0.44000000
O     -2.18500000     16.01200000      2.74100000
H     -1.95600000     15.32800000      2.11200000
H     -2.50100000     16.73800000      2.20300000
O      1.93800000      9.23000000      1.71500000
H      2.12100000      9.90700000      1.06400000
H      0.98300000      9.21200000      1.78000000
O      2.08200000    -13.67000000    -10.35600000
H      2.15600000    -13.14100000    -11.15100000
H      1.14000000    -13.78900000    -10.23500000
O     -1.99800000    -14.02800000      9.63100000
H     -2.89600000    -13.73800000      9.79600000
H     -1.59500000    -14.06300000     10.49900000
O      0.25800000      6.46600000     11.66800000
H     -0.57000000      6.57000000     11.20000000
H      0.01800000      6.52000000     12.59300000
O     11.42100000     -5.81700000      5.90800000
H     11.96600000     -6.58500000      5.73400000
H     11.72700000     -5.15900000      5.28300000
O     12.71000000     -8.44900000      5.16300000
H     12.65900000     -8.69400000      6.08700000
H     11.99600000     -8.93300000      4.74800000
O      4.70600000      5.25800000     -4.30800000
H      4.02700000      5.03800000     -4.94500000
H      4.30100000      5.08600000     -3.45700000
O      1.60300000     -7.48100000     -0.53800000
H      1.83700000     -7.42700000      0.38900000
H      2.44400000     -7.48300000     -0.99700000
O    -12.34900000      9.75700000    -10.05600000
H    -11.73400000      9.61400000     -9.33600000
H    -12.26000000     10.68700000    -10.26500000
O     14.02800000     -2.94600000      6.38900000
H     14.31400000     -3.61100000      7.01500000
H     13.88500000     -3.43000000      5.57500000
O      9.40500000      7.86500000    -14.07200000
H      9.35000000      7.18700000    -13.39800000
H     10.28700000      7.77500000    -14.43100000
O     -2.82200000     -9.53100000     14.95400000
H     -3.66300000     -9.74600000     14.55000000
H     -3.02000000     -9.44000000     15.88600000
O     -2.46500000      0.28800000    -12.72300000
H     -2.11000000      1.04900000    -13.18200000
H     -1.91900000     -0.44300000    -13.01400000
O      5.05300000      0.65000000     -2.50300000
H      4.38800000      1.29400000     -2.74500000
H      4.87400000     -0.10300000     -3.06600000
O     -3.05000000      3.61400000    -16.65500000
H     -3.89300000      4.04800000    -16.52500000
H     -3.27400000      2.76800000    -17.04300000
O    -10.06900000      9.46700000     -4.85000000
H    -10.05100000      9.81800000     -3.95900000
H     -9.56500000      8.65400000     -4.79700000
