# Supplementary material for: Integrated Multiscale Multilevel Approach to Open Shell Molecular Systems
Source: J Chem Theory Comput. 2023 Feb 13;19(5):1446–56. doi: 10.1021/acs.jctc.2c00805 (PMC10018740; doi:10.1021/acs.jctc.2c00805)
Supplement: Supplementary file 2 — ct2c00805_si_002.zip [file ct2c00805_si_002.zip › structures/PROXYL/frame127.xyz]

2579

C      1.48000000      1.30300000     -0.15800000
H      1.74500000      1.63200000      0.84600000
H      1.87900000      1.96500000     -0.92800000
C     -0.03700000      1.22000000     -0.23200000
C     -0.65200000      2.28300000      0.65000000
H     -0.29700000      2.24300000      1.67900000
H     -1.73300000      2.15600000      0.71000000
H     -0.57200000      3.25100000      0.15400000
C     -0.63200000      1.33700000     -1.66800000
H     -1.69100000      1.08800000     -1.74200000
H     -0.50200000      2.37500000     -1.97700000
H     -0.21900000      0.63800000     -2.39500000
N     -0.28900000     -0.14100000      0.23500000
O     -1.48000000     -0.56400000      0.33000000
C      0.84900000     -1.11700000      0.15900000
C      1.07300000     -1.54300000      1.58600000
H      1.20500000     -0.64700000      2.19300000
H      0.22800000     -2.12500000      1.95400000
H      2.02900000     -2.03900000      1.75500000
C      0.60300000     -2.24900000     -0.91300000
H      1.40200000     -2.98900000     -0.88900000
H      0.58200000     -1.90500000     -1.94700000
H     -0.35800000     -2.68900000     -0.64700000
C      1.95400000     -0.17600000     -0.28700000
H      2.88900000     -0.31000000      0.25800000
H      2.19600000     -0.31100000     -1.34200000
O     -0.57700000     -4.26700000      3.39200000
H      0.23800000     -3.90400000      3.73700000
H     -0.32900000     -5.12400000      3.04400000
O      8.29100000     -1.74700000      4.44600000
H      8.34500000     -1.16400000      5.20300000
H      8.87000000     -1.35000000      3.79600000
O      0.60600000     10.53500000    -14.57900000
H      0.95800000     11.41700000    -14.70000000
H     -0.34200000     10.66000000    -14.52900000
O     -8.05900000     -1.91300000     10.74400000
H     -7.58100000     -2.41000000     11.40800000
H     -7.76900000     -2.28700000      9.91100000
O      1.62300000    -10.16300000     12.69200000
H      1.31700000    -10.16500000     11.78400000
H      2.48900000    -10.56800000     12.65300000
O    -12.99600000     -1.22100000    -10.76600000
H    -12.36500000     -1.87800000    -10.47100000
H    -12.48400000     -0.41500000    -10.84400000
O    -10.55700000     -7.87300000      1.54600000
H     -9.93900000     -7.73500000      2.26400000
H    -11.41900000     -7.77500000      1.94900000
O     -9.48800000      0.35200000     -1.62500000
H     -9.60500000     -0.37800000     -1.01700000
H     -9.71500000      1.12800000     -1.11400000
O     -8.04400000      4.23800000      4.41600000
H     -7.86700000      3.91800000      3.53100000
H     -7.68300000      5.12400000      4.42600000
O    -16.04600000     -6.75100000      4.73900000
H    -15.96900000     -7.38900000      5.44800000
H    -15.63300000     -5.95900000      5.08300000
O     -3.09300000     -2.87200000     -2.92100000
H     -2.28800000     -3.38800000     -2.89000000
H     -3.57900000     -3.14000000     -2.14000000
O     11.53100000      1.69200000     -7.51300000
H     11.83700000      2.05300000     -8.34500000
H     12.21000000      1.06700000     -7.25900000
O     -7.14400000     -9.86400000     -0.67500000
H     -7.34800000     -9.31700000      0.08300000
H     -7.47700000    -10.73100000     -0.44200000
O      2.60900000     -0.15800000      5.62000000
H      2.44000000      0.16500000      4.73500000
H      2.66000000      0.63200000      6.15700000
O      8.49800000     10.11500000     12.83100000
H      8.21500000      9.32900000     12.36400000
H      9.42700000      9.96800000     13.00700000
O     -4.05400000     15.13600000      3.63800000
H     -4.21800000     14.74100000      2.78200000
H     -4.31400000     16.05100000      3.53400000
O     -0.86300000      0.77600000      5.54700000
H     -1.79700000      0.96800000      5.45600000
H     -0.42700000      1.46800000      5.04900000
O     -4.16500000      0.66000000     -9.13400000
H     -4.07200000      1.22500000     -8.36600000
H     -5.11100000      0.59100000     -9.26700000
O     15.09100000     -2.94300000     -0.01300000
H     14.22200000     -3.30300000      0.16400000
H     14.92000000     -2.10300000     -0.43700000
O    -10.34200000      3.45200000     -7.70700000
H     -9.54900000      3.38600000     -7.17600000
H    -10.14800000      2.94100000     -8.49300000
O      8.19800000     -9.02900000     -2.36500000
H      7.80900000     -8.21300000     -2.05100000
H      8.15600000     -8.96200000     -3.31900000
O     -2.67000000    -12.70300000     -0.46700000
H     -3.42100000    -12.85300000      0.10700000
H     -2.55400000    -13.53300000     -0.93000000
O     -2.72500000     -7.83300000      7.11700000
H     -2.86500000     -7.96300000      6.18000000
H     -3.07200000     -6.95800000      7.29200000
O     -1.92900000    -10.34700000    -11.98000000
H     -1.14000000    -10.57400000    -12.47300000
H     -1.61700000    -10.18600000    -11.09000000
O     13.24300000      4.16800000      0.58300000
H     12.32500000      3.93100000      0.71500000
H     13.39400000      4.89100000      1.19200000
O     -4.41800000      5.93900000    -16.74200000
H     -4.04900000      6.47400000    -16.04000000
H     -5.09500000      6.49100000    -17.13300000
O     -0.79700000     -2.09800000     10.39300000
H     -0.93200000     -2.42200000     11.28400000
H      0.14600000     -2.17800000     10.25000000
O     11.19400000    -12.90100000     -5.66400000
H     10.33500000    -12.61500000     -5.35500000
H     11.07700000    -13.82700000     -5.87500000
O      5.18800000    -10.62600000      8.01800000
H      4.70300000    -11.32200000      8.46100000
H      5.94800000    -10.47000000      8.57900000
O    -12.88900000     -1.68800000      4.95000000
H    -13.72600000     -1.62800000      4.49000000
H    -12.30800000     -1.10000000      4.46800000
O    -15.99600000      2.75200000     -1.90400000
H    -15.39200000      2.73100000     -2.64600000
H    -16.85400000      2.90800000     -2.29900000
O      9.17600000     -4.50500000      4.77400000
H      9.25800000     -3.57200000      4.57600000
H      8.60100000     -4.53800000      5.53800000
O    -11.50900000    -10.46100000     -8.87700000
H    -10.80300000    -10.29500000     -8.25300000
H    -11.96700000    -11.22400000     -8.52500000
O     -5.45000000    -12.53700000      9.68400000
H     -5.13500000    -11.69200000      9.36200000
H     -5.45200000    -13.10200000      8.91100000
O    -11.12200000     -2.79300000      9.17200000
H    -10.38200000     -3.14200000      8.67500000
H    -10.80400000     -1.96100000      9.52200000
O     -1.04100000      3.42700000     10.11000000
H     -1.42000000      4.23400000      9.76300000
H     -0.88200000      2.88500000      9.33600000
O     -1.61100000     15.52600000      8.14300000
H     -2.21200000     15.28600000      8.84900000
H     -2.00100000     15.14400000      7.35700000
O     -2.63000000     -7.97200000     10.16400000
H     -1.68000000     -7.98000000     10.28000000
H     -2.76000000     -8.16300000      9.23500000
O      8.69500000     -3.07400000     11.56300000
H      9.34800000     -3.63400000     11.14300000
H      8.66800000     -3.37700000     12.47100000
O     12.74700000      4.84300000      3.59700000
H     13.50800000      5.11800000      3.08500000
H     12.01600000      4.88700000      2.98100000
O      0.90600000     -9.55000000     -5.75000000
H      0.91000000    -10.07800000     -6.54800000
H      1.47300000     -8.80600000     -5.95200000
O      4.04900000     -3.66900000      6.13300000
H      4.22800000     -4.48300000      6.60400000
H      4.24900000     -2.97800000      6.76500000
O     -8.85400000    -13.40900000      6.95700000
H     -9.17900000    -14.11200000      6.39400000
H     -8.11100000    -13.04200000      6.47800000
O      3.35800000      8.59000000     -2.01400000
H      4.02000000      9.21800000     -2.30200000
H      2.62800000      9.13200000     -1.71500000
O      9.70600000      9.43700000     -4.26300000
H     10.28500000      9.21200000     -4.99200000
H      9.94200000     10.33800000     -4.04000000
O     -9.57800000     -3.58200000     -7.05200000
H     -9.59900000     -4.49300000     -7.34600000
H     -9.12000000     -3.61200000     -6.21200000
O    -11.15600000    -12.09300000     -6.29700000
H    -11.94200000    -12.63900000     -6.26900000
H    -10.80700000    -12.12900000     -5.40600000
O      5.66100000    -13.03900000     10.56400000
H      6.08300000    -13.39400000     11.34700000
H      4.84100000    -12.66300000     10.88400000
O     -4.63100000      0.91300000     15.75400000
H     -5.48900000      1.19200000     15.43600000
H     -4.75900000      0.76300000     16.69100000
O      3.48200000     13.81200000      0.85600000
H      3.22200000     13.97200000     -0.05100000
H      3.40100000     12.86400000      0.96500000
O      3.46300000      2.58600000      9.86700000
H      4.21100000      2.24800000     10.35900000
H      2.95000000      1.80900000      9.64500000
O     11.46200000      9.71500000      4.15000000
H     11.21300000     10.10300000      3.31200000
H     10.70200000      9.19400000      4.40900000
O     13.77100000     12.31200000      1.89400000
H     13.75800000     12.75500000      1.04500000
H     13.19400000     11.55700000      1.77800000
O    -12.11000000     -2.71900000     -5.97400000
H    -12.62500000     -2.44900000     -6.73400000
H    -11.24400000     -2.91900000     -6.33000000
O      5.01400000     10.46800000      5.87000000
H      4.43400000     11.21800000      5.99900000
H      4.57100000      9.93200000      5.21300000
O      8.17300000     -7.65800000     11.97000000
H      8.73600000     -7.84800000     12.72000000
H      7.47100000     -7.11400000     12.32800000
O     11.20200000      0.93700000      6.54800000
H     11.50300000      0.76000000      7.43900000
H     10.46800000      1.54200000      6.65900000
O     14.42600000     -6.63900000      6.63100000
H     15.16400000     -7.22900000      6.78700000
H     13.71000000     -7.00900000      7.14600000
O      1.11400000     15.02900000      2.93600000
H      0.84900000     14.24300000      3.41300000
H      2.07100000     15.01500000      2.96400000
O     10.33200000     11.10400000      8.15400000
H     10.63400000     10.82300000      9.01700000
H      9.48700000     11.52200000      8.31900000
O     -8.16100000    -12.05300000    -11.04800000
H     -7.77300000    -12.02900000    -10.17300000
H     -7.52100000    -12.52500000    -11.58100000
O      9.46500000     -1.76600000     -6.98600000
H      9.50300000     -1.07700000     -6.32300000
H      9.56900000     -2.57900000     -6.49300000
O      5.26000000     -8.04900000      0.47400000
H      5.76700000     -7.42600000      0.99300000
H      5.49900000     -8.90600000      0.82700000
O     -0.09300000     -4.55600000     15.89500000
H     -0.29800000     -3.96700000     15.17000000
H     -0.60600000     -4.21900000     16.63000000
O      4.30900000    -14.99300000     -7.55000000
H      4.23200000    -15.37600000     -6.67600000
H      3.43100000    -14.66300000     -7.74500000
O     -7.57500000     -6.81200000     -2.90500000
H     -7.49600000     -6.67400000     -1.96100000
H     -6.73800000     -7.20100000     -3.16100000
O      4.62200000      6.90700000     -0.08800000
H      5.52400000      7.09800000     -0.34400000
H      4.08900000      7.47400000     -0.64600000
O     10.56600000     -5.20200000     -1.10400000
H     10.39800000     -4.87400000     -0.22000000
H     10.77600000     -4.41900000     -1.61400000
O    -10.00300000     -6.27200000     -7.22900000
H    -10.94600000     -6.42200000     -7.30400000
H     -9.68400000     -7.01300000     -6.71400000
O      2.01000000      4.44700000     -7.93400000
H      2.36500000      4.00200000     -7.16500000
H      2.26200000      3.89100000     -8.67100000
O     11.90300000     10.27500000      1.33900000
H     12.66700000      9.72800000      1.15700000
H     11.18500000      9.84400000      0.87500000
O     12.47500000    -10.49300000     -5.81000000
H     12.39500000    -10.20600000     -4.90100000
H     12.01200000    -11.33000000     -5.83900000
O     -2.76800000     -8.39400000     -3.05300000
H     -2.74600000     -9.15500000     -2.47300000
H     -2.63300000     -7.64600000     -2.47100000
O    -10.49000000      2.78500000      0.07000000
H    -10.96300000      3.61600000      0.11300000
H     -9.58200000      3.03500000     -0.10400000
O     10.58700000      4.77100000      2.11600000
H     10.01500000      4.00400000      2.07800000
H     10.12000000      5.44200000      1.61900000
O      1.77700000     -2.97300000      4.49900000
H      2.00300000     -2.04700000      4.41900000
H      2.07400000     -3.21800000      5.37500000
O     -9.69000000     -1.55900000      0.47100000
H    -10.04100000     -2.45000000      0.48100000
H     -8.82900000     -1.64500000      0.06300000
O     -0.94200000     10.10700000     11.59100000
H     -0.30500000     10.76000000     11.88100000
H     -0.50000000      9.63700000     10.88500000
O     -8.73500000     -3.70700000    -13.63200000
H     -9.07500000     -4.58600000    -13.80200000
H     -8.61700000     -3.67600000    -12.68300000
O    -11.58100000     -3.42900000    -10.03300000
H    -10.73500000     -3.36100000    -10.47600000
H    -11.76900000     -4.36800000    -10.01900000
O      1.16900000      2.58500000     11.76200000
H      0.46200000      2.60500000     11.11600000
H      1.95600000      2.80000000     11.26200000
O    -16.68800000     -0.50400000      0.73600000
H    -16.87400000      0.18600000      1.37200000
H    -17.19200000     -1.25700000      1.04500000
O     -0.83200000      1.17400000    -12.75100000
H     -0.47000000      0.30400000    -12.92200000
H     -1.66200000      1.00500000    -12.30500000
O      3.28700000     -0.54100000     11.18600000
H      4.02700000      0.00100000     11.46000000
H      3.41900000     -1.37400000     11.63800000
O      6.14900000      8.59100000     13.09700000
H      5.28400000      8.27300000     13.35600000
H      6.60300000      8.75100000     13.92400000
O     15.68500000     -5.83500000     -3.55800000
H     15.63500000     -4.88700000     -3.43600000
H     15.40800000     -6.19900000     -2.71800000
O      9.71500000      7.80100000     -2.20500000
H     10.21400000      6.99200000     -2.31400000
H      9.64100000      8.15700000     -3.09100000
O      0.21200000     -8.42300000     10.05400000
H      0.97500000     -8.75200000      9.57900000
H      0.53200000     -7.64700000     10.51300000
O      4.95700000      4.96700000     -8.07400000
H      4.53600000      5.57100000     -7.46300000
H      4.29500000      4.29500000     -8.24000000
O      7.92500000      4.51100000      4.67500000
H      8.83400000      4.21200000      4.64400000
H      7.73300000      4.59500000      5.60900000
O      7.68900000    -10.43600000      9.08200000
H      8.61500000    -10.20700000      9.16300000
H      7.22300000     -9.62900000      9.29800000
O      7.85200000     -3.30100000    -12.89300000
H      8.30600000     -3.50800000    -13.71000000
H      7.79600000     -2.34500000    -12.88600000
O      1.01900000     -6.92000000      3.28200000
H      1.17500000     -7.86400000      3.30200000
H      1.39400000     -6.59800000      4.10200000
O    -14.81000000     -4.86500000     -4.03300000
H    -14.28600000     -5.65800000     -4.14200000
H    -14.17500000     -4.15000000     -4.07800000
O     -0.33800000      2.30700000     14.70200000
H     -0.61500000      2.97700000     14.07800000
H      0.31900000      1.79500000     14.23000000
O    -13.51000000     -9.44200000      7.84300000
H    -12.68000000     -9.40000000      8.31900000
H    -14.17900000     -9.33100000      8.51800000
O    -10.32600000     -8.57900000     -5.63900000
H    -10.54300000     -8.84400000     -4.74600000
H     -9.64800000     -9.19700000     -5.91500000
O     -3.67200000     -2.72200000    -16.76500000
H     -3.43700000     -3.09800000    -17.61300000
H     -3.73500000     -1.78100000    -16.92900000
O      2.35800000    -11.35300000     -9.00700000
H      1.98900000    -11.73000000     -8.20800000
H      3.14100000    -11.87500000     -9.17900000
O     -6.98800000     -2.62700000      8.27000000
H     -6.54400000     -3.42700000      8.55000000
H     -6.30200000     -2.10700000      7.85100000
O    -11.18200000     -2.15100000     12.44300000
H    -11.01800000     -2.10400000     11.50100000
H    -12.11900000     -1.97500000     12.53200000
O    -15.22300000      0.02800000     -6.46800000
H    -14.51400000     -0.39000000     -6.95700000
H    -15.95600000      0.05500000     -7.08400000
O     12.83800000     -3.93000000    -11.39100000
H     11.94600000     -3.58300000    -11.37900000
H     12.99600000     -4.21600000    -10.49100000
O    -10.50700000    -10.19600000      9.11400000
H    -10.93400000    -11.03300000      8.93200000
H     -9.61400000    -10.43200000      9.36500000
O     -0.40400000     11.43600000      6.80900000
H     -0.40400000     10.75600000      6.13600000
H      0.51400000     11.51600000      7.06900000
O     -9.39600000     -4.03400000      7.61000000
H     -8.64100000     -3.45400000      7.70800000
H     -9.34800000     -4.33700000      6.70300000
O    -17.36900000      3.77500000      0.72100000
H    -16.85800000      3.48100000     -0.03300000
H    -18.18400000      3.27700000      0.66800000
O     11.86700000     -0.77700000     -0.49800000
H     12.23700000      0.08000000     -0.28300000
H     12.21300000     -1.36200000      0.17600000
O     -2.11200000     13.19800000     11.22300000
H     -2.95000000     12.87100000     11.55100000
H     -2.01000000     12.78000000     10.36800000
O     -0.79400000      9.83200000     15.38200000
H     -1.69700000     10.04800000     15.61300000
H     -0.62200000     10.33700000     14.58800000
O     -1.69700000      5.94900000     -8.68600000
H     -1.60600000      5.41800000     -9.47700000
H     -2.54600000      5.69600000     -8.32400000
O     -7.86500000      8.03300000     10.66200000
H     -7.89000000      7.30200000     11.27900000
H     -6.99500000      8.41500000     10.77700000
O      1.51600000     -3.24500000      8.05500000
H      0.86800000     -2.56700000      7.86500000
H      2.34400000     -2.77100000      8.13000000
O     -5.60700000     -6.48100000      3.97100000
H     -6.36300000     -6.44400000      4.55700000
H     -5.33200000     -5.56900000      3.87600000
O     -9.09600000      0.61100000      2.16400000
H     -8.99400000     -0.23800000      1.73500000
H     -9.96500000      0.91100000      1.90000000
O      9.64000000      5.83400000     11.38500000
H     10.04000000      5.66800000     10.53100000
H     10.38000000      5.87800000     11.99100000
O      4.50600000      9.20600000      3.13600000
H      5.38800000      9.31800000      2.78100000
H      4.10700000     10.07300000      3.06400000
O      2.64600000    -12.24300000      8.64300000
H      2.84000000    -12.81700000      7.90200000
H      1.72200000    -12.01700000      8.53700000
O      1.94900000      7.37200000      4.96600000
H      1.97800000      6.48800000      5.33200000
H      2.80000000      7.48300000      4.54200000
O     -5.73200000    -17.12300000      1.19800000
H     -5.17300000    -16.74200000      0.52100000
H     -5.25500000    -17.89700000      1.49600000
O     -7.08100000     -4.57500000     11.99800000
H     -6.86700000     -5.26500000     12.62600000
H     -7.64000000     -5.00600000     11.35100000
O      7.65200000      1.17700000    -14.00900000
H      7.43500000      2.09600000    -13.85200000
H      6.80600000      0.75000000    -14.14000000
O     -6.40300000     -2.83600000     -8.08400000
H     -5.95800000     -1.99700000     -8.20400000
H     -7.29800000     -2.59900000     -7.84100000
O     -1.78000000      9.13500000    -12.32800000
H     -1.09500000      8.92700000    -11.69200000
H     -1.49000000      8.71400000    -13.13800000
O      5.09100000     10.16900000     -3.33800000
H      5.72100000      9.82200000     -3.97000000
H      4.52400000     10.74200000     -3.85400000
O      8.50300000      8.26500000    -13.38100000
H      9.35300000      8.16500000    -13.81000000
H      8.30600000      7.39500000    -13.03400000
O      8.81200000    -11.74000000     -4.10500000
H      8.16500000    -12.36500000     -3.77700000
H      9.32200000    -11.49700000     -3.33300000
O      6.99100000    -13.39000000     -6.21000000
H      7.29300000    -13.27700000     -5.30800000
H      6.07800000    -13.66300000     -6.12400000
O     -7.83200000      8.15700000      0.86000000
H     -8.77800000      8.01400000      0.90600000
H     -7.69800000      9.00800000      1.27700000
O      9.68300000      8.41300000      2.08600000
H      9.62800000      9.03200000      1.35800000
H      9.54200000      7.55700000      1.68300000
O     -8.30800000      6.77800000      7.09200000
H     -9.25700000      6.85200000      6.98500000
H     -8.05800000      7.57200000      7.56400000
O    -12.15000000      2.55100000     -2.85100000
H    -12.26000000      2.16900000     -1.98000000
H    -12.79600000      2.09900000     -3.39400000
O     16.71100000     -0.23300000     -4.54400000
H     17.08700000     -1.11300000     -4.57700000
H     17.09900000      0.16400000     -3.76500000
O     -1.46100000      5.17900000     14.52200000
H     -0.67200000      5.64100000     14.24100000
H     -1.70400000      4.63900000     13.77000000
O     -4.77400000      7.66100000    -14.04000000
H     -4.32900000      6.81400000    -14.01100000
H     -4.33000000      8.18700000    -13.37500000
O      4.48500000     -2.81200000    -13.31700000
H      3.95000000     -3.18200000    -14.02000000
H      4.95000000     -3.56400000    -12.94900000
O      0.01600000     -1.46600000    -13.15700000
H     -0.85400000     -1.80300000    -13.37300000
H      0.39100000     -2.12600000    -12.57500000
O     -6.32600000     -1.97200000    -12.52100000
H     -5.73400000     -2.60600000    -12.11600000
H     -6.90300000     -2.50100000    -13.07200000
O      7.54000000     -6.33700000     -1.51600000
H      8.35200000     -5.95700000     -1.18100000
H      7.10900000     -5.61500000     -1.97400000
O     -8.83400000     -0.26000000    -13.58800000
H     -9.76900000     -0.06500000    -13.65500000
H     -8.40500000      0.47500000    -14.02600000
O     -6.34700000     -7.68100000    -11.28900000
H     -5.54800000     -7.87100000    -11.78100000
H     -6.25000000     -6.76900000    -11.01700000
O     -2.05200000      3.11900000      3.79600000
H     -2.46700000      2.34900000      3.40700000
H     -2.73800000      3.78600000      3.79600000
O     -4.58000000    -11.32000000     -4.78800000
H     -4.96200000    -10.97000000     -3.98300000
H     -5.25400000    -11.90200000     -5.13900000
O     -4.17900000     -0.99700000     14.06100000
H     -4.91300000     -1.55800000     14.31000000
H     -4.22800000     -0.25700000     14.66600000
O      4.17900000     -0.43500000     16.90900000
H      4.16300000     -0.39700000     15.95300000
H      5.05100000     -0.12100000     17.14700000
O     -9.29100000      4.07700000    -11.93300000
H    -10.18600000      4.10500000    -11.59400000
H     -9.37500000      4.33200000    -12.85200000
O      1.91100000     -2.26000000     -5.07700000
H      2.24400000     -3.15200000     -5.17700000
H      1.36300000     -2.12100000     -5.84900000
O      9.34800000      1.51000000      2.57600000
H      8.49300000      1.34000000      2.97100000
H      9.93600000      0.88300000      2.99800000
O      5.10200000     14.12500000      7.92500000
H      4.80500000     13.24400000      7.69600000
H      5.06800000     14.14800000      8.88200000
O     -0.81300000    -13.02700000     -8.59700000
H     -1.74600000    -12.97200000     -8.80400000
H     -0.39500000    -13.24600000     -9.43000000
O     -0.32000000     -6.87200000      0.53100000
H      0.13300000     -6.76800000      1.36800000
H     -1.05000000     -7.45900000      0.72500000
O     -0.15000000    -10.39400000     14.70700000
H     -0.52000000    -11.01000000     14.07500000
H      0.60800000    -10.01700000     14.26000000
O     -3.42700000      2.91400000    -13.80200000
H     -3.15000000      2.69700000    -12.91200000
H     -3.59500000      2.06700000    -14.21400000
O     -1.38200000    -13.18600000      1.92600000
H     -1.77500000    -12.97900000      1.07900000
H     -2.05900000    -13.67700000      2.39100000
O      1.04000000    -13.53400000      5.62100000
H      1.17100000    -12.90400000      4.91200000
H      0.15300000    -13.36000000      5.93600000
O      2.39900000     -5.27200000     14.82700000
H      2.54800000     -4.32800000     14.88900000
H      1.64200000     -5.43200000     15.39000000
O      8.00500000      7.56700000     -8.98100000
H      8.22900000      7.95000000     -9.82900000
H      7.80200000      6.65300000     -9.17700000
O     -6.02800000    -12.34700000      4.56700000
H     -6.56300000    -12.19600000      3.78800000
H     -6.21600000    -13.25100000      4.81600000
O    -13.08800000      6.79500000     -9.72000000
H    -12.66200000      6.58000000     -8.89100000
H    -13.31200000      7.72200000     -9.64200000
O     -3.11200000     12.01500000     -4.35700000
H     -2.30200000     12.48600000     -4.16000000
H     -2.93100000     11.56300000     -5.18100000
O     -9.44800000      3.21500000     -3.51100000
H    -10.32300000      2.87100000     -3.33600000
H     -9.14200000      3.53500000     -2.66200000
O     -2.17200000    -10.18900000     -1.01500000
H     -1.22100000    -10.30000000     -1.04100000
H     -2.51600000    -11.08100000     -0.96600000
O      7.34700000     -4.78300000      6.73900000
H      7.64300000     -4.03300000      7.25500000
H      6.65000000     -4.43200000      6.18500000
O      2.00500000      2.35900000      7.18700000
H      2.56800000      1.81500000      7.73800000
H      1.14000000      2.29500000      7.59000000
O      9.34100000     -7.85700000     -6.95300000
H      9.60000000     -6.96400000     -6.72300000
H      8.81200000     -8.15100000     -6.21100000
O    -13.79600000     -0.98900000     12.57000000
H    -14.56500000     -1.45200000     12.23800000
H    -13.49300000     -0.46500000     11.82800000
O     -1.75500000      4.77300000    -11.17100000
H     -1.42300000      4.98000000    -12.04400000
H     -2.21700000      3.94100000    -11.28200000
O     14.55700000     -1.47500000     10.86400000
H     14.95600000     -2.28600000     11.17900000
H     13.70600000     -1.44200000     11.30000000
O      5.06300000      9.07700000     10.58000000
H      5.38400000      9.94700000     10.34100000
H      5.43000000      8.91600000     11.44900000
O     -2.39700000      7.57000000     -0.70200000
H     -2.36200000      8.52600000     -0.67300000
H     -2.82800000      7.37200000     -1.53400000
O      0.14700000     -1.01300000      7.32400000
H      0.32300000     -0.49100000      6.54100000
H     -0.80300000     -1.12400000      7.32900000
O      6.18300000      5.49600000    -10.43200000
H      5.95100000      4.91100000    -11.15300000
H      5.57600000      5.26300000     -9.73000000
O     11.14600000      0.09700000    -13.78300000
H     10.44300000      0.03200000    -13.13700000
H     11.24900000     -0.79500000    -14.11600000
O     -8.98900000     13.12000000     -5.23800000
H     -9.02700000     12.58200000     -6.02900000
H     -8.28000000     12.73800000     -4.72200000
O      3.52000000      3.99100000      3.58100000
H      2.58900000      3.99100000      3.80300000
H      3.71300000      4.90200000      3.36000000
O     -0.65200000      9.07200000      5.53300000
H      0.02900000      8.40600000      5.43400000
H     -1.35400000      8.78500000      4.94900000
O      5.67900000     -4.80600000     -2.78700000
H      5.84200000     -4.22500000     -3.53000000
H      4.72700000     -4.89000000     -2.75300000
O     10.40000000     -2.70300000     -2.49000000
H     10.67100000     -1.78600000     -2.44900000
H      9.54100000     -2.71800000     -2.06900000
O      3.93300000     -9.30000000      6.29700000
H      4.50200000     -8.58600000      6.00900000
H      4.47800000     -9.81500000      6.89100000
O    -13.87400000      4.64300000     -2.72900000
H    -13.88000000      4.60100000     -3.68500000
H    -13.33500000      3.89900000     -2.46000000
O     -1.80700000     -4.96700000      5.66300000
H     -2.75100000     -5.08300000      5.55400000
H     -1.47300000     -4.86900000      4.77200000
O      9.81700000      2.79400000     -2.79100000
H      9.62200000      2.43600000     -1.92500000
H      9.30900000      2.25200000     -3.39400000
O     11.12000000     -9.90300000      4.94400000
H     11.75000000    -10.08700000      4.24700000
H     11.10300000     -8.94800000      5.00500000
O      8.03200000      3.51000000     10.97600000
H      8.44100000      4.30300000     11.32000000
H      7.09200000      3.66900000     11.06100000
O     -5.69000000      9.52600000      7.11300000
H     -4.96700000      9.15300000      7.61800000
H     -5.69500000     10.45400000      7.35100000
O     -1.19200000    -16.78000000      1.68400000
H     -1.14400000    -17.73500000      1.65400000
H     -0.28300000    -16.49800000      1.79000000
O      2.37400000     -2.56200000     15.15200000
H      2.53300000     -1.62000000     15.10400000
H      2.09500000     -2.71300000     16.05500000
O      0.70300000     11.66700000     -6.10200000
H      0.60600000     12.34900000     -6.76600000
H      1.64600000     11.61100000     -5.95100000
O      4.02100000     -5.40700000      0.35000000
H      4.69600000     -6.08000000      0.26900000
H      4.50600000     -4.58100000      0.35000000
O     11.79800000     -2.32500000      8.98300000
H     11.23700000     -2.44600000      8.21700000
H     11.89700000     -1.37700000      9.06100000
O     -4.74100000     12.13500000     -0.26300000
H     -4.83500000     12.36400000     -1.18700000
H     -5.24800000     11.33000000     -0.16200000
O      8.05000000     -2.43800000     -1.44000000
H      7.12200000     -2.67000000     -1.42500000
H      8.14100000     -1.76700000     -0.76500000
O     -3.13400000      9.42300000      9.73700000
H     -2.82400000     10.31000000      9.91900000
H     -2.49900000      9.07000000      9.11400000
O     -9.09000000    -10.94000000     -7.29400000
H     -8.34400000    -11.53800000     -7.31300000
H     -9.81600000    -11.47200000     -6.96800000
O      5.62800000     -7.63100000      5.05100000
H      6.28700000     -7.57300000      5.74300000
H      6.04400000     -7.23000000      4.28900000
O      5.08100000     17.15600000     -0.93400000
H      5.66600000     17.90900000     -0.84600000
H      4.46400000     17.41100000     -1.62000000
O     -7.85500000      7.19900000    -10.03100000
H     -7.01800000      7.65700000    -10.10300000
H     -7.97500000      7.06500000     -9.09100000
O     -3.17300000    -10.24600000      2.25400000
H     -2.76200000     -9.45500000      1.90400000
H     -3.10500000    -10.88500000      1.54400000
O      6.04200000     -1.91500000     13.66600000
H      6.84300000     -2.21500000     14.09600000
H      5.76500000     -2.65800000     13.13100000
O    -14.74600000      6.90600000      8.43200000
H    -14.00400000      6.30200000      8.46000000
H    -15.48500000      6.36400000      8.15600000
O     -2.61500000      2.88100000     16.24000000
H     -2.05400000      2.58900000     15.52100000
H     -3.39700000      2.33300000     16.17200000
O    -14.77500000     -0.39800000      3.31900000
H    -15.68400000     -0.10100000      3.30700000
H    -14.27900000      0.36100000      3.62500000
O     -4.13700000    -13.92600000      1.97900000
H     -4.80500000    -14.02000000      2.65900000
H     -4.10500000    -14.78400000      1.55500000
O     -6.84200000     -7.83300000      1.70800000
H     -7.65300000     -8.21500000      2.04200000
H     -6.34800000     -7.59700000      2.49300000
O      3.63000000      7.99400000     13.98800000
H      3.52100000      8.89400000     14.29500000
H      2.74800000      7.62200000     14.01600000
O     12.80800000     -5.91500000     -2.55900000
H     12.56200000     -6.13900000     -3.45700000
H     11.99400000     -5.61000000     -2.15700000
O      5.76800000      3.75400000     15.50600000
H      5.73300000      4.65300000     15.18100000
H      5.52400000      3.82300000     16.42900000
O    -12.80100000     -6.70500000     -7.00400000
H    -12.97600000     -6.31500000     -6.14700000
H    -13.18500000     -7.58000000     -6.95100000
O    -11.30800000    -10.64300000      1.17200000
H    -12.18700000    -10.36300000      0.91400000
H    -10.81300000     -9.82900000      1.25900000
O      2.28700000      0.11800000      8.79200000
H      2.70300000     -0.25000000      9.57200000
H      1.60100000     -0.51100000      8.56700000
O     -4.97600000     -0.35100000      6.18100000
H     -4.15700000     -0.69800000      6.53500000
H     -5.11500000      0.46700000      6.65900000
O     -3.50100000    -15.88800000      0.25500000
H     -2.81000000    -16.23200000      0.82200000
H     -3.06800000    -15.73800000     -0.58600000
O    -13.48100000     -5.09300000      1.70200000
H    -13.43300000     -5.00900000      2.65400000
H    -13.38900000     -6.03200000      1.53900000
O     -9.36700000     -9.43200000      5.88600000
H     -8.81600000     -9.94200000      6.48000000
H     -9.66700000     -8.69200000      6.41400000
O     16.09700000      9.43000000      0.13000000
H     15.22400000      9.08500000     -0.05500000
H     16.62700000      9.15400000     -0.61800000
O      5.12200000      6.31700000      5.54400000
H      5.02900000      6.74500000      6.39600000
H      6.04800000      6.42100000      5.32400000
O      6.11200000     -5.72700000     10.01500000
H      5.48600000     -5.62900000      9.29700000
H      6.93300000     -5.97000000      9.58600000
O     -7.96700000      3.19400000     -5.69000000
H     -7.54500000      4.01600000     -5.44200000
H     -8.56600000      3.00400000     -4.96800000
O     -0.49300000      0.56500000     17.39500000
H     -0.62500000      0.71800000     16.45900000
H     -0.35400000      1.43800000     17.76300000
O    -11.70000000      1.05000000      1.61600000
H    -11.48300000      1.65400000      0.90500000
H    -11.88400000      0.22000000      1.17600000
O     11.47700000      3.38300000     -9.88200000
H     11.35500000      3.49200000    -10.82500000
H     12.12100000      4.05100000     -9.64500000
O      5.78400000      0.47600000    -10.32000000
H      6.02600000      0.82000000     -9.46100000
H      5.67500000     -0.46500000    -10.17900000
O      7.40800000      5.58900000    -13.26800000
H      7.96500000      4.95300000    -13.71600000
H      6.63500000      5.66700000    -13.82700000
O      2.50400000      3.49100000     -5.40900000
H      2.26300000      2.70400000     -4.92000000
H      2.69300000      4.14300000     -4.73500000
O    -13.20300000     -7.73500000      1.73200000
H    -14.04400000     -7.56800000      2.15700000
H    -13.42600000     -8.24300000      0.95200000
O     -2.94200000    -13.82000000      8.49100000
H     -3.24200000    -13.07300000      9.00800000
H     -3.74100000    -14.30600000      8.28700000
O      1.82500000      6.93900000     -9.23000000
H      2.19800000      7.56000000     -8.60500000
H      1.74500000      6.12200000     -8.73700000
O     13.64100000      3.60300000     -4.82500000
H     13.83900000      2.70700000     -5.09900000
H     13.96200000      3.65400000     -3.92500000
O     -2.83500000      0.27000000      2.67200000
H     -2.54200000     -0.55300000      3.06400000
H     -2.33100000      0.34300000      1.86200000
O      1.93300000      0.17300000    -14.33000000
H      2.49700000      0.08400000    -13.56200000
H      1.20200000     -0.42100000    -14.16000000
O     10.71300000     -5.33600000     -7.40200000
H     10.00800000     -5.11900000     -8.01100000
H     11.51000000     -5.28400000     -7.92900000
O      9.94300000     11.97200000     -2.49300000
H      9.82500000     12.89500000     -2.71900000
H     10.82100000     11.92800000     -2.11500000
O      2.75100000     14.95900000     -9.48000000
H      2.95700000     14.97600000    -10.41400000
H      3.18300000     14.17000000     -9.15300000
O     -6.20400000     -8.30300000      8.67700000
H     -6.00300000     -8.74500000      9.50200000
H     -6.38500000     -7.39700000      8.92900000
O     -1.95100000     -3.16300000    -10.45300000
H     -1.72800000     -2.91200000     -9.55600000
H     -2.83800000     -2.82700000    -10.58200000
O     -6.82700000      0.40400000    -10.84100000
H     -7.21800000     -0.41100000    -11.15600000
H     -7.27100000      1.09000000    -11.33900000
O     -5.73400000     -9.59000000     -9.27700000
H     -6.41300000     -8.95500000     -9.50400000
H     -5.04200000     -9.44200000     -9.92200000
O      4.67100000     -8.93900000    -10.67900000
H      4.16400000     -8.12900000    -10.72900000
H      4.22800000     -9.53600000    -11.28200000
O      2.19900000     14.00000000     -1.93100000
H      1.52200000     14.64100000     -2.14500000
H      1.71500000     13.24000000     -1.60800000
O     -9.09000000      7.18800000     -7.07300000
H     -9.76700000      6.60100000     -7.41000000
H     -9.19600000      7.99200000     -7.58100000
O     -3.65500000     -1.20000000      9.12800000
H     -4.13300000     -1.60800000      9.85000000
H     -2.77300000     -1.05900000      9.47400000
O     12.16400000     -2.63500000      1.47800000
H     12.47000000     -2.53000000      2.37900000
H     11.50100000     -3.32300000      1.53000000
O     -4.63100000      7.03400000     -2.68800000
H     -4.64600000      7.77600000     -3.29200000
H     -3.82500000      6.56600000     -2.90300000
O    -13.38400000      1.60000000      4.43000000
H    -13.58100000      2.40300000      3.94800000
H    -12.46100000      1.42800000      4.24000000
O    -12.49700000     12.78600000     -1.48100000
H    -13.14600000     13.47000000     -1.31300000
H    -11.79700000     13.23100000     -1.95900000
O    -14.43700000      4.03100000     -5.34700000
H    -13.94500000      3.68000000     -6.09000000
H    -15.04200000      4.66200000     -5.73600000
O     13.08000000     -6.57600000      2.67400000
H     13.84600000     -6.33200000      2.15500000
H     13.00700000     -7.52400000      2.56000000
O      3.81000000     -6.33400000     -9.25900000
H      4.01300000     -7.04400000     -8.65000000
H      3.57700000     -5.59500000     -8.69600000
O    -10.89300000     -4.38500000      0.88100000
H    -11.11200000     -4.68500000     -0.00100000
H    -11.70300000     -4.49600000      1.38000000
O     11.67100000     -1.26200000     11.93200000
H     11.82400000     -0.44500000     11.45700000
H     11.04200000     -1.02800000     12.61500000
O     12.36700000     -2.11100000     -7.13000000
H     11.47400000     -1.76600000     -7.16300000
H     12.26600000     -3.05100000     -7.28000000
O     11.47700000     -6.99600000      9.26000000
H     12.38800000     -7.01400000      9.55100000
H     11.38700000     -6.15800000      8.80700000
O    -11.17000000      6.47500000      7.60800000
H    -11.86900000      6.84700000      7.07000000
H    -11.61100000      6.19200000      8.41000000
O     -0.03000000    -12.57800000      8.84700000
H     -0.38800000    -12.05500000      9.56500000
H     -0.10300000    -12.01200000      8.07900000
O     -4.23600000     -7.53400000     -6.62600000
H     -4.07200000     -6.89400000     -7.31900000
H     -3.92900000     -8.36500000     -6.99000000
O     -4.92300000     -6.84600000     11.55300000
H     -4.14400000     -7.15800000     11.09400000
H     -4.72100000     -6.97300000     12.48000000
O    -16.71800000     -4.80100000      2.08600000
H    -17.49300000     -5.09400000      2.56700000
H    -16.35900000     -4.09300000      2.62100000
O     -2.12800000      8.44700000     -7.73800000
H     -1.58100000      8.16400000     -7.00500000
H     -1.98500000      7.78300000     -8.41300000
O     -5.99800000      1.71100000     -3.74200000
H     -6.17600000      2.28300000     -2.99500000
H     -6.86100000      1.40600000     -4.02100000
O     -8.85000000    -11.92000000      0.27700000
H     -9.75700000    -11.75600000      0.53400000
H     -8.91800000    -12.39900000     -0.54900000
O    -12.10200000     -5.38300000     12.21900000
H    -11.27200000     -4.93500000     12.38500000
H    -12.05600000     -6.17700000     12.75300000
O     -1.03000000     -4.99500000    -12.46800000
H     -1.28700000     -5.39000000    -11.63500000
H     -1.71200000     -4.34900000    -12.64800000
O     12.65500000     -5.22800000      4.97200000
H     12.79600000     -5.79300000      4.21200000
H     13.31500000     -5.50900000      5.60500000
O      9.02900000      4.38500000     -8.92200000
H      8.89300000      4.83200000     -9.75800000
H      9.66000000      3.69300000     -9.12000000
O     -6.66800000     -1.26100000    -15.94800000
H     -7.36900000     -1.05200000    -15.33100000
H     -6.78000000     -2.19300000    -16.13200000
O     -3.97100000      5.37300000     16.35200000
H     -3.05500000      5.14900000     16.51900000
H     -3.93800000      5.98000000     15.61200000
O     -5.13100000     -1.21300000      0.78700000
H     -5.54700000     -0.65200000      1.44100000
H     -4.86100000     -0.61100000      0.09300000
O    -13.55000000      1.68400000     -0.60700000
H    -13.67800000      0.95200000     -0.00400000
H    -14.43600000      1.96700000     -0.83200000
O     10.74400000    -15.07700000      2.55600000
H     10.33500000    -15.93400000      2.68100000
H     10.13700000    -14.60300000      1.98700000
O     14.71800000     -7.05200000     -1.15400000
H     14.07000000     -6.71600000     -1.77300000
H     14.63100000     -6.48700000     -0.38600000
O    -10.84700000      8.06800000      0.69100000
H    -10.92400000      7.70800000     -0.19200000
H    -11.17300000      8.96500000      0.61300000
O     13.67400000      8.61900000     -0.58500000
H     13.41000000      9.13600000     -1.34700000
H     13.28200000      7.75800000     -0.73300000
O     -5.60300000     11.96600000    -10.67100000
H     -5.30900000     11.54200000    -11.47700000
H     -6.09200000     12.73300000    -10.96800000
O    -14.02100000     -1.64000000     -8.21800000
H    -14.53300000     -2.38800000     -8.52300000
H    -13.62200000     -1.28300000     -9.01200000
O      5.94300000     15.72800000      6.07400000
H      5.69600000     15.06700000      6.72100000
H      5.12700000     16.18800000      5.87800000
O     -2.44400000     -3.55800000     14.67100000
H     -2.23100000     -3.54800000     15.60400000
H     -2.36300000     -2.64400000     14.39700000
O     -9.12600000    -14.68300000      1.59700000
H     -9.02200000    -15.34600000      0.91400000
H     -8.23500000    -14.51400000      1.90400000
O     -5.98800000      4.60100000      6.96600000
H     -6.86300000      4.84500000      6.66600000
H     -5.40000000      4.94200000      6.29100000
O     13.10700000     -9.24400000      0.04200000
H     13.61100000     -8.43300000     -0.02500000
H     12.33100000     -9.08800000     -0.49600000
O     -1.09300000    -10.19000000     -9.39600000
H     -0.64200000    -10.79000000     -8.80200000
H     -1.82300000     -9.84700000     -8.88100000
O     -5.41800000    -14.69300000     -3.30800000
H     -6.04000000    -14.05600000     -3.66000000
H     -4.56500000    -14.27000000     -3.39900000
O      5.31100000      0.05500000    -14.42600000
H      5.20900000     -0.75000000    -13.91800000
H      5.00600000     -0.17600000    -15.30300000
O     -3.99800000      1.23200000     -5.55300000
H     -4.20500000      0.44300000     -5.05300000
H     -4.59300000      1.89800000     -5.20600000
O      1.96500000      9.73400000      7.11100000
H      1.78800000      9.07700000      6.43800000
H      1.97600000      9.24000000      7.93100000
O    -16.50400000      2.19600000      5.32200000
H    -16.01000000      2.02400000      6.12400000
H    -16.04500000      2.92800000      4.91100000
O     -6.95500000     -9.96800000    -12.90400000
H     -6.48900000     -9.14000000    -13.01900000
H     -7.31200000     -9.92200000    -12.01800000
O    -12.80500000     -6.30600000     -9.67000000
H    -12.86100000     -6.35200000     -8.71500000
H    -13.20600000     -7.12100000     -9.97300000
O     -5.53600000     -0.14100000      3.37200000
H     -5.51300000     -0.26600000      4.32000000
H     -4.67800000      0.22400000      3.15800000
O      8.07200000     12.66200000      8.23400000
H      7.84000000     13.42200000      8.76800000
H      8.16500000     13.01200000      7.34800000
O      2.54800000      8.32300000      9.76400000
H      3.39900000      8.62100000     10.08400000
H      2.12600000      7.93500000     10.53000000
O      5.39400000      5.99700000    -15.24500000
H      4.58000000      6.13000000    -14.75900000
H      5.19000000      6.27800000    -16.13700000
O    -10.98500000    -11.66800000      4.28000000
H    -10.33600000    -11.29600000      4.87800000
H    -11.57300000    -10.93900000      4.08100000
O      0.72900000    -14.47700000      0.93100000
H      1.12000000    -14.93600000      1.67400000
H     -0.04300000    -14.04500000      1.29600000
O     -5.75300000     -9.53500000     11.19100000
H     -5.76300000     -8.62700000     11.49400000
H     -4.93100000     -9.89100000     11.52900000
O     -4.47700000     -5.73600000      7.24600000
H     -5.26700000     -5.85300000      6.71800000
H     -4.79100000     -5.73300000      8.15000000
O     15.88800000     -4.70200000      4.64700000
H     16.27700000     -5.52100000      4.95500000
H     15.00200000     -4.94400000      4.37800000
O      3.89900000    -12.93300000      5.58500000
H      3.06500000    -13.29400000      5.88400000
H      4.56100000    -13.50700000      5.97100000
O      9.88400000     -0.74700000     13.86300000
H      9.48100000     -1.04900000     14.67700000
H      9.61100000      0.16700000     13.78500000
O      0.97700000     10.88800000     13.35000000
H      1.21500000     11.42500000     14.10500000
H      1.81500000     10.63000000     12.96500000
O      5.46400000      2.74200000    -12.07600000
H      5.35100000      2.33800000    -12.93600000
H      5.26700000      2.04100000    -11.45400000
O     12.80400000      2.35300000      3.18100000
H     13.03400000      3.28200000      3.21100000
H     12.59100000      2.12900000      4.08700000
O     10.44500000    -11.46700000     -1.76200000
H     10.70700000    -12.33600000     -1.45800000
H      9.93400000    -11.10400000     -1.03900000
O      6.51300000     -6.36400000     14.16000000
H      5.76900000     -6.05000000     13.64600000
H      6.13300000     -6.99400000     14.77200000
O     -8.63000000     -9.09000000      3.29400000
H     -8.94400000     -9.00000000      4.19300000
H     -8.22400000     -9.95600000      3.26800000
O      8.73800000      2.52400000      8.60400000
H      8.27400000      3.21800000      8.13600000
H      8.37800000      2.55000000      9.49100000
O    -10.49000000    -12.85200000     -3.57300000
H    -11.26700000    -13.02700000     -3.04100000
H     -9.84300000    -13.48800000     -3.26700000
O     -3.89600000      5.41100000      1.12800000
H     -3.59900000      4.53200000      0.89300000
H     -3.57500000      5.97000000      0.42100000
O     15.60800000      2.71300000     -1.06700000
H     15.00600000      3.25500000     -1.57700000
H     16.34700000      3.29100000     -0.87600000
O      6.89800000    -12.19500000     -0.91800000
H      6.28100000    -11.68800000     -1.44600000
H      7.45800000    -11.53800000     -0.50600000
O     -4.54200000      4.69600000      3.62700000
H     -4.40700000      4.99000000      2.72600000
H     -4.63400000      5.50500000      4.13100000
O    -10.19900000     -1.04900000     -8.29200000
H     -9.76100000     -1.71300000     -7.76100000
H    -10.56300000     -1.53500000     -9.03200000
O    -14.81600000     -3.33700000      0.39900000
H    -14.39400000     -4.00500000      0.94000000
H    -15.74900000     -3.54700000      0.44400000
O    -17.23400000      0.96000000      3.07200000
H    -17.05000000      1.19400000      3.98200000
H    -18.12200000      1.27900000      2.91700000
O     -6.12200000      2.03700000     12.11100000
H     -5.19300000      1.81800000     12.04000000
H     -6.18400000      2.93200000     11.77700000
O      0.84600000    -10.57300000      6.02500000
H      0.91600000    -11.00500000      5.17400000
H      1.75200000    -10.42500000      6.29400000
O     -8.91800000      3.67500000     14.17100000
H     -8.09000000      3.67200000     14.65200000
H     -8.66600000      3.84300000     13.26300000
O      0.39800000    -15.50600000     -6.14700000
H     -0.27500000    -15.74300000     -5.50900000
H     -0.04000000    -15.57600000     -6.99500000
O    -11.13000000      5.35200000     -3.45300000
H    -11.97800000      4.91200000     -3.39800000
H    -10.50000000      4.64100000     -3.57300000
O     -8.79900000      9.22700000     -2.62900000
H     -9.69000000      9.33900000     -2.29700000
H     -8.59900000      8.30500000     -2.47000000
O     -9.11000000     -5.68800000     10.12000000
H     -8.94300000     -6.58300000      9.82200000
H     -9.18500000     -5.17800000      9.31400000
O    -15.99300000     -5.36900000     -1.63900000
H    -16.36000000     -5.35700000     -2.52300000
H    -15.04500000     -5.36700000     -1.77400000
O      2.50500000     -3.57400000     -9.21400000
H      2.06400000     -2.98200000     -8.60500000
H      2.01600000     -3.48300000    -10.03200000
O    -10.60900000     14.63000000     -2.12600000
H     -9.70700000     14.66500000     -2.44500000
H    -10.60100000     15.15600000     -1.32600000
O     12.56000000     10.50100000     -6.08800000
H     11.99700000     11.27500000     -6.07500000
H     11.95100000      9.76200000     -6.11800000
O      8.57000000    -14.29200000      0.36600000
H      9.40600000    -14.25800000     -0.10000000
H      8.08600000    -13.53200000      0.04400000
O     18.53500000     -1.42900000     -0.15900000
H     17.72500000     -0.91900000     -0.17700000
H     18.64400000     -1.67300000      0.76000000
O      8.96200000     -0.43600000    -11.96000000
H      8.94200000     -0.25000000    -11.02200000
H      8.26300000      0.10400000    -12.32700000
O     -1.80500000    -10.90200000    -14.83000000
H     -0.93500000    -10.79600000    -14.44500000
H     -2.40900000    -10.76200000    -14.10000000
O     -7.79100000     -1.14100000     16.47600000
H     -7.21800000     -1.65500000     15.90700000
H     -7.70100000     -0.24300000     16.15900000
O     -9.03800000     13.54900000      0.75800000
H     -9.36500000     12.80200000      0.25600000
H     -8.16900000     13.27800000      1.05200000
O      2.39300000      6.89800000    -16.16600000
H      1.88200000      7.66800000    -16.41600000
H      2.28700000      6.29200000    -16.90000000
O     -9.40600000     -3.73800000     13.73700000
H     -9.13800000     -4.38400000     13.08300000
H     -9.74400000     -3.00400000     13.22400000
O     -3.21700000      5.52900000    -13.87500000
H     -2.40000000      5.88000000    -13.52100000
H     -3.04400000      4.59500000    -13.99300000
O     -9.59600000     14.95400000      3.23500000
H     -9.33200000     14.34800000      2.54200000
H    -10.27000000     15.50100000      2.83100000
O     -4.73200000     -3.51900000     -0.73300000
H     -4.05700000     -3.87200000     -0.15300000
H     -5.09600000     -2.77600000     -0.25200000
O     -5.51000000      9.12400000     10.91800000
H     -4.60300000      9.15700000     10.61300000
H     -5.60700000      9.90500000     11.46400000
O      0.90900000     -7.31500000      6.40200000
H      0.62500000     -8.22700000      6.45800000
H      0.13700000     -6.80800000      6.65300000
O      8.27600000      0.17800000      6.43800000
H      8.46800000     -0.00900000      7.35700000
H      7.32800000      0.31100000      6.41500000
O      4.36100000     -6.79700000    -13.12800000
H      4.56500000     -7.71000000    -12.92700000
H      3.78000000     -6.52000000    -12.41900000
O     -0.94700000      8.21500000    -14.85700000
H     -0.31100000      8.93000000    -14.82300000
H     -0.42200000      7.43600000    -15.04100000
O     13.02600000     -1.18000000      6.46300000
H     12.69400000     -0.30300000      6.27100000
H     13.79000000     -1.02900000      7.02000000
O      8.14100000     -0.28000000     10.68900000
H      8.54900000      0.57600000     10.82000000
H      8.65100000     -0.87500000     11.23800000
O      9.59200000     -7.28800000     -9.68300000
H     10.40800000     -7.77400000     -9.80300000
H      9.33400000     -7.47400000     -8.78000000
O      2.66500000      1.71900000    -16.37900000
H      3.30600000      1.26600000    -16.92700000
H      2.44500000      1.08500000    -15.69600000
O     -0.78300000      1.84500000      8.00200000
H     -0.66400000      1.07700000      7.44300000
H     -1.49800000      2.33200000      7.59000000
O     -3.53400000     -4.16400000     -7.89800000
H     -3.13200000     -3.62900000     -7.21300000
H     -4.43100000     -3.83600000     -7.96200000
O      5.90400000    -15.80600000      6.36700000
H      6.42800000    -16.25900000      7.02800000
H      5.83100000    -14.90900000      6.69300000
O     -0.08700000      0.80300000    -17.58100000
H     -0.14600000      1.31600000    -18.38800000
H      0.67700000      1.15800000    -17.12700000
O      8.40800000      8.11000000     10.91900000
H      8.55100000      7.99700000      9.97900000
H      8.73000000      7.29800000     11.30900000
O      5.84800000      1.27300000     10.86000000
H      6.20100000      1.31500000     11.74900000
H      6.57900000      0.96000000     10.32700000
O      4.68600000      3.36800000    -14.83200000
H      4.97500000      4.22400000    -15.14800000
H      4.17400000      3.00700000    -15.55500000
O    -10.45500000     -9.48300000     11.96000000
H    -10.28900000     -9.60900000     11.02600000
H    -11.40400000     -9.36900000     12.02100000
O     -9.70700000      0.42900000     13.05100000
H     -9.53200000      0.80900000     12.19000000
H    -10.32200000     -0.28400000     12.87700000
O      7.37000000     12.56600000      5.15900000
H      6.83700000     12.89200000      4.43400000
H      6.81700000     11.91200000      5.58700000
O     -7.42200000     11.67400000     -3.58700000
H     -7.96800000     11.14500000     -3.00500000
H     -7.09200000     11.05200000     -4.23600000
O      2.99000000     17.29300000     -2.61400000
H      2.28300000     16.66700000     -2.77100000
H      2.89900000     17.93800000     -3.31500000
O      9.69100000     11.79400000      3.68100000
H     10.59500000     11.93300000      3.96600000
H      9.16000000     12.05700000      4.43200000
O      6.48600000     -4.31600000    -10.95100000
H      6.75200000     -5.23200000    -11.02800000
H      7.06800000     -3.84600000    -11.54700000
O     -0.88600000    -11.12900000     10.94300000
H     -0.90600000    -10.32900000     10.41800000
H     -1.74600000    -11.16100000     11.36300000
O     12.48000000      1.58000000      0.57600000
H     13.08600000      2.12900000      0.07800000
H     12.69900000      1.75100000      1.49200000
O      4.47000000    -12.74600000    -10.43300000
H      3.75000000    -13.27600000    -10.77300000
H      5.06000000    -12.63700000    -11.17900000
O      5.86000000     -8.48900000     10.28800000
H      5.92200000     -7.54900000     10.45600000
H      5.89200000     -8.89100000     11.15600000
O     12.99300000     -9.65900000      2.95200000
H     13.84800000     -9.81900000      3.35200000
H     13.11900000     -9.86400000      2.02600000
O     -2.67600000     -2.15500000    -13.61500000
H     -2.98800000     -1.41000000    -14.12800000
H     -3.07500000     -2.03600000    -12.75300000
O     17.18000000      1.21200000      4.07200000
H     16.58300000      0.46900000      3.97900000
H     16.66200000      1.88000000      4.52200000
O      0.72100000     14.02000000      8.56600000
H      1.03500000     14.25900000      7.69400000
H     -0.16400000     14.38100000      8.60900000
O      2.94900000     -6.45400000      7.92500000
H      2.20100000     -6.61700000      7.35000000
H      3.29600000     -7.32500000      8.11800000
O      9.72500000      0.82800000     -5.80100000
H      8.96500000      1.34000000     -5.52600000
H     10.16700000      1.38000000     -6.44500000
O     10.02700000     -5.46500000    -11.94500000
H      9.56700000     -4.62600000    -11.93500000
H     10.06800000     -5.72700000    -11.02500000
O     13.23400000     -0.79300000     -4.22000000
H     13.62800000     -0.20200000     -4.86300000
H     12.66200000     -1.36100000     -4.73600000
O     -3.96300000     11.99000000      6.16200000
H     -4.36700000     11.82900000      7.01500000
H     -3.34500000     12.70300000      6.32100000
O     -7.52200000     -0.13600000     -6.76600000
H     -8.45800000      0.06200000     -6.77000000
H     -7.31600000     -0.30000000     -5.84600000
O     -1.77700000     -0.24200000     -7.00000000
H     -1.51100000      0.49900000     -7.54400000
H     -2.38900000      0.13200000     -6.36700000
O      4.12400000     -0.89300000    -16.75800000
H      3.89300000     -1.56900000    -16.12000000
H      4.72700000     -1.32900000    -17.36100000
O      1.43300000      8.64400000      1.73700000
H      1.87700000      8.08100000      2.37100000
H      0.85200000      8.05300000      1.25800000
O      3.01000000    -12.35500000     11.16500000
H      2.91300000    -12.38800000     10.21300000
H      2.57300000    -13.14800000     11.47700000
O      5.95500000     13.24800000     -4.51000000
H      6.55900000     13.91300000     -4.84100000
H      5.57000000     13.64200000     -3.72700000
O     -9.21000000      9.48000000      8.92000000
H     -8.59800000      8.96100000      9.44100000
H    -10.04700000      9.39400000      9.37600000
O     -9.76600000      1.48700000     15.63200000
H     -9.90100000      0.96700000     14.84000000
H     -9.53800000      2.35900000     15.31000000
O     -4.90600000      6.41200000      8.52800000
H     -5.45900000      5.70900000      8.18900000
H     -5.41700000      6.79500000      9.24100000
O      5.93500000    -15.17600000      0.84500000
H      6.85100000    -14.90400000      0.79400000
H      5.70100000    -15.05700000      1.76600000
O     -3.81400000    -13.76900000     -9.71700000
H     -3.68000000    -14.23300000     -8.89100000
H     -3.55200000    -14.39800000    -10.39000000
O     -4.14700000      0.13800000    -14.67700000
H     -4.97500000     -0.26800000    -14.93200000
H     -3.76100000      0.43400000    -15.50100000
O      2.67200000      0.86700000     -4.22200000
H      3.49900000      0.82800000     -4.70300000
H      2.48600000     -0.04400000     -3.99300000
O     -1.14700000     15.95900000     -5.01300000
H     -1.78900000     15.60200000     -4.40000000
H     -1.64300000     16.58200000     -5.54400000
O     -8.21700000     -4.29600000      2.13200000
H     -8.03900000     -5.14000000      1.71700000
H     -9.07300000     -4.03700000      1.78900000
O     -0.43600000     -1.71400000     13.86900000
H      0.13000000     -0.94300000     13.91700000
H      0.08300000     -2.36100000     13.39100000
O     -0.20700000      6.71600000      1.06800000
H     -0.55700000      6.30700000      1.86100000
H     -0.98300000      6.98700000      0.57700000
O     -9.83400000     -5.87700000     -3.71200000
H     -9.12400000     -6.51700000     -3.66200000
H     -9.58400000     -5.29700000     -4.43200000
O      5.34400000     13.79500000      3.50200000
H      5.33200000     14.49600000      2.85000000
H      5.25500000     14.24700000      4.34100000
O      7.04800000      6.31500000     -1.99700000
H      7.93500000      6.65400000     -2.12000000
H      6.69600000      6.23600000     -2.88400000
O     -5.49500000     10.29600000     -8.03800000
H     -5.87600000     10.55800000     -8.87600000
H     -4.71000000     10.83800000     -7.95300000
O     10.67400000      4.65500000      5.51900000
H     11.00700000      4.06900000      6.19800000
H     11.38100000      4.70100000      4.87500000
O      3.40700000    -13.04300000     -1.90000000
H      3.72200000    -12.65600000     -1.08300000
H      2.99600000    -12.31500000     -2.36700000
O    -12.74600000      7.52000000      5.93800000
H    -13.21600000      8.33200000      5.74800000
H    -13.00300000      6.92400000      5.23400000
O      0.70700000     -6.57900000     12.20300000
H      0.34000000     -7.25500000     12.77400000
H      0.14800000     -5.81500000     12.34700000
O     12.14600000     -9.93000000     -3.25800000
H     11.71500000    -10.66700000     -2.82500000
H     11.98800000     -9.18600000     -2.67700000
O     11.83800000      5.49300000     -5.76000000
H     11.46500000      5.06900000     -6.53200000
H     12.49300000      4.87300000     -5.43900000
O      3.12500000      3.02100000     18.19500000
H      3.05200000      3.27700000     17.27600000
H      2.27700000      2.62800000     18.40200000
O    -14.14700000      9.20700000      3.86400000
H    -14.24800000      8.48500000      3.24400000
H    -15.01100000      9.30100000      4.26500000
O     -6.79000000      4.07100000     16.00700000
H     -5.88800000      3.84800000     16.23700000
H     -6.80700000      5.02800000     16.00600000
O    -11.75700000      1.22900000    -10.77000000
H    -10.80200000      1.27200000    -10.72300000
H    -12.05000000      2.09100000    -10.47400000
O      5.56100000     -3.40500000     -5.14100000
H      5.83900000     -3.81400000     -5.96000000
H      5.71700000     -2.47000000     -5.27600000
O     -5.53200000    -15.16700000      4.65100000
H     -5.86900000    -16.05000000      4.50000000
H     -4.58800000    -15.28500000      4.75400000
O      3.33300000     11.91400000      2.94300000
H      4.17200000     12.36800000      2.86600000
H      3.00800000     12.15600000      3.81000000
O     -9.98200000     -7.56200000      7.78500000
H    -10.38400000     -6.80300000      8.20800000
H    -10.52400000     -8.30300000      8.05700000
O      7.43200000     11.28200000     -1.42700000
H      8.13500000     11.56200000     -2.01400000
H      6.72500000     11.01100000     -2.01200000
O     -7.24700000    -10.46400000      7.18400000
H     -6.90600000     -9.74100000      7.71100000
H     -6.46800000    -10.87000000      6.80300000
O     -7.65800000      4.31400000     11.54000000
H     -8.17900000      4.66800000     10.81900000
H     -7.04400000      5.01500000     11.75900000
O      7.41200000    -10.67500000    -11.46000000
H      7.94100000    -10.09500000    -12.00800000
H      7.43300000    -10.27000000    -10.59300000
O      7.96200000    -10.65600000      6.32800000
H      7.68000000     -9.92000000      5.78600000
H      7.52200000    -10.51800000      7.16700000
O      0.65800000      2.82000000    -10.97300000
H      0.08700000      3.57100000    -11.13200000
H      0.21800000      2.08900000    -11.40700000
O     14.73300000    -10.21800000     -2.35800000
H     13.94300000     -9.97300000     -2.84000000
H     14.49300000    -10.11600000     -1.43700000
O      4.79500000     12.80800000     -9.13200000
H      5.11100000     12.48500000     -8.28800000
H      5.49900000     12.60200000     -9.74600000
O    -13.57400000    -10.07400000     -0.02900000
H    -13.54600000     -9.57600000     -0.84600000
H    -14.50000000    -10.28300000      0.09300000
O    -13.92700000     -2.79800000      8.26000000
H    -14.42300000     -2.47300000      9.01100000
H    -13.01700000     -2.58100000      8.46100000
O     -2.13400000     -5.24500000     12.51300000
H     -2.47800000     -4.94600000     11.67200000
H     -2.27300000     -4.50600000     13.10600000
O    -13.13300000      3.89700000      7.05400000
H    -12.84500000      4.26600000      7.88900000
H    -12.38300000      4.01100000      6.47100000
O     12.61700000     -2.62800000      4.26700000
H     12.49400000     -3.56200000      4.43600000
H     12.97600000     -2.28200000      5.08400000
O    -13.10400000      0.09000000     10.00600000
H    -13.35800000      0.77700000      9.39000000
H    -12.27400000     -0.24300000      9.66400000
O    -13.86200000      3.10200000      2.16700000
H    -13.10800000      2.92200000      1.60500000
H    -14.61800000      2.81800000      1.65200000
O     -8.88000000      5.24400000      9.42400000
H     -9.19300000      4.41700000      9.05600000
H     -8.52100000      5.71900000      8.67500000
O     -4.76700000    -11.80100000    -12.44400000
H     -3.89800000    -11.45900000    -12.23700000
H     -5.30500000    -11.02100000    -12.58300000
O      6.19000000      5.77900000     -4.43100000
H      5.76400000      6.60100000     -4.67300000
H      6.62900000      5.49200000     -5.23100000
O      6.36100000     -3.95800000     -7.81500000
H      6.40700000     -4.87900000     -8.07100000
H      6.51900000     -3.47500000     -8.62700000
O      2.79400000     11.12500000     -9.28900000
H      1.99800000     11.60100000     -9.52400000
H      3.45800000     11.80600000     -9.18400000
O    -10.82300000     -7.95400000     -1.70100000
H    -10.20800000     -8.11100000     -0.98600000
H    -10.55500000     -7.11000000     -2.06700000
O      3.06700000     -6.96500000    -15.77600000
H      2.27800000     -6.75500000    -15.27700000
H      3.76800000     -6.96700000    -15.12500000
O      3.60200000      2.83600000     -9.83900000
H      3.72100000      1.88800000     -9.78700000
H      3.71000000      3.04100000    -10.76700000
O      4.52200000     -2.10100000      8.34400000
H      5.18500000     -2.07800000      9.03400000
H      4.28000000     -1.18400000      8.21300000
O      5.63300000      4.79900000     11.92200000
H      4.89300000      4.32000000     12.29500000
H      5.85900000      5.44800000     12.58900000
O      5.78600000     11.51500000     -6.98300000
H      6.00000000     11.96800000     -6.16800000
H      6.59800000     11.07200000     -7.23100000
O      3.01700000     -9.35600000      9.59600000
H      2.93400000    -10.26200000      9.29900000
H      3.96100000     -9.19800000      9.62400000
O     -7.59500000     11.31900000     11.56100000
H     -8.00000000     10.50500000     11.86100000
H     -8.29900000     11.96700000     11.60600000
O      4.95900000     10.05000000    -12.31400000
H      4.79600000      9.88900000    -11.38500000
H      4.48100000      9.35300000    -12.76500000
O      0.01300000    -13.34100000     -3.93600000
H      0.48600000    -12.52400000     -3.77700000
H      0.38700000    -13.95900000     -3.30800000
O     -6.33700000      3.72000000     -2.11200000
H     -6.51800000      4.10100000     -1.25200000
H     -6.57100000      4.41000000     -2.73300000
O     12.33800000     12.00300000     -1.36500000
H     13.03500000     12.63900000     -1.20200000
H     12.75900000     11.31300000     -1.87800000
O     17.75900000     -2.71200000      4.30500000
H     17.27900000     -3.54000000      4.34100000
H     17.14100000     -2.09400000      3.91500000
O      3.80400000      4.31500000     -0.26400000
H      4.11200000      5.21300000     -0.38300000
H      4.60200000      3.78500000     -0.27000000
O      5.27500000    -10.29200000     -4.51000000
H      4.87100000    -10.19300000     -5.37200000
H      5.07700000    -11.19300000     -4.25500000
O      7.10000000     10.87800000     10.19500000
H      7.40600000     10.00500000     10.44400000
H      7.50700000     11.04000000      9.34300000
O     -5.26000000      9.11600000      4.42900000
H     -5.79800000      9.36300000      5.18100000
H     -5.50700000      9.73700000      3.74300000
O     -7.87000000     14.51900000     -2.80500000
H     -7.78300000     14.93600000     -3.66300000
H     -7.11900000     13.92900000     -2.74800000
O      2.99000000    -17.52100000     -3.53700000
H      3.33600000    -17.11800000     -2.74100000
H      3.49200000    -18.33000000     -3.63400000
O      3.01500000    -15.48400000     -5.39600000
H      2.11900000    -15.53800000     -5.73000000
H      3.12000000    -16.27300000     -4.86500000
O     -0.78700000      6.34100000      3.80100000
H     -1.23100000      6.12800000      4.62200000
H     -1.19800000      7.15500000      3.50900000
O     10.67300000     11.93900000     -8.95700000
H     10.94500000     11.05900000     -9.21900000
H     10.25800000     11.81600000     -8.10300000
O     -0.38300000     12.83500000     -1.13500000
H     -0.48100000     13.32100000     -0.31600000
H     -0.96200000     13.28400000     -1.75000000
O      2.16400000      0.30300000     -9.53000000
H      2.58900000      0.03300000    -10.34400000
H      1.97200000      1.23200000     -9.65600000
O     -4.22400000      4.67500000     -7.53200000
H     -4.28100000      4.97300000     -6.62400000
H     -4.88600000      3.98700000     -7.59900000
O     -9.79900000     -1.89800000    -15.75900000
H     -9.08400000     -2.28300000    -15.25300000
H    -10.09100000     -1.15300000    -15.23300000
O      6.84900000     -7.04600000    -11.37900000
H      6.30200000     -7.80000000    -11.15800000
H      7.71400000     -7.26900000    -11.03400000
O      2.21100000     13.50400000     11.56300000
H      2.06100000     13.50600000     10.61700000
H      1.51100000     14.05200000     11.91700000
O     -5.91500000      9.48800000     -0.87200000
H     -5.72600000      8.97800000     -1.66000000
H     -6.71300000      9.09500000     -0.51800000
O     -2.35200000     -9.24500000     15.93700000
H     -1.53500000     -9.64800000     15.64300000
H     -2.26300000     -8.32200000     15.69900000
O     -9.53200000     -5.16200000      4.49200000
H    -10.41900000     -5.21000000      4.13500000
H     -9.03200000     -4.68700000      3.82800000
O    -11.67300000    -13.43600000      1.65600000
H    -11.57600000    -12.48700000      1.73100000
H    -10.77500000    -13.76600000      1.61200000
O      7.34600000      4.31700000     -6.78800000
H      7.95900000      4.53700000     -7.49000000
H      6.51100000      4.17900000     -7.23500000
O     -5.15600000     12.99900000     -3.06900000
H     -4.48000000     12.82600000     -3.72500000
H     -5.90900000     12.48500000     -3.35900000
O      2.12400000      5.46800000     14.94600000
H      1.74500000      6.22700000     14.50300000
H      1.75700000      5.49900000     15.83000000
O     -7.91600000     12.12800000     -7.84700000
H     -7.34200000     12.08500000     -8.61200000
H     -7.32400000     12.28200000     -7.11100000
O    -10.09400000     -0.42600000     10.37500000
H     -9.90000000      0.50900000     10.31400000
H     -9.26600000     -0.82600000     10.64200000
O    -12.66500000     -9.55000000      4.06900000
H    -12.41100000     -8.67200000      4.35300000
H    -13.20800000     -9.40200000      3.29400000
O      5.22300000     -3.23100000      0.99700000
H      5.17300000     -2.84900000      1.87300000
H      5.22700000     -2.47700000      0.40700000
O     -7.23700000     -6.41700000     14.12600000
H     -7.98500000     -7.01400000     14.15300000
H     -7.10600000     -6.15600000     15.03800000
O    -11.88400000      4.78300000    -11.29300000
H    -12.34300000      5.32200000    -10.64900000
H    -11.69300000      5.38300000    -12.01400000
O      3.41100000      3.51200000     13.30500000
H      3.23900000      4.15700000     13.99100000
H      2.55500000      3.34900000     12.90900000
O     10.56700000     -0.32300000      3.93800000
H     10.57000000     -0.05400000      4.85600000
H     11.12900000     -1.09800000      3.91300000
O     -5.60800000     -4.98200000      9.73200000
H     -5.80600000     -5.42300000     10.55900000
H     -4.72000000     -4.64400000      9.84800000
O      5.28800000     -0.99200000     -0.61100000
H      4.61300000     -0.42000000     -0.97700000
H      5.91700000     -0.39200000     -0.21000000
O      4.79300000      7.29500000      8.16200000
H      4.80400000      6.44600000      8.60300000
H      4.80400000      7.93500000      8.87400000
O      0.16400000    -16.36700000      6.00400000
H      0.11200000    -15.90000000      5.17000000
H      0.64900000    -15.77600000      6.58000000
O      2.49500000     -8.10200000     -1.01200000
H      2.92700000     -7.96600000     -1.85500000
H      3.04100000     -7.62900000     -0.38400000
O      1.67600000     15.71200000     -6.58200000
H      2.50800000     15.24500000     -6.65900000
H      1.81200000     16.32700000     -5.86100000
O     -4.07400000     -1.37000000    -11.22200000
H     -4.16600000     -0.85900000    -10.41800000
H     -4.77800000     -1.05400000    -11.78900000
O     -6.65200000      6.44100000     12.92600000
H     -5.72000000      6.25100000     13.03200000
H     -6.80300000      7.21200000     13.47400000
O     14.70900000      8.35800000     -4.42600000
H     14.98800000      7.52100000     -4.05400000
H     14.87000000      8.26800000     -5.36500000
O      9.35300000     -0.11600000     -9.39300000
H      9.20500000     -0.52800000     -8.54200000
H      9.57100000      0.79300000     -9.18500000
O     13.12200000     -5.38900000     -9.04000000
H     13.47000000     -6.24900000     -9.27500000
H     13.47500000     -5.21800000     -8.16700000
O     -8.96300000      7.92800000    -12.39800000
H     -9.39500000      8.71000000    -12.05600000
H     -8.63400000      7.47700000    -11.62000000
O     11.76500000      9.81300000    -10.09600000
H     12.04600000      9.79500000    -11.01100000
H     11.68000000      8.89100000     -9.85400000
O     -0.76100000     -5.00900000      8.27000000
H     -0.01400000     -4.46300000      8.02200000
H     -1.18000000     -5.23400000      7.44000000
O     14.70600000      0.68200000     -6.20800000
H     15.46600000      0.42300000     -5.68600000
H     14.97700000      0.53300000     -7.11400000
O      0.74900000    -11.75300000      3.41200000
H      0.95400000    -10.88400000      3.06800000
H      0.42100000    -12.23900000      2.65600000
O     -3.18400000      2.40400000    -11.20000000
H     -3.12700000      1.74300000    -10.51000000
H     -4.02500000      2.83500000    -11.04900000
O     -3.97100000     -8.53300000    -12.32600000
H     -3.63400000     -7.91500000    -12.97400000
H     -3.24200000     -9.13100000    -12.16300000
O      0.70400000      3.58300000      3.68200000
H      0.42300000      4.43300000      4.02200000
H     -0.10900000      3.08900000      3.57200000
O    -17.36600000      0.55500000     -4.77800000
H    -17.08900000      0.34000000     -3.88700000
H    -16.54800000      0.64900000     -5.26600000
O      7.05000000      9.29600000     -5.05400000
H      7.27500000      8.84900000     -5.86900000
H      7.89300000      9.46600000     -4.63300000
O      5.54700000     -9.75800000     12.74700000
H      5.15800000    -10.44700000     13.28500000
H      5.12200000     -8.95400000     13.04400000
O    -14.42500000      8.31500000     -5.18600000
H    -14.75300000      8.00000000     -4.34400000
H    -13.53200000      7.97500000     -5.23800000
O     -7.98000000     -0.23300000     -4.08700000
H     -7.89600000     -1.12400000     -3.74700000
H     -8.50300000      0.22600000     -3.43000000
O    -11.70500000      6.28400000      2.81600000
H    -11.44000000      6.73300000      2.01300000
H    -11.20900000      5.46500000      2.80700000
O    -14.91400000      8.36700000     -2.57200000
H    -15.21300000      7.56900000     -2.13700000
H    -14.66600000      8.95200000     -1.85600000
O     14.28200000     -1.03000000     -1.70500000
H     13.42800000     -0.61900000     -1.83900000
H     14.48600000     -1.43800000     -2.54600000
O    -14.82400000      9.16600000      0.59200000
H    -15.15000000     10.01900000      0.88000000
H    -13.91100000      9.32600000      0.35500000
O      3.32400000      7.44900000    -13.61900000
H      2.88900000      7.29800000    -14.45800000
H      2.73000000      7.07000000    -12.97000000
O      1.61900000    -17.31800000      0.67100000
H      2.06400000    -16.91800000     -0.07600000
H      1.64000000    -18.25700000      0.48900000
O      1.95400000    -16.53300000      3.30300000
H      2.02200000    -17.24700000      3.93800000
H      1.93700000    -16.97000000      2.45200000
O      4.87300000     11.91400000     11.77600000
H      4.06100000     12.27300000     11.41900000
H      5.55500000     12.22800000     11.18100000
O      3.26800000      4.76100000     -3.17800000
H      2.99900000      4.81700000     -2.26100000
H      3.44300000      5.66700000     -3.43300000
O     -4.68000000     12.03400000      3.26200000
H     -4.34100000     12.02700000      4.15700000
H     -4.04800000     11.51800000      2.76200000
O     12.16600000      5.55600000      9.80500000
H     12.20900000      6.51100000      9.75300000
H     12.66500000      5.33600000     10.59200000
O      3.20100000     10.12600000     -5.43600000
H      3.65300000      9.86500000     -6.23800000
H      2.87000000      9.30600000     -5.07000000
O     15.08400000     -1.13600000      8.04700000
H     14.86400000     -1.19200000      8.97700000
H     15.67100000     -1.87600000      7.89500000
O    -11.46100000      5.85200000     -7.72300000
H    -11.89400000      5.83800000     -6.87000000
H    -10.99000000      5.01900000     -7.76600000
O      7.46100000     10.27200000      2.50100000
H      8.22300000     10.82200000      2.68400000
H      7.63800000      9.45500000      2.96700000
O      0.86600000    -12.30400000     -6.69000000
H      0.67100000    -12.78300000     -5.88500000
H      0.14600000    -12.52400000     -7.28100000
O      9.45000000     14.97800000      3.02100000
H      9.97400000     14.39900000      2.46700000
H      8.74700000     14.42000000      3.35300000
O      4.50200000    -13.28200000     -4.51900000
H      4.64900000    -13.34300000     -3.57500000
H      3.73400000    -13.83100000     -4.67700000
O     -7.55100000      7.08700000    -14.69100000
H     -6.61500000      7.15300000    -14.50200000
H     -7.97900000      7.33400000    -13.87200000
O     -4.31900000      9.58600000     -3.94000000
H     -4.12300000     10.46800000     -4.25600000
H     -3.49000000      9.27100000     -3.58000000
O      8.53500000     -4.02200000     14.15200000
H      9.26900000     -3.89700000     14.75300000
H      8.15000000     -4.85900000     14.41400000
O      0.85300000      6.67800000      8.20500000
H      1.21900000      6.20400000      7.45800000
H      1.61600000      7.04200000      8.65400000
O     13.67900000      7.00200000      6.87700000
H     13.01300000      7.25700000      7.51600000
H     14.18900000      6.32400000      7.32100000
O     -0.61100000      1.60900000     -8.72300000
H     -0.81700000      2.13800000     -7.95200000
H     -0.05000000      2.17100000     -9.25700000
O      4.58300000     15.96300000      2.11400000
H      5.19800000     16.35500000      1.49300000
H      4.20500000     15.22200000      1.64000000
O     -6.27800000    -12.30400000     -9.15100000
H     -5.74800000    -12.87800000     -9.70500000
H     -5.67000000    -11.62500000     -8.85900000
O     -0.31000000     12.86400000      4.56600000
H     -0.56600000     12.36400000      5.34100000
H     -0.11900000     12.20000000      3.90400000
O     -2.59100000     -2.13100000      6.75200000
H     -2.29300000     -3.03400000      6.86200000
H     -2.77800000     -1.83000000      7.64100000
O      8.02200000     -2.70500000      8.33100000
H      7.42400000     -2.39900000      9.01200000
H      8.79500000     -3.00600000      8.80800000
O     -3.93900000     10.91100000    -12.80200000
H     -3.28700000     10.21100000    -12.78500000
H     -3.43100000     11.70800000    -12.95500000
O      3.68900000    -10.71100000      3.95500000
H      3.78100000    -10.03000000      4.62100000
H      3.69600000    -11.53100000      4.44900000
O    -15.25700000     -4.08900000      6.27700000
H    -16.01700000     -4.47900000      6.70900000
H    -14.77000000     -3.66600000      6.98500000
O     -3.58800000    -11.29000000     12.30300000
H     -3.70000000    -11.14000000     13.24200000
H     -4.07700000    -12.09500000     12.13000000
O      8.72000000      3.75100000    -14.76700000
H      9.07900000      2.86500000    -14.81800000
H      9.26700000      4.26500000    -15.36100000
O    -12.51100000     -4.62600000      4.19500000
H    -12.66700000     -4.93300000      5.08800000
H    -12.74600000     -3.69800000      4.21700000
O     -5.02500000     -4.04800000    -14.20200000
H     -4.29200000     -3.43500000    -14.25500000
H     -5.51700000     -3.90400000    -15.01000000
O    -15.76700000     -2.95500000      4.00700000
H    -15.29500000     -3.16900000      4.81200000
H    -15.27600000     -2.22600000      3.62800000
O    -12.92900000      2.64000000     -7.10900000
H    -12.88200000      1.79300000     -6.66400000
H    -12.01600000      2.88000000     -7.26500000
O      8.31500000     -9.93100000      3.14200000
H      8.79400000    -10.40600000      3.82100000
H      8.60800000     -9.02400000      3.23200000
O      5.04600000    -10.06400000     -1.75600000
H      5.40900000     -9.80000000     -2.60100000
H      5.26300000     -9.34100000     -1.16600000
O     -1.18100000     14.17000000      1.18300000
H     -0.62300000     14.41300000      1.92200000
H     -2.03800000     14.53900000      1.39800000
O    -12.69100000     -2.90300000     -3.06600000
H    -13.34800000     -2.22700000     -2.89900000
H    -12.42100000     -2.75500000     -3.97300000
O    -11.11000000    -10.29600000     -3.53000000
H    -10.71200000    -11.16200000     -3.61200000
H    -10.93100000    -10.03400000     -2.62600000
O     -7.51500000    -13.05000000     -6.93000000
H     -6.89700000    -13.05900000     -7.66100000
H     -7.79300000    -13.96200000     -6.84100000
O     -9.48900000     -1.37600000    -11.11900000
H     -9.16500000     -1.13900000    -11.98800000
H     -8.93800000     -2.11200000    -10.85100000
O     13.25600000      4.74100000     -2.30500000
H     13.28700000      4.63300000     -1.35400000
H     12.32600000      4.85100000     -2.50400000
O      1.35200000      5.47200000     -0.70800000
H      1.94100000      4.80300000     -0.35800000
H      0.92600000      5.84400000      0.06500000
O    -11.52900000     -4.98200000     -1.67100000
H    -11.11900000     -5.16400000     -2.51700000
H    -12.18900000     -4.31600000     -1.86400000
O     14.93800000      6.15200000      2.47000000
H     14.91700000      6.92900000      1.91300000
H     15.86900000      5.99600000      2.63000000
O     -4.59800000    -16.50300000     -4.92500000
H     -5.14300000    -15.97400000     -4.34200000
H     -4.70300000    -17.39800000     -4.60300000
O     -2.36700000     -6.30300000     -1.47300000
H     -2.81600000     -6.45300000     -0.64100000
H     -1.48700000     -6.02100000     -1.22300000
O     -2.73500000    -13.05200000     -3.75900000
H     -1.86000000    -13.15500000     -4.13200000
H     -3.06400000    -12.23700000     -4.13700000
O     14.94800000     -7.86200000     -5.42700000
H     14.40400000     -7.53000000     -6.14100000
H     15.15000000     -7.08800000     -4.90000000
O      2.92000000     -5.24000000     -2.08600000
H      2.99200000     -5.08900000     -1.14400000
H      2.11100000     -5.74200000     -2.18700000
O     -1.83300000    -10.25800000     -5.35500000
H     -0.88400000    -10.14400000     -5.40900000
H     -2.11400000     -9.62100000     -4.69900000
O     -5.28000000      2.01600000      7.43900000
H     -5.74700000      1.53100000      8.12000000
H     -5.48500000      2.93400000      7.61600000
O      6.12400000     -2.01800000     10.41200000
H      5.86300000     -2.63600000     11.09500000
H      6.85100000     -1.52900000     10.79600000
O      8.98600000      0.10100000    -16.27200000
H      9.83500000      0.50700000    -16.44700000
H      8.80400000      0.31100000    -15.35600000
O     -6.14900000     -3.06200000     -2.97300000
H     -6.98800000     -3.43500000     -2.70100000
H     -5.55300000     -3.26000000     -2.25100000
O      7.57200000    -16.13700000     -1.85200000
H      7.58300000    -15.99900000     -0.90500000
H      6.77200000    -16.63700000     -2.01200000
O      0.79900000     11.12100000      2.69500000
H      0.86400000     10.27200000      2.25900000
H      1.67600000     11.49600000      2.62300000
O      3.38400000     -5.47000000      3.82900000
H      2.70600000     -5.46200000      3.15300000
H      3.17500000     -4.72100000      4.38700000
O      5.62100000    -13.74400000      7.88600000
H      5.38800000    -13.72000000      8.81400000
H      6.33900000    -13.11700000      7.80200000
O     -2.33800000     14.69600000      5.67000000
H     -1.54200000     14.80300000      5.14900000
H     -3.03100000     14.56100000      5.02300000
O      0.62700000    -10.56600000    -13.41800000
H      1.23500000    -10.14000000    -12.81400000
H      1.18300000    -11.11800000    -13.96700000
O      9.64400000     -5.18400000    -14.54600000
H      9.73200000     -5.24000000    -13.59500000
H      8.78500000     -5.56200000    -14.73100000
O     -2.68800000      8.66400000      3.75800000
H     -3.55300000      8.94100000      4.05900000
H     -2.62100000      9.01200000      2.86900000
O     -0.96600000     -3.64100000    -15.39500000
H     -1.76300000     -3.37800000    -14.93400000
H     -1.25800000     -4.31100000    -16.01400000
O     11.23400000      3.72700000      8.00700000
H     11.82200000      4.15500000      8.62900000
H     10.39200000      3.68700000      8.46100000
O     -9.40300000     -6.48500000    -10.05900000
H     -9.55400000     -7.40700000    -10.26700000
H     -9.75100000     -6.38000000     -9.17300000
O     -8.63600000    -13.89500000     -1.62700000
H     -8.85300000    -14.82400000     -1.70700000
H     -7.89000000    -13.77100000     -2.21300000
O      0.63900000     12.87800000     -9.37100000
H      0.52900000     13.35400000     -8.54800000
H      0.64200000     13.56000000    -10.04400000
O      8.96700000    -13.90200000     -8.06100000
H      9.19600000    -14.77100000     -7.73200000
H      8.49100000    -13.49000000     -7.34000000
O      1.67600000      6.26900000    -11.84300000
H      1.74800000      6.31100000    -10.88900000
H      2.05200000      5.41900000    -12.07300000
O     15.66800000      5.89100000     -3.27900000
H     16.11900000      5.79900000     -2.43900000
H     14.79100000      5.54100000     -3.11900000
O      9.39100000      6.11100000    -11.32800000
H     10.20400000      5.89000000    -11.78300000
H      8.70800000      5.66000000    -11.82400000
O    -14.69500000      1.89300000      7.61800000
H    -14.08700000      2.59200000      7.37600000
H    -14.26400000      1.09000000      7.32500000
O      9.43900000     14.51200000     -3.38900000
H      8.91700000     14.66100000     -2.60100000
H      8.85300000     14.74100000     -4.11100000
O      2.19800000     -7.11600000     -6.22900000
H      2.83700000     -6.41100000     -6.12300000
H      1.43900000     -6.69300000     -6.63100000
O      7.52900000     15.44500000     -5.04900000
H      7.17900000     16.16400000     -4.52200000
H      7.30200000     15.67600000     -5.95000000
O     -5.36800000      8.10900000    -10.61100000
H     -4.66800000      8.76200000    -10.60800000
H     -4.91900000      7.27700000    -10.76300000
O     -0.25100000      6.89400000     11.36400000
H     -1.00600000      6.59100000     11.86800000
H     -0.01300000      6.14500000     10.81700000
O      5.96100000     -4.13000000    -15.56300000
H      6.34400000     -3.31800000    -15.89500000
H      5.03400000     -4.07100000    -15.79600000
O     -3.70800000    -14.54600000     -7.15800000
H     -4.01100000    -15.33100000     -6.70200000
H     -4.06700000    -13.82000000     -6.64800000
O     -6.85300000      6.25200000     -5.74400000
H     -7.50300000      6.49300000     -6.40300000
H     -6.08800000      6.78700000     -5.95500000
O     -3.97500000      2.98900000     -0.82700000
H     -3.59700000      2.12300000     -0.98400000
H     -4.69100000      3.05500000     -1.45800000
O      2.96000000     -8.25300000     -3.82200000
H      2.96900000     -7.65900000     -4.57300000
H      3.40400000     -9.04100000     -4.13500000
O     -2.44100000     15.09100000     -9.93100000
H     -2.00000000     14.61400000    -10.63400000
H     -2.89000000     14.41300000     -9.42600000
O     10.46500000     -9.54100000      9.36800000
H     10.90600000     -9.54000000     10.21800000
H     10.65400000     -8.67800000      8.99900000
O     -4.34000000      6.74100000      5.43300000
H     -4.19900000      6.91900000      6.36300000
H     -4.71300000      7.55200000      5.08800000
O      7.73200000     -9.15800000     -5.03000000
H      8.18500000     -9.97700000     -4.83000000
H      6.80200000     -9.37800000     -4.97000000
O     -1.93000000     -1.77900000      4.00100000
H     -2.10200000     -1.59800000      4.92500000
H     -1.03200000     -2.10900000      3.98500000
O     -2.86500000     10.55800000     -9.80700000
H     -2.09200000     10.61500000    -10.36800000
H     -2.70300000      9.79400000     -9.25300000
O      7.73300000     14.39600000     -1.24400000
H      6.88900000     14.18100000     -1.64100000
H      7.77000000     13.85700000     -0.45300000
O      1.51700000     14.59000000      6.06000000
H      1.65900000     15.44800000      5.66000000
H      0.88000000     14.16200000      5.48900000
O     -1.27300000    -10.16200000      7.65900000
H     -1.71900000     -9.36800000      7.36300000
H     -0.61000000    -10.32700000      6.98800000
O     -2.31300000      6.11300000     -3.50000000
H     -2.40200000      5.21100000     -3.80900000
H     -1.42800000      6.15500000     -3.13700000
O    -16.55800000      6.49900000      4.37100000
H    -15.70200000      6.15600000      4.11600000
H    -16.36000000      7.23500000      4.94900000
O    -14.03300000      2.76900000     -9.71600000
H    -13.57400000      1.93600000     -9.60600000
H    -13.82300000      3.26500000     -8.92500000
O    -12.19200000      4.91600000      0.09300000
H    -11.82100000      5.50900000     -0.56000000
H    -13.13900000      5.01700000     -0.00300000
O      1.20700000     -1.43600000     -7.63900000
H      0.33700000     -1.15500000     -7.92300000
H      1.80900000     -0.98000000     -8.22700000
O     -0.12900000     -2.00300000    -17.50800000
H     -0.37000000     -2.15800000    -16.59500000
H     -0.08000000     -1.05000000    -17.58500000
O      6.43600000     -6.78400000     -7.75000000
H      7.36500000     -7.01100000     -7.78500000
H      5.98500000     -7.57300000     -8.05100000
O    -11.05700000      7.73100000     10.83000000
H    -11.71600000      7.35400000     11.41400000
H    -10.24200000      7.29200000     11.07400000
O      0.36300000    -10.04800000     -0.59900000
H      0.90000000     -9.25800000     -0.54800000
H      0.94200000    -10.75100000     -0.30500000
O     -8.32200000     -4.10700000    -10.91500000
H     -8.62900000     -4.97200000    -10.64400000
H     -7.37000000     -4.15000000    -10.82000000
O    -11.24200000      7.90100000     -2.01200000
H    -11.84700000      8.45400000     -2.50600000
H    -11.12600000      7.12400000     -2.56000000
O     -6.36400000     -2.77200000     14.40200000
H     -6.92900000     -3.21000000     13.76500000
H     -5.86000000     -3.48000000     14.80100000
O    -10.66500000     12.57700000      5.93200000
H    -11.47300000     13.08900000      5.90600000
H    -10.95900000     11.66800000      5.98800000
O     10.59800000      7.54700000      6.13000000
H     11.44700000      7.97100000      6.25600000
H     10.81200000      6.63500000      5.93300000
O     -8.80200000      4.77300000     -1.28700000
H     -8.16800000      4.91200000     -0.58300000
H     -8.60600000      5.46000000     -1.92400000
O    -16.38700000      5.86700000     -1.69400000
H    -15.74900000      5.87900000     -0.98100000
H    -16.36700000      4.96600000     -2.01800000
O      8.73700000      4.09000000     14.58100000
H      8.68800000      4.89200000     15.10200000
H      7.87100000      3.69300000     14.67000000
O      5.67700000      0.33100000      5.83300000
H      5.40700000      1.23500000      5.67300000
H      4.85700000     -0.15800000      5.88800000
O      0.48400000     16.03100000     -2.64400000
H     -0.19200000     16.22600000     -1.99500000
H      0.03500000     16.10200000     -3.48700000
O      5.21700000     -3.95100000     12.18400000
H      5.69000000     -4.48100000     11.54300000
H      4.48300000     -4.50100000     12.45600000
O    -13.55000000     -0.87300000      0.56200000
H    -13.54700000     -1.66400000      0.02300000
H    -14.40700000     -0.87600000      0.98800000
O      9.49500000    -12.38200000     10.49100000
H      9.72200000    -11.90500000     11.28800000
H      9.03700000    -11.74000000      9.94900000
O     10.46700000     13.11100000      0.50500000
H     10.55800000     12.36200000      1.09400000
H     11.15700000     12.98800000     -0.14700000
O     -3.40300000      0.89900000     12.22500000
H     -2.65100000      0.33100000     12.05900000
H     -3.98200000      0.37500000     12.78000000
O     -2.05200000     -6.79100000     15.28100000
H     -2.54700000     -6.57000000     14.49300000
H     -1.41700000     -6.08100000     15.37300000
O     15.32100000      4.48500000      5.08900000
H     14.51000000      4.84200000      4.72800000
H     15.26300000      4.66200000      6.02800000
O     -7.25900000     -7.10700000      6.10700000
H     -7.37200000     -7.94800000      6.54800000
H     -8.14900000     -6.82300000      5.90000000
O      7.94000000     10.19900000     -8.21400000
H      8.40800000     10.54100000     -8.97500000
H      7.99600000      9.24800000     -8.30500000
O     10.29500000    -12.09100000      6.43700000
H      9.37500000    -11.91100000      6.63100000
H     10.55000000    -11.40500000      5.82100000
O     -7.72100000      2.13100000    -14.76100000
H     -6.86100000      2.54600000    -14.68700000
H     -8.34200000      2.85900000    -14.73200000
O     -2.98800000     -4.49200000      9.88800000
H     -2.52800000     -3.65600000      9.96700000
H     -2.35800000     -5.07200000      9.45900000
O    -14.52400000      1.61200000     -4.30000000
H    -14.74900000      0.98600000     -4.98800000
H    -14.57100000      2.46700000     -4.72800000
O      0.28000000      3.67200000     16.96200000
H     -0.09500000      3.21500000     16.20900000
H     -0.47900000      3.95500000     17.47300000
O     -7.76300000     10.56400000      2.41600000
H     -7.75100000     10.16700000      3.28700000
H     -7.38900000     11.43500000      2.54400000
O      4.07200000     14.17400000     -6.20900000
H      4.54500000     13.71000000     -5.51800000
H      4.41300000     13.80200000     -7.02300000
O     12.29700000     -3.79400000     -4.38700000
H     12.87000000     -4.07900000     -3.67500000
H     11.47400000     -3.56600000     -3.95500000
O     12.25800000      8.35400000      9.18900000
H     12.99000000      8.93200000      8.97400000
H     11.69200000      8.88200000      9.75200000
O     -4.41800000     -8.07200000     13.94900000
H     -4.39300000     -8.83700000     14.52400000
H     -5.27400000     -7.67600000     14.11400000
O      7.93300000     -7.88100000      6.62600000
H      8.87000000     -7.99600000      6.46500000
H      7.87800000     -7.09500000      7.16900000
O      9.76600000    -10.32500000     -8.00900000
H      8.83400000    -10.53600000     -8.07300000
H      9.78700000     -9.41900000     -7.70200000
O     -4.40400000    -10.99400000      7.57400000
H     -3.80400000    -11.12200000      6.84000000
H     -4.25500000    -10.09000000      7.85000000
O    -14.94400000     -1.75400000     -2.00300000
H    -15.89000000     -1.67500000     -2.13000000
H    -14.85300000     -2.28600000     -1.21200000
O     -7.29300000     -5.83900000     -0.22800000
H     -7.08500000     -6.63100000      0.26800000
H     -6.44100000     -5.47100000     -0.46100000
O     -7.68100000     12.27200000      5.37400000
H     -7.20600000     13.06400000      5.12300000
H     -8.60500000     12.51500000      5.30500000
O      7.98600000      7.80100000      4.41800000
H      8.41300000      7.69000000      3.56900000
H      8.56800000      7.36000000      5.03800000
O     -9.28100000      2.42000000      8.15200000
H    -10.09000000      2.70800000      7.73000000
H     -8.74100000      2.08900000      7.43400000
O      0.60100000      7.38200000     13.77700000
H      0.30200000      7.27400000     12.87400000
H      0.08900000      8.11800000     14.11300000
O     -1.84500000     -6.57900000     -5.64700000
H     -1.78000000     -6.41500000     -4.70600000
H     -2.78300000     -6.68900000     -5.80600000
O      3.15800000    -10.68000000      0.25800000
H      3.89300000    -10.49900000      0.84400000
H      3.37700000    -10.21800000     -0.55100000
O     12.28900000     11.29000000      6.23900000
H     11.51600000     11.41200000      6.78900000
H     11.99800000     10.69700000      5.54500000
O      3.91900000      8.86400000     -8.16000000
H      3.47800000      9.68200000     -8.38800000
H      4.32600000      8.57600000     -8.97700000
O    -14.96700000      6.23300000      0.34700000
H    -15.07300000      6.00700000      1.27100000
H    -14.96800000      7.19000000      0.33300000
O      1.30100000      0.32300000     13.66900000
H      1.33600000      0.38400000     12.71400000
H      2.20000000      0.48200000     13.95300000
O     -2.84200000      2.77200000      6.62700000
H     -3.70900000      2.45600000      6.88200000
H     -3.01000000      3.61000000      6.19600000
O      6.23800000      1.68500000     13.56000000
H      5.89200000      2.48600000     13.95400000
H      6.87400000      1.36000000     14.19800000
O      1.39000000     -3.23800000     12.27700000
H      1.80500000     -3.84500000     11.66400000
H      1.84800000     -3.38300000     13.10500000
O     -7.12200000      0.86200000     14.39500000
H     -7.89000000      0.54700000     13.91800000
H     -6.63400000      1.37600000     13.75100000
O     -8.57900000    -12.34800000      3.00800000
H     -8.75900000    -12.08000000      2.10700000
H     -9.44000000    -12.37100000      3.42700000
O     -7.88700000     10.18500000    -11.06800000
H     -8.43200000      9.79800000    -10.38200000
H     -7.14900000      9.58300000    -11.15500000
O     -1.01600000    -15.31700000      9.39700000
H     -0.33100000    -14.66400000      9.25600000
H     -1.83000000    -14.85900000      9.18900000
O      4.60500000    -14.60000000      3.02600000
H      3.71500000    -14.78800000      2.72500000
H      4.52100000    -13.79200000      3.53200000
O     -0.01200000     -5.35200000     -7.32900000
H     -0.63100000     -5.78900000     -6.74400000
H     -0.22600000     -4.42200000     -7.25300000
O    -13.73600000     -6.79800000      6.37000000
H    -13.54300000     -7.71100000      6.58500000
H    -14.43500000     -6.55200000      6.97600000
O      8.62000000     -6.84100000      9.27200000
H      8.43300000     -7.29800000     10.09200000
H      9.57400000     -6.76100000      9.25400000
O     -1.12300000    -17.99500000     -1.06400000
H     -1.07800000    -17.28700000     -0.42200000
H     -1.36200000    -17.56200000     -1.88300000
O    -10.27400000      9.56100000      6.45900000
H     -9.93500000      9.63400000      7.35100000
H    -11.06200000      9.02400000      6.54500000
O     -6.87700000      2.15800000      2.55600000
H     -6.28800000      1.51000000      2.94200000
H     -7.74700000      1.76400000      2.62900000
O     -0.32800000    -12.98700000     12.99600000
H     -0.23100000    -12.28600000     12.35000000
H      0.40400000    -13.57700000     12.82000000
O     -5.24100000     -8.11700000     -4.03000000
H     -4.42500000     -8.15000000     -3.53100000
H     -4.96200000     -8.11700000     -4.94600000
O     -5.59900000     15.83900000      6.73300000
H     -5.99600000     15.65500000      5.88200000
H     -6.33400000     16.10000000      7.28800000
O      2.47000000    -14.61700000     -9.66800000
H      2.38500000    -15.44800000     -9.20000000
H      1.74600000    -14.62000000    -10.29500000
O     15.63300000     -0.81700000      3.07100000
H     15.74500000     -0.62400000      2.14000000
H     14.69600000     -0.70500000      3.22900000
O      1.32200000     10.74500000     -1.99100000
H      1.92900000     10.88200000     -1.26500000
H      0.56000000     11.28200000     -1.77100000
O     -8.22300000     12.04500000      8.23200000
H     -8.68100000     11.21300000      8.34800000
H     -7.90200000     12.01800000      7.33100000
O      5.76000000      6.31300000     14.85300000
H      5.16800000      6.86900000     14.34600000
H      6.46300000      6.90000000     15.12900000
O     -7.37200000      6.52400000     -2.94100000
H     -6.45300000      6.64000000     -2.70100000
H     -7.35300000      6.33200000     -3.87900000
O    -11.91000000     -5.91500000      9.22300000
H    -11.78000000     -5.04100000      8.85300000
H    -11.99800000     -5.76500000     10.16500000
O      3.43800000     -3.51800000    -15.75400000
H      2.67900000     -3.81600000    -15.25200000
H      3.18900000     -3.65400000    -16.66800000
O     -0.90000000      7.67300000     -5.52300000
H     -0.76900000      6.91700000     -4.95200000
H     -0.70500000      8.42900000     -4.96900000
O    -13.65800000     -9.25900000     -6.56200000
H    -14.25800000     -9.75300000     -6.00300000
H    -12.81100000     -9.68900000     -6.44200000
O    -12.99100000     -6.73700000     -4.17000000
H    -12.03400000     -6.73400000     -4.19600000
H    -13.21000000     -7.39900000     -3.51500000
O     -0.32800000     -4.06700000     -3.61400000
H      0.24800000     -4.82000000     -3.48700000
H      0.19000000     -3.31600000     -3.32200000
O      1.85100000     -9.66600000      2.40400000
H      2.51500000     -9.90700000      3.05000000
H      2.22200000     -9.94100000      1.56600000
O     10.78700000     -8.31000000     -1.17800000
H     10.73700000     -7.35600000     -1.12500000
H      9.95000000     -8.57300000     -1.56100000
O      6.76200000     12.26100000    -10.96200000
H      7.16100000     11.40100000    -10.83400000
H      6.61000000     12.31700000    -11.90600000
O     13.85600000     -4.22000000      9.31600000
H     14.40500000     -4.12200000      8.53800000
H     13.14200000     -3.59500000      9.18600000
O      4.91200000     -2.29800000     -9.95100000
H      5.51500000     -2.85400000    -10.44500000
H      4.10400000     -2.80900000     -9.89900000
O     -1.52300000     -2.92700000     -6.38500000
H     -1.90900000     -2.06100000     -6.52200000
H     -1.34900000     -2.96600000     -5.44500000
O    -11.37800000      3.57800000     12.11700000
H    -10.68500000      3.34800000     11.49800000
H    -11.38400000      2.85800000     12.74800000
O      5.12200000     -1.51800000      3.31800000
H      5.90900000     -1.09800000      2.97100000
H      5.22900000     -1.48000000      4.26800000
O     -9.22300000      2.08500000     10.73000000
H     -9.08300000      2.14800000      9.78500000
H     -8.54300000      2.64100000     11.11000000
O      7.39400000    -13.83400000     -3.07200000
H      7.43200000    -14.69300000     -2.65100000
H      7.24900000    -13.22100000     -2.35200000
O      7.88100000     16.97100000      0.37800000
H      7.26300000     16.42300000     -0.10500000
H      8.72500000     16.53400000      0.26900000
O     -5.92500000      2.64400000     -7.49100000
H     -6.30600000      2.78500000     -6.62400000
H     -6.50800000      2.00800000     -7.90700000
O     -6.81600000      4.51100000      0.62100000
H     -6.76500000      3.68400000      1.10200000
H     -6.21800000      5.09600000      1.08700000
O      3.88200000     -0.90100000     -6.27500000
H      3.68300000     -1.15900000     -7.17500000
H      3.35600000     -1.49100000     -5.73500000
O      2.57200000     -4.87500000     10.32700000
H      2.83600000     -4.30400000      9.60500000
H      2.28200000     -5.68100000      9.90100000
O      6.63200000      4.86500000      2.10900000
H      5.77600000      5.27200000      2.24300000
H      6.87200000      4.52400000      2.97000000
O      2.98800000     10.79800000      0.35900000
H      3.92700000     10.61000000      0.34500000
H      2.65100000     10.28100000      1.09100000
O      5.73700000    -10.36000000      1.91500000
H      6.61000000    -10.32100000      2.30600000
H      5.15100000    -10.53000000      2.65300000
O     -2.95800000      0.52300000    -17.05500000
H     -3.47000000      0.99400000    -17.71300000
H     -2.04700000      0.71300000    -17.27800000
O      2.40300000      5.09200000      6.54900000
H      2.24800000      4.16400000      6.72700000
H      3.34900000      5.15700000      6.42300000
O     -2.87900000    -15.95800000      5.06700000
H     -2.80900000    -15.30700000      5.76500000
H     -1.97300000    -16.14700000      4.82400000
O      4.82600000    -18.03000000     -1.42500000
H      4.24100000    -17.37100000     -1.05200000
H      4.71400000    -18.79600000     -0.86100000
O    -15.75100000     -7.31800000      2.08100000
H    -16.07900000     -6.48000000      1.75600000
H    -15.95700000     -7.31000000      3.01600000
O     -2.44800000     10.32100000     -1.06800000
H     -3.34500000     10.63400000     -0.94500000
H     -2.03000000     10.99700000     -1.60300000
O      7.71600000      9.72600000      6.31600000
H      6.80100000      9.98400000      6.20500000
H      7.88000000      9.11300000      5.60000000
O      9.61200000      1.59400000     -0.18100000
H     10.43500000      1.26000000     -0.53900000
H      9.68600000      1.44800000      0.76300000
O      4.65800000      7.68900000    -10.42100000
H      5.40800000      7.11400000    -10.57400000
H      3.93600000      7.26900000    -10.88900000
O     -2.21100000     12.14100000      8.90800000
H     -3.10900000     11.91800000      8.66300000
H     -1.69000000     11.91800000      8.13700000
O     16.41000000      0.19500000     -0.30700000
H     16.20000000      1.10300000     -0.52200000
H     15.70400000     -0.31500000     -0.70600000
O      7.99400000      7.51300000      7.99400000
H      7.35100000      8.14200000      7.66500000
H      8.83600000      7.84900000      7.68800000
O     -6.96900000      6.62900000      4.59800000
H     -7.22300000      6.78500000      5.50800000
H     -6.71600000      7.49200000      4.26900000
O    -10.19400000     13.56000000     -8.19200000
H     -9.99500000     14.22400000     -8.85300000
H     -9.50200000     12.90700000     -8.29300000
O      9.90900000      1.48200000     11.43300000
H      9.31800000      2.22900000     11.33700000
H     10.33500000      1.62100000     12.27900000
O     -0.11000000      8.82600000    -10.23800000
H      0.23100000      8.13400000     -9.67200000
H      0.47600000      9.56800000    -10.09000000
O      2.92200000      4.03800000    -12.73000000
H      2.28200000      3.32700000    -12.74600000
H      3.46500000      3.88900000    -13.50300000
O      3.92300000     -6.31700000     12.88900000
H      3.29500000     -6.56700000     12.21100000
H      3.38900000     -6.18200000     13.67200000
O     15.70300000     -3.19700000     -2.99900000
H     16.61000000     -3.09900000     -3.29000000
H     15.72300000     -2.96400000     -2.07100000
O     11.25900000     12.88200000     -6.22000000
H     10.71100000     13.18400000     -5.49700000
H     11.69300000     13.67300000     -6.53900000
O     -7.62100000     -4.48700000     -5.17500000
H     -7.09600000     -5.13100000     -5.65000000
H     -6.98300000     -3.98400000     -4.66900000
O     -8.14100000      9.61500000      4.93700000
H     -8.94600000      9.22400000      5.27500000
H     -8.21200000     10.54200000      5.16400000
O     -4.31400000     15.02100000      9.14400000
H     -5.16800000     14.85300000      9.54300000
H     -4.51600000     15.29200000      8.24900000
O    -11.85000000      7.33300000     -5.05700000
H    -11.35600000      6.79800000     -4.43600000
H    -11.18500000      7.85300000     -5.50800000
O      0.09700000    -13.44500000    -11.32700000
H      0.20200000    -13.74400000    -12.23000000
H      0.33000000    -12.51700000    -11.35300000
O     -4.04000000      6.25300000     13.72800000
H     -3.68900000      6.98700000     13.22300000
H     -3.26800000      5.75500000     13.99500000
O     -5.80600000      4.21800000    -13.75200000
H     -6.04600000      4.61100000    -14.59200000
H     -4.87800000      4.42800000    -13.64500000
O     -3.43100000     -6.67300000      1.08700000
H     -4.19900000     -7.12400000      1.43900000
H     -3.49200000     -5.78600000      1.44100000
O     -2.38400000     11.06000000     -6.57900000
H     -2.38800000     10.14100000     -6.84600000
H     -1.50500000     11.36900000     -6.79500000
O      7.10300000     -6.34600000    -14.46400000
H      6.61300000     -6.48800000    -13.65400000
H      6.67100000     -5.59800000    -14.87700000
O     -6.60000000      0.74600000      9.61200000
H     -6.73500000      1.00300000     10.52400000
H     -6.85900000     -0.17500000      9.58100000
O      0.61300000      2.67900000    -14.20100000
H     -0.11600000      2.31000000    -13.70100000
H      1.20400000      1.93900000    -14.34300000
O    -17.64200000     -1.04000000     -2.03500000
H    -18.58900000     -0.97200000     -2.15900000
H    -17.49200000     -0.70500000     -1.15000000
O     -3.36500000     -9.86000000     -7.58700000
H     -4.26800000    -10.16100000     -7.68800000
H     -3.09400000    -10.20000000     -6.73400000
O      3.19700000     -4.65800000     -5.27600000
H      3.16200000     -4.74500000     -4.32300000
H      4.05500000     -4.27100000     -5.44900000
O     13.08600000     -8.49700000     -7.48200000
H     13.43700000     -8.98400000     -8.22800000
H     12.80800000     -9.17400000     -6.86400000
O     -0.39500000     13.98400000     -7.10900000
H     -1.19300000     14.18700000     -6.62100000
H      0.22400000     14.66700000     -6.85000000
O     10.89800000      7.17600000     -8.84000000
H     10.12400000      6.82500000     -9.28000000
H     11.44200000      6.40900000     -8.66500000
O      4.67400000      1.90400000      1.86600000
H      4.80100000      2.17800000      0.95800000
H      4.27900000      2.66400000      2.29300000
O     15.32200000     -2.60700000     -5.97600000
H     16.03600000     -3.23400000     -5.85800000
H     15.39800000     -2.01400000     -5.22800000
O     -0.58400000      3.95700000     -6.73600000
H     -0.83100000      4.71600000     -7.26400000
H      0.36100000      3.87200000     -6.86700000
O      5.35500000      3.03700000     -3.29000000
H      5.58100000      3.95300000     -3.45300000
H      4.40300000      3.04000000     -3.18700000
O     10.55100000     -7.15200000      5.14000000
H     10.96200000     -6.29800000      5.00500000
H      9.82900000     -7.17200000      4.51200000
O      0.36300000    -15.65300000     -1.81500000
H      1.27900000    -15.68200000     -2.08900000
H      0.39500000    -15.36300000     -0.90300000
O      9.62500000      9.76300000     -0.24300000
H      9.68900000      9.26200000     -1.05600000
H      8.93500000     10.40500000     -0.41100000
O     -8.55000000     -3.72300000     -1.62800000
H     -8.34700000     -4.32200000     -0.90900000
H     -9.36800000     -4.05800000     -1.99400000
O      6.82500000      1.11400000      3.33800000
H      6.04400000      1.37300000      2.85000000
H      6.56500000      1.17700000      4.25700000
O    -13.93300000     -9.40900000     -2.79400000
H    -13.23400000     -9.82100000     -3.30200000
H    -14.72300000     -9.89000000     -3.04000000
O     15.44300000     -6.03800000      1.29000000
H     16.15400000     -5.41800000      1.12400000
H     15.86100000     -6.76300000      1.75400000
O      7.50500000      2.22900000     -4.97400000
H      6.72700000      2.30100000     -4.42200000
H      7.47700000      3.00700000     -5.53100000
O     -5.15100000      5.48400000    -10.40200000
H     -5.19400000      5.31700000     -9.46000000
H     -5.82200000      4.91300000    -10.77700000
O      2.30500000      7.77100000     -4.36100000
H      2.62000000      7.99300000     -3.48500000
H      1.55800000      7.19300000     -4.20700000
O     -5.15900000     11.95900000     12.05200000
H     -5.21400000     12.24700000     12.96300000
H     -6.05100000     11.68800000     11.83200000
O     -0.67300000     -6.64900000     -9.53500000
H     -0.34600000     -6.07700000     -8.84200000
H     -0.60700000     -7.53100000     -9.16900000
O     -3.85800000     17.02200000     -0.79700000
H     -4.10400000     17.82000000     -0.33000000
H     -2.90200000     17.05600000     -0.84300000
O     -2.23100000     11.09500000      1.78500000
H     -1.32100000     11.19800000      2.06300000
H     -2.25400000     11.45800000      0.89900000
O      8.50900000     -6.55800000      3.19100000
H      7.60700000     -6.42100000      2.90100000
H      8.73900000     -5.74900000      3.65000000
O     -3.20200000     -4.02300000      1.73700000
H     -3.77600000     -3.32700000      2.05700000
H     -2.33200000     -3.78300000      2.05500000
O     -1.14700000     16.53900000     -0.46500000
H     -0.54200000     17.18500000     -0.10200000
H     -0.91400000     15.72000000     -0.02700000
O     -9.42000000      1.50600000     -9.25200000
H     -9.75100000      0.69400000     -8.86800000
H     -8.63700000      1.24100000     -9.73400000
O     13.70800000     -4.64200000     -6.48900000
H     14.30700000     -3.89900000     -6.41800000
H     13.03800000     -4.47300000     -5.82600000
O     -0.08100000      9.93500000     -4.07700000
H      0.22600000     10.38200000     -4.86600000
H      0.59300000     10.11600000     -3.42200000
O    -12.15500000      0.45900000     -5.92300000
H    -11.47800000     -0.07000000     -6.34600000
H    -12.49900000     -0.10200000     -5.22800000
O      2.44600000      1.22500000      3.39000000
H      2.06000000      2.08200000      3.57000000
H      3.31200000      1.42200000      3.03500000
O     -8.09100000    -11.23100000      9.88500000
H     -7.33600000    -10.83100000     10.31700000
H     -7.80700000    -11.36200000      8.98000000
O     10.52200000      5.37500000     -3.11800000
H     10.33400000      4.45300000     -3.29100000
H     10.64200000      5.76200000     -3.98600000
O     -3.03300000      8.52500000     12.72700000
H     -2.53000000      9.12900000     12.18200000
H     -3.92500000      8.86900000     12.70700000
O      2.37400000     -5.82900000    -11.69700000
H      1.53400000     -6.25200000    -11.52000000
H      2.86300000     -5.91700000    -10.87900000
O     -0.55400000     13.18700000     -4.04600000
H     -0.34100000     13.80500000     -4.74600000
H      0.01500000     12.43500000     -4.21000000
O      4.15100000    -10.00900000    -13.10500000
H      3.55600000    -10.26800000    -13.80900000
H      5.01000000    -10.32300000    -13.38900000
O      5.46900000      3.11000000      5.05700000
H      4.70100000      3.35800000      4.54200000
H      6.07400000      3.84400000      4.95300000
O    -12.53500000     -0.02800000      7.08900000
H    -12.11100000      0.32500000      6.30600000
H    -12.89100000     -0.87100000      6.80900000
O     -7.06200000     15.04600000      4.52800000
H     -7.94100000     15.15600000      4.16700000
H     -6.49800000     14.94600000      3.76000000
O     -0.44900000      5.08300000    -13.58200000
H     -0.04100000      4.37300000    -14.07800000
H      0.28500000      5.62400000    -13.29000000
O    -12.61700000      5.12200000      9.56200000
H    -11.96100000      5.49200000     10.15400000
H    -13.15600000      4.56400000     10.12200000
O    -11.62400000     13.00600000      2.57200000
H    -12.26000000     13.72000000      2.52400000
H    -10.91300000     13.35400000      3.11000000
O    -12.60900000     10.01100000     -3.00700000
H    -12.62800000     10.70800000     -2.35100000
H    -13.34700000     10.20600000     -3.58500000
O      3.58100000     -0.43500000    -11.93300000
H      4.43100000     -0.24400000    -11.53800000
H      3.67800000     -1.31600000    -12.29700000
O     10.33100000     -2.77700000    -10.82300000
H     10.06100000     -2.32900000    -11.62500000
H     10.07200000     -2.18300000    -10.11900000
O     -5.58900000     13.58700000     -6.76900000
H     -5.04200000     13.40200000     -7.53200000
H     -4.96800000     13.84000000     -6.08500000
O     -3.03800000     -7.83500000      4.44800000
H     -3.66900000     -7.19000000      4.13000000
H     -3.41700000     -8.68000000      4.20600000
O     -5.50000000    -14.43600000      7.35700000
H     -5.82000000    -15.22600000      7.79200000
H     -5.59200000    -14.62300000      6.42300000
O     -1.84000000    -16.68800000     -4.50500000
H     -1.52600000    -17.55600000     -4.75800000
H     -2.76800000    -16.69100000     -4.73800000
O     11.86200000      5.50400000    -12.11600000
H     12.27100000      5.33400000    -12.96400000
H     12.57600000      5.82400000    -11.56500000
O      1.78200000     -9.67900000    -11.02400000
H      1.01200000     -9.56100000    -10.46900000
H      2.28400000    -10.37100000    -10.59400000
O     13.52600000     10.23600000     -2.84800000
H     13.80200000      9.49600000     -3.39000000
H     13.84000000     11.00800000     -3.31900000
O     -8.13400000      1.64400000      5.85000000
H     -7.32500000      1.13500000      5.89600000
H     -7.88500000      2.45200000      5.40200000
O     -5.06800000      8.07600000     -6.83100000
H     -5.42200000      8.81300000     -7.32900000
H     -4.13800000      8.05800000     -7.05800000
O     13.31100000      5.24000000     -9.36400000
H     13.97700000      5.63000000     -9.93000000
H     13.76800000      5.06300000     -8.54200000
O    -10.37200000     -9.28000000    -11.15300000
H    -10.40700000     -9.70300000    -10.29500000
H     -9.73300000     -9.79300000    -11.64700000
O      3.91100000      6.78200000     -6.28400000
H      4.17100000      7.50100000     -6.85900000
H      3.43100000      7.20600000     -5.57200000
O      5.84700000    -11.56400000     -8.31800000
H      5.50300000    -11.99800000     -9.09800000
H      6.20100000    -12.27500000     -7.78300000
O     -5.02800000     -2.29900000     11.60500000
H     -5.41100000     -3.11300000     11.93100000
H     -4.68100000     -1.86700000     12.38600000
O     11.64200000     -4.19600000     11.65000000
H     11.27700000     -3.31300000     11.60000000
H     12.26200000     -4.24000000     10.92100000
O      0.04800000      7.02500000     -2.62100000
H      0.35200000      6.40400000     -1.95900000
H     -0.10500000      7.83600000     -2.13500000
O      5.61900000     10.62800000      0.72500000
H      6.23300000     10.41900000      1.42900000
H      6.13800000     11.12700000      0.09400000
O      1.37100000     -4.23400000    -14.18200000
H      1.22200000     -4.69200000    -13.35500000
H      0.49600000     -4.11500000    -14.55100000
O     -2.15900000      3.65600000     12.56500000
H     -3.00000000      3.25300000     12.35100000
H     -1.60800000      3.47800000     11.80300000
O      8.95000000      6.25500000      0.54600000
H      8.08200000      5.88600000      0.70400000
H      8.83100000      6.83600000     -0.20500000
O     10.69800000     -4.97200000      1.82600000
H      9.80500000     -5.16900000      2.10900000
H     11.24200000     -5.60900000      2.28900000
O     -9.41600000      9.63800000     -8.72200000
H    -10.08900000      9.90400000     -9.34900000
H     -8.98600000     10.45500000     -8.47000000
O     -1.23500000      8.33400000      8.23900000
H     -0.51200000      7.74800000      8.46200000
H     -0.97900000      8.72400000      7.40300000
O     -4.69500000     -1.15000000     -4.43900000
H     -4.19600000     -1.87300000     -4.05900000
H     -5.57000000     -1.23800000     -4.06100000
O     -5.19000000     11.74500000      8.73800000
H     -5.42400000     12.65000000      8.94300000
H     -5.59900000     11.22900000      9.43300000
O     14.16000000      8.71400000      4.65200000
H     13.23800000      8.96200000      4.71900000
H     14.25400000      7.97600000      5.25400000
O      5.81900000     -5.96700000      2.71400000
H      5.57100000     -5.16400000      2.25600000
H      5.01600000     -6.25100000      3.15200000
O     -6.48600000     13.54800000      2.02800000
H     -5.79400000     12.94800000      2.30400000
H     -6.06600000     14.11700000      1.38300000
O     11.83300000      0.63600000      9.62800000
H     11.08400000      0.92800000     10.14700000
H     12.52200000      1.27100000      9.82400000
O     14.76600000     -2.01300000     -8.95000000
H     14.12300000     -2.07400000     -8.24400000
H     15.53300000     -1.61200000     -8.54100000
O     -3.82800000     14.86200000      0.97500000
H     -4.03500000     14.03200000      0.54600000
H     -3.79000000     15.49800000      0.26100000
O      5.08700000     -9.12400000     -7.87800000
H      4.34600000     -9.31900000     -8.45200000
H      5.47600000     -9.97900000     -7.69100000
O      6.13000000      1.61200000     -7.98100000
H      5.43800000      1.53000000     -7.32600000
H      6.88900000      1.92700000     -7.49000000
O     15.71000000     -3.90400000      7.31400000
H     15.45400000     -3.72800000      6.40900000
H     16.40200000     -4.56200000      7.24400000
O      8.87700000    -10.50800000      0.24800000
H      8.81400000    -10.63300000      1.19500000
H      8.98600000     -9.56400000      0.13800000
O     -2.35500000      3.50400000     -4.75500000
H     -1.77600000      3.49200000     -5.51700000
H     -2.64600000      2.59800000     -4.66000000
O     -2.92200000     14.94400000     -3.33000000
H     -3.76100000     14.49500000     -3.22600000
H     -3.07900000     15.82500000     -2.99000000
O     -2.29800000      5.82100000      9.60700000
H     -3.24300000      5.97100000      9.63500000
H     -1.94100000      6.61200000      9.20300000
O     -4.85600000     -4.95800000     15.14500000
H     -4.77200000     -5.44100000     15.96700000
H     -4.07500000     -4.40600000     15.11100000
O      5.20200000      4.67800000      9.16000000
H      4.37000000      4.20600000      9.11600000
H      5.43300000      4.67000000     10.08900000
O      3.26600000    -15.70700000     -0.83300000
H      4.13900000    -15.47600000     -0.51500000
H      2.92100000    -14.89200000     -1.19800000
O     -3.68600000     -6.48500000    -14.42300000
H     -4.12100000     -5.63500000    -14.49300000
H     -3.16600000     -6.55500000    -15.22300000
O      5.79000000      1.95600000     -0.58700000
H      6.69700000      2.11400000     -0.32400000
H      5.70200000      2.40700000     -1.42600000
O     -3.39500000    -11.19400000      4.94300000
H     -4.24400000    -11.62800000      4.85800000
H     -3.11600000    -11.03800000      4.04000000
O    -10.60100000      4.50700000      5.78400000
H    -10.63200000      5.38700000      6.15900000
H     -9.77100000      4.47800000      5.30900000
O      8.20600000      0.87800000     15.21200000
H      8.94200000      1.24700000     15.69900000
H      8.02500000      0.04500000     15.64800000
O     -3.33400000     -5.87200000    -10.08700000
H     -3.36400000     -5.34100000     -9.29100000
H     -2.41000000     -6.10100000    -10.18800000
O     -0.43000000     16.60500000      4.65400000
H      0.05800000     17.01900000      5.36600000
H      0.24000000     16.35500000      4.01800000
O    -11.89600000     10.91100000      0.33500000
H    -12.32200000     11.53500000     -0.25300000
H    -11.66100000     11.43000000      1.10400000
O      4.04900000     -0.07500000     13.98500000
H      4.38300000      0.73500000     13.60000000
H      4.74200000     -0.71700000     13.83300000
O     -3.89500000     13.01600000     -8.79300000
H     -4.35800000     12.52200000     -9.47000000
H     -3.26300000     12.39400000     -8.43200000
O     -7.02600000    -10.12200000     -3.51400000
H     -7.22800000     -9.94800000     -2.59500000
H     -6.56100000     -9.33900000     -3.81000000
O      7.67900000      4.94300000      7.59000000
H      8.12400000      5.75200000      7.84100000
H      6.91800000      4.89800000      8.17100000
O     -6.77600000      3.48900000    -11.25800000
H     -7.70700000      3.65700000    -11.39900000
H     -6.40600000      3.43500000    -12.13900000
O     -2.35600000    -14.92300000     -1.88600000
H     -1.44900000    -15.18500000     -2.04700000
H     -2.60700000    -14.43500000     -2.67100000
O     -1.87900000    -13.25600000      5.86400000
H     -2.38000000    -12.52200000      5.51000000
H     -2.33600000    -13.49100000      6.67200000
O      6.42300000      3.54900000    -17.34600000
H      6.50400000      3.47400000    -16.39500000
H      7.32400000      3.51500000    -17.66600000
O     -4.34400000     -0.08800000     -1.69000000
H     -4.92600000      0.33500000     -2.32100000
H     -4.07100000     -0.89800000     -2.12100000
O    -17.48600000     -4.77100000     -4.68400000
H    -17.92200000     -3.93500000     -4.84700000
H    -16.55900000     -4.54700000     -4.60600000
O    -10.85000000      0.53600000      4.60500000
H    -10.14400000      0.94200000      5.10800000
H    -10.40600000      0.09500000      3.88200000
O     11.02100000      8.22300000     -6.29700000
H     11.21200000      7.28800000     -6.21600000
H     10.95600000      8.37300000     -7.24000000
O     11.80700000     -7.04900000     -4.92700000
H     11.91700000     -7.99900000     -4.88400000
H     12.29000000     -6.78700000     -5.71100000
O    -14.09900000      5.36100000      3.56600000
H    -13.93200000      4.47900000      3.23200000
H    -13.35700000      5.87900000      3.25400000
O     -1.54700000    -16.37600000     -8.04700000
H     -2.10100000    -17.04400000     -8.45200000
H     -2.12300000    -15.61900000     -7.94300000
O     -3.06500000     17.39300000      6.14400000
H     -2.53700000     16.73600000      5.69000000
H     -3.93500000     16.99900000      6.20600000
O      3.78800000      6.51500000      2.48600000
H      4.07700000      7.37500000      2.79400000
H      3.95500000      6.53100000      1.54300000
O     14.28600000     -0.19900000    -11.24700000
H     14.27000000     -0.80700000    -10.50800000
H     14.02300000     -0.72900000    -11.99900000
O      5.06000000     14.51100000     -2.41300000
H      5.15100000     15.36100000     -1.98300000
H      4.11800000     14.34000000     -2.40800000
O     -5.90000000     -3.79900000      3.59700000
H     -6.61100000     -3.90900000      2.96500000
H     -5.91800000     -2.86900000      3.81900000
O      3.08900000     12.08600000      6.41100000
H      2.65200000     11.29000000      6.71400000
H      2.66200000     12.79300000      6.89600000
O     -4.99400000     -8.84200000    -15.41400000
H     -4.80700000     -8.79200000    -16.35100000
H     -4.28500000     -8.34900000    -15.00200000
O     -7.00500000    -12.63100000     -4.36200000
H     -7.09400000    -11.68400000     -4.25000000
H     -7.20400000    -12.78300000     -5.28600000
O     -9.00400000      4.55300000    -14.58300000
H     -8.37000000      5.26800000    -14.54200000
H     -9.74200000      4.91500000    -15.07300000
O     10.60200000     -5.11900000      7.55300000
H     11.25000000     -5.41700000      6.91500000
H      9.75900000     -5.26500000      7.12400000
O     -5.50600000     -4.83600000    -11.33800000
H     -4.90300000     -5.23800000    -10.71300000
H     -4.93800000     -4.41100000    -11.98000000
O     -6.53800000     10.24400000     -5.52600000
H     -6.45200000     10.17900000     -6.47700000
H     -6.56300000      9.33600000     -5.22500000
O    -14.86900000     -6.66700000      9.14500000
H    -15.43400000     -6.06600000      9.63100000
H    -13.99000000     -6.29900000      9.24100000
O     10.63800000      2.25700000     13.91800000
H     11.23700000      2.30900000     14.66300000
H      9.96300000      2.90800000     14.10700000
O      8.62700000      9.50800000    -10.81100000
H      9.39400000     10.00900000    -11.08900000
H      8.24300000      9.18700000    -11.62600000
O      8.10600000     -0.73700000      0.60200000
H      8.55700000      0.09900000      0.72500000
H      7.61200000     -0.86400000      1.41300000
O      0.74300000     -6.71400000     -3.08400000
H      0.29600000     -7.09900000     -2.33000000
H      1.04400000     -7.46600000     -3.59400000
O      1.41800000    -11.16200000     -3.30500000
H      1.61900000    -10.54800000     -4.01100000
H      1.05500000    -10.61600000     -2.60800000
O    -12.99000000      9.11500000      8.53200000
H    -13.70000000      8.53200000      8.26300000
H    -12.59100000      8.67500000      9.28300000
