# Supplementary material for: Integrated Multiscale Multilevel Approach to Open Shell Molecular Systems
Source: J Chem Theory Comput. 2023 Feb 13;19(5):1446–56. doi: 10.1021/acs.jctc.2c00805 (PMC10018740; doi:10.1021/acs.jctc.2c00805)
Supplement: Supplementary file 2 — ct2c00805_si_002.zip [file ct2c00805_si_002.zip › structures/PROXYL/frame25.xyz]

2540

C      0.94700000      1.10700000      1.20000000
H      1.01400000      2.01900000      1.79400000
H      1.97500000      0.79400000      1.01900000
C      0.07200000      1.28700000     -0.03500000
C     -1.31400000      2.02200000      0.04000000
H     -1.82400000      2.02000000     -0.92400000
H     -1.23700000      3.05700000      0.37200000
H     -2.04200000      1.59100000      0.72900000
C      0.85500000      2.04200000     -1.11800000
H      0.36900000      1.94100000     -2.08900000
H      1.01900000      3.07300000     -0.80600000
H      1.81900000      1.56800000     -1.30100000
N     -0.17100000     -0.17800000     -0.32100000
O     -0.85000000     -0.49700000     -1.32300000
C     -0.10800000     -1.08400000      0.93000000
C     -1.55500000     -1.68800000      1.10300000
H     -2.25400000     -0.85700000      1.00200000
H     -1.72300000     -2.36700000      0.26700000
H     -1.54500000     -2.14700000      2.09100000
C      0.91400000     -2.14900000      0.81500000
H      0.56900000     -2.78700000      0.00200000
H      1.04000000     -2.78000000      1.69500000
H      1.88500000     -1.76500000      0.50100000
C      0.36300000     -0.07600000      1.99600000
H     -0.52400000      0.31300000      2.49500000
H      1.05000000     -0.53500000      2.70700000
O     10.78600000    -10.01200000     10.33300000
H     11.27700000    -10.52000000     10.97800000
H     10.49500000     -9.23500000     10.81100000
O     -6.71300000      6.33000000      8.12600000
H     -7.15100000      6.38100000      8.97500000
H     -7.42700000      6.29000000      7.49000000
O      6.58700000    -10.99700000      1.61900000
H      7.26700000    -10.98200000      2.29300000
H      7.07000000    -11.03700000      0.79300000
O    -12.40500000      8.56100000     -1.96000000
H    -12.52300000      7.63300000     -1.75700000
H    -12.33700000      8.98600000     -1.10600000
O      2.82800000     15.00900000     -3.86000000
H      2.99700000     14.99100000     -2.91800000
H      3.57500000     14.55000000     -4.24500000
O     -2.61200000      9.32600000      7.16300000
H     -2.68100000     10.05500000      7.77900000
H     -1.68300000      9.29500000      6.93300000
O     -8.55400000     -0.49600000      6.89600000
H     -8.80700000      0.29400000      7.37400000
H     -8.15200000     -0.16900000      6.09100000
O      6.12600000     -5.57300000    -15.59900000
H      6.86800000     -5.70500000    -16.18800000
H      5.49500000     -5.07200000    -16.11700000
O     12.59300000     -6.02000000      4.61600000
H     12.36400000     -5.88200000      3.69700000
H     13.51600000     -6.27100000      4.59700000
O     -4.66600000     -4.32800000      3.77500000
H     -4.07100000     -4.07700000      4.48100000
H     -5.42600000     -4.69900000      4.22300000
O     -6.18200000     -5.20900000     -8.01700000
H     -5.97100000     -5.12200000     -7.08700000
H     -7.06500000     -4.85000000     -8.09700000
O     13.12200000     10.03400000     -2.38900000
H     13.72300000     10.70600000     -2.71100000
H     12.40100000     10.03700000     -3.01800000
O     13.84700000      0.76900000     11.58900000
H     14.57800000      0.51100000     12.14900000
H     13.87800000      0.15500000     10.85600000
O    -11.93500000     -0.64700000    -11.01300000
H    -12.79300000     -1.06400000    -10.93400000
H    -12.03500000      0.19400000    -10.56700000
O     -5.06000000      0.23100000      9.02500000
H     -4.52800000      0.97900000      8.75400000
H     -5.39600000      0.47600000      9.88700000
O    -10.57800000     13.10400000      7.01200000
H    -10.59200000     13.07900000      7.96900000
H     -9.66500000     12.93100000      6.78100000
O      2.60600000     14.52900000      4.54200000
H      2.42600000     15.08200000      5.30200000
H      3.35500000     13.99500000      4.80600000
O      8.76200000      8.38900000     -9.38800000
H      8.36100000      7.84900000    -10.06900000
H      9.68700000      8.43100000     -9.63000000
O     -6.73000000      3.36600000      8.36900000
H     -6.58700000      4.29100000      8.57000000
H     -6.07900000      3.16400000      7.69800000
O     -1.93200000     10.82100000      0.81100000
H     -2.31400000     10.28800000      0.11500000
H     -2.66300000     11.34100000      1.14500000
O     -8.42000000      8.86000000     -3.71100000
H     -8.38900000      9.06400000     -2.77600000
H     -8.52200000      7.90900000     -3.74500000
O      2.61400000     -4.56900000     12.43500000
H      2.14900000     -5.01900000     11.72900000
H      2.81700000     -5.26000000     13.06600000
O      3.91500000     -0.83000000     10.46300000
H      3.87200000      0.12200000     10.55100000
H      4.84900000     -1.03300000     10.51400000
O     13.17500000     -1.01500000      9.06500000
H     13.12900000     -1.56100000      8.28000000
H     13.91200000     -1.37100000      9.56100000
O     -4.91600000      2.92200000     13.54500000
H     -5.16600000      3.15700000     14.43900000
H     -3.96900000      2.79100000     13.58900000
O      3.35300000     -2.65000000    -12.83400000
H      2.97300000     -3.06300000    -12.05900000
H      4.24300000     -2.41800000    -12.57000000
O      4.32000000    -10.86300000      9.88200000
H      5.02300000    -10.46900000     10.39800000
H      4.04400000    -10.16700000      9.28500000
O     10.15300000     -3.07700000     -8.26900000
H     10.79900000     -3.78300000     -8.27000000
H      9.50000000     -3.35000000     -7.62500000
O     -9.33600000     -0.06100000    -14.20000000
H    -10.04600000     -0.70100000    -14.24600000
H     -8.89600000     -0.24900000    -13.37200000
O      6.29300000      8.16400000     -5.65400000
H      7.14300000      8.58400000     -5.79000000
H      5.74500000      8.85000000     -5.27200000
O     -2.28900000      5.80900000     -2.00200000
H     -1.77600000      5.08600000     -2.36200000
H     -3.00600000      5.92800000     -2.62400000
O     -2.82000000     -3.23900000     -2.40800000
H     -2.35100000     -2.40800000     -2.48400000
H     -2.32500000     -3.84400000     -2.96000000
O      6.33000000     -9.45600000     10.93300000
H      6.01600000     -8.56000000     10.81000000
H      7.12300000     -9.36200000     11.46200000
O    -10.62600000      3.01300000      0.91500000
H    -10.43700000      3.66200000      1.59300000
H    -11.36900000      3.37800000      0.43500000
O      0.47300000     15.05000000     -5.29900000
H      1.23600000     15.22200000     -4.74700000
H      0.74000000     15.33900000     -6.17200000
O     11.22600000     11.74100000     -5.68800000
H     11.16400000     10.82400000     -5.42200000
H     10.75300000     11.78200000     -6.51900000
O     -3.51900000    -14.20500000     -0.52100000
H     -2.97700000    -14.97500000     -0.34800000
H     -2.91300000    -13.56500000     -0.89400000
O     -4.24400000     -8.68700000     15.08700000
H     -4.45100000     -8.72000000     14.15300000
H     -4.90900000     -9.23800000     15.50000000
O      6.32700000      7.76000000      1.54400000
H      6.95900000      8.15200000      0.94200000
H      6.71000000      7.89100000      2.41200000
O     -8.94700000     -6.16900000      5.27700000
H     -9.64100000     -6.72200000      4.91800000
H     -8.96700000     -6.34100000      6.21900000
O     -4.59000000     -9.30700000      9.61700000
H     -4.84900000     -8.85800000      8.81200000
H     -3.67100000     -9.06800000      9.74000000
O    -13.82100000     -2.66500000     -5.93200000
H    -13.16800000     -2.22100000     -5.39100000
H    -13.67000000     -2.32800000     -6.81500000
O     -0.45000000     -5.34900000     14.90900000
H     -0.88700000     -5.21100000     15.74900000
H      0.23200000     -4.67800000     14.88000000
O     15.75400000      4.65600000     -0.30800000
H     15.42900000      4.63700000     -1.20800000
H     14.97500000      4.51300000      0.23000000
O      1.76000000      4.17000000      6.14500000
H      2.14200000      4.99500000      5.84600000
H      0.81700000      4.28700000      6.03300000
O      3.61800000     -1.56100000      4.73600000
H      3.88600000     -1.30500000      3.85300000
H      3.08400000     -0.82900000      5.04600000
O     -4.62300000      1.71100000    -17.30400000
H     -4.85000000      1.24600000    -18.10900000
H     -5.44200000      1.75000000    -16.81100000
O     -1.20600000      4.60800000     12.40500000
H     -0.57600000      5.12600000     12.90700000
H     -1.24400000      3.76800000     12.86200000
O     13.56800000     -2.48000000      6.51800000
H     14.12700000     -3.25700000      6.53300000
H     13.87600000     -1.97700000      5.76400000
O    -10.91800000     -3.98200000     11.34800000
H    -11.07600000     -4.90600000     11.54100000
H    -10.81800000     -3.94900000     10.39600000
O      0.35200000     17.70600000     -0.85400000
H      1.19500000     18.02800000     -1.17300000
H      0.18100000     16.92300000     -1.37800000
O     -0.09000000      6.29000000     15.91800000
H      0.55800000      6.06400000     16.58600000
H      0.36000000      6.13600000     15.08700000
O     -7.06600000      2.56000000    -13.57600000
H     -7.65100000      3.31700000    -13.61900000
H     -6.18800000      2.93800000    -13.52600000
O      1.58100000     -6.90700000     13.29000000
H      0.91000000     -7.34000000     12.76200000
H      1.30400000     -7.04900000     14.19500000
O     11.71400000     -3.88300000    -12.22800000
H     12.09900000     -4.08900000    -13.08000000
H     12.02500000     -2.99800000    -12.03300000
O     12.04400000     -5.54100000     10.45400000
H     11.24200000     -6.02900000     10.27000000
H     11.74200000     -4.72800000     10.86000000
O      0.46200000      0.38200000     -4.63100000
H      0.30300000      1.23900000     -4.23600000
H     -0.40300000     -0.02400000     -4.68000000
O     14.54100000     -4.79000000     10.12200000
H     14.85300000     -5.24600000      9.34000000
H     13.61600000     -5.02800000     10.18400000
O      3.24900000     14.85600000     -9.71300000
H      3.35500000     14.57400000     -8.80500000
H      2.89400000     14.08800000    -10.16200000
O      8.28600000     -4.15000000      3.65100000
H      7.93400000     -4.61900000      4.40700000
H      7.90200000     -3.27600000      3.71100000
O    -11.07500000      9.16100000     -9.04400000
H    -11.50800000      8.94700000     -9.87000000
H    -11.79200000      9.26100000     -8.41700000
O      3.84500000    -12.75900000      3.22400000
H      3.53900000    -11.85300000      3.25400000
H      4.15500000    -12.93800000      4.11100000
O      2.25600000      1.91200000      4.67600000
H      2.15000000      2.70300000      5.20300000
H      1.39700000      1.77200000      4.27700000
O      2.38900000     -5.52100000      0.99500000
H      3.15800000     -6.06700000      1.16100000
H      2.73000000     -4.76900000      0.51000000
O    -13.18900000     -2.94500000     -1.84900000
H    -13.01200000     -2.23500000     -2.46500000
H    -13.37000000     -3.70400000     -2.40400000
O      3.27400000     14.79800000     -1.20800000
H      3.69400000     15.49400000     -0.70100000
H      3.81800000     14.02600000     -1.05100000
O     13.92400000     -2.11700000      1.98200000
H     13.42600000     -1.38000000      2.33600000
H     14.23400000     -2.58900000      2.75400000
O     13.30900000      1.22600000     -2.90100000
H     13.80000000      0.81900000     -3.61500000
H     13.97400000      1.45600000     -2.25300000
O     11.29400000     -5.78000000     -8.78300000
H     11.86600000     -5.61700000     -9.53300000
H     10.52000000     -6.20000000     -9.15800000
O      2.00700000    -10.20700000      3.18300000
H      2.90500000     -9.87600000      3.17100000
H      1.49700000     -9.50300000      3.58300000
O      3.11800000    -11.22900000     -9.56600000
H      3.97700000    -11.23100000     -9.14300000
H      2.54100000    -10.79800000     -8.93500000
O     -2.83100000     -5.86900000    -11.98600000
H     -2.91700000     -4.94500000    -11.74800000
H     -1.89300000     -6.04900000    -11.91100000
O      0.36100000    -15.75400000     -2.09400000
H      0.23100000    -15.12500000     -2.80400000
H      0.58000000    -16.57400000     -2.53800000
O     -7.06700000     -4.20500000     -2.50800000
H     -7.78900000     -4.72900000     -2.85500000
H     -6.35400000     -4.83200000     -2.38300000
O     -8.42800000      1.48100000     -9.65500000
H     -8.84600000      2.06200000     -9.02000000
H     -7.60700000      1.22000000     -9.23600000
O      4.52100000     13.92300000     -7.39400000
H      3.93600000     13.42800000     -6.82000000
H      4.50700000     14.81200000     -7.04100000
O     12.52900000     -0.34600000    -11.18500000
H     11.60600000     -0.20000000    -11.38900000
H     12.52900000     -0.65400000    -10.27900000
O     -4.34600000     16.81500000     -0.89200000
H     -4.97500000     16.96500000     -1.59800000
H     -4.25000000     17.67000000     -0.47200000
O     15.42700000      6.47600000     -8.43600000
H     15.21600000      5.61900000     -8.06500000
H     14.68500000      7.03000000     -8.19400000
O     -4.02300000    -14.73500000      9.86600000
H     -4.30100000    -13.87600000      9.54900000
H     -3.37900000    -14.54200000     10.54800000
O     -5.40100000     -5.11800000     -5.41700000
H     -4.91800000     -5.92000000     -5.21700000
H     -4.74200000     -4.42500000     -5.37300000
O      8.17300000     -2.61200000    -13.89500000
H      8.31600000     -2.30300000    -14.79000000
H      8.75000000     -3.37100000    -13.80900000
O      1.91900000      0.23400000      7.95000000
H      2.55300000      0.50500000      7.28600000
H      2.33200000      0.46100000      8.78300000
O     -9.80600000     11.12500000     -0.24600000
H     -9.01700000     10.59000000     -0.15800000
H    -10.49100000     10.61400000      0.18500000
O    -16.54500000     -1.81700000      5.56100000
H    -16.31000000     -1.68100000      4.64300000
H    -17.48700000     -1.98600000      5.54400000
O     -0.65400000      4.22000000     -6.67300000
H     -0.84100000      5.14600000     -6.82700000
H     -1.17700000      3.75700000     -7.32700000
O     17.73700000      0.57000000     -1.29100000
H     17.96500000     -0.01200000     -2.01700000
H     18.41200000      1.24900000     -1.30700000
O     -4.90200000    -11.81900000      9.00500000
H     -4.88800000    -10.86500000      8.93900000
H     -5.81400000    -12.03300000      9.20000000
O     -3.38800000      9.92300000     -1.57400000
H     -3.89700000     10.52200000     -2.12100000
H     -3.71800000      9.05300000     -1.80000000
O      3.50400000     12.24300000      8.01600000
H      3.84500000     12.67600000      7.23300000
H      4.24400000     11.73800000      8.35200000
O      8.92500000     -3.52300000      7.66400000
H      9.74900000     -3.83500000      7.28900000
H      8.88100000     -2.60100000      7.41100000
O     -8.38200000      5.90600000      6.04200000
H     -8.85500000      5.08500000      5.90600000
H     -8.79800000      6.52400000      5.44100000
O     -3.13700000     -5.09500000      8.71300000
H     -2.50400000     -4.40300000      8.90300000
H     -2.60400000     -5.83600000      8.42400000
O    -14.03500000     -7.92400000     -7.97500000
H    -13.19500000     -8.32900000     -8.19100000
H    -14.18400000     -7.29200000     -8.67900000
O      5.25300000     -2.63300000    -17.94100000
H      5.42400000     -2.33200000    -17.04800000
H      4.73400000     -1.93200000    -18.33500000
O      4.78000000     -8.97800000    -14.92000000
H      5.56700000     -8.81100000    -14.40200000
H      5.10700000     -9.33400000    -15.74600000
O     17.60300000     -4.60300000     -2.59000000
H     16.71700000     -4.25900000     -2.47700000
H     17.75500000     -4.57000000     -3.53400000
O    -11.55800000     -8.85600000     -8.97700000
H    -10.96100000     -8.26800000     -8.51500000
H    -11.07700000     -9.68100000     -9.04400000
O      2.30700000    -12.92300000     -1.87500000
H      1.93900000    -12.09100000     -2.17300000
H      2.49900000    -13.40200000     -2.68200000
O     -9.95300000      2.78700000    -15.04600000
H     -9.47600000      1.99900000    -14.78500000
H    -10.41600000      3.06100000    -14.25500000
O     -1.19100000    -11.16000000      7.02900000
H     -1.83000000    -11.67300000      6.53500000
H     -0.36900000    -11.27900000      6.55300000
O      8.72200000      6.97300000     11.41800000
H      7.85000000      7.25500000     11.14200000
H      9.31700000      7.38000000     10.78800000
O      1.02100000      0.90600000     -7.92000000
H      0.99600000      1.33900000     -7.06700000
H      1.81900000      0.37800000     -7.89800000
O     -4.84500000     12.26400000    -10.52200000
H     -4.75100000     11.44300000    -11.00500000
H     -5.41600000     12.80100000    -11.07100000
O     -6.46400000     -6.90800000    -10.38000000
H     -6.72700000     -7.58500000     -9.75700000
H     -6.07300000     -6.22300000     -9.83800000
O      0.41200000    -14.55200000     -6.13900000
H      1.36600000    -14.58600000     -6.07200000
H      0.19500000    -13.63000000     -5.99900000
O    -12.09500000     -5.44800000     -7.76100000
H    -12.69300000     -6.19000000     -7.67000000
H    -12.49500000     -4.75200000     -7.23800000
O      8.54100000     -2.01900000     -2.16700000
H      8.12800000     -2.88100000     -2.11500000
H      8.59800000     -1.72500000     -1.25700000
O     -2.11300000     -1.41400000     16.91500000
H     -1.33600000     -1.22800000     16.38800000
H     -1.90800000     -1.05500000     17.77900000
O      9.21700000      7.08500000     -2.36400000
H      8.31100000      7.17900000     -2.65800000
H      9.70400000      6.85900000     -3.15700000
O    -10.59400000      2.70300000    -12.18700000
H    -11.32300000      3.21300000    -11.83500000
H    -10.53700000      1.94000000    -11.61200000
O      2.76900000      9.57000000      5.62500000
H      3.63900000      9.87300000      5.88400000
H      2.80100000      9.53600000      4.66900000
O     -1.28900000      7.68500000      4.40700000
H     -1.70600000      7.08700000      5.02900000
H     -1.97400000      8.31700000      4.18800000
O      3.80700000     -8.48400000     -5.81100000
H      3.62200000     -9.40700000     -5.63700000
H      2.95500000     -8.05200000     -5.74000000
O     -7.79500000      5.96800000     -7.91300000
H     -8.04900000      6.24800000     -8.79300000
H     -7.72000000      6.78200000     -7.41500000
O    -11.96100000      4.68000000     -9.28500000
H    -12.67500000      4.85300000     -8.67200000
H    -12.01400000      5.39300000     -9.92200000
O    -11.71000000      9.27500000      0.50000000
H    -12.36700000      9.68000000      1.06600000
H    -11.44700000      8.48200000      0.96800000
O      1.65700000     -0.66400000    -14.02100000
H      2.22200000     -1.42600000    -13.89500000
H      0.82900000     -0.90800000    -13.60800000
O    -11.01900000      2.47000000     -3.05100000
H    -10.22400000      2.09200000     -2.67500000
H    -10.87900000      3.41600000     -3.00500000
O     -4.00400000     -9.56800000     -6.51300000
H     -4.35600000     -9.28200000     -7.35600000
H     -3.72300000    -10.47000000     -6.66400000
O     -0.76900000     -4.98500000     -3.83700000
H     -0.73600000     -4.74900000     -4.76400000
H     -0.89200000     -5.93400000     -3.83600000
O     -9.06200000     10.32500000      6.05200000
H     -9.77200000     10.05100000      5.47200000
H     -9.50400000     10.67000000      6.82700000
O     15.90900000      2.74300000     -4.96700000
H     16.20500000      1.83500000     -4.89800000
H     15.73700000      3.00900000     -4.06400000
O     -5.82800000      3.68600000     -4.48400000
H     -6.68600000      3.80700000     -4.88900000
H     -5.49900000      2.86900000     -4.85900000
O     -6.65300000    -15.62900000     -5.20400000
H     -7.60500000    -15.62000000     -5.11200000
H     -6.39300000    -16.50700000     -4.92400000
O    -12.71800000     -3.35600000      6.64300000
H    -12.84800000     -2.47300000      6.98800000
H    -13.26400000     -3.39000000      5.85800000
O      1.34800000      4.08100000      8.92100000
H      1.44200000      3.99100000      7.97300000
H      0.93700000      4.93700000      9.04200000
O     -2.27400000      2.32100000    -11.67800000
H     -3.15900000      1.98500000    -11.53800000
H     -1.81600000      2.13800000    -10.85700000
O      4.33100000      1.59800000     -2.61700000
H      4.35500000      2.54600000     -2.74500000
H      4.43300000      1.23500000     -3.49700000
O     -1.43800000     -3.05400000      9.04000000
H     -1.94500000     -2.26000000      8.87300000
H     -0.54200000     -2.74200000      9.17000000
O      0.60600000      9.95400000      0.87500000
H      0.89600000      9.89000000     -0.03500000
H     -0.33100000     10.14100000      0.81500000
O      5.81200000     16.55600000     -4.53300000
H      6.11600000     16.81800000     -3.66300000
H      5.52000000     15.65100000     -4.42200000
O     10.36700000      3.97900000     -7.01400000
H      9.45400000      3.78900000     -6.79500000
H     10.86300000      3.67500000     -6.25400000
O     14.80500000     -5.02600000     -2.93900000
H     14.87700000     -4.72000000     -3.84300000
H     13.87800000     -4.92600000     -2.72500000
O     11.27300000    -10.85900000     -2.79100000
H     11.86100000    -11.14200000     -2.09100000
H     11.38700000     -9.91000000     -2.83000000
O    -11.32100000     -6.60500000     12.25600000
H    -11.37000000     -7.56100000     12.26400000
H    -10.47400000     -6.40500000     12.65600000
O     10.51000000     -9.99800000      7.49000000
H     10.63200000     -9.66300000      8.37800000
H      9.56200000    -10.09600000      7.39900000
O      1.29500000     -8.05900000      4.95800000
H      1.28200000     -7.12600000      4.74200000
H      0.43500000     -8.22900000      5.34100000
O      8.53000000     10.74000000     -3.32600000
H      9.30200000     10.77500000     -2.76100000
H      7.92600000     10.15300000     -2.87100000
O     -2.11000000    -14.03100000     11.67500000
H     -1.46000000    -13.33200000     11.61400000
H     -2.04800000    -14.33800000     12.58000000
O     11.53500000      5.29700000    -10.89500000
H     11.35600000      5.66800000    -11.75900000
H     12.39700000      5.64100000    -10.66000000
O    -13.26600000      3.38200000      6.86300000
H    -13.34800000      2.81700000      6.09400000
H    -12.58700000      4.01300000      6.62400000
O     -5.21200000      9.33100000      7.88900000
H     -4.36600000      9.10000000      7.50400000
H     -5.18000000      8.96500000      8.77300000
O      5.96500000      7.88300000     11.08800000
H      5.84200000      8.09400000     12.01300000
H      5.08600000      7.92700000     10.71300000
O      7.73200000     -8.47400000    -11.12000000
H      6.82600000     -8.78200000    -11.16100000
H      8.21400000     -9.20200000    -10.72800000
O     -7.80300000      9.29500000    -11.74400000
H     -7.91500000     10.01400000    -11.12200000
H     -7.20700000      8.68800000    -11.30400000
O      1.52700000     -2.63500000      7.68700000
H      1.04600000     -2.26600000      6.94700000
H      1.79100000     -1.87400000      8.20500000
O    -16.18500000     -4.94200000      6.08000000
H    -15.72300000     -4.10900000      5.98900000
H    -16.94000000     -4.73900000      6.63200000
O    -13.95900000     -5.67900000      0.99800000
H    -13.16000000     -6.18900000      1.13000000
H    -14.40300000     -6.11300000      0.27000000
O    -10.20100000     -0.10400000     11.89100000
H     -9.98600000     -0.98400000     12.19900000
H    -10.27500000     -0.19400000     10.94100000
O      0.88500000     -9.36600000    -12.25000000
H      1.31400000     -9.78700000    -12.99500000
H      1.49700000     -9.48200000    -11.52400000
O    -11.33900000      9.84100000      4.65800000
H    -12.07800000      9.42800000      5.10400000
H    -11.65300000     10.71700000      4.43500000
O    -12.54600000     -9.42800000      4.81300000
H    -11.73600000     -9.33800000      5.31400000
H    -13.21300000     -9.01000000      5.35800000
O      4.59800000      0.19500000     15.81000000
H      5.49100000     -0.15100000     15.79700000
H      4.43200000      0.39400000     16.73100000
O      8.69600000     -7.39700000      7.21100000
H      8.01400000     -8.01600000      7.47100000
H      8.21900000     -6.67200000      6.80600000
O    -10.13800000    -13.29300000      5.20900000
H     -9.78900000    -13.69300000      4.41300000
H    -10.99600000    -12.95600000      4.95300000
O      3.24400000    -12.75000000    -12.10200000
H      3.25000000    -12.11600000    -11.38500000
H      2.88900000    -13.54900000    -11.71300000
O     10.97500000     -9.65500000      0.18800000
H     10.66300000     -8.85200000     -0.23000000
H     11.89200000     -9.72100000     -0.07700000
O      8.31900000      8.06200000     14.60900000
H      8.47800000      7.95200000     13.67100000
H      9.12700000      7.76400000     15.02500000
O      7.95400000     -3.34700000    -10.87300000
H      8.54100000     -3.99600000    -10.48400000
H      8.50000000     -2.88000000    -11.50600000
O      0.32300000     14.55100000     -1.05600000
H      0.63100000     14.85600000     -0.20300000
H      1.12300000     14.38800000     -1.55500000
O     15.56300000      4.03000000      7.15100000
H     15.20900000      4.52600000      7.88900000
H     14.94900000      3.30500000      7.03300000
O    -14.71300000      5.02800000     -7.86900000
H    -14.38400000      5.06900000     -6.97100000
H    -15.19200000      5.84800000     -7.98700000
O      1.15100000     11.87300000    -13.42800000
H      1.35100000     12.27100000    -14.27500000
H      0.23400000     12.09800000    -13.26800000
O     -6.74400000      1.20900000      2.52100000
H     -7.00400000      0.74000000      1.72800000
H     -5.83400000      1.46000000      2.36300000
O      8.55000000     -5.45900000      9.46100000
H      8.89800000     -6.15900000      8.90900000
H      8.75900000     -4.65400000      8.98800000
O    -10.17200000      7.33500000      4.64900000
H    -10.87200000      7.95300000      4.85600000
H    -10.00100000      7.47100000      3.71700000
O    -14.35800000      2.40500000     -7.90400000
H    -15.16900000      1.95000000     -8.13300000
H    -14.56000000      3.33200000     -8.02800000
O     -0.30800000    -16.31300000      6.63000000
H     -0.52600000    -17.11700000      7.10200000
H     -0.50300000    -15.61100000      7.25100000
O    -12.77100000    -11.72400000     -0.01100000
H    -13.67600000    -11.78300000      0.29600000
H    -12.60800000    -10.78400000     -0.09800000
O     15.20300000      0.00500000      0.01000000
H     15.19300000     -0.90400000      0.31000000
H     16.09400000      0.14100000     -0.31300000
O     10.08100000    -13.96200000      7.08400000
H      9.59000000    -13.20200000      7.39800000
H     10.93300000    -13.89000000      7.51500000
O     13.34700000     -7.87400000      9.30300000
H     14.15600000     -7.53700000      8.91800000
H     12.65000000     -7.39800000      8.85000000
O    -16.90400000     -4.13400000      1.75700000
H    -16.56200000     -3.68200000      0.98600000
H    -16.80800000     -5.06400000      1.55200000
O     -8.89100000     -6.13800000      8.21500000
H     -9.34200000     -6.97100000      8.35800000
H     -8.58600000     -5.87800000      9.08400000
O      5.03200000      2.16700000      8.87600000
H      4.66800000      3.01800000      8.63400000
H      4.73200000      2.02500000      9.77400000
O      5.52100000     -6.67600000     -6.14300000
H      5.22200000     -5.79700000     -5.91100000
H      4.76800000     -7.24000000     -5.96600000
O    -11.78500000     -9.22500000     -1.19800000
H    -10.86300000     -9.35900000     -0.97800000
H    -11.76900000     -8.62000000     -1.94000000
O     -7.69200000     -6.41800000     -0.36800000
H     -7.32300000     -7.29800000     -0.29400000
H     -6.93400000     -5.83500000     -0.31900000
O    -14.32500000     -6.07000000      3.65800000
H    -14.03800000     -5.15900000      3.72300000
H    -14.68100000     -6.14600000      2.77200000
O      0.15800000     10.37900000     -2.08100000
H     -0.50600000     10.92900000     -1.66500000
H     -0.34100000      9.78200000     -2.63800000
O     -8.74300000    -12.30200000      2.00000000
H     -9.04300000    -11.85700000      2.79300000
H     -7.99700000    -12.82800000      2.28800000
O     -8.98900000     -2.37900000     -5.72000000
H     -9.33500000     -2.56400000     -4.84600000
H     -9.19700000     -1.45700000     -5.86900000
O     15.28100000     -4.56200000      6.36100000
H     15.38100000     -5.13400000      5.60000000
H     15.36100000     -5.14800000      7.11400000
O     -4.16800000     12.19800000      1.47900000
H     -4.28100000     13.08100000      1.12700000
H     -4.83200000     11.67400000      1.03200000
O     -7.53000000     -8.57100000     -8.44300000
H     -7.95400000     -9.25000000     -8.96800000
H     -8.25400000     -8.10100000     -8.02900000
O    -12.43800000      8.97100000     -4.61300000
H    -13.02900000      9.72200000     -4.56500000
H    -12.21900000      8.77900000     -3.70100000
O    -12.66800000    -11.09700000     -5.20800000
H    -12.83300000    -11.89100000     -4.69900000
H    -13.40300000    -10.52100000     -4.99900000
O    -10.40800000      4.46700000      3.18900000
H     -9.58200000      3.98300000      3.16700000
H    -10.77400000      4.27800000      4.05300000
O     -2.69400000      1.93700000      7.60700000
H     -2.36000000      1.05700000      7.43300000
H     -2.25900000      2.20300000      8.41700000
O    -10.08600000     -8.43400000      9.46000000
H     -9.33100000     -8.25700000     10.02100000
H    -10.74900000     -8.78400000     10.05400000
O    -15.72800000      8.44700000     -2.58200000
H    -15.32600000      8.61500000     -1.72900000
H    -14.98800000      8.28400000     -3.16700000
O     -4.89600000     11.95200000      4.13900000
H     -5.81400000     12.22000000      4.09300000
H     -4.54700000     12.14300000      3.26800000
O     -9.04200000      5.91200000     10.77600000
H     -8.87500000      6.61800000     11.40000000
H     -9.16800000      6.35700000      9.93800000
O    -10.19200000     -1.04500000      9.47400000
H     -9.63500000     -1.05300000      8.69500000
H    -10.48700000     -1.95100000      9.56500000
O      6.83000000      4.70100000     -2.11700000
H      7.70300000      4.30900000     -2.11900000
H      6.56900000      4.70800000     -3.03800000
O      2.02100000     -3.37200000    -18.24500000
H      2.40300000     -3.19600000    -17.38500000
H      1.07800000     -3.26700000    -18.11400000
O     -3.37900000     -1.54300000    -13.62100000
H     -4.28500000     -1.64700000    -13.91300000
H     -3.04500000     -0.80700000    -14.13400000
O      0.13600000      3.03200000    -13.10100000
H      0.67900000      2.98100000    -12.31400000
H     -0.74100000      2.79000000    -12.80300000
O     -1.33900000     -9.89500000    -13.57500000
H     -0.55200000     -9.68600000    -13.07300000
H     -1.12700000     -9.63700000    -14.47200000
O     -6.69800000    -15.09700000      5.14100000
H     -7.03400000    -15.39800000      5.98500000
H     -5.74600000    -15.12900000      5.23700000
O     10.69200000      7.75400000      3.99800000
H     11.26700000      8.06000000      4.70000000
H     11.18800000      7.91500000      3.19500000
O     -6.16200000     -2.52100000      2.34000000
H     -6.06300000     -1.91900000      3.07700000
H     -5.70800000     -3.31600000      2.61800000
O     14.58500000     -9.83000000     -3.40100000
H     15.29500000     -9.35900000     -3.83800000
H     14.06800000    -10.20100000     -4.11600000
O      3.02300000      3.31900000     -8.49900000
H      2.75700000      2.86800000     -7.69800000
H      2.38200000      3.04300000     -9.15400000
O    -13.38500000     10.55700000      1.91900000
H    -12.96000000     11.38100000      1.68100000
H    -13.83000000     10.74600000      2.74500000
O      7.04000000     -0.58800000     16.09000000
H      7.37500000     -1.44400000     15.82100000
H      7.60400000     -0.32800000     16.81700000
O     11.07400000     10.98500000      2.59100000
H     11.11300000     11.47600000      1.77000000
H     11.37200000     10.10600000      2.35900000
O      2.10600000     11.88500000     -1.41100000
H      2.05600000     12.05700000     -0.47100000
H      1.36900000     11.30000000     -1.58700000
O     -0.74400000     -2.23200000     12.60900000
H     -1.22200000     -2.68500000     11.91400000
H      0.14400000     -2.13500000     12.26500000
O      4.06200000     -4.09100000      8.45500000
H      4.43400000     -3.91300000      7.59200000
H      3.18500000     -3.71000000      8.42200000
O    -10.74300000     -3.91200000      8.64000000
H    -11.35700000     -3.81200000      7.91300000
H    -10.13800000     -4.59500000      8.35100000
O      0.10600000     -1.68600000      5.51900000
H     -0.42200000     -2.44000000      5.25600000
H      0.91800000     -1.77700000      5.01900000
O      2.43700000     -3.42000000    -15.63600000
H      3.03200000     -3.14400000    -14.93900000
H      1.61700000     -3.62300000    -15.18500000
O     -8.02600000     -7.86100000    -14.45600000
H     -7.49000000     -8.19100000    -13.73500000
H     -7.44400000     -7.87800000    -15.21500000
O      1.08900000    -10.28000000     -7.67100000
H      0.91900000     -9.72000000     -6.91400000
H      0.66400000    -11.11000000     -7.45400000
O      2.37600000      2.26200000     16.09900000
H      1.83300000      1.48900000     15.94600000
H      2.48900000      2.29100000     17.04900000
O      9.64200000     -5.11900000    -13.92700000
H     10.04600000     -5.88400000    -14.33900000
H     10.11200000     -5.01800000    -13.10000000
O     -0.51500000     -9.44200000     -9.64300000
H     -0.25500000    -10.03700000    -10.34600000
H      0.08000000     -9.64800000     -8.92200000
O      5.13200000     -4.28000000     15.66900000
H      5.57700000     -4.66500000     14.91400000
H      4.40900000     -3.77900000     15.29000000
O     10.26900000      7.00500000    -14.10500000
H     11.17000000      6.72700000    -13.93800000
H      9.73200000      6.27600000    -13.79500000
O      5.72800000    -12.45000000     -8.01800000
H      6.35200000    -12.32900000     -8.73400000
H      6.08900000    -13.17400000     -7.50600000
O     -5.76300000     -8.69300000      7.25000000
H     -5.23100000     -8.08900000      6.73200000
H     -6.48700000     -8.93200000      6.67100000
O     -3.08400000     -6.56900000      4.14800000
H     -2.47000000     -6.76300000      3.43900000
H     -3.43700000     -5.70600000      3.93000000
O      3.11600000     -9.06300000      7.39700000
H      2.28200000     -9.03200000      6.92900000
H      3.20600000     -8.19100000      7.78300000
O     -5.02800000      6.64400000     14.34300000
H     -4.16200000      6.70200000     14.74800000
H     -5.50800000      6.02400000     14.89300000
O    -13.02200000      8.33900000      5.88300000
H    -13.80000000      8.47300000      6.42400000
H    -13.29600000      7.70300000      5.22200000
O      6.80100000     -5.92200000    -12.53500000
H      6.87600000     -5.81700000    -13.48400000
H      7.32100000     -6.70100000    -12.33900000
O     -2.57500000      0.39200000    -15.41500000
H     -3.32200000      0.71300000    -15.91900000
H     -1.82700000      0.49500000    -16.00300000
O     10.36200000     11.69500000     -8.22800000
H      9.75100000     11.88100000     -8.94200000
H     11.08400000     12.30700000     -8.36600000
O      0.89700000     12.96200000      8.53300000
H      1.84300000     12.83900000      8.60800000
H      0.58600000     12.16900000      8.09600000
O      8.52000000     -6.23300000      2.04300000
H      8.52700000     -5.41800000      2.54500000
H      8.96500000     -6.86500000      2.60700000
O    -10.37100000     -2.88300000     -0.19000000
H    -10.18700000     -3.81500000     -0.30600000
H    -11.04600000     -2.68900000     -0.84000000
O      5.78300000      5.23700000     -4.56200000
H      5.99800000      6.12600000     -4.84400000
H      5.79400000      4.72100000     -5.36700000
O     -0.88200000     -3.56700000    -17.61600000
H     -1.36100000     -3.48300000    -16.79200000
H     -1.29900000     -4.30500000    -18.06100000
O      3.05300000    -15.15600000      8.76900000
H      2.48200000    -14.42600000      8.53100000
H      3.40000000    -15.47000000      7.93400000
O      2.82800000     11.31500000     -4.20800000
H      2.04500000     11.50400000     -4.72500000
H      2.62800000     11.65600000     -3.33600000
O     13.04300000    -10.44200000     -5.82900000
H     12.65400000    -11.21000000     -6.24600000
H     12.30600000     -9.84700000     -5.68800000
O      7.17400000      0.60700000      8.66100000
H      6.29000000      0.95900000      8.76500000
H      7.73700000      1.23800000      9.11000000
O     -7.67200000     10.53400000     11.95500000
H     -7.28900000     11.21500000     11.40100000
H     -6.94100000      9.94800000     12.15300000
O      0.34900000     -5.18900000      7.37200000
H      0.26300000     -5.65000000      8.20600000
H      0.84500000     -4.39900000      7.58500000
O    -14.98700000      9.31200000     -0.20200000
H    -15.76800000      9.82600000      0.00400000
H    -14.32600000      9.62300000      0.41500000
O     -2.09900000     -4.84200000     12.57400000
H     -1.36200000     -5.24000000     13.03800000
H     -2.28400000     -4.04000000     13.06300000
O     -5.41300000     14.72700000      7.57800000
H     -4.93100000     15.17400000      6.88300000
H     -5.53600000     13.83600000      7.25000000
O      1.47800000     12.96500000    -10.47800000
H      1.91000000     12.23200000    -10.91600000
H      0.71500000     13.15600000    -11.02400000
O    -14.44700000     -7.33300000      6.12200000
H    -14.49500000     -7.09100000      5.19700000
H    -14.92000000     -6.63500000      6.57600000
O      5.03700000    -11.34100000     13.03500000
H      5.71600000    -11.36100000     12.36000000
H      4.53800000    -10.54600000     12.84900000
O    -10.06400000     -2.96000000    -10.65000000
H    -10.59500000     -3.75600000    -10.67400000
H    -10.70000000     -2.24700000    -10.70100000
O     -8.04200000      6.18600000    -15.48000000
H     -7.25900000      6.73600000    -15.45200000
H     -8.08200000      5.78200000    -14.61300000
O     -7.88300000     -5.84500000     -4.89000000
H     -8.20500000     -5.47600000     -5.71200000
H     -6.92900000     -5.80500000     -4.96600000
O    -17.70000000     -1.24800000     -4.49600000
H    -17.06100000     -0.57200000     -4.27100000
H    -17.37200000     -2.04000000     -4.06900000
O    -13.78000000     -3.42200000      3.93100000
H    -14.48200000     -2.80400000      3.72700000
H    -13.13500000     -3.28900000      3.23600000
O     10.12000000    -10.11200000    -10.65400000
H     10.44900000     -9.62000000     -9.90100000
H     10.69900000     -9.86200000    -11.37400000
O     -7.80700000     16.00700000     -2.28700000
H     -8.26900000     15.43300000     -2.89800000
H     -8.02200000     15.65700000     -1.42200000
O     -8.74100000      9.48700000      3.06300000
H     -7.93800000      9.47700000      3.58400000
H     -9.43300000      9.26100000      3.68500000
O      8.51100000     13.08700000      6.16000000
H      8.82100000     12.60300000      5.39500000
H      8.18000000     13.91200000      5.80400000
O      3.57700000    -11.29500000     -5.03200000
H      3.41300000    -12.07400000     -5.56300000
H      4.34100000    -11.52300000     -4.50100000
O     12.91700000      8.64100000     -6.87800000
H     12.18800000      8.69400000     -6.26000000
H     13.35600000      9.48800000     -6.80500000
O      8.61000000     13.50700000     -3.87300000
H      8.03600000     13.94800000     -3.24700000
H      8.42800000     12.57600000     -3.75000000
O     -0.97100000    -12.25300000     -5.29200000
H     -1.32200000    -11.75500000     -4.55400000
H     -1.66400000    -12.87600000     -5.51200000
O      9.22000000    -10.50200000     -4.55000000
H      9.11800000    -11.42600000     -4.31800000
H     10.10200000    -10.27700000     -4.25300000
O      6.97200000      8.38700000    -11.70000000
H      6.88500000      9.26400000    -12.07500000
H      6.07900000      8.04400000    -11.68300000
O      7.14000000     -5.11600000      5.92200000
H      7.42900000     -4.55800000      6.64400000
H      6.24200000     -4.83600000      5.74700000
O     18.08300000      4.62300000     -1.97700000
H     18.75700000      3.94500000     -1.93500000
H     17.56200000      4.49200000     -1.18500000
O     -3.84200000     -3.69400000      6.34000000
H     -2.92900000     -3.92200000      6.16400000
H     -4.08000000     -4.22700000      7.09900000
O    -10.51800000      0.23600000      0.24100000
H     -9.80800000     -0.28000000      0.62300000
H    -10.40400000      1.11100000      0.61100000
O     -9.03900000     10.02400000     -7.47600000
H     -9.74300000      9.43400000     -7.74600000
H     -9.45300000     10.62000000     -6.85100000
O     12.29200000     -2.23300000     -0.04400000
H     11.49800000     -2.53500000      0.39700000
H     12.98300000     -2.33200000      0.61100000
O      8.42300000    -11.51500000      3.90300000
H      8.59800000    -11.44900000      4.84200000
H      9.06200000    -10.92800000      3.49900000
O     15.50600000     -5.93700000      3.55800000
H     15.69000000     -5.00600000      3.43400000
H     15.81100000     -6.35100000      2.75200000
O     -3.13700000    -11.55700000    -12.07500000
H     -3.64800000    -12.25400000    -12.48600000
H     -2.75700000    -11.07400000    -12.80900000
O     -3.05000000      6.00900000    -10.16400000
H     -2.74900000      6.25500000     -9.28900000
H     -2.35400000      6.30700000    -10.74900000
O      6.49200000      7.50200000     -2.19500000
H      5.57200000      7.63800000     -2.42000000
H      6.55000000      6.57300000     -1.97400000
O      5.68600000      2.34600000     14.40900000
H      5.02700000      1.92100000     14.95700000
H      6.22000000      1.62600000     14.07400000
O      5.83800000     11.19000000      4.73800000
H      5.70400000     10.47600000      5.36100000
H      6.78300000     11.20000000      4.58500000
O     -1.56400000    -13.10000000      2.88300000
H     -0.85800000    -13.68500000      3.15800000
H     -2.34900000    -13.46300000      3.29100000
O      6.84000000     -1.50000000     10.36800000
H      7.03000000     -0.91100000      9.63800000
H      7.60500000     -1.42800000     10.93900000
O     -5.48500000    -11.09400000      4.70500000
H     -4.77500000    -10.47100000      4.54900000
H     -5.15500000    -11.66500000      5.39900000
O      2.81600000    -16.57700000      4.56400000
H      3.16200000    -17.21800000      3.94400000
H      2.08400000    -17.02500000      4.98800000
O      9.03700000     -0.46500000      0.14900000
H      9.67400000     -0.30200000      0.84400000
H      8.19900000     -0.19100000      0.52200000
O    -15.83700000      3.32000000     -5.07800000
H    -16.36800000      2.67200000     -4.61500000
H    -16.47000000      3.95800000     -5.40600000
O      1.01100000    -10.94600000     -3.27200000
H      0.54500000    -10.98800000     -4.10700000
H      1.83800000    -10.51200000     -3.48100000
O     -5.39600000      2.74700000     16.12100000
H     -6.10200000      2.24900000     16.53300000
H     -4.72200000      2.09400000     15.93100000
O     -3.26700000     -0.12200000      4.24300000
H     -3.26600000     -1.02800000      4.55200000
H     -4.17300000      0.16800000      4.35300000
O    -16.40200000     -2.56400000     -7.20600000
H    -17.22700000     -2.31200000     -6.79000000
H    -15.72800000     -2.29800000     -6.58000000
O     -2.89400000    -12.33500000     -3.38700000
H     -2.47800000    -12.43000000     -2.53000000
H     -3.68900000    -11.83200000     -3.21300000
O     -7.49300000      0.48900000    -16.37400000
H     -8.18800000      0.39100000    -15.72200000
H     -7.18800000     -0.40400000    -16.53400000
O     10.04700000     -3.58200000      1.39200000
H      9.36300000     -3.43100000      0.73900000
H      9.62300000     -3.39500000      2.23000000
O      5.38400000    -14.34700000      1.16900000
H      4.84600000    -14.03300000      1.89600000
H      6.27800000    -14.10700000      1.41200000
O    -10.17500000      6.92900000      1.85500000
H    -10.44100000      6.11700000      2.28500000
H     -9.56200000      6.65000000      1.17500000
O      1.22500000     -2.64700000     -2.94100000
H      0.73300000     -1.91100000     -2.57800000
H      0.57200000     -3.33800000     -3.05700000
O      6.30600000     -2.20800000     -8.30700000
H      6.16000000     -2.63700000     -7.46400000
H      6.48000000     -2.92800000     -8.91400000
O     11.64900000     -7.80600000     -6.81100000
H     11.64900000     -7.18400000     -7.53900000
H     10.87500000     -8.34900000     -6.96100000
O     -5.57500000      7.90800000     -2.20100000
H     -5.13300000      7.60000000     -2.99300000
H     -5.57100000      7.15100000     -1.61500000
O     11.69900000     -4.04500000     -2.22200000
H     11.81200000     -3.21100000     -1.76600000
H     11.21800000     -3.82000000     -3.01800000
O      5.35200000     -1.22100000    -11.46400000
H      5.34900000     -0.82000000    -10.59500000
H      5.98500000     -1.93600000    -11.39500000
O      0.30100000     -5.05000000      3.05200000
H      1.10500000     -4.89700000      2.55500000
H     -0.18100000     -5.69500000      2.53400000
O    -10.35000000     -9.75000000      6.92400000
H     -9.54900000    -10.26900000      6.85600000
H    -10.27200000     -9.29600000      7.76300000
O     -5.73800000      3.88900000     -8.01700000
H     -6.48900000      4.47800000     -7.94200000
H     -5.36700000      4.08200000     -8.87800000
O      5.43800000      9.26200000      6.48200000
H      5.90200000      8.42500000      6.51700000
H      5.29700000      9.49500000      7.40000000
O     -5.01900000      2.75500000      6.39800000
H     -4.14200000      2.37400000      6.43300000
H     -5.54100000      2.10900000      5.92200000
O      4.78400000      3.54600000    -12.34300000
H      4.88300000      3.84400000    -11.43900000
H      4.34700000      2.69700000    -12.26900000
O    -11.47600000      5.67700000      6.35600000
H    -11.10400000      6.07300000      5.56800000
H    -11.66800000      6.41800000      6.93000000
O     -3.12300000     -4.85200000     -0.28500000
H     -3.35300000     -5.57300000     -0.87000000
H     -3.14400000     -4.07500000     -0.84300000
O      3.38100000      0.88000000    -12.12000000
H      3.79900000      0.07100000    -11.82500000
H      2.83200000      0.61100000    -12.85700000
O     -9.21900000      6.85300000     -9.91300000
H     -9.73800000      7.29100000     -9.23800000
H     -9.39300000      7.35300000    -10.71000000
O     -9.57900000     14.21300000     -3.84600000
H     -9.59000000     13.32500000     -3.48800000
H    -10.33500000     14.24400000     -4.43200000
O     -3.03900000     14.28100000     -9.55700000
H     -3.64500000     13.58800000     -9.81800000
H     -3.55200000     14.84300000     -8.97700000
O    -12.64800000      6.68800000    -10.83900000
H    -11.91800000      6.97100000    -11.39100000
H    -13.43000000      6.90900000    -11.34500000
O     -4.02700000      1.78200000      2.28300000
H     -3.76400000      2.60900000      2.68900000
H     -3.48200000      1.12200000      2.71200000
O    -15.52900000      2.81900000      0.65800000
H    -16.20100000      3.18200000      1.23400000
H    -15.58200000      3.35000000     -0.13700000
O     -6.13500000      0.63700000      5.04800000
H     -6.21100000     -0.31500000      5.10400000
H     -6.60700000      0.86800000      4.24700000
O     -6.20300000      7.34800000      3.37700000
H     -6.00900000      6.48800000      3.74900000
H     -6.23100000      7.93500000      4.13200000
O     -2.57400000      5.67000000     15.21900000
H     -2.67700000      4.78800000     14.86100000
H     -1.63300000      5.76000000     15.36800000
O      5.75600000     -1.59000000    -15.36200000
H      6.15600000     -1.81000000    -14.52000000
H      5.96900000     -0.66600000    -15.49400000
O     10.39700000     11.50900000     -1.49600000
H     11.04000000     11.95700000     -2.04600000
H     10.11400000     12.17400000     -0.86900000
O     -8.06800000    -14.99900000      7.69900000
H     -7.57600000    -14.98800000      8.52000000
H     -7.92500000    -14.13000000      7.32300000
O      8.98000000    -12.24700000      9.70100000
H      9.37900000    -11.37700000      9.72400000
H      9.67100000    -12.83500000     10.00800000
O      6.04400000    -11.25800000    -12.14100000
H      5.95300000    -12.07000000    -11.64200000
H      6.47000000    -11.52500000    -12.95500000
O      0.69700000     11.29200000     -7.24600000
H      0.39400000     11.46400000     -6.35500000
H      0.41200000     12.05600000     -7.74800000
O     -6.17200000     10.74300000      0.35100000
H     -6.80300000     10.04400000      0.52200000
H     -5.84300000     10.55900000     -0.52900000
O      4.90800000      4.10500000      5.33900000
H      4.37900000      3.33900000      5.11600000
H      4.45200000      4.83900000      4.92700000
O     12.00200000      3.00000000     -4.74700000
H     11.47000000      2.20400000     -4.71000000
H     12.82800000      2.75500000     -4.33000000
O      3.13000000      0.80900000    -16.02400000
H      2.67500000      0.16300000    -15.48400000
H      2.50300000      1.52600000    -16.11900000
O     -4.03000000     10.45400000     -4.79600000
H     -4.06300000     11.16800000     -5.43200000
H     -4.94000000     10.33300000     -4.52400000
O     -9.48800000      3.66800000     -8.13700000
H     -8.74100000      4.26600000     -8.16300000
H    -10.19300000      4.14600000     -8.57300000
O    -13.82500000      2.34100000     -3.43300000
H    -13.92200000      2.25400000     -4.38100000
H    -12.89700000      2.53600000     -3.30300000
O      7.00100000     -1.30800000     -4.53300000
H      6.08900000     -1.52000000     -4.33300000
H      7.40500000     -1.16000000     -3.67800000
O     -3.91400000      3.24000000     -2.46300000
H     -3.10200000      3.40400000     -2.94300000
H     -4.60800000      3.48000000     -3.07700000
O     -0.19600000    -16.39600000      1.84200000
H     -0.92200000    -16.27600000      1.23000000
H      0.42100000    -15.69800000      1.62000000
O      2.10700000     -9.32600000    -16.15900000
H      2.39300000     -9.06400000    -17.03400000
H      2.67700000     -8.83900000    -15.56400000
O     -9.28400000     11.04900000     -4.82100000
H    -10.04600000     11.25900000     -4.28200000
H     -9.01000000     10.18200000     -4.52200000
O      3.28800000      9.58400000      2.98500000
H      2.53700000      9.99700000      2.55800000
H      4.02100000      9.74700000      2.39200000
O    -12.24800000      6.57100000      9.15600000
H    -11.80200000      6.93400000      9.92100000
H    -12.84000000      5.91000000      9.51400000
O    -14.31200000      5.29600000     -4.42900000
H    -14.90600000      4.58000000     -4.65600000
H    -14.74400000      6.08100000     -4.76500000
O      2.03100000    -11.95200000      9.55200000
H      1.85600000    -11.77000000      8.62900000
H      2.93300000    -11.66000000      9.68700000
O     10.88700000      1.46100000     -9.04300000
H     11.20300000      0.56100000     -8.96000000
H     10.74800000      1.75000000     -8.14100000
O     -8.55900000    -10.34900000     12.00300000
H     -8.59800000    -10.15200000     12.93900000
H     -8.32600000     -9.51600000     11.59400000
O     12.01100000     -1.10400000     -8.50400000
H     11.31300000     -1.75900000     -8.54300000
H     12.38800000     -1.20700000     -7.63000000
O     -9.86800000    -10.96900000     -9.53100000
H     -9.15300000    -10.65100000    -10.08200000
H    -10.36000000    -11.56400000    -10.09600000
O     13.31600000      1.29500000      6.69300000
H     13.84600000      0.49800000      6.67400000
H     12.85800000      1.25900000      7.53200000
O      9.98400000     -3.11300000     -4.17000000
H      9.55200000     -3.31800000     -4.99900000
H      9.36600000     -2.54300000     -3.71300000
O     -3.45500000     -8.65400000     -9.28000000
H     -2.54100000     -8.83600000     -9.06000000
H     -3.46500000     -8.60000000    -10.23500000
O     -8.21900000      6.08500000     -4.45500000
H     -8.45600000      5.16900000     -4.59900000
H     -7.87500000      6.37900000     -5.29800000
O      4.13100000     -6.28900000     -2.98200000
H      5.00500000     -6.62800000     -3.17600000
H      3.62600000     -7.06000000     -2.72600000
O      3.12300000     -6.71300000      8.79400000
H      3.48200000     -5.86900000      8.52100000
H      2.28200000     -6.49700000      9.19800000
O     14.91100000     -2.58100000     -8.10400000
H     14.68300000     -3.03800000     -7.29400000
H     15.16600000     -1.70300000     -7.81900000
O      2.90700000     -3.93500000     -7.31600000
H      2.56100000     -3.04500000     -7.25200000
H      2.71300000     -4.33000000     -6.46600000
O    -14.54200000      6.44400000      3.80900000
H    -14.52100000      6.51900000      2.85500000
H    -14.38000000      5.51600000      3.98000000
O      2.47800000      6.02100000     17.03700000
H      2.80800000      5.44900000     16.34400000
H      3.08400000      6.76200000     17.04400000
O     -9.16300000     -9.53900000      0.32900000
H     -9.23900000    -10.32400000      0.87100000
H     -8.77300000     -9.85000000     -0.48900000
O      5.04300000     -6.98700000     11.09100000
H      5.18600000     -6.05700000     11.26800000
H      4.79700000     -7.02000000     10.16600000
O     -5.44300000      7.71200000    -11.01500000
H     -5.01900000      6.85900000    -11.10900000
H     -5.58100000      7.80800000    -10.07300000
O     -2.83500000      3.15800000     -7.86500000
H     -3.71000000      3.54800000     -7.85000000
H     -2.90800000      2.43100000     -8.48300000
O    -13.05600000     -0.91700000     -8.32700000
H    -13.37800000     -0.02300000     -8.20900000
H    -12.10500000     -0.82300000     -8.38300000
O     -4.29900000     10.14100000    -12.10300000
H     -4.23100000     10.25300000    -13.05100000
H     -4.56500000      9.22900000    -11.98800000
O     -9.43600000     -9.55900000      3.19900000
H     -9.46300000     -9.41700000      2.25200000
H    -10.10500000     -8.97100000      3.54800000
O      5.28600000    -12.45400000     -1.11900000
H      4.35500000    -12.63500000     -1.24600000
H      5.55000000    -13.04200000     -0.41100000
O      0.66500000     -2.83200000     16.05500000
H      1.46300000     -2.61500000     15.57300000
H      0.97600000     -3.18200000     16.89000000
O     -0.77500000     13.41900000     -8.24300000
H     -1.70400000     13.58200000     -8.40800000
H     -0.35100000     13.57300000     -9.08700000
O    -11.73700000    -13.80700000      1.64800000
H    -10.90300000    -13.41200000      1.90300000
H    -12.19700000    -13.11100000      1.17800000
O     -6.10800000     -9.65000000     -3.56200000
H     -6.00600000    -10.54000000     -3.22400000
H     -6.43700000     -9.76800000     -4.45300000
O    -10.41800000      0.30500000     -6.04000000
H    -10.16200000      0.06200000     -6.93000000
H    -11.06600000      0.99900000     -6.15800000
O     -6.85800000      1.03300000     -7.34300000
H     -6.18800000      1.45600000     -6.80700000
H     -7.14100000      0.28100000     -6.82300000
O     -8.21500000    -11.72700000      7.03800000
H     -8.81700000    -12.08100000      6.38300000
H     -7.72200000    -11.05200000      6.57100000
O     -4.46500000      1.34900000     -9.28600000
H     -4.75800000      0.65900000     -9.88100000
H     -5.27000000      1.68100000     -8.88900000
O      5.85100000      0.38500000     -9.27800000
H      6.18200000     -0.39000000     -8.82400000
H      6.62100000      0.76200000     -9.70300000
O     11.45000000     -2.90500000     11.75700000
H     11.68000000     -2.12400000     11.25300000
H     11.76000000     -2.71800000     12.64300000
O      7.73000000    -10.60700000      6.94700000
H      7.00000000    -10.17300000      6.50600000
H      7.41000000    -11.49200000      7.12500000
O     -4.91300000    -11.11500000     -9.64300000
H     -4.36700000    -10.35900000     -9.43100000
H     -4.46100000    -11.54100000    -10.37100000
O     -3.55700000    -12.07600000     -6.98600000
H     -4.05000000    -12.73800000     -7.47100000
H     -3.80200000    -12.21700000     -6.07100000
O      1.00600000     -5.73600000     10.24400000
H      0.92100000     -6.65700000     10.49000000
H      0.35000000     -5.28500000     10.77600000
O     -0.83800000      1.65600000      4.70000000
H     -1.59200000      1.09000000      4.53500000
H     -0.56500000      1.43800000      5.59100000
O      6.68400000      4.89200000     10.01600000
H      7.32300000      5.59700000      9.91100000
H      6.22100000      4.86300000      9.17800000
O     -7.81600000      0.50600000    -12.07500000
H     -7.53300000      1.22300000    -12.64300000
H     -8.03500000      0.92900000    -11.24500000
O     11.21900000     -4.15100000      6.45000000
H     11.89600000     -3.47800000      6.51600000
H     11.57700000     -4.79200000      5.83500000
O     12.45500000      8.60800000      2.06500000
H     12.83300000      8.98100000      1.26900000
H     13.21000000      8.40100000      2.61500000
O      7.11400000     -4.32100000      0.31100000
H      7.25500000     -4.39500000     -0.63300000
H      7.75700000     -4.91700000      0.69600000
O     -1.04800000    -10.54200000     13.03200000
H     -0.26300000    -10.83600000     13.49500000
H     -1.17700000     -9.64100000     13.32700000
O     -1.43000000     12.46600000      6.60600000
H     -1.71000000     11.93200000      7.35000000
H     -1.26300000     13.33100000      6.98200000
O     -6.67900000    -12.48800000     -2.82200000
H     -6.02900000    -12.66100000     -3.50300000
H     -7.36700000    -13.13400000     -2.97800000
O     -8.66100000     -4.52300000     -7.11300000
H     -8.61700000     -3.70200000     -6.62300000
H     -9.24700000     -4.33300000     -7.84600000
O      9.11600000    -13.55900000     -0.45300000
H      9.90000000    -13.78800000      0.04500000
H      8.61500000    -14.37400000     -0.49900000
O     -1.80400000    -13.50500000    -10.73800000
H     -2.41000000    -14.22500000    -10.56100000
H     -2.35600000    -12.80900000    -11.09400000
O      7.00100000     10.29800000     -9.34300000
H      6.28900000     10.07100000     -9.94100000
H      7.65300000      9.60900000     -9.47500000
O     -1.42700000     11.91500000      4.03400000
H     -1.33100000     12.05300000      4.97600000
H     -1.99600000     11.14800000      3.96100000
O     -7.39500000    -12.31700000      9.57200000
H     -7.85400000    -12.00200000      8.79400000
H     -8.08100000    -12.42000000     10.23100000
O      1.37200000     -6.15300000    -13.15800000
H      0.82800000     -6.21000000    -12.37300000
H      2.19500000     -6.57500000    -12.91000000
O      4.95600000     -9.72100000     -7.96900000
H      4.57400000     -9.28800000     -7.20600000
H      5.45000000    -10.45600000     -7.60500000
O     -4.83300000     14.04800000     -4.60600000
H     -5.61500000     14.52400000     -4.88600000
H     -5.17200000     13.25600000     -4.18800000
O      5.84100000      5.54000000     14.22400000
H      5.65000000      5.84800000     15.11000000
H      6.79600000      5.52500000     14.17500000
O      2.55700000    -10.82600000    -13.70400000
H      3.01900000    -11.45600000    -13.15000000
H      3.24900000    -10.26600000    -14.05700000
O      0.92000000      5.09800000     -3.08700000
H      1.04500000      5.51500000     -2.23500000
H      1.79800000      4.82100000     -3.34900000
O     11.45400000      4.39300000      5.34000000
H     10.74400000      4.83000000      5.81000000
H     12.04100000      5.10200000      5.08000000
O      2.35000000      1.77600000     10.31200000
H      2.32300000      2.11700000     11.20700000
H      2.01100000      2.49100000      9.77400000
O     -3.44500000    -17.28200000      2.91400000
H     -2.99500000    -16.78900000      3.60000000
H     -3.85800000    -16.61200000      2.36900000
O      0.43100000      0.16700000     16.16300000
H      0.97700000     -0.60700000     16.30000000
H      0.26500000      0.17900000     15.22000000
O      3.83700000      8.76100000    -13.91100000
H      4.53100000      8.10700000    -13.82300000
H      3.81500000      8.96200000    -14.84700000
O      8.42700000      1.92600000      3.48400000
H      8.90700000      1.50000000      4.19400000
H      7.51200000      1.69200000      3.64000000
O    -10.73600000     -7.39400000    -11.40400000
H    -11.08400000     -7.50000000    -12.28900000
H    -11.01000000     -8.18600000    -10.94200000
O     10.33600000     -0.03400000      4.64100000
H     10.49200000     -0.53200000      3.83800000
H     10.89300000      0.74000000      4.55400000
O     -4.23400000      7.59500000      1.29700000
H     -4.96300000      7.44900000      1.90000000
H     -4.49200000      8.36600000      0.79100000
O     -2.75100000      9.68600000     13.09900000
H     -2.14700000      9.30000000     13.73300000
H     -2.52600000      9.26700000     12.26800000
O     -5.94400000    -13.51300000     -8.21300000
H     -6.56200000    -13.00700000     -7.68600000
H     -6.02700000    -13.14900000     -9.09500000
O      3.80700000      7.90100000      0.13100000
H      4.65800000      7.61000000      0.45800000
H      3.84500000      8.85600000      0.18000000
O      3.09800000      4.47100000     14.87300000
H      3.06200000      3.76900000     15.52300000
H      3.98200000      4.41600000     14.51000000
O      1.83700000     -2.03900000     -5.56400000
H      1.74700000     -2.45600000     -4.70700000
H      1.40200000     -1.19200000     -5.46500000
O     12.71100000    -11.01600000      4.14000000
H     12.94100000    -10.11000000      4.34500000
H     12.32000000    -11.35300000      4.94600000
O      7.51200000     13.95200000     -6.81400000
H      8.39900000     14.28200000     -6.66600000
H      7.54200000     13.04200000     -6.51900000
O     -3.50600000     -8.49900000    -12.14500000
H     -2.84500000     -8.75200000    -12.79000000
H     -3.38400000     -7.55600000    -12.03400000
O     -3.15300000      9.80000000      3.71300000
H     -3.83600000     10.43500000      3.92900000
H     -3.25700000      9.64700000      2.77400000
O      6.23300000     10.95600000      8.91000000
H      5.95400000     10.29900000      9.54700000
H      7.12900000     10.70600000      8.68500000
O      6.76600000      4.59900000    -10.55200000
H      6.30600000      4.96400000     -9.79600000
H      7.69300000      4.67400000    -10.32800000
O     -4.74700000     -7.65000000     -4.61700000
H     -5.37400000     -8.18600000     -4.13200000
H     -4.31900000     -8.26300000     -5.21500000
O     -1.26000000     -6.80100000     -6.35400000
H     -1.01600000     -6.08000000     -6.93400000
H     -2.16200000     -7.00900000     -6.59600000
O     11.83100000     -6.06300000      1.85900000
H     12.05900000     -6.17500000      0.93600000
H     11.51700000     -5.16100000      1.92000000
O     -6.55900000     11.64300000     -5.47500000
H     -7.47600000     11.37000000     -5.46300000
H     -6.22900000     11.33700000     -6.32000000
O    -15.73900000     -6.65600000     -1.13800000
H    -15.47400000     -7.51400000     -1.46900000
H    -16.10200000     -6.20700000     -1.90200000
O     14.49100000      0.78400000      2.40800000
H     14.67200000      0.62800000      1.48100000
H     14.16400000      1.68300000      2.44000000
O     -1.88400000     16.21900000      2.03300000
H     -1.44100000     16.66300000      1.31000000
H     -1.60500000     15.30600000      1.96000000
O     -5.13300000     10.71200000     -7.74100000
H     -4.72400000      9.84700000     -7.75800000
H     -4.70900000     11.19200000     -8.45200000
O      8.71200000    -10.86200000     -0.94100000
H      9.46200000    -10.32200000     -0.69300000
H      9.04800000    -11.75800000     -0.93300000
O      3.02800000     10.61100000    -12.26800000
H      3.17700000      9.75100000    -12.66000000
H      2.37700000     11.02300000    -12.83700000
O     -5.27600000      4.86200000    -11.09800000
H     -5.15900000      4.34100000    -11.89200000
H     -4.39600000      5.16800000    -10.88000000
O    -10.89900000      3.78500000      8.82000000
H    -11.12400000      4.25100000      8.01500000
H    -11.25900000      4.32900000      9.52000000
O     -0.00700000      0.65600000     13.58500000
H      0.80600000      0.92600000     13.15700000
H     -0.33500000     -0.06300000     13.04400000
O     11.06300000     -5.16200000     13.17400000
H     10.62700000     -4.62100000     13.83300000
H     11.74800000     -5.62400000     13.65900000
O     -7.03800000     -3.18400000     15.95200000
H     -7.33700000     -2.27600000     15.91100000
H     -6.09600000     -3.13300000     15.78500000
O     -1.37300000      6.44100000    -12.58500000
H     -0.68400000      7.09300000    -12.46200000
H     -1.58100000      6.48600000    -13.51900000
O      6.90500000      0.93300000      0.99400000
H      7.25800000      1.79500000      1.21200000
H      6.00000000      1.10300000      0.73400000
O      5.01400000      4.26000000     11.92600000
H      5.59400000      4.56700000     11.23000000
H      5.37600000      4.64100000     12.72600000
O     -2.84900000      5.28100000      0.87000000
H     -3.44200000      6.03000000      0.94000000
H     -2.45300000      5.36900000      0.00300000
O      1.43900000    -13.94600000      3.42800000
H      2.23400000    -13.47400000      3.18000000
H      1.74900000    -14.81000000      3.70200000
O      0.45400000      8.43000000    -12.84200000
H      0.64700000      7.80400000    -13.54000000
H      0.72900000      9.27500000    -13.19600000
O    -11.22600000     -7.12400000     -2.92200000
H    -11.48200000     -6.31500000     -3.36500000
H    -10.70800000     -7.59900000     -3.57300000
O     -5.32200000      7.69200000     -8.11900000
H     -4.51900000      7.71800000     -7.59800000
H     -5.98800000      8.07900000     -7.55100000
O     -5.89600000     -0.76900000    -10.49200000
H     -6.30800000     -1.62900000    -10.40800000
H     -6.40700000     -0.32500000    -11.16900000
O     12.59200000     -4.57200000     -6.64300000
H     13.48200000     -4.88500000     -6.48100000
H     12.23300000     -5.19000000     -7.28100000
O      7.07700000      0.33800000     13.27300000
H      7.68400000     -0.15600000     12.72200000
H      6.88300000     -0.25100000     14.00200000
O     -0.77100000     -0.06100000      7.52600000
H     -0.49100000     -0.70100000      6.87200000
H     -0.04700000     -0.02400000      8.15100000
O      4.46900000      1.81100000      0.41500000
H      3.96000000      2.51800000      0.81100000
H      4.12000000      1.73200000     -0.47200000
O     -6.08500000      0.81700000     11.68800000
H     -5.57300000      0.59200000     12.46500000
H     -6.49300000      1.65500000     11.90500000
O      5.56600000     -4.23200000    -10.69700000
H      5.54200000     -5.17200000    -10.87800000
H      6.49700000     -4.01200000    -10.69400000
O     11.20500000      0.48800000     11.95800000
H     12.11900000      0.20700000     11.91900000
H     11.25100000      1.43600000     12.08300000
O      9.67100000     -7.21700000     -0.16200000
H     10.36100000     -6.57800000     -0.34000000
H      9.26400000     -6.91000000      0.64800000
O      4.68700000     10.73300000      0.44500000
H      5.24200000     10.96800000     -0.29900000
H      4.04600000     11.44200000      0.49900000
O     16.16300000      7.02300000      3.79700000
H     15.92000000      7.86400000      3.40900000
H     16.00300000      7.13600000      4.73400000
O     -7.92600000     -9.51200000      5.41300000
H     -7.16200000     -9.54700000      4.83800000
H     -8.66100000     -9.34000000      4.82500000
O      3.61100000     -4.05500000     -1.33000000
H      2.80100000     -3.74800000     -1.73800000
H      3.83700000     -4.84900000     -1.81500000
O      3.40700000     10.84800000     -8.36900000
H      2.81500000     10.53600000     -7.68400000
H      2.98600000     11.63700000     -8.70800000
O      9.23100000      6.18300000      5.70500000
H      9.62900000      6.77000000      5.06200000
H      8.72000000      5.56500000      5.18100000
O      5.42800000     -9.75200000      5.99000000
H      5.14300000     -9.51900000      5.10600000
H      4.66600000     -9.57500000      6.54100000
O     -9.38100000     -2.52600000     13.12500000
H     -8.50900000     -2.13300000     13.09800000
H     -9.37600000     -3.16900000     12.41600000
O      4.65200000     15.20500000      1.74400000
H      4.66900000     14.54500000      2.43800000
H      4.02300000     15.85800000      2.05100000
O     -4.25100000     -5.86300000     11.10000000
H     -3.49800000     -5.41000000     11.47800000
H     -4.24600000     -5.60700000     10.17700000
O     -1.00100000     -4.11200000      5.31100000
H     -0.72300000     -4.55900000      4.51200000
H     -0.52300000     -4.55600000      6.01200000
O      3.62800000      5.74000000     -9.80500000
H      4.12100000      6.35900000     -9.26700000
H      3.40300000      5.02800000     -9.20600000
O    -14.13700000     -9.03300000      2.33900000
H    -13.88600000     -9.57000000      3.09000000
H    -15.09100000     -8.97900000      2.39000000
O     10.83300000      0.84600000      1.84800000
H     11.21600000      1.07600000      1.00200000
H     10.10400000      1.45700000      1.95500000
O     -3.61400000     -1.96500000     11.19600000
H     -3.52800000     -1.02000000     11.07300000
H     -3.24900000     -2.34500000     10.39700000
O     -7.24300000     -8.02500000     10.95400000
H     -6.70200000     -8.55000000     10.36400000
H     -6.69900000     -7.26700000     11.16600000
O     -7.83100000      5.57300000    -12.95900000
H     -8.70800000      5.44500000    -12.59900000
H     -7.29900000      5.83500000    -12.20800000
O      0.96900000      5.77600000     13.63200000
H      1.73400000      5.34000000     14.00800000
H      1.33200000      6.37400000     12.97800000
O     -0.08300000    -12.41800000     11.08200000
H     -0.04500000    -11.78200000     11.79700000
H      0.79100000    -12.39400000     10.69400000
O      5.33700000     13.90900000     -4.67300000
H      5.73300000     13.10400000     -4.33800000
H      5.58900000     13.93200000     -5.59700000
O     -9.60100000      8.67500000     11.68500000
H     -8.85200000      9.11100000     12.09000000
H     -9.50700000      8.85400000     10.75000000
O     -3.42400000     14.52800000     -0.04300000
H     -3.46300000     15.41700000     -0.39600000
H     -2.75500000     14.09100000     -0.57000000
O      5.54100000     -3.53800000     -5.98400000
H      4.70200000     -3.68300000     -6.42300000
H      5.30400000     -3.23500000     -5.10800000
O      7.62400000    -13.63800000      2.46800000
H      7.64300000    -12.72500000      2.75400000
H      8.54100000    -13.85700000      2.30300000
O      0.18200000     -2.63900000    -11.02900000
H      0.16500000     -2.76200000    -11.97800000
H     -0.54200000     -2.04000000    -10.85200000
O      6.49200000      6.72600000      6.29200000
H      7.41300000      6.75500000      6.03000000
H      6.10800000      6.04300000      5.74200000
O     -0.41700000    -14.60400000      8.89300000
H     -0.83500000    -15.25000000      9.46300000
H     -0.58000000    -13.76400000      9.32200000
O    -10.57500000    -13.97600000     -1.59400000
H    -10.83500000    -14.52100000     -0.85100000
H    -10.39400000    -13.11800000     -1.21000000
O      1.68400000     -2.15200000     11.51300000
H      2.40500000     -1.63900000     11.14600000
H      2.05400000     -3.02500000     11.64400000
O     15.03400000      0.45700000     -7.80900000
H     15.06700000      0.52400000     -6.85400000
H     14.37100000      1.09600000     -8.07100000
O     -5.92100000     -4.43000000      0.32200000
H     -5.00800000     -4.40000000      0.60900000
H     -6.27900000     -3.57900000      0.57600000
O      4.70200000     13.55100000      5.80400000
H      4.76600000     12.70500000      5.36200000
H      5.48400000     14.02700000      5.52400000
O      8.00500000      5.70100000    -13.37700000
H      7.22200000      5.45400000    -13.86800000
H      7.66800000      6.08600000    -12.56800000
O    -13.98200000      3.68400000      3.40000000
H    -14.03300000      2.75300000      3.62000000
H    -13.46300000      3.71200000      2.59600000
O     -7.23200000      5.12300000     -2.27600000
H     -7.42400000      5.61800000     -3.07200000
H     -7.21200000      4.20900000     -2.56100000
O      8.73300000     -4.64200000     12.05800000
H      8.50300000     -4.94600000     11.18000000
H      9.66500000     -4.84000000     12.14400000
O     13.81700000      5.84600000      2.67800000
H     14.40500000      6.39700000      3.19400000
H     13.23900000      6.46400000      2.23100000
O     -2.49600000     -9.46300000     -2.81500000
H     -2.57500000     -8.57500000     -3.16200000
H     -1.55300000     -9.61700000     -2.76100000
O      5.67100000      7.14300000     -7.97000000
H      5.91600000      7.73700000     -7.26000000
H      5.85200000      7.63800000     -8.76900000
O     -1.17700000     13.57700000    -11.60900000
H     -1.72200000     13.12300000    -12.25200000
H     -1.80300000     13.97200000    -11.00200000
O     -5.46300000      9.18800000     12.65800000
H     -4.52300000      9.35900000     12.59500000
H     -5.54900000      8.58900000     13.40000000
O      7.82000000      2.50000000    -12.83300000
H      7.26900000      3.10900000    -13.32500000
H      7.52500000      2.58900000    -11.92600000
O     -4.14400000     -6.56500000    -14.77700000
H     -4.44100000     -7.01800000    -13.98900000
H     -3.89200000     -7.26700000    -15.37700000
O     10.90300000      8.79300000     -4.85700000
H     10.05400000      8.77400000     -5.29800000
H     11.02300000      7.90300000     -4.52700000
O    -13.97500000     -7.15000000     -5.25200000
H    -13.94900000     -7.97100000     -4.76000000
H    -13.95400000     -7.42100000     -6.17000000
O      8.24600000      2.05100000     -9.52800000
H      9.16700000      1.82000000     -9.41100000
H      8.21200000      2.99200000     -9.35700000
O      3.36200000      4.87300000     -3.36900000
H      4.15200000      5.09600000     -3.86200000
H      3.62100000      4.95500000     -2.45200000
O      9.67900000      8.37600000      9.16500000
H      9.34000000      9.17400000      8.76000000
H     10.30400000      8.68700000      9.82100000
O     -1.75600000     -7.43300000      8.07600000
H     -1.75500000     -7.56600000      7.12800000
H     -1.40900000     -8.25000000      8.43400000
O     11.28800000      1.67000000      8.78800000
H     10.38000000      1.86800000      9.01800000
H     11.33600000      0.71400000      8.80600000
O     -5.20400000      5.30300000      4.81400000
H     -5.11400000      4.40000000      5.11800000
H     -4.68200000      5.81600000      5.43100000
O     -1.36300000    -12.02900000     -1.13600000
H     -0.84300000    -12.15800000     -0.34300000
H     -0.92800000    -11.31000000     -1.59400000
O      4.32500000     -0.33400000      2.12000000
H      4.40700000     -1.13500000      1.60200000
H      4.50100000      0.37200000      1.49900000
O     -7.58500000      8.18800000     -6.47200000
H     -8.07800000      8.79300000     -7.02700000
H     -7.90100000      8.36400000     -5.58600000
O     14.42900000      5.86800000      8.96200000
H     14.50700000      6.47300000      9.70000000
H     13.58800000      5.43100000      9.09800000
O      7.75800000      2.65900000     -6.19300000
H      7.11500000      3.21200000     -6.63600000
H      7.58100000      1.77600000     -6.52000000
O      2.71100000    -14.84600000     -3.99100000
H      2.77400000    -15.79500000     -3.89000000
H      3.38100000    -14.62900000     -4.63900000
O     17.49000000      0.51400000     -5.35800000
H     17.31200000     -0.41500000     -5.21300000
H     18.44500000      0.58000000     -5.35000000
O    -11.93600000     -7.84800000      1.37000000
H    -11.61000000     -8.15600000      0.52400000
H    -12.78000000     -8.28600000      1.47600000
O     -3.80500000      0.49000000     -3.46400000
H     -3.52400000      1.34000000     -3.12500000
H     -4.28700000      0.09100000     -2.74000000
O     -0.22500000     -7.92800000     11.66300000
H     -0.39900000     -8.62400000     11.02900000
H     -0.94000000     -7.99600000     12.29600000
O     -6.35400000    -13.21700000      2.92100000
H     -6.16000000    -12.53100000      3.56000000
H     -6.71700000    -13.93400000      3.44000000
O      7.17400000      3.58500000     16.26600000
H      6.56800000      4.32400000     16.30000000
H      6.71300000      2.92000000     15.75400000
O     -2.68700000      3.96900000    -16.13800000
H     -3.28700000      3.28800000    -16.44200000
H     -3.11400000      4.79000000    -16.38200000
O     -8.16800000      8.92700000      0.48600000
H     -8.37300000      9.09200000      1.40600000
H     -7.89600000      8.00900000      0.46200000
O    -11.70500000     -0.11100000      2.92200000
H    -11.82700000     -1.02700000      3.17200000
H    -11.56300000     -0.13800000      1.97600000
O    -10.44200000     -3.16700000      4.94800000
H    -10.62500000     -2.99200000      5.87100000
H    -10.76200000     -4.05800000      4.80500000
O     -6.38700000     -2.61300000     11.53700000
H     -5.51000000     -2.23100000     11.48300000
H     -6.81000000     -2.35700000     10.71800000
O      1.12100000      2.70300000    -16.13100000
H      1.80500000      3.33800000    -15.91900000
H      0.45500000      2.83400000    -15.45500000
O     -0.63300000     -0.81200000    -18.12100000
H     -0.21300000     -1.58800000    -17.75100000
H     -1.55100000     -1.06200000    -18.22400000
O      4.78200000      6.03500000      3.47100000
H      5.07500000      6.89500000      3.17000000
H      5.46200000      5.43200000      3.17100000
O     11.53600000     -6.92200000      7.57000000
H     11.55800000     -5.99800000      7.32100000
H     10.70700000     -7.24500000      7.21800000
O    -12.47800000      7.74800000     -6.99700000
H    -12.54500000      8.24600000     -6.18200000
H    -12.00400000      6.95300000     -6.75300000
O     -4.46300000     -1.43900000     -7.73200000
H     -4.41300000     -0.69700000     -8.33500000
H     -5.15900000     -1.20100000     -7.11800000
O      7.52900000     13.79200000      9.93800000
H      8.40400000     13.87400000      9.55700000
H      7.37800000     12.84900000      9.99000000
O      9.30000000      4.34900000     12.69700000
H      8.90400000      4.89300000     12.01600000
H     10.22500000      4.59400000     12.69200000
O     -8.71000000      3.52900000     -5.36600000
H     -8.93600000      2.78700000     -4.80500000
H     -9.14700000      3.34200000     -6.19700000
O    -15.15200000      3.11100000      8.55300000
H    -15.26100000      3.94700000      9.00600000
H    -14.57500000      3.31100000      7.81600000
O     -9.01900000     -8.47800000     -4.72100000
H     -8.27700000     -8.50400000     -4.11700000
H     -9.20200000     -9.39700000     -4.91600000
O      5.27800000      9.50300000     13.97100000
H      6.12900000      9.07700000     14.07700000
H      5.20100000     10.07700000     14.73400000
O    -13.23500000     -4.90400000     -3.79500000
H    -13.44500000     -5.83600000     -3.83800000
H    -13.37000000     -4.58700000     -4.68800000
O     -8.13900000     -5.20100000    -12.26400000
H     -9.03000000     -5.47400000    -12.48200000
H     -7.85100000     -5.83000000    -11.60200000
O     -4.13500000     -6.73300000     -2.07200000
H     -4.25700000     -6.76600000     -3.02100000
H     -4.75800000     -7.37400000     -1.72800000
O      6.62100000     -6.93100000     -3.42900000
H      7.07800000     -7.74200000     -3.20900000
H      6.64800000     -6.89200000     -4.38500000
O    -10.80600000     11.56200000     -2.68000000
H    -10.39300000     11.54700000     -1.81600000
H    -11.72800000     11.37000000     -2.50800000
O      6.04200000      4.03400000    -15.76400000
H      5.20400000      4.33800000    -15.41400000
H      6.48600000      4.83300000    -16.04900000
O    -12.69700000     -1.56300000     10.56400000
H    -12.32400000     -0.88600000      9.99900000
H    -12.00900000     -1.74800000     11.20200000
O      6.24600000     -5.06500000     13.24400000
H      7.20300000     -5.04800000     13.21000000
H      5.97100000     -4.40700000     12.60600000
O      8.91900000     -6.32200000    -10.07100000
H      8.52900000     -6.13900000     -9.21700000
H      8.33200000     -6.96400000    -10.47000000
O     -2.77000000     -4.27600000    -15.03000000
H     -3.37300000     -5.00000000    -14.85800000
H     -3.27400000     -3.49000000    -14.82000000
O      4.09800000     15.54200000      7.70600000
H      4.41300000     14.75400000      7.26200000
H      3.45100000     15.91200000      7.10600000
O    -12.30100000      1.44400000     11.70300000
H    -12.60200000      1.39100000     10.79500000
H    -11.61500000      0.78000000     11.76700000
O    -11.70200000      5.27400000     -5.45500000
H    -12.51000000      5.18600000     -4.95100000
H    -11.00500000      5.23700000     -4.80000000
O     -8.78700000      0.49600000      4.29200000
H     -9.50700000     -0.12000000      4.15600000
H     -8.36400000      0.56400000      3.43700000
O      0.15400000     -6.66100000     -0.75600000
H      0.79900000     -6.34500000     -0.12200000
H     -0.67300000     -6.66400000     -0.27400000
O      7.94700000     -6.24800000     -7.55700000
H      8.18400000     -6.88700000     -6.88500000
H      7.00000000     -6.34600000     -7.65700000
O     -9.05800000     13.04400000      2.42300000
H     -8.62400000     12.21500000      2.22000000
H     -8.75600000     13.26300000      3.30500000
O      4.34100000     -2.10000000     -3.74500000
H      3.72900000     -1.58900000     -4.27600000
H      4.00200000     -2.02700000     -2.85300000
O    -10.68800000      5.16600000     -2.77900000
H    -10.08600000      5.28900000     -2.04500000
H    -11.54600000      5.40400000     -2.42700000
O      5.05200000      1.62800000     11.77100000
H      5.12600000      2.56100000     11.97200000
H      5.81200000      1.23100000     12.19600000
O      3.53100000     -0.40700000     -7.77600000
H      3.41300000     -1.06000000     -8.46600000
H      4.26900000      0.12500000     -8.07300000
O      8.10700000     -8.63000000     -6.15700000
H      7.18600000     -8.84200000     -6.30800000
H      8.39200000     -9.25800000     -5.49300000
O    -16.01000000      0.55600000     -2.88000000
H    -16.18600000      0.55000000     -1.93900000
H    -15.15500000      0.97900000     -2.96000000
O      1.71000000    -15.08900000      0.04900000
H      1.85500000    -14.15900000     -0.12600000
H      1.16400000    -15.38800000     -0.67800000
O     10.17300000      7.45900000      0.54700000
H     10.19300000      6.59400000      0.95500000
H     10.75100000      7.38000000     -0.21200000
O      8.02000000      4.77500000      3.71200000
H      7.79800000      3.89200000      4.00600000
H      8.16100000      4.68500000      2.77000000
O     -1.41400000      3.71800000     -3.87900000
H     -0.53800000      4.04500000     -3.67100000
H     -1.45800000      3.74200000     -4.83500000
O     13.46400000     -7.00500000     -4.87600000
H     13.00300000     -7.30800000     -5.65800000
H     12.79200000     -6.98300000     -4.19500000
O     -0.51800000     -6.14300000    -15.68200000
H      0.10700000     -6.17700000    -14.95800000
H     -1.29400000     -5.72500000    -15.30900000
O    -13.13400000      5.91100000     -1.80700000
H    -13.31600000      5.14800000     -1.25900000
H    -13.60300000      5.73900000     -2.62300000
O    -13.15100000      1.36900000      8.96400000
H    -13.98100000      1.84400000      8.92100000
H    -12.68200000      1.63500000      8.17300000
O      8.51900000     11.35300000      3.73400000
H      9.46100000     11.30600000      3.89800000
H      8.44600000     11.43900000      2.78300000
O      7.89800000     -9.16700000     -2.74600000
H      8.46700000     -9.50200000     -3.43900000
H      8.16300000     -9.64900000     -1.96300000
O     12.01600000     10.32800000      7.28300000
H     11.75300000     10.86500000      6.53600000
H     12.96500000     10.43900000      7.33500000
O     15.94300000     -7.87500000     -4.82500000
H     16.06400000     -8.18000000     -5.72400000
H     15.05300000     -7.52400000     -4.80900000
O      1.34700000      2.44600000    -10.72000000
H      2.17700000      2.18700000    -11.12200000
H      0.93800000      1.61900000    -10.46300000
O     -9.16400000      1.73500000      8.29500000
H     -8.28900000      2.09900000      8.43300000
H     -9.75300000      2.36500000      8.71000000
O      9.89600000      5.77300000      8.34400000
H      9.35800000      5.76200000      7.55200000
H     10.22900000      6.66900000      8.39400000
O     10.36500000      5.87700000     -4.53100000
H      9.78700000      5.14100000     -4.33200000
H     11.19700000      5.47000000     -4.77200000
O      2.51400000     -2.04800000     -9.67700000
H      2.85400000     -2.92100000     -9.48400000
H      1.63800000     -2.20400000    -10.03100000
O     14.60100000      0.12100000     -5.07600000
H     13.89900000     -0.47400000     -5.34100000
H     15.33100000     -0.45600000     -4.84900000
O     11.20700000     -7.95700000    -12.48800000
H     11.22300000     -8.05900000    -13.44000000
H     10.27600000     -7.92500000    -12.26600000
O    -10.08200000     -5.52600000     -0.09900000
H    -10.72000000     -6.21000000     -0.30000000
H     -9.23300000     -5.96400000     -0.16100000
O     -4.94400000    -15.28000000      1.70200000
H     -5.35900000    -14.59200000      2.22100000
H     -4.58500000    -14.82300000      0.94200000
O     -1.79800000     -6.27500000      1.49700000
H     -2.09100000     -7.14500000      1.22700000
H     -2.25400000     -5.67500000      0.90800000
O    -13.80200000      1.03600000      4.32300000
H    -14.35200000      0.31600000      4.01400000
H    -13.01600000      0.98800000      3.77900000
O      0.91700000      8.94200000     -8.44700000
H      0.80500000      9.87200000     -8.24800000
H      1.83700000      8.76400000     -8.25100000
O     12.18400000      4.19300000      9.18600000
H     11.98900000      3.25700000      9.16100000
H     11.34400000      4.61800000      9.01200000
O      5.76500000    -10.94500000     -3.17100000
H      6.50500000    -10.36400000     -2.99200000
H      5.85400000    -11.65000000     -2.53000000
O     -7.71900000     -3.77200000      5.46100000
H     -8.40400000     -3.18300000      5.14300000
H     -8.10700000     -4.64400000      5.40200000
O     -7.42700000     -2.20500000    -14.78400000
H     -7.65400000     -1.67800000    -14.01800000
H     -6.74400000     -2.80000000    -14.47300000
O      0.47500000     -8.74900000     -5.40100000
H     -0.25400000     -8.23200000     -5.74400000
H      0.63300000     -8.39000000     -4.52800000
O     10.38500000    -10.04200000      2.91000000
H     10.66000000     -9.71600000      2.05300000
H     11.00900000    -10.73900000      3.11200000
O      0.56300000    -12.04100000      0.75600000
H      0.72700000    -12.80600000      1.30700000
H      0.94500000    -11.30900000      1.24000000
O     -8.68200000     -1.45500000      1.62200000
H     -7.82200000     -1.87000000      1.68800000
H     -9.20900000     -2.07400000      1.11600000
O      0.08900000    -17.24100000     -6.66400000
H      0.20600000    -16.33700000     -6.37100000
H     -0.85900000    -17.36800000     -6.67600000
O      2.81400000      7.49200000    -11.50400000
H      1.97700000      7.83200000    -11.18900000
H      3.04000000      6.79900000    -10.88400000
O    -10.11200000      8.02100000    -12.31500000
H    -10.55200000      8.18500000    -13.14900000
H     -9.48600000      8.73900000    -12.22900000
O      7.42200000     14.23500000     -1.48800000
H      6.78500000     14.91000000     -1.25500000
H      8.26100000     14.58400000     -1.18700000
O     -0.86000000     14.95700000      7.78400000
H     -0.14900000     14.43000000      8.15000000
H     -1.52000000     14.98200000      8.47700000
O     -2.20900000      0.58100000     10.87700000
H     -2.32100000      1.51100000     10.67900000
H     -1.29000000      0.40300000     10.67900000
O     17.81300000      5.91500000      2.11200000
H     17.29200000      5.27200000      1.63100000
H     17.17700000      6.37800000      2.65700000
O    -15.62200000     -2.63000000     -0.21900000
H    -15.45900000     -1.73800000      0.08900000
H    -14.88900000     -2.81900000     -0.80500000
O      5.98400000      0.87900000      4.13100000
H      5.45900000      0.77300000      3.33800000
H      5.42200000      0.55500000      4.83500000
O     -5.75200000     -8.53000000     -0.06100000
H     -6.27600000     -9.32000000      0.07000000
H     -5.51900000     -8.24800000      0.82400000
O     -1.40700000      8.86200000     15.52000000
H     -1.32100000      8.00000000     15.92600000
H     -2.30400000      9.13100000     15.71500000
O     -7.19800000     -4.65900000      9.85700000
H     -6.99100000     -3.99100000      9.20300000
H     -7.01000000     -4.23800000     10.69600000
O      0.20800000      4.80500000     -9.81500000
H     -0.35900000      5.10800000    -10.52400000
H      0.47700000      3.92600000    -10.08300000
O     -0.41500000      6.52900000      8.19200000
H     -0.93800000      5.79400000      7.87300000
H     -0.76200000      7.29000000      7.72700000
O      5.89500000      1.09700000    -15.71700000
H      4.94200000      1.02700000    -15.65800000
H      6.07700000      2.02600000    -15.57300000
O     -7.30300000     -3.17800000    -10.66000000
H     -6.89200000     -3.98600000    -10.96800000
H     -8.24200000     -3.33400000    -10.76400000
O     -1.34800000      4.56300000      6.54600000
H     -1.55400000      4.52600000      5.61200000
H     -1.79700000      3.80500000      6.92000000
O      5.71300000     11.17700000    -13.56100000
H      5.90500000     12.07600000    -13.29800000
H      4.96000000     10.92600000    -13.02700000
O     13.17200000     -5.96200000    -10.91100000
H     12.53000000     -5.29700000    -11.15800000
H     13.21400000     -6.54700000    -11.66800000
O     -6.22800000     10.61400000     -2.74500000
H     -6.88400000     10.88100000     -3.38900000
H     -6.45000000      9.70500000     -2.54000000
O    -15.31200000     -0.05800000      0.23800000
H    -14.57300000      0.35800000     -0.20600000
H    -15.91800000      0.66000000      0.42000000
O     14.53800000      4.30700000     -2.76900000
H     13.71900000      4.14700000     -2.29900000
H     14.58000000      5.25900000     -2.86000000
O     -0.02000000      9.35900000      6.28500000
H      0.88200000      9.67600000      6.24500000
H     -0.14500000      8.88600000      5.46200000
O     -6.98800000      0.21900000     -0.08900000
H     -6.25300000      0.69500000     -0.47400000
H     -6.73400000     -0.70200000     -0.14500000
O     -0.54700000     -3.94600000     -6.29000000
H     -0.11300000     -4.25900000     -7.08400000
H     -0.04000000     -3.17900000     -6.02500000
O     11.39300000     11.94800000      5.16100000
H     11.28300000     12.87600000      4.95500000
H     11.61100000     11.54100000      4.32200000
O      8.92000000      2.41000000     10.24200000
H      8.24700000      2.94600000      9.82200000
H      8.81400000      2.58100000     11.17800000
O     -3.99600000    -11.01500000      1.47000000
H     -4.88300000    -11.03200000      1.11200000
H     -3.78100000    -11.93500000      1.62200000
O     -8.13500000     15.00700000      6.57800000
H     -8.19700000     15.96200000      6.55200000
H     -7.20800000     14.82300000      6.42600000
O     16.44400000     -2.00000000     -4.90700000
H     15.86000000     -2.74300000     -4.75200000
H     17.31800000     -2.33600000     -4.70600000
O      4.85000000      5.00700000      7.95300000
H      4.70000000      4.48500000      7.16500000
H      5.23300000      5.82300000      7.63100000
O     -5.70700000     12.16900000      6.78800000
H     -5.45000000     12.18900000      5.86700000
H     -5.19500000     11.45400000      7.16500000
O      0.41400000     -0.00300000     10.35600000
H      0.80900000     -0.80100000     10.70700000
H      1.13700000      0.62300000     10.31200000
O      8.13500000     -2.73800000     13.94100000
H      8.13300000     -3.34400000     13.20000000
H      8.96400000     -2.90900000     14.38700000
O     12.12900000      8.83100000     -9.54500000
H     11.80100000      9.70700000     -9.34500000
H     12.56300000      8.54800000     -8.74000000
O     17.51400000     -2.81200000     -0.45300000
H     17.72800000     -3.54500000     -1.03100000
H     17.67400000     -3.14800000      0.42900000
O     15.08100000     -0.81600000    -10.75400000
H     14.43600000     -0.23800000    -11.16200000
H     14.65700000     -1.11900000     -9.95200000
O     -0.46600000      0.99800000     18.64900000
H      0.24600000      0.98500000     19.28900000
H     -0.09600000      0.58100000     17.87100000
O    -12.92300000      3.36400000     -0.51000000
H    -12.69700000      2.65400000     -1.11100000
H    -13.61500000      3.00000000      0.04200000
O      2.79800000     -4.81200000    -10.49100000
H      3.69200000     -4.51500000    -10.32200000
H      2.86200000     -5.31800000    -11.30100000
O     -7.53600000     11.05300000     -9.84000000
H     -6.88600000     11.66700000     -9.49900000
H     -7.84000000     10.57300000     -9.07000000
O      9.24500000     -1.25600000     11.60500000
H      9.79100000     -2.03700000     11.70700000
H      9.81600000     -0.53100000     11.85700000
O     16.26400000     -6.66900000      0.99200000
H     15.88200000     -6.87800000      0.13900000
H     17.12600000     -6.30900000      0.78600000
O      5.94700000      4.39700000     -7.08700000
H      5.24800000      3.83500000     -7.42000000
H      5.62600000      5.28800000     -7.22700000
O     -2.20900000     11.85200000     -3.56300000
H     -2.47900000     11.43500000     -2.74400000
H     -2.64200000     11.34000000     -4.24600000
O      3.16400000      4.47900000    -15.61900000
H      3.13200000      4.53000000    -14.66400000
H      3.02400000      5.38000000    -15.91200000
O      9.95200000      0.74400000     -3.01900000
H     10.58500000      0.98500000     -2.34300000
H      9.50800000     -0.02800000     -2.66800000
O      3.40300000     11.47900000     12.64200000
H      4.19600000     12.01400000     12.67700000
H      3.70700000     10.58800000     12.81800000
O     -8.80000000      2.47600000     -1.07500000
H     -9.19400000      2.56000000     -0.20600000
H     -8.22900000      1.71100000     -1.00500000
O     13.53700000      3.19200000      2.20700000
H     13.14000000      2.85200000      3.00900000
H     14.13700000      3.87500000      2.50800000
O      3.02100000     17.25800000      1.11000000
H      2.24000000     16.76500000      1.36100000
H      2.69600000     17.93800000      0.52000000
O     -4.61700000     -1.38100000     13.68000000
H     -4.66100000     -2.09000000     14.32200000
H     -4.28500000     -1.79900000     12.88500000
O      4.68100000    -16.39200000      6.61900000
H      4.37200000    -17.23700000      6.94700000
H      4.24500000    -16.28900000      5.77400000
O      7.96700000      8.53200000      3.40200000
H      8.04500000      9.48100000      3.50300000
H      8.86400000      8.20800000      3.48600000
O     15.37200000     -7.52900000     -1.38900000
H     15.65000000     -6.95000000     -2.09800000
H     15.11600000     -8.34000000     -1.82900000
O      1.32700000     -7.77900000     -2.97800000
H      2.06400000     -8.30800000     -2.67200000
H      0.98400000     -7.36600000     -2.18600000
O     -3.23500000      4.14900000      3.10600000
H     -3.12100000      4.63000000      2.28600000
H     -3.85000000      4.68000000      3.61200000
O     -8.20800000    -14.56300000     -3.04400000
H     -9.13400000    -14.42500000     -2.84100000
H     -8.10000000    -15.51400000     -3.03200000
O      8.51100000     -0.63600000     -6.67000000
H      8.05800000     -0.88000000     -5.86300000
H      7.90800000     -0.89000000     -7.36900000
O      1.55100000      6.35900000     -0.73900000
H      2.40700000      6.50800000     -0.33600000
H      0.94200000      6.32800000     -0.00100000
O      7.23400000     -1.87400000      4.30400000
H      7.08700000     -1.01700000      3.90500000
H      7.54500000     -1.67700000      5.18800000
O      8.86800000     10.78600000      7.79400000
H      8.67700000     11.68700000      7.53600000
H      9.63500000     10.54500000      7.27300000
O     -4.06200000    -15.34300000      5.94200000
H     -4.35700000    -16.10700000      6.43800000
H     -3.34400000    -15.67100000      5.40100000
O      6.62800000    -15.23700000      4.32300000
H      7.24200000    -14.62300000      3.92000000
H      5.99900000    -14.68100000      4.78100000
O    -11.82000000     12.86100000      1.97100000
H    -12.01600000     13.05500000      2.88800000
H    -10.86400000     12.85700000      1.92600000
O      6.77200000    -13.14300000      7.56300000
H      6.93200000    -14.07600000      7.42100000
H      7.14200000    -12.96400000      8.42700000
O      9.17500000    -14.40900000     -5.74700000
H      9.13000000    -13.88000000     -4.95100000
H     10.06300000    -14.76600000     -5.74700000
O     12.71200000      7.78500000      5.95500000
H     13.58100000      7.44700000      6.17300000
H     12.53000000      8.43300000      6.63500000
O     12.39700000    -11.79600000      6.81700000
H     11.75300000    -11.14200000      7.08900000
H     12.95300000    -11.92000000      7.58600000
O     -2.96600000      7.82000000     -6.32100000
H     -2.47900000      7.39600000     -7.02700000
H     -2.41700000      8.55900000     -6.06000000
O      4.62600000      0.35600000      6.68600000
H      5.03900000     -0.48400000      6.88700000
H      4.82900000      0.91000000      7.44000000
O     15.58100000     -4.80300000     -5.80100000
H     15.53400000     -5.71400000     -5.51000000
H     16.32000000     -4.78400000     -6.40900000
O      0.41900000     -4.59700000     -8.68600000
H      0.20700000     -4.25300000     -9.55400000
H      1.35400000     -4.79800000     -8.73000000
O      3.60000000     -8.93100000     12.16000000
H      4.20700000     -8.34900000     11.70200000
H      3.02000000     -8.34100000     12.64100000
O     10.99300000      0.27800000     -5.53500000
H     10.32400000     -0.10300000     -6.10400000
H     10.56300000      0.36400000     -4.68400000
O     12.39000000     12.83200000     -3.51800000
H     11.91500000     12.71700000     -4.34100000
H     13.26400000     12.48400000     -3.69500000
O     -4.36700000      6.44800000     -4.10800000
H     -4.78800000      5.65700000     -4.44400000
H     -3.85600000      6.77900000     -4.84700000
O     -1.15100000    -10.07800000      9.58500000
H     -1.08300000    -10.46900000      8.71500000
H     -0.91900000    -10.78600000     10.18600000
O     -0.28600000      4.43800000      3.26200000
H     -0.10100000      5.20400000      2.71900000
H     -1.20900000      4.24400000      3.09800000
O    -10.95800000     -7.22100000      3.89900000
H    -11.31200000     -7.11300000      3.01600000
H    -11.72900000     -7.23400000      4.46600000
O     -1.87200000      7.62900000     11.17800000
H     -1.70900000      6.80800000     11.64200000
H     -2.43100000      7.38200000     10.44100000
O    -11.99000000     -1.20600000     -4.12500000
H    -11.35100000     -1.65800000     -3.57400000
H    -11.45900000     -0.69000000     -4.73300000
O      4.76900000     -3.82300000      5.29000000
H      4.56000000     -4.10600000      4.40000000
H      4.56900000     -2.88700000      5.29700000
O      4.70900000     -9.13300000    -11.40400000
H      4.35300000     -9.37700000    -10.55000000
H      5.03200000     -9.95500000    -11.77200000
O     12.41300000      3.90400000     -0.40900000
H     12.99700000      3.73000000      0.33000000
H     11.82500000      3.14900000     -0.43200000
O      2.27900000     -5.39600000     -4.99000000
H      1.41400000     -5.65900000     -4.67400000
H      2.87000000     -5.59700000     -4.26500000
O      4.73100000     12.97000000      2.99600000
H      5.32500000     12.39000000      3.47200000
H      4.00500000     12.40600000      2.73200000
O      4.63500000     -9.33500000      2.78100000
H      5.11500000     -9.97700000      2.25900000
H      5.27500000     -8.64700000      2.96400000
O      0.63900000    -11.83200000      4.97700000
H      1.23800000    -11.26200000      4.49600000
H      0.67100000    -12.66500000      4.50700000
O      9.04200000     -8.10500000      3.98400000
H      9.49800000     -8.26200000      4.81100000
H      9.42100000     -8.74100000      3.37700000
O    -16.20700000     -3.44900000     -3.58600000
H    -15.25700000     -3.49200000     -3.47400000
H    -16.48300000     -4.36300000     -3.64500000
O    -12.45100000    -12.04500000      3.93300000
H    -13.37200000    -12.21800000      3.73400000
H    -12.39700000    -11.09200000      4.00300000
O      5.47600000     -3.77500000     11.05000000
H      5.94400000     -2.95500000     10.89000000
H      4.96700000     -3.91900000     10.25300000
O     -2.87700000     -8.49800000      0.38100000
H     -3.35900000     -8.36300000     -0.43500000
H     -3.09300000     -9.39300000      0.64200000
O     11.00100000     -7.68700000     -2.77900000
H     10.05600000     -7.53900000     -2.82500000
H     11.28000000     -7.20800000     -1.99900000
O     -1.14600000      7.00500000    -15.51900000
H     -1.01800000      7.89300000    -15.85300000
H     -0.46300000      6.48800000    -15.94600000
O      5.60500000     11.16300000     -4.18400000
H      4.67400000     11.19100000     -4.40500000
H      6.04600000     11.02900000     -5.02300000
O     -7.33800000     -6.56700000      3.12900000
H     -7.80600000     -6.32600000      3.92800000
H     -7.80700000     -6.11100000      2.43000000
O      9.80200000     13.50200000      0.59000000
H      9.85500000     14.32100000      1.08200000
H      9.01600000     13.07200000      0.92600000
O     -5.67100000     -4.70500000     13.33500000
H     -5.77000000     -3.84600000     12.92500000
H     -5.10400000     -5.19200000     12.73700000
O     -0.67400000     10.24800000     10.94200000
H     -0.28600000     10.49500000     11.78200000
H     -0.97500000      9.34900000     11.07200000
O     -0.75600000      6.60200000     -8.10700000
H     -0.35400000      5.94600000     -8.67700000
H     -0.24600000      7.39700000     -8.26000000
O     -6.67700000      9.15200000      5.48100000
H     -6.20500000      8.81800000      6.24400000
H     -7.46700000      9.55200000      5.84500000
O      4.02500000     -6.53800000    -12.28300000
H      4.62400000     -6.28400000    -12.98500000
H      4.31900000     -7.41000000    -12.02100000
O     -6.82000000     -0.52900000     15.14300000
H     -6.26700000     -0.58300000     14.36300000
H     -7.01600000      0.40300000     15.23400000
O     -9.24300000      3.81100000     12.34300000
H     -9.09200000      4.38800000     11.59400000
H    -10.14500000      3.51000000     12.23600000
O      2.80600000     -2.33700000     14.48800000
H      2.94700000     -2.75900000     13.64100000
H      3.17300000     -1.45900000     14.38200000
O      1.82400000      3.02700000     -5.76000000
H      2.32100000      3.74400000     -5.36500000
H      1.08100000      3.45600000     -6.18500000
O     14.72500000      4.17500000     -7.10400000
H     15.12700000      3.56900000     -6.48100000
H     14.15400000      3.62400000     -7.63900000
O    -12.71200000      0.59900000     -1.32900000
H    -12.49300000      0.77500000     -2.24400000
H    -11.89700000      0.27300000     -0.94700000
O     -7.14300000     -5.88600000     15.21800000
H     -6.50400000     -5.65000000     14.54600000
H     -7.35900000     -5.05600000     15.64500000
O     -1.78600000     -8.06700000     14.11200000
H     -2.70000000     -8.13500000     14.39000000
H     -1.42000000     -7.37300000     14.66000000
O    -11.80100000     -5.15700000    -10.51900000
H    -11.89300000     -5.43700000     -9.60900000
H    -11.47400000     -5.93100000    -10.97700000
O      0.76700000     14.73700000     10.56200000
H      1.50500000     14.48500000     11.11600000
H      1.03400000     14.48600000      9.67800000
O     -1.40200000     -8.40100000      5.68000000
H     -2.05600000     -8.04200000      5.08100000
H     -1.58300000     -9.34100000      5.69700000
O     17.11000000     -2.25500000      6.86700000
H     17.60000000     -2.94600000      7.31300000
H     16.19200000     -2.47900000      7.01500000
O      7.96900000    -15.99000000     -0.18800000
H      7.32400000    -16.57300000     -0.58800000
H      7.74400000    -15.98500000      0.74200000
O      1.73700000     16.45100000      6.52000000
H      1.24700000     16.39400000      7.34000000
H      1.67100000     17.37100000      6.26500000
O     14.59000000     -0.66300000      5.02300000
H     15.54100000     -0.77700000      5.01100000
H     14.42600000      0.04600000      4.40100000
O      6.54300000     -7.33200000      3.30900000
H      7.24100000     -7.79500000      3.77200000
H      6.99800000     -6.81300000      2.64600000
O     -4.12200000     -3.49300000     15.65500000
H     -4.14100000     -4.44000000     15.79000000
H     -3.38200000     -3.19000000     16.18000000
O     -8.84300000     15.08600000      0.09400000
H     -9.77700000     15.14700000     -0.10600000
H     -8.75900000     14.27900000      0.60300000
O      8.01300000     -4.83000000     -2.17000000
H      8.74600000     -5.12900000     -2.70800000
H      7.24900000     -5.27700000     -2.53500000
O     14.11300000      9.15700000     -0.08600000
H     14.96900000      9.56800000      0.03500000
H     13.73900000      9.60200000     -0.84600000
O      8.08700000     -3.70700000     -6.46900000
H      8.09500000     -4.63500000     -6.70600000
H      7.19800000     -3.54800000     -6.15500000
O      0.46700000      7.08500000      2.06800000
H     -0.26300000      7.19600000      2.67600000
H      0.73400000      7.97800000      1.84800000
O     -7.56600000      2.58200000     14.25000000
H     -8.15200000      2.63900000     13.49500000
H     -6.69000000      2.70900000     13.88300000
O     13.34200000      2.36300000     -8.83200000
H     13.60300000      2.52400000     -9.73900000
H     12.39500000      2.50100000     -8.82700000
O     -3.18700000     14.66300000      9.18000000
H     -3.15000000     13.89300000      9.74700000
H     -4.07800000     14.65900000      8.82900000
O     -3.25200000     -3.31900000     -5.86700000
H     -3.80800000     -2.99800000     -6.57600000
H     -2.50200000     -3.71500000     -6.31000000
O     13.53400000    -10.81300000     -1.10300000
H     14.25200000    -11.10100000     -0.54000000
H     13.94000000    -10.68200000     -1.96000000
O    -15.47400000      3.98300000     -1.62200000
H    -16.28800000      4.19500000     -2.07900000
H    -14.98400000      3.44400000     -2.24300000
O      2.55500000      3.14100000     12.53700000
H      2.46000000      3.37400000     13.46100000
H      3.36400000      3.57300000     12.26300000
O      3.18700000      0.35300000     13.36200000
H      3.64800000      0.79000000     12.64700000
H      3.73500000      0.51000000     14.13100000
O      5.87900000     16.38400000     -0.44100000
H      5.54500000     15.88700000      0.30600000
H      5.25700000     17.10300000     -0.54900000
O      3.19000000      4.17100000      1.21400000
H      2.24600000      4.31800000      1.15100000
H      3.43700000      4.55900000      2.05400000
O    -11.01500000      9.80000000      8.09300000
H    -11.42000000     10.39800000      8.72200000
H    -11.71200000      9.60300000      7.46700000
O    -13.15700000     -0.90200000      7.38400000
H    -12.89500000     -0.30500000      6.68400000
H    -13.05400000     -0.39100000      8.18600000
O     -5.35900000     -8.34800000      3.93100000
H     -6.11500000     -7.81700000      3.68000000
H     -4.62000000     -7.73900000      3.90600000
O      7.54900000    -12.14400000     -9.77700000
H      7.51900000    -12.81000000    -10.46400000
H      8.35800000    -11.66200000     -9.94600000
O    -12.82400000      1.89500000    -10.52000000
H    -12.56400000      2.75500000    -10.19200000
H    -13.76500000      1.97100000    -10.67500000
O     -8.07200000     12.49100000      4.94600000
H     -8.41400000     11.61800000      5.13800000
H     -7.89900000     12.87500000      5.80500000
O      4.58200000    -13.43600000      5.72100000
H      3.86600000    -13.67900000      6.30800000
H      5.28200000    -13.14300000      6.30500000
O      3.77400000      0.73500000     -5.15200000
H      3.69100000      0.24700000     -5.97200000
H      2.87700000      0.98600000     -4.93100000
O     -4.48600000      1.27000000     -0.57300000
H     -4.11900000      1.47500000      0.28700000
H     -4.18100000      1.97800000     -1.13900000
O      2.40600000     12.41200000      1.48500000
H      1.48000000     12.17200000      1.48400000
H      2.45700000     13.16900000      2.06900000
O      3.90100000      8.21800000     -2.72300000
H      3.59200000      8.17800000     -1.81800000
H      3.69600000      9.10900000     -3.00700000
O     14.28600000      7.18600000     -2.41300000
H     14.25000000      7.56700000     -1.53600000
H     13.94900000      7.87400000     -2.98700000
O      7.98700000      8.95300000     -0.19800000
H      8.82000000      8.52300000     -0.01000000
H      7.65100000      8.49800000     -0.97100000
O      0.16700000     12.27700000     -4.79100000
H      0.28700000     13.21300000     -4.95600000
H     -0.64400000     12.22600000     -4.28500000
O      2.51800000      7.49400000      8.74400000
H      1.56800000      7.41100000      8.66700000
H      2.86100000      7.06600000      7.96000000
O     -9.74400000     -2.57700000     -2.70600000
H     -9.27500000     -2.22400000     -1.95000000
H     -9.46100000     -3.49000000     -2.75800000
O     -0.60300000     -3.20700000    -13.74800000
H     -1.17000000     -3.84700000    -14.17900000
H     -1.14400000     -2.42100000    -13.67200000
O     -5.28200000    -11.60300000     12.18100000
H     -5.29000000    -11.71900000     11.23100000
H     -5.94600000    -12.21300000     12.50200000
O      3.46400000     -9.30300000     -2.51800000
H      3.40400000     -9.43500000     -1.57200000
H      4.28000000     -9.73400000     -2.76900000
O     -8.90900000    -10.95600000     -2.04600000
H     -9.30700000    -11.09200000     -2.90500000
H     -7.97400000    -11.10200000     -2.18900000
O     -8.25500000      5.84600000      0.22500000
H     -7.99200000      5.21300000      0.89300000
H     -7.94100000      5.47000000     -0.59800000
O     -1.93400000    -16.25900000     -0.19400000
H     -1.09100000    -16.39100000     -0.62800000
H     -2.48600000    -16.96800000     -0.52200000
O     -9.49900000     -7.35100000     -7.24700000
H     -9.27000000     -7.41200000     -6.32000000
H     -9.30700000     -6.44300000     -7.48300000
O     -2.54500000     14.92500000      5.54400000
H     -1.77700000     14.93700000      6.11500000
H     -2.53200000     14.05600000      5.14300000
O     -0.36400000     -6.80800000    -10.83100000
H     -0.05600000     -6.18100000    -10.17700000
H     -0.23600000     -7.66400000    -10.42100000
O     10.96100000      2.10800000    -12.75500000
H     10.88000000      2.23600000    -11.81000000
H     10.29800000      1.45000000    -12.96500000
O      1.70500000    -11.17800000     13.27000000
H      2.39300000    -11.84300000     13.26500000
H      2.10200000    -10.41800000     12.84400000
O     -4.02000000      6.37700000    -16.13500000
H     -3.21200000      6.62100000    -15.68300000
H     -4.69200000      6.93200000    -15.74000000
O     -0.83900000      8.01400000     -3.00100000
H     -0.09900000      7.48500000     -3.30000000
H     -1.31300000      7.44300000     -2.39600000
O     -1.81300000     -1.12400000     -4.36400000
H     -2.40900000     -0.52300000     -3.91800000
H     -2.38800000     -1.73600000     -4.82300000
O      1.80700000      7.32700000     11.76900000
H      1.07700000      7.91400000     11.57300000
H      2.24100000      7.19500000     10.92600000
O     13.37300000      2.94200000    -11.32300000
H     12.72300000      3.63400000    -11.44300000
H     13.07200000      2.23100000    -11.88800000
O    -15.05800000     -2.40200000     -9.48200000
H    -14.19100000     -2.18500000     -9.14100000
H    -15.54800000     -2.70200000     -8.71600000
O      1.53400000      5.39700000    -13.37900000
H      1.75300000      5.82400000    -12.55100000
H      0.79800000      4.82300000    -13.16600000
O     -1.18300000      1.20000000     -9.52800000
H     -1.49600000      0.32200000     -9.74500000
H     -0.59700000      1.06900000     -8.78200000
O     -7.77900000      3.89700000      2.21600000
H     -7.32400000      3.06500000      2.08200000
H     -7.43700000      4.22500000      3.04800000
O     15.52500000      6.22500000     -5.23200000
H     15.88700000      5.50100000     -4.72100000
H     14.83000000      5.82500000     -5.75600000
O      9.24000000    -13.01900000     -3.31200000
H      8.93800000    -13.14800000     -2.41400000
H     10.19300000    -12.95800000     -3.23800000
O      9.21900000      4.85600000     -9.43300000
H      9.64600000      4.89700000     -8.57700000
H      9.93800000      4.91900000    -10.06200000
O      9.30600000     -0.01200000    -11.62300000
H      8.69600000      0.60000000    -11.21100000
H      8.79100000     -0.43800000    -12.30800000
O      5.98900000     -8.02800000     14.51800000
H      5.55900000     -7.66600000     13.74300000
H      6.89300000     -7.72100000     14.45500000
O     -8.87400000      8.49000000      9.05200000
H     -9.65700000      8.94900000      8.74800000
H     -8.15000000      8.93100000      8.60800000
O     -2.42100000     11.25200000      9.06300000
H     -3.06000000     11.76100000      9.56100000
H     -1.77500000     10.97700000      9.71300000
O     -7.40100000    -10.65100000    -10.43700000
H     -7.25100000    -10.24700000    -11.29100000
H     -6.54300000    -10.98500000    -10.17600000
O      4.59800000      9.30700000    -10.27800000
H      4.25000000     10.02300000     -9.74600000
H      3.88700000      9.08700000    -10.87900000
O     -1.18400000      3.07900000      9.81600000
H     -0.28200000      3.25600000      9.55100000
H     -1.24600000      3.43000000     10.70400000
O     10.50100000    -10.00600000     -7.51800000
H      9.62700000    -10.38800000     -7.59300000
H     11.09700000    -10.73900000     -7.67100000
O     -5.70500000    -15.46900000     -1.92500000
H     -5.02900000    -14.92900000     -1.51400000
H     -6.18900000    -14.86200000     -2.48400000
O     -1.89900000      2.64400000     14.17700000
H     -1.32600000      1.95900000     13.83100000
H     -2.18300000      2.31100000     15.02800000
O    -10.01200000     -0.83500000     -8.63500000
H     -9.30700000     -0.20100000     -8.76600000
H     -9.69900000     -1.63200000     -9.06200000
O     -6.56200000    -10.97700000      0.08900000
H     -7.35000000    -11.40100000      0.42800000
H     -6.29400000    -11.52300000     -0.65000000
O     -4.04300000     -8.62300000     12.36400000
H     -3.97200000     -7.80800000     11.86600000
H     -4.40300000     -9.25400000     11.74100000
O    -13.44700000     11.73200000     -1.91500000
H    -13.78600000     10.90800000     -1.56400000
H    -13.61100000     12.37200000     -1.22300000
O     -4.94900000     15.78900000      5.06500000
H     -5.12300000     15.79000000      4.12300000
H     -4.01800000     15.57700000      5.13600000
O     16.08700000     -3.02100000      3.70300000
H     16.54000000     -2.78600000      4.51300000
H     16.74600000     -2.90300000      3.01800000
O     11.58400000      1.06300000     -0.70700000
H     11.38800000      0.13200000     -0.60500000
H     12.23700000      1.09600000     -1.40600000
O     12.46100000     -8.50000000      5.49500000
H     11.75700000     -8.64400000      6.12800000
H     12.24300000     -7.66500000      5.08100000
O      2.85800000      6.75000000      5.35900000
H      2.89300000      7.68300000      5.57000000
H      3.18100000      6.69500000      4.46000000
O    -12.18300000     -3.18700000      1.79600000
H    -11.42900000     -3.01100000      1.23300000
H    -12.76800000     -3.71600000      1.25500000
O      4.31700000    -17.30600000     -3.54100000
H      4.44000000    -18.23000000     -3.32000000
H      4.67700000    -16.83100000     -2.79100000
O      8.69400000     -0.86600000      6.74200000
H      9.47200000     -0.50900000      6.31400000
H      8.38500000     -0.15600000      7.30600000
O     13.07000000     -2.01900000     -5.51000000
H     12.92900000     -2.95800000     -5.63300000
H     12.29600000     -1.72100000     -5.03200000
O     -6.16400000     -8.62600000    -12.55100000
H     -6.33200000     -8.03000000    -11.82100000
H     -5.21600000     -8.76100000    -12.53600000
O     -4.49800000      1.61000000     -6.07100000
H     -3.65200000      1.88900000     -6.42300000
H     -4.27900000      0.93400000     -5.43000000
O     -3.71100000      0.72200000     15.68600000
H     -3.97300000      0.03600000     15.07200000
H     -3.44200000      0.24900000     16.47400000
O      8.69300000      3.83200000     -3.84900000
H      8.93800000      2.99800000     -3.44800000
H      8.39600000      3.59600000     -4.72800000
O     -4.70100000     16.22100000      2.07300000
H     -3.86100000     16.59000000      2.34600000
H     -4.55200000     15.92700000      1.17400000
O     12.23500000      1.98200000      4.40300000
H     12.88200000      2.09700000      5.09900000
H     11.60700000      2.69200000      4.53900000
O     -5.81900000     -5.87900000      6.84300000
H     -6.35700000     -5.10400000      7.00400000
H     -6.08700000     -6.50100000      7.52000000
O     -9.70400000      3.06500000      5.49100000
H     -9.61700000      2.65800000      6.35300000
H     -9.96100000      2.34800000      4.91200000
O     -4.06500000      6.23500000      8.93800000
H     -3.98900000      5.76200000      9.76700000
H     -4.90800000      5.95700000      8.58000000
O      7.65200000     11.62100000      0.89800000
H      7.97400000     10.77800000      0.58100000
H      6.75600000     11.67600000      0.56600000
O     -2.11800000    -10.36300000      3.80000000
H     -2.71300000    -10.02800000      3.12900000
H     -1.70500000    -11.12500000      3.39400000
O     -1.49800000    -15.80000000      4.45100000
H     -1.01800000    -15.91500000      5.27100000
H     -0.95100000    -16.22600000      3.79100000
O    -15.15300000     -0.83100000      3.12000000
H    -15.98600000     -0.39300000      3.29200000
H    -15.05000000     -0.78700000      2.17000000
O      9.93200000      4.62900000     -1.07400000
H      9.78000000      4.85900000     -1.99000000
H     10.87300000      4.75400000     -0.94800000
O      8.58000000      9.17600000     -6.60400000
H      9.05700000     10.00600000     -6.58000000
H      8.67300000      8.87200000     -7.50600000
O      0.70400000     10.85600000     13.33700000
H      1.59500000     10.79400000     12.99400000
H      0.77700000     10.57100000     14.24800000
O     -3.36600000      6.94300000      6.06500000
H     -3.15700000      7.80200000      6.43500000
H     -3.50800000      6.38300000      6.82800000
O      3.66200000      9.39800000     10.29000000
H      3.17900000      8.81600000      9.70300000
H      3.30400000     10.26800000     10.11300000
O     -6.03400000     -1.36200000     -5.29000000
H     -5.75000000     -1.22000000     -4.38800000
H     -6.33300000     -2.27100000     -5.30700000
O     -2.44800000     15.26400000     -5.64000000
H     -1.61800000     14.89700000     -5.33200000
H     -3.11700000     14.70600000     -5.24400000
O     -5.77500000     -4.10800000    -13.92800000
H     -5.35000000     -4.79700000    -14.43900000
H     -6.59400000     -4.50200000    -13.62900000
O     -2.16900000     -1.15500000    -11.20200000
H     -2.79600000     -1.49000000    -10.56200000
H     -2.65200000     -1.14800000    -12.02900000
O      6.35600000     11.43800000     -6.99900000
H      6.03500000     12.17200000     -7.52400000
H      6.69800000     10.81600000     -7.64200000
O     -3.75400000     12.41600000     11.01500000
H     -4.66500000     12.56700000     10.76400000
H     -3.70100000     12.72000000     11.92100000
O     -5.72900000     -2.02900000      5.18500000
H     -5.07800000     -2.44300000      5.75100000
H     -6.43400000     -2.67300000      5.11900000
O     -3.97600000    -12.61400000      6.31200000
H     -3.95400000    -13.56200000      6.18300000
H     -3.80800000    -12.49600000      7.24700000
O      3.56200000    -13.90300000     -6.80100000
H      3.81800000    -13.15100000     -7.33500000
H      4.06600000    -14.63400000     -7.15900000
O     10.30000000    -14.30800000      2.38000000
H     11.18500000    -14.00100000      2.57400000
H     10.24000000    -15.15900000      2.81500000
O     -0.75500000     13.47600000      1.96900000
H     -1.26600000     12.98600000      1.32600000
H     -0.86300000     12.98600000      2.78400000
O     12.43700000     -6.39000000     -0.82900000
H     12.34700000     -5.54700000     -1.27200000
H     13.36700000     -6.60500000     -0.90800000
O      4.57500000     -2.89100000      0.97000000
H      5.33900000     -3.46700000      0.96500000
H      4.24500000     -2.92400000      0.07200000
O    -12.16700000      2.37900000     -6.17900000
H    -12.91100000      2.24500000     -6.76600000
H    -12.00200000      3.32200000     -6.21300000
O      3.62000000    -17.09300000      0.82000000
H      3.05900000    -17.85000000      0.65100000
H      3.20200000    -16.37500000      0.34300000
O    -16.93100000      4.32300000      3.07600000
H    -16.92000000      5.02900000      2.42900000
H    -16.01200000      4.07800000      3.18000000
O      5.02700000      6.28500000    -13.12700000
H      4.14500000      6.46600000    -12.80100000
H      5.20900000      5.39000000    -12.84000000
O     -5.03700000    -13.50900000     -4.82300000
H     -4.20400000    -13.97600000     -4.75900000
H     -5.65700000    -14.16600000     -5.14000000
O     15.39600000      6.98400000      6.42100000
H     15.56000000      6.04500000      6.33300000
H     15.70200000      7.20000000      7.30100000
O     -5.17000000    -15.97200000     -7.79300000
H     -5.61900000    -15.12900000     -7.85300000
H     -5.63700000    -16.44400000     -7.10300000
O      1.32600000     15.14700000      2.21400000
H      1.68000000     15.05500000      3.09800000
H      0.51700000     14.63600000      2.22600000
O      4.68400000    -15.52100000     -1.44900000
H      4.03800000    -14.97400000     -1.89600000
H      4.99500000    -14.97900000     -0.72400000
O     -5.56700000     -2.05400000     -2.20200000
H     -6.19700000     -2.76900000     -2.28900000
H     -4.72400000     -2.49100000     -2.08200000
O     -9.30200000    -11.07900000     -4.80200000
H    -10.21400000    -11.26700000     -5.02300000
H     -8.79600000    -11.68600000     -5.34200000
O     -8.31700000    -12.40400000     -7.16700000
H     -8.44000000    -11.48600000     -7.40800000
H     -8.60200000    -12.89400000     -7.93800000
O     -4.43200000      5.79800000     11.78100000
H     -3.63700000      5.72500000     12.31000000
H     -5.14300000      5.82800000     12.42000000
O     -3.51200000     -6.01600000     -8.23000000
H     -3.60300000     -6.87800000     -8.63400000
H     -4.30800000     -5.54800000     -8.48200000
O      3.39200000     16.56200000     -6.44200000
H      2.80700000     17.25200000     -6.75500000
H      3.20200000     16.49400000     -5.50600000
O     16.92900000      0.28300000      3.57900000
H     16.09900000      0.38100000      3.11400000
H     17.55400000      0.02200000      2.90200000
O      2.14900000    -13.28300000      6.81100000
H      1.63300000    -12.55600000      6.46100000
H      1.58000000    -14.04700000      6.71700000
O      6.10400000     11.50700000     -1.65600000
H      5.81200000     11.32700000     -2.55000000
H      6.83900000     12.11200000     -1.76100000
O     -4.46900000     14.96100000     -7.37900000
H     -5.19000000     15.02300000     -6.75200000
H     -3.68200000     14.92200000     -6.83500000
O      7.86000000      4.56900000      0.84600000
H      7.11400000      4.94000000      0.37600000
H      8.56700000      4.55200000      0.20000000
O    -12.85300000      4.55700000     11.06700000
H    -13.27200000      3.73600000     10.80700000
H    -12.43200000      4.35700000     11.90300000
O    -14.91500000      6.65000000      1.05300000
H    -14.82400000      7.51000000      0.64200000
H    -15.82100000      6.39600000      0.87900000
O    -15.70700000     -2.09700000      8.42000000
H    -14.77300000     -1.94200000      8.28100000
H    -16.13500000     -1.65000000      7.68900000
O     -3.93000000      3.75100000    -13.43400000
H     -3.34300000      3.59700000    -12.69400000
H     -3.34600000      3.86700000    -14.18400000
O      2.89000000      8.41000000     14.35500000
H      2.73700000      7.76300000     13.66700000
H      3.83900000      8.40700000     14.48000000
O     -6.60000000     -2.17900000      8.50100000
H     -6.00300000     -1.45600000      8.69300000
H     -7.07000000     -1.90100000      7.71600000
O      8.51300000      0.93000000    -15.02400000
H      8.49900000      1.66300000    -14.40800000
H      7.64700000      0.94400000    -15.43200000
O     14.62600000     -6.46500000     -8.79500000
H     13.93300000     -6.52600000     -9.45200000
H     15.15800000     -5.72100000     -9.07800000
O     10.18300000     -7.84200000     12.12300000
H      9.47600000     -7.51000000     12.67600000
H     10.87400000     -7.18300000     12.19500000
