# Supplementary material for: Integrated Multiscale Multilevel Approach to Open Shell Molecular Systems
Source: J Chem Theory Comput. 2023 Feb 13;19(5):1446–56. doi: 10.1021/acs.jctc.2c00805 (PMC10018740; doi:10.1021/acs.jctc.2c00805)
Supplement: Supplementary file 2 — ct2c00805_si_002.zip [file ct2c00805_si_002.zip › structures/PROXYL/frame31.xyz]

2645

C     -1.21400000      1.70600000      0.11600000
H     -1.34100000      2.27200000     -0.80700000
H     -1.72700000      2.22000000      0.92900000
C      0.22800000      1.29400000      0.40900000
C      1.24000000      2.19800000     -0.17900000
H      1.29200000      2.15100000     -1.26600000
H      2.26000000      1.97200000      0.13200000
H      1.02200000      3.22100000      0.12600000
C      0.27300000      1.26700000      1.93200000
H     -0.33100000      0.42500000      2.27100000
H      1.26700000      0.98200000      2.27900000
H     -0.05900000      2.22600000      2.32900000
N      0.33500000     -0.13300000     -0.05500000
O      1.30000000     -0.87500000      0.45300000
C     -0.91800000     -0.68200000     -0.65600000
C     -0.79400000     -0.68900000     -2.22000000
H     -0.37100000      0.28600000     -2.46200000
H     -0.03300000     -1.39600000     -2.55100000
H     -1.73400000     -0.80300000     -2.75900000
C     -1.21200000     -2.10100000     -0.11200000
H     -2.01600000     -2.43900000     -0.76700000
H     -1.38800000     -2.13400000      0.96300000
H     -0.41100000     -2.83900000     -0.15500000
C     -1.94900000      0.37300000     -0.08800000
H     -2.76000000      0.46600000     -0.81100000
H     -2.27800000      0.01300000      0.88700000
O     12.56900000    -11.91300000      2.18700000
H     11.94800000    -11.35900000      1.71300000
H     12.75700000    -12.63200000      1.58400000
O      2.03900000      3.89500000      9.90700000
H      2.26000000      3.65200000     10.80700000
H      1.67000000      4.77500000      9.98100000
O     -7.77700000      6.43000000      5.25700000
H     -7.28700000      5.89500000      5.88200000
H     -8.56300000      6.69600000      5.73300000
O     -0.51900000     11.22900000     -7.83100000
H     -0.56900000     11.41200000     -6.89200000
H      0.04100000     10.45500000     -7.89400000
O      9.33000000      0.92400000     15.20600000
H      8.44900000      0.64700000     15.45700000
H      9.81900000      0.94400000     16.02800000
O     -9.32100000      2.81100000     15.00600000
H     -8.94900000      2.00500000     14.64700000
H     -9.79500000      3.20300000     14.27300000
O      5.84300000    -11.74500000      4.96300000
H      6.48300000    -11.34100000      4.37700000
H      5.14800000    -11.09200000      5.04400000
O     -1.97400000     -7.93400000    -13.04400000
H     -2.56200000     -8.09000000    -13.78200000
H     -1.16000000     -8.37500000    -13.28800000
O     -9.79700000     -8.67000000     11.99700000
H    -10.45800000     -9.28300000     12.31900000
H    -10.10000000     -7.81200000     12.29500000
O      3.74000000      9.73800000     -6.85700000
H      4.11400000     10.29800000     -6.17600000
H      4.12900000     10.05800000     -7.67000000
O     -8.93000000     -7.22100000     -4.10700000
H     -8.59200000     -7.97200000     -4.59500000
H     -8.72700000     -6.46600000     -4.65900000
O     -3.27900000      3.64100000    -12.44600000
H     -4.05000000      4.13300000    -12.16200000
H     -2.65000000      4.31300000    -12.71000000
O      8.65400000     -6.29800000     -5.38900000
H      8.24900000     -7.09900000     -5.05900000
H      9.28200000     -6.59900000     -6.04500000
O      7.59000000      9.98300000     -3.93400000
H      7.77600000      9.77100000     -3.01900000
H      7.44100000      9.13500000     -4.35100000
O      2.63400000     12.04800000      2.15000000
H      2.38000000     12.31200000      3.03400000
H      2.19500000     11.20800000      2.01600000
O     -8.79900000    -13.10400000      6.87300000
H     -8.10000000    -13.01900000      7.52200000
H     -9.60700000    -13.02700000      7.38100000
O    -10.22900000    -10.37500000      7.67400000
H    -10.11800000    -10.78700000      6.81800000
H     -9.54800000    -10.76700000      8.22000000
O     11.81000000     -0.62600000      2.46800000
H     11.42800000     -0.42100000      3.32200000
H     11.06100000     -0.66400000      1.87400000
O    -10.51700000     11.98500000     -4.43000000
H    -11.45900000     12.02400000     -4.59200000
H    -10.42600000     12.17200000     -3.49500000
O     14.43400000      3.09600000     -6.51900000
H     13.61600000      3.24100000     -6.04200000
H     15.07700000      2.89900000     -5.83800000
O     -7.18300000     13.36700000     -7.33100000
H     -7.36400000     12.44000000     -7.17900000
H     -7.88300000     13.82700000     -6.86700000
O      2.96900000    -11.43700000     -3.79600000
H      2.68500000    -12.09200000     -3.15800000
H      2.43400000    -11.60900000     -4.57100000
O     -2.48900000      1.23200000     17.12000000
H     -3.37200000      1.38400000     17.45700000
H     -2.07600000      0.67100000     17.77600000
O    -11.76800000     -0.10900000     -2.33000000
H    -11.59200000     -0.50900000     -1.47800000
H    -12.11700000     -0.82300000     -2.86300000
O      3.70800000     12.60100000    -12.04800000
H      3.06500000     12.17900000    -12.61800000
H      3.18400000     13.13900000    -11.45400000
O      7.96200000      8.94600000     -0.96600000
H      8.23000000      8.09900000     -1.32300000
H      7.25000000      8.73600000     -0.36200000
O     -2.37900000     -7.72600000     -2.46300000
H     -2.16700000     -7.05200000     -1.81800000
H     -1.67200000     -8.36600000     -2.38200000
O     -9.84100000      2.22300000      4.22000000
H    -10.44100000      1.65500000      4.70300000
H    -10.18200000      2.22500000      3.32500000
O     -5.53900000    -13.50400000     -8.10500000
H     -5.64000000    -13.64800000     -9.04600000
H     -5.97300000    -14.25500000     -7.70000000
O     -3.42200000     11.18700000     -7.77500000
H     -3.47300000     11.96400000     -7.21900000
H     -2.48800000     11.08500000     -7.96000000
O      1.07900000     -2.34300000      2.87300000
H      0.91900000     -2.03700000      1.98100000
H      1.68500000     -3.07800000      2.77000000
O    -14.44700000      9.11500000      1.93300000
H    -14.79700000      9.82500000      1.39500000
H    -14.12900000      9.54900000      2.72400000
O     14.52800000      9.41200000     -0.07200000
H     14.12100000     10.17300000     -0.48500000
H     13.87500000      9.10200000      0.55600000
O     -7.11400000      4.02800000     13.84100000
H     -7.76700000      3.72400000     14.47200000
H     -6.42200000      4.41300000     14.37900000
O     -1.85300000    -18.14200000     -2.45400000
H     -1.71500000    -17.38500000     -3.02400000
H     -1.39700000    -18.85900000     -2.89500000
O     -9.30900000      6.33000000     -8.08900000
H     -8.75500000      6.61900000     -7.36400000
H     -9.91300000      5.70200000     -7.69300000
O     -6.82000000     14.57200000      6.31500000
H     -7.17500000     15.04000000      5.56000000
H     -6.19600000     13.95000000      5.94100000
O     -0.27700000     -2.48900000     10.50000000
H     -0.00900000     -2.41300000      9.58400000
H     -0.14600000     -1.61200000     10.86100000
O      7.81700000      3.39600000     -4.02100000
H      8.73000000      3.20000000     -3.81000000
H      7.43300000      2.54600000     -4.23500000
O    -13.17200000     -9.84900000      5.05200000
H    -13.68700000     -9.80000000      5.85800000
H    -13.80900000    -10.07700000      4.37500000
O      4.99100000     -9.72800000      8.15400000
H      4.40400000     -9.93900000      7.42800000
H      5.48900000     -8.97000000      7.84600000
O      2.80000000     -5.45700000    -16.81700000
H      3.68000000     -5.70900000    -16.53600000
H      2.61500000     -4.65300000    -16.33100000
O     -4.41100000     -2.10600000     12.70600000
H     -3.93600000     -1.54100000     12.09700000
H     -4.21800000     -2.99500000     12.40800000
O      5.44800000      8.82200000      0.59900000
H      4.78200000      8.29600000      0.15600000
H      5.05900000      9.03600000      1.44700000
O     -2.36100000    -11.34300000     13.42200000
H     -3.28200000    -11.41800000     13.67200000
H     -1.88800000    -11.81100000     14.11000000
O     -7.03700000      2.81100000      4.33100000
H     -7.97200000      2.60700000      4.31000000
H     -6.88500000      3.31800000      3.53400000
O      2.80800000      0.88600000    -12.80900000
H      3.55000000      0.83700000    -12.20600000
H      3.11800000      0.45400000    -13.60500000
O     -8.07700000     -5.71100000      3.00400000
H     -7.13000000     -5.84300000      2.95800000
H     -8.26800000     -5.09400000      2.29800000
O     -1.77500000      1.78800000      8.37800000
H     -0.92600000      1.72400000      8.81700000
H     -1.56000000      1.99900000      7.47000000
O    -12.49900000     -3.42700000     11.68900000
H    -12.08100000     -3.94700000     11.00300000
H    -12.52300000     -2.53800000     11.33500000
O      9.81800000    -14.75800000      2.58700000
H     10.38100000    -14.30100000      3.21200000
H      8.92900000    -14.59600000      2.90300000
O     -7.78500000     -0.53800000     -6.87300000
H     -7.36500000     -0.90900000     -7.64900000
H     -7.16700000     -0.70500000     -6.16200000
O      1.73200000    -13.31200000     -2.15600000
H      2.35700000    -13.54200000     -1.46800000
H      1.29900000    -14.13800000     -2.37200000
O      1.54200000      0.22000000    -16.10600000
H      2.10900000      0.85000000    -15.66000000
H      1.97000000      0.06700000    -16.94800000
O      4.70400000      8.88000000     10.39000000
H      5.51600000      8.48100000     10.07800000
H      4.13100000      8.13700000     10.58200000
O      6.97400000      0.45200000      4.04700000
H      6.71100000      1.05700000      3.35300000
H      6.98100000     -0.40700000      3.62600000
O    -14.28000000      1.73400000      5.86000000
H    -14.53700000      0.84500000      5.61400000
H    -14.57300000      2.27900000      5.12900000
O      2.60200000      9.28200000    -15.15600000
H      3.37200000      8.74200000    -15.33400000
H      2.33000000      9.02700000    -14.27400000
O     -6.04800000     12.59100000     -0.50700000
H     -6.59200000     13.21500000     -0.98600000
H     -6.07600000     12.89500000      0.40000000
O     -5.89500000     -3.73700000      4.78400000
H     -5.04400000     -4.06300000      4.49200000
H     -6.38500000     -3.58800000      3.97500000
O     -9.91700000     -2.10500000     -9.91700000
H     -9.68600000     -1.25600000    -10.29400000
H    -10.83700000     -2.22800000    -10.15000000
O    -12.69100000      3.00300000     -2.48000000
H    -12.02600000      3.52600000     -2.03300000
H    -12.61100000      2.13100000     -2.09400000
O      2.54400000     13.60000000      8.00200000
H      3.10600000     12.89800000      8.33100000
H      3.15100000     14.29900000      7.76100000
O      2.59000000     -6.79400000    -12.56100000
H      3.48700000     -6.72700000    -12.88800000
H      2.60900000     -7.54000000    -11.96100000
O      1.73500000     -5.58800000     -9.75300000
H      1.14500000     -4.95700000     -9.33900000
H      1.69800000     -5.37400000    -10.68500000
O      5.39500000      1.82000000      7.20400000
H      5.42200000      2.73700000      7.47800000
H      5.08100000      1.84800000      6.30000000
O      7.28500000     -5.84300000     -1.56500000
H      7.13300000     -5.24200000     -0.83500000
H      6.72200000     -6.59500000     -1.37700000
O     14.31100000      0.88000000     -8.33100000
H     14.58300000      1.62900000     -7.80000000
H     14.78900000      0.13800000     -7.96200000
O     10.15200000     -4.35200000      0.78000000
H     10.19200000     -5.01000000      0.08600000
H     11.02400000     -3.95900000      0.78800000
O      5.04800000     -6.24100000     -9.54400000
H      5.77600000     -5.78400000     -9.96800000
H      4.32500000     -5.61400000     -9.57000000
O     -6.04800000      5.07500000      2.65400000
H     -5.39800000      5.24000000      1.97100000
H     -5.65200000      5.42400000      3.45200000
O     14.74400000    -10.29000000      3.52000000
H     14.41100000     -9.63400000      4.13300000
H     13.95800000    -10.67800000      3.13400000
O      3.85900000     -0.71700000      2.41900000
H      2.93500000     -0.90700000      2.58600000
H      3.84600000     -0.04900000      1.73300000
O     -3.43400000      8.70700000     -3.04700000
H     -4.08800000      8.71500000     -3.74600000
H     -3.57800000      9.52600000     -2.57300000
O     -4.16200000      8.28600000    -12.51200000
H     -3.36900000      8.40300000    -11.98900000
H     -4.02500000      8.83700000    -13.28200000
O     -8.07500000     -5.04400000     -5.68600000
H     -8.51300000     -4.61500000     -6.42100000
H     -7.16700000     -5.14200000     -5.97100000
O     -3.67100000    -12.50400000     11.19300000
H     -3.22000000    -12.31700000     12.01600000
H     -4.59400000    -12.33200000     11.38000000
O      5.27100000     -7.20300000     12.24900000
H      5.13700000     -6.27500000     12.44000000
H      5.93200000     -7.21100000     11.55700000
O     -4.29300000     -3.06700000    -12.44600000
H     -3.69400000     -3.74300000    -12.12900000
H     -3.75300000     -2.51600000    -13.01200000
O     -0.87700000     -9.24700000     11.87100000
H     -1.41200000     -9.85500000     12.38100000
H     -0.00400000     -9.64000000     11.87000000
O    -12.02100000      3.58300000     -9.82200000
H    -12.22700000      3.42900000     -8.90000000
H    -12.44100000      2.85900000    -10.28500000
O      6.48100000     -1.79200000      2.73500000
H      5.74100000     -1.39100000      2.28000000
H      6.10800000     -2.55800000      3.17200000
O    -16.88600000     -6.03600000     -1.34900000
H    -17.77000000     -5.77200000     -1.60600000
H    -16.97600000     -6.95300000     -1.09000000
O     11.48400000     -7.90600000     -3.76100000
H     10.65500000     -7.65200000     -4.16700000
H     11.34400000     -7.76900000     -2.82400000
O     13.49400000     -5.81600000     -0.30400000
H     13.64400000     -6.46200000      0.38600000
H     13.63200000     -4.97100000      0.12500000
O      4.81500000      2.74200000      4.71300000
H      5.07900000      2.54900000      3.81400000
H      5.10600000      3.64200000      4.86100000
O     12.89800000      2.85900000     -4.05500000
H     13.21300000      3.65500000     -3.62700000
H     13.55300000      2.19500000     -3.83900000
O      9.13100000      2.06500000     10.73900000
H      9.03200000      1.47100000      9.99500000
H      9.73000000      2.74300000     10.42600000
O     -4.50500000    -13.60500000      5.67900000
H     -4.50300000    -14.30200000      5.02300000
H     -4.26900000    -14.04500000      6.49600000
O     -6.45300000     10.09200000      1.83500000
H     -6.52000000      9.73900000      2.72200000
H     -7.35800000     10.26900000      1.57900000
O      4.28900000     -6.58500000      5.42900000
H      4.84400000     -6.56000000      6.20900000
H      3.66400000     -5.87200000      5.55600000
O     11.98700000      6.80200000      8.38900000
H     11.75800000      7.41100000      9.09000000
H     12.82400000      6.42600000      8.66100000
O      9.57300000     -2.68600000     12.69500000
H      9.18600000     -1.89300000     12.32300000
H      9.79700000     -3.22200000     11.93400000
O     -3.24700000     -6.85300000     -4.81900000
H     -4.01300000     -6.98500000     -4.26100000
H     -2.51300000     -6.78900000     -4.20800000
O     -8.32100000     -4.44000000      0.17900000
H     -7.88500000     -5.19300000     -0.22000000
H     -8.95300000     -4.15200000     -0.47900000
O     -9.27000000      7.69300000     -3.33500000
H     -8.43600000      7.83900000     -2.88800000
H     -9.41400000      6.74900000     -3.27100000
O     -5.30100000      7.73400000     -5.47700000
H     -6.25000000      7.86000000     -5.48300000
H     -5.17200000      6.85900000     -5.84200000
O     -5.13000000      9.94600000     -9.69900000
H     -4.67900000      9.11600000     -9.54400000
H     -4.81100000     10.52400000     -9.00600000
O      3.67900000    -10.10600000    -11.52500000
H      4.54200000     -9.95200000    -11.13900000
H      3.14200000     -9.38000000    -11.20800000
O     13.27200000     -6.63100000     -5.91900000
H     13.03900000     -7.04400000     -5.08700000
H     13.45100000     -7.36400000     -6.50800000
O      9.27500000      5.87000000     -5.00400000
H      9.56400000      5.92300000     -5.91500000
H      9.15700000      4.93400000     -4.84400000
O      1.30200000     -6.89700000      3.22700000
H      0.40400000     -6.95400000      3.55500000
H      1.73000000     -7.68400000      3.56300000
O    -14.79500000     -7.19500000      1.97700000
H    -13.91100000     -6.95800000      2.26000000
H    -14.85400000     -6.86800000      1.07900000
O     -1.24700000    -11.62200000      9.54400000
H     -2.03600000    -11.39500000     10.03600000
H     -1.45700000    -11.40000000      8.63700000
O      5.51900000     11.19200000     -5.13600000
H      6.05400000     10.60000000     -4.60700000
H      5.35300000     11.94100000     -4.56400000
O      4.26700000      5.95900000    -14.68200000
H      3.43100000      5.56200000    -14.92600000
H      4.90300000      5.24900000    -14.76800000
O      0.44600000      0.97900000      6.31200000
H      0.71200000      0.13300000      5.95300000
H      0.54200000      0.87800000      7.25900000
O      1.42400000      8.29600000     -7.24500000
H      1.38600000      7.80500000     -6.42300000
H      2.24400000      8.78600000     -7.19300000
O     -1.79600000      8.85500000    -11.67800000
H     -1.32600000      8.61100000    -10.88000000
H     -1.38100000      9.66900000    -11.96000000
O    -13.51000000      6.55900000      9.90000000
H    -12.67900000      6.65400000     10.36500000
H    -13.84000000      7.45300000      9.81400000
O     -1.72300000     -4.43200000     -3.35800000
H     -1.91900000     -3.56300000     -3.70700000
H     -1.17300000     -4.84000000     -4.02700000
O      8.42500000     -2.99500000    -12.18400000
H      9.00300000     -3.66300000    -11.81600000
H      8.91100000     -2.17600000    -12.08400000
O     -6.64500000    -10.34900000      3.74000000
H     -5.70100000    -10.37000000      3.89600000
H     -6.76600000     -9.64900000      3.09800000
O    -11.25300000     -0.33500000      8.56900000
H    -12.11600000     -0.73400000      8.67900000
H    -10.83500000     -0.42900000      9.42500000
O      5.23000000     10.57200000     -1.79200000
H      5.52300000     10.10400000     -1.01000000
H      4.62900000      9.96300000     -2.22300000
O    -10.57200000      8.92500000      8.20500000
H    -10.79000000      8.61000000      9.08300000
H    -10.79100000      9.85700000      8.22400000
O      2.03700000     10.16200000      7.26600000
H      1.41200000     10.88500000      7.21200000
H      2.79100000     10.46000000      6.75600000
O      5.24100000     -6.88100000    -15.97700000
H      5.00000000     -6.74700000    -15.06000000
H      5.72700000     -7.70600000    -15.97900000
O     -8.80500000     -9.22400000     -1.14600000
H     -8.43500000     -8.36800000     -0.93500000
H     -9.58500000     -9.29000000     -0.59500000
O    -10.62800000     -2.31000000      6.85300000
H     -9.71700000     -2.05400000      6.70800000
H    -10.95900000     -1.67000000      7.48200000
O     -6.41800000     -9.90400000      0.75600000
H     -7.05600000     -9.31300000      1.15500000
H     -5.97700000     -9.37000000      0.09600000
O    -10.62800000    -12.13500000      2.20700000
H    -10.08900000    -11.34500000      2.15600000
H    -11.46600000    -11.87800000      1.82200000
O      7.25400000     10.49600000      6.24400000
H      7.71300000     11.28200000      6.54000000
H      7.71500000      9.77400000      6.67100000
O    -11.68300000      5.96400000    -11.37500000
H    -11.72500000      5.73200000    -12.30300000
H    -11.78000000      5.13000000    -10.91500000
O      9.00900000     14.76600000     -0.86900000
H      9.25900000     15.50700000     -0.31600000
H      9.41000000     14.00600000     -0.44700000
O      3.03400000     -4.10300000      5.20500000
H      3.09200000     -4.08900000      4.24900000
H      3.68600000     -3.46500000      5.49300000
O     14.44100000      9.40700000     -6.08100000
H     14.20200000      9.10900000     -5.20300000
H     14.01800000      8.78200000     -6.67000000
O     -8.39900000     12.34600000     11.16200000
H     -7.72000000     11.99900000     10.58400000
H     -8.73700000     11.57700000     11.62300000
O      8.67200000      6.05300000      6.43800000
H      8.25400000      6.85000000      6.11000000
H      9.60400000      6.18200000      6.26500000
O      0.60500000      7.75100000    -13.07600000
H     -0.30300000      7.79100000    -13.37500000
H      0.67800000      8.46000000    -12.43700000
O      7.51100000     -4.40800000      1.19600000
H      7.29400000     -3.55000000      1.56100000
H      8.45200000     -4.36300000      1.02300000
O      3.40500000      3.12800000     12.59900000
H      2.67400000      3.23100000     13.20800000
H      3.87600000      2.35800000     12.91800000
O      2.91300000      9.48600000     -3.30700000
H      2.93500000     10.34500000     -3.72900000
H      2.02000000      9.17100000     -3.45100000
O      0.08900000    -13.41700000     11.40000000
H      0.78100000    -13.79300000     10.85700000
H     -0.31300000    -12.74700000     10.84700000
O    -11.47800000     -9.54500000     -5.50000000
H    -10.87200000     -9.43500000     -6.23300000
H    -10.92800000     -9.85000000     -4.77800000
O      2.13700000    -14.24100000     10.00700000
H      2.88000000    -14.72700000     10.36400000
H      2.53000000    -13.46900000      9.59900000
O      1.16200000    -13.53800000      5.41700000
H      2.10900000    -13.66500000      5.36600000
H      0.87100000    -14.16700000      6.07800000
O    -12.07600000     -4.60400000    -12.42700000
H    -11.33700000     -4.80900000    -13.00000000
H    -12.42300000     -3.78000000    -12.76800000
O     -9.00200000      2.01900000      7.41400000
H     -8.72000000      2.49400000      6.63300000
H     -9.80600000      1.57400000      7.14800000
O    -10.58800000     -5.37000000      4.04600000
H     -9.70400000     -5.49600000      3.70100000
H    -10.45400000     -5.00100000      4.91800000
O    -13.41600000     -2.93000000     -5.08000000
H    -13.43800000     -3.15200000     -6.01100000
H    -13.86600000     -2.08700000     -5.02300000
O      3.03500000     -2.37000000     14.94500000
H      2.37700000     -2.42500000     14.25200000
H      3.85700000     -2.20800000     14.48300000
O      2.50300000     15.21000000      4.45100000
H      2.75900000     15.45800000      5.34000000
H      2.41700000     16.04300000      3.98600000
O    -11.38600000     -7.11300000     -9.32200000
H    -10.91700000     -6.46700000     -9.85000000
H    -11.39300000     -6.74200000     -8.44000000
O     -6.62900000      0.88200000     -0.98000000
H     -5.85500000      1.16100000     -1.47000000
H     -7.36200000      1.29900000     -1.43300000
O     -3.22100000     -2.03400000     -4.80200000
H     -3.96200000     -2.15100000     -5.39600000
H     -3.55100000     -1.44700000     -4.12100000
O      6.45700000      0.64200000    -12.07200000
H      6.32800000     -0.24900000    -12.39400000
H      6.51800000      1.17700000    -12.86400000
O     -7.08500000     -1.95700000      2.17200000
H     -6.43300000     -1.86500000      1.47800000
H     -7.52300000     -2.78700000      1.98000000
O     10.03400000      7.01800000     -2.27700000
H     10.42100000      6.23200000     -1.89400000
H     10.00500000      6.83900000     -3.21700000
O     -2.14000000    -14.83800000     10.61800000
H     -2.73200000    -14.11400000     10.41400000
H     -1.39800000    -14.42500000     11.05900000
O     -4.62800000      3.49900000    -16.38500000
H     -4.98600000      3.23400000    -17.23300000
H     -3.71900000      3.73300000    -16.57100000
O    -15.23300000    -10.08500000      2.68400000
H    -14.91500000     -9.27900000      2.27800000
H    -16.06700000     -9.83800000      3.08400000
O      6.36700000     -4.16600000     -4.25000000
H      6.90300000     -4.58100000     -4.92600000
H      6.97100000     -3.58100000     -3.79200000
O    -14.28000000     -6.03300000     -0.61000000
H    -13.87400000     -5.17400000     -0.49100000
H    -15.11200000     -5.84600000     -1.04500000
O     -9.46100000      8.98600000      3.15900000
H     -8.91900000      8.38200000      3.66600000
H    -10.29500000      9.01300000      3.62900000
O      8.47300000    -13.22800000     -9.17300000
H      9.32000000    -12.79900000     -9.30000000
H      7.82900000    -12.54700000     -9.36700000
O     -5.21500000     12.97100000      4.90000000
H     -5.01300000     13.36500000      4.05200000
H     -4.37300000     12.65100000      5.22300000
O     -0.35300000     15.56400000     -8.60300000
H     -1.30400000     15.52500000     -8.50700000
H     -0.04000000     15.88900000     -7.75900000
O    -12.98700000     -2.32300000      9.20600000
H    -13.87100000     -2.57100000      8.93500000
H    -12.55600000     -3.15300000      9.40800000
O     14.60900000     -7.15200000     -2.49900000
H     14.21800000     -6.61100000     -1.81300000
H     15.25100000     -6.58000000     -2.91900000
O      3.23200000     -2.50600000    -15.88800000
H      2.30900000     -2.75800000    -15.85100000
H      3.29300000     -1.93300000    -16.65200000
O      6.27800000     -4.51900000      6.09000000
H      6.85200000     -4.64400000      6.84600000
H      6.19100000     -3.56900000      6.01100000
O      0.88900000      6.47100000     -0.87800000
H      0.40500000      5.69700000     -0.59100000
H      0.45900000      6.73500000     -1.69200000
O     -8.85800000      3.07900000     -5.64400000
H     -9.59400000      3.68800000     -5.59500000
H     -8.08500000      3.64100000     -5.69700000
O    -12.71500000     -7.71700000     -1.93500000
H    -13.48600000     -7.32500000     -1.52400000
H    -12.69200000     -8.61200000     -1.59500000
O      1.38700000     10.57000000     -0.93100000
H      0.72000000      9.95800000     -0.61900000
H      2.09800000     10.49500000     -0.29400000
O    -15.75000000     -3.10200000     -0.84100000
H    -14.87600000     -3.05800000     -1.22900000
H    -16.24400000     -3.67400000     -1.42900000
O     -2.63400000     -1.01700000    -13.16900000
H     -2.33300000     -0.86700000    -12.27200000
H     -1.83000000     -1.14500000    -13.67200000
O     11.15400000     10.56200000      6.24000000
H     12.06500000     10.59500000      5.94900000
H     10.70900000     11.22100000      5.70800000
O     -4.80700000      0.86100000     -7.70300000
H     -5.43900000      1.01300000     -8.40600000
H     -4.24200000      0.16400000     -8.03400000
O      7.79300000      9.34900000     -6.72500000
H      7.91800000      9.65400000     -7.62400000
H      7.29700000     10.05000000     -6.30100000
O     16.48900000     -2.11600000     -4.39500000
H     17.44300000     -2.14200000     -4.31600000
H     16.28900000     -2.74800000     -5.08500000
O      5.23500000     -6.40400000    -12.89100000
H      5.81500000     -5.70800000    -12.58500000
H      5.46000000     -7.16000000    -12.34900000
O     -2.32200000     -0.12400000    -10.43100000
H     -2.31700000     -0.51900000     -9.55900000
H     -1.96700000      0.75500000    -10.29700000
O      6.54100000     -4.33000000    -10.79400000
H      6.16300000     -3.72700000    -10.15400000
H      7.07800000     -3.77400000    -11.35900000
O     -7.85800000     10.88600000      8.72200000
H     -7.69500000     10.12900000      9.28500000
H     -8.40500000     10.54500000      8.01500000
O    -10.63400000      4.84300000     -6.29500000
H    -11.17800000      5.57400000     -6.00200000
H    -11.25900000      4.15000000     -6.50700000
O     11.02700000     -8.09400000      2.68300000
H     10.79000000     -7.18200000      2.85400000
H     10.50200000     -8.59800000      3.30400000
O     -6.60900000    -10.38000000     -2.39200000
H     -7.17100000    -10.14400000     -1.65400000
H     -5.77200000     -9.95700000     -2.20100000
O     -8.06100000      6.08300000     11.97200000
H     -7.91900000      6.49900000     12.82200000
H     -8.05300000      5.14400000     12.16000000
O     -5.15100000     -0.30500000     17.08800000
H     -5.21100000     -1.16900000     16.68100000
H     -5.20200000      0.30900000     16.35600000
O     -1.50400000     10.83300000      2.11500000
H     -1.33400000     10.12900000      1.48900000
H     -1.27500000     10.45800000      2.96500000
O    -14.22000000     10.28700000     -2.93300000
H    -13.60700000     10.04500000     -2.23900000
H    -13.66700000     10.65100000     -3.62400000
O     -0.38400000      4.11300000     -9.43100000
H     -0.76100000      4.93500000     -9.74300000
H     -1.13500000      3.52700000     -9.33200000
O      8.40800000      3.89000000     14.43000000
H      8.61900000      3.01300000     14.74800000
H      7.64900000      3.76300000     13.86100000
O      3.33900000     -8.12900000     10.48100000
H      3.88200000     -7.70700000     11.14700000
H      3.39700000     -7.54800000      9.72200000
O      7.82400000     11.83400000     11.62500000
H      7.87200000     10.99900000     11.15900000
H      8.71600000     11.98700000     11.93500000
O     -0.31100000     13.31900000    -12.77500000
H     -0.19500000     14.26400000    -12.87300000
H     -0.22000000     13.16200000    -11.83500000
O     -6.63600000      3.55000000     -8.14600000
H     -6.61900000      4.22100000     -8.82900000
H     -6.61700000      2.72100000     -8.62400000
O     -3.03200000     15.14500000      7.13900000
H     -2.88800000     15.53400000      6.27600000
H     -2.35800000     15.53600000      7.69400000
O      6.11600000      4.39200000    -16.50700000
H      6.08700000      3.71100000    -17.17900000
H      5.21500000      4.70900000    -16.44700000
O     -0.19800000     -2.41300000     -5.91600000
H     -1.02000000     -2.06800000     -5.56900000
H     -0.16400000     -3.31600000     -5.60000000
O    -14.57100000     -4.34000000     -2.96300000
H    -15.01100000     -5.10900000     -3.32400000
H    -13.91100000     -4.11200000     -3.61800000
O    -16.74000000      7.54900000      2.68300000
H    -16.72500000      6.67700000      2.28800000
H    -15.89100000      7.92800000      2.45600000
O      8.73900000     -7.98800000    -13.12800000
H      9.57400000     -8.15000000    -13.56800000
H      8.93700000     -7.31100000    -12.48100000
O    -10.56700000      3.77900000     12.87300000
H    -10.50000000      4.70100000     13.12100000
H    -10.71700000      3.79600000     11.92700000
O      0.01000000     -9.17500000     -2.81900000
H      0.37900000     -9.73500000     -2.13600000
H      0.63700000     -9.23200000     -3.54000000
O      0.02100000     11.98200000     -2.92600000
H      0.54600000     12.15000000     -3.70900000
H      0.63000000     11.57300000     -2.31200000
O      6.77700000     -0.88800000     -8.35100000
H      6.97600000      0.02800000     -8.54300000
H      6.92500000     -0.97300000     -7.40900000
O     -6.63100000     -7.66600000     12.43900000
H     -6.46700000     -7.54300000     11.50400000
H     -7.58000000     -7.58100000     12.52900000
O    -10.08900000      5.03700000     -3.11800000
H    -10.90500000      5.51300000     -2.96500000
H    -10.05700000      4.38500000     -2.41800000
O     -6.09900000      0.38200000    -16.16700000
H     -5.33700000      0.79700000    -15.76300000
H     -6.57300000      1.10300000    -16.58200000
O     -2.08700000     -6.19200000     -8.92100000
H     -2.55700000     -6.99700000     -8.70300000
H     -1.34000000     -6.18200000     -8.32300000
O     11.03400000      3.88800000      9.95200000
H     11.25000000      4.09400000     10.86200000
H     11.85900000      3.99700000      9.47900000
O     -4.88400000      6.64700000    -15.76800000
H     -5.05400000      5.88800000    -16.32600000
H     -3.93100000      6.66700000    -15.67600000
O    -10.27100000     -5.13400000      6.68600000
H    -10.34100000     -4.21200000      6.93500000
H    -10.62900000     -5.61200000      7.43400000
O     -5.42900000     -3.03800000     16.03300000
H     -6.30700000     -3.38900000     16.18300000
H     -4.86000000     -3.80800000     16.03200000
O      9.38000000      6.70500000     -9.83300000
H      8.94800000      7.53800000     -9.64400000
H      8.66400000      6.07100000     -9.89100000
O      2.77700000     15.07000000     -2.20300000
H      2.87900000     14.24800000     -2.68200000
H      1.86300000     15.31700000     -2.34100000
O    -10.98300000     -9.24000000      0.53100000
H    -11.46100000    -10.06400000      0.61900000
H    -11.26800000     -8.71600000      1.27900000
O     -3.17200000     -8.08500000    -15.81500000
H     -2.26300000     -7.91600000    -16.06000000
H     -3.61000000     -7.24100000    -15.92200000
O     13.19500000      7.31300000     -8.18600000
H     13.66700000      6.73700000     -7.58400000
H     12.27900000      7.24400000     -7.91500000
O      6.35600000      5.05300000      1.19300000
H      6.42600000      5.58300000      0.39900000
H      6.93700000      5.48300000      1.82000000
O     12.65900000      4.92800000      6.15400000
H     12.61800000      4.88500000      7.10900000
H     12.89100000      5.83700000      5.96400000
O     -5.57200000      0.96000000     -4.93100000
H     -5.39000000      0.99300000     -5.87100000
H     -5.91700000      1.82900000     -4.72400000
O      0.05200000     15.23900000     -2.69800000
H     -0.02700000     14.36300000     -3.07400000
H     -0.30500000     15.82100000     -3.36900000
O    -12.61200000      2.58400000     -7.29600000
H    -12.32700000      1.73800000     -6.95100000
H    -12.91400000      3.06700000     -6.52600000
O    -17.48000000      1.88800000     -3.94400000
H    -16.64200000      1.53100000     -4.23700000
H    -17.97600000      2.02700000     -4.75100000
O     -2.57700000    -10.54000000     -0.67100000
H     -2.00700000    -11.06400000     -1.23500000
H     -1.98400000     -9.93400000     -0.22800000
O      7.22500000      0.71700000     -5.02200000
H      6.37400000      0.40500000     -5.32600000
H      7.83200000      0.00800000     -5.23600000
O      3.28800000     17.65400000     -1.93700000
H      2.94300000     16.76400000     -2.00900000
H      4.19900000     17.53600000     -1.66800000
O    -13.58500000    -11.37600000     -4.06800000
H    -13.81300000    -11.92000000     -4.82100000
H    -13.11500000    -10.63200000     -4.44300000
O      0.50700000     -9.87900000      5.22200000
H     -0.29200000    -10.39800000      5.13000000
H      0.30700000     -9.25000000      5.91400000
O      4.81500000     -2.74400000     -8.73000000
H      5.52600000     -2.13400000     -8.53700000
H      4.59800000     -3.13500000     -7.88400000
O     12.36000000     10.78500000      3.47900000
H     11.81600000     10.45600000      2.76300000
H     12.07700000     11.69200000      3.59800000
O     -8.52200000      5.99900000      2.59000000
H     -7.72200000      5.59000000      2.26000000
H     -8.40700000      6.01800000      3.54000000
O      1.20800000     -7.77600000     12.99100000
H      0.38400000     -8.26400000     12.98700000
H      1.03300000     -7.01600000     13.54600000
O     -4.56000000      1.84400000      8.12800000
H     -4.66400000      1.88200000      7.17700000
H     -3.62500000      1.99100000      8.27300000
O    -14.65100000     10.46700000      4.58000000
H    -14.13000000      9.69300000      4.79300000
H    -15.07100000     10.70700000      5.40600000
O    -10.76400000     -6.46700000     -0.33000000
H    -10.26100000     -7.26900000     -0.18500000
H    -11.58700000     -6.76700000     -0.71600000
O      7.27700000    -15.17000000      0.17000000
H      7.00800000    -15.24300000     -0.74600000
H      8.16600000    -15.52400000      0.18700000
O      4.55100000      9.66900000      3.14900000
H      4.90900000     10.48000000      3.50900000
H      3.64800000      9.64500000      3.46700000
O      0.45100000    -11.01800000     -0.63200000
H      0.26600000    -11.73300000     -0.02300000
H      1.30100000    -10.67800000     -0.35200000
O      0.80200000     -5.58900000      6.05500000
H      1.51100000     -5.08400000      5.65700000
H      1.22400000     -6.39000000      6.36600000
O     -4.99300000    -11.87600000     -4.59100000
H     -4.80000000    -12.73400000     -4.21300000
H     -4.89400000    -11.26500000     -3.86100000
O     -1.91300000      9.47300000     15.18700000
H     -1.27900000      8.92700000     14.72200000
H     -1.88200000      9.16000000     16.09100000
O     -5.35500000     16.50200000     -7.26700000
H     -5.63200000     16.79300000     -6.39700000
H     -4.92000000     15.66400000     -7.11200000
O     13.91200000     -0.76100000     -4.05600000
H     14.76700000     -1.11200000     -4.30500000
H     14.11400000      0.00000000     -3.51300000
O    -14.53100000      5.79800000    -10.00100000
H    -14.65100000      6.65000000    -10.42200000
H    -13.58400000      5.72400000     -9.87700000
O      3.17900000     -0.68300000      7.64000000
H      3.39900000     -0.16000000      8.41100000
H      3.60500000     -0.22900000      6.91300000
O     -3.57200000     -1.77100000      2.63500000
H     -3.97200000     -1.63200000      1.77700000
H     -4.31300000     -1.89300000      3.22800000
O      6.23900000     -0.22300000      8.55800000
H      5.83100000      0.55000000      8.16900000
H      5.51000000     -0.82100000      8.72500000
O      5.62300000     -3.39100000      9.52100000
H      6.32100000     -4.03900000      9.42900000
H      4.93000000     -3.85100000      9.99400000
O     -4.60700000      6.10700000      4.96000000
H     -5.16600000      6.10800000      5.73700000
H     -3.72200000      5.98300000      5.30100000
O     -5.77100000     -0.81300000      5.02800000
H     -5.69000000     -1.70700000      5.36000000
H     -6.70700000     -0.62200000      5.08000000
O    -15.29900000      5.36000000      4.27900000
H    -16.01000000      5.22200000      3.65300000
H    -14.51100000      5.41100000      3.73800000
O    -14.03700000      6.29100000     -3.43200000
H    -14.46500000      6.05100000     -2.61100000
H    -13.35600000      6.91200000     -3.17500000
O     -2.73300000     -8.69200000     10.16400000
H     -1.94400000     -8.76500000     10.70100000
H     -2.40800000     -8.51200000      9.28200000
O     -1.23600000    -11.84800000     -5.36900000
H     -1.83900000    -11.14300000     -5.60800000
H     -0.45000000    -11.67600000     -5.88700000
O    -15.77600000     -5.09200000      4.47500000
H    -14.85400000     -4.84600000      4.39600000
H    -16.12600000     -4.99500000      3.58900000
O      3.09300000     -9.85000000      5.65600000
H      3.12100000     -9.34200000      4.84600000
H      2.17600000    -10.11200000      5.74300000
O    -10.51200000     -3.77800000     -1.93900000
H    -10.39100000     -3.43100000     -2.82400000
H    -10.76900000     -4.69000000     -2.07300000
O    -14.09600000     -7.56600000     -9.50300000
H    -14.33600000     -6.66000000     -9.69600000
H    -13.15400000     -7.60500000     -9.66900000
O     -0.84700000     17.24000000     -0.62300000
H     -0.67000000     16.59200000     -1.30500000
H     -1.79900000     17.33700000     -0.62600000
O     15.93500000     -5.25400000      7.60200000
H     15.18100000     -5.32000000      7.01600000
H     15.77500000     -4.45700000      8.10800000
O      2.00700000    -11.59900000     -9.14500000
H      1.19400000    -11.18400000     -9.43200000
H      2.05500000    -12.40900000     -9.65300000
O      9.81200000     -5.39900000      3.22700000
H      9.64500000     -4.65800000      3.81000000
H      9.79300000     -5.02000000      2.34800000
O      2.89000000     -8.74400000     -2.75400000
H      3.69800000     -8.54100000     -2.28200000
H      2.99100000     -9.65800000     -3.01900000
O      3.68000000      7.76400000     -1.25400000
H      3.30100000      8.33700000     -1.92100000
H      2.94000000      7.24800000     -0.93300000
O     -9.11900000     -5.59800000     12.63300000
H     -8.56500000     -5.85700000     13.36900000
H     -9.19700000     -4.64700000     12.71500000
O      9.62500000     -8.41400000      0.34500000
H      9.67000000     -7.74000000     -0.33300000
H     10.22400000     -8.10900000      1.02600000
O      1.28100000    -10.29500000      2.40700000
H      0.41100000    -10.16800000      2.02900000
H      1.13700000    -10.26400000      3.35300000
O      4.32200000      4.39900000      8.42100000
H      3.57300000      4.32400000      9.01200000
H      3.96600000      4.20300000      7.55500000
O     13.67800000     -5.08100000      5.94700000
H     13.72000000     -5.32300000      5.02200000
H     13.03800000     -5.68500000      6.32400000
O     -1.78300000    -14.40700000     -4.36800000
H     -1.67000000    -13.47600000     -4.56200000
H     -1.46000000    -14.50700000     -3.47300000
O     14.38000000      5.07500000    -10.73400000
H     13.81400000      4.43500000    -10.30200000
H     13.86500000      5.88200000    -10.74300000
O     -5.65900000      1.06800000     15.04600000
H     -6.35500000      0.74200000     14.47600000
H     -6.08800000      1.72100000     15.59900000
O     -0.60500000    -16.52200000      0.95400000
H      0.23100000    -16.89400000      0.67300000
H     -1.20800000    -17.26400000      0.96100000
O     -9.79400000      9.39400000     -0.50300000
H     -9.52800000     10.11500000      0.06800000
H     -9.07200000      9.30400000     -1.12500000
O     17.39000000     -1.79800000      3.17200000
H     16.91400000     -2.48000000      2.69700000
H     18.26100000     -1.79200000      2.77300000
O     -6.26100000    -12.89300000      2.85100000
H     -5.47900000    -12.69900000      2.33300000
H     -6.67300000    -12.04100000      2.99100000
O      5.53700000     -2.07400000     14.16700000
H      5.75700000     -1.41400000     13.51000000
H      6.37100000     -2.27700000     14.59100000
O     -1.80500000     14.02500000      3.43400000
H     -2.21000000     13.81000000      2.59400000
H     -1.16800000     14.70900000      3.22500000
O    -12.46100000      5.11600000      7.92600000
H    -12.53400000      5.57700000      8.76200000
H    -12.97300000      5.64500000      7.31500000
O      7.29300000     -8.71900000     14.68700000
H      6.93600000     -8.63000000     13.80300000
H      8.17500000     -9.06700000     14.55600000
O     10.89100000     -0.87000000     -1.96000000
H     10.32800000     -0.87100000     -1.18600000
H     11.08100000      0.05600000     -2.11600000
O     -5.53600000     -1.11000000     -3.25200000
H     -5.67600000     -0.48500000     -3.96400000
H     -6.29600000     -1.69100000     -3.29000000
O     -3.48800000      5.85700000     -8.87900000
H     -4.43200000      5.95700000     -9.00100000
H     -3.12800000      6.72300000     -9.07200000
O     -5.79300000     -7.28700000     -3.58100000
H     -6.68500000     -7.60400000     -3.71900000
H     -5.55000000     -7.62300000     -2.71800000
O    -12.35100000      0.70600000      3.05900000
H    -13.17900000      0.29600000      2.81000000
H    -12.55600000      1.63900000      3.12500000
O      8.44700000     -7.71800000     -9.87400000
H      8.74100000     -6.81300000     -9.97600000
H      8.54900000     -7.89900000     -8.94000000
O     -1.25700000      1.77400000    -12.23100000
H     -0.55700000      2.15300000    -12.76300000
H     -2.00400000      2.35600000    -12.36900000
O      5.70800000     14.32400000     -7.59300000
H      6.14400000     15.13400000     -7.85900000
H      5.40600000     14.49700000     -6.70100000
O      0.82400000    -15.81500000     -2.46700000
H      1.09000000    -16.08600000     -3.34600000
H      0.72600000    -16.63400000     -1.98300000
O     11.59900000      1.69100000     -0.36900000
H     11.34900000      1.27200000      0.45500000
H     12.29100000      2.30500000     -0.12400000
O      9.82100000     -7.86200000     -7.28900000
H      9.70700000     -8.74400000     -6.93600000
H     10.62200000     -7.91400000     -7.81000000
O     -7.83000000     -6.52900000     -1.50500000
H     -7.08800000     -5.97100000     -1.73700000
H     -8.30500000     -6.65200000     -2.32700000
O     14.35600000      5.72800000     -6.25600000
H     15.16100000      6.23800000     -6.34500000
H     14.55400000      4.89200000     -6.67900000
O      0.76000000     -5.86800000     14.76600000
H      0.41700000     -5.13700000     14.25200000
H      1.67200000     -5.63100000     14.94000000
O     -3.79000000     -9.12200000     -8.71100000
H     -4.68200000     -8.91900000     -8.99500000
H     -3.86000000     -9.98500000     -8.30300000
O      6.15500000     -1.63600000    -13.09100000
H      6.87400000     -2.26000000    -12.99400000
H      6.01500000     -1.57600000    -14.03600000
O     -4.09200000    -11.48500000      4.13900000
H     -4.57900000    -12.23600000      4.47900000
H     -3.19900000    -11.81000000      4.02600000
O      9.94800000     -5.50300000    -11.74400000
H     10.20100000     -5.70500000    -10.84300000
H     10.77000000     -5.52600000    -12.23400000
O      4.49100000      2.06000000     -7.64100000
H      4.75600000      2.06200000     -8.56100000
H      4.81300000      2.89300000     -7.29700000
O     10.77600000     10.26500000      1.36600000
H      9.86000000     10.52800000      1.27100000
H     11.01300000      9.90900000      0.51000000
O      4.06900000      6.87800000     13.84400000
H      3.78000000      7.64300000     13.34600000
H      4.75200000      7.21300000     14.42400000
O      1.85500000      1.66400000     -8.31600000
H      1.80100000      1.22800000     -9.16600000
H      2.79300000      1.77200000     -8.16100000
O    -10.75700000     -1.87800000     13.81100000
H    -11.50700000     -2.17600000     14.32700000
H    -11.06600000     -1.08200000     13.37700000
O     -5.33300000    -17.54700000      0.29700000
H     -5.88200000    -16.96700000      0.82400000
H     -5.94900000    -18.01100000     -0.27000000
O      7.31100000      7.93100000      4.97500000
H      7.61600000      7.86400000      4.07000000
H      7.10400000      8.85800000      5.08900000
O      4.89800000    -16.50300000     -3.77700000
H      4.34600000    -16.63000000     -3.00600000
H      4.27900000    -16.43000000     -4.50400000
O     11.47000000      6.00100000      1.80800000
H     12.00200000      6.79100000      1.90900000
H     11.89100000      5.35400000      2.37300000
O     -0.75700000      8.81800000      0.17700000
H     -0.78000000      8.27600000      0.96600000
H     -0.80300000      8.19200000     -0.54500000
O      4.56500000     13.02500000     -3.00400000
H      5.04500000     12.26200000     -2.68300000
H      4.89000000     13.75300000     -2.47300000
O     -8.67400000     -0.00500000     14.39700000
H     -9.44500000     -0.55300000     14.24800000
H     -7.93900000     -0.54100000     14.09800000
O      4.28100000      0.45300000    -15.37600000
H      4.15800000      0.38100000    -16.32200000
H      5.16700000      0.12300000    -15.22400000
O     12.26600000     -4.28200000     -4.81000000
H     12.15400000     -4.32000000     -3.86000000
H     12.82400000     -5.03300000     -5.01500000
O     16.69900000      7.47500000     -0.68300000
H     16.70500000      7.45300000     -1.64000000
H     15.92000000      7.98600000     -0.46100000
O     -0.91900000     11.67700000     11.58600000
H     -1.06000000     12.03700000     10.71100000
H     -1.20500000     10.76600000     11.52000000
O     -5.27400000     -1.80600000      0.29400000
H     -5.65400000     -1.01100000     -0.08100000
H     -5.13000000     -2.38000000     -0.45800000
O     16.13800000      4.06500000     -1.87100000
H     16.44500000      4.91300000     -1.55000000
H     16.86700000      3.46800000     -1.70200000
O     -6.76800000     -8.38500000      7.31100000
H     -7.23500000     -8.15500000      6.50700000
H     -7.38000000     -8.16700000      8.01400000
O      7.82900000    -13.95000000      4.37900000
H      7.02800000    -14.18200000      3.91000000
H      7.94200000    -13.01400000      4.21300000
O      9.42600000     -8.72800000      9.93300000
H      9.71600000     -8.05000000     10.54400000
H     10.18600000     -9.30000000      9.83200000
O    -12.44600000     -3.79100000     -0.22200000
H    -12.34600000     -2.90800000      0.13400000
H    -11.75400000     -3.86400000     -0.87900000
O    -13.41700000     -0.38900000     11.27600000
H    -13.16700000     -0.67000000     10.39600000
H    -13.98700000      0.36700000     11.13300000
O      6.93600000     -6.99800000      1.85600000
H      7.11500000     -7.59600000      1.13100000
H      7.23000000     -6.14300000      1.54000000
O    -13.39600000     -2.63000000      5.94600000
H    -12.90500000     -2.80500000      5.14300000
H    -12.74400000     -2.69300000      6.64400000
O     -4.75100000      8.15700000      0.70800000
H     -4.22000000      8.02500000      1.49300000
H     -5.30900000      8.90600000      0.92000000
O     -9.86600000     -0.95200000     11.05400000
H     -9.07000000     -0.67900000     10.59700000
H     -9.67100000     -1.83500000     11.36800000
O      4.86100000      1.48600000     -2.77200000
H      5.61800000      0.95000000     -3.00900000
H      4.17000000      1.20200000     -3.37100000
O     -5.88200000     -4.22900000     11.46900000
H     -6.56200000     -3.68200000     11.86100000
H     -5.62900000     -4.83400000     12.16600000
O    -11.99400000      1.14200000    -11.39900000
H    -12.03900000      1.12800000    -12.35500000
H    -11.06300000      1.04500000    -11.20200000
O     -6.41600000     -9.26400000     -9.84300000
H     -7.01200000     -9.95300000    -10.13600000
H     -6.99000000     -8.58000000     -9.49900000
O     15.35000000      6.88400000      4.33700000
H     14.58300000      7.40400000      4.09800000
H     15.16000000      6.57000000      5.22100000
O     -3.66400000      1.18000000     13.03500000
H     -3.78200000      0.41000000     12.48000000
H     -3.90800000      0.88300000     13.91200000
O     -8.92100000     11.15400000      1.45100000
H     -9.74900000     11.63300000      1.40900000
H     -8.87900000     10.82900000      2.35000000
O      5.19400000      8.03600000    -15.80700000
H      4.86600000      7.20100000    -15.47200000
H      5.78900000      8.34900000    -15.12500000
O    -14.39200000      6.33800000     -0.31600000
H    -15.06300000      6.97600000     -0.56000000
H    -14.87500000      5.52300000     -0.17900000
O      5.30100000      0.84100000     -0.01400000
H      5.11100000     -0.09700000     -0.03100000
H      4.97100000      1.16700000     -0.85100000
O    -11.55500000     -6.01100000     -3.59100000
H    -10.77400000     -6.52900000     -3.78800000
H    -12.06200000     -6.56100000     -2.99400000
O    -13.32300000      3.89200000     -5.05100000
H    -12.85200000      3.53100000     -4.30000000
H    -13.66800000      4.72900000     -4.73800000
O      5.41700000      5.39200000      4.89700000
H      4.96600000      5.78900000      4.15100000
H      5.81300000      6.13100000      5.35800000
O     -5.79000000      6.09100000      7.31000000
H     -5.11100000      5.59800000      7.77100000
H     -6.34500000      6.44200000      8.00600000
O      9.31600000     -3.24900000      4.82700000
H      8.58100000     -3.03600000      5.40100000
H     10.09000000     -3.15400000      5.38300000
O     10.65500000     10.38900000     -6.01200000
H     10.04600000     11.11400000     -5.87700000
H     10.09800000      9.61200000     -6.05300000
O      1.36700000     -1.20200000     -9.37500000
H      2.20700000     -1.18500000     -9.83300000
H      0.74400000     -0.83700000    -10.00300000
O      6.60300000    -12.53800000     10.38100000
H      6.48200000    -12.55500000      9.43200000
H      6.32600000    -11.66000000     10.64200000
O     -5.19800000     -8.24900000     -1.07600000
H     -4.82100000     -7.49400000     -0.62500000
H     -4.44000000     -8.74400000     -1.38800000
O      1.75100000    -12.10600000     -6.43700000
H      1.94700000    -11.79300000     -7.32000000
H      1.48800000    -13.01800000     -6.55900000
O      3.99900000      4.11100000    -10.64900000
H      3.27500000      4.54900000    -11.09600000
H      4.21300000      4.68900000     -9.91600000
O    -11.70300000      7.20700000     -5.61600000
H    -10.80700000      7.54000000     -5.56800000
H    -12.05900000      7.34900000     -4.73900000
O      9.33800000     -0.40100000      0.94300000
H      8.69300000      0.30400000      0.98900000
H      8.83200000     -1.19900000      1.09500000
O     -2.12500000      2.60500000      5.10600000
H     -1.77200000      1.79200000      4.74400000
H     -2.94700000      2.34600000      5.52200000
O     12.37100000     -7.33600000      9.81300000
H     12.79600000     -6.57300000     10.20400000
H     12.46100000     -8.02400000     10.47200000
O      2.14100000     -4.50900000      9.04600000
H      1.52900000     -4.96700000      8.47000000
H      1.97900000     -3.58000000      8.87900000
O     -7.83200000     14.16400000     -2.63400000
H     -7.34100000     14.92700000     -2.32900000
H     -8.69200000     14.25300000     -2.22200000
O     11.49400000     -3.10500000      6.43100000
H     11.35700000     -2.62200000      7.24600000
H     12.34200000     -2.79800000      6.11000000
O      3.87300000     14.68200000      0.42200000
H      3.45100000     14.81600000     -0.42700000
H      3.17300000     14.81300000      1.06100000
O      3.56500000     -4.94200000     15.71700000
H      3.46100000     -4.06500000     15.34800000
H      4.39600000     -5.25500000     15.36100000
O      3.84200000    -12.45300000      2.44900000
H      3.67400000    -13.17800000      3.05100000
H      2.99400000    -12.01900000      2.35500000
O      5.52100000     -4.14400000      3.48800000
H      5.58200000     -5.02300000      3.11500000
H      5.70200000     -4.26600000      4.42000000
O    -15.49800000      8.23200000     -5.07500000
H    -15.39200000      8.66700000     -4.22900000
H    -15.07900000      7.37900000     -4.96000000
O      8.90700000     -0.05900000      8.91900000
H      9.13300000     -0.28900000      8.01800000
H      7.99600000      0.23000000      8.87000000
O    -12.15400000     -6.63000000     -6.77000000
H    -12.71900000     -7.09200000     -6.15100000
H    -12.50800000     -5.74100000     -6.80100000
O      0.79400000     -2.01100000      8.12000000
H      1.48400000     -1.37200000      7.94000000
H      0.09000000     -1.77800000      7.51400000
O      2.63600000     -1.70100000     17.91000000
H      2.73300000     -1.81300000     16.96400000
H      3.40700000     -1.19800000     18.17200000
O     -7.45900000    -14.78800000      4.47200000
H     -8.24100000    -14.41700000      4.88100000
H     -6.94000000    -14.02600000      4.21300000
O     14.80600000     -3.05700000     -1.87500000
H     15.21400000     -3.82500000     -2.27400000
H     14.38500000     -2.60300000     -2.60500000
O      4.05500000     -6.26700000      8.23200000
H      3.42600000     -5.60500000      8.52000000
H      3.51500000     -6.96500000      7.86000000
O     -1.35700000      5.24300000    -13.92200000
H     -1.47600000      4.42500000    -14.40600000
H     -1.52700000      5.93000000    -14.56700000
O     -8.54300000      9.49000000     11.25000000
H     -9.37800000      9.04300000     11.11200000
H     -8.21600000      9.13700000     12.07700000
O     -5.03200000      9.19700000     11.79100000
H     -4.29400000      9.73800000     12.07500000
H     -5.61300000      9.16700000     12.55200000
O      7.70300000     -8.80700000     -4.49400000
H      7.92900000     -9.59800000     -4.98400000
H      7.20200000     -9.12500000     -3.74300000
O     17.18500000      2.24600000      3.23600000
H     17.05800000      3.16000000      3.49100000
H     17.84900000      2.27800000      2.54800000
O     -3.50600000     -4.87500000      4.30800000
H     -3.02800000     -4.82700000      5.13600000
H     -2.86000000     -4.63600000      3.64400000
O      6.26200000     -7.01500000      9.74500000
H      5.57600000     -6.77600000      9.12200000
H      7.07800000     -6.77100000      9.30700000
O     -7.15800000    -13.44700000     -5.30100000
H     -7.28700000    -14.06900000     -6.01700000
H     -6.25500000    -13.14600000     -5.40500000
O    -10.15900000    -10.59600000     -3.45900000
H     -9.45600000    -10.35700000     -2.85600000
H     -9.71600000    -11.04400000     -4.17900000
O      3.17600000     -9.24800000      0.79700000
H      3.80900000     -9.09400000      1.49800000
H      2.36100000     -9.45900000      1.25200000
O     -8.73400000    -10.81700000      5.18300000
H     -7.96700000    -10.46700000      4.73100000
H     -8.38800000    -11.52300000      5.73000000
O     -7.87800000    -12.59300000      9.36900000
H     -8.35800000    -12.36200000     10.16300000
H     -7.02500000    -12.89400000      9.68300000
O     10.53400000      2.31300000    -11.02600000
H     10.11300000      3.08600000    -11.40100000
H     11.31900000      2.65200000    -10.59500000
O     -3.28300000      7.72800000      3.09300000
H     -3.78000000      7.06100000      3.56700000
H     -3.39600000      8.52500000      3.61100000
O     -7.22800000    -15.76400000      1.23000000
H     -7.31800000    -15.08200000      1.89600000
H     -6.98700000    -15.29000000      0.43400000
O      9.28600000     -3.74500000     -5.60100000
H      9.17200000     -4.69400000     -5.54600000
H     10.12500000     -3.58000000     -5.17100000
O      1.93900000      9.82900000     14.71700000
H      2.49600000     10.31800000     14.11100000
H      1.51300000      9.16900000     14.17000000
O     -7.90000000    -10.66900000     12.78200000
H     -8.33600000     -9.87700000     12.46600000
H     -7.85500000    -10.55500000     13.73100000
O     -3.55000000     -4.06200000     -8.30000000
H     -4.34400000     -4.32500000     -8.76600000
H     -2.89300000     -4.70600000     -8.56200000
O     -7.31200000     -9.14300000     -4.93200000
H     -6.87500000     -9.75800000     -4.34300000
H     -7.47800000     -9.64900000     -5.72700000
O      9.07900000      6.18700000      0.31300000
H      9.80300000      5.93300000      0.88600000
H      9.49900000      6.65300000     -0.41100000
O      2.81000000    -16.83600000     -5.84400000
H      2.70800000    -17.77000000     -5.66100000
H      1.92200000    -16.48300000     -5.79200000
O      8.92400000      9.14500000     11.12600000
H      9.57200000      8.57600000     11.54100000
H      9.39300000      9.55100000     10.39700000
O    -10.48800000     -2.30800000     -5.29300000
H    -10.40400000     -2.70100000     -6.16100000
H    -11.38800000     -1.98400000     -5.26200000
O     13.55400000      8.19800000     -3.20600000
H     13.49300000      7.76700000     -2.35300000
H     13.33000000      9.11100000     -3.02900000
O     13.02000000      4.43700000      3.25200000
H     13.19400000      4.69100000      4.15800000
H     12.74200000      3.52300000      3.30800000
O     -1.86700000     -7.43800000      3.93400000
H     -1.80700000     -6.49700000      4.09800000
H     -2.76900000     -7.66500000      4.16100000
O      5.81300000      7.36100000      7.08600000
H      6.61000000      7.66800000      6.65600000
H      6.08500000      7.16200000      7.98200000
O     10.35700000    -10.85500000      0.54300000
H      9.54300000    -11.28200000      0.81100000
H     10.10900000     -9.94500000      0.38300000
O     -9.80900000      2.46700000      9.81800000
H     -9.46500000      2.24400000      8.95300000
H     -9.28200000      1.94900000     10.42600000
O     -6.82200000      5.35800000     -9.92000000
H     -6.28100000      5.61700000    -10.66600000
H     -7.33900000      6.13800000     -9.71700000
O     -2.36900000     13.21900000     -1.83700000
H     -3.02700000     12.52600000     -1.89700000
H     -1.55000000     12.79300000     -2.09100000
O     14.64000000     -0.06700000      1.30900000
H     14.03100000      0.67000000      1.35000000
H     14.85200000     -0.25400000      2.22300000
O      1.78400000    -17.74400000     -0.20300000
H      2.04500000    -18.46000000      0.37600000
H      2.58800000    -17.50300000     -0.66300000
O      1.67400000     -4.72800000     -0.81800000
H      2.47500000     -5.03700000     -1.24000000
H      1.54600000     -3.84500000     -1.16400000
O     -7.93700000    -10.52200000     -7.49900000
H     -8.61400000     -9.88600000     -7.73300000
H     -7.17000000    -10.25200000     -8.00300000
O      0.90400000      5.24000000     -5.14500000
H      0.35200000      4.72100000     -4.56000000
H      0.85600000      4.78500000     -5.98600000
O      8.33600000      4.76600000      9.23400000
H      8.25600000      4.94500000      8.29700000
H      9.27900000      4.71100000      9.38700000
O    -10.05800000      0.88500000     -6.33000000
H     -9.65700000      1.73200000     -6.13600000
H     -9.32900000      0.33300000     -6.61100000
O    -11.32000000     -8.16500000      6.41300000
H    -11.08700000     -8.87500000      7.01200000
H    -10.52800000     -8.02000000      5.89600000
O      5.98700000      6.50200000     -1.78700000
H      5.24300000      6.99600000     -1.44000000
H      5.61100000      5.66600000     -2.06300000
O      7.46900000     -9.38800000     11.88200000
H      8.04300000     -9.25700000     11.12700000
H      6.58900000     -9.44100000     11.50800000
O     10.96600000     -6.20000000     -9.41500000
H     11.88000000     -6.48500000     -9.41100000
H     10.98100000     -5.34200000     -8.99100000
O      5.92000000     -8.15900000    -11.04100000
H      6.83000000     -8.11800000    -10.74800000
H      5.42700000     -7.69800000    -10.36100000
O      0.87100000    -14.92900000      2.50400000
H      0.40000000    -14.87000000      3.33500000
H      0.33700000    -15.51400000      1.96700000
O     10.49500000     10.45100000      9.18900000
H     11.01600000     10.45800000      8.38600000
H     10.85300000     11.16700000      9.71300000
O      5.66200000      2.04000000      2.37900000
H      5.55300000      1.68600000      1.49600000
H      6.13800000      2.86100000      2.25000000
O     18.54900000     -2.63000000     -0.86300000
H     18.58900000     -3.58500000     -0.90700000
H     17.67500000     -2.44200000     -0.52200000
O     -6.98800000      8.63900000    -13.03700000
H     -7.43600000      8.14900000    -12.34700000
H     -6.06500000      8.40800000    -12.93400000
O      2.40300000      0.86900000     -3.99300000
H      1.84600000      0.52300000     -4.69000000
H      2.31200000      1.81900000     -4.06300000
O      6.02100000    -14.97700000      2.77800000
H      6.24900000    -14.82700000      1.86100000
H      5.07200000    -15.10200000      2.77100000
O     12.87400000    -10.48500000     -3.68300000
H     12.21200000    -10.72600000     -3.03500000
H     12.43300000     -9.85600000     -4.25400000
O      2.71500000     -1.76900000     -2.73500000
H      2.55400000     -0.82800000     -2.66200000
H      3.05700000     -1.88500000     -3.62100000
O     -3.97300000     -4.03900000     -1.33300000
H     -3.29700000     -4.17000000     -1.99800000
H     -4.79000000     -3.98700000     -1.82900000
O      2.64200000      0.12700000     13.57800000
H      3.50700000      0.48200000     13.78500000
H      2.26200000     -0.09000000     14.42900000
O      3.79200000     -8.90500000     14.28400000
H      2.94200000     -8.61100000     13.95600000
H      4.42000000     -8.29100000     13.90300000
O     -8.17900000    -11.24400000    -10.41700000
H     -7.95200000    -11.92100000    -11.05400000
H     -9.11400000    -11.09000000    -10.55300000
O      1.31600000     14.73200000      1.87600000
H      1.53200000     13.80000000      1.85400000
H      1.45700000     14.98900000      2.78800000
O      5.99900000     -2.95700000    -15.71600000
H      6.21300000     -3.63500000    -16.35700000
H      5.04300000     -2.94000000    -15.69600000
O      2.27800000     -5.55200000     11.63000000
H      1.89500000     -6.42800000     11.59300000
H      2.19600000     -5.21700000     10.73700000
O     10.57500000      4.97100000     -7.34400000
H     10.88000000      4.07400000     -7.48100000
H     10.23900000      5.24300000     -8.19800000
O     15.70500000     -9.01200000      0.55800000
H     14.98100000     -8.62400000      1.05000000
H     15.29500000     -9.37300000     -0.22800000
O      0.94500000      3.36400000    -13.00700000
H      0.93500000      3.54100000    -12.06600000
H      1.66500000      2.74400000    -13.12600000
O      0.75400000     -9.22600000     -5.80600000
H      1.18600000    -10.02500000     -6.10900000
H     -0.13100000     -9.28100000     -6.16600000
O    -17.38900000     -2.06300000      3.51700000
H    -16.80600000     -2.54800000      2.93300000
H    -17.82200000     -2.73900000      4.03900000
O     -1.38200000    -11.07800000    -12.23400000
H     -0.52100000    -11.19000000    -12.63800000
H     -1.20300000    -10.61900000    -11.41300000
O      8.39600000     12.08500000      1.98900000
H      7.48300000     12.17200000      2.26500000
H      8.36800000     12.17600000      1.03700000
O     -5.40000000      4.83100000     11.46300000
H     -5.09000000      4.97600000     12.35700000
H     -6.24200000      5.28400000     11.42500000
O      7.27300000     -1.87100000      6.52800000
H      7.25300000     -1.87500000      7.48500000
H      7.71100000     -1.05000000      6.30200000
O     -8.27900000     -4.74600000    -14.80100000
H     -8.24000000     -4.77400000    -15.75700000
H     -7.56200000     -4.16400000    -14.55000000
O      3.74300000      5.25200000     -7.93900000
H      3.88600000      5.49000000     -7.02300000
H      2.87100000      4.85700000     -7.95000000
O      5.77900000      7.05100000    -12.24800000
H      5.97400000      7.90400000    -12.63600000
H      5.74100000      7.21900000    -11.30600000
O      3.41300000    -15.65600000      2.53000000
H      3.65300000    -16.17400000      3.29800000
H      2.49200000    -15.43200000      2.67000000
O     16.23500000     -1.48800000     -0.07300000
H     15.65300000     -1.83300000     -0.75000000
H     15.65500000     -1.00800000      0.51900000
O     -7.40900000     -0.02200000     10.51000000
H     -7.00200000      0.77900000     10.83800000
H     -6.83500000     -0.31000000      9.80100000
O     -7.63800000     -1.74700000    -14.86400000
H     -7.07400000     -1.03800000    -15.17400000
H     -8.43200000     -1.30700000    -14.56200000
O      0.99600000    -10.50000000      8.05800000
H      0.10000000    -10.79000000      7.88500000
H      1.44400000    -11.28400000      8.37500000
O     -6.18000000    -14.16300000     -1.00300000
H     -5.84500000    -13.53100000     -0.36600000
H     -5.47800000    -14.24700000     -1.64800000
O    -13.05500000    -11.10700000      1.04300000
H    -13.94700000    -11.00900000      1.37700000
H    -13.15400000    -11.10700000      0.09100000
O     12.88100000      2.99200000     -9.41200000
H     13.36100000      2.28300000     -9.84100000
H     13.01600000      2.84200000     -8.47700000
O      6.61900000     -7.89400000      6.76100000
H      6.83200000     -8.28800000      5.91400000
H      6.60200000     -6.95300000      6.58900000
O     -6.45600000      8.85700000      4.24000000
H     -6.74900000      7.95700000      4.09400000
H     -6.29300000      8.90500000      5.18200000
O      2.20000000     16.50900000     -6.26100000
H      2.84900000     16.72700000     -5.59200000
H      1.38500000     16.38900000     -5.77400000
O     -0.08600000     13.63500000      7.10800000
H     -0.14400000     14.58400000      7.21700000
H      0.77300000     13.40600000      7.46200000
O    -10.04900000      1.32300000      1.55600000
H    -10.95300000      1.00900000      1.52400000
H     -9.58900000      0.79400000      0.90400000
O      4.66200000    -15.55400000      7.16900000
H      5.59200000    -15.52100000      6.94500000
H      4.64800000    -15.66300000      8.11900000
O    -11.85900000     -1.02500000      0.45300000
H    -12.52600000     -0.64000000      1.02200000
H    -11.41800000     -1.67100000      1.00600000
O      2.09700000     14.13600000     -7.09500000
H      2.30100000     14.11200000     -8.03000000
H      2.06500000     15.06800000     -6.88000000
O      0.73700000     -3.60500000    -15.88400000
H      0.17300000     -3.16800000    -16.52200000
H      0.21400000     -4.34100000    -15.56700000
O    -12.68400000      8.75600000     -7.95800000
H    -13.59200000      8.51700000     -8.14700000
H    -12.22900000      7.91900000     -7.87100000
O     10.00900000     -6.16700000     -1.55300000
H     10.39700000     -5.34700000     -1.86000000
H      9.09300000     -6.11400000     -1.82500000
O     -3.42400000    -16.25800000     -5.41700000
H     -2.92100000    -15.59400000     -4.94600000
H     -2.77400000    -16.91000000     -5.68000000
O     -6.74800000      2.47400000     11.68400000
H     -6.21200000      3.09400000     11.18800000
H     -6.87300000      2.89300000     12.53500000
O      4.36100000     11.12000000      5.88100000
H      5.22100000     10.71300000      5.77900000
H      4.54500000     12.05700000      5.94500000
O      9.94600000     12.38200000      4.51000000
H      9.39600000     11.99200000      3.83000000
H      9.36200000     12.48500000      5.26100000
O     -5.33100000     14.26500000      8.41200000
H     -5.88200000     14.10900000      7.64400000
H     -4.53900000     14.67000000      8.06000000
O     14.59300000     -9.64500000     -1.93900000
H     14.03000000    -10.17400000     -2.50400000
H     14.32000000     -8.74200000     -2.10600000
O     16.14100000      0.14000000      4.45200000
H     16.51800000      0.85900000      3.94700000
H     16.41500000     -0.65000000      3.98600000
O     -5.39600000     -5.33800000     -6.20500000
H     -4.80400000     -5.81600000     -5.62400000
H     -4.95200000     -5.33900000     -7.05200000
O     14.24900000      1.38900000      5.77100000
H     13.54500000      0.78500000      6.00400000
H     14.93100000      0.82900000      5.40000000
O    -13.27300000     -4.41300000      3.23000000
H    -12.55000000     -4.95000000      3.55600000
H    -12.86900000     -3.57200000      3.01600000
O     -0.92900000    -11.88700000      4.01200000
H     -0.39200000    -12.51500000      4.49400000
H     -0.76300000    -12.08600000      3.09100000
O     -4.01500000     10.80500000     -1.34200000
H     -4.79200000     11.31900000     -1.12100000
H     -3.59900000     10.62600000     -0.49900000
O      7.19500000      0.31900000    -15.63100000
H      7.68800000     -0.19600000    -16.27100000
H      6.97000000      1.12500000    -16.09500000
O      4.31400000    -16.98500000     -0.89700000
H      4.93900000    -17.58800000     -0.49500000
H      4.08800000    -16.37200000     -0.19800000
O     -2.59500000     -1.48300000     -8.14100000
H     -2.84500000     -1.18400000     -7.26700000
H     -2.96500000     -2.36300000     -8.20800000
O     -7.65200000     10.88900000     -6.50400000
H     -8.45000000     10.38000000     -6.64800000
H     -7.50000000     10.83300000     -5.56100000
O     -8.18100000    -13.96300000     -2.83300000
H     -7.80600000    -13.64200000     -3.65300000
H     -7.50800000    -13.78300000     -2.17600000
O     -4.45400000      6.07600000     -0.84600000
H     -4.51700000      6.72600000     -0.14700000
H     -5.22900000      5.52600000     -0.73200000
O     -2.96800000     11.48300000     13.34900000
H     -2.63700000     10.94500000     14.06800000
H     -2.19700000     11.66700000     12.81300000
O     -5.16100000     -5.82200000     -9.36100000
H     -6.06000000     -6.13200000     -9.25100000
H     -4.77100000     -6.43600000     -9.98300000
O     15.45700000     -3.43500000     -9.55000000
H     14.92800000     -3.51500000     -8.75600000
H     16.00000000     -4.22300000     -9.55600000
O      6.21900000     14.78500000     -4.76400000
H      5.76700000     14.76100000     -3.92100000
H      7.09600000     14.45100000     -4.57600000
O      5.51800000     13.29500000     11.27000000
H      6.35900000     12.91100000     11.51700000
H      5.32100000     12.91100000     10.41500000
O     -6.81100000      7.37600000      9.90200000
H     -7.55900000      7.03900000     10.39600000
H     -6.46000000      8.07800000     10.45000000
O     -4.86300000      1.90700000      5.49500000
H     -5.55500000      2.43400000      5.09500000
H     -5.14000000      1.00200000      5.35400000
O     -8.12600000     -8.43100000      2.38700000
H     -8.18200000     -7.47600000      2.40600000
H     -8.95400000     -8.72700000      2.76500000
O     -3.08600000      8.26500000     -7.53900000
H     -3.46400000      7.86300000     -6.75600000
H     -3.53700000      9.10500000     -7.61800000
O      7.00900000      7.45500000      9.81000000
H      7.54200000      8.17800000     10.13900000
H      7.12600000      6.75800000     10.45500000
O     -2.84800000     -0.38800000     10.90400000
H     -3.07200000      0.45200000     10.50200000
H     -1.95700000     -0.56700000     10.60400000
O      8.90500000     -1.16500000     -6.07700000
H      8.91700000     -2.12200000     -6.06800000
H      9.81100000     -0.91300000     -5.89700000
O    -15.68000000     -3.66100000      1.93300000
H    -15.70800000     -3.61400000      0.97700000
H    -14.94400000     -4.24300000      2.12200000
O      4.43600000     10.66400000     -9.70900000
H      5.16900000     11.11400000     -9.29000000
H      3.90100000     11.36700000    -10.07700000
O     -3.65000000      9.17200000      9.11500000
H     -3.89900000      8.65900000      9.88400000
H     -3.71000000     10.08200000      9.40500000
O     -8.41400000     -7.80900000      9.83300000
H     -8.80700000     -8.05200000     10.67200000
H     -8.02900000     -6.94700000      9.99100000
O      0.67400000     10.41900000    -11.68400000
H      1.08900000     10.95100000    -12.36300000
H      1.00800000     10.77900000    -10.86200000
O      5.20900000      1.00900000     14.16800000
H      5.72600000      0.86800000     13.37500000
H      5.81400000      0.82200000     14.88500000
O      7.73500000     -1.49300000     11.13200000
H      7.13000000     -2.07300000     10.67000000
H      8.26500000     -1.09900000     10.44000000
O     12.92900000      1.67300000      2.76300000
H     12.95600000      1.76900000      3.71500000
H     12.53000000      0.81500000      2.62000000
O      9.22100000      2.98300000      0.27600000
H      9.91300000      2.84600000     -0.37100000
H      8.66800000      3.66400000     -0.10600000
O     10.91300000      0.08800000      5.34500000
H      9.96900000      0.19400000      5.46200000
H     11.25300000      0.98300000      5.32100000
O     -1.25800000    -12.37500000     -2.59300000
H     -0.40300000    -12.05700000     -2.30200000
H     -1.33100000    -12.07200000     -3.49800000
O     -8.84700000      1.57500000     -2.74400000
H     -8.91300000      2.33500000     -3.32200000
H     -9.74600000      1.25500000     -2.66600000
O    -13.08400000      2.18200000      0.48300000
H    -13.74200000      2.85900000      0.32400000
H    -13.59000000      1.37800000      0.59500000
O      9.93400000     13.01300000     -5.30700000
H      9.61600000     12.75500000     -4.44200000
H     10.72000000     13.53000000     -5.12800000
O     -6.39600000     -1.83200000     -9.11200000
H     -5.90100000     -1.22800000     -9.66600000
H     -6.62900000     -2.55400000     -9.69500000
O      7.13300000      5.26500000     -9.24200000
H      6.65400000      5.97900000     -8.82100000
H      6.94100000      4.49700000     -8.70300000
O     13.51100000      3.72600000      0.47600000
H     13.87300000      4.51800000      0.07800000
H     13.59800000      3.87000000      1.41800000
O    -15.28800000     -0.21900000     -8.34800000
H    -15.48000000      0.67700000     -8.62200000
H    -15.75400000     -0.32200000     -7.51900000
O      6.50200000      9.25200000    -13.65700000
H      7.03000000      9.68300000    -14.33000000
H      5.99700000      9.96100000    -13.25800000
O      0.83900000    -14.53100000     -7.18400000
H      0.85600000    -15.40500000     -7.57300000
H      0.24100000    -14.03300000     -7.74200000
O     -2.16600000     -5.17800000    -11.93600000
H     -2.42300000     -5.36000000    -11.03200000
H     -1.49000000     -5.82800000    -12.12800000
O     -5.72000000     12.90400000     -4.15100000
H     -6.39300000     13.48100000     -3.79100000
H     -6.15200000     12.05400000     -4.23400000
O    -16.70600000      4.88200000      1.68800000
H    -17.59600000      4.72300000      1.37500000
H    -16.15200000      4.35400000      1.11200000
O     -6.98600000     -3.27500000    -12.38200000
H     -7.25500000     -2.57300000    -12.97500000
H     -6.03000000     -3.22800000    -12.37400000
O     -7.12800000      8.96800000     13.71700000
H     -7.33600000      8.28100000     14.35100000
H     -7.53800000      9.75600000     14.07500000
O     -0.43400000     -7.29600000    -15.96200000
H     -0.32700000     -6.63200000    -15.28100000
H     -0.23700000     -8.12300000    -15.52200000
O     -2.36800000      7.78600000      7.11800000
H     -2.87900000      8.07600000      7.87300000
H     -2.81800000      8.16700000      6.36400000
O     11.73900000      4.76000000     -1.59600000
H     12.49300000      5.06100000     -2.10400000
H     12.11100000      4.17100000     -0.94000000
O     -9.98200000     13.63200000     -6.52200000
H    -10.01400000     12.97200000     -5.82800000
H    -10.24300000     14.44500000     -6.09000000
O    -12.38500000     11.51800000      3.43300000
H    -11.62400000     12.05800000      3.64700000
H    -12.74000000     11.25700000      4.28200000
O      9.65200000    -10.31000000     -6.31300000
H      8.91400000    -10.90200000     -6.46100000
H     10.16000000    -10.72800000     -5.61800000
O     -9.93700000     12.43500000      4.32300000
H     -9.13900000     11.92900000      4.47300000
H    -10.16700000     12.78100000      5.18500000
O      6.04000000     14.47100000     -1.36200000
H      6.97300000     14.38600000     -1.16400000
H      5.59900000     14.18300000     -0.56300000
O      0.07900000     -9.64800000    -14.50700000
H     -0.16400000    -10.34600000    -15.11500000
H      0.81200000    -10.00900000    -14.00800000
O     -7.49700000     10.97400000     -3.84400000
H     -7.42800000     10.34800000     -3.12300000
H     -8.05900000     11.67000000     -3.50400000
O      0.32600000     13.08900000     -9.96300000
H     -0.16800000     12.43300000     -9.47000000
H      0.33600000     13.85800000     -9.39300000
O     11.20700000      7.39200000      5.97700000
H     11.43200000      7.16300000      6.87900000
H     10.88500000      8.29100000      6.03100000
O      5.58200000     12.20500000      2.67000000
H      5.59700000     12.68300000      3.49900000
H      4.70700000     12.36700000      2.31600000
O      3.11500000      7.66400000      7.84800000
H      3.79200000      7.31600000      7.26900000
H      3.04000000      8.58600000      7.60300000
O      6.98500000    -15.35500000     -2.61300000
H      6.17300000    -15.77100000     -2.90500000
H      7.45300000    -15.15000000     -3.42200000
O     -0.70600000      8.05600000      3.26900000
H     -1.62500000      7.93400000      3.03000000
H     -0.53600000      7.37800000      3.92300000
O     -2.12000000      0.49400000    -17.06900000
H     -2.38300000     -0.42700000    -17.05700000
H     -1.30200000      0.51600000    -16.57200000
O      8.20200000     -7.77800000      4.39400000
H      7.89500000     -7.33700000      3.60100000
H      8.75700000     -7.13100000      4.82800000
O    -12.17000000     -6.72800000      2.22000000
H    -11.46300000     -6.53200000      2.83500000
H    -12.04500000     -6.10400000      1.50500000
O     12.86000000     -0.04900000    -10.42200000
H     13.28100000      0.37100000     -9.67200000
H     12.09600000     -0.49100000    -10.05100000
O     -0.25000000     16.05100000     -5.23900000
H     -0.61400000     15.30300000     -5.71200000
H     -0.96600000     16.68600000     -5.20700000
O     -5.98900000     16.96000000     -4.39000000
H     -5.74200000     17.87300000     -4.53500000
H     -5.17700000     16.53100000     -4.12000000
O      8.69900000     11.65600000     -0.63200000
H      8.34300000     10.76800000     -0.65700000
H      9.44900000     11.63000000     -1.22600000
O      9.67900000     -5.82300000     10.78000000
H     10.46900000     -5.57100000     10.30200000
H     10.00200000     -6.16700000     11.61200000
O     -4.57500000     13.69200000     -6.97100000
H     -4.57200000     13.41100000     -6.05600000
H     -5.48900000     13.61200000     -7.24300000
O     -4.39600000    -16.97600000     -2.18100000
H     -3.53000000    -17.37000000     -2.28800000
H     -4.47100000    -16.81500000     -1.24100000
O      7.81900000      1.69200000     -8.29400000
H      7.01600000      1.91000000     -8.76700000
H      7.68300000      2.04600000     -7.41500000
O    -14.47200000     -0.29400000      1.59200000
H    -15.09900000     -0.45700000      0.88700000
H    -14.71100000     -0.92100000      2.27500000
O      0.92400000    -15.06400000      7.72900000
H      0.18100000    -14.46000000      7.71000000
H      1.39100000    -14.84400000      8.53500000
O    -12.90900000     -1.83300000     -9.06900000
H    -13.86300000     -1.81400000     -9.00200000
H    -12.63200000     -0.95600000     -8.80300000
O     16.27700000     -4.86100000      1.61600000
H     16.65600000     -4.94600000      0.74100000
H     16.34900000     -5.73800000      1.99400000
O     -6.97900000     15.77200000      1.11400000
H     -6.32200000     15.08700000      1.24000000
H     -6.85300000     16.06100000      0.21000000
O     -6.58200000     -1.49200000     13.99600000
H     -6.30900000     -1.77500000     14.86900000
H     -5.83700000     -1.70200000     13.43300000
O     -8.17200000      7.68600000     -5.97400000
H     -8.54100000      7.57300000     -5.09900000
H     -8.47000000      8.55300000     -6.25000000
O    -18.17800000     -1.44900000     -0.02300000
H    -18.67300000     -1.43400000     -0.84200000
H    -17.45500000     -2.05400000     -0.19100000
O     15.46500000      3.21000000      7.45700000
H     15.23600000      4.09500000      7.17100000
H     15.08000000      2.63800000      6.79300000
O      1.25300000      6.62400000      9.71500000
H      1.87300000      7.06600000      9.13500000
H      0.73800000      7.33300000     10.10000000
O      7.84500000    -10.70200000      3.66100000
H      8.41400000     -9.97400000      3.90800000
H      7.31000000    -10.35700000      2.94600000
O     -6.58600000      8.92700000     -1.94800000
H     -5.83600000      9.19100000     -1.41500000
H     -6.76200000      8.02500000     -1.68400000
O     -9.86500000     -8.39600000    -12.07100000
H     -9.64000000     -7.55000000    -11.68500000
H    -10.66500000     -8.22800000    -12.56800000
O     11.24200000     -1.10500000     -5.18100000
H     12.00300000     -0.88100000     -4.64500000
H     11.39300000     -2.01300000     -5.44400000
O     -3.68700000     -5.92300000      0.56800000
H     -3.93100000     -5.22900000     -0.04500000
H     -2.73200000     -5.96500000      0.51300000
O      9.57300000      4.10400000      3.14600000
H     10.46400000      4.26400000      2.83200000
H      9.05800000      3.97700000      2.34900000
O     -1.04000000      4.65800000      0.68900000
H     -0.23700000      5.01500000      1.06900000
H     -1.57900000      4.42500000      1.44400000
O     13.54200000      4.32600000      9.16900000
H     14.33000000      3.83900000      8.92900000
H     13.84700000      4.97600000      9.80200000
O     10.39600000      2.85600000     -3.31500000
H     10.66800000      3.59000000     -2.76400000
H     11.17500000      2.63800000     -3.82600000
O      1.89600000     -7.78100000      7.63500000
H      1.24800000     -7.70700000      8.33600000
H      2.01500000     -8.72400000      7.51900000
O     -6.24600000     -4.60500000     -2.92200000
H     -6.18200000     -5.25900000     -3.61800000
H     -6.81100000     -3.92300000     -3.28500000
O     -4.02700000    -11.25500000     -7.20600000
H     -4.69200000    -11.81900000     -7.60200000
H     -4.17500000    -11.33500000     -6.26400000
O     -0.65800000      1.35800000     -7.02700000
H      0.18400000      1.67500000     -7.35200000
H     -0.52400000      0.41900000     -6.89200000
O      7.80500000     -5.09400000      8.47200000
H      8.44500000     -5.46000000      7.86200000
H      8.32000000     -4.84600000      9.23900000
O     -0.38300000    -12.88000000      1.02000000
H     -1.29300000    -13.17700000      1.00700000
H      0.11700000    -13.65200000      1.28600000
O     -3.53500000     -1.85200000      8.40100000
H     -3.90200000     -2.71000000      8.61700000
H     -3.51700000     -1.38300000      9.23500000
O      4.22500000     11.63000000      9.27000000
H      3.41200000     11.26600000      9.62000000
H      4.78900000     10.86900000      9.13200000
O     -2.64500000     12.08000000      5.79300000
H     -2.15500000     12.72800000      5.28600000
H     -2.33600000     12.19400000      6.69100000
O     -9.91500000     -5.24700000    -10.62000000
H     -9.16300000     -5.20200000    -11.21100000
H    -10.58600000     -4.71400000    -11.04600000
O      3.65700000      5.48800000     -5.15800000
H      3.92900000      5.01600000     -4.37100000
H      2.70000000      5.44400000     -5.14500000
O     10.95600000      7.05700000     11.47000000
H     11.66200000      6.46800000     11.20300000
H     10.46500000      6.56100000     12.12500000
O     -3.44600000      9.61900000      5.25500000
H     -3.10300000     10.50300000      5.38400000
H     -4.24900000      9.59500000      5.77600000
O     13.60900000     -4.02900000     -7.61800000
H     13.38500000     -4.90100000     -7.29300000
H     12.76400000     -3.61100000     -7.78500000
O    -10.56800000     -9.49400000      3.43900000
H    -11.32900000     -9.71500000      3.97500000
H     -9.81700000     -9.77100000      3.96400000
O      6.35000000    -12.70200000      7.72300000
H      6.24200000    -12.30000000      6.86100000
H      6.78800000    -13.53500000      7.54500000
O     -0.01800000     -5.23500000     -5.30200000
H      0.12100000     -5.72500000     -6.11200000
H      0.77400000     -5.39000000     -4.78900000
O     -3.53400000     -8.36100000     15.51800000
H     -2.59500000     -8.52900000     15.44200000
H     -3.91000000     -8.74900000     14.72700000
O     13.47500000     11.73800000     -0.85600000
H     12.75500000     11.58800000     -1.46800000
H     13.43800000     12.67600000     -0.66800000
O      6.30800000    -10.51300000      1.43500000
H      6.57200000    -11.29200000      0.94600000
H      5.45700000    -10.74200000      1.81000000
O     -8.51000000      2.72400000    -15.83200000
H     -7.90700000      3.39300000    -15.50800000
H     -9.06000000      3.18400000    -16.46600000
O     -2.03100000    -14.65400000     -1.00600000
H     -1.27700000    -15.19400000     -0.76900000
H     -1.65100000    -13.88200000     -1.42600000
O     -1.73800000    -13.77200000      6.88400000
H     -1.55600000    -14.05400000      5.98800000
H     -1.49000000    -12.84700000      6.90000000
O     -3.95500000     -9.98700000     -3.08500000
H     -3.38800000    -10.45300000     -2.47100000
H     -3.41100000     -9.27500000     -3.42100000
O    -12.66800000    -10.62100000     -1.67800000
H    -12.94500000    -11.06600000     -2.47900000
H    -11.76100000    -10.36600000     -1.84700000
O     -9.05200000     14.90600000      3.50000000
H     -9.41700000     14.04700000      3.71200000
H     -9.78400000     15.39000000      3.11800000
O    -13.14100000     -4.40400000     -8.11700000
H    -12.46300000     -3.76900000     -8.34500000
H    -13.68900000     -4.46100000     -8.90000000
O      6.05800000      4.00100000     12.89600000
H      5.19400000      4.35800000     13.10200000
H      5.99200000      3.72400000     11.98200000
O     10.74500000    -10.33700000     -2.09000000
H      9.83100000    -10.45400000     -2.34800000
H     10.75600000    -10.53100000     -1.15300000
O      8.64400000     12.56700000      7.26000000
H      9.34500000     12.71000000      7.89500000
H      8.11200000     13.36200000      7.30800000
O      0.31600000      0.12300000     11.96900000
H      1.20800000      0.04900000     12.30800000
H     -0.22700000      0.25200000     12.74700000
O      7.97800000     -3.02000000     15.20200000
H      8.38200000     -3.23300000     14.36100000
H      8.71400000     -2.79700000     15.77200000
O    -17.64100000     -3.31800000     -3.90600000
H    -16.93100000     -3.95600000     -3.83600000
H    -18.40500000     -3.77100000     -3.54900000
O     -5.44800000     12.10600000    -11.46500000
H     -6.15600000     11.85600000    -12.06000000
H     -5.25100000     11.30500000    -10.97900000
O     -9.39500000    -12.09100000     -5.70500000
H     -8.61400000    -12.62200000     -5.54700000
H     -9.13600000    -11.48600000     -6.40000000
O     -6.32800000      1.42800000     -9.78200000
H     -7.20300000      1.36500000    -10.16600000
H     -5.77400000      0.90800000    -10.36200000
O      3.69300000     14.56000000     -9.80000000
H      3.93600000     15.31600000    -10.33400000
H      4.29200000     14.59200000     -9.05300000
O      2.35000000     -4.71300000      2.25400000
H      1.95100000     -5.53500000      2.53800000
H      2.61800000     -4.87600000      1.35000000
O     -4.85300000      2.65600000     -2.57800000
H     -3.95600000      2.38800000     -2.77500000
H     -5.02300000      3.38500000     -3.17500000
O     -8.50300000     -2.86300000     12.89500000
H     -9.32700000     -2.53000000     13.25000000
H     -7.85900000     -2.19000000     13.11300000
O     -1.31500000      7.21200000     -2.61500000
H     -2.05700000      7.81500000     -2.57700000
H     -1.66600000      6.37900000     -2.30100000
O     -4.16600000     -5.62300000    -16.10900000
H     -3.47100000     -5.22100000    -15.58900000
H     -4.83300000     -4.94000000    -16.18700000
O    -11.03800000     -6.90300000      8.86600000
H    -10.28900000     -7.28800000      9.32100000
H    -11.06900000     -7.36200000      8.02600000
O     14.14000000      5.08700000     -3.14000000
H     14.98900000      4.70000000     -2.92700000
H     14.27900000      5.52500000     -3.97900000
O     -2.22300000      6.27400000    -16.29800000
H     -1.96600000      7.11600000    -16.67300000
H     -2.39700000      5.71700000    -17.05700000
O     -3.54200000     14.83300000      0.29300000
H     -3.12400000     14.59000000     -0.53200000
H     -3.56900000     14.02000000      0.79700000
O      7.67900000      9.64200000     -9.34400000
H      8.00900000      9.52900000    -10.23600000
H      6.81900000      9.22200000     -9.35200000
O      6.62700000      3.92800000     -6.67000000
H      6.47100000      4.87000000     -6.73800000
H      7.02000000      3.81200000     -5.80500000
O     10.76600000     13.69600000      1.23500000
H     11.44200000     13.04600000      1.42500000
H      9.98000000     13.35600000      1.66200000
O      1.51600000    -10.14600000     10.71200000
H      2.07800000     -9.38900000     10.87400000
H      1.06300000     -9.93800000      9.89400000
O     10.96200000     10.58000000    -10.41200000
H     10.13400000     10.20900000    -10.71700000
H     11.29800000     11.06600000    -11.16500000
O      6.19000000      3.46200000     10.29500000
H      5.58100000      3.65600000      9.58200000
H      7.02300000      3.83600000     10.00700000
O     11.40200000      2.77900000      5.11100000
H     11.77800000      3.53900000      5.55500000
H     10.47400000      2.79800000      5.34600000
O     -2.40800000     -5.26300000     15.73000000
H     -3.05500000     -5.94800000     15.56100000
H     -2.11100000     -4.99400000     14.86000000
O     -7.95300000     11.24500000     -9.85400000
H     -7.42700000     12.02700000     -9.68700000
H     -7.40000000     10.51800000     -9.56800000
O     -1.88000000     -2.13900000      6.37600000
H     -2.22900000     -1.54300000      5.71300000
H     -2.40600000     -1.96200000      7.15600000
O     12.01700000     -7.26000000      7.09400000
H     12.45400000     -8.03300000      6.73700000
H     12.08300000     -7.36400000      8.04300000
O      7.74900000    -12.27400000      0.01200000
H      7.87100000    -12.16100000     -0.93100000
H      7.74100000    -13.22300000      0.13900000
O     12.88000000      7.87900000      3.86200000
H     12.29700000      7.49700000      4.51800000
H     12.59300000      8.78900000      3.78700000
O      1.21900000      5.14600000      2.12100000
H      2.16900000      5.18300000      2.23200000
H      0.90700000      4.67000000      2.89100000
O    -15.90500000      5.45400000      6.84500000
H    -16.41200000      4.66700000      7.04600000
H    -15.77900000      5.42200000      5.89700000
O     14.09800000      0.99600000      9.28000000
H     14.33500000      1.63700000      9.95000000
H     14.50100000      1.33000000      8.47700000
O      7.54500000    -15.08900000      7.21900000
H      8.02700000    -15.85600000      7.52900000
H      8.06100000    -14.76400000      6.48100000
O     -3.01100000      3.39300000     14.97600000
H     -3.18200000      3.11700000     14.07500000
H     -3.11100000      2.59400000     15.49400000
O      4.68100000     -0.09700000     -5.83700000
H      4.53400000      0.77000000     -6.21600000
H      3.91100000     -0.60400000     -6.09300000
O      0.37300000     -5.67000000    -13.86900000
H      0.93200000     -6.21900000    -13.31900000
H      0.52300000     -4.78000000    -13.55000000
O     11.70500000     -3.77700000     -1.96500000
H     11.52200000     -2.83900000     -2.01800000
H     12.25300000     -3.87100000     -1.18600000
O      7.19300000     -8.78100000     -0.71600000
H      8.12400000     -8.85700000     -0.50900000
H      6.77700000     -9.48300000     -0.21600000
O     -8.03900000     -8.59600000    -14.39000000
H     -7.22800000     -8.10200000    -14.27200000
H     -8.43700000     -8.61400000    -13.52000000
O     -3.08800000    -14.94200000     -8.33200000
H     -3.57800000    -14.13200000     -8.19300000
H     -3.20400000    -15.43500000     -7.52000000
O    -10.22600000      6.82700000      0.60300000
H    -10.10300000      7.68200000      0.19100000
H     -9.50400000      6.75500000      1.22700000
O     -0.97100000    -10.18400000     -9.45300000
H     -1.59600000    -10.90800000     -9.40400000
H     -1.40800000     -9.46000000     -9.00400000
O     17.52700000      1.34700000     -0.93700000
H     17.28700000      1.05100000     -1.81500000
H     16.87800000      0.94100000     -0.36200000
O     -7.76800000     -6.00400000    -12.08000000
H     -7.88900000     -5.38200000    -12.79800000
H     -6.81900000     -6.08700000    -11.99200000
O     11.65500000     -3.18700000     10.87600000
H     12.29000000     -3.79800000     11.24800000
H     12.02000000     -2.32100000     11.05800000
O     -7.63600000     11.37000000      4.95800000
H     -6.83000000     11.88200000      4.89000000
H     -7.33800000     10.46500000      5.04700000
O     -1.81100000      3.23800000    -16.04200000
H     -2.19900000      2.36400000    -16.08700000
H     -1.32900000      3.32900000    -16.86400000
O      0.10400000     -2.80200000     16.77500000
H      0.91700000     -2.30800000     16.66600000
H     -0.36000000     -2.68400000     15.94600000
O      8.71800000      3.40600000      5.69200000
H      8.65100000      4.30900000      6.00000000
H      8.80200000      3.48200000      4.74200000
O      9.60000000      6.41300000     14.25300000
H      9.16400000      5.56100000     14.23900000
H     10.05600000      6.43500000     15.09400000
O     15.60800000     -9.13700000     -4.82900000
H     15.21600000     -9.99200000     -4.64700000
H     15.03800000     -8.51200000     -4.38100000
O      0.67600000     13.65900000     12.19000000
H      0.09300000     12.90500000     12.09600000
H      1.44800000     13.31200000     12.63600000
O     -0.21700000     -3.50000000     -8.63700000
H     -0.01500000     -2.93200000     -9.38000000
H     -0.30700000     -2.90100000     -7.89600000
O      4.29000000     -3.70200000     -6.20300000
H      5.09200000     -3.58500000     -5.69400000
H      3.72400000     -4.23000000     -5.64000000
O     -3.61600000     12.52000000      1.36800000
H     -4.34400000     12.09000000      1.81700000
H     -2.88900000     11.90300000      1.44400000
O     -1.33200000     -9.44500000      2.07500000
H     -1.30200000     -8.54800000      2.40800000
H     -1.96900000     -9.88800000      2.63600000
O     -9.91100000      6.72100000      7.11100000
H    -10.51300000      5.99300000      7.26300000
H    -10.23700000      7.42400000      7.67200000
O     16.37800000     -5.08900000     -3.46400000
H     16.00600000     -4.87800000     -4.32100000
H     17.32300000     -5.00400000     -3.58500000
O      1.57300000      4.44300000    -15.53700000
H      1.22200000      4.39300000    -14.64800000
H      0.80200000      4.54500000    -16.09400000
O      2.05500000     -0.77000000      5.06100000
H      2.95400000     -1.03800000      5.25200000
H      1.71900000     -1.45500000      4.48300000
O     11.69600000      6.74600000    -10.99400000
H     11.31700000      6.40000000    -11.80200000
H     10.95000000      6.84300000    -10.40200000
O      1.20500000      5.67700000     13.20600000
H      2.11800000      5.89400000     13.39500000
H      1.18000000      4.72000000     13.21400000
O    -17.69400000      1.29400000      0.64500000
H    -17.79200000      0.40300000      0.30900000
H    -18.37100000      1.79700000      0.19300000
O     10.63700000    -11.49000000      6.41500000
H      9.80800000    -11.01900000      6.48800000
H     11.07300000    -11.33900000      7.25300000
O     -9.26400000      0.74400000    -11.13900000
H     -9.39300000      1.38200000    -10.43700000
H     -8.88000000      1.25100000    -11.85500000
O     -2.75600000      1.53600000     -4.29800000
H     -2.07000000      1.13500000     -4.83300000
H     -3.56800000      1.14100000     -4.61400000
O      0.85400000    -17.27800000      5.92100000
H      0.75900000    -16.51000000      6.48400000
H      0.18000000    -17.88500000      6.22800000
O    -17.20700000      5.95300000     -3.33000000
H    -16.87000000      5.08900000     -3.09400000
H    -17.35600000      6.39000000     -2.49100000
O     -1.73100000     -0.48900000      4.18700000
H     -2.29600000     -0.84600000      3.50200000
H     -1.15600000     -1.21600000      4.42600000
O     -4.92200000      5.29100000     14.31100000
H     -4.12600000      4.87500000     14.64200000
H     -4.81200000      6.21900000     14.51900000
O      8.36400000      0.57500000      6.27800000
H      7.74900000      0.56400000      5.54400000
H      8.41300000      1.49500000      6.53500000
O     11.84500000      4.53800000    -13.16800000
H     10.91900000      4.30500000    -13.10400000
H     12.20500000      3.91500000    -13.80000000
O     10.44400000    -12.37600000     -4.48400000
H     10.83800000    -12.95200000     -5.13900000
H     10.86200000    -12.62700000     -3.66100000
O     -0.75400000    -14.12900000     -9.49200000
H     -1.64900000    -14.41700000     -9.31200000
H     -0.73700000    -13.97100000    -10.43600000
O      6.27300000      0.75400000     11.96800000
H      6.59300000      0.04700000     11.40800000
H      6.52800000      1.55600000     11.51200000
O      8.82100000     -2.46600000    -15.82600000
H      8.53800000     -1.93600000    -16.57100000
H      8.01500000     -2.86100000    -15.49300000
O    -10.38900000      9.97600000     -6.34700000
H    -10.34300000     10.60600000     -5.62800000
H    -11.32500000      9.88600000     -6.52700000
O      1.89000000      9.09000000      3.98000000
H      1.86900000      8.93300000      4.92400000
H      0.98300000      8.97300000      3.69700000
O      1.60500000      0.71900000     16.75400000
H      0.98200000      1.39400000     17.02300000
H      2.38600000      0.89100000     17.28000000
O     -9.28500000      7.07000000    -10.50800000
H     -9.36900000      6.89100000     -9.57100000
H    -10.15000000      6.87700000    -10.86800000
O     -2.94700000      6.49500000     10.63100000
H     -2.53400000      5.86300000     10.04300000
H     -3.87000000      6.24200000     10.64500000
O      4.74400000     -4.40500000     12.56100000
H      3.81600000     -4.64000000     12.58600000
H      4.81900000     -3.66400000     13.16200000
O     -7.77600000     -6.70400000     -9.24700000
H     -8.12100000     -6.64700000    -10.13800000
H     -8.55000000     -6.82900000     -8.69800000
O      8.35200000    -11.61000000     -2.68800000
H      8.74300000    -12.12600000     -3.39300000
H      7.47900000    -11.38700000     -3.01000000
O     11.41500000      2.20200000     -7.01600000
H     11.70400000      1.65900000     -6.28200000
H     10.89200000      1.61200000     -7.55900000
O    -14.01500000      7.48500000      5.55500000
H    -14.59100000      7.77200000      6.26300000
H    -14.45000000      6.71300000      5.19100000
O    -11.65100000      1.05700000      6.18100000
H    -11.71900000      0.41600000      6.88800000
H    -12.55700000      1.29500000      5.98600000
O     15.04300000      1.36900000     -3.10000000
H     15.90500000      1.32300000     -3.51400000
H     15.10700000      2.10700000     -2.49300000
O    -15.34900000      0.44900000     -4.75000000
H    -15.74800000     -0.41800000     -4.82100000
H    -14.47400000      0.34000000     -5.12300000
O      4.27800000     -9.64200000    -14.32200000
H      3.94900000    -10.24000000    -14.99300000
H      3.99500000    -10.03100000    -13.49400000
O     16.13300000     -1.15600000     -7.83400000
H     17.01400000     -1.34500000     -7.51100000
H     16.01500000     -1.75400000     -8.57300000
O    -12.42900000      5.39600000      1.66300000
H    -11.54300000      5.70200000      1.47100000
H    -12.99700000      5.96300000      1.14100000
O     -8.21800000     -2.98500000     -3.91300000
H     -8.91400000     -2.42000000     -4.24900000
H     -8.11400000     -3.66100000     -4.58200000
O      8.31300000      3.18300000    -14.51300000
H      8.14800000      3.38600000    -15.43400000
H      7.49700000      3.41200000    -14.06800000
O     -4.73100000     -8.10500000    -11.63000000
H     -3.81100000     -8.35100000    -11.53200000
H     -5.19000000     -8.62800000    -10.97300000
O     11.30600000     -1.86200000      8.62000000
H     11.06600000     -1.03300000      9.03400000
H     11.39600000     -2.47700000      9.34800000
O     -2.26800000      4.78500000     -1.76200000
H     -1.86100000      4.66600000     -0.90300000
H     -3.08900000      5.24100000     -1.57600000
O     -5.80100000      9.02400000      6.95900000
H     -5.38000000      9.35800000      7.75200000
H     -5.85400000      8.07900000      7.09600000
O    -15.54200000      3.26900000      0.10600000
H    -15.76300000      3.20300000     -0.82300000
H    -16.10500000      2.62300000      0.53300000
O    -10.33300000      5.12600000     10.42900000
H    -10.09100000      4.32700000      9.96100000
H     -9.49900000      5.49700000     10.71800000
O      8.19300000      8.09900000      2.45100000
H      7.49900000      8.57300000      1.99400000
H      8.68800000      7.66800000      1.75300000
O     14.38000000     -7.07700000      4.18600000
H     14.42300000     -7.65100000      4.95000000
H     15.24600000     -7.15000000      3.78300000
O      0.85700000     -6.95200000     -7.26600000
H      1.21800000     -7.13900000     -8.13300000
H      1.10200000     -7.71000000     -6.73500000
O      1.74600000    -14.01300000    -11.16200000
H      1.38200000    -14.89700000    -11.20500000
H      2.67600000    -14.14600000    -10.97800000
O     -8.20700000      6.36700000     -1.18200000
H     -8.05600000      5.42300000     -1.12600000
H     -8.76300000      6.56600000     -0.42900000
O      9.10000000      4.26800000    -12.23000000
H      8.21700000      4.50200000    -11.94100000
H      8.96900000      3.83900000    -13.07600000
O      5.85300000     17.39700000     -1.38400000
H      5.95100000     16.46800000     -1.17600000
H      6.64300000     17.61600000     -1.87800000
O     -4.80100000    -14.60600000     -3.46400000
H     -5.05600000    -15.47500000     -3.15400000
H     -3.86100000    -14.67700000     -3.62800000
O      0.36200000     -7.21200000      9.85400000
H      0.23100000     -7.73300000     10.64600000
H     -0.34200000     -6.56300000      9.87500000
O     -7.23500000      2.22800000    -12.88000000
H     -6.55900000      1.59600000    -13.12700000
H     -7.02100000      3.01400000    -13.38300000
O      3.20200000     12.71100000     12.69800000
H      4.02200000     13.06500000     12.35300000
H      3.33500000     11.76300000     12.70700000
O     -5.02600000    -10.72500000      7.60100000
H     -5.34400000    -11.50200000      8.06200000
H     -5.75200000    -10.10300000      7.65100000
O      6.61100000    -13.90100000     -7.29800000
H      7.13900000    -13.90100000     -8.09600000
H      5.82000000    -14.38500000     -7.53400000
O     -1.15400000     -5.89900000     -0.66800000
H     -0.25600000     -5.89300000     -0.33700000
H     -1.13700000     -5.30200000     -1.41600000
O      2.73600000      5.79400000    -12.35400000
H      1.99400000      6.25000000    -12.75100000
H      3.48900000      6.05500000    -12.88300000
O      5.61200000      2.15000000    -10.02000000
H      5.87000000      1.58900000    -10.75200000
H      5.20800000      2.91300000    -10.43400000
O     -1.31200000      8.44900000     11.16900000
H     -1.26100000      8.83300000     10.29400000
H     -1.94700000      7.73800000     11.08200000
O    -10.78100000      3.97800000     -0.54000000
H    -10.25500000      3.48800000      0.09100000
H    -11.52300000      4.30400000     -0.03100000
O      1.45700000     -3.14100000    -12.40400000
H      2.32300000     -2.78600000    -12.60600000
H      1.02700000     -2.45300000    -11.89600000
O     -4.16700000     -8.61000000      5.65100000
H     -3.95800000     -9.41400000      5.17600000
H     -4.86400000     -8.86400000      6.25600000
O      4.75400000     -1.59400000      5.00500000
H      5.70800000     -1.63800000      5.06600000
H      4.58400000     -1.33200000      4.10000000
O      7.36000000     12.90400000    -10.28600000
H      8.04400000     13.53700000    -10.06800000
H      7.46000000     12.20900000     -9.63600000
O     13.67800000     -7.55000000      1.68700000
H     12.91700000     -8.13000000      1.65700000
H     13.78200000     -7.33900000      2.61500000
O     -4.78600000    -12.01400000      0.53700000
H     -4.06500000    -11.54500000      0.11700000
H     -5.54400000    -11.44100000      0.42400000
O      4.62500000    -10.74100000     -8.70100000
H      4.65700000    -10.52000000     -7.77100000
H      3.69300000    -10.72700000     -8.91900000
O    -11.22900000     -4.50000000      9.57500000
H    -10.27400000     -4.45800000      9.61400000
H    -11.41800000     -5.38800000      9.27200000
O      1.36700000     -3.51400000     13.17400000
H      1.62100000     -4.28700000     12.66800000
H      0.86100000     -2.98200000     12.56000000
O     -4.30700000      7.98600000     14.94100000
H     -3.74800000      8.75300000     15.07200000
H     -4.56900000      7.72700000     15.82400000
O     -3.09000000    -17.01200000      4.79900000
H     -3.77600000    -17.51400000      4.36000000
H     -2.29700000    -17.53400000      4.68000000
O     14.98000000      6.36200000      6.84900000
H     14.53400000      7.10900000      7.25000000
H     15.76900000      6.24200000      7.37700000
O    -17.23600000      0.57900000      6.54000000
H    -16.50100000      0.46400000      5.93700000
H    -17.80300000     -0.17300000      6.37200000
O    -12.74900000      3.29300000      3.67700000
H    -12.27400000      3.86200000      4.28200000
H    -12.61700000      3.69400000      2.81800000
O     -1.42800000     -2.06600000     14.80800000
H     -2.32900000     -2.28700000     14.57200000
H     -1.34800000     -1.13400000     14.60100000
O     -9.42500000      3.54800000    -10.38900000
H     -8.97000000      4.39000000    -10.39000000
H    -10.22500000      3.70900000     -9.88800000
O     -4.93800000     -0.58100000    -10.90800000
H     -4.05800000     -0.20400000    -10.88600000
H     -4.82300000     -1.43100000    -11.33300000
O      8.70200000     -9.64500000      7.28400000
H      8.23300000     -8.82600000      7.12500000
H      8.92600000     -9.61700000      8.21400000
O      1.10000000      2.90600000     14.07600000
H      1.50900000      3.02900000     14.93300000
H      0.51700000      2.15600000     14.19500000
O    -12.48400000      2.81000000      9.43300000
H    -11.54100000      2.64500000      9.45300000
H    -12.59000000      3.51700000      8.79700000
O     -2.38600000      2.11500000     -9.08100000
H     -3.31500000      2.27700000     -8.91700000
H     -1.96000000      2.29500000     -8.24300000
O     -0.24800000     -1.09900000    -14.48000000
H      0.26100000     -0.76400000    -15.21800000
H      0.39000000     -1.56900000    -13.94300000
O     14.36200000     -3.28600000      3.17600000
H     14.99600000     -3.51000000      2.49500000
H     14.13800000     -4.12400000      3.58100000
O     -9.59800000      3.71400000    -13.15200000
H     -8.97000000      3.00900000    -13.31000000
H     -9.50200000      3.91500000    -12.22100000
O     -8.56400000     -7.06300000      5.67200000
H     -8.36000000     -6.82100000      4.76900000
H     -9.10200000     -6.34100000      5.99800000
O    -12.58400000      0.55200000     -5.34000000
H    -12.41500000      0.73400000     -4.41600000
H    -11.71400000      0.45900000     -5.72900000
O     -6.49300000     -3.18400000      7.28000000
H     -6.98100000     -2.36700000      7.18000000
H     -6.19700000     -3.39600000      6.39400000
O     11.58700000    -13.40700000      4.13000000
H     12.19200000    -13.01300000      3.50200000
H     11.64900000    -12.84800000      4.90500000
O      6.19900000      6.89000000     -7.00500000
H      5.55900000      7.15000000     -6.34200000
H      6.88900000      7.55000000     -6.94400000
O     -9.89000000     -2.76600000      1.63200000
H     -9.46200000     -2.09300000      1.10200000
H     -9.88000000     -3.54800000      1.08000000
O      5.48400000      8.13400000     -9.49900000
H      4.78700000      8.77300000     -9.64400000
H      5.61600000      8.13400000     -8.55100000
O     -6.42300000      4.24500000    -14.37600000
H     -5.70700000      3.92300000    -14.92400000
H     -6.78300000      4.98600000    -14.86500000
O      3.00500000      9.94200000     12.18400000
H      2.39200000     10.09600000     11.46500000
H      3.84700000      9.79500000     11.75300000
O     -4.92600000     -6.08600000      7.67400000
H     -4.34900000     -6.25100000      6.92800000
H     -5.72700000     -6.56700000      7.46800000
O     -2.04500000     -9.19000000     -6.35100000
H     -2.83600000     -9.42900000     -6.83500000
H     -2.27900000     -8.38300000     -5.89300000
O      7.26000000    -11.48300000     -6.09000000
H      7.31100000    -12.18000000     -6.74500000
H      6.37200000    -11.13600000     -6.18000000
O      3.48800000    -12.15100000      8.50800000
H      3.42500000    -11.41700000      9.11800000
H      4.30200000    -11.99500000      8.02900000
O     17.15300000      4.86000000      3.97800000
H     16.43600000      5.47700000      4.12000000
H     17.59400000      5.18200000      3.19200000
O     -3.80100000      5.39200000     -6.15400000
H     -2.97800000      5.52700000     -5.68500000
H     -3.54900000      5.36700000     -7.07700000
O    -14.14600000      2.52100000     11.62200000
H    -13.55200000      2.60500000     10.87600000
H    -14.96600000      2.91300000     11.32000000
O     11.61300000      9.11400000     -1.11200000
H     11.55900000      9.91000000     -1.64200000
H     11.17500000      8.44600000     -1.63900000
O      4.54900000    -10.55000000     -5.96800000
H      4.49300000     -9.61400000     -5.77600000
H      3.91500000    -10.95400000     -5.37600000
O     -3.76800000     17.25500000      1.09100000
H     -4.18900000     17.32800000      0.23400000
H     -3.52700000     16.33100000      1.16100000
O     -5.43800000     -7.44800000      9.92800000
H     -4.66900000     -8.01100000     10.01100000
H     -5.26400000     -6.91800000      9.14900000
O      4.72200000     -2.01000000     -0.71300000
H      4.11600000     -2.66900000     -0.37400000
H      4.41900000     -1.84300000     -1.60600000
O      1.88300000      2.80500000      4.96600000
H      1.64300000      1.93900000      5.29400000
H      2.83300000      2.76700000      4.86000000
O     10.95600000      0.71500000     12.30000000
H     10.41200000      1.26900000     11.74100000
H     10.34800000      0.35700000     12.94800000
O      2.30000000     -6.22200000     -3.75300000
H      2.28300000     -7.08800000     -3.34600000
H      2.88200000     -5.70600000     -3.19500000
O    -14.60500000      1.38300000      8.54800000
H    -14.38900000      1.43900000      7.61700000
H    -13.84700000      1.76000000      8.99400000
O      8.85100000      9.20900000    -11.78900000
H      9.38500000      8.58000000    -12.27400000
H      8.13100000      9.42100000    -12.38400000
O      4.24400000    -13.57200000     -9.78700000
H      3.91700000    -14.06800000     -9.03600000
H      4.33100000    -12.67600000     -9.46300000
O    -11.05600000    -13.00900000     -1.16000000
H    -10.46700000    -13.68600000     -0.82600000
H    -10.47300000    -12.32300000     -1.48400000
O     -3.29900000    -13.67800000      1.92200000
H     -3.77700000    -13.02000000      1.41700000
H     -3.28000000    -14.44800000      1.35500000
O     -5.12600000      5.73200000    -12.13500000
H     -5.42600000      5.47600000    -13.00700000
H     -4.42800000      6.36600000    -12.29800000
O     -8.37100000     -1.08100000      6.92800000
H     -8.49200000     -0.56600000      6.13000000
H     -8.00500000     -0.46200000      7.56000000
O    -14.26300000     -4.74700000      7.29000000
H    -14.34200000     -4.02300000      6.66800000
H    -14.06000000     -5.50800000      6.74600000
O     -9.16700000     -3.51400000     -7.68200000
H     -9.41000000     -3.76800000     -8.57300000
H     -8.65600000     -2.71200000     -7.79300000
O      7.15000000      7.44500000     -4.20000000
H      6.87900000      7.00900000     -3.39200000
H      7.96300000      7.00500000     -4.44800000
O     -0.27000000      3.91400000      6.55600000
H     -0.76900000      3.55300000      5.82300000
H      0.57800000      3.47200000      6.51000000
O      3.87400000      0.96000000      9.81700000
H      4.53300000      1.54700000     10.18800000
H      3.04400000      1.42100000      9.94400000
O      6.06900000     11.58400000     -7.85100000
H      6.11100000     12.51500000     -8.07100000
H      5.99200000     11.56700000     -6.89700000
O     -8.97400000     -0.63900000     -0.41400000
H     -9.03100000     -0.63100000     -1.37000000
H     -8.24000000     -0.05800000     -0.21400000
O    -16.12700000     -6.39000000     -3.88400000
H    -15.83900000     -7.30300000     -3.87400000
H    -16.51400000     -6.25200000     -3.01900000
O      8.17700000    -10.45900000    -12.19000000
H      8.06100000     -9.54400000    -12.44700000
H      9.12100000    -10.55300000    -12.06100000
O      1.95300000     -0.56400000     -6.42700000
H      1.50800000     -1.39200000     -6.24900000
H      1.76500000     -0.38400000     -7.34900000
O     -1.21200000     -4.12800000      3.05300000
H     -0.28600000     -3.93900000      3.20800000
H     -1.54700000     -3.34500000      2.61800000
O     -5.72400000     -6.72700000    -13.94700000
H     -5.04800000     -6.27300000    -14.45000000
H     -5.23800000     -7.29600000    -13.35200000
O      4.70800000     13.93900000      5.81600000
H      5.12200000     14.67900000      6.26100000
H      4.66400000     14.20600000      4.89800000
O      2.78300000     -8.10200000     -9.76600000
H      2.57600000     -7.17000000     -9.70000000
H      3.55300000     -8.21600000     -9.20900000
O     -3.98600000     -4.25700000      9.38900000
H     -4.69800000     -4.10600000     10.01100000
H     -4.37100000     -4.81500000      8.71400000
O     15.86600000     -4.11800000     -6.11800000
H     15.26200000     -3.73600000     -6.75600000
H     16.43700000     -4.68200000     -6.63900000
O    -11.82000000     -2.17900000      3.24700000
H    -10.98000000     -2.37000000      2.82900000
H    -11.68100000     -1.34400000      3.69300000
O      6.07600000     -5.60600000     14.89900000
H      6.65800000     -6.17800000     14.39800000
H      6.61400000     -4.84300000     15.11000000
O     -5.22200000     -2.45000000     -6.41000000
H     -5.41500000     -3.37700000     -6.26900000
H     -5.49600000     -2.28300000     -7.31200000
O      5.96700000      4.36500000     16.52200000
H      5.96400000      4.56800000     15.58700000
H      6.17700000      5.19800000     16.94700000
O     -4.77800000      1.18300000    -13.71200000
H     -4.02400000      0.61800000    -13.54700000
H     -4.45400000      2.06900000    -13.55000000
O     -6.51300000     13.10300000      2.19200000
H     -7.05000000     12.31200000      2.14200000
H     -7.13700000     13.80600000      2.37200000
O    -10.33200000     -9.39200000     -8.20100000
H    -10.35800000    -10.08100000     -8.86500000
H    -10.92600000     -8.71800000     -8.53200000
O     -1.14500000      5.87500000     15.42100000
H     -1.79800000      5.28500000     15.04500000
H     -0.49600000      5.98800000     14.72700000
O      0.70900000      7.93400000     -4.15500000
H     -0.10100000      7.72800000     -3.68700000
H      1.11400000      7.08200000     -4.31800000
O      5.12600000    -10.09700000     10.72900000
H      4.41400000     -9.63100000     11.16700000
H      4.94300000     -9.99000000      9.79500000
O     -0.51900000      8.40800000     -9.00500000
H      0.26500000      8.10500000     -8.54600000
H     -1.22500000      8.30500000     -8.36700000
O    -11.82200000      0.68300000     13.38500000
H    -12.30500000      0.28400000     12.66100000
H    -11.68400000      1.58900000     13.11000000
O      2.05000000     12.78000000     -4.73900000
H      2.17300000     13.28800000     -5.54000000
H      2.84200000     12.94500000     -4.22700000
O      4.59000000     -8.08600000      3.26200000
H      5.35600000     -7.69800000      2.83900000
H      4.47700000     -7.57800000      4.06600000
O      4.74300000     -7.85800000     -5.48900000
H      4.13500000     -7.12000000     -5.52000000
H      5.61100000     -7.45500000     -5.53100000
O    -11.94100000      7.80100000     -2.74600000
H    -10.99500000      7.87000000     -2.87300000
H    -12.11300000      8.30200000     -1.94900000
O      1.57100000    -11.20900000    -12.99200000
H      2.01500000    -11.82900000    -13.57100000
H      2.21100000    -11.02400000    -12.30400000
O     -1.45100000     -5.16200000     10.10600000
H     -2.38400000     -5.01300000      9.95500000
H     -1.02200000     -4.38800000      9.74300000
O      7.48800000     -2.29300000     -0.77300000
H      7.58800000     -2.18100000     -1.71900000
H      6.54500000     -2.23100000     -0.62300000
O     -0.89200000     -7.99600000     15.84900000
H     -0.16900000     -7.58300000     15.37600000
H     -1.24400000     -7.30100000     16.40400000
O     -6.09400000      3.78300000     -5.24500000
H     -6.25600000      3.79200000     -6.18900000
H     -5.32600000      4.34100000     -5.12800000
O      0.60200000      3.22500000     17.18400000
H      1.49700000      3.52000000     17.34900000
H      0.05500000      3.97100000     17.42800000
O      1.79000000     10.34400000      9.92600000
H      1.77200000     10.17800000      8.98300000
H      0.87800000     10.51600000     10.15600000
O     10.60700000     -9.24100000    -10.86200000
H     10.01700000     -8.56100000    -10.53600000
H     11.37800000     -8.76300000    -11.16800000
O     13.95900000     10.00000000      5.93400000
H     13.70900000      9.88100000      5.01700000
H     14.74300000     10.54900000      5.89800000
O      5.08100000     15.07500000      3.13300000
H      5.64700000     15.84400000      3.06800000
H      4.82300000     14.88900000      2.23000000
O     -1.33300000     11.13800000     -5.21300000
H     -0.75500000     11.37500000     -4.48700000
H     -1.70700000     10.29600000     -4.95500000
O    -10.87200000     10.24300000    -10.42300000
H    -10.14800000     10.85700000    -10.55300000
H    -10.77100000      9.94100000     -9.52000000
O      4.68300000     -7.76900000     -1.09900000
H      5.61300000     -7.99400000     -1.09800000
H      4.29800000     -8.33800000     -0.43200000
O     12.69500000     -0.64100000     10.74600000
H     12.07800000      0.00100000     11.09700000
H     13.21100000     -0.15100000     10.10500000
O      0.62400000     -0.30400000    -11.77900000
H      1.41600000      0.20800000    -11.94500000
H     -0.09300000      0.32000000    -11.89100000
O     -2.35100000    -10.76700000      7.28200000
H     -3.25100000    -10.88200000      6.97900000
H     -2.35400000     -9.92000000      7.72700000
O     -1.52400000    -14.91100000      4.29200000
H     -2.04500000    -15.62600000      4.65700000
H     -2.07300000    -14.54200000      3.60100000
O    -16.45200000     -1.96700000     -6.01000000
H    -17.01500000     -2.53300000     -5.48200000
H    -16.34000000     -2.44200000     -6.83300000
O      6.00900000      4.41000000    -12.81600000
H      6.02500000      5.36700000    -12.81600000
H      5.37500000      4.18100000    -12.13700000
O     13.26900000    -11.59300000      5.69600000
H     12.60700000    -11.02600000      6.09200000
H     13.47900000    -12.22800000      6.38100000
O     12.49600000     10.64500000     -4.05600000
H     12.00000000     10.51000000     -4.86300000
H     13.22100000     11.21500000     -4.31200000
O     -2.02200000     17.19700000      4.96300000
H     -1.79600000     16.95900000      4.06400000
H     -2.89500000     17.58400000      4.89600000
O     -1.79600000     -4.87800000      6.37100000
H     -0.85600000     -5.05800000      6.36800000
H     -1.85700000     -3.92500000      6.31300000
O     -1.82200000      5.94000000      5.32100000
H     -1.24900000      5.22600000      5.60100000
H     -1.84000000      6.54000000      6.06600000
O     -3.92000000    -15.10800000      7.82200000
H     -2.97400000    -15.10500000      7.96600000
H     -4.12500000    -16.01400000      7.59100000
O     12.69400000     -3.23400000      0.73700000
H     12.71000000     -3.19400000      1.69300000
H     12.91100000     -2.34500000      0.45600000
O     -5.86600000     -0.55000000      8.55500000
H     -5.20400000     -1.22600000      8.40700000
H     -5.42400000      0.27000000      8.33600000
O     -2.46500000     -4.88100000     12.93900000
H     -3.28700000     -5.35900000     12.82400000
H     -1.99400000     -5.01400000     12.11700000
O     -5.39500000     -5.73000000      2.63300000
H     -5.00900000     -5.87200000      1.76900000
H     -4.66100000     -5.45400000      3.18100000
O      3.60300000     -1.67900000    -11.16600000
H      3.85900000     -2.33100000    -10.51400000
H      4.38200000     -1.56700000    -11.71100000
O     -5.63600000     -3.21600000    -16.21900000
H     -6.29400000     -2.63400000    -15.83800000
H     -4.84300000     -2.68200000    -16.26400000
O     -2.03900000     -7.66500000      7.51800000
H     -2.50600000     -7.92600000      6.72400000
H     -1.85400000     -6.73400000      7.39100000
O      5.81200000    -10.66200000     -3.46100000
H      5.45900000    -11.02200000     -4.27600000
H      5.11700000    -10.80100000     -2.81800000
O     -0.69800000      9.40500000      8.69400000
H     -1.18000000     10.18300000      8.41400000
H     -0.92600000      8.73600000      8.04900000
O     13.40100000     -1.64700000      5.06200000
H     13.85900000     -2.07300000      4.33800000
H     12.55900000     -1.38300000      4.69100000
O      7.16200000    -11.14500000     -9.79500000
H      6.30600000    -10.76900000     -9.59000000
H      7.33800000    -10.86500000    -10.69300000
O     10.02200000     -5.41000000      7.10000000
H     10.68400000     -6.10100000      7.14100000
H     10.48300000     -4.66000000      6.72500000
O     -6.17900000      4.01900000     -0.30400000
H     -6.41400000      3.34200000      0.33100000
H     -5.69500000      3.55100000     -0.98400000
O      0.56800000      1.70600000      9.70800000
H      0.46100000      1.60400000     10.65400000
H      1.13700000      2.47000000      9.61200000
O     14.96600000     -2.77700000      8.47100000
H     14.14400000     -2.29000000      8.51900000
H     15.49600000     -2.29100000      7.83900000
O      4.38200000     -5.43400000     -2.16800000
H      5.17400000     -5.33200000     -2.69500000
H      4.55400000     -6.20300000     -1.62500000
O     -2.32600000     -4.67800000    -14.72200000
H     -1.80900000     -4.00000000    -14.28700000
H     -2.24100000     -5.44500000    -14.15500000
O      8.02700000     -2.01800000     -3.41700000
H      8.04200000     -2.06300000     -4.37300000
H      8.83800000     -1.56500000     -3.18600000
O    -13.37200000     -6.67500000      5.32000000
H    -12.63000000     -7.19100000      5.63400000
H    -13.46900000     -6.92900000      4.40200000
O     15.88300000     -2.85200000      5.87100000
H     16.06900000     -2.08200000      5.33400000
H     14.92700000     -2.89700000      5.90300000
O     -6.58500000     16.38900000     -1.48200000
H     -5.62900000     16.44000000     -1.50000000
H     -6.87600000     17.28700000     -1.64300000
O    -15.88700000      3.22300000     -2.49200000
H    -15.05600000      3.12500000     -2.95800000
H    -16.51900000      2.74300000     -3.02600000
O      4.00400000    -13.87400000      5.03200000
H      4.04000000    -14.47800000      5.77400000
H      4.87600000    -13.48100000      5.00100000
O     -1.56800000     13.95300000     -5.94900000
H     -1.71300000     13.83400000     -6.88800000
H     -1.58300000     13.06500000     -5.59100000
O     -7.28700000     -5.43300000     14.68700000
H     -7.61100000     -4.75500000     15.28000000
H     -7.06500000     -6.16600000     15.26100000
O     -1.96000000     12.16700000      8.87300000
H     -2.88700000     12.29500000      9.07400000
H     -1.58400000     13.04600000      8.90300000
O      3.50300000      4.40700000    -17.47900000
H      2.75600000      4.49700000    -16.88800000
H      3.32800000      3.60100000    -17.96500000
O     10.65100000     -3.82800000     -8.22700000
H      9.98700000     -3.37000000     -8.74300000
H     10.49600000     -3.54200000     -7.32700000
O     -0.59400000      0.71500000     14.78500000
H      0.19100000      0.41800000     15.24700000
H     -1.13100000      1.12300000     15.46400000
O     -3.02900000     14.67500000     -9.13200000
H     -3.57400000     14.55100000     -9.90900000
H     -3.63200000     14.56200000     -8.39700000
O     -4.80000000     11.58300000      9.36200000
H     -5.56400000     11.02700000      9.20700000
H     -5.07800000     12.45500000      9.08100000
O      8.17800000    -14.63000000     -5.14100000
H      8.27500000    -13.67800000     -5.11100000
H      7.86300000    -14.81100000     -6.02600000
O     -8.36700000     -0.41800000      4.08700000
H     -8.45000000      0.44600000      3.68300000
H     -7.90800000     -0.94500000      3.43200000
O      9.11300000      0.06600000    -11.88900000
H      8.21700000      0.39500000    -11.95200000
H      9.61800000      0.80800000    -11.55600000
O    -11.29900000      8.19300000      5.14900000
H    -12.22200000      7.99300000      5.30600000
H    -10.97500000      8.50800000      5.99200000
O     -0.96000000     16.44900000      2.30100000
H     -1.25300000     16.76600000      1.44700000
H     -0.08800000     16.09000000      2.13800000
O     -1.03100000      5.30300000      8.75400000
H     -0.26700000      5.83200000      8.98200000
H     -0.74100000      4.76700000      8.01600000
O    -12.75800000      9.47600000     -0.53200000
H    -11.88500000      9.41900000     -0.14300000
H    -13.27500000      8.82600000     -0.05700000
O      6.89200000      6.98200000     12.86700000
H      7.65400000      6.40300000     12.86200000
H      6.63100000      7.02600000     13.78700000
O     11.36200000    -13.23200000     -2.08900000
H     11.14800000    -13.32600000     -1.16100000
H     11.89400000    -14.00200000     -2.29200000
O      0.24500000      8.24800000     13.48700000
H      0.43900000      7.33500000     13.27200000
H     -0.45500000      8.49200000     12.88100000
O     -7.86800000     -4.84000000      9.01200000
H     -7.20000000     -4.56800000      9.64100000
H     -7.66400000     -4.34800000      8.21700000
O    -11.48600000    -14.62300000      3.00000000
H    -10.85500000    -15.33200000      3.12000000
H    -10.95000000    -13.83000000      2.95700000
O      5.37900000      4.01900000     -2.74800000
H      6.14900000      3.74800000     -3.24800000
H      5.02500000      3.20400000     -2.39300000
O     10.87300000     12.19900000     -2.20700000
H     10.86600000     13.12500000     -2.44800000
H     10.83600000     11.73300000     -3.04200000
O      3.79000000    -13.60100000     -0.02000000
H      4.71200000    -13.42600000     -0.20600000
H      3.63100000    -13.17600000      0.82300000
O     -3.64600000      4.95300000      8.22200000
H     -2.70900000      5.11800000      8.32100000
H     -3.73700000      4.00800000      8.34700000
O      8.31600000     13.25800000     -3.05300000
H      8.42100000     13.96700000     -2.41800000
H      8.07300000     12.49800000     -2.52400000
O    -11.66800000     12.29800000     -1.43700000
H    -12.32000000     12.79500000     -1.93000000
H    -12.15100000     11.94400000     -0.69000000
O     -4.92800000     -5.61800000     13.57900000
H     -5.20500000     -6.53300000     13.52500000
H     -5.65600000     -5.17300000     14.01300000
O     -1.25300000      3.95700000     -4.12300000
H     -1.39700000      4.31300000     -3.24600000
H     -1.81200000      3.18100000     -4.16100000
O     -5.93100000    -14.46400000      9.58600000
H     -5.13300000    -14.46800000      9.05700000
H     -6.35500000    -15.29900000      9.38600000
O      9.28300000     -1.90000000     -9.36500000
H      9.67400000     -1.02700000     -9.39100000
H      8.37400000     -1.74800000     -9.10400000
O     -4.32400000     -9.13800000     12.87400000
H     -3.70300000     -9.18800000     12.14700000
H     -5.08600000     -8.68900000     12.50800000
O      1.43400000     12.80300000      4.63200000
H      0.54900000     12.98000000      4.95100000
H      1.92400000     13.60100000      4.82900000
O     10.20400000      0.73200000     -8.94300000
H     10.39900000      1.11200000     -9.80000000
H      9.35000000      1.09600000     -8.70900000
O     -3.91500000     14.99600000     -3.65100000
H     -4.50800000     14.28100000     -3.88400000
H     -3.27800000     14.59600000     -3.05900000
O    -15.13000000     -0.50000000      4.84700000
H    -14.69100000     -1.24500000      5.25800000
H    -15.88600000     -0.88300000      4.40200000
O     10.50700000     -1.16700000    -14.31300000
H      9.79300000     -1.53600000    -14.83300000
H     10.08200000     -0.52500000    -13.74400000
O     -2.74300000      4.49600000      2.83400000
H     -2.57800000      5.20300000      3.45900000
H     -2.92000000      3.73000000      3.38000000
O      1.28500000      4.09100000     -7.38800000
H      0.99400000      4.27900000     -8.28000000
H      1.63500000      3.20200000     -7.43200000
