# Supplementary material for: Integrated Multiscale Multilevel Approach to Open Shell Molecular Systems
Source: J Chem Theory Comput. 2023 Feb 13;19(5):1446–56. doi: 10.1021/acs.jctc.2c00805 (PMC10018740; doi:10.1021/acs.jctc.2c00805)
Supplement: Supplementary file 2 — ct2c00805_si_002.zip [file ct2c00805_si_002.zip › structures/PROXYL/frame27.xyz]

2615

C      0.73500000     -0.57300000      1.69200000
H      1.21300000     -1.52500000      1.46100000
H      0.45600000     -0.63200000      2.74400000
C     -0.63300000     -0.53200000      0.85600000
C     -1.23800000     -1.91400000      0.66300000
H     -1.13500000     -2.45000000      1.60700000
H     -0.72500000     -2.45000000     -0.13500000
H     -2.26700000     -1.75800000      0.33800000
C     -1.70700000      0.35900000      1.55500000
H     -2.07900000     -0.18800000      2.42200000
H     -1.26200000      1.26000000      1.97700000
H     -2.45600000      0.68300000      0.83200000
N     -0.11000000      0.08600000     -0.35000000
O     -0.62400000     -0.07800000     -1.50900000
C      1.09800000      0.87300000     -0.22800000
C      2.12300000      0.29800000     -1.16800000
H      1.83400000      0.37100000     -2.21600000
H      3.11300000      0.74600000     -1.08700000
H      2.22800000     -0.73900000     -0.85000000
C      0.65700000      2.34300000     -0.63900000
H      0.33300000      2.31300000     -1.67900000
H      1.48800000      3.04700000     -0.59900000
H     -0.10300000      2.68400000      0.06400000
C      1.51400000      0.64000000      1.28700000
H      2.58000000      0.44700000      1.40100000
H      1.12900000      1.49400000      1.84500000
O    -12.24100000     -8.60800000      3.35000000
H    -11.91700000     -9.16000000      4.06200000
H    -12.33400000     -9.20500000      2.60800000
O      9.50100000     -3.43400000     11.26200000
H      9.54200000     -2.55500000     10.88600000
H     10.41200000     -3.65400000     11.45600000
O     15.98600000     -5.95700000      4.40900000
H     15.38000000     -5.36800000      4.86000000
H     15.42100000     -6.54600000      3.91100000
O      8.69300000     -0.15800000      1.19500000
H      9.18400000     -0.45600000      0.43000000
H      8.76100000     -0.88000000      1.82000000
O     -6.60300000      3.73900000    -10.65800000
H     -7.47500000      3.77500000    -11.05200000
H     -6.64800000      4.34800000     -9.92100000
O    -15.09900000      1.49600000     -7.07700000
H    -14.90400000      2.41400000     -6.88600000
H    -14.82000000      1.02400000     -6.29200000
O     -6.45300000     -0.04700000     -1.54800000
H     -5.92800000     -0.73900000     -1.95000000
H     -7.19700000      0.06400000     -2.14000000
O      6.21300000    -14.53600000      8.27400000
H      6.46200000    -13.75100000      8.76200000
H      6.22400000    -14.26100000      7.35700000
O     -0.38300000     -6.88000000     -0.31700000
H     -1.16700000     -7.27600000      0.06400000
H     -0.53600000     -6.90600000     -1.26100000
O     -2.12300000      2.88400000     11.31700000
H     -3.03800000      2.61000000     11.37800000
H     -2.00900000      3.50300000     12.03800000
O     11.25700000     -4.89700000    -13.09100000
H     12.12600000     -4.82400000    -12.69700000
H     11.05100000     -4.00900000    -13.38300000
O     10.06500000      6.17500000      7.54800000
H      9.45500000      6.57100000      6.92500000
H     10.92000000      6.53000000      7.30500000
O      6.15500000      0.11700000      6.00500000
H      6.48000000      0.51700000      5.19900000
H      6.02100000      0.85300000      6.60100000
O     14.41800000     -8.47000000      0.19800000
H     14.62900000     -8.01400000     -0.61700000
H     13.91600000     -9.23600000     -0.07900000
O     -1.05700000     16.95100000      3.23600000
H     -1.99000000     17.11300000      3.37300000
H     -0.67400000     17.00600000      4.11100000
O      5.61900000      8.94900000     -2.89700000
H      4.95300000      9.29900000     -3.48900000
H      5.50100000      9.44100000     -2.08500000
O      3.52200000     -9.52400000     10.51200000
H      4.41300000     -9.87100000     10.45900000
H      3.62300000     -8.67000000     10.93200000
O     10.59100000      0.96700000     -6.84000000
H     10.92400000      0.22800000     -7.34900000
H      9.70400000      0.70600000     -6.59100000
O     -9.30000000     10.36700000      8.54700000
H     -8.88000000      9.75100000      9.14600000
H     -9.15500000      9.99400000      7.67800000
O     -7.80100000     -8.21000000     -2.72600000
H     -7.49700000     -8.72500000     -1.97900000
H     -8.26800000     -7.47200000     -2.33300000
O     10.75700000      9.00400000     -8.09100000
H     11.30900000      9.78400000     -8.05100000
H     11.28400000      8.36000000     -8.56400000
O     -0.54900000      5.82100000     15.25600000
H     -1.15100000      6.03600000     15.96900000
H      0.26900000      5.59000000     15.69500000
O    -12.30400000      5.96200000     12.42400000
H    -11.59500000      5.54800000     11.93200000
H    -12.92800000      5.25500000     12.58700000
O      7.02000000      9.78600000     -5.04900000
H      6.50400000      9.62900000     -4.25900000
H      7.05400000      8.93400000     -5.48600000
O     -0.76600000     -4.92500000    -11.97500000
H     -1.66900000     -5.23600000    -11.90300000
H     -0.73300000     -4.15500000    -11.40700000
O    -11.10300000      2.86400000     12.90700000
H    -10.46800000      2.56800000     12.25500000
H    -11.90000000      3.03600000     12.40500000
O      2.94200000    -12.50600000      6.46600000
H      2.65400000    -11.83000000      7.07900000
H      3.70700000    -12.12700000      6.03400000
O     -9.34800000      8.31600000      4.02100000
H     -9.46600000      7.49600000      3.54200000
H     -8.98100000      8.92000000      3.37600000
O     -3.75800000     -3.52400000     -6.08700000
H     -4.25100000     -3.41300000     -6.90000000
H     -3.78000000     -4.46700000     -5.92100000
O      6.42400000      2.04700000     16.16500000
H      6.44700000      1.62800000     15.30500000
H      6.16400000      1.34900000     16.76600000
O      4.82800000      9.32100000     -7.03800000
H      4.17400000      9.00100000     -7.66100000
H      5.04100000      8.55700000     -6.50200000
O      4.97100000      1.96100000      2.95100000
H      4.56100000      2.03500000      3.81200000
H      4.66100000      1.12200000      2.61000000
O     -8.93400000     11.65100000     -4.59900000
H     -8.93900000     10.69500000     -4.65600000
H     -9.60100000     11.93200000     -5.22500000
O     -4.34500000     16.82100000     -2.45900000
H     -4.43100000     16.79800000     -1.50600000
H     -4.84900000     16.06500000     -2.76300000
O      5.69000000    -13.64800000     -9.56000000
H      5.28000000    -13.95500000     -8.75100000
H      6.62900000    -13.66800000     -9.37500000
O     -2.18400000     15.89200000      6.99800000
H     -1.87500000     15.02100000      7.24600000
H     -2.76600000     15.73700000      6.25400000
O    -14.48900000     -6.23700000      8.33000000
H    -13.81500000     -6.11600000      7.66100000
H    -15.31500000     -6.18400000      7.84900000
O     -3.92500000     10.03700000     -3.25500000
H     -3.13800000     10.58200000     -3.26900000
H     -4.04500000      9.76500000     -4.16500000
O     -9.28700000      0.38500000      5.33300000
H    -10.21600000      0.27300000      5.53700000
H     -8.98500000     -0.49400000      5.10200000
O    -12.16400000     -5.61900000      6.60300000
H    -12.51500000     -4.78600000      6.91600000
H    -11.21600000     -5.48600000      6.58100000
O      6.27200000      7.19600000     -5.91200000
H      7.17100000      6.91200000     -6.08200000
H      5.83500000      6.41400000     -5.57400000
O     -5.60000000      7.55300000     10.45900000
H     -5.50600000      8.13300000      9.70300000
H     -4.73700000      7.55400000     10.87100000
O     11.24200000     11.18200000     -1.04900000
H     12.08100000     10.79800000     -0.79600000
H     11.33900000     11.38000000     -1.98000000
O     12.47500000      0.77000000      5.70300000
H     12.42800000      1.65500000      6.06700000
H     13.35400000      0.46600000      5.92600000
O      5.42500000     -0.79200000    -10.30200000
H      6.01800000     -0.59300000     -9.57700000
H      6.00400000     -1.01100000    -11.03200000
O      8.09000000     15.52000000     -1.17500000
H      8.21400000     15.41800000     -0.23100000
H      7.60500000     14.73700000     -1.43800000
O    -10.73200000      4.62400000    -12.99800000
H    -10.67300000      5.01400000    -13.87100000
H    -11.67100000      4.53100000    -12.84100000
O      3.63800000      5.15700000      6.86500000
H      3.57700000      4.84700000      5.96200000
H      3.42100000      4.39100000      7.39700000
O     -2.19600000    -14.24400000     -2.38300000
H     -2.90900000    -14.40100000     -3.00200000
H     -2.59300000    -13.72100000     -1.68700000
O     -9.12700000    -11.09500000     -7.66300000
H     -9.97100000    -10.92800000     -7.24300000
H     -9.16600000    -12.01600000     -7.92100000
O     10.67700000    -11.73400000     -8.80700000
H     11.10900000    -10.93700000     -8.49900000
H     11.38900000    -12.27600000     -9.14800000
O     -6.05100000    -13.01400000     -7.23700000
H     -5.64200000    -13.01200000     -8.10200000
H     -6.98900000    -12.94900000     -7.41500000
O     17.89400000      2.37600000      5.44500000
H     16.99500000      2.10000000      5.26600000
H     18.15000000      1.87400000      6.21800000
O      4.99400000      3.28500000    -16.03200000
H      4.16800000      3.43300000    -16.49200000
H      5.46600000      4.11300000    -16.11500000
O     -9.90600000     -6.69000000     -0.95600000
H    -10.09900000     -5.89400000     -0.46000000
H    -10.55100000     -6.69500000     -1.66300000
O     -2.68400000     -4.67900000    -10.11200000
H     -2.41500000     -3.88400000     -9.65200000
H     -3.64100000     -4.65100000    -10.09900000
O      6.96900000    -11.16400000    -10.73500000
H      6.89700000    -11.96300000    -11.25800000
H      7.89800000    -10.93600000    -10.77100000
O      9.72100000     -4.71300000     -2.24500000
H      9.20700000     -4.31500000     -1.54300000
H     10.50100000     -5.05500000     -1.80700000
O     11.40400000     -8.33100000      9.89400000
H     11.32800000     -8.69800000     10.77400000
H     10.81600000     -8.86600000      9.36000000
O     -8.69500000     13.44900000     -0.84700000
H     -7.83500000     13.08800000     -1.06000000
H     -8.83800000     13.20400000      0.06700000
O      0.35700000    -14.77700000     -3.10900000
H      0.44500000    -15.59800000     -2.62400000
H     -0.53200000    -14.47800000     -2.91400000
O     -9.04200000     14.37100000      4.26800000
H     -9.52500000     15.19300000      4.17300000
H     -9.32100000     14.02700000      5.11600000
O    -11.38500000      1.03800000    -12.58900000
H    -11.07300000      0.31200000    -13.12900000
H    -12.19000000      1.32800000    -13.01900000
O      1.77200000     -5.45400000     14.97500000
H      2.61900000     -5.79100000     15.26700000
H      1.96200000     -5.01400000     14.14600000
O     -8.05900000     -1.71400000    -12.93800000
H     -7.59000000     -1.89400000    -13.75300000
H     -8.21300000     -2.57800000    -12.55500000
O     14.29900000      6.33500000     -0.91000000
H     14.64900000      6.62300000     -0.06700000
H     13.35400000      6.46400000     -0.83300000
O      1.53900000      0.23300000      8.44400000
H      2.17700000     -0.37400000      8.82000000
H      1.40000000     -0.08700000      7.55300000
O     11.67000000     12.32700000     -3.56800000
H     11.30200000     12.26800000     -4.44900000
H     11.23500000     13.08400000     -3.17600000
O      0.17000000      8.01800000      4.78300000
H      0.07000000      8.95200000      4.96600000
H     -0.16600000      7.58300000      5.56600000
O     14.87300000      1.39900000      9.63500000
H     14.29600000      2.07900000      9.28700000
H     15.25800000      1.79000000     10.41900000
O     -2.47800000     -2.81600000    -13.69500000
H     -3.00900000     -2.03200000    -13.55600000
H     -1.89400000     -2.84800000    -12.93700000
O     -7.50500000    -15.60200000     -4.00200000
H     -7.45900000    -15.61000000     -3.04600000
H     -6.79300000    -15.02000000     -4.27000000
O      6.59900000     -7.96000000     -1.36100000
H      6.27500000     -8.48000000     -0.62600000
H      7.44600000     -7.62800000     -1.06500000
O      8.10000000     -8.62700000     -8.96100000
H      8.64500000     -8.96500000     -9.67100000
H      7.23600000     -9.00700000     -9.12100000
O      2.19800000     12.77000000     11.87200000
H      1.70400000     13.44500000     12.33600000
H      3.11300000     13.03600000     11.96500000
O      7.76000000      1.33300000      4.25000000
H      7.43500000      1.96400000      3.60800000
H      8.53400000      1.75100000      4.62700000
O      2.89000000    -12.03900000     -8.92600000
H      3.24100000    -12.34300000     -9.76300000
H      3.54400000    -11.41800000     -8.60400000
O     -4.16300000      3.55200000     15.78100000
H     -3.21700000      3.40600000     15.80400000
H     -4.36700000      3.93200000     16.63500000
O     -2.10000000      8.82600000     14.02600000
H     -2.86200000      9.12000000     13.52700000
H     -1.62100000      8.25900000     13.42100000
O     -6.36100000     -5.19200000    -15.53300000
H     -5.73600000     -4.79100000    -14.92900000
H     -6.50200000     -4.52700000    -16.20800000
O      3.19900000    -11.86900000     -4.68600000
H      3.73000000    -11.56900000     -5.42300000
H      3.64000000    -11.51600000     -3.91300000
O      3.16200000      4.01700000      4.44200000
H      3.20600000      3.12200000      4.77800000
H      2.28900000      4.08500000      4.05600000
O     -8.09300000     -2.80200000     -5.80700000
H     -7.71500000     -2.37300000     -6.57400000
H     -7.69900000     -3.67400000     -5.80200000
O      3.57100000     -2.88500000     -0.07300000
H      3.42200000     -3.44900000      0.68600000
H      4.51900000     -2.75200000     -0.09000000
O      2.24100000     -3.41800000    -15.29900000
H      2.57700000     -2.73800000    -14.71400000
H      2.64400000     -4.22600000    -14.98300000
O      8.65200000     -9.47400000      4.26800000
H      8.79900000     -9.98600000      5.06300000
H      9.53100000     -9.25800000      3.95700000
O     -6.61800000     -7.23100000      1.03500000
H     -6.69100000     -6.72300000      1.84300000
H     -6.32300000     -6.59800000      0.38000000
O      6.64900000    -10.31900000      2.65900000
H      7.08600000    -10.88400000      2.02200000
H      7.36200000     -9.84200000      3.08400000
O     -5.66100000     13.67900000      6.54300000
H     -5.33100000     14.40200000      7.07600000
H     -5.60200000     12.91300000      7.11400000
O     -2.87100000     -7.02700000    -14.72500000
H     -3.73900000     -7.14000000    -15.11200000
H     -2.52500000     -7.91600000    -14.65000000
O      6.02400000     -7.63400000    -10.98900000
H      5.77600000     -8.55200000    -11.10200000
H      6.88100000     -7.56400000    -11.40800000
O      2.25500000     -2.59300000     -3.50600000
H      1.86300000     -1.73700000     -3.33700000
H      2.08100000     -3.09700000     -2.71100000
O     15.72900000      0.47000000      5.27700000
H     16.54400000      0.06300000      4.98400000
H     15.38300000     -0.13400000      5.93500000
O     -4.16100000      3.21100000     -0.42400000
H     -4.37600000      2.92000000     -1.31000000
H     -3.71100000      4.04700000     -0.54900000
O     -3.52600000      5.07000000     -6.84600000
H     -3.60800000      4.11600000     -6.85200000
H     -3.06700000      5.27600000     -7.66000000
O      0.18100000    -12.56100000     -1.31100000
H      0.10600000    -12.14200000     -2.16800000
H      0.25400000    -13.49500000     -1.50600000
O     10.15800000     -0.81200000      7.11300000
H     10.92900000     -0.66100000      6.56500000
H     10.00200000      0.03000000      7.54300000
O     10.13200000      2.45300000      1.65400000
H      9.23300000      2.16300000      1.49800000
H     10.59400000      1.66100000      1.93200000
O     -9.89400000      4.40400000     -4.39000000
H    -10.00500000      5.08300000     -3.72400000
H     -9.07200000      4.62700000     -4.82600000
O     -2.94700000    -12.50800000     -0.27700000
H     -2.31900000    -12.52600000      0.44400000
H     -3.75900000    -12.84200000      0.10400000
O      9.64900000     -3.74400000      6.75500000
H     10.16800000     -2.95400000      6.90500000
H     10.12900000     -4.43500000      7.21100000
O     -1.64700000      4.58700000    -16.91200000
H     -2.35800000      3.97200000    -17.09100000
H     -0.84900000      4.07200000    -17.03400000
O     10.72800000     -1.25800000     13.36100000
H     10.92100000     -0.68500000     12.61900000
H     10.88100000     -0.71100000     14.13200000
O     -3.75500000      9.87500000    -12.58600000
H     -3.57500000      8.93700000    -12.65300000
H     -3.34700000     10.25300000    -13.36500000
O    -12.35300000     -1.79400000     12.90100000
H    -11.59100000     -1.24700000     13.09000000
H    -12.03400000     -2.43900000     12.27000000
O     15.09200000      2.47500000     -5.53900000
H     14.63700000      2.89000000     -4.80600000
H     15.97700000      2.31400000     -5.21100000
O      1.74600000     -1.11700000     -8.73200000
H      1.35500000     -0.30900000     -8.39900000
H      2.03400000     -0.89700000     -9.61800000
O     -3.04100000     -5.56800000     14.23800000
H     -3.07000000     -4.70800000     13.81800000
H     -2.28800000     -5.52100000     14.82700000
O      1.88700000     -8.79300000      2.56400000
H      2.39700000     -8.64800000      3.36000000
H      1.35700000     -8.00200000      2.47100000
O      2.55900000     16.99800000      1.05000000
H      1.60400000     17.03500000      1.00200000
H      2.81100000     16.40100000      0.34500000
O     -4.36000000      5.36800000      8.68100000
H     -4.62400000      5.89900000      9.43200000
H     -3.53600000      4.96400000      8.95200000
O    -14.76000000      4.65100000     -2.13900000
H    -14.36000000      3.94200000     -2.64300000
H    -14.49900000      5.44800000     -2.60100000
O      0.73300000      0.59600000     11.13100000
H      0.01100000      1.17500000     11.37600000
H      0.67100000      0.52700000     10.17800000
O      4.91800000     10.33200000      7.37300000
H      4.56600000     10.40400000      8.26000000
H      5.57800000     11.02400000      7.32000000
O     -4.71700000      5.84200000     -4.14300000
H     -5.39700000      5.63500000     -4.78500000
H     -4.14500000      5.07400000     -4.14400000
O      0.60000000      8.90500000    -12.57200000
H      0.61200000      9.64100000    -13.18300000
H      1.45700000      8.93000000    -12.14800000
O    -14.87600000     -1.22200000      0.48000000
H    -15.79400000     -0.99300000      0.62900000
H    -14.39400000     -0.41800000      0.67100000
O      3.36700000      2.77900000      8.24700000
H      2.90600000      1.94100000      8.22100000
H      4.28000000      2.55600000      8.06400000
O      1.17100000      5.83500000    -17.48000000
H      1.17600000      6.05500000    -16.54800000
H      2.02400000      5.42900000    -17.63500000
O     -7.54700000    -12.47100000      9.64300000
H     -7.14700000    -12.76200000      8.82400000
H     -7.31900000    -11.54300000      9.70500000
O    -15.11100000     -5.23800000      3.02700000
H    -14.63800000     -5.79800000      3.64300000
H    -15.32000000     -4.45100000      3.53000000
O    -15.08300000     -0.22800000      4.55700000
H    -14.50100000      0.51300000      4.38600000
H    -15.39400000     -0.08800000      5.45100000
O     -0.78100000      6.51100000     -3.17100000
H     -0.82400000      7.22300000     -2.53300000
H     -0.95000000      6.93300000     -4.01300000
O     -6.46200000     14.82600000      1.29100000
H     -6.83200000     15.70700000      1.33600000
H     -6.28200000     14.59500000      2.20200000
O    -11.79000000      7.56700000     -1.46200000
H    -11.57400000      7.92400000     -2.32400000
H    -11.75700000      8.32200000     -0.87500000
O     15.37200000      5.73600000      5.01100000
H     16.00800000      5.77600000      4.29600000
H     15.26100000      4.80000000      5.18000000
O    -11.00800000     -8.49600000      9.01200000
H    -10.49700000     -8.53100000      8.20300000
H    -11.91500000     -8.60500000      8.72800000
O    -10.25300000      5.13800000     10.44600000
H    -10.94200000      4.85700000      9.84400000
H     -9.49400000      5.29700000      9.88500000
O    -12.05800000     -2.96700000      7.53200000
H    -12.82100000     -3.00500000      8.10900000
H    -11.40300000     -2.48100000      8.03200000
O      5.96500000      4.99500000      9.95100000
H      5.81500000      4.11400000     10.29300000
H      5.09300000      5.31600000      9.72300000
O     -4.79000000     13.12300000    -10.92400000
H     -5.10200000     13.58000000    -11.70500000
H     -5.57800000     12.73900000    -10.54100000
O     -1.62200000     -6.21600000     17.16200000
H     -1.01900000     -5.71900000     16.60900000
H     -2.22000000     -5.55800000     17.51600000
O      0.42200000    -11.08800000      2.61600000
H      1.11900000    -10.44000000      2.72100000
H      0.64800000    -11.78500000      3.23100000
O    -14.15700000    -11.64200000     -3.27900000
H    -13.90200000    -11.22200000     -2.45800000
H    -14.10000000    -10.94500000     -3.93300000
O     -3.60400000     -4.23400000     -2.56100000
H     -3.74300000     -5.15300000     -2.79000000
H     -2.95300000     -3.92600000     -3.19100000
O      1.06500000      6.12500000     12.54800000
H      1.01800000      6.45800000     13.44500000
H      1.66600000      5.38200000     12.60000000
O     -2.66400000      8.95900000      6.83000000
H     -1.93800000      9.55900000      6.66500000
H     -2.31600000      8.33000000      7.46300000
O     11.32600000      6.24100000     -0.08100000
H     11.81300000      5.44400000      0.12600000
H     11.38000000      6.76800000      0.71700000
O     10.76200000     11.74200000      3.87200000
H     11.04900000     12.58700000      3.52700000
H     11.00900000     11.11100000      3.19700000
O     -5.87300000     -9.81500000     -1.15300000
H     -5.00500000     -9.98000000     -0.78400000
H     -6.21000000    -10.68400000     -1.37100000
O    -12.62600000     -6.58200000     10.74300000
H    -11.88700000     -7.13300000     10.48500000
H    -13.21800000     -6.60800000      9.99100000
O      9.23100000     -2.73600000     -4.07800000
H      8.97100000     -3.57500000     -3.69900000
H      9.87600000     -2.96500000     -4.74800000
O    -15.37600000     -5.97500000     -6.21300000
H    -15.00700000     -5.74300000     -5.36000000
H    -15.87400000     -6.77500000     -6.04800000
O    -12.37800000      3.91600000      9.40500000
H    -12.83000000      3.51400000     10.14700000
H    -12.47100000      3.28100000      8.69500000
O     -9.43600000    -11.15200000     -2.51100000
H     -8.69400000    -11.26100000     -3.10600000
H     -9.40100000    -10.23100000     -2.25100000
O    -13.58700000     -3.45900000     -8.96400000
H    -13.05100000     -3.76600000     -8.23300000
H    -14.45600000     -3.32700000     -8.58600000
O     13.04600000     -9.45100000     -5.32000000
H     13.79900000    -10.00900000     -5.12600000
H     12.30500000     -9.89700000     -4.91000000
O     13.70900000     -5.21000000     -3.87800000
H     14.52100000     -4.92500000     -4.29800000
H     13.31600000     -5.81800000     -4.50400000
O     -7.76700000      3.64700000     11.33400000
H     -7.56700000      3.87700000     10.42700000
H     -8.68400000      3.89600000     11.44700000
O     12.26700000      8.66400000      7.94000000
H     13.07300000      8.30000000      8.30500000
H     12.41900000      8.68200000      6.99500000
O      0.09700000     12.73500000      5.10700000
H     -0.00500000     13.16400000      4.25700000
H      0.63900000     13.33800000      5.61600000
O      3.79800000     -2.65400000     17.12700000
H      4.17400000     -3.26500000     16.49300000
H      2.85300000     -2.79300000     17.06300000
O    -16.37600000      3.68500000      4.73900000
H    -16.58700000      3.33300000      3.87500000
H    -15.44500000      3.49400000      4.85500000
O     -4.91000000      3.17600000     11.09100000
H     -5.44700000      3.55500000     11.78700000
H     -5.52900000      3.00000000     10.38200000
O    -14.13000000     -0.16300000     10.79000000
H    -13.89300000     -0.39700000     11.68700000
H    -15.02400000      0.17300000     10.85700000
O      0.80700000      0.91700000     -7.52700000
H      0.21000000      1.03900000     -6.78800000
H      1.59200000      1.40700000     -7.28300000
O     -8.68000000     -4.68200000     13.97200000
H     -7.74200000     -4.83000000     14.09300000
H     -8.79100000     -3.73900000     14.09400000
O     14.88000000     -2.56100000      3.22700000
H     15.00300000     -3.11800000      2.45800000
H     15.59700000     -1.92900000      3.18100000
O     -8.52600000      4.83800000     -8.66000000
H     -8.43700000      3.91100000     -8.43600000
H     -9.42400000      5.05800000     -8.41300000
O    -16.86300000      8.41900000      0.50500000
H    -16.71800000      8.42000000     -0.44100000
H    -16.06000000      8.04700000      0.87000000
O     12.69200000     -1.91100000      4.84100000
H     12.49100000     -0.98300000      4.72300000
H     13.46400000     -2.06000000      4.29400000
O    -11.02500000     -5.36700000    -10.98700000
H    -10.51800000     -5.98800000    -11.51000000
H    -11.16100000     -5.81300000    -10.15100000
O     -3.85400000      2.38900000     -6.88000000
H     -4.69200000      2.10200000     -6.51900000
H     -3.37600000      1.57800000     -7.05200000
O      7.09000000     -2.75800000      8.21800000
H      7.73100000     -2.99900000      7.54900000
H      6.58900000     -3.55900000      8.37000000
O     -8.02200000     -5.06400000     -9.01600000
H     -7.66100000     -5.82900000     -8.56800000
H     -8.94900000     -5.27000000     -9.13300000
O     12.52900000      3.98400000      0.73800000
H     13.28300000      3.56900000      0.32000000
H     12.08600000      3.27100000      1.19700000
O      5.02700000     13.43900000    -11.27500000
H      4.66400000     12.58400000    -11.50300000
H      5.76500000     13.24000000    -10.69900000
O      4.15500000     -8.33100000      4.27600000
H      4.92600000     -7.95700000      4.70200000
H      4.15900000     -9.25200000      4.53800000
O      5.23000000     -8.38300000      1.05900000
H      5.86100000     -8.99400000      1.43800000
H      4.38400000     -8.66500000      1.40700000
O      5.68200000     -4.93400000     16.32600000
H      6.57200000     -4.95800000     16.67500000
H      5.78300000     -5.14000000     15.39600000
O     -2.55900000     -5.50800000      6.14800000
H     -2.94200000     -5.21300000      5.32300000
H     -2.92400000     -4.91600000      6.80700000
O      3.11900000      5.49500000    -15.23200000
H      4.03500000      5.36600000    -15.47800000
H      3.15900000      5.93300000    -14.38200000
O     -0.44100000    -13.53700000     -5.91500000
H     -0.25800000    -12.78900000     -5.34600000
H     -0.12100000    -14.29400000     -5.42500000
O     -2.64900000     -8.17200000      4.96000000
H     -2.53500000     -7.27200000      5.26500000
H     -2.17500000     -8.70400000      5.59900000
O      6.52400000      1.77000000     -4.05800000
H      6.77400000      2.63900000     -4.37300000
H      7.34700000      1.37200000     -3.77400000
O     -5.89700000     -5.33400000     14.61700000
H     -5.90300000     -6.27200000     14.42800000
H     -4.97200000     -5.08900000     14.58500000
O      9.10400000     -7.00000000     12.41300000
H     10.04700000     -6.85700000     12.33100000
H      9.01100000     -7.54500000     13.19500000
O    -14.28200000      9.26200000      6.53400000
H    -13.47500000      9.50200000      6.07700000
H    -14.03500000      8.51400000      7.07800000
O     -7.73100000      4.73500000      6.09800000
H     -7.65900000      4.73100000      5.14400000
H     -8.28000000      5.49400000      6.29400000
O     -5.37400000    -14.01500000     -4.90100000
H     -5.87700000    -13.78500000     -5.68200000
H     -4.64100000    -14.53400000     -5.23200000
O     -2.22100000      0.64000000     17.76500000
H     -2.42600000      1.52500000     18.06700000
H     -1.49000000      0.36100000     18.31800000
O      5.17000000    -13.36400000      0.96300000
H      4.54900000    -12.63600000      0.96000000
H      6.00100000    -12.97100000      0.69900000
O      4.16100000      9.39800000     12.85800000
H      4.82400000      9.67700000     13.49000000
H      4.45700000      8.53600000     12.56500000
O     -4.23500000     -2.17900000      2.13600000
H     -4.57400000     -2.33600000      1.25400000
H     -4.58700000     -1.32200000      2.37800000
O     11.21700000     13.64200000      0.45900000
H     11.05600000     14.36200000     -0.15200000
H     11.34600000     12.87700000     -0.10200000
O     -8.64900000     10.74600000    -11.82000000
H     -8.98500000     10.34000000    -11.02100000
H     -7.70900000     10.56700000    -11.80300000
O     15.60500000      7.59300000      1.54200000
H     15.17100000      8.01500000      2.28400000
H     16.26500000      7.02700000      1.94100000
O     10.75400000    -10.17400000     -4.12800000
H     10.01100000    -10.08600000     -4.72400000
H     10.88800000    -11.11900000     -4.05100000
O      9.84200000      0.21700000    -14.39900000
H      9.41500000      1.07400000    -14.38600000
H     10.70200000      0.38400000    -14.78500000
O      7.95600000     -5.91200000     -8.33900000
H      7.89900000     -6.82900000     -8.60800000
H      8.32400000     -5.46200000     -9.09900000
O      7.13600000      0.02600000    -14.00100000
H      7.94900000     -0.40900000    -14.25800000
H      6.98800000     -0.25500000    -13.09800000
O     -1.19100000     -2.68500000      5.36000000
H     -1.98200000     -3.06800000      4.98000000
H     -1.45700000     -1.80400000      5.62700000
O    -13.99500000      9.73600000      1.80100000
H    -14.13800000     10.46300000      1.19500000
H    -13.33400000      9.19300000      1.37300000
O    -15.80500000      3.31900000      8.06200000
H    -14.86400000      3.37900000      7.89500000
H    -16.06000000      4.20700000      8.31200000
O     -6.10900000      9.78500000    -10.91700000
H     -5.65900000      9.35500000    -10.19000000
H     -5.55300000      9.61500000    -11.67700000
O      6.92300000     12.52200000     -9.70900000
H      7.60200000     11.87200000     -9.88600000
H      6.55300000     12.25900000     -8.86700000
O      5.79500000     -4.75000000    -16.81300000
H      6.63400000     -4.38200000    -16.53400000
H      5.38800000     -5.05800000    -16.00400000
O     -8.86800000     -2.23200000      4.78400000
H     -9.50800000     -2.55400000      4.15000000
H     -8.95700000     -2.81900000      5.53500000
O      1.38200000     -8.02900000     -5.36700000
H      2.15400000     -8.38100000     -5.80900000
H      1.59300000     -7.10900000     -5.21100000
O      6.76000000     -0.13100000      9.44500000
H      7.57700000      0.24800000      9.76800000
H      7.02900000     -0.92700000      8.98700000
O      2.92300000      1.14200000      4.76300000
H      3.07900000      0.31800000      4.30200000
H      2.05900000      1.03500000      5.16000000
O     -6.86700000     -9.81000000      9.56200000
H     -6.85800000     -9.20300000      8.82200000
H     -7.47400000     -9.41400000     10.18800000
O     -6.82600000      1.86000000     12.92500000
H     -6.09600000      1.44700000     12.46400000
H     -7.23100000      2.43000000     12.27200000
O    -16.74500000     -0.11100000      2.32900000
H    -16.18400000     -0.32500000      3.07400000
H    -16.76300000      0.84600000      2.31000000
O     11.31500000      3.73900000     -7.28100000
H     11.21400000      2.81200000     -7.06600000
H     11.04800000      4.20000000     -6.48600000
O     -2.54300000      1.56600000     -4.04700000
H     -1.69900000      1.69300000     -4.48100000
H     -2.38000000      0.87700000     -3.40300000
O      8.76500000      7.03200000     -0.65500000
H      8.54800000      7.67800000      0.01700000
H      9.67800000      6.80100000     -0.48000000
O      0.95900000     14.29700000      0.10900000
H      1.07600000     14.38100000     -0.83800000
H      0.27200000     14.92900000      0.32200000
O     -7.00900000     11.26900000     -2.36300000
H     -6.11800000     10.99700000     -2.58200000
H     -7.25100000     11.88000000     -3.06000000
O    -15.07000000      0.12500000     -9.26000000
H    -14.26100000     -0.37500000     -9.15000000
H    -15.08700000      0.72000000     -8.51100000
O     -1.17800000     -1.98100000    -18.62500000
H     -1.91300000     -1.37600000    -18.53200000
H     -0.91200000     -2.17400000    -17.72600000
O     -0.40900000     -6.20700000     12.41600000
H     -0.18200000     -7.10100000     12.67400000
H     -1.19200000     -6.00200000     12.92700000
O      1.88500000      5.57900000     16.48400000
H      2.82400000      5.44100000     16.60200000
H      1.54500000      5.69300000     17.37100000
O      9.82500000     -3.33700000     -7.91400000
H      9.36300000     -4.02700000     -8.39000000
H      9.13200000     -2.74600000     -7.61800000
O      3.21300000     -4.43100000      2.32600000
H      2.99800000     -5.19000000      1.78200000
H      3.76200000     -4.78600000      3.02500000
O     -2.03500000      5.21400000      4.72400000
H     -2.58200000      4.42800000      4.75100000
H     -2.05900000      5.49100000      3.80800000
O    -10.66100000      0.39800000     13.56500000
H    -10.81800000      1.34300000     13.56000000
H     -9.81500000      0.29800000     14.00000000
O     -2.29700000      7.49300000     -8.23100000
H     -2.44100000      6.64400000     -8.64800000
H     -1.92200000      8.03900000     -8.92300000
O     -1.08800000     -6.77800000     -4.06700000
H     -1.93500000     -7.19200000     -3.90400000
H     -0.49800000     -7.50700000     -4.25700000
O     -4.19000000     -4.91300000    -13.91800000
H     -3.51400000     -5.51500000    -14.23000000
H     -3.86200000     -4.04400000    -14.15000000
O     12.21100000      1.52300000     -3.61700000
H     11.62800000      1.24000000     -4.32200000
H     12.97800000      0.95500000     -3.69800000
O     15.46300000      6.14500000     -3.33100000
H     14.90900000      6.00900000     -2.56200000
H     14.84500000      6.27200000     -4.05100000
O      4.01600000    -12.91100000    -11.45600000
H      4.57700000    -13.43700000    -10.88700000
H      4.62600000    -12.39800000    -11.98600000
O     10.80300000     -2.17800000    -14.12800000
H     10.29800000     -1.41000000    -14.39500000
H     11.60600000     -2.12900000    -14.64700000
O     -3.81600000     10.50300000     11.83700000
H     -3.55300000      9.85400000     11.18400000
H     -3.00300000     10.95100000     12.07100000
O    -10.95200000      2.12600000     -9.78300000
H    -11.41900000      1.89900000    -10.58600000
H    -10.57100000      1.30000000     -9.48500000
O     -2.12200000     11.04800000     -7.68900000
H     -1.45300000     11.67500000     -7.96500000
H     -2.50600000     10.73300000     -8.50700000
O     -7.39800000      0.57800000     -9.68800000
H     -6.57400000      1.03400000     -9.85700000
H     -7.70800000      0.31400000    -10.55400000
O     12.19500000      1.13200000     13.30800000
H     11.42800000      1.65100000     13.55100000
H     12.68900000      1.03900000     14.12200000
O      6.21800000     -5.48100000      0.61400000
H      5.83400000     -6.34500000      0.76400000
H      6.69700000     -5.28900000      1.42000000
O     -8.01800000     -1.99000000    -15.77700000
H     -8.62900000     -1.52300000    -16.34700000
H     -7.18100000     -1.54500000    -15.90800000
O     -9.05000000      2.95700000    -11.66800000
H     -9.56100000      3.51800000    -12.25100000
H     -9.70000000      2.54600000    -11.09900000
O    -13.64500000      6.70300000      0.15700000
H    -12.80700000      7.00200000     -0.19700000
H    -14.08000000      6.27900000     -0.58300000
O    -14.09700000    -10.36100000      5.20700000
H    -13.23800000    -10.29000000      5.62400000
H    -14.44300000    -11.20000000      5.51100000
O     -4.04100000    -10.78700000    -13.41500000
H     -4.25400000    -11.70100000    -13.60600000
H     -3.55400000    -10.82200000    -12.59200000
O     -0.96900000      2.43900000    -14.63900000
H     -0.80900000      2.22000000    -15.55700000
H     -0.10400000      2.65800000    -14.29200000
O     -2.28800000    -10.48100000    -11.02500000
H     -1.40900000    -10.19300000    -11.27400000
H     -2.19900000    -10.75900000    -10.11300000
O     10.13200000     10.64800000      1.40700000
H     10.26600000     11.03600000      0.54200000
H      9.59300000     11.28600000      1.87500000
O     -2.50000000      0.82900000      9.35100000
H     -1.93200000      1.09000000      8.62600000
H     -2.35300000      1.49500000     10.02200000
O      3.18600000     -2.80300000     10.16700000
H      3.53300000     -2.16800000      9.54100000
H      3.07000000     -3.60500000      9.65700000
O     -3.88200000      3.24900000      4.41300000
H     -4.40600000      3.53500000      3.66400000
H     -4.27800000      2.41800000      4.67700000
O      5.86200000      2.47000000      7.69700000
H      6.35000000      3.20500000      7.32600000
H      6.49700000      2.01700000      8.25200000
O    -12.09500000     -0.09700000      5.14000000
H    -12.50800000     -0.95400000      5.24100000
H    -11.97300000      0.00000000      4.19500000
O      2.69800000     11.32700000      5.64600000
H      2.60200000     11.20400000      6.59100000
H      1.80100000     11.35700000      5.31500000
O      5.75000000     -0.74400000     16.93300000
H      6.13400000     -1.22800000     16.20200000
H      4.90800000     -1.17300000     17.08900000
O     -0.12100000     16.74400000     -4.32000000
H     -0.54500000     16.69400000     -3.46300000
H      0.81200000     16.81700000     -4.12200000
O     10.87500000      8.99000000     -5.35900000
H     10.91100000      8.77400000     -4.42700000
H     10.33800000      8.29800000     -5.74500000
O     -7.88200000      9.40900000      6.43200000
H     -7.48600000     10.21000000      6.09000000
H     -8.19000000      8.94300000      5.65500000
O      0.21300000     12.62800000     -7.98300000
H      1.04000000     12.71600000     -8.45800000
H      0.16000000     13.42000000     -7.44800000
O    -12.39700000      4.17100000      4.32100000
H    -11.52800000      3.99500000      4.68400000
H    -12.38100000      5.10200000      4.10200000
O     -4.33500000    -12.09400000      2.23300000
H     -3.66500000    -12.21800000      2.90600000
H     -4.36400000    -11.14700000      2.09700000
O     -2.74400000     -4.58400000    -16.58800000
H     -1.91700000     -4.15000000    -16.37600000
H     -2.57800000     -5.51100000    -16.41600000
O    -16.27800000      3.50700000     -4.75100000
H    -16.21100000      2.64600000     -4.33900000
H    -16.98600000      3.94400000     -4.28000000
O     14.99000000      3.09200000     -0.55600000
H     15.63500000      3.71800000     -0.22800000
H     14.84100000      3.35500000     -1.46400000
O     -0.83500000     -4.17700000      9.73000000
H     -1.53200000     -4.66100000     10.17300000
H     -0.39600000     -4.83300000      9.18800000
O      6.18100000     -9.44300000      9.91500000
H      6.46200000     -8.54600000      9.73500000
H      6.71400000     -9.71500000     10.66300000
O    -10.80600000    -13.38000000     -1.44700000
H    -10.50100000    -12.57600000     -1.86800000
H    -10.12600000    -13.58600000     -0.80500000
O      0.16500000     14.42500000      2.90000000
H     -0.48400000     15.12600000      2.95100000
H      0.27600000     14.26800000      1.96200000
O     -9.83100000      7.76000000     12.76400000
H    -10.28300000      7.15300000     12.17800000
H     -8.91800000      7.47300000     12.75000000
O     -2.59900000     -7.77600000     10.11400000
H     -2.17500000     -7.27700000     10.81200000
H     -3.44300000     -8.03600000     10.48400000
O     12.04400000    -12.66200000      3.45700000
H     12.23300000    -13.47200000      3.93100000
H     11.35100000    -12.24200000      3.96700000
O    -12.84300000      0.72000000      0.63600000
H    -12.21200000      0.44900000      1.30300000
H    -12.73100000      1.66900000      0.57200000
O      4.07900000     -1.08400000      8.12700000
H      3.95200000     -1.17300000      7.18300000
H      5.02600000     -1.14000000      8.24800000
O     -6.45200000     -7.13700000     -7.18600000
H     -7.02400000     -7.90000000     -7.10200000
H     -5.62900000     -7.49000000     -7.52400000
O      6.51500000     -4.79000000     -6.03100000
H      6.77000000     -5.51600000     -5.46200000
H      7.12000000     -4.84200000     -6.77100000
O     -7.43200000      4.03100000      3.50700000
H     -8.18800000      3.59200000      3.11800000
H     -6.72500000      3.89500000      2.87700000
O      5.65800000      8.15900000      9.37400000
H      5.38200000      7.50100000     10.01100000
H      5.03700000      8.87900000      9.48800000
O     -3.75300000     -4.03200000      8.18600000
H     -4.06400000     -3.22100000      7.78400000
H     -3.24300000     -3.74400000      8.94300000
O     -5.03500000     -1.66400000     14.37300000
H     -4.43900000     -1.34600000     15.05100000
H     -4.50900000     -1.66700000     13.57400000
O     -1.72400000      5.53800000      1.96200000
H     -1.94300000      5.29400000      1.06200000
H     -1.95800000      6.46400000      2.02300000
O    -10.78700000     -9.66000000     -9.48900000
H    -10.49600000     -8.79100000     -9.21200000
H    -10.21200000    -10.26600000     -9.02100000
O    -11.55000000      9.94400000      0.12600000
H    -11.67100000     10.88200000     -0.02300000
H    -10.74500000      9.72900000     -0.34500000
O     -1.29700000     -1.66300000      8.83600000
H     -1.67500000     -1.17700000      9.56900000
H     -1.26600000     -2.56900000      9.14100000
O     14.85500000     -4.33900000      0.96100000
H     15.34400000     -3.94300000      0.23900000
H     15.37000000     -5.10800000      1.20400000
O    -10.57400000     -3.71100000      3.34900000
H    -10.69800000     -4.01400000      2.45000000
H    -10.67600000     -4.49800000      3.88400000
O      3.06700000      8.58100000    -11.28500000
H      3.77400000      8.18200000    -11.79100000
H      2.89200000      7.95500000    -10.58300000
O      8.81200000     -4.57800000     14.84400000
H      9.66700000     -4.85100000     14.51100000
H      8.77900000     -4.92700000     15.73500000
O     -0.27000000    -13.35500000    -12.09100000
H      0.16300000    -12.61200000    -12.51200000
H     -0.21100000    -13.16700000    -11.15400000
O     -6.95100000     -3.63300000     11.19000000
H     -7.58400000     -4.35200000     11.18600000
H     -7.48800000     -2.84100000     11.15900000
O     11.78900000      1.15100000     10.52800000
H     12.09600000      1.13300000     11.43500000
H     12.24500000      1.89500000     10.13600000
O      1.98200000     12.64300000      9.10200000
H      2.09000000     11.83200000      8.60600000
H      2.37400000     12.45600000      9.95600000
O    -11.72700000     -4.01400000     -6.30100000
H    -10.94100000     -4.55600000     -6.23800000
H    -12.37200000     -4.46200000     -5.75400000
O     -6.52700000      2.13200000     -5.26100000
H     -6.94200000      1.48500000     -4.69100000
H     -6.92600000      1.98800000     -6.11900000
O     11.54200000    -10.60700000      1.84100000
H     11.43900000     -9.95900000      2.53800000
H     11.97900000    -11.34700000      2.26400000
O    -14.43300000      7.49800000     -3.81700000
H    -13.50900000      7.58500000     -4.05200000
H    -14.81800000      7.00400000     -4.54100000
O      7.75500000     -1.06000000     -2.50300000
H      8.16800000     -0.21300000     -2.33300000
H      8.33400000     -1.48700000     -3.13400000
O      2.75700000     -0.17100000    -11.12000000
H      3.64500000     -0.09700000    -10.77000000
H      2.33600000      0.65500000    -10.88500000
O      4.25300000      5.89500000     -9.67700000
H      3.72600000      6.41900000     -9.07400000
H      5.03100000      6.42800000     -9.84000000
O     -1.08100000     16.12800000      0.58100000
H     -0.90000000     16.56300000      1.41400000
H     -1.96000000     15.76500000      0.68500000
O      8.78700000     10.04200000      7.79800000
H      8.07000000      9.58900000      7.35600000
H      8.40300000     10.35600000      8.61700000
O      7.59500000     10.08700000     10.37700000
H      7.02900000      9.35000000     10.14500000
H      8.09300000      9.77700000     11.13300000
O     12.19200000     -1.21400000    -11.57700000
H     11.71400000     -0.39100000    -11.48000000
H     11.53200000     -1.84200000    -11.87100000
O     -0.95000000     11.43600000     -0.04800000
H     -1.18200000     11.37900000     -0.97500000
H     -0.25600000     12.09500000     -0.01500000
O     -1.58200000      8.66400000     -1.18000000
H     -2.24800000      9.33700000     -1.04000000
H     -0.76900000      9.15300000     -1.30600000
O     12.75500000     -3.10000000      7.21900000
H     13.64200000     -3.02200000      7.56900000
H     12.70100000     -2.41700000      6.55000000
O     -2.77200000      5.77600000     -0.85700000
H     -2.04800000      5.76800000     -1.48300000
H     -2.60500000      6.54200000     -0.30700000
O     -4.30500000    -14.84600000      4.84300000
H     -3.49100000    -14.34300000      4.85200000
H     -4.99600000    -14.18500000      4.82500000
O     -9.35900000     -8.11500000      6.79900000
H     -8.46200000     -8.26800000      7.09500000
H     -9.47200000     -7.16600000      6.85700000
O     17.99800000      2.02100000     -0.84000000
H     17.21500000      1.50100000     -1.01600000
H     17.86600000      2.82900000     -1.33600000
O     -5.02400000      7.81200000     -8.86200000
H     -5.30300000      7.28400000     -9.61000000
H     -4.07700000      7.68000000     -8.81500000
O     15.70700000     -9.36500000      2.82000000
H     15.33500000     -8.77100000      2.16700000
H     15.76400000    -10.20800000      2.37100000
O     10.90000000      8.51900000     -2.80100000
H     10.15800000      8.86900000     -2.30800000
H     11.66200000      8.97200000     -2.44000000
O      5.22100000      0.59900000     -6.11400000
H      5.71100000      0.85000000     -5.33100000
H      5.39000000     -0.33800000     -6.21200000
O      0.52000000     -6.43500000      3.00400000
H      1.04500000     -5.70800000      2.67000000
H      0.94500000     -6.67900000      3.82600000
O      1.28600000    -16.46700000      5.36900000
H      1.45000000    -16.50600000      4.42700000
H      1.41500000    -17.36600000      5.67200000
O    -14.16300000     -9.18500000     -4.96500000
H    -14.24600000     -9.53800000     -5.85100000
H    -15.06400000     -9.01700000     -4.68900000
O    -12.65500000    -10.53700000      1.36100000
H    -12.90600000    -11.34800000      1.80200000
H    -11.71600000    -10.63400000      1.19800000
O     -4.59300000      1.83200000     -9.65700000
H     -4.84700000      1.93200000     -8.74000000
H     -5.01900000      2.56400000    -10.10400000
O      3.64800000     -8.31300000    -14.79600000
H      3.46600000     -7.55300000    -14.24400000
H      3.19500000     -9.03700000    -14.36500000
O     -7.93300000      7.90600000     -2.67600000
H     -7.06600000      7.75700000     -2.29800000
H     -7.76800000      8.45400000     -3.44300000
O      2.72300000      1.57400000     -4.56900000
H      3.53600000      1.07900000     -4.46600000
H      2.91000000      2.19900000     -5.27000000
O     -4.18100000    -14.09300000      8.44800000
H     -3.59900000    -13.47700000      8.00200000
H     -4.94800000    -14.15400000      7.87800000
O    -16.13700000     -6.48600000      6.12200000
H    -15.37600000     -6.76900000      5.61600000
H    -16.87400000     -6.95400000      5.72800000
O     -6.84300000     12.34600000     -9.33700000
H     -7.32300000     11.53300000     -9.18100000
H     -7.52400000     13.01500000     -9.41200000
O      1.11400000      1.94300000    -10.10000000
H      0.95100000      2.01900000     -9.16000000
H      1.46600000      2.79700000    -10.35200000
O      2.97400000     14.17500000      3.67500000
H      2.02100000     14.09400000      3.69900000
H      3.23200000     13.73100000      2.86700000
O     14.01000000     -1.00100000     -3.85000000
H     13.50400000     -1.63800000     -3.34600000
H     14.90200000     -1.34800000     -3.84900000
O      8.01800000      4.22300000     -0.24700000
H      8.82300000      3.97200000      0.20600000
H      8.18000000      5.11800000     -0.54400000
O      9.59300000    -10.64100000     -0.06500000
H     10.34100000    -10.78900000      0.51400000
H      9.55600000     -9.69100000     -0.17100000
O    -15.27500000      0.70500000      7.42900000
H    -14.67400000      1.21300000      6.88400000
H    -16.00900000      1.29800000      7.59200000
O     10.46300000     -1.20500000      9.87600000
H     10.45000000     -1.22800000      8.91900000
H     10.95300000     -0.41100000     10.09000000
O     -1.96200000      0.22500000     -8.07100000
H     -1.78700000     -0.67200000     -7.78700000
H     -1.12300000      0.53700000     -8.41000000
O     10.02600000     -7.62800000      6.36600000
H     10.40300000     -8.22900000      5.72400000
H     10.77300000     -7.12400000      6.69000000
O     11.38500000     -8.47500000      3.84000000
H     11.18800000     -7.75800000      3.23700000
H     12.06600000     -8.12500000      4.41300000
O      8.32900000     -1.53200000     15.40900000
H      8.35000000     -1.64500000     16.35900000
H      8.83700000     -2.26800000     15.06800000
O     -0.75400000     14.03700000     11.27100000
H     -1.25200000     14.83900000     11.42500000
H     -0.23000000     14.22600000     10.49200000
O    -11.22800000     -9.76000000      5.73300000
H    -10.75500000     -8.98000000      6.02100000
H    -10.84000000    -10.47500000      6.23600000
O     -2.10900000      8.15600000      2.91000000
H     -3.04300000      7.99600000      3.04500000
H     -1.72900000      8.11400000      3.78800000
O    -15.98000000      1.42900000     -2.91600000
H    -15.48700000      0.78500000     -2.40800000
H    -16.30400000      0.94100000     -3.67300000
O     -5.32000000     -4.64900000     -9.69900000
H     -6.22100000     -4.44800000     -9.44800000
H     -5.36600000     -5.52800000    -10.07600000
O     -1.33700000      9.26600000     -5.71300000
H     -1.65700000      9.87600000     -6.37700000
H     -2.06300000      8.65700000     -5.57700000
O     -6.73000000      1.05800000    -17.17300000
H     -6.46900000      1.83400000    -17.66800000
H     -6.83500000      1.37100000    -16.27500000
O     11.49400000      8.17200000      1.83400000
H     10.92700000      8.91100000      1.61200000
H     11.26800000      7.96200000      2.74000000
O      8.32100000      3.11800000    -10.38600000
H      7.68400000      2.81000000     -9.74100000
H      7.79000000      3.51900000    -11.07400000
O      7.59800000     12.61600000     11.54000000
H      8.02400000     12.35500000     12.35700000
H      7.40900000     11.79100000     11.09400000
O     -1.76000000     11.39700000     -2.57400000
H     -1.56200000     12.24000000     -2.98300000
H     -1.00800000     10.84500000     -2.78500000
O     -0.87400000    -15.78800000      1.68900000
H      0.03900000    -16.04500000      1.81600000
H     -0.90200000    -14.86700000      1.94900000
O    -10.79500000     12.48100000     -2.51900000
H    -10.05600000     12.74100000     -1.96800000
H    -10.41300000     11.89200000     -3.17000000
O      2.96300000      7.79300000      7.35800000
H      3.13200000      6.85100000      7.32600000
H      3.77800000      8.17200000      7.68800000
O      0.58500000      9.95200000     -2.36800000
H      1.16000000     10.68500000     -2.59000000
H      1.10200000      9.41600000     -1.76700000
O     -6.56000000     -4.37300000      1.82800000
H     -7.16900000     -3.72000000      1.48400000
H     -5.85800000     -4.41100000      1.17900000
O     -9.20200000     16.19800000     -1.30300000
H     -8.27400000     16.40800000     -1.40800000
H     -9.20900000     15.30400000     -0.96300000
O      8.15000000     -3.76700000    -12.66700000
H      7.35500000     -4.30000000    -12.63700000
H      8.49500000     -3.90100000    -13.55000000
O      6.87200000     -4.64200000      3.32400000
H      6.84600000     -3.75500000      3.68300000
H      7.41100000     -5.13500000      3.94300000
O     10.54400000      1.09000000    -10.48200000
H     10.05400000      1.86700000    -10.75300000
H      9.89800000      0.54300000    -10.03500000
O    -10.09500000      1.56300000     10.66500000
H    -10.63300000      1.50600000      9.87600000
H     -9.19800000      1.44200000     10.35200000
O     -4.60100000    -10.11400000      6.28900000
H     -3.93600000     -9.75300000      5.70300000
H     -4.18100000    -10.12600000      7.14900000
O     -6.54700000     -5.47500000     -5.04100000
H     -6.64500000     -6.06300000     -5.79000000
H     -5.73700000     -5.76000000     -4.61800000
O      6.02800000     -2.14300000     -0.80600000
H      6.61700000     -1.97400000     -1.54200000
H      5.99400000     -1.31200000     -0.33200000
O     11.76800000     -5.80400000     -0.89300000
H     12.61000000     -6.25800000     -0.85400000
H     11.73500000     -5.29100000     -0.08600000
O     -6.01600000     -5.11300000      7.16300000
H     -6.06200000     -5.02700000      6.21100000
H     -5.20300000     -4.66800000      7.40500000
O     -0.79100000    -13.07900000      1.43800000
H     -0.56500000    -12.32400000      1.98100000
H     -0.35400000    -12.91200000      0.60300000
O      0.19400000    -12.67000000     -9.32700000
H     -0.59200000    -12.93500000     -8.85000000
H      0.90600000    -12.78600000     -8.69800000
O     -8.25000000     -4.46500000    -11.97900000
H     -7.86100000     -5.26200000    -12.34000000
H     -8.24200000     -4.60300000    -11.03200000
O      1.31500000     -3.75500000     -1.12900000
H      2.09900000     -3.36400000     -0.74100000
H      1.20300000     -4.58200000     -0.66100000
O     -1.11000000      7.49300000      8.42500000
H     -0.83900000      6.58400000      8.29300000
H     -0.71000000      7.74300000      9.25800000
O    -10.04800000     -7.27600000    -12.81300000
H    -10.18600000     -7.53600000    -13.72300000
H     -9.22300000     -6.79100000    -12.82400000
O     14.95500000     -1.60300000     -8.26300000
H     14.96400000     -0.66500000     -8.07100000
H     14.59400000     -2.00500000     -7.47300000
O     12.42200000     -3.01400000     -2.40300000
H     12.87800000     -3.82400000     -2.63200000
H     11.51000000     -3.17700000     -2.64300000
O     -1.87400000    -13.23000000      4.59400000
H     -1.82400000    -12.95400000      5.50900000
H     -1.01600000    -13.01200000      4.23100000
O    -12.62000000      1.10700000      8.96700000
H    -13.09100000      0.86200000      8.17000000
H    -13.16100000      0.76600000      9.67900000
O      5.61000000    -11.47700000      8.00600000
H      5.74700000    -10.69700000      8.54300000
H      5.43300000    -11.13700000      7.12900000
O      2.72200000    -14.59300000     -4.66000000
H      3.21000000    -13.81500000     -4.38800000
H      2.11800000    -14.76100000     -3.93700000
O     16.83700000     -6.11700000      1.49100000
H     17.07100000     -6.10100000      2.41800000
H     17.47600000     -6.70800000      1.09200000
O      0.73300000      6.37500000    -10.88200000
H      0.32300000      5.77800000    -11.50800000
H      0.26900000      7.20300000    -11.00100000
O     -7.66100000      5.71800000      9.33200000
H     -7.31400000      6.17300000      8.56500000
H     -7.22200000      6.13100000     10.07600000
O      7.01200000    -11.43200000      0.21700000
H      6.57700000    -11.05700000     -0.54900000
H      7.94500000    -11.28700000      0.05700000
O      1.21500000     -3.65400000      6.60400000
H      0.34800000     -3.24900000      6.60600000
H      1.82300000     -2.91500000      6.57000000
O    -12.63400000     -1.89600000    -11.31800000
H    -12.27800000     -2.53200000    -11.93900000
H    -13.34700000     -2.36100000    -10.88100000
O    -13.95900000     -4.40700000      0.87200000
H    -14.23300000     -4.59500000      1.77000000
H    -14.47100000     -3.63900000      0.62100000
O     -4.83100000      2.85100000     -3.22400000
H     -5.46200000      2.82200000     -3.94300000
H     -3.99900000      2.60000000     -3.62400000
O     -1.20500000     -3.06100000     12.91900000
H     -1.29900000     -3.61400000     12.14400000
H     -1.61100000     -2.23000000     12.67100000
O    -10.81600000     -1.89900000     -2.14000000
H    -10.92500000     -1.88600000     -3.09100000
H     -9.92000000     -2.20900000     -2.00500000
O     14.65800000      0.28700000    -11.16600000
H     14.07200000     -0.46800000    -11.10400000
H     14.22200000      0.97100000    -10.65900000
O    -15.19800000     -2.76600000     -4.69200000
H    -14.74100000     -3.57800000     -4.47100000
H    -15.47900000     -2.41200000     -3.84800000
O      4.91100000     11.98300000      4.13100000
H      4.09300000     11.81500000      4.59800000
H      4.63500000     12.28000000      3.26400000
O    -11.00900000    -11.97000000     -5.76000000
H    -11.10200000    -12.64100000     -5.08400000
H    -11.90500000    -11.78900000     -6.04300000
O     -7.37900000    -15.94900000     -1.18300000
H     -7.86400000    -16.76800000     -1.08300000
H     -8.00900000    -15.26800000     -0.94900000
O     -2.73400000     14.40100000     -5.63000000
H     -3.18200000     15.18700000     -5.94400000
H     -2.90800000     13.74200000     -6.30300000
O     10.21000000     -6.49000000     -4.52900000
H      9.49200000     -7.11000000     -4.65800000
H     10.01900000     -6.07300000     -3.68900000
O     -4.88100000    -12.65800000     10.66900000
H     -5.83200000    -12.54800000     10.66300000
H     -4.71200000    -13.32000000      9.99800000
O      6.10100000     -4.97800000    -11.68200000
H      5.80700000     -4.32700000    -11.04500000
H      6.06300000     -5.81000000    -11.21000000
O      0.81400000     -0.57600000      5.85100000
H      0.84900000     -1.42200000      5.40500000
H     -0.03800000     -0.21300000      5.60800000
O     12.94500000    -10.71700000     -0.56700000
H     12.66900000     -9.91900000     -1.01900000
H     12.32900000    -10.80600000      0.16000000
O     -1.14600000     -3.04000000     -3.69500000
H     -0.66900000     -3.75200000     -3.26900000
H     -1.24200000     -2.37500000     -3.01300000
O      1.70100000     10.12900000      7.93600000
H      0.85700000     10.09500000      7.48600000
H      2.07000000      9.25300000      7.82100000
O      4.21900000     -0.95300000      2.68700000
H      3.58800000     -1.58900000      2.35000000
H      4.74700000     -0.71200000      1.92600000
O      0.82900000      4.62300000     -8.87600000
H      0.86700000      5.17500000     -8.09500000
H      0.65800000      5.23400000     -9.59300000
O     -7.91700000      1.68100000      8.84200000
H     -8.20300000      1.25800000      8.03300000
H     -7.44400000      2.46100000      8.55100000
O      4.97300000      8.70200000      4.48200000
H      5.10500000      9.61800000      4.23700000
H      4.18300000      8.70900000      5.02100000
O     -0.17700000     -0.94800000    -14.28200000
H     -0.14600000     -1.17000000    -13.35200000
H      0.53200000     -0.31700000    -14.40200000
O      4.37900000     -6.83600000     -8.84400000
H      4.12900000     -6.01600000     -8.41800000
H      4.62100000     -6.57900000     -9.73400000
O      0.51600000     -8.18800000     15.64100000
H      0.95200000     -7.33600000     15.65700000
H      1.14200000     -8.78400000     16.05200000
O     -3.71100000     11.07200000      0.58600000
H     -2.76600000     11.05100000      0.43200000
H     -4.06200000     11.58000000     -0.14600000
O      7.09200000      6.84600000    -10.71600000
H      7.40200000      6.96300000    -11.61400000
H      7.58100000      6.09000000    -10.39000000
O     -0.46300000      7.98600000     11.14200000
H      0.07800000      8.74300000     11.36900000
H      0.07500000      7.22900000     11.37500000
O      6.07900000      5.84500000    -15.77500000
H      6.36000000      6.23700000    -14.94900000
H      6.66900000      6.21800000    -16.43000000
O      8.68200000    -14.83400000     -3.28800000
H      9.41400000    -14.29700000     -2.98700000
H      9.03200000    -15.72500000     -3.31000000
O    -15.80800000     -3.11800000      4.40100000
H    -16.72700000     -3.13900000      4.66800000
H    -15.52000000     -2.22800000      4.60400000
O     -0.87300000     13.75200000     -3.98500000
H     -1.72600000     14.02700000     -4.32100000
H     -0.28900000     13.80600000     -4.74200000
O     13.09500000     -1.17600000     -0.66800000
H     12.93200000     -1.76300000     -1.40600000
H     12.62300000     -1.57400000      0.06300000
O     10.37200000     14.38900000     -2.74500000
H      9.44700000     14.21900000     -2.56500000
H     10.56600000     15.19100000     -2.26000000
O     12.25400000     -9.57200000     -8.12200000
H     12.79200000     -9.87900000     -7.39200000
H     11.73600000     -8.85600000     -7.75300000
O      8.62000000     -8.15000000     -5.85300000
H      8.78300000     -8.98000000     -6.30200000
H      8.78800000     -7.48100000     -6.51700000
O     11.32900000      0.17300000      3.14800000
H     10.51500000     -0.21400000      3.47000000
H     11.66000000      0.68300000      3.88600000
O      9.07600000     -4.46100000    -10.23500000
H      8.88400000     -3.98600000    -11.04400000
H      9.93300000     -4.86000000    -10.39000000
O      7.04700000      4.65900000     -4.69200000
H      6.21500000      4.42300000     -5.10300000
H      6.80000000      5.22200000     -3.95800000
O      7.05900000    -10.94700000     -3.20000000
H      6.78100000    -10.50300000     -4.00100000
H      6.24300000    -11.22000000     -2.78100000
O     -6.51600000     -7.91500000      7.09300000
H     -6.00500000     -7.10900000      7.17100000
H     -6.00300000     -8.46800000      6.50500000
O      5.06000000      6.97300000     12.70600000
H      5.36100000      6.33900000     12.05600000
H      5.44500000      6.67400000     13.52900000
O     15.86600000     -4.35700000     -5.45800000
H     15.08900000     -3.82700000     -5.63800000
H     16.10400000     -4.72900000     -6.30700000
O     13.59700000     -2.94600000     -6.34200000
H     12.84800000     -3.44700000     -6.02000000
H     13.53400000     -2.10400000     -5.89200000
O      2.14700000    -10.59300000      8.19600000
H      2.65700000    -10.19000000      8.89900000
H      1.61400000     -9.87800000      7.84700000
O    -17.12100000      2.38700000      2.04300000
H    -16.55800000      2.83400000      1.41100000
H    -17.92900000      2.20900000      1.56000000
O     -7.37100000     -6.54800000    -13.25300000
H     -6.75700000     -7.26100000    -13.42800000
H     -7.33300000     -6.00000000    -14.03700000
O     13.71700000      9.17900000      2.89400000
H     13.06100000      8.73400000      2.35700000
H     13.24700000      9.43000000      3.68900000
O     12.44100000     -4.32500000      1.81000000
H     12.54500000     -4.45100000      2.75300000
H     13.33600000     -4.31100000      1.46900000
O     -7.95800000      0.05800000     -3.89700000
H     -7.81300000     -0.83300000     -4.21500000
H     -8.91000000      0.14700000     -3.86000000
O     -2.58400000      5.25100000     -9.56300000
H     -3.25600000      5.08700000    -10.22500000
H     -1.88200000      4.63600000     -9.77800000
O      0.29300000      4.98500000      6.59300000
H      0.62400000      5.45100000      5.82500000
H     -0.65400000      4.94800000      6.46000000
O     13.30800000     -7.69500000      5.75300000
H     13.00600000     -8.25200000      6.47100000
H     14.24200000     -7.88700000      5.67800000
O      0.99300000     -3.14700000     17.23300000
H      0.69400000     -3.70800000     17.94900000
H      0.37100000     -3.31200000     16.52400000
O      9.17100000     -5.55400000      4.67400000
H      9.45500000     -4.85600000      5.26500000
H      9.49300000     -6.35800000      5.08100000
O     10.96500000      0.42400000     -1.52800000
H     11.61400000      0.93600000     -2.01100000
H     11.48400000     -0.17000000     -0.98600000
O      5.79000000     -9.45300000    -13.53900000
H      5.13500000     -9.14000000    -14.16300000
H      6.26900000     -8.66600000    -13.28000000
O     11.15600000     -1.73700000      1.32200000
H     11.40300000     -2.59600000      1.66500000
H     11.41500000     -1.12100000      2.00700000
O     -5.47200000     13.41900000     -0.84000000
H     -5.93900000     13.95400000     -1.48200000
H     -5.76700000     13.75200000      0.00800000
O     -9.67100000      6.64500000      6.29500000
H     -9.57800000      6.99000000      5.40700000
H    -10.57700000      6.84300000      6.53500000
O     -4.88800000     -1.30200000      8.26300000
H     -5.80900000     -1.06600000      8.14900000
H     -4.41000000     -0.66100000      7.73700000
O     -7.94500000     12.57100000      8.83800000
H     -7.14600000     12.41100000      9.34200000
H     -8.39800000     11.72800000      8.83200000
O      5.94000000      6.36200000      3.23800000
H      5.66000000      7.23500000      3.51400000
H      5.17200000      5.80800000      3.38300000
O     -6.91300000      7.08900000    -13.19300000
H     -6.90100000      7.26300000    -12.25200000
H     -6.93900000      7.95700000    -13.59600000
O    -12.38900000     12.43100000      5.70900000
H    -12.42300000     11.50100000      5.48500000
H    -11.45500000     12.62400000      5.79100000
O     -4.23800000     -6.72000000     -3.77900000
H     -3.89500000     -7.21200000     -4.52400000
H     -4.72600000     -7.36700000     -3.26900000
O     -0.94100000     -5.04500000     -6.27000000
H     -0.82000000     -5.61100000     -5.50800000
H     -1.61400000     -4.42000000     -6.00000000
O     -1.38500000     -7.54900000      7.80200000
H     -1.92100000     -7.59900000      8.59400000
H     -1.61600000     -6.70800000      7.40900000
O     13.51400000      9.05100000     -6.11500000
H     12.58300000      9.08300000     -5.89600000
H     13.91600000      9.71300000     -5.55300000
O      9.17100000    -14.11400000      5.69900000
H      9.11100000    -14.24700000      6.64500000
H      9.26700000    -14.99600000      5.33900000
O     -8.40100000     -5.42500000      8.39800000
H     -8.34100000     -5.95100000      9.19600000
H     -7.49200000     -5.30500000      8.12200000
O      3.13700000      5.99300000     10.32300000
H      2.98300000      6.33900000     11.20200000
H      2.26700000      5.95300000      9.92600000
O     -3.08000000    -16.36400000      0.40900000
H     -3.91900000    -16.32500000      0.87000000
H     -2.43900000    -16.06600000      1.05400000
O      6.60800000     -6.86100000     -3.97900000
H      6.77500000     -7.36200000     -3.18100000
H      6.41800000     -5.97500000     -3.67000000
O     -3.27000000     12.18900000      3.08200000
H     -3.38400000     11.68100000      2.27800000
H     -2.75700000     11.61800000      3.65500000
O     -4.89800000     -4.18200000     -0.10300000
H     -4.35700000     -4.07400000     -0.88500000
H     -4.38500000     -4.75700000      0.46500000
O      4.78600000     16.44100000     -1.44800000
H      5.20300000     16.94200000     -0.74700000
H      5.12600000     16.82800000     -2.25400000
O     -3.37200000     10.92700000    -10.29700000
H     -3.64700000     11.84100000    -10.37200000
H     -3.58000000     10.54400000    -11.14900000
O    -14.19200000      6.52400000     -7.14600000
H    -15.10500000      6.77200000     -7.28600000
H    -13.73400000      7.35500000     -7.02000000
O     -6.84400000     -9.93300000    -10.17600000
H     -7.17800000    -10.82800000    -10.22300000
H     -6.08100000     -9.99200000     -9.60000000
O     -4.88900000    -15.97500000      2.31100000
H     -4.48600000    -15.72600000      3.14200000
H     -5.22800000    -16.85700000      2.46400000
O     -6.99100000      6.64600000    -10.11800000
H     -6.99600000      7.47100000     -9.63300000
H     -7.79100000      6.20000000     -9.84200000
O     -1.62300000    -10.46900000     15.33100000
H     -0.87900000     -9.98800000     14.96800000
H     -2.30900000     -9.81000000     15.43100000
O     -9.29600000      9.90700000     -1.28000000
H     -9.11000000      8.99900000     -1.51900000
H     -8.54400000     10.40000000     -1.60700000
O     -7.40700000     -2.34200000      0.27300000
H     -8.31400000     -2.04600000      0.35700000
H     -6.89100000     -1.53600000      0.27000000
O      8.34600000     -0.52200000     -5.62100000
H      7.41900000     -0.75000000     -5.54900000
H      8.78600000     -1.10700000     -5.00500000
O    -14.25900000     -9.93100000     -1.01500000
H    -15.07500000     -9.53100000     -0.71600000
H    -13.63200000     -9.75000000     -0.31400000
O      3.23400000      9.01000000    -15.03000000
H      3.79000000      8.49800000    -14.44200000
H      3.70600000      9.01500000    -15.86300000
O      5.62100000     -2.31000000     -5.65600000
H      5.49800000     -2.12600000     -4.72500000
H      5.93500000     -3.21400000     -5.68300000
O     12.08700000     -3.47100000     12.71900000
H     12.67700000     -2.71800000     12.67400000
H     11.33700000     -3.15800000     13.22300000
O     -5.17500000     11.77500000      9.10000000
H     -5.19900000     11.32600000      9.94400000
H     -4.66100000     12.56600000      9.26400000
O    -16.07500000     -2.13100000     -2.25700000
H    -16.79700000     -2.32200000     -1.65900000
H    -15.32900000     -1.95500000     -1.68300000
O     -4.91000000      9.12800000      8.21100000
H     -4.04600000      9.06500000      7.80500000
H     -5.08700000     10.06700000      8.25700000
O      7.88000000      3.74500000     12.25500000
H      8.11300000      3.40700000     11.39000000
H      6.93000000      3.63900000     12.30500000
O      9.05500000    -11.03900000     -6.62700000
H      9.69000000    -11.29300000     -7.29700000
H      8.60600000    -11.85400000     -6.40100000
O    -13.58700000      2.03000000      5.66900000
H    -12.85200000      1.42300000      5.58000000
H    -13.29100000      2.83000000      5.23500000
O      2.35700000      5.45900000     -3.49700000
H      2.81400000      5.53300000     -2.66000000
H      1.45800000      5.23000000     -3.26000000
O      4.65300000     -1.43100000     -3.25000000
H      5.18900000     -1.49800000     -2.45900000
H      4.05200000     -2.17400000     -3.19500000
O      0.41800000    -10.84000000    -14.71800000
H      1.08800000    -10.63700000    -14.06500000
H      0.63800000    -11.72100000    -15.02100000
O      4.46300000     -3.91900000     -9.49600000
H      4.09100000     -3.79400000     -8.62300000
H      3.95600000     -3.33400000    -10.05900000
O     -5.17300000      8.07300000     -2.07900000
H     -4.78000000      7.24500000     -2.35500000
H     -4.71100000      8.73800000     -2.58900000
O     -9.16700000     -5.74100000     11.26800000
H     -8.77000000     -6.61100000     11.21800000
H     -9.24700000     -5.56700000     12.20600000
O     -5.36300000     -5.91900000     11.50500000
H     -5.69100000     -5.02300000     11.42500000
H     -6.02900000     -6.37300000     12.02200000
O      4.83900000    -16.20500000      2.50600000
H      5.09900000    -15.32400000      2.23800000
H      5.64400000    -16.72000000      2.44800000
O     -8.97200000      1.37500000      1.37400000
H     -9.16100000      2.29900000      1.20600000
H     -8.05200000      1.27200000      1.13100000
O    -10.39600000     -2.01700000      0.75300000
H    -10.63800000     -2.94200000      0.80500000
H    -10.91700000     -1.67400000      0.02700000
O      6.59700000      4.86300000      6.66600000
H      7.14600000      5.55500000      6.29800000
H      5.73000000      5.26100000      6.74700000
O     -6.25400000     -3.23600000      4.46700000
H     -6.96700000     -2.61100000      4.33900000
H     -5.91100000     -3.39300000      3.58700000
O     -0.19100000      1.63700000     -5.19000000
H      0.60300000      1.38300000     -4.72000000
H     -0.08500000      2.57400000     -5.35200000
O     -1.96600000     -7.76500000      2.11100000
H     -1.99400000     -8.23900000      2.94200000
H     -1.12200000     -7.31500000      2.12000000
O    -10.56500000     -2.05700000     -4.81200000
H     -9.74100000     -2.24100000     -5.26300000
H    -11.19800000     -2.64900000     -5.21800000
O     -6.49800000    -13.86100000      1.80100000
H     -5.81200000    -13.19300000      1.79100000
H     -6.04100000    -14.66900000      2.03700000
O    -15.09600000      3.12200000      0.00200000
H    -15.09000000      3.39000000     -0.91700000
H    -14.22000000      3.34000000      0.32000000
O      8.77900000     12.96300000      1.97800000
H      8.72600000     13.34600000      2.85300000
H      9.31000000     13.58300000      1.47700000
O     -9.05100000    -14.80800000      3.29500000
H     -8.48400000    -14.41500000      2.63100000
H     -9.92200000    -14.80700000      2.89800000
O      2.41300000     17.47400000     -3.49100000
H      2.51000000     18.09700000     -2.77100000
H      2.64500000     16.62800000     -3.10800000
O      3.15700000    -14.40500000     -7.34400000
H      2.79300000    -14.43500000     -6.45900000
H      3.27600000    -13.47300000     -7.52300000
O     -3.63600000    -11.69900000     -5.41900000
H     -4.41300000    -12.22500000     -5.60400000
H     -3.41400000    -11.91000000     -4.51200000
O      4.77500000      1.28500000    -14.12900000
H      4.88300000      1.84200000    -14.90000000
H      5.62700000      0.86500000    -14.01500000
O     -6.38500000     12.85900000     -5.11800000
H     -5.87600000     12.55200000     -5.86800000
H     -7.23200000     12.42100000     -5.20700000
O     -1.21200000     -6.92100000     -8.82600000
H     -0.46200000     -6.33800000     -8.70600000
H     -1.82900000     -6.41200000     -9.35200000
O    -10.63900000     -1.10900000    -14.22500000
H    -10.62500000     -1.92600000    -13.72700000
H     -9.71800000     -0.92800000    -14.41400000
O     -1.25700000     -9.28100000     -2.34000000
H     -1.21700000     -9.52100000     -1.41400000
H     -0.34100000     -9.22300000     -2.61200000
O     12.72100000      9.79600000      5.54800000
H     12.07600000     10.50100000      5.48000000
H     13.55000000     10.24500000      5.71600000
O    -13.24400000      6.41500000     -9.94600000
H    -13.54900000      5.71000000    -10.51700000
H    -13.42200000      6.10000000     -9.05900000
O      3.87800000     12.38600000     -5.98300000
H      4.60300000     12.09700000     -6.53700000
H      3.62500000     11.60400000     -5.49300000
O     -6.66200000      1.46800000      5.09300000
H     -6.60900000      2.40300000      5.29000000
H     -7.58400000      1.24700000      5.22600000
O      6.56000000     -8.16800000      5.60400000
H      6.89600000     -8.17500000      6.50000000
H      7.25600000     -8.57100000      5.08500000
O      2.02400000      9.06500000     14.50200000
H      2.84600000      8.99100000     14.01600000
H      2.21100000      8.66500000     15.35200000
O     -0.84000000    -13.31400000      9.95200000
H     -0.46600000    -14.03500000      9.44600000
H     -0.13800000    -13.04800000     10.54600000
O     -6.73100000    -10.03100000     -6.83100000
H     -7.54700000    -10.38300000     -7.18600000
H     -6.04500000    -10.55900000     -7.24000000
O    -16.19300000     -6.59600000      1.04500000
H    -15.76900000     -6.16700000      1.78800000
H    -17.02900000     -6.14100000      0.95000000
O    -10.58000000     -0.54400000     -9.89400000
H    -10.69000000     -1.24500000     -9.25100000
H    -11.10900000     -0.82100000    -10.64200000
O      8.42800000      5.42100000      4.09100000
H      8.29300000      4.53600000      3.75200000
H      7.64300000      5.90100000      3.82800000
O     -1.33000000     17.22700000     -1.82000000
H     -2.18100000     16.84600000     -2.03500000
H     -1.07300000     16.79500000     -1.00500000
O      3.69000000      9.67500000     -4.66400000
H      4.02500000      9.79600000     -5.55200000
H      2.74700000      9.55700000     -4.77800000
O      8.56400000     -3.62900000     -0.08000000
H      7.68200000     -3.64700000      0.29300000
H      9.07600000     -3.11300000      0.54200000
O     -3.24300000    -10.33900000     11.34500000
H     -4.08800000    -10.21200000     11.77700000
H     -3.28400000    -11.22900000     10.99500000
O     12.57200000      2.26300000     -9.36500000
H     11.84400000      1.86400000     -9.84000000
H     12.15500000      2.77900000     -8.67600000
O     -1.46000000     -9.95500000      0.58900000
H     -2.07400000     -9.32800000      0.97200000
H     -0.78400000    -10.06700000      1.25800000
O      3.54100000     -8.66000000     -6.87200000
H      3.88300000     -7.96400000     -7.43400000
H      3.84200000     -9.47000000     -7.28400000
O     -9.76000000     12.84100000      1.58900000
H     -9.51600000     13.26400000      2.41200000
H    -10.24500000     13.51200000      1.10900000
O     -3.81500000     -5.87200000      1.95100000
H     -3.14600000     -6.54900000      1.84800000
H     -3.56600000     -5.40900000      2.75100000
O      5.96300000     -4.61900000     -2.17100000
H      5.65800000     -3.81600000     -1.74700000
H      6.05100000     -5.24900000     -1.45600000
O    -12.97500000      3.14600000     -3.83800000
H    -12.31000000      2.47400000     -3.69300000
H    -12.92300000      3.33700000     -4.77500000
O     -4.97800000     11.97100000     -7.34100000
H     -5.53800000     12.10500000     -8.10600000
H     -4.34900000     11.30500000     -7.61900000
O     15.26800000     -6.12400000     -2.04300000
H     15.50000000     -5.23300000     -1.78400000
H     14.73800000     -6.01400000     -2.83300000
O      1.50700000      3.59900000    -14.19800000
H      0.91400000      4.06400000    -13.60900000
H      1.93400000      4.29000000    -14.70400000
O    -11.32000000     -4.79100000      0.35800000
H    -12.25200000     -4.60200000      0.25200000
H    -11.25400000     -5.19200000      1.22500000
O     13.55400000     -8.60400000      8.38300000
H     14.06800000     -9.41000000      8.34500000
H     12.81500000     -8.81700000      8.95400000
O     -7.25900000      6.73100000     13.26600000
H     -6.46500000      7.22700000     13.46700000
H     -6.98600000      5.81400000     13.31300000
O    -17.73800000      3.10800000     -1.40100000
H    -17.47600000      4.01200000     -1.57300000
H    -17.00400000      2.58200000     -1.71600000
O     -8.33700000      2.02200000     -7.51800000
H     -9.11400000      1.76500000     -7.02200000
H     -8.18100000      1.29000000     -8.11400000
O     10.68000000      9.06500000     12.42300000
H     11.13200000      9.80300000     12.01400000
H     10.14400000      8.69400000     11.72200000
O    -10.62800000      1.30000000     -6.34600000
H    -11.48700000      0.97600000     -6.61800000
H    -10.63100000      1.21400000     -5.39200000
O     -2.01800000    -10.95100000     -8.03600000
H     -1.25700000    -10.41800000     -7.80600000
H     -2.44500000    -11.13200000     -7.19900000
O    -11.17700000     10.86800000      2.85900000
H    -11.29400000     10.21500000      2.16800000
H    -11.04900000     11.69300000      2.39000000
O     -9.66800000     12.90700000      6.64600000
H     -8.95000000     13.06500000      7.25900000
H     -9.33400000     12.23100000      6.05500000
O      9.43600000      2.15300000     14.13000000
H      8.72300000      1.52100000     14.21900000
H      8.99900000      2.97700000     13.91300000
O      9.58200000      3.23100000      5.53400000
H      9.16300000      4.03000000      5.21200000
H     10.46200000      3.50800000      5.78900000
O      2.74800000     -0.70500000     12.01600000
H      2.75700000     -1.49200000     11.47200000
H      1.98700000     -0.21100000     11.71000000
O     -0.29700000     15.74500000     -9.31500000
H      0.18100000     14.95200000     -9.55800000
H      0.37600000     16.42400000     -9.26400000
O     -2.37000000     -0.82200000    -15.90600000
H     -1.91400000     -0.38200000    -15.18800000
H     -2.22000000     -1.75400000    -15.75000000
O      4.25500000     -1.54000000      5.39300000
H      4.04000000     -1.42200000      4.46700000
H      5.05100000     -1.02500000      5.52200000
O     10.56700000    -14.06000000      1.40800000
H      9.76200000    -14.44800000      1.75000000
H     10.78500000    -13.36900000      2.03300000
O     10.60400000     -7.51800000    -11.33200000
H     10.66300000     -8.39200000    -10.94800000
H     10.84300000     -7.64300000    -12.25100000
O     17.21600000      4.98400000      0.38000000
H     18.14100000      4.88400000      0.60600000
H     17.20900000      5.04800000     -0.57500000
O     -2.36900000      4.85500000     13.23400000
H     -2.93000000      4.76800000     14.00500000
H     -1.49100000      4.99200000     13.59000000
O     -4.43500000     -0.23500000     -4.77100000
H     -3.86500000      0.46900000     -4.46200000
H     -4.61400000     -0.01500000     -5.68500000
O      4.08100000     16.10800000      4.95800000
H      4.85500000     15.85200000      5.45900000
H      3.82500000     15.31400000      4.49000000
O     -9.97300000     -6.36700000     -5.83300000
H    -10.02100000     -7.22900000     -5.42000000
H     -9.72700000     -5.77400000     -5.12300000
O      0.58000000      4.12000000      3.48800000
H     -0.20100000      4.29600000      2.96300000
H      0.35400000      3.34500000      4.00100000
O     -6.55300000     13.99700000      3.93600000
H     -6.11300000     13.85400000      4.77400000
H     -7.48600000     13.97700000      4.14900000
O     -5.68600000      1.69200000    -13.88100000
H     -6.06200000      2.56400000    -13.99600000
H     -4.74800000      1.84800000    -13.77000000
O      1.96400000     -5.51400000    -10.88400000
H      2.28100000     -4.62000000    -11.01000000
H      1.38500000     -5.45900000    -10.12400000
O     -0.79200000      2.29500000      7.68800000
H      0.11600000      2.14000000      7.94700000
H     -1.05600000      3.06600000      8.18900000
O     -8.74600000      8.95800000     -5.31700000
H     -9.39800000      8.32100000     -5.60900000
H     -7.91700000      8.62800000     -5.66500000
O     -7.68600000     -1.99400000     14.89800000
H     -6.73000000     -1.99000000     14.85100000
H     -7.96000000     -1.35000000     14.24400000
O     12.58400000      3.40200000      9.02100000
H     12.40000000      4.29500000      9.31300000
H     12.47400000      3.43300000      8.07100000
O      2.61700000     -6.35000000    -13.32200000
H      2.51000000     -6.00100000    -12.43700000
H      1.72300000     -6.46300000    -13.64500000
O      1.46800000     -7.50000000    -16.22800000
H      2.13700000     -8.15700000    -16.03500000
H      0.97000000     -7.42000000    -15.41500000
O     -6.16900000     12.51800000     11.78900000
H     -5.52100000     11.85000000     12.01300000
H     -5.91500000     13.28200000     12.30600000
O     -0.72800000      1.79300000    -17.38600000
H     -0.25200000      1.00600000    -17.65100000
H     -1.11200000      2.12600000    -18.19800000
O      8.84700000      1.50700000     -2.51400000
H      9.18400000      2.17300000     -3.11300000
H      9.63000000      1.10300000     -2.13900000
O      1.27200000      3.23000000     14.03200000
H      0.78800000      2.74800000     14.70300000
H      1.89500000      3.76400000     14.52500000
O    -14.04600000     -5.11400000     -3.93800000
H    -13.32900000     -5.74700000     -3.98500000
H    -14.51300000     -5.33900000     -3.13400000
O      0.17800000      4.21000000     -5.17600000
H      0.99900000      4.64800000     -4.95200000
H     -0.42500000      4.92300000     -5.38400000
O     17.52600000      4.85500000     -2.25200000
H     16.67900000      5.06100000     -2.64600000
H     18.16900000      5.17800000     -2.88300000
O     12.43000000      3.60000000      6.19400000
H     12.26900000      4.53900000      6.10400000
H     13.15800000      3.42300000      5.59900000
O     -5.40300000    -10.16000000     13.07500000
H     -6.28300000    -10.08600000     12.70400000
H     -5.41900000     -9.58800000     13.84200000
O     -4.52500000    -10.32200000     -8.72800000
H     -4.10200000    -10.97500000     -8.17000000
H     -3.79900000     -9.85900000     -9.14600000
O     -6.56700000    -13.38500000      7.22600000
H     -7.49900000    -13.46800000      7.02400000
H     -6.16400000    -13.13000000      6.39600000
O    -10.84800000     -6.47100000      2.44300000
H    -10.42400000     -7.09900000      1.85700000
H    -11.47700000     -6.99500000      2.94000000
O      1.06900000     -0.17600000     17.55300000
H      1.57500000      0.03600000     16.76900000
H      1.12400000     -1.12900000     17.62300000
O      7.72400000    -13.73100000     -6.04100000
H      7.71600000    -14.55100000     -6.53400000
H      8.27800000    -13.91300000     -5.28200000
O      7.37700000      8.53800000      1.20700000
H      6.95100000      7.85500000      1.72400000
H      7.36000000      9.31100000      1.77100000
O     15.84100000      4.64500000     -7.39800000
H     16.58100000      4.06100000     -7.56400000
H     15.30400000      4.17700000     -6.75900000
O    -11.21000000     -3.55500000    -12.92200000
H    -10.90200000     -4.12400000    -12.21700000
H    -11.77600000     -4.11500000    -13.45300000
O     -3.28800000     -6.45900000     -6.59500000
H     -3.29000000     -7.38800000     -6.36700000
H     -2.41100000     -6.30000000     -6.94400000
O     -1.12400000     11.46900000     12.27600000
H     -0.43100000     11.00700000     11.80300000
H     -1.04100000     12.37900000     11.99200000
O     -5.20800000      6.03100000      5.18500000
H     -4.77300000      5.23000000      5.47700000
H     -5.57900000      6.40700000      5.98300000
O     -3.48100000     14.02000000      9.96800000
H     -3.77700000     14.83600000      9.56400000
H     -3.65400000     14.13800000     10.90200000
O      7.66800000     10.50500000     -1.30900000
H      7.16200000     10.36500000     -0.50900000
H      8.39000000      9.88000000     -1.24800000
O     14.69400000      2.93800000      4.58500000
H     14.90800000      2.02400000      4.39800000
H     14.89800000      3.40300000      3.77300000
O      9.53200000    -10.15300000    -10.89600000
H     10.06200000    -10.74500000    -10.36200000
H     10.01200000    -10.08400000    -11.72200000
O      3.06800000     -2.49900000    -18.00000000
H      2.90300000     -2.79000000    -17.10300000
H      2.68800000     -3.18600000    -18.54800000
O     -6.22600000      5.34100000     -6.74000000
H     -5.27200000      5.35300000     -6.82400000
H     -6.47800000      4.45700000     -7.00700000
O     14.38700000      1.06600000     -7.62600000
H     13.61300000      1.56900000     -7.88000000
H     14.59000000      1.36900000     -6.74100000
O      7.53500000     -7.37600000      8.20500000
H      7.75300000     -6.70900000      8.85500000
H      8.37800000     -7.62900000      7.82900000
O     -3.64800000    -15.89400000     -6.44500000
H     -2.88700000    -15.39300000     -6.73800000
H     -4.31700000    -15.72100000     -7.10800000
O     -1.23600000    -16.76100000      6.46700000
H     -2.03200000    -16.29900000      6.20600000
H     -0.52600000    -16.26600000      6.05900000
O     -5.81300000      6.61100000      2.16300000
H     -5.41100000      7.41700000      1.84000000
H     -5.76900000      6.68500000      3.11600000
O      3.83000000      5.72600000     -1.12800000
H      4.74800000      5.78500000     -1.39200000
H      3.76400000      4.88700000     -0.67300000
O     -9.46200000    -11.65300000      4.30500000
H     -9.17800000    -11.42200000      3.42100000
H    -10.17100000    -12.28300000      4.17200000
O     -5.37500000     -1.06200000    -16.40600000
H     -4.48800000     -1.06300000    -16.76600000
H     -5.77300000     -0.26400000    -16.75300000
O    -10.58300000     -2.69100000     -8.16700000
H     -9.66900000     -2.85500000     -7.93600000
H    -11.08000000     -3.30900000     -7.63300000
O      8.34300000     -5.82200000     10.25300000
H      8.97800000     -5.10700000     10.30600000
H      8.53000000     -6.36500000     11.01900000
O      8.28000000      9.07500000      4.64400000
H      7.53000000      8.73100000      5.12900000
H      7.91700000      9.78200000      4.11100000
O     10.22500000     -6.28300000      2.16900000
H     10.85600000     -5.56400000      2.14600000
H      9.58900000     -6.02200000      2.83500000
O     10.48900000      7.30000000      4.29100000
H      9.79000000      6.64800000      4.23100000
H     10.03200000      8.12900000      4.43100000
O    -12.23700000      7.30200000      9.97000000
H    -12.51800000      6.96700000     10.82200000
H    -11.39500000      6.87600000      9.81100000
O      2.43200000     -5.83800000      7.67200000
H      1.94500000     -5.06500000      7.38800000
H      1.85600000     -6.26500000      8.30600000
O      6.56200000      9.50200000    -10.64500000
H      6.51400000      8.56200000    -10.47200000
H      7.42400000      9.76200000    -10.31900000
O      8.18900000    -15.13500000      1.97400000
H      8.32700000    -15.84500000      1.34700000
H      7.33600000    -14.77100000      1.73900000
O     -0.51500000     -4.40800000     15.50100000
H     -0.65800000     -3.68200000     14.89400000
H      0.31700000     -4.79200000     15.22300000
O      2.85700000     -0.45100000     15.07900000
H      3.09600000     -1.36000000     14.89500000
H      2.99500000      0.00500000     14.24900000
O     13.89600000      6.42600000     -5.57500000
H     13.77500000      6.15300000     -6.48400000
H     13.84500000      7.38200000     -5.60300000
O      1.78000000     -9.22800000     -2.79500000
H      1.67100000     -8.61000000     -3.51900000
H      2.69000000     -9.11500000     -2.52000000
O      7.68000000      6.05300000    -13.14300000
H      8.00500000      6.60700000    -13.85200000
H      8.44000000      5.53800000    -12.87400000
O     12.66100000    -13.24400000     -1.90600000
H     11.93100000    -12.96100000     -2.45600000
H     12.94400000    -12.44800000     -1.45500000
O      4.22500000      2.91600000     -9.60800000
H      4.08100000      2.55600000    -10.48300000
H      3.95500000      3.83200000     -9.67800000
O      8.17600000     -9.94500000     11.91000000
H      8.46400000     -9.47800000     12.69400000
H      7.81500000    -10.76700000     12.24000000
O     -3.75800000      7.95800000     -5.63600000
H     -4.05500000      7.36000000     -4.95000000
H     -3.90700000      7.48000000     -6.45200000
O      8.70800000      1.39700000     10.75600000
H      9.64100000      1.48500000     10.56400000
H      8.67400000      0.82600000     11.52300000
O     12.88000000     -4.81400000      4.64500000
H     12.48800000     -4.31400000      5.36100000
H     13.04400000     -5.68000000      5.01900000
O     15.28000000     -2.97200000      8.39000000
H     15.63100000     -3.70300000      8.89900000
H     15.90100000     -2.86200000      7.66900000
O      4.57400000     13.61100000     -1.78800000
H      4.49600000     14.56000000     -1.68900000
H      5.46000000     13.47800000     -2.12400000
O      3.14100000      6.66100000     -5.54800000
H      3.01900000      6.17100000     -4.73400000
H      2.57200000      7.42500000     -5.45400000
O     -7.16500000    -10.49000000     -4.15500000
H     -7.30700000     -9.61500000     -3.79500000
H     -6.92100000    -10.33700000     -5.06800000
O      2.31900000     -6.27400000      0.31000000
H      1.44200000     -6.60900000      0.12400000
H      2.86000000     -6.60900000     -0.40400000
O     -8.92300000     -1.68500000     10.29400000
H     -9.36100000     -0.89500000     10.61100000
H     -9.56700000     -2.38200000     10.42000000
O     -9.42000000     -4.62500000      6.08000000
H     -8.64100000     -4.93800000      5.62000000
H     -9.13000000     -4.49900000      6.98400000
O      5.27600000      2.86500000     11.81000000
H      4.33600000      2.84200000     11.98900000
H      5.48800000      1.97600000     11.52400000
O    -10.85400000     -6.64100000     -8.43800000
H    -10.66300000     -6.45700000     -7.51800000
H    -11.80800000     -6.59000000     -8.49900000
O      6.43900000      1.94400000     -8.23600000
H      6.11400000      2.04400000     -7.34200000
H      5.66900000      2.08000000     -8.78800000
O    -10.99100000      0.04400000      2.46000000
H    -10.75200000     -0.82300000      2.13200000
H    -10.19700000      0.56700000      2.35500000
O      0.66700000    -11.66800000     -4.05600000
H      0.80500000    -10.78200000     -3.72300000
H      1.54800000    -11.99200000     -4.24600000
O      6.36200000    -15.75400000     -0.26100000
H      5.90500000    -14.91300000     -0.28700000
H      5.84700000    -16.32400000     -0.83200000
O     -1.39700000     12.51200000      8.28900000
H     -2.09200000     12.74400000      8.90400000
H     -0.64400000     13.03100000      8.57000000
O     -0.20200000      4.29700000    -12.19300000
H     -0.47500000      3.84700000    -11.39300000
H     -1.02000000      4.59300000    -12.59200000
O      6.17400000      3.79100000    -12.06400000
H      5.95400000      4.64300000    -12.44300000
H      5.33600000      3.44100000    -11.76100000
O      1.99800000     -7.01700000      5.30600000
H      2.86100000     -7.41900000      5.20700000
H      2.07800000     -6.46800000      6.08600000
O     -4.20100000    -13.18300000     -9.13400000
H     -4.15200000    -12.26900000     -9.41300000
H     -3.30500000    -13.40300000     -8.87700000
O     -5.67400000     -2.22400000     -3.08400000
H     -5.02700000     -2.93000000     -3.09400000
H     -5.35500000     -1.59700000     -3.73200000
O     11.33700000      5.80900000     -3.19700000
H     11.38700000      5.70100000     -2.24700000
H     11.17500000      6.74400000     -3.32300000
O      0.61900000      7.62600000      1.97900000
H     -0.29800000      7.81500000      1.77700000
H      0.62000000      7.41000000      2.91100000
O      2.47400000     -8.69700000    -10.74600000
H      2.21200000     -7.80700000    -10.98500000
H      3.32600000     -8.59000000    -10.32400000
O      5.14000000    -16.43900000     -5.68900000
H      5.17600000    -17.24300000     -5.17200000
H      4.27500000    -16.07400000     -5.50400000
O     -0.52200000      1.94500000      4.98300000
H     -0.50900000      2.10900000      5.92600000
H     -1.32800000      1.44900000      4.83700000
O    -16.29500000     -2.01800000      7.41600000
H    -15.79700000     -1.21400000      7.56300000
H    -16.94600000     -1.77900000      6.75600000
O     -9.10800000     11.46500000      4.56500000
H     -9.59600000     10.90300000      3.96400000
H     -8.58600000     12.02900000      3.99400000
O     16.43200000     -2.26300000     -3.79600000
H     17.38000000     -2.17800000     -3.90000000
H     16.20700000     -3.05100000     -4.29100000
O      6.75600000     -6.05000000     13.90600000
H      7.58700000     -5.59100000     14.02900000
H      6.96900000     -6.77900000     13.32400000
O      7.15200000     -2.52100000     -8.18900000
H      6.38200000     -2.76100000     -7.67300000
H      7.12800000     -3.11000000     -8.94300000
O     12.62500000      6.69700000     11.30200000
H     11.92100000      6.96700000     10.71200000
H     12.17400000      6.29000000     12.04200000
O      5.89500000      5.70800000     15.13200000
H      5.58500000      5.66700000     16.03700000
H      6.84100000      5.57100000     15.19600000
O      6.58300000      7.60100000      6.61600000
H      5.96800000      8.08500000      6.06500000
H      6.36300000      7.86400000      7.50900000
O      2.91000000    -10.84600000      0.00800000
H      2.06000000    -11.03300000     -0.38900000
H      2.76300000    -10.05700000      0.53000000
O     -1.63700000     -9.36900000    -14.65800000
H     -2.32500000     -9.93400000    -14.30600000
H     -0.85600000     -9.92100000    -14.67000000
O     -3.42700000      7.12900000    -12.70700000
H     -2.69000000      6.75900000    -13.19200000
H     -3.79100000      6.38900000    -12.22200000
O      8.40800000    -13.47500000     -8.99200000
H      9.13300000    -12.85400000     -8.92900000
H      8.27600000    -13.78200000     -8.09500000
O     -8.27500000      0.83400000     14.91800000
H     -7.82600000      1.09500000     15.72200000
H     -7.78600000      1.26800000     14.21900000
O     -0.53300000     11.93400000    -10.82900000
H      0.04800000     12.38500000    -10.21700000
H      0.02100000     11.73600000    -11.58400000
O     -2.05200000    -14.19500000     -8.09700000
H     -1.41500000    -13.70000000     -7.58200000
H     -1.56100000    -14.95000000     -8.42400000
O      4.68100000    -11.35000000     -1.79600000
H      4.39600000    -12.26300000     -1.77200000
H      4.22500000    -10.93700000     -1.06200000
O      5.87500000     -8.93000000     14.86200000
H      5.84600000     -8.06800000     15.27800000
H      4.95500000     -9.16500000     14.73600000
O     16.32400000     -3.47800000     -1.30800000
H     16.32900000     -2.91300000     -2.08000000
H     17.07800000     -3.18700000     -0.79400000
O      8.77400000     -1.45300000      4.08300000
H      8.11200000     -0.77900000      4.23800000
H      9.07500000     -1.69900000      4.95800000
O      6.49900000     -3.88700000     11.33200000
H      7.33300000     -3.44900000     11.50000000
H      6.74300000     -4.73000000     10.95000000
O    -13.37900000     -2.89800000     10.04500000
H    -13.44500000     -1.95700000     10.21100000
H    -14.28000000     -3.21500000     10.10900000
O     -3.12300000     -4.71800000     11.22600000
H     -3.79600000     -5.31300000     11.55900000
H     -3.55300000     -3.86400000     11.19200000
O     -4.32700000     16.49900000      0.21400000
H     -3.97500000     16.06700000      0.99200000
H     -5.22800000     16.72100000      0.45000000
O      4.74200000    -12.75700000     10.90100000
H      4.18800000    -13.27800000     10.32100000
H      4.89400000    -11.94300000     10.42000000
O      5.13500000    -11.05900000      4.92100000
H      5.56400000    -10.82300000      4.09800000
H      5.51700000    -11.90400000      5.15600000
O    -14.28500000      6.44400000      8.00200000
H    -15.10900000      6.08500000      8.33200000
H    -13.87200000      6.84000000      8.76900000
O     10.20100000     12.02300000      6.75100000
H      9.66600000     11.29200000      7.05900000
H     10.23200000     11.91300000      5.80000000
O    -12.65700000     12.70900000     -0.54700000
H    -12.06300000     12.61200000     -1.29200000
H    -13.43600000     12.21100000     -0.79500000
O      5.89200000     -0.00800000      0.99200000
H      6.80600000     -0.06000000      1.27100000
H      5.87400000      0.71400000      0.36300000
O     -5.50700000    -12.51800000      4.82700000
H     -5.38700000    -11.64800000      5.20900000
H     -5.83500000    -12.34900000      3.94400000
O     -0.44100000     -3.57400000    -15.76900000
H      0.47200000     -3.83400000    -15.89400000
H     -0.40200000     -2.86600000    -15.12500000
O     11.81500000      6.03500000     -9.40400000
H     12.73700000      5.91600000     -9.63200000
H     11.65400000      5.39400000     -8.71200000
O     -8.27400000     -3.05700000     -2.20400000
H     -7.59000000     -2.75900000     -2.80400000
H     -7.89600000     -2.93900000     -1.33300000
O      2.41900000     -2.83700000    -11.34500000
H      2.34300000     -3.19800000    -12.22800000
H      2.28100000     -1.89700000    -11.45900000
O     13.56700000      3.77800000     -3.07100000
H     12.98400000      3.02700000     -2.95600000
H     12.97700000      4.52500000     -3.17100000
O      2.89800000     -3.16100000     -7.16700000
H      2.57600000     -2.29700000     -7.42700000
H      3.15700000     -3.05400000     -6.25200000
O      6.65900000      6.25700000     -2.51200000
H      6.27300000      7.10100000     -2.74500000
H      7.30000000      6.46600000     -1.83200000
O     -0.30600000      2.19900000     16.11600000
H     -0.57800000      1.42200000     16.60300000
H      0.01800000      2.80200000     16.78600000
O     11.15900000     -6.78800000     -7.99800000
H     10.56700000     -7.05100000     -8.70300000
H     11.62900000     -6.03200000     -8.35000000
O      4.16800000     11.08000000    -11.78000000
H      4.59300000     10.36000000    -11.31400000
H      3.23100000     10.90500000    -11.68900000
O     -3.54300000     -3.96400000      4.01500000
H     -3.38200000     -3.37400000      3.27800000
H     -4.43700000     -3.76200000      4.29300000
O     15.15400000      5.57800000      8.05900000
H     15.05000000      5.48400000      7.11200000
H     15.92300000      5.04900000      8.27000000
O     -0.82300000     10.56200000      2.62900000
H     -1.03300000     10.95700000      1.78300000
H     -1.28300000      9.72300000      2.62200000
O    -13.50200000      6.52500000      3.45500000
H    -13.33700000      7.01400000      2.64900000
H    -14.45500000      6.53400000      3.55000000
O    -13.59400000     -6.70900000      4.61300000
H    -13.04300000     -6.53500000      5.37700000
H    -13.30500000     -7.56600000      4.30000000
O     -5.33700000      0.11600000      3.31700000
H     -5.55200000      0.72800000      2.61300000
H     -5.91500000      0.36800000      4.03800000
O    -13.91000000      3.89200000     -6.25500000
H    -14.59500000      3.77000000     -5.59800000
H    -14.10700000      4.74000000     -6.65300000
O     -3.30300000      0.22900000    -18.21900000
H     -2.97800000     -0.09100000    -17.37800000
H     -3.37100000      1.17700000    -18.10500000
O     -3.13900000    -11.26500000     -2.75600000
H     -2.93400000    -11.74400000     -1.95300000
H     -2.52500000    -10.53000000     -2.75900000
O     -1.17000000      4.78400000      9.37000000
H     -1.29200000      4.29100000     10.18100000
H     -0.22500000      4.77300000      9.22200000
O    -10.01900000      6.87900000    -11.08700000
H    -10.76300000      7.01400000    -10.50000000
H    -10.20900000      6.05000000    -11.52700000
O      2.45400000      7.90200000     -8.66600000
H      2.07200000      8.77800000     -8.72500000
H      1.78300000      7.37700000     -8.22900000
O      3.90500000     -7.20700000     -1.70700000
H      3.96800000     -6.48900000     -2.33700000
H      4.74400000     -7.66300000     -1.77900000
O      5.07400000      4.50500000     -6.65500000
H      4.33300000      5.07300000     -6.44400000
H      5.21800000      4.63800000     -7.59200000
O     10.81300000     11.65400000     -6.11900000
H     10.88200000     10.74600000     -5.82500000
H     11.33000000     11.68500000     -6.92400000
O     11.98400000     -8.56500000     -2.18800000
H     11.35800000     -9.12000000     -2.65300000
H     11.83000000     -7.68700000     -2.53600000
O     -4.93300000     -0.07400000     -7.35400000
H     -4.17900000      0.09000000     -7.91900000
H     -5.61300000     -0.39300000     -7.94800000
O      2.03200000      1.05000000    -14.87500000
H      1.76900000      1.96600000    -14.95600000
H      2.92700000      1.08600000    -14.53600000
O      0.72800000      7.15500000    -14.57100000
H      1.59000000      7.53000000    -14.75200000
H      0.42500000      7.61700000    -13.79000000
O      0.09100000     -7.07500000    -13.97000000
H     -0.35200000     -6.34500000    -13.53800000
H     -0.61700000     -7.66500000    -14.23000000
O      1.03700000     -6.34200000      9.89600000
H      0.37500000     -6.03200000     10.51400000
H      1.79000000     -6.56600000     10.44300000
O      3.25000000     -1.49900000    -13.88500000
H      3.04400000     -0.72500000    -14.40900000
H      3.68600000     -1.15200000    -13.10700000
O    -11.87100000      4.48300000     -8.10200000
H    -11.59900000      3.72000000     -8.61300000
H    -12.62700000      4.17800000     -7.60100000
O      1.32900000      3.61600000      9.78600000
H      1.71200000      3.52400000     10.65900000
H      2.05400000      3.43800000      9.18700000
O     13.29400000     -6.96200000     -6.36700000
H     12.46100000     -6.87100000     -6.82900000
H     13.16100000     -7.70300000     -5.77600000
O     -3.58400000     14.77300000     -8.86700000
H     -2.79000000     14.99900000     -9.35300000
H     -3.97200000     14.05300000     -9.36400000
O     -8.86300000     -8.69800000      0.39500000
H     -8.02000000     -8.34900000      0.68300000
H     -9.21700000     -8.02200000     -0.18400000
O      1.72700000     -5.82900000     -3.72400000
H      2.11200000     -5.10500000     -4.21700000
H      1.35500000     -5.41600000     -2.94400000
O      3.72500000     -6.86000000     12.07800000
H      3.60200000     -5.91300000     12.13200000
H      4.48800000     -7.03500000     12.62900000
O      3.54600000    -10.22700000     14.73100000
H      3.01500000    -10.07200000     13.95000000
H      2.94800000    -10.65000000     15.34700000
O      5.40100000     -0.21400000     11.92300000
H      4.44800000     -0.30100000     11.93200000
H      5.63300000     -0.21200000     10.99400000
O      9.02800000      5.40100000     -8.85900000
H      9.85900000      5.85400000     -9.00200000
H      9.06800000      4.63900000     -9.43700000
O     -6.36400000    -12.26700000     -1.79500000
H     -6.49000000    -12.21900000     -2.74300000
H     -5.59800000    -12.83000000     -1.68400000
O      5.50200000     -5.05200000      7.97200000
H      6.10100000     -5.78800000      7.84100000
H      4.65600000     -5.37400000      7.66000000
O     13.71200000     -5.73400000     10.37500000
H     13.93500000     -4.80800000     10.47300000
H     13.94400000     -5.94100000      9.46900000
O     -2.72900000     -9.85900000      8.05700000
H     -2.49800000    -10.23700000      8.90500000
H     -2.19600000     -9.06600000      7.99400000
O      8.37100000      0.16500000     -9.06600000
H      7.75900000      0.87100000     -8.86000000
H      8.06500000     -0.57700000     -8.54600000
O      6.05800000    -13.55000000      5.30100000
H      6.98800000    -13.55500000      5.52800000
H      5.86700000    -14.45500000      5.05500000
O      3.61900000      2.56000000    -12.06000000
H      3.99800000      1.91100000    -12.65300000
H      3.01100000      3.05800000    -12.60700000
O    -11.81700000      8.14400000     -4.53100000
H    -11.48200000      8.93300000     -4.95800000
H    -11.51900000      7.42500000     -5.08800000
O     -9.05200000     -5.23700000     -3.44600000
H     -8.12500000     -5.26800000     -3.68500000
H     -9.15700000     -4.39600000     -3.00000000
O      5.67200000    -15.62000000     -3.17200000
H      6.55000000    -15.24000000     -3.15600000
H      5.50300000    -15.79300000     -4.09900000
O     -4.18900000      4.67700000    -11.61400000
H     -5.13300000      4.69100000    -11.77200000
H     -3.86500000      3.96200000    -12.16200000
O     12.69400000      6.35000000      5.67700000
H     13.48100000      6.54600000      5.16900000
H     11.97300000      6.66200000      5.13100000
O     15.46300000     -7.42800000     -7.91000000
H     15.20600000     -8.25400000     -8.32000000
H     14.69400000     -7.16100000     -7.40700000
O      1.28300000    -13.17200000      4.24300000
H      1.76800000    -12.92100000      5.02900000
H      1.10400000    -14.10500000      4.36000000
O     11.08600000     -4.00100000     -5.65100000
H     10.89900000     -4.93300000     -5.53800000
H     10.66600000     -3.77200000     -6.48100000
O     -6.22300000     -9.16300000    -13.89900000
H     -5.92700000     -8.82700000    -14.74500000
H     -5.58500000     -9.84000000    -13.67400000
O     -1.69800000    -12.24100000      7.23400000
H     -2.05800000    -11.36200000      7.35500000
H     -1.08600000    -12.35200000      7.96200000
O     -4.55600000      8.41600000      4.66400000
H     -4.08100000      8.59600000      5.47500000
H     -4.87000000      7.51800000      4.76500000
O      6.06300000     11.63200000     -7.49400000
H      6.76600000     11.54600000     -6.84900000
H      5.50500000     10.86900000     -7.34300000
O     -9.84700000      4.01400000      0.55900000
H     -9.76100000      4.60500000     -0.18900000
H    -10.79100000      3.91500000      0.67900000
O     -5.59900000     -7.20200000    -10.60200000
H     -6.30000000     -7.81400000    -10.82900000
H     -4.90500000     -7.38800000    -11.23400000
O      1.34800000     15.06200000      6.15500000
H      1.24400000     15.92600000      5.75500000
H      2.29400000     14.91600000      6.16600000
O     -4.69600000     -1.08500000    -13.49800000
H     -4.75200000     -0.13100000    -13.43200000
H     -5.05300000     -1.28600000    -14.36300000
O      1.21200000     14.58100000     -2.54200000
H      1.67400000     13.79900000     -2.84500000
H      0.35400000     14.52900000     -2.96400000
O     -9.68500000    -11.32300000      1.51200000
H     -9.46700000    -11.79000000      0.70600000
H     -9.33100000    -10.44300000      1.38300000
O     -6.86600000      8.24100000     -6.95900000
H     -6.07500000      8.40900000     -7.47200000
H     -7.05900000      7.31600000     -7.11300000
O    -10.00100000      3.30300000      5.22600000
H     -9.82800000      2.36200000      5.24400000
H     -9.17100000      3.70400000      5.48300000
O     -8.57100000      9.81800000     -9.10000000
H     -8.04500000      9.68500000     -8.31200000
H     -9.44900000     10.01100000     -8.77300000
O    -10.76300000      6.47400000     -6.35800000
H    -10.50400000      5.71500000     -5.83400000
H    -11.19700000      6.09800000     -7.12400000
O      2.67500000    -14.06900000      9.69600000
H      2.03000000    -14.35900000      9.05100000
H      2.16200000    -13.60000000     10.35300000
O      8.50100000      4.30300000      8.89400000
H      9.01800000      4.90300000      8.35600000
H      7.60000000      4.61000000      8.79700000
O    -13.67400000      9.20300000     -7.30600000
H    -14.20700000      9.93600000     -7.61500000
H    -12.88700000      9.23300000     -7.85000000
O     -8.51200000    -15.09300000      5.85400000
H     -8.80800000    -15.43400000      5.01000000
H     -8.70600000    -14.15700000      5.81500000
O    -16.22800000     -7.85700000     -2.87200000
H    -15.57400000     -7.57800000     -2.23100000
H    -16.57600000     -8.67500000     -2.51800000
O    -14.01600000     -5.63200000    -10.88600000
H    -14.23400000     -6.12700000    -10.09600000
H    -13.28900000     -5.06800000    -10.62200000
O    -13.69400000     -0.45100000     -2.20000000
H    -12.89700000     -0.95000000     -2.37700000
H    -13.54800000     -0.06500000     -1.33600000
O      9.61000000    -12.46900000     -2.22700000
H      8.85900000    -12.00000000     -2.59100000
H      9.85100000    -11.96700000     -1.44900000
O      3.10800000     -4.09800000     12.54600000
H      4.00100000     -3.76600000     12.63000000
H      2.76200000     -3.66300000     11.76700000
O      0.09000000     14.81500000      8.69800000
H      0.04400000     15.37700000      7.92500000
H      0.89600000     14.31200000      8.58000000
O      7.33400000      3.22400000      2.40800000
H      6.54300000      2.75000000      2.66500000
H      7.22000000      3.39000000      1.47200000
O      7.14000000     11.03100000      2.93800000
H      6.27700000     11.42400000      3.07100000
H      7.68200000     11.74800000      2.61100000
O     -6.63700000      7.30700000      7.44200000
H     -7.24400000      7.96900000      7.11100000
H     -5.87600000      7.80600000      7.73700000
O     -3.16400000      2.28800000    -13.22100000
H     -2.72900000      2.04500000    -12.40400000
H     -2.45700000      2.33400000    -13.86500000
O     -6.69600000      4.33200000    -13.54000000
H     -7.11600000      4.00500000    -12.74400000
H     -6.70000000      5.28300000    -13.44000000
O    -10.77600000     -3.64500000     10.74100000
H    -10.51000000     -4.56200000     10.67000000
H    -11.63500000     -3.61200000     10.32000000
O      1.16900000    -14.58100000      7.56800000
H      1.03500000    -15.19100000      6.84300000
H      1.87200000    -14.00500000      7.27000000
O     -0.91600000     -8.70100000     -6.76500000
H     -1.07000000     -8.34100000     -7.63800000
H     -0.01700000     -8.44600000     -6.55500000
O      3.73600000     12.51200000      1.78400000
H      3.76100000     12.65300000      0.83700000
H      3.29300000     11.67000000      1.88900000
O     13.61600000     -0.89800000     11.80400000
H     13.49400000     -0.06000000     12.24900000
H     13.53200000     -0.69000000     10.87400000
O     -3.09900000      7.01500000     11.34200000
H     -2.32800000      7.58300000     11.31600000
H     -2.80400000      6.23200000     11.80600000
O      5.86000000      8.56900000    -13.89200000
H      5.92200000      9.01800000    -13.04900000
H      6.74500000      8.61600000    -14.25400000
O     -2.94200000     -0.00500000    -11.08600000
H     -3.52600000     -0.76200000    -11.04100000
H     -3.51200000      0.74700000    -10.92000000
O     -3.12100000     -9.09600000     -5.26000000
H     -2.25100000     -9.34200000     -5.57500000
H     -3.59400000     -9.92500000     -5.19200000
O     -5.78500000     10.90500000      4.47100000
H     -5.26500000     10.10800000      4.57100000
H     -5.19100000     11.52800000      4.05200000
O      8.95300000      6.87900000     -6.43800000
H      8.93000000      6.03600000     -6.89200000
H      8.97400000      7.52900000     -7.14000000
O     -7.38000000     -1.81800000     -8.34800000
H     -7.47500000     -1.01400000     -8.85800000
H     -7.72600000     -2.50500000     -8.91800000
O     -7.82100000     -5.71300000      4.04100000
H     -8.58600000     -6.07500000      3.59400000
H     -7.38600000     -5.17900000      3.37700000
O     -3.91100000     16.38000000      4.70600000
H     -4.85600000     16.26700000      4.80900000
H     -3.79400000     17.32200000      4.58400000
O      3.58300000      9.90500000     10.02200000
H      2.65100000     10.07100000      9.88000000
H      3.68600000      9.91300000     10.97400000
O      7.62500000     -1.33200000    -11.71800000
H      7.99000000     -2.18200000    -11.96400000
H      8.23600000     -0.98900000    -11.06500000
O      6.47900000     15.39000000      6.27400000
H      6.59600000     15.88900000      5.46600000
H      6.84400000     15.95200000      6.95800000
O    -11.22500000     12.06600000     -6.08200000
H    -11.83500000     12.07400000     -5.34500000
H    -11.76400000     12.28800000     -6.84100000
O     -6.41200000     14.88700000     -3.12100000
H     -7.02400000     15.41400000     -3.63400000
H     -5.97700000     14.32900000     -3.76600000
O     -3.14100000     14.95000000      2.16400000
H     -3.04200000     13.99900000      2.22700000
H     -3.48500000     15.21100000      3.01800000
O     -1.30400000      9.03100000    -10.52300000
H     -2.01600000      9.66600000    -10.44300000
H     -0.90800000      9.22100000    -11.37400000
O     12.61500000     -4.92300000     -9.48100000
H     13.28000000     -5.56100000     -9.74100000
H     13.02900000     -4.07300000     -9.63000000
O     -7.80300000      9.16300000     10.57900000
H     -7.37600000      8.35800000     10.87300000
H     -8.16000000      9.54900000     11.37900000
O     -4.48800000      8.42400000      0.68800000
H     -4.76800000      8.42300000     -0.22700000
H     -4.17900000      9.31700000      0.84300000
O      8.11600000     -7.30200000    -12.61200000
H      8.23600000     -7.46500000    -13.54800000
H      9.00600000     -7.24100000    -12.26400000
O     -2.47600000     -0.93700000     11.98700000
H     -2.61700000     -0.41900000     12.78000000
H     -3.16700000     -0.65200000     11.38900000
O      1.14100000     -5.18300000     -8.26300000
H      0.38900000     -5.03900000     -7.68900000
H      1.83900000     -4.64900000     -7.88200000
O      2.09800000      8.22400000     -0.70100000
H      2.66200000      7.45500000     -0.78300000
H      1.52100000      8.02100000      0.03600000
O     -0.80700000     -1.77000000    -11.57500000
H     -1.45900000     -1.08400000    -11.42900000
H     -0.73100000     -2.21200000    -10.72900000
O    -12.69600000      4.12000000      1.00200000
H    -12.82900000      3.90300000      1.92500000
H    -13.14900000      4.95400000      0.88400000
O     -7.13400000     -7.51500000     12.69800000
H     -7.56800000     -7.71900000     13.52600000
H     -7.62100000     -8.01400000     12.04200000
O     10.84000000    -11.02900000      7.67900000
H     10.17900000    -10.63400000      8.24700000
H     11.55800000    -11.25700000      8.26900000
O     -5.46900000      8.89700000     13.63200000
H     -4.92600000      9.36800000     13.00000000
H     -6.06300000      9.56200000     13.98000000
O     -4.49400000     -9.06900000      2.23200000
H     -3.73100000     -8.49200000      2.26100000
H     -5.10500000     -8.63000000      1.64000000
O      1.11400000     10.09800000     11.91900000
H      1.35900000      9.64400000     12.72600000
H      1.61300000     10.91500000     11.94300000
O     -1.61500000      2.92700000     -9.89100000
H     -0.77500000      2.47400000     -9.80900000
H     -2.22400000      2.39700000     -9.37700000
O     -6.01700000      3.44200000      7.68600000
H     -6.67700000      3.95500000      7.22100000
H     -5.44800000      4.09600000      8.09300000
O    -12.28700000     -7.32100000     -3.92700000
H    -12.97100000     -7.97200000     -4.08500000
H    -11.56200000     -7.59500000     -4.48800000
O     -5.16000000      7.62400000    -15.34200000
H     -5.38700000      8.54100000    -15.19300000
H     -4.97200000      7.27800000    -14.47000000
O      2.66300000      2.80800000     -7.05900000
H      3.42900000      2.75400000     -7.63000000
H      2.13800000      3.51800000     -7.42800000
O     11.72700000     -5.72100000      7.82300000
H     11.96100000     -4.86600000      8.18300000
H     11.93100000     -6.34000000      8.52500000
O      5.38500000    -11.77200000     -6.29900000
H      5.75000000    -11.03000000     -5.81700000
H      6.02300000    -12.47500000     -6.17600000
O      2.69600000      2.36300000     11.86700000
H      2.19500000      1.55000000     11.80700000
H      2.50800000      2.69600000     12.74500000
O      2.48400000    -15.92500000     -0.84800000
H      2.92600000    -16.75500000     -0.66700000
H      1.56700000    -16.16600000     -0.97900000
O     -9.27800000      5.73700000     -1.52400000
H     -8.56700000      6.17900000     -1.98900000
H     -9.93600000      6.41900000     -1.38900000
O      8.39600000     12.05600000     -4.71700000
H      7.98700000     11.22000000     -4.94000000
H      9.27300000     12.00300000     -5.09700000
O     -0.58600000     -9.14600000     12.70700000
H     -1.09800000     -9.08700000     13.51300000
H     -1.17800000     -9.55600000     12.07600000
O    -14.19500000     -0.02300000     -5.10600000
H    -13.86300000      0.07600000     -4.21300000
H    -14.59600000     -0.89200000     -5.11700000
O    -13.65400000     -6.71600000     -8.21900000
H    -13.96600000     -7.61800000     -8.14700000
H    -14.34000000     -6.19200000     -7.80600000
O     -3.48900000     -8.23800000     14.84000000
H     -3.54100000     -7.36500000     14.45100000
H     -4.34500000     -8.36900000     15.24800000
O      4.31700000    -17.70600000      0.30300000
H      4.56500000    -17.28500000      1.12600000
H      4.20400000    -18.62900000      0.53100000
O      9.89000000      4.76800000    -12.34000000
H     10.71000000      4.90600000    -12.81400000
H     10.10900000      4.13000000    -11.66200000
O    -16.84700000     -1.58100000     -6.62700000
H    -16.49900000     -2.03000000     -5.85700000
H    -16.65800000     -2.17300000     -7.35500000
O     10.05900000      7.45000000     10.26200000
H      9.18100000      7.11300000     10.44000000
H     10.13900000      7.41800000      9.30800000
O      1.87900000     13.68300000    -10.13500000
H      1.53200000     13.98300000    -10.97500000
H      2.80700000     13.91500000    -10.16200000
O      6.27100000     -9.32700000     -5.32300000
H      7.10700000     -9.20500000     -5.77300000
H      6.19000000     -8.56000000     -4.75600000
O     13.59300000      9.36000000     -1.87600000
H     14.20200000      8.62700000     -1.96200000
H     14.11900000     10.06400000     -1.49600000
O      1.91700000     10.48000000      2.46600000
H      2.49300000      9.71600000      2.48400000
H      1.03300000     10.11400000      2.44700000
O      7.53200000      8.52900000     13.58000000
H      8.24600000      7.95500000     13.85600000
H      6.98400000      7.97800000     13.02100000
O     -6.06600000      4.24100000     13.75500000
H     -5.26700000      4.10600000     14.26300000
H     -6.52100000      3.40000000     13.79500000
O     -3.75000000      7.88500000     16.14700000
H     -4.57800000      7.90400000     15.66700000
H     -3.12300000      8.30700000     15.55900000
O    -12.45100000      6.94700000      6.06600000
H    -12.87900000      6.82000000      5.21900000
H    -13.12300000      6.72000000      6.71000000
O      0.54900000     -9.10900000      6.54500000
H      0.94900000     -8.60600000      5.83600000
H     -0.04000000     -8.49000000      6.97600000
O      7.76500000      6.36900000     11.33200000
H      7.17900000      5.90400000     10.73500000
H      8.03600000      5.70600000     11.96700000
O     13.88700000     -6.74400000      2.61000000
H     13.78500000     -7.16100000      1.75400000
H     13.74300000     -5.81300000      2.44200000
O     -8.39400000      6.62900000      1.47100000
H     -7.48100000      6.81600000      1.69000000
H     -8.38600000      5.72300000      1.16200000
O     15.02200000      4.59200000      2.32900000
H     15.67100000      4.95400000      1.72500000
H     14.18800000      4.68900000      1.86900000
O     -0.09100000    -16.80500000     -1.17300000
H     -0.64800000    -17.39900000     -1.67600000
H     -0.63200000    -16.54200000     -0.42900000
O     -4.89200000    -14.63400000     -1.06500000
H     -5.71500000    -15.12100000     -1.01900000
H     -4.24600000    -15.21700000     -0.66700000
O      9.11200000     10.72900000     -9.97000000
H      9.57200000     10.20000000     -9.31800000
H      9.79700000     11.00700000    -10.57800000
O      2.49800000     12.46700000     -3.26100000
H      3.12700000     12.75000000     -2.59600000
H      2.74000000     12.96100000     -4.04400000
O     -8.33600000      9.76800000      2.11500000
H     -7.96600000     10.64700000      2.18900000
H     -8.27000000      9.55800000      1.18300000
O      3.69600000    -13.84300000     -2.10500000
H      3.10900000    -14.43800000     -1.63900000
H      4.35300000    -14.41600000     -2.50100000
O      5.84800000      1.49200000     -1.30900000
H      5.66000000      1.36800000     -2.24000000
H      6.75600000      1.79500000     -1.28700000
O     -1.61300000     -2.06100000     -6.52800000
H     -1.05900000     -1.93600000     -5.75700000
H     -2.45700000     -2.34100000     -6.17400000
O      1.92500000    -10.36200000     12.58400000
H      1.11300000     -9.87100000     12.46300000
H      2.48200000    -10.08700000     11.85600000
O     -5.01200000     -2.00300000    -10.64300000
H     -5.30700000     -1.96700000    -11.55300000
H     -5.00000000     -2.93700000    -10.43200000
O     -8.16400000    -13.53000000     -0.29800000
H     -7.67000000    -12.93300000     -0.86100000
H     -7.63600000    -13.60100000      0.49700000
O     -0.60300000     10.49300000      6.41000000
H     -0.31500000     10.99200000      5.64600000
H     -0.74400000     11.15300000      7.08800000
O    -10.58700000      1.20300000     -3.33100000
H    -10.25000000      2.08200000     -3.15400000
H    -10.39400000      0.70800000     -2.53500000
O      9.85900000      3.70700000     -4.78000000
H     10.31200000      4.35400000     -4.23900000
H      8.98300000      4.07000000     -4.90600000
O     -8.50600000      1.36800000    -14.34300000
H     -7.61500000      1.32800000    -13.99400000
H     -9.05100000      1.58000000    -13.58500000
O      9.24700000     -7.71400000     -0.08400000
H      9.63000000     -7.11700000     -0.72700000
H      9.28400000     -7.23200000      0.74200000
O     -0.56900000     -2.77700000     -9.03500000
H     -1.01200000     -2.72900000     -8.18800000
H      0.32700000     -2.49300000     -8.85300000
O      5.43800000     -2.70700000     13.97600000
H      5.59000000     -2.38600000     13.08700000
H      5.76400000     -3.60700000     13.96500000
O      4.32900000      3.12800000      0.20200000
H      4.36400000      3.20600000      1.15500000
H      4.96100000      2.44100000     -0.00600000
O    -14.90100000     -5.54000000     -1.46000000
H    -14.63400000     -6.00200000     -0.66500000
H    -15.81300000     -5.29500000     -1.29900000
O     -1.76300000      5.89000000    -14.39000000
H     -1.61200000      5.15500000    -14.98400000
H     -1.11100000      6.54300000    -14.64700000
O      3.90100000      3.85600000     14.74500000
H      4.36700000      4.68400000     14.62300000
H      4.58900000      3.19100000     14.74400000
O    -11.11600000     10.38000000     -8.38200000
H    -11.58100000     10.96500000     -8.98000000
H    -11.19100000     10.80300000     -7.52700000
O     -3.99300000     -1.41300000     16.93800000
H     -3.39500000     -0.73200000     17.24600000
H     -4.86100000     -1.01300000     16.99500000
O      0.99100000    -10.79800000    -11.35500000
H      1.56600000    -10.07300000    -11.10800000
H      1.06900000    -11.42200000    -10.63300000
O     10.30600000    -11.49600000      5.22400000
H     10.55900000    -11.32000000      6.13100000
H      9.76500000    -12.28400000      5.27500000
O     -2.60000000      0.45500000     14.58200000
H     -2.53700000      0.46100000     15.53700000
H     -1.80800000      0.90500000     14.28700000
O     15.76100000      0.11700000     -0.45800000
H     14.97000000     -0.41100000     -0.56700000
H     15.43700000      0.99800000     -0.27100000
O    -12.19700000      9.73900000      4.93700000
H    -11.64200000      8.96000000      4.96600000
H    -11.90300000     10.21300000      4.15900000
O      1.45600000      9.23300000     -6.13600000
H      0.58100000      9.43200000     -5.80300000
H      1.55700000      9.80200000     -6.90000000
O      1.34300000    -12.98500000     11.74400000
H      1.64400000    -12.08400000     11.86500000
H      0.82500000    -13.17100000     12.52800000
O     14.35600000     -0.41700000      7.62300000
H     14.61100000     -1.20400000      8.10500000
H     14.66900000      0.30700000      8.16500000
O      1.67600000    -16.38200000      2.59900000
H      2.43200000    -15.97400000      2.17600000
H      1.85400000    -17.32200000      2.55300000
O     -4.54400000     -2.16800000     10.88200000
H     -5.38300000     -2.62100000     10.96600000
H     -4.55300000     -1.81000000      9.99400000
O      6.28600000     12.55200000      6.49200000
H      5.73800000     12.49700000      5.71000000
H      6.53100000     13.47600000      6.54900000
O     -5.22400000      3.89900000      2.06800000
H     -5.52200000      4.80400000      1.96900000
H     -4.66300000      3.74800000      1.30700000
O     -9.30000000    -12.53100000      6.77400000
H     -9.31700000    -12.16700000      5.88900000
H    -10.10000000    -12.20300000      7.18400000
O     18.05900000     -1.54200000     -0.61400000
H     17.36500000     -0.90700000     -0.78700000
H     18.85400000     -1.12500000     -0.94700000
O      5.21600000     -5.70500000    -14.35900000
H      4.36000000     -6.07600000    -14.14700000
H      5.67200000     -5.66000000    -13.51800000
O      7.19000000      0.66800000     13.89700000
H      6.49300000      0.32600000     13.33700000
H      7.58100000     -0.10900000     14.29500000
O      0.68300000      9.87400000     -8.61400000
H      0.10900000      9.58300000     -9.32300000
H      0.32000000     10.71800000     -8.34400000
O     -4.28400000      1.15600000      6.45600000
H     -5.13300000      0.93700000      6.07000000
H     -4.41300000      2.02400000      6.83800000
O    -10.20600000     -9.10900000     -5.10900000
H     -9.24900000     -9.08500000     -5.13300000
H    -10.42400000    -10.03700000     -5.19100000
O      3.10400000    -10.59700000    -13.44400000
H      3.99100000    -10.90700000    -13.62600000
H      2.93800000    -10.86500000    -12.54000000
O     -1.99200000     -0.39500000      6.44000000
H     -1.74900000     -0.69700000      7.31500000
H     -2.66700000      0.26600000      6.59300000
O      1.27700000     14.76000000     -6.13700000
H      0.64000000     15.42000000     -5.86400000
H      2.07200000     15.25800000     -6.32500000
O     -6.21200000      1.24300000      0.75900000
H     -5.69300000      2.00200000      0.49400000
H     -6.44700000      0.81400000     -0.06400000
O      9.07600000      1.80900000      7.81800000
H      9.27500000      1.98900000      6.89900000
H      8.88500000      2.66800000      8.19400000
O      0.44900000      6.76200000     -7.00800000
H     -0.49800000      6.90600000     -7.00200000
H      0.79300000      7.40400000     -6.38700000
O      4.91000000    -10.37200000     -8.66700000
H      5.51300000    -10.52400000     -7.93900000
H      5.27800000    -10.87700000     -9.39200000
O      7.37700000     12.98900000     -2.29000000
H      7.54300000     12.67200000     -3.17700000
H      7.53300000     12.22800000     -1.73000000
O     -9.03500000     -8.64900000     10.80800000
H     -9.50300000     -9.16900000     11.46100000
H     -9.66100000     -8.54400000     10.09100000
O      9.10600000     -9.60100000      9.47400000
H      8.80800000     -9.72100000     10.37500000
H      8.33100000     -9.29300000      9.00400000
