# Supplementary material for: Integrated Multiscale Multilevel Approach to Open Shell Molecular Systems
Source: J Chem Theory Comput. 2023 Feb 13;19(5):1446–56. doi: 10.1021/acs.jctc.2c00805 (PMC10018740; doi:10.1021/acs.jctc.2c00805)
Supplement: Supplementary file 2 — ct2c00805_si_002.zip [file ct2c00805_si_002.zip › structures/PROXYL/frame33.xyz]

2567

C     -1.44600000      0.34100000      1.28500000
H     -1.71000000      0.87900000      2.19500000
H     -2.10500000     -0.52200000      1.18700000
C      0.00300000     -0.17400000      1.32400000
C      1.01700000      0.77400000      2.00500000
H      2.06400000      0.53800000      1.81600000
H      0.95200000      0.72900000      3.09200000
H      0.91000000      1.83400000      1.77200000
C     -0.06200000     -1.61700000      2.00400000
H     -0.76600000     -2.32400000      1.56500000
H      0.89700000     -2.10000000      2.19600000
H     -0.49400000     -1.50100000      2.99800000
N      0.31200000     -0.25300000     -0.11400000
O      1.24400000     -0.89300000     -0.54200000
C     -0.52900000      0.56700000     -1.02100000
C      0.41700000      1.56000000     -1.78900000
H      1.18400000      1.95800000     -1.12400000
H      0.95400000      1.05500000     -2.59300000
H     -0.18600000      2.41200000     -2.10300000
C     -1.46000000     -0.25800000     -1.93800000
H     -0.95300000     -0.72400000     -2.78300000
H     -2.26800000      0.40300000     -2.25100000
H     -1.93700000     -1.07000000     -1.38800000
C     -1.37300000      1.32200000      0.05000000
H     -0.86300000      2.22900000      0.37400000
H     -2.36700000      1.59600000     -0.30300000
O     11.06200000      4.38300000     -6.63400000
H     11.20700000      3.90000000     -5.82000000
H     11.33900000      5.27700000     -6.43500000
O     -3.93700000      6.23300000    -17.10800000
H     -4.75400000      5.83800000    -16.80400000
H     -3.53400000      6.58900000    -16.31500000
O    -13.64300000     -2.94000000      8.61800000
H    -13.85400000     -2.09000000      9.00600000
H    -12.89100000     -2.76500000      8.05300000
O      3.81500000    -10.18300000     15.03000000
H      3.64200000     -9.50400000     15.68200000
H      3.91000000     -9.70600000     14.20600000
O     12.74800000      0.27600000    -12.18000000
H     13.42600000     -0.39900000    -12.14400000
H     12.29100000      0.11300000    -13.00500000
O     -4.88100000     12.72400000      4.61700000
H     -5.18300000     13.40100000      5.22200000
H     -4.20300000     13.15400000      4.09500000
O      4.86700000     -6.73200000     -5.04600000
H      5.75100000     -7.08800000     -4.96500000
H      4.66200000     -6.39700000     -4.17300000
O      0.88200000      6.04700000    -14.46000000
H      0.53800000      6.03200000    -13.56600000
H      0.15600000      5.73400000    -15.00000000
O     -5.82800000     -5.01700000     -5.23600000
H     -6.69500000     -5.14700000     -5.62000000
H     -5.63900000     -5.84100000     -4.78700000
O      7.22500000     11.19900000      1.35200000
H      7.14200000     11.21800000      2.30500000
H      6.38500000     10.85600000      1.04500000
O      6.36200000     -9.89000000     11.26200000
H      6.78800000     -9.84300000     12.11800000
H      6.66800000    -10.71600000     10.88700000
O     12.74800000      1.04600000     10.00500000
H     13.27000000      0.49300000      9.42500000
H     13.29900000      1.81200000     10.16700000
O     -8.05300000    -12.06200000      8.58800000
H     -8.04600000    -11.49600000      9.36000000
H     -8.77800000    -12.66700000      8.74100000
O      1.24300000     12.86100000      8.43200000
H      0.78600000     12.10500000      8.80100000
H      0.56000000     13.52000000      8.31400000
O     10.82500000    -10.80300000      8.71500000
H     10.43200000    -11.36000000      9.38700000
H     11.70200000    -11.16500000      8.58700000
O     -9.11200000      3.14700000     -3.77000000
H     -8.41000000      3.49500000     -4.31900000
H     -8.65800000      2.71000000     -3.04900000
O    -16.00200000     -6.16200000      0.53900000
H    -15.83000000     -7.09200000      0.39000000
H    -16.57500000     -6.14400000      1.30500000
O    -15.13500000     -3.73800000      4.40400000
H    -14.29200000     -4.00500000      4.77200000
H    -15.29800000     -2.87400000      4.78000000
O      9.60800000     -2.01100000      8.52000000
H      9.46000000     -2.81300000      8.01900000
H      9.52800000     -1.30800000      7.87500000
O      1.65300000      0.22200000    -11.19000000
H      1.17400000     -0.10000000    -11.95400000
H      1.81600000     -0.55900000    -10.66200000
O      8.98800000      1.59300000    -10.23900000
H      8.06500000      1.83900000    -10.17500000
H      9.41800000      2.09400000     -9.54600000
O     -0.30100000      8.05500000     -3.10600000
H     -0.77600000      8.88600000     -3.12900000
H      0.62200000      8.30500000     -3.15500000
O     11.80400000      2.14200000     12.89300000
H     11.03200000      1.91800000     12.37500000
H     11.78600000      3.09700000     12.95000000
O      3.13900000      9.15600000     -9.54200000
H      3.06200000      9.52500000    -10.42200000
H      2.51600000      9.65700000     -9.01600000
O     -6.60700000    -15.12200000     -0.59000000
H     -6.73600000    -15.71400000      0.15100000
H     -5.74800000    -14.72900000     -0.43600000
O     -3.19200000     -3.37600000      5.07300000
H     -4.13300000     -3.20000000      5.09400000
H     -2.79500000     -2.59900000      5.46600000
O      1.91200000      7.35200000     -0.53400000
H      2.18900000      6.47000000     -0.78100000
H      2.38900000      7.92900000     -1.13100000
O    -10.03100000      5.68300000     -0.88200000
H     -9.87900000      5.64700000     -1.82600000
H     -9.75200000      4.82600000     -0.56100000
O     -1.36900000     -1.40200000     11.56400000
H     -0.45500000     -1.36600000     11.28200000
H     -1.60500000     -2.32700000     11.49300000
O      1.95100000     -9.16800000      2.40600000
H      1.57800000     -9.62800000      3.15800000
H      2.22400000     -8.32000000      2.75500000
O     15.75300000     -4.29000000      5.94800000
H     16.19600000     -5.12400000      5.79300000
H     16.34400000     -3.63300000      5.57800000
O    -10.09800000      8.65100000     12.01800000
H    -10.10100000      8.98400000     11.12000000
H     -9.48500000      7.91700000     11.99900000
O     -3.33800000     -3.18300000    -12.07500000
H     -3.71600000     -2.78600000    -12.85900000
H     -4.03700000     -3.13600000    -11.42200000
O     -6.33400000      2.59300000     -7.55000000
H     -6.79200000      1.87700000     -7.98900000
H     -5.74200000      2.15800000     -6.93600000
O     10.82800000     -0.90300000     10.71200000
H     11.47000000     -0.27900000     10.37400000
H     10.52900000     -1.38200000      9.93900000
O     -5.80300000    -10.13700000     -3.94900000
H     -5.41800000    -10.98600000     -4.16400000
H     -6.65600000    -10.34800000     -3.57000000
O      6.83100000      4.93000000     -0.83100000
H      6.21300000      5.55300000     -1.21500000
H      7.22200000      4.48700000     -1.58400000
O     -1.04400000     11.23100000      5.88300000
H     -1.64800000     11.23300000      6.62500000
H     -0.72700000     10.32900000      5.83400000
O     11.97900000      3.09500000    -12.87800000
H     11.86800000      3.37000000    -11.96800000
H     12.46800000      2.27400000    -12.82200000
O    -11.23400000     -7.56200000      4.53100000
H    -11.14300000     -6.61800000      4.66500000
H    -11.77100000     -7.85700000      5.26600000
O     12.12400000      7.52200000      1.34400000
H     12.53500000      7.26800000      2.17100000
H     12.80800000      7.39400000      0.68700000
O     -1.48100000      1.54000000     14.72300000
H     -1.01700000      1.72700000     15.53900000
H     -2.40200000      1.70700000     14.92700000
O      1.89800000     -3.71400000      5.15900000
H      1.39200000     -3.18100000      5.77300000
H      2.42000000     -3.08000000      4.66600000
O     -4.62500000    -11.75100000     -1.44100000
H     -4.43500000    -12.64800000     -1.16600000
H     -4.56500000    -11.77600000     -2.39600000
O      7.16000000    -13.63800000      2.20600000
H      6.90900000    -14.27200000      1.53500000
H      7.39100000    -14.17200000      2.96600000
O     -2.99600000      5.50600000     11.02200000
H     -2.47200000      5.37600000     11.81300000
H     -3.89000000      5.29300000     11.29000000
O      6.14700000    -15.96400000      3.61900000
H      6.39400000    -15.47500000      4.40400000
H      5.78400000    -16.78400000      3.95400000
O     -0.43900000     -6.86700000     -7.17600000
H     -1.18700000     -6.79300000     -7.76900000
H     -0.78500000     -7.32800000     -6.41200000
O     -3.02900000     -2.46100000     -7.03500000
H     -2.49600000     -2.77500000     -6.30400000
H     -2.48600000     -2.61100000     -7.80900000
O    -12.52200000     -6.90800000      0.42700000
H    -11.76700000     -7.43300000      0.69400000
H    -12.84600000     -7.33800000     -0.36400000
O      6.49300000    -10.16300000      6.91600000
H      7.27200000     -9.97200000      6.39400000
H      5.76600000    -10.09100000      6.29800000
O      5.19600000     -4.96400000     12.37900000
H      5.97300000     -4.57800000     11.97600000
H      5.39700000     -4.98800000     13.31400000
O     -8.77600000     -3.07300000    -11.27000000
H     -8.36100000     -2.75100000    -12.07000000
H     -8.90600000     -2.28900000    -10.73600000
O      0.86000000      2.66200000     10.73400000
H      0.06900000      2.40300000     11.20700000
H      0.54300000      3.23100000     10.03200000
O     16.49800000     -0.35900000     -1.31300000
H     16.50700000     -0.80700000     -2.15900000
H     15.94700000      0.41100000     -1.45600000
O     -0.05200000      1.53600000     17.05100000
H     -0.26000000      1.48800000     17.98500000
H      0.80300000      1.11400000     16.97400000
O      3.74400000      3.07200000     -1.76500000
H      4.22700000      3.40200000     -1.00700000
H      3.06900000      3.73200000     -1.92400000
O      0.74400000    -10.16500000      4.60400000
H     -0.20900000    -10.18900000      4.68400000
H      1.05600000    -10.01500000      5.49700000
O    -14.45200000      5.77000000     -2.97800000
H    -13.67100000      5.66400000     -3.52200000
H    -14.57500000      6.71700000     -2.91700000
O      2.46100000    -11.26600000      0.56300000
H      2.33400000    -10.59300000      1.23100000
H      2.24400000    -12.08700000      1.00600000
O      0.51400000     -0.63600000    -13.64700000
H      0.85000000      0.05100000    -14.22200000
H     -0.31300000     -0.90200000    -14.04800000
O      0.43400000     -8.69600000     11.75200000
H     -0.19800000     -8.24400000     11.19300000
H      1.27500000     -8.29300000     11.53600000
O     10.93100000     11.11400000     -7.14800000
H     10.12900000     11.12000000     -6.62600000
H     10.87400000     11.90600000     -7.68300000
O     -1.29800000     -9.77200000     -1.18500000
H     -2.06700000     -9.24700000     -1.41000000
H     -0.89300000     -9.97600000     -2.02700000
O      5.68300000     -8.49400000      3.89400000
H      5.23400000     -9.16500000      4.40900000
H      6.50900000     -8.90200000      3.63600000
O     -2.91400000      6.55400000      1.45900000
H     -3.14400000      6.83400000      2.34500000
H     -2.92200000      7.36100000      0.94400000
O     -5.95800000     -6.44200000     13.11900000
H     -5.23300000     -5.96500000     13.52200000
H     -5.94400000     -7.30100000     13.54300000
O      4.22500000    -13.20300000     -1.90400000
H      4.87200000    -12.66300000     -1.44900000
H      4.51800000    -13.21100000     -2.81500000
O     14.17000000     -2.05900000      6.60300000
H     14.31000000     -1.65700000      5.74500000
H     14.47800000     -2.95900000      6.49800000
O     10.63500000     -9.41500000    -12.00900000
H      9.88200000     -8.82400000    -12.01000000
H     11.34500000     -8.90000000    -12.39300000
O      9.68100000     -0.17000000      6.27100000
H     10.51000000     -0.33400000      5.82000000
H      9.92300000      0.35700000      7.03200000
O     -0.57700000    -11.23000000      1.09400000
H     -0.78000000    -11.02900000      0.18100000
H     -0.48300000    -10.37500000      1.51400000
O     -3.81400000      4.30800000     -1.40700000
H     -3.93800000      3.79400000     -2.20500000
H     -2.86900000      4.45500000     -1.36100000
O     -2.34600000      8.19700000     -7.48700000
H     -2.33500000      7.59500000     -8.23100000
H     -3.26800000      8.43300000     -7.38400000
O      4.74100000     13.25300000      5.60300000
H      4.20300000     12.74800000      6.21400000
H      4.94700000     14.05900000      6.07600000
O      9.34900000      2.86800000      1.21400000
H      9.09000000      3.26700000      0.38300000
H      8.69300000      3.17500000      1.84100000
O     -7.17300000     -5.47600000    -10.81000000
H     -7.23300000     -5.83500000    -11.69500000
H     -7.63000000     -4.63700000    -10.86100000
O      8.56400000      7.06600000     10.64300000
H      9.15800000      6.50500000     11.14200000
H      8.72800000      7.94700000     10.98000000
O      2.10100000     -6.67100000      3.20800000
H      2.49500000     -6.15200000      2.50700000
H      1.23000000     -6.29100000      3.32700000
O      8.61000000     -9.63200000      5.10200000
H      8.27300000    -10.02700000      4.29700000
H      9.46800000    -10.03800000      5.22700000
O     13.81200000     -4.21500000     -6.71400000
H     13.23200000     -3.54500000     -7.07700000
H     13.70800000     -4.13500000     -5.76600000
O     -8.19600000     -3.67800000     -7.92800000
H     -7.47600000     -3.77400000     -8.55100000
H     -8.21000000     -4.50600000     -7.44800000
O      4.17500000     -2.75800000     -0.59600000
H      3.89400000     -2.63100000      0.31000000
H      4.14600000     -1.88200000     -0.98100000
O     -5.83300000     -6.88200000     -8.54300000
H     -6.08400000     -6.69000000     -9.44700000
H     -4.89600000     -6.69100000     -8.50900000
O    -15.57000000      2.53700000     -5.16900000
H    -14.82000000      1.98700000     -4.94200000
H    -15.19900000      3.23600000     -5.70800000
O     -1.01000000    -12.64800000     -4.29300000
H     -1.04800000    -13.58800000     -4.46800000
H     -1.56200000    -12.25700000     -4.97100000
O      7.44000000      2.84600000     -4.20200000
H      6.60200000      3.26600000     -4.39800000
H      7.95200000      2.94800000     -5.00500000
O     -8.15500000     -5.63300000    -13.20300000
H     -8.96900000     -6.11300000    -13.35400000
H     -8.42900000     -4.83000000    -12.75900000
O     14.94700000      9.42700000      1.22900000
H     14.79300000     10.27600000      1.64300000
H     14.07300000      9.05500000      1.11200000
O      3.71600000    -12.14900000      3.83900000
H      3.54500000    -12.74300000      4.57000000
H      2.91900000    -12.18500000      3.31000000
O    -15.36600000     -0.77000000      5.74200000
H    -14.83600000     -1.18900000      6.42000000
H    -15.58000000      0.09000000      6.10200000
O     -5.86400000     -0.26300000     16.02100000
H     -6.72800000      0.09700000     16.22100000
H     -5.97400000     -0.69400000     15.17400000
O      9.77100000     -7.46100000     -0.82900000
H      8.94400000     -6.98000000     -0.79900000
H      9.95200000     -7.56900000     -1.76300000
O    -12.67100000     12.27400000      2.44200000
H    -13.45400000     12.62500000      2.01700000
H    -12.30300000     13.01800000      2.91800000
O     -6.82700000     15.24800000      3.13700000
H     -6.27600000     14.93200000      2.42100000
H     -7.08700000     14.45500000      3.60600000
O     -3.27400000     14.54700000     -3.04300000
H     -3.98700000     14.10200000     -2.58500000
H     -3.26400000     14.14900000     -3.91400000
O      9.49700000      0.48200000      3.04000000
H      8.69600000      0.10200000      3.40100000
H      9.22400000      1.33100000      2.69300000
O     12.24500000     -1.88600000     -7.30900000
H     11.41900000     -2.22600000     -6.96700000
H     12.01200000     -1.48700000     -8.14700000
O      2.47900000     10.20200000    -14.25200000
H      2.63800000      9.34500000    -13.85700000
H      3.34700000     10.59900000    -14.32000000
O    -10.18700000     11.74700000      6.51400000
H    -10.53500000     12.51200000      6.05500000
H    -10.96300000     11.26700000      6.80300000
O      7.32600000     -0.57000000      4.86600000
H      8.15000000     -0.36600000      5.30800000
H      7.02600000     -1.38000000      5.27900000
O      3.52200000     14.41300000      8.73200000
H      3.36100000     15.35000000      8.61600000
H      2.65900000     14.00900000      8.64200000
O    -10.33200000     -8.71600000      0.80400000
H     -9.42000000     -8.61200000      1.07300000
H    -10.51100000     -9.64900000      0.92000000
O     -3.65600000      3.60800000      1.29900000
H     -3.95300000      3.58000000      0.38900000
H     -3.36700000      4.51200000      1.42800000
O     13.81400000     -3.60500000      9.57100000
H     14.25300000     -4.38600000      9.23400000
H     13.07600000     -3.47000000      8.97700000
O    -16.28500000      1.07900000      7.49900000
H    -15.73300000      1.85900000      7.55300000
H    -17.16600000      1.39500000      7.69600000
O      6.18200000    -13.46100000     -6.45700000
H      7.03200000    -13.10300000     -6.71300000
H      6.16900000    -14.33900000     -6.83800000
O      5.27600000      9.78600000     14.80000000
H      5.11100000      9.05600000     14.20400000
H      6.02700000     10.24200000     14.41900000
O      1.68900000      2.59300000      5.28000000
H      1.27600000      1.81900000      5.66200000
H      2.62600000      2.39600000      5.29500000
O      1.08100000     12.64100000     -1.43900000
H      1.73100000     13.28800000     -1.16500000
H      1.03500000     12.73500000     -2.39000000
O     -6.82500000     -6.84900000      5.35400000
H     -6.18200000     -6.16900000      5.15500000
H     -6.87500000     -7.37300000      4.55500000
O      4.43400000     -0.25900000     -1.72300000
H      4.39000000      0.31000000     -2.49200000
H      4.73800000      0.31400000     -1.01900000
O      2.51000000      4.84000000     11.80600000
H      1.65300000      5.25200000     11.69000000
H      2.54500000      4.16500000     11.12900000
O    -10.67100000     -6.91900000     -7.26800000
H    -10.41300000     -7.70600000     -6.78800000
H    -10.39400000     -6.19500000     -6.70700000
O      5.74000000     13.83600000     -1.22800000
H      5.82500000     13.86600000     -0.27500000
H      4.91900000     14.29500000     -1.40900000
O     -2.89200000      3.07500000    -15.05900000
H     -3.02100000      2.89300000    -15.99000000
H     -3.77600000      3.21000000    -14.71700000
O     10.25300000     12.02700000     -2.23500000
H      9.90900000     12.33500000     -1.39700000
H     10.62700000     11.16800000     -2.04000000
O     -4.56800000     15.19600000      6.30200000
H     -4.06300000     15.20900000      5.48900000
H     -4.29100000     15.98500000      6.76900000
O      5.53700000     11.96600000     -7.31600000
H      5.26500000     12.36800000     -6.49100000
H      4.86900000     12.23600000     -7.94600000
O      4.14600000     -3.66000000    -12.54200000
H      3.46500000     -3.40400000    -13.16400000
H      3.66800000     -3.89500000    -11.74700000
O     -6.33500000     -0.33700000      9.86300000
H     -7.28500000     -0.30600000      9.74600000
H     -6.09000000     -1.22300000      9.59700000
O      4.67100000     -8.35000000     13.15000000
H      5.39200000     -8.97500000     13.07100000
H      5.06900000     -7.50000000     12.96200000
O    -10.16300000      4.86300000     -6.84400000
H    -10.13100000      4.67900000     -7.78300000
H     -9.58700000      4.20600000     -6.45100000
O     15.72100000     -9.14500000      3.57400000
H     15.49700000     -8.39200000      3.02600000
H     16.61600000     -8.97300000      3.86300000
O     -8.06400000     -6.05500000     11.61900000
H     -8.01000000     -6.95900000     11.30800000
H     -7.38300000     -5.99100000     12.28900000
O      9.57700000      7.14500000      1.56600000
H      9.17600000      7.93600000      1.20600000
H     10.51700000      7.27200000      1.43300000
O      9.89700000     -8.13000000      8.05200000
H     10.13700000     -8.95600000      8.47100000
H      9.41500000     -8.39000000      7.26700000
O      3.15300000     12.59700000     -8.60700000
H      3.01200000     13.51400000     -8.84300000
H      2.28600000     12.19700000     -8.67300000
O      0.86300000     -4.45700000     13.67100000
H      0.13600000     -4.24200000     14.25600000
H      1.26800000     -5.22900000     14.06600000
O     -2.63800000    -10.20400000     -8.44200000
H     -1.74400000    -10.21700000     -8.78400000
H     -2.98800000     -9.35700000     -8.71900000
O    -13.86700000      1.22300000     -2.86300000
H    -13.77700000      0.29500000     -2.64900000
H    -14.68800000      1.48600000     -2.44800000
O      3.51900000      3.80300000    -15.74500000
H      3.66500000      4.74300000    -15.64200000
H      3.36000000      3.68700000    -16.68200000
O     -8.34400000     -1.42200000      2.62800000
H     -8.53900000     -2.28000000      2.25100000
H     -9.10900000     -1.21800000      3.16600000
O      7.86800000      5.66100000    -15.15000000
H      8.63200000      5.86700000    -15.68800000
H      7.65900000      6.48300000    -14.70500000
O     15.01200000      3.34500000      2.19200000
H     15.13300000      2.40900000      2.35200000
H     14.07400000      3.44000000      2.02700000
O      9.66800000     -7.30300000     12.31700000
H     10.44800000     -7.20300000     11.77100000
H      8.93700000     -7.26000000     11.70000000
O    -14.84700000     -8.45400000      2.94000000
H    -15.14400000     -7.57300000      2.71200000
H    -14.53500000     -8.37500000      3.84200000
O     -3.69800000     12.06800000     -4.49100000
H     -4.16500000     12.42500000     -3.73500000
H     -4.35700000     12.03300000     -5.18400000
O     10.19300000     -3.51100000     12.31900000
H     11.07100000     -3.70700000     11.99200000
H      9.94800000     -4.28500000     12.82500000
O     14.13600000     -7.15400000     -4.42100000
H     14.32800000     -6.39900000     -3.86400000
H     13.28600000     -7.46800000     -4.11200000
O      1.99200000    -14.85200000     -9.95000000
H      2.55200000    -14.94900000     -9.18000000
H      2.60200000    -14.82000000    -10.68700000
O      5.54200000    -10.46800000    -10.39000000
H      6.13100000     -9.71400000    -10.36700000
H      5.21200000    -10.54200000     -9.49500000
O     -7.94400000      7.14900000     -9.54800000
H     -7.26500000      6.54000000     -9.25700000
H     -7.79400000      7.94100000     -9.03200000
O     -2.21600000     -9.00800000      3.58000000
H     -2.37700000     -9.95100000      3.55900000
H     -1.78900000     -8.85600000      4.42300000
O     -7.30500000      9.88400000     -7.00500000
H     -7.79500000     10.37200000     -7.66700000
H     -7.90600000      9.19400000     -6.72300000
O     -6.74800000      2.73800000     15.68000000
H     -7.16800000      3.54200000     15.98800000
H     -7.14800000      2.04400000     16.20400000
O     -8.41900000     -8.48500000     10.34100000
H     -7.59800000     -8.96200000     10.21300000
H     -8.65200000     -8.17100000      9.46700000
O     -7.05600000      0.40100000     -8.99400000
H     -7.68800000      0.17000000     -9.67600000
H     -7.28200000     -0.16500000     -8.25600000
O     -7.00300000     16.34500000      0.09100000
H     -7.04500000     15.47300000     -0.30100000
H     -7.58800000     16.87800000     -0.44700000
O     -6.73300000     -4.62700000    -15.54700000
H     -6.20100000     -5.42200000    -15.51100000
H     -7.48800000     -4.82000000    -14.99100000
O      7.05500000      6.06000000      1.49500000
H      6.92800000      5.42700000      0.78900000
H      8.00200000      6.19300000      1.53100000
O     -3.76500000     -2.66800000     -0.10700000
H     -3.66200000     -3.00800000      0.78100000
H     -3.13000000     -3.16000000     -0.62800000
O     -4.29200000     -0.65300000    -15.58300000
H     -5.05600000     -0.23500000    -15.97900000
H     -3.55000000     -0.33000000    -16.09500000
O      2.80300000     -8.12900000     -1.46200000
H      2.32000000     -7.32900000     -1.25600000
H      2.16000000     -8.83100000     -1.35400000
O    -12.00900000      7.98300000      5.46800000
H    -12.25300000      7.30200000      4.84100000
H    -11.89500000      8.77000000      4.93400000
O      0.59000000     -4.87900000     -9.09600000
H      1.14300000     -5.43300000     -9.64600000
H      0.40400000     -5.41600000     -8.32600000
O      1.32700000    -10.05100000     -7.41200000
H      0.86600000     -9.42900000     -7.97500000
H      2.03200000     -9.53900000     -7.01600000
O     -7.71000000      9.64500000      0.58200000
H     -7.41500000      9.09100000      1.30400000
H     -8.66600000      9.60100000      0.62100000
O      4.18900000    -14.55500000      2.47500000
H      4.14800000    -13.67900000      2.85900000
H      5.00200000    -14.92800000      2.81600000
O      2.67000000     -9.52300000    -11.33000000
H      2.55400000    -10.41600000    -11.65500000
H      3.52100000     -9.53600000    -10.89200000
O     -0.68700000     -5.28400000      0.60100000
H     -0.95700000     -6.19500000      0.71400000
H      0.14300000     -5.21900000      1.07500000
O    -13.06400000      6.49100000      3.44300000
H    -13.96400000      6.56200000      3.75900000
H    -12.94600000      5.55800000      3.26400000
O     -1.25200000      0.61300000     -8.54000000
H     -1.22300000      0.46200000     -7.59500000
H     -0.83100000     -0.16000000     -8.91800000
O     12.36500000      0.14600000     -5.44400000
H     12.24700000     -0.45900000     -6.17600000
H     11.56000000      0.66300000     -5.42800000
O     -5.26800000      6.47000000     15.02300000
H     -4.62300000      5.76600000     14.94800000
H     -5.84900000      6.34300000     14.27300000
O      4.80000000     -5.39500000    -15.34300000
H      4.81200000     -5.61200000    -16.27500000
H      4.66200000     -6.23400000    -14.90400000
O      7.04600000     -8.43900000     -4.54800000
H      6.63300000     -9.29600000     -4.44800000
H      7.83700000     -8.61200000     -5.06000000
O     12.50100000     -7.62400000     -2.17300000
H     11.83900000     -7.30800000     -1.55800000
H     13.33200000     -7.50800000     -1.71100000
O     12.99400000     10.32500000      5.45600000
H     12.95900000     11.19300000      5.05500000
H     12.07900000     10.10400000      5.63000000
O      6.46300000     -3.23300000    -10.21700000
H      5.82800000     -3.18200000     -9.50200000
H      6.26100000     -2.47900000    -10.77100000
O      8.56300000     -1.06700000     -1.61200000
H      9.27800000     -1.67700000     -1.79600000
H      7.76800000     -1.56400000     -1.81000000
O     -6.40700000      8.51300000      2.92500000
H     -5.53700000      8.71500000      3.26800000
H     -6.41400000      7.56000000      2.83400000
O     -0.15500000      7.48600000     12.01200000
H     -0.19700000      6.65200000     12.48000000
H      0.71300000      7.83300000     12.21800000
O      7.75700000     -5.77300000     -1.35700000
H      8.07700000     -5.09200000     -0.76400000
H      6.80400000     -5.69500000     -1.31800000
O     -6.14600000    -10.04600000     10.03400000
H     -5.51500000     -9.39300000     10.33500000
H     -5.61000000    -10.73100000      9.63400000
O     -0.75300000     -2.96000000     -4.66400000
H     -0.44300000     -2.98500000     -3.75900000
H     -1.55300000     -3.48600000     -4.65800000
O     -4.91600000    -12.09000000      8.64800000
H     -5.53900000    -11.94200000      7.93600000
H     -4.11000000    -12.36300000      8.20800000
O     -5.83900000      4.49500000      9.65300000
H     -6.39900000      3.90100000     10.15200000
H     -6.45000000      5.08500000      9.21000000
O     -0.29600000     12.47600000     -3.93800000
H     -0.59600000     12.09400000     -4.76300000
H     -0.65900000     11.90300000     -3.26300000
O     -0.70300000     -1.84900000    -11.63600000
H     -0.30500000     -1.57300000    -12.46200000
H     -1.53900000     -2.24000000    -11.89100000
O     13.91200000      0.56400000     -9.51700000
H     14.36600000     -0.02700000    -10.11800000
H     13.00800000      0.57800000     -9.83100000
O     -2.31700000     -0.68200000      6.15000000
H     -2.43900000     -0.84600000      7.08500000
H     -2.47100000      0.25700000      6.04900000
O     -5.59400000    -15.70800000     -3.61300000
H     -5.22900000    -15.43600000     -2.77100000
H     -6.53700000    -15.57000000     -3.52200000
O    -11.29500000      6.70200000    -10.08600000
H    -11.24100000      7.00800000    -10.99200000
H    -12.08600000      6.16400000    -10.06200000
O    -10.05300000    -14.03200000      1.60300000
H    -10.43200000    -14.90900000      1.65900000
H     -9.46400000    -14.07400000      0.85000000
O     -3.70600000      5.76900000     -4.37400000
H     -3.45700000      5.52600000     -3.48300000
H     -2.92000000      6.17200000     -4.74100000
O      7.16600000     13.13700000     -3.45600000
H      7.93400000     13.70300000     -3.53300000
H      6.70600000     13.46200000     -2.68100000
O     -4.59200000     -8.66100000      2.19300000
H     -5.29900000     -9.00100000      2.74200000
H     -3.79400000     -8.84900000      2.68700000
O      8.86000000     -1.40800000     15.02400000
H      9.69000000     -1.48300000     15.49400000
H      9.06100000     -0.85900000     14.26600000
O     -5.87700000      2.94200000      3.18000000
H     -5.56700000      3.39300000      2.39500000
H     -5.11600000      2.44900000      3.48900000
O     -2.53500000     -9.62000000      8.27300000
H     -1.91100000     -9.11200000      7.75500000
H     -3.39200000     -9.37200000      7.92500000
O     -9.70300000     -5.01600000      4.64800000
H     -8.97200000     -5.29800000      4.09900000
H     -9.28800000     -4.59700000      5.40200000
O      5.34000000     -8.92800000     -2.31300000
H      4.56000000     -8.46900000     -2.00100000
H      5.62100000     -8.42800000     -3.08000000
O      0.78600000      6.23400000      4.39300000
H      0.18600000      5.55600000      4.70600000
H      0.75800000      6.15500000      3.43900000
O     -2.96800000     15.33700000      4.34500000
H     -2.28600000     14.85600000      3.87500000
H     -2.83600000     16.25000000      4.08900000
O     -0.65000000      4.19600000      5.53800000
H     -1.37700000      3.67500000      5.19700000
H      0.13100000      3.68700000      5.32200000
O    -11.56800000     13.52100000     -5.61900000
H    -11.91400000     13.96600000     -4.84500000
H    -11.30400000     12.65800000     -5.30100000
O     -3.48400000      6.85600000    -10.86900000
H     -2.75100000      7.47000000    -10.90500000
H     -3.09600000      6.00700000    -11.08000000
O     -1.30200000     -3.49100000     15.53100000
H     -0.84700000     -4.18700000     16.00800000
H     -1.07400000     -2.69000000     16.00200000
O     -1.46500000      2.15200000     12.08800000
H     -1.45800000      1.73200000     12.94800000
H     -1.92500000      1.53100000     11.52200000
O     -2.73200000     -6.49300000     12.48600000
H     -1.78700000     -6.36100000     12.41000000
H     -2.82500000     -7.40800000     12.75200000
O      5.38400000      8.41000000     -0.43800000
H      5.67600000      8.29400000      0.46600000
H      5.17500000      9.34100000     -0.50400000
O     -9.11300000      4.64600000    -14.42600000
H     -8.85500000      5.12900000    -13.64000000
H     -9.66800000      3.93700000    -14.10000000
O     -0.97400000     14.85900000    -10.04100000
H     -1.91300000     14.89900000    -10.22100000
H     -0.91800000     14.70500000     -9.09800000
O      5.04300000    -10.76500000     -0.17300000
H      5.06500000    -10.20300000     -0.94700000
H      4.11500000    -10.96500000     -0.04900000
O      5.18000000     -3.77300000      9.16000000
H      5.30400000     -4.66100000      8.82400000
H      5.99300000     -3.57700000      9.62600000
O      7.27200000    -12.33500000     10.35200000
H      7.43100000    -13.27800000     10.31200000
H      7.86200000    -12.02100000     11.03600000
O      3.77800000    -16.82200000     -7.75200000
H      3.44100000    -16.03000000     -7.33300000
H      4.71600000    -16.65800000     -7.85400000
O      8.16700000     -6.93400000      9.98100000
H      8.70100000     -7.55200000      9.48100000
H      7.26600000     -7.22200000      9.83300000
O     -0.73600000      3.88800000     -6.71600000
H     -0.55300000      4.42300000     -5.94300000
H     -0.81600000      4.52000000     -7.43100000
O     -1.58700000     -8.07300000      6.03800000
H     -2.16800000     -7.34500000      6.25700000
H     -0.76700000     -7.65500000      5.77500000
O      2.16200000      9.16600000     -3.57500000
H      2.90400000      9.62800000     -3.18400000
H      2.19200000      9.40700000     -4.50100000
O     11.05100000     -2.58400000      4.15900000
H     10.40200000     -2.20500000      3.56600000
H     11.58500000     -1.83900000      4.43700000
O     -7.61200000      6.63600000      8.48600000
H     -8.35400000      6.14200000      8.13900000
H     -7.50400000      7.36700000      7.87600000
O      3.12800000     11.45400000      7.07700000
H      2.85900000     10.53600000      7.12100000
H      2.45100000     11.92500000      7.56300000
O     11.08700000      1.87000000     -1.56800000
H     11.32300000      0.94800000     -1.66800000
H     10.14900000      1.89900000     -1.75800000
O     -0.78100000    -15.36300000     -5.28500000
H     -0.41900000    -15.93900000     -4.61100000
H     -0.90100000    -15.93200000     -6.04600000
O     -0.86900000     -4.04700000     11.36300000
H     -0.73700000     -3.93900000     10.42100000
H      0.01400000     -4.14700000     11.71800000
O     10.25000000      3.83600000     -9.04200000
H     10.61300000      3.96400000     -8.16600000
H     10.83200000      4.33200000     -9.61700000
O     -5.80600000      2.21600000    -14.33100000
H     -6.63800000      1.77600000    -14.15900000
H     -5.23400000      1.93400000    -13.61800000
O    -10.31400000      8.77800000     -0.99700000
H    -10.82600000      8.91700000     -0.20100000
H     -9.79700000      7.99300000     -0.81600000
O     -2.97300000     10.50400000      1.41800000
H     -2.74800000      9.93400000      0.68300000
H     -3.70700000     11.02800000      1.09900000
O     -2.07700000      8.34300000     10.39600000
H     -2.62700000      7.56000000     10.42000000
H     -1.44000000      8.21000000     11.09800000
O      9.09400000     -4.29700000      0.59500000
H     10.02200000     -4.22700000      0.37000000
H      9.02300000     -5.13100000      1.05800000
O      3.21400000     -7.26000000      5.41800000
H      3.23300000     -8.21200000      5.32300000
H      2.93400000     -6.93900000      4.56000000
O     11.29900000      7.09400000      6.62600000
H     11.22200000      8.04200000      6.73400000
H     10.89200000      6.91500000      5.77800000
O     -4.54700000      3.35100000     12.54400000
H     -4.02600000      2.82400000     11.93800000
H     -4.47100000      2.89700000     13.38300000
O     10.50600000     -5.07200000     -4.45100000
H      9.56800000     -5.03600000     -4.26500000
H     10.64500000     -5.94700000     -4.81400000
O      2.52900000      8.41100000     11.91100000
H      3.18200000      7.81400000     12.27500000
H      2.79500000      9.27600000     12.22200000
O      4.62000000     -0.21900000    -14.39900000
H      5.56600000     -0.35900000    -14.36600000
H      4.28900000     -0.94300000    -14.93100000
O     13.73900000    -11.01200000     -5.26700000
H     13.76100000    -10.76400000     -4.34300000
H     14.43000000    -10.48900000     -5.67300000
O     -7.00600000      7.41800000     -2.99500000
H     -7.93900000      7.25000000     -2.86100000
H     -6.86900000      7.27600000     -3.93100000
O     -8.61700000      0.90100000     -2.02600000
H     -8.05400000      0.44800000     -1.39900000
H     -9.45300000      1.00000000     -1.57000000
O     14.49400000      3.29500000     -9.44000000
H     15.42600000      3.23800000     -9.65200000
H     14.16800000      2.40200000     -9.55400000
O     -7.27000000    -11.14200000    -10.31300000
H     -6.78700000    -11.33600000     -9.50900000
H     -8.01100000    -10.61000000    -10.02400000
O      0.96600000    -10.44000000     -3.74600000
H      0.60500000    -11.23600000     -4.13600000
H      1.90800000    -10.50100000     -3.90800000
O      2.38600000      5.20000000    -10.33600000
H      3.01400000      5.75300000    -10.80100000
H      2.91900000      4.50700000     -9.94600000
O     -6.48100000      4.93700000     -0.43000000
H     -7.11400000      4.27100000     -0.16100000
H     -5.79600000      4.44600000     -0.88300000
O     -5.40000000     13.61700000     10.04100000
H     -4.48300000     13.34400000     10.06900000
H     -5.39300000     14.51500000     10.37400000
O      2.93900000     -7.64700000     -6.82400000
H      3.47000000     -7.37900000     -6.07500000
H      2.09400000     -7.22100000     -6.68300000
O     -3.26700000     -4.55800000     17.71300000
H     -2.75100000     -3.91000000     17.23300000
H     -3.01000000     -5.39800000     17.33300000
O     -7.82300000     14.40900000     -1.50800000
H     -7.69900000     14.74800000     -2.39400000
H     -8.55500000     13.79600000     -1.58600000
O     -6.30100000     -7.30400000     -3.89000000
H     -6.03000000     -8.22100000     -3.90900000
H     -7.10800000     -7.30300000     -3.37400000
O      0.16200000     -1.78900000      6.71300000
H      0.49500000     -0.96100000      7.06000000
H     -0.65800000     -1.55400000      6.27900000
O      0.84900000     -7.33800000     -4.26500000
H      1.39700000     -8.11600000     -4.16200000
H      1.18600000     -6.72000000     -3.61600000
O      9.08700000     -9.64700000      0.65500000
H      9.20800000     -8.86400000      0.11800000
H      9.92100000     -9.75600000      1.11100000
O     -2.59500000      2.55800000      3.84100000
H     -3.13900000      1.78200000      3.97700000
H     -2.58500000      2.68000000      2.89100000
O     -0.43200000     -9.40400000     -9.77600000
H     -0.45800000     -8.98400000    -10.63600000
H      0.25400000    -10.06700000     -9.85400000
O    -13.58400000    -11.10500000     -2.34300000
H    -14.08000000    -11.40100000     -1.57900000
H    -14.14900000    -11.30800000     -3.08900000
O     16.18500000      2.93600000     -3.55600000
H     16.60100000      2.08600000     -3.70300000
H     15.26700000      2.79700000     -3.79100000
O     -6.50100000    -13.82500000      3.63300000
H     -6.10100000    -13.53800000      2.81200000
H     -5.83000000    -14.36500000      4.05000000
O     -1.71200000     16.51400000     -3.66100000
H     -2.35000000     15.87500000     -3.34400000
H     -2.21800000     17.10000000     -4.22400000
O     -4.08400000      1.77600000     15.01000000
H     -4.77900000      2.07000000     15.59800000
H     -4.30600000      0.86600000     14.81200000
O      5.54700000     11.74100000     12.32900000
H      6.35900000     12.23400000     12.44400000
H      5.70400000     11.19700000     11.55700000
O     -4.45400000      1.14000000     -6.16300000
H     -3.69800000      1.53100000     -5.72600000
H     -4.61800000      0.33100000     -5.68000000
O     -4.58400000     -7.79200000    -13.38800000
H     -5.18200000     -7.29500000    -12.83000000
H     -4.11700000     -8.36900000    -12.78300000
O      3.51200000    -13.55100000      6.30800000
H      4.30700000    -13.47400000      6.83500000
H      2.89500000    -14.01600000      6.87400000
O     14.88100000      8.59900000      6.44400000
H     15.50600000      9.21700000      6.82400000
H     14.09800000      9.12300000      6.27800000
O     -2.59400000    -11.56500000     -6.01000000
H     -2.69800000    -10.89700000     -6.68800000
H     -3.22100000    -12.24800000     -6.24900000
O    -12.71800000     -0.57500000      3.26700000
H    -12.73300000     -1.35800000      2.71700000
H    -13.52700000     -0.11200000      3.04700000
O     -6.16600000    -11.77400000     -7.70400000
H     -5.99900000    -10.93200000     -7.28000000
H     -7.08100000    -11.96700000     -7.50100000
O      6.19900000      5.70100000     10.87900000
H      5.54800000      5.67300000     10.17700000
H      6.90900000      6.23700000     10.52500000
O    -11.96900000      2.58100000     -4.10400000
H    -11.58200000      3.16000000     -3.44700000
H    -12.53600000      1.99500000     -3.60200000
O      8.77800000      1.35900000     11.49400000
H      8.12100000      1.14000000     10.83300000
H      9.51200000      0.77400000     11.30600000
O    -10.55800000     13.41100000     -1.33900000
H    -10.60600000     12.71800000     -1.99700000
H    -11.47200000     13.63200000     -1.15700000
O    -15.26400000      5.18600000     -6.27100000
H    -14.34800000      5.45400000     -6.35300000
H    -15.63400000      5.32800000     -7.14200000
O      5.87200000     -0.79000000     14.78400000
H      5.56800000     -0.51000000     13.92100000
H      6.24000000      0.00200000     15.17700000
O     -4.41400000     16.60300000      1.35700000
H     -4.13000000     15.68900000      1.37300000
H     -5.31900000     16.56700000      1.04800000
O     -5.82000000     15.07400000     -7.10700000
H     -6.35900000     15.80800000     -7.40200000
H     -4.99500000     15.17700000     -7.58000000
O    -10.71600000     -5.33800000     11.61200000
H    -10.96600000     -5.28700000     12.53500000
H     -9.79500000     -5.59700000     11.62800000
O    -12.23700000      7.49900000     -2.99700000
H    -11.95000000      8.04300000     -2.26300000
H    -11.90500000      7.94900000     -3.77300000
O    -11.64500000     -2.29800000      6.64400000
H    -10.92100000     -1.67900000      6.73000000
H    -11.55600000     -2.64900000      5.75800000
O    -12.66000000      0.31500000     11.34700000
H    -13.18900000     -0.03700000     10.63100000
H    -12.29100000     -0.45800000     11.77500000
O     -5.35000000      8.76400000    -10.25400000
H     -5.86600000      8.68400000    -11.05600000
H     -4.72700000      8.03800000    -10.29600000
O     -1.46200000     -3.17000000     -9.01200000
H     -0.71500000     -3.76700000     -9.04400000
H     -1.40100000     -2.66500000     -9.82200000
O      6.45700000    -11.15800000     -4.02600000
H      6.81500000    -11.14300000     -4.91400000
H      7.18200000    -11.46300000     -3.48000000
O      3.61500000      1.19700000     -3.86300000
H      3.41700000      1.89900000     -4.48400000
H      3.35100000      1.54800000     -3.01300000
O     -7.79400000      1.23600000     13.69000000
H     -7.47000000      1.67200000     12.90200000
H     -7.38000000      1.70900000     14.41200000
O    -15.07000000      0.55200000      2.65900000
H    -15.82000000      0.11000000      3.05800000
H    -15.27900000      1.48400000      2.72100000
O      9.94000000      6.55700000      4.14000000
H      9.91300000      6.92300000      3.25600000
H      9.15900000      6.90600000      4.56800000
O     11.68400000     -3.98800000     -0.06400000
H     11.92800000     -4.81900000      0.34200000
H     12.10800000     -3.32200000      0.47700000
O     -0.33400000    -12.25500000     10.10200000
H     -0.01200000    -12.13100000      9.20900000
H      0.45600000    -12.27100000     10.64100000
O     11.30200000     -0.14700000      1.18300000
H     10.71800000      0.09000000      0.46300000
H     10.77000000     -0.03000000      1.97100000
O    -10.79600000     11.19100000     -4.64100000
H    -11.46700000     10.55100000     -4.88100000
H    -10.05200000     10.66200000     -4.35400000
O     -2.98500000    -11.43100000      4.14100000
H     -3.61700000    -11.18900000      4.81800000
H     -2.73500000    -12.32900000      4.35600000
O     13.46800000      2.09600000     -3.71800000
H     12.73700000      2.18100000     -3.10500000
H     13.19800000      1.39900000     -4.31600000
O     13.46300000     -9.59800000      0.29800000
H     13.09200000    -10.37700000     -0.11600000
H     12.81300000     -9.34100000      0.95200000
O     -8.04500000     -1.47400000      5.82500000
H     -8.87100000     -1.48300000      5.34200000
H     -7.70200000     -0.59000000      5.69800000
O      0.02600000     10.12600000    -12.34600000
H      0.71800000      9.96400000    -12.98700000
H     -0.50000000     10.82700000    -12.73200000
O      1.77300000     -3.90400000     10.58900000
H      2.21600000     -4.72600000     10.80100000
H      1.78600000     -3.86400000      9.63300000
O     -3.71300000     11.91900000     11.86400000
H     -4.38000000     11.90200000     12.55100000
H     -4.02800000     11.29700000     11.20800000
O      5.72900000     10.30200000      6.89900000
H      5.60100000      9.50400000      6.38700000
H      4.92200000     10.80100000      6.77000000
O     -3.23900000      6.95300000      4.05700000
H     -3.24300000      6.54800000      4.92400000
H     -2.69200000      7.73200000      4.15900000
O      4.64500000     12.17900000    -10.75300000
H      4.01200000     12.79200000    -11.12700000
H      4.29800000     11.97600000     -9.88500000
O     15.29800000      7.18900000     -4.64300000
H     15.46400000      7.10000000     -5.58100000
H     14.63900000      7.88100000     -4.58100000
O     -9.16500000     -0.57000000    -10.28700000
H     -9.72100000     -0.03600000     -9.71900000
H     -9.64500000     -0.62100000    -11.11300000
O     -6.35400000     -9.41900000      4.10100000
H     -7.25500000     -9.73400000      4.18200000
H     -6.02600000     -9.40000000      5.00000000
O    -13.80400000     -2.53700000    -11.61100000
H    -13.03400000     -2.93300000    -11.20200000
H    -13.52700000     -2.34600000    -12.50700000
O      7.11500000      3.34300000      2.79700000
H      6.60900000      4.15400000      2.82300000
H      6.47000000      2.65200000      2.94800000
O    -10.44200000      2.05200000     11.12300000
H    -10.73200000      1.28800000     11.62200000
H    -10.08200000      2.64600000     11.78200000
O    -10.98400000     10.54800000      3.95300000
H    -11.63500000     11.23400000      3.80200000
H    -10.47300000     10.86300000      4.69900000
O     -1.97600000     12.15800000    -12.33100000
H     -2.61800000     11.85400000    -11.68900000
H     -2.21600000     11.70800000    -13.14100000
O      1.11000000    -12.48600000     -1.32300000
H      1.62200000    -12.33300000     -2.11700000
H      1.22600000    -11.69000000     -0.80500000
O     -0.98900000      4.84500000     12.69100000
H     -0.74700000      4.88600000     13.61600000
H     -0.86900000      3.92600000     12.45200000
O      3.63100000      0.45100000     17.69500000
H      3.77200000      1.38600000     17.54600000
H      3.31600000      0.11900000     16.85400000
O      3.06000000     -2.99500000     13.63900000
H      2.30500000     -3.54200000     13.42300000
H      3.73700000     -3.61600000     13.90900000
O    -12.28000000     10.36500000      7.19700000
H    -12.05600000     10.10800000      8.09200000
H    -12.86100000      9.66900000      6.88700000
O     13.26500000     -4.32800000      2.97000000
H     13.50000000     -3.48400000      2.58500000
H     12.45000000     -4.15800000      3.44100000
O     -2.06400000     -1.09300000    -14.09200000
H     -2.90900000     -1.16400000    -14.53600000
H     -1.95100000     -0.15500000    -13.94200000
O      7.39100000      8.43900000    -10.42700000
H      7.20900000      9.04000000     -9.70500000
H      8.11500000      7.89800000    -10.11300000
O     -6.25000000      2.30900000    -10.98000000
H     -5.84400000      1.53700000    -11.37400000
H     -6.50100000      2.02500000    -10.10100000
O     -0.11000000     18.01500000     -1.97600000
H     -0.39600000     17.42500000     -2.67300000
H     -0.87700000     18.10700000     -1.41100000
O    -15.31800000     -7.16200000      5.26700000
H    -14.86700000     -6.31800000      5.27600000
H    -15.60500000     -7.29000000      6.17100000
O      2.38600000    -12.17700000    -12.23000000
H      1.81500000    -12.20400000    -11.46200000
H      2.84000000    -13.02000000    -12.22100000
O      2.83700000     -3.39800000      7.78300000
H      3.53400000     -3.83600000      8.27100000
H      2.77600000     -3.88800000      6.96200000
O    -10.79200000     13.44200000      4.10300000
H    -10.20800000     14.07800000      4.51600000
H    -10.32700000     13.16800000      3.31200000
O      6.45000000      3.81700000    -11.40900000
H      7.10300000      3.58800000    -12.07000000
H      5.62800000      3.88100000    -11.89600000
O    -13.88200000     -7.65300000     -4.75400000
H    -13.78400000     -6.74500000     -4.46800000
H    -14.81200000     -7.84400000     -4.63000000
O     -9.14000000    -14.42800000     -1.08500000
H     -9.10500000    -13.61100000     -1.58200000
H     -8.24000000    -14.56700000     -0.78900000
O      5.34900000     -5.30300000     -0.32300000
H      5.24900000     -5.94600000      0.37900000
H      5.40200000     -4.46100000      0.13000000
O      1.65100000     -2.47400000    -16.69900000
H      0.82600000     -2.80700000    -16.34700000
H      1.77300000     -2.95300000    -17.51900000
O     13.64900000      5.35500000     -3.07700000
H     14.08200000      5.87100000     -3.75800000
H     13.15100000      4.69400000     -3.55900000
O     -4.18000000      3.96500000    -12.47500000
H     -4.62600000      3.42400000    -11.82400000
H     -4.48500000      4.85500000    -12.29700000
O     15.75500000      3.46600000      7.38600000
H     15.89800000      2.87100000      6.64900000
H     15.89100000      2.92300000      8.16200000
O      0.58000000     -6.40500000      5.93500000
H      0.49700000     -5.45400000      6.00200000
H      1.52300000     -6.56000000      5.87900000
O      3.64100000     -1.05200000      4.45000000
H      4.55900000     -0.78100000      4.48900000
H      3.29100000     -0.83300000      5.31300000
O      4.95400000      8.77500000     -7.55600000
H      4.51700000      8.75600000     -8.40700000
H      5.88700000      8.81400000     -7.76700000
O      3.66300000    -10.72900000     -4.07800000
H      3.75600000    -11.35900000     -4.79200000
H      4.54200000    -10.65700000     -3.70600000
O     12.97900000      4.60300000      6.04200000
H     12.30300000      4.38400000      5.40000000
H     12.55600000      5.22800000      6.63100000
O     -1.98800000     10.40200000     -2.90500000
H     -2.11700000     10.76600000     -2.02900000
H     -2.55600000     10.92900000     -3.46800000
O     11.81400000     -7.37800000     10.83000000
H     12.56200000     -7.10800000     11.36300000
H     12.15300000     -7.40300000      9.93600000
O     10.94800000      4.13300000      4.19000000
H     10.58800000      4.99900000      4.00400000
H     11.30900000      3.83800000      3.35400000
O    -13.52200000     -5.50800000     10.28100000
H    -12.95900000     -5.28700000     11.02200000
H    -13.54900000     -4.70900000      9.75400000
O      7.21400000     10.78600000     -1.89200000
H      6.85300000     11.28600000     -1.16000000
H      7.29600000     11.42400000     -2.60100000
O     -4.06200000     -9.24400000     -2.22200000
H     -4.36100000    -10.05900000     -1.81900000
H     -4.44700000     -9.25500000     -3.09800000
O      4.60000000     11.13500000     -0.21900000
H      3.79500000     11.53300000      0.11300000
H      4.46400000     11.07500000     -1.16500000
O    -12.95900000      3.71600000     -9.17500000
H    -13.23300000      3.49000000     -8.28600000
H    -13.37300000      4.56200000     -9.34500000
O     11.42800000      6.15400000      9.22900000
H     11.54300000      6.44200000      8.32400000
H     11.21100000      6.95300000      9.71000000
O     -0.00200000     -4.57800000      3.49000000
H     -0.14800000     -3.86400000      2.86900000
H      0.72200000     -4.27400000      4.03800000
O      6.55400000     -5.59500000      3.79000000
H      6.97700000     -5.84000000      2.96700000
H      6.08000000     -6.38200000      4.05900000
O     12.63800000     -7.38700000      8.02000000
H     11.69600000     -7.52000000      7.91600000
H     12.92100000     -7.01100000      7.18700000
O     -4.47400000     -0.27700000     -9.13600000
H     -4.27700000     -0.37200000     -8.20400000
H     -5.42600000     -0.18300000     -9.17100000
O     -1.39500000     -9.28100000     -4.88200000
H     -1.97900000    -10.03900000     -4.86200000
H     -0.53800000     -9.63200000     -4.64100000
O      5.05800000      4.11800000     -5.19100000
H      4.49400000      3.35000000     -5.09800000
H      4.46700000      4.81800000     -5.46900000
O      9.10700000     -2.46100000    -14.08400000
H      8.26600000     -2.83500000    -14.34600000
H      8.87600000     -1.67000000    -13.59700000
O      2.16900000      1.67700000    -14.84300000
H      2.99000000      1.27900000    -14.55400000
H      2.43400000      2.49600000    -15.26100000
O    -17.18400000     -4.00500000      2.71100000
H    -17.78100000     -4.74400000      2.83300000
H    -16.64000000     -4.00500000      3.49900000
O     17.69300000     -2.03100000      0.68600000
H     17.62100000     -1.47800000     -0.09300000
H     18.62200000     -2.25500000      0.73500000
O     -5.04100000    -12.78600000     -4.38300000
H     -4.93100000    -13.00700000     -5.30800000
H     -5.08800000    -13.63200000     -3.93800000
O      2.51100000      3.09300000     -5.56100000
H      1.97200000      3.83300000     -5.28100000
H      2.30200000      2.98300000     -6.48900000
O     15.39000000      5.02500000      4.53000000
H     14.66800000      4.79100000      5.11400000
H     15.31300000      4.41300000      3.79700000
O      4.22600000     -6.39700000      7.81700000
H      3.90400000     -6.78500000      7.00300000
H      4.48700000     -7.14700000      8.35200000
O      8.11800000     13.25400000     -6.86600000
H      7.19200000     13.11800000     -7.06400000
H      8.38400000     12.45900000     -6.40400000
O    -10.90000000     -6.99000000     -3.33500000
H    -11.63000000     -7.59500000     -3.46700000
H    -10.80800000     -6.53900000     -4.17500000
O     12.98000000     -3.57300000    -10.66500000
H     13.29900000     -4.47200000    -10.59200000
H     12.08500000     -3.66200000    -10.99300000
O      4.31300000     -2.72700000    -15.74600000
H      4.52100000     -3.62900000    -15.50400000
H      3.44800000     -2.78100000    -16.15300000
O      8.22700000     -4.92800000    -15.72600000
H      7.68800000     -4.54300000    -15.03600000
H      8.18000000     -5.87100000    -15.57000000
O      4.35300000     10.94600000     -2.97100000
H      4.31900000     11.39100000     -3.81800000
H      5.12800000     10.38600000     -3.02600000
O     -3.39600000     12.81200000     -8.07200000
H     -4.06500000     12.53900000     -7.44400000
H     -3.72300000     13.63900000     -8.42700000
O     -9.05500000      8.47400000      4.44100000
H     -8.17400000      8.84100000      4.50900000
H     -9.56800000      9.16000000      4.01400000
O    -10.76500000      8.73200000     -7.91400000
H     -9.95200000      8.60400000     -7.42500000
H    -10.73100000      8.07900000     -8.61200000
O     13.85100000     -2.28800000     -4.46100000
H     14.64200000     -2.03300000     -3.98600000
H     13.47300000     -1.46000000     -4.75800000
O      0.46100000      5.11000000      8.60600000
H      1.18500000      5.34900000      8.02600000
H      0.29000000      5.90300000      9.11400000
O     -8.51400000      7.46600000     -6.67500000
H     -7.75900000      7.25500000     -6.12600000
H     -8.90000000      6.61700000     -6.88900000
O    -12.42000000      9.36700000     -5.71200000
H    -11.93000000      9.12100000     -6.49700000
H    -13.32100000      9.10300000     -5.90100000
O     -7.67600000     11.87900000     11.00100000
H     -7.81000000     11.14400000     10.40300000
H     -7.01800000     12.42300000     10.56800000
O     -2.98400000     -4.58800000    -14.57100000
H     -2.66800000     -4.61200000    -13.66800000
H     -3.75100000     -4.01700000    -14.54100000
O      4.26000000      3.53100000     -9.36100000
H      4.18100000      2.70200000     -9.83300000
H      4.91200000      3.35800000     -8.68100000
O      2.69000000      7.85000000    -12.93400000
H      3.37000000      7.20800000    -12.72800000
H      2.15500000      7.42600000    -13.60400000
O     16.76900000      5.18100000      1.37100000
H     17.35000000      5.24700000      2.12900000
H     16.11700000      4.52800000      1.62500000
O     15.34600000     -6.37800000      2.50000000
H     14.71800000     -5.65600000      2.51300000
H     15.72200000     -6.35300000      1.62000000
O     -3.91400000    -14.54300000     -0.80000000
H     -3.21500000    -13.93000000     -1.02500000
H     -3.55300000    -15.06800000     -0.08500000
O     13.56600000      7.37700000     -1.02000000
H     13.53100000      6.68600000     -1.68100000
H     14.50000000      7.53600000     -0.88800000
O     -3.74800000      2.50500000     -3.36100000
H     -2.98700000      2.41600000     -3.93400000
H     -4.48500000      2.20400000     -3.89400000
O    -16.36100000     -9.16800000      0.25000000
H    -16.76700000     -9.81300000     -0.32900000
H    -15.54900000     -8.92400000     -0.19500000
O      0.66900000     15.96200000     -7.21900000
H      0.70200000     16.91800000     -7.25800000
H      0.78300000     15.75600000     -6.29100000
O      3.08200000     -8.43500000    -14.05700000
H      2.54400000     -8.72700000    -13.32100000
H      3.90400000     -8.15400000    -13.65500000
O     -8.33700000      3.24100000      0.08000000
H     -7.83300000      2.43400000      0.18900000
H     -9.18100000      3.05300000      0.49000000
O     16.93600000      0.56700000     -4.44100000
H     17.75600000      0.10400000     -4.27200000
H     16.27500000     -0.12500000     -4.48600000
O      0.97600000    -16.11200000      4.55700000
H      1.30400000    -15.88800000      3.68600000
H      0.83000000    -17.05700000      4.52200000
O    -17.96400000      2.32100000     -3.13600000
H    -17.71400000      2.49500000     -4.04400000
H    -17.21600000      2.62200000     -2.62000000
O     -2.25900000      7.91300000    -15.48500000
H     -2.32000000      8.46800000    -14.70700000
H     -1.95400000      8.50100000    -16.17600000
O     15.30100000     -6.53000000     -6.86200000
H     14.78100000     -6.74300000     -6.08700000
H     15.02200000     -5.64600000     -7.10200000
O      9.99500000      6.93700000    -13.11800000
H     10.23300000      7.43300000    -13.90200000
H      9.04500000      7.03300000    -13.05300000
O     10.55700000     -2.86500000     -2.37300000
H     11.09000000     -3.30900000     -1.71400000
H     10.64400000     -3.40800000     -3.15700000
O      6.67300000     -5.23400000      6.67900000
H      5.94900000     -5.82800000      6.87600000
H      6.86100000     -5.38400000      5.75300000
O    -10.65400000     -2.42900000     -7.78000000
H    -10.99900000     -2.66200000     -6.91800000
H     -9.78900000     -2.83900000     -7.81100000
O      4.01100000     10.25200000      2.87600000
H      4.22000000      9.38600000      2.52600000
H      3.48800000     10.66700000      2.19100000
O      3.26000000     -0.73700000      7.16500000
H      3.53700000     -0.14400000      7.86300000
H      3.21300000     -1.59600000      7.58500000
O     -3.40500000      0.41500000     11.27400000
H     -4.11500000      0.22000000     10.66300000
H     -2.90900000     -0.40200000     11.33200000
O      2.57200000     15.97400000      3.81800000
H      1.98500000     16.72000000      3.69300000
H      3.27700000     16.11600000      3.18700000
O     -3.44800000     -6.07700000      6.49900000
H     -3.46100000     -5.33900000      5.89000000
H     -3.51700000     -5.67500000      7.36500000
O     -6.61200000      4.71400000     -9.20200000
H     -6.58800000      3.84100000     -8.81000000
H     -6.22500000      4.59800000    -10.06900000
O     10.16900000      1.43300000      8.55600000
H      9.77500000      2.23100000      8.90700000
H     11.08100000      1.46800000      8.84400000
O     -7.76400000     11.19700000      5.89000000
H     -8.66400000     11.30000000      6.19800000
H     -7.29800000     11.94900000      6.25500000
O      2.17600000     -4.82400000      1.04400000
H      2.64700000     -4.14300000      1.52400000
H      2.20600000     -4.53800000      0.13100000
O     14.62400000      6.18700000      7.93300000
H     14.94100000      5.42800000      7.44300000
H     14.64800000      6.90600000      7.30100000
O    -12.20500000     -6.55700000     -9.49300000
H    -11.92800000     -7.46500000     -9.61300000
H    -12.00300000     -6.36300000     -8.57800000
O     12.12700000     14.14100000     -2.80100000
H     11.51300000     13.41100000     -2.72600000
H     12.99100000     13.73200000     -2.76100000
O     -5.89600000      4.26400000    -16.33600000
H     -6.82000000      4.50900000    -16.29900000
H     -5.82300000      3.51400000    -15.74600000
O      1.56800000      5.42900000     -4.78100000
H      0.90200000      6.07300000     -5.02200000
H      2.40000000      5.85500000     -4.98600000
O    -11.20900000     -4.23600000    -14.01600000
H    -10.81800000     -5.09000000    -14.19900000
H    -11.29600000     -4.21100000    -13.06300000
O     -6.83300000     -1.22900000     13.67900000
H     -7.34600000     -1.78000000     13.08900000
H     -7.28800000     -0.38600000     13.67600000
O     -8.42000000    -15.46900000     -3.49700000
H     -8.56500000    -14.63200000     -3.93700000
H     -8.84800000    -15.37000000     -2.64600000
O      6.29000000    -12.88300000      7.72200000
H      6.11300000    -11.96700000      7.50600000
H      6.67000000    -12.85300000      8.60000000
O     -6.01300000      6.74000000     -5.71000000
H     -5.64700000      7.10800000     -6.51400000
H     -5.24900000      6.47800000     -5.19700000
O      7.01300000     -8.28900000     -9.03900000
H      7.81000000     -8.71000000     -8.71500000
H      7.07500000     -7.38700000     -8.72700000
O     -8.03700000     -6.15500000     -6.60500000
H     -8.39700000     -6.96700000     -6.24700000
H     -7.51900000     -6.43600000     -7.36000000
O    -13.88600000     -2.75200000     -7.99400000
H    -13.02000000     -2.39400000     -7.79700000
H    -14.30500000     -2.84900000     -7.13900000
O     16.95200000      5.49700000     -3.15200000
H     16.42000000      6.17200000     -3.57500000
H     16.39300000      4.71900000     -3.14900000
O      4.52500000      2.83700000    -13.35900000
H      5.40900000      2.71300000    -13.70300000
H      4.01800000      3.14800000    -14.10900000
O      0.96900000     -5.88100000     -1.88300000
H      0.82800000     -4.97500000     -2.15700000
H      0.25100000     -6.06100000     -1.27600000
O      3.38200000      2.06100000     13.40200000
H      3.42800000      1.20100000     12.98400000
H      2.86300000      2.59300000     12.79900000
O    -13.75900000     -0.00600000    -10.11000000
H    -13.95000000      0.63900000    -10.79100000
H    -13.75100000     -0.84500000    -10.57000000
O     -1.88900000      1.87600000     -5.34600000
H     -1.38000000      1.09000000     -5.54500000
H     -1.31500000      2.60200000     -5.59100000
O     -6.93100000     -8.82900000    -11.76700000
H     -6.91700000     -9.73600000    -11.46200000
H     -7.56300000     -8.39400000    -11.19400000
O    -10.56300000      0.31300000      7.98300000
H    -10.42700000      0.81400000      7.17800000
H    -11.34800000      0.69700000      8.37300000
O      6.92700000     10.25500000      9.88800000
H      6.02900000      9.93500000      9.79900000
H      6.98900000     10.97100000      9.25600000
O     -4.85300000     -5.66700000      1.64400000
H     -4.14400000     -5.04000000      1.78900000
H     -4.45800000     -6.52000000      1.82100000
O    -17.39200000     -1.07800000      2.99400000
H    -18.31600000     -0.86300000      2.86400000
H    -17.37800000     -2.03100000      3.07900000
O     -0.48700000    -15.74100000      0.76800000
H     -0.22900000    -15.53400000     -0.13000000
H      0.33200000    -15.71900000      1.26400000
O      6.72100000    -17.31900000      0.05800000
H      6.85000000    -16.38600000     -0.11300000
H      7.54100000    -17.60500000      0.45800000
O     -4.78200000      7.14500000     -1.73700000
H     -5.68000000      7.26700000     -2.04500000
H     -4.82700000      6.37800000     -1.16600000
O     -1.87600000     -5.34700000    -11.53900000
H     -2.17700000     -4.43800000    -11.51000000
H     -1.24100000     -5.41200000    -10.82600000
O     -9.31500000      1.93900000      5.62800000
H     -9.02200000      1.95300000      4.71700000
H    -10.16500000      2.37700000      5.61300000
O    -13.34500000     11.29800000     -1.71700000
H    -14.00900000     10.83200000     -1.20900000
H    -13.62200000     11.19200000     -2.62700000
O     -8.40800000      5.94600000      3.92000000
H     -7.56100000      6.09800000      3.50000000
H     -8.77700000      6.82100000      4.04000000
O     -3.67300000     -6.60300000     -1.18600000
H     -3.75100000     -7.46700000     -1.59200000
H     -4.48500000     -6.49800000     -0.68800000
O      4.28600000      2.91800000      5.36000000
H      4.32400000      3.80100000      4.99300000
H      4.66100000      2.35900000      4.67900000
O    -14.94400000      4.69100000      0.20100000
H    -14.92100000      4.27400000      1.06200000
H    -14.03400000      4.92700000      0.02400000
O      3.41900000     -2.86900000      2.40200000
H      3.18000000     -2.03300000      2.80200000
H      4.37600000     -2.87900000      2.42000000
O      8.61200000      9.57000000     11.67500000
H      8.44800000     10.14500000     12.42300000
H      8.03700000      9.90300000     10.98600000
O      6.18000000     -0.43200000    -11.05000000
H      5.41200000     -0.01700000    -11.44200000
H      6.13200000     -0.19900000    -10.12300000
O     11.93200000      3.40400000      1.85900000
H     12.31800000      3.51500000      0.99100000
H     11.04700000      3.08000000      1.68900000
O      3.90500000    -15.60900000     -0.58200000
H      4.46400000    -15.34800000      0.15000000
H      3.77700000    -14.80400000     -1.08400000
O      6.05500000     13.26300000      8.55600000
H      6.57600000     14.02300000      8.81300000
H      5.14700000     13.55500000      8.64200000
O     -5.26300000     -1.48600000     -5.52900000
H     -4.53500000     -1.90400000     -5.98900000
H     -5.98200000     -1.49400000     -6.16200000
O      5.16000000     -4.85200000     15.15500000
H      5.02100000     -4.07700000     15.69900000
H      5.87800000     -5.31900000     15.58300000
O     13.38600000    -10.26900000     -2.68200000
H     13.26600000    -10.83000000     -1.91600000
H     13.40300000     -9.38000000     -2.32700000
O      8.98200000      5.67200000     13.31200000
H      8.59500000      6.41400000     13.77600000
H      8.23400000      5.13000000     13.06200000
O      6.15400000     11.82100000      3.74600000
H      5.33300000     11.56100000      3.32700000
H      5.88300000     12.26500000      4.54900000
O     16.46200000     -7.86200000     -2.88600000
H     15.78000000     -8.16200000     -3.48700000
H     16.02600000     -7.81100000     -2.03500000
O      0.03700000      6.34800000      1.49800000
H     -0.91400000      6.23800000      1.51500000
H      0.16900000      7.29500000      1.53800000
O     -5.49600000     11.44600000      0.92200000
H     -5.77800000     10.56900000      0.66200000
H     -6.12300000     11.70900000      1.59600000
O      5.44800000      7.72500000      2.73200000
H      6.14600000      8.12500000      3.25100000
H      5.84900000      6.94200000      2.35400000
O     -8.45300000    -10.15000000     -2.95200000
H     -9.37000000    -10.42500000     -2.93100000
H     -8.46300000     -9.25800000     -2.60600000
O     11.06200000     -4.76900000      5.62700000
H     10.97000000     -3.86600000      5.32300000
H     10.34600000     -4.88500000      6.25100000
O    -17.08200000      6.48600000     -0.18300000
H    -17.42400000      6.42700000      0.70900000
H    -16.25500000      6.00500000     -0.15500000
O      7.27100000     -3.64600000     -6.30900000
H      7.41400000     -3.96200000     -5.41700000
H      6.36800000     -3.89300000     -6.50900000
O      8.92700000      8.03700000     -5.36800000
H      8.18400000      7.55400000     -5.73000000
H      9.18600000      7.53400000     -4.59600000
O     -4.21400000     10.09900000      9.61700000
H     -4.16000000      9.54300000      8.84000000
H     -3.83400000      9.56900000     10.31700000
O    -17.78600000      0.91200000     -0.47800000
H    -17.98600000      0.61600000     -1.36600000
H    -16.83100000      0.87100000     -0.42200000
O     14.75600000     -6.89500000     -0.82000000
H     14.27600000     -7.12900000     -0.02600000
H     15.13200000     -6.03600000     -0.62800000
O     -4.01800000     -3.80500000     14.51300000
H     -3.13000000     -3.92500000     14.85000000
H     -4.26900000     -2.93000000     14.80700000
O     10.82500000     -0.33600000     -9.26400000
H     10.45600000     -0.28800000     -8.38200000
H     10.41400000      0.39000000     -9.73400000
O     15.52400000      0.18800000      1.33400000
H     14.80700000      0.28500000      0.70700000
H     16.22500000     -0.22700000      0.83200000
O     -2.36900000    -17.28700000      4.26600000
H     -3.25000000    -17.65400000      4.34300000
H     -1.93900000    -17.83200000      3.60700000
O      6.19900000     10.53100000    -12.26200000
H      5.43400000     10.66500000    -11.70300000
H      6.78500000      9.98300000    -11.73900000
O     -3.25100000     -6.17500000     -8.83300000
H     -3.40000000     -5.26200000     -8.58600000
H     -3.27500000     -6.17100000     -9.79000000
O     -9.45600000     14.70500000      1.59200000
H     -9.19200000     14.33900000      0.74700000
H     -8.71000000     15.23800000      1.86500000
O      8.42000000      3.61200000      5.25800000
H      9.37300000      3.65400000      5.17800000
H      8.10000000      3.68700000      4.35800000
O      9.41200000     -9.61800000     -8.18700000
H      9.90300000    -10.39400000     -8.46000000
H     10.08400000     -8.95900000     -8.01200000
O      2.23800000     -6.38400000     15.14000000
H      2.50500000     -7.30300000     15.14800000
H      2.89500000     -5.93900000     15.67500000
O     15.60900000     -3.31500000     -9.11400000
H     15.27700000     -2.86000000     -9.88800000
H     14.86800000     -3.32800000     -8.50800000
O    -11.14800000    -11.22800000     -8.06000000
H    -11.94300000    -11.70700000     -7.82400000
H    -11.02900000    -11.40800000     -8.99300000
O     13.76300000      1.54100000      5.97100000
H     14.71900000      1.57700000      6.01100000
H     13.47700000      2.39000000      6.30700000
O     -8.30400000     -9.59400000      6.77200000
H     -8.82800000     -9.71400000      5.97900000
H     -7.97400000    -10.46900000      6.97500000
O     -7.09600000    -11.81300000     11.48900000
H     -6.88300000    -11.02800000     10.98400000
H     -6.39900000    -11.87300000     12.14300000
O      1.09100000     10.60600000     -8.40400000
H      0.73300000     11.11500000     -9.13200000
H      0.62200000     10.92800000     -7.63400000
O     -1.31300000     -7.74300000     10.01900000
H     -1.99600000     -7.20900000      9.61300000
H     -1.46800000     -8.62600000      9.68400000
O     -9.05000000     10.32200000     -2.82300000
H     -9.53300000      9.94200000     -2.08800000
H     -8.13000000     10.16100000     -2.61300000
O      3.47000000      6.32300000     16.60900000
H      3.02200000      6.09900000     17.42500000
H      2.92300000      5.94200000     15.92300000
O     14.23100000      3.56700000     -6.73900000
H     13.86300000      2.88500000     -6.17800000
H     13.96100000      3.32200000     -7.62400000
O     11.14500000      8.77100000    -11.06200000
H     11.15900000      9.40700000    -11.77600000
H     10.93900000      7.93800000    -11.48600000
O    -14.81900000     -0.46500000      9.17500000
H    -15.24400000      0.17000000      8.59900000
H    -15.51800000     -1.07100000      9.42000000
O     -4.78400000      0.61100000    -12.47600000
H     -4.86700000     -0.34000000    -12.54000000
H     -3.84000000      0.77000000    -12.48000000
O    -10.95800000      1.92200000     -0.54000000
H    -11.29800000      1.71600000      0.33100000
H    -11.72100000      2.23700000     -1.02600000
O      3.50800000      3.42100000      9.45700000
H      2.84000000      2.92600000      8.98200000
H      3.88300000      2.79000000     10.07100000
O     -1.13900000      9.69900000     13.32200000
H     -2.07400000      9.67500000     13.11900000
H     -0.79100000      8.89200000     12.94300000
O      1.32700000     -4.59300000    -13.26400000
H      1.09300000     -5.32400000    -13.83600000
H      1.53500000     -5.00200000    -12.42400000
O    -10.96700000    -11.37600000      6.41800000
H    -10.72800000    -11.20500000      5.50700000
H    -11.22500000    -10.52100000      6.76200000
O    -10.52300000      2.13200000    -14.82200000
H     -9.94000000      1.72600000    -14.18100000
H    -11.40300000      1.88900000    -14.53300000
O      3.99600000    -10.04400000      5.52500000
H      3.41500000    -10.18400000      6.27300000
H      3.72000000    -10.69600000      4.88100000
O      0.82600000      1.17900000      8.00300000
H      0.93400000      0.78300000      8.86800000
H      0.03200000      1.70800000      8.07800000
O    -13.10200000      5.68900000     10.62100000
H    -13.94200000      5.63000000     10.16500000
H    -12.48100000      5.95800000      9.94400000
O     -3.13000000     -7.23500000     -4.44700000
H     -2.52300000     -7.97200000     -4.51200000
H     -3.18800000     -7.05600000     -3.50800000
O     -5.33500000    -15.49900000      5.87900000
H     -6.21700000    -15.24000000      6.14400000
H     -4.89700000    -15.73200000      6.69800000
O     -9.21400000     -3.04500000     -3.61100000
H     -9.32400000     -2.16200000     -3.96600000
H     -8.27700000     -3.11500000     -3.42900000
O    -15.76500000     -5.48100000     -4.34000000
H    -15.99100000     -5.79300000     -3.46300000
H    -16.52300000     -5.70800000     -4.87800000
O     -5.13400000     12.84600000     -2.14700000
H     -5.54700000     11.99200000     -2.02300000
H     -5.75100000     13.46900000     -1.76100000
O     -1.71300000     14.40800000      7.35100000
H     -1.64500000     14.79200000      6.47700000
H     -2.56200000     13.96600000      7.35400000
O     -0.71700000     -7.97400000    -11.95000000
H     -0.07400000     -7.57700000    -12.53800000
H     -1.50500000     -7.44200000    -12.06300000
O     -1.60900000      9.44900000      3.46300000
H     -0.73100000      9.51600000      3.08700000
H     -2.19000000      9.77400000      2.77500000
O     11.99700000     -6.63600000      0.85600000
H     12.05400000     -6.50800000      1.80300000
H     11.12900000     -7.01600000      0.71800000
O      4.22500000    -18.26400000     -0.79400000
H      5.17200000    -18.26900000     -0.65000000
H      3.97600000    -17.34300000     -0.72100000
O      2.37500000      7.37600000    -16.26900000
H      2.06100000      6.94800000    -17.06500000
H      1.85400000      6.98700000    -15.56700000
O      5.22200000     -7.57800000    -12.57300000
H      5.04400000     -7.82000000    -11.66400000
H      5.70900000     -6.75600000    -12.51100000
O     -0.22700000     -5.89800000     16.53300000
H      0.44100000     -6.53100000     16.27000000
H     -0.92100000     -6.42900000     16.92300000
O    -11.76100000     -9.40600000     -5.35800000
H    -12.13400000     -9.91300000     -6.07900000
H    -12.39900000     -8.71100000     -5.19800000
O      5.38300000      5.69500000     -2.78900000
H      5.40000000      5.04100000     -3.48800000
H      5.94700000      6.40000000     -3.10600000
O     -1.97400000      4.50900000    -10.65700000
H     -1.18400000      4.01200000    -10.86800000
H     -2.63200000      3.84200000    -10.46100000
O    -10.36100000     -0.54000000      4.55300000
H    -11.30000000     -0.64800000      4.39900000
H    -10.19900000      0.39100000      4.40100000
O      4.47900000     -9.83800000     -7.67200000
H      4.35700000    -10.47300000     -6.96700000
H      3.90300000     -9.11000000     -7.44100000
O      4.69000000     16.34300000      2.24900000
H      4.74600000     16.78800000      1.40300000
H      5.48900000     16.60000000      2.70800000
O     -3.21700000    -15.65000000      1.59000000
H     -2.44300000    -15.17900000      1.90100000
H     -3.55300000    -16.09800000      2.36600000
O      8.40900000     15.46000000      0.77400000
H      7.84400000     15.24400000      1.51600000
H      8.84000000     14.63500000      0.55300000
O      9.08600000      9.56700000     -0.19600000
H      8.53300000      9.96700000      0.47500000
H      8.53400000      9.54000000     -0.97700000
O      4.28700000     -7.29700000     -9.62100000
H      5.22900000     -7.18300000     -9.49400000
H      3.95300000     -7.51400000     -8.75100000
O     -8.89800000      3.80900000      7.75400000
H     -9.21800000      2.91200000      7.65600000
H     -8.09400000      3.83400000      7.23400000
O     -8.20400000      1.81600000    -12.57800000
H     -8.47700000      1.10800000    -11.99500000
H     -7.64700000      2.37300000    -12.03400000
O      1.62000000      4.73100000     -1.87400000
H      0.70400000      4.55600000     -1.65900000
H      1.59000000      5.13000000     -2.74400000
O     -9.62100000      4.57400000     -9.51700000
H    -10.30100000      5.18600000     -9.79700000
H     -8.80700000      5.07400000     -9.58200000
O     12.03500000      7.25000000     -6.30800000
H     11.24500000      7.51500000     -6.77900000
H     12.10700000      7.87700000     -5.58900000
O     13.70700000      0.97400000     -0.65300000
H     13.93200000      1.90400000     -0.61400000
H     12.75500000      0.96200000     -0.75300000
O     -0.14100000    -13.76800000      4.91700000
H     -1.04000000    -14.07800000      4.80700000
H      0.37300000    -14.56400000      5.04500000
O      1.35200000      1.98900000     -8.45600000
H      0.48900000      2.17200000     -8.08500000
H      1.17800000      1.77800000     -9.37300000
O    -15.50100000      6.51000000      4.93600000
H    -16.43500000      6.36000000      5.07800000
H    -15.18100000      6.83800000      5.77700000
O      6.05500000      1.83800000     -0.03900000
H      6.61300000      2.29300000     -0.67100000
H      5.83400000      2.50600000      0.61000000
O     16.21000000     -4.86500000     -3.57400000
H     16.47400000     -5.70600000     -3.20300000
H     16.75000000     -4.76800000     -4.35800000
O     -6.79800000      9.23900000    -12.49200000
H     -7.60300000      8.78500000    -12.74000000
H     -6.44700000      9.57300000    -13.31800000
O     -2.53800000      0.86000000    -17.26100000
H     -2.94700000      0.97900000    -18.11800000
H     -1.72200000      1.35800000    -17.31400000
O    -10.23800000     -4.43200000     -1.41400000
H    -10.09600000     -3.92400000     -2.21300000
H    -10.79900000     -5.15800000     -1.68800000
O     -2.20400000    -13.97200000     -8.71700000
H     -1.91100000    -14.85800000     -8.50200000
H     -2.87200000    -13.77500000     -8.06000000
O      0.90500000    -16.83300000     -3.65000000
H      0.77200000    -16.30200000     -2.86500000
H      1.36800000    -17.61100000     -3.33800000
O    -12.73500000      2.71500000      9.87800000
H    -13.06700000      3.50000000     10.31200000
H    -11.92600000      2.50600000     10.34500000
O      5.72900000     -8.35100000      9.11100000
H      5.97600000     -9.05600000      8.51200000
H      5.76800000     -8.75000000      9.98000000
O     -2.81700000     -4.08300000      2.14800000
H     -2.86700000     -3.77200000      3.05200000
H     -1.90400000     -4.34900000      2.03700000
O    -18.27400000     -2.31000000     -1.63400000
H    -18.57400000     -1.43800000     -1.89200000
H    -17.57800000     -2.51700000     -2.25900000
O     -3.29800000     -1.31900000     16.90800000
H     -3.62800000     -1.15900000     16.02300000
H     -2.37800000     -1.05800000     16.87100000
O    -11.59100000     -3.40900000      4.00700000
H    -11.06500000     -4.20800000      4.02700000
H    -11.86300000     -3.32400000      3.09300000
O     14.88900000      6.18000000     -7.13300000
H     15.14900000      5.27700000     -6.95100000
H     13.93700000      6.18000000     -7.03300000
O      5.11400000     13.07800000     -5.05100000
H      5.93200000     12.89900000     -4.58800000
H      4.85500000     13.95000000     -4.75200000
O      1.97400000    -16.09200000      2.07400000
H      2.53100000    -16.85500000      1.92100000
H      2.57300000    -15.34700000      2.03500000
O     -4.28000000      0.47800000      4.18900000
H     -4.58400000      0.24000000      5.06500000
H     -4.77400000     -0.09300000      3.60000000
O    -13.54700000     -8.37800000     -1.54500000
H    -14.25300000     -8.11400000     -2.13600000
H    -13.34600000     -9.27900000     -1.79900000
O     -3.44400000      4.34200000      8.54100000
H     -2.96300000      4.73000000      9.27200000
H     -4.35800000      4.35000000      8.82400000
O    -11.89500000      2.21400000    -11.43900000
H    -11.97100000      2.65200000    -10.59200000
H    -12.21600000      2.85700000    -12.07100000
O     -7.76000000     -8.03900000      1.94000000
H     -6.87200000     -8.17700000      1.61000000
H     -7.83000000     -7.09100000      2.05000000
O      4.28600000      3.63000000      1.25100000
H      3.42900000      3.23200000      1.09300000
H      4.09400000      4.55300000      1.41400000
O      7.10800000     14.72800000      2.90200000
H      7.01000000     15.51200000      3.44200000
H      6.32400000     14.21100000      3.08500000
O      6.80200000      6.30700000     -6.56600000
H      6.18300000      5.64900000     -6.25100000
H      7.21500000      5.90300000     -7.33000000
O      4.99700000     -0.33700000      1.48600000
H      5.25200000      0.32500000      0.84300000
H      5.81000000     -0.80200000      1.68700000
O      2.08400000    -14.62000000     -6.80900000
H      1.41400000    -14.00600000     -7.11000000
H      1.76300000    -14.92900000     -5.96200000
O     -2.88500000      8.74300000     -0.54400000
H     -3.50900000      8.15200000     -0.96600000
H     -2.45200000      9.19100000     -1.27100000
O     -2.97300000      6.08500000      6.55800000
H     -2.14700000      5.64800000      6.35000000
H     -3.36200000      5.54900000      7.24800000
O     10.06300000      6.53300000     -3.42900000
H     10.70100000      7.18800000     -3.14700000
H      9.31400000      6.66200000     -2.84700000
O     12.28800000     -0.20000000      4.62100000
H     12.77200000      0.25900000      5.30700000
H     11.95700000      0.49700000      4.05500000
O      4.76500000      6.08400000    -12.72000000
H      5.43600000      6.67100000    -13.06700000
H      4.95300000      5.23800000    -13.12700000
O     -5.06700000     -2.96100000    -14.08900000
H     -5.88400000     -3.32400000    -14.43000000
H     -4.91200000     -2.18000000    -14.62000000
O      0.63800000     -7.19000000    -14.31200000
H      0.35300000     -7.23100000    -15.22500000
H      1.56400000     -7.43000000    -14.34000000
O      2.25600000    -11.55200000     10.96300000
H      2.39500000    -10.60600000     11.01000000
H      3.11400000    -11.93000000     11.15500000
O    -14.50800000      3.23300000      7.57700000
H    -14.64700000      4.16700000      7.42300000
H    -13.76500000      3.19700000      8.18000000
O      7.31100000      3.62400000     12.63300000
H      7.69000000      2.76700000     12.43600000
H      7.04900000      3.97200000     11.78100000
O      3.01300000      9.99900000     -6.07400000
H      3.62900000      9.50200000     -6.61100000
H      2.99400000     10.86900000     -6.47400000
O    -11.70100000     11.51700000     -7.89600000
H    -11.52100000     10.65400000     -8.27000000
H    -11.63400000     11.38700000     -6.95000000
O      4.62500000      6.94900000     13.28300000
H      4.97000000      6.47600000     12.52500000
H      3.99400000      6.34500000     13.67500000
O     12.31900000    -12.30700000      2.10100000
H     13.20100000    -11.94000000      2.15400000
H     12.29000000    -12.96300000      2.79800000
O     -6.45500000     -2.35100000     -0.85800000
H     -5.57500000     -2.23800000     -0.49700000
H     -6.31000000     -2.71800000     -1.73000000
O      6.12800000     -2.79700000      2.66000000
H      7.00600000     -2.42400000      2.73700000
H      6.19800000     -3.66000000      3.06800000
O      1.16900000    -15.05900000     -1.40800000
H      1.99900000    -15.32900000     -1.01500000
H      1.22200000    -14.10400000     -1.44700000
O     16.32400000     -2.14800000     -3.34300000
H     16.03000000     -3.05000000     -3.47400000
H     17.28000000     -2.20600000     -3.33800000
O      3.66000000      6.03300000     -6.62300000
H      3.10700000      5.80300000     -7.37000000
H      3.95200000      6.92500000     -6.80800000
O     10.66400000     -7.73400000     -5.76800000
H     10.83700000     -8.67500000     -5.73500000
H     10.73100000     -7.51000000     -6.69700000
O     -6.46800000     13.34800000      7.61000000
H     -6.04300000     13.33600000      8.46800000
H     -6.13400000     14.14100000      7.18900000
O      2.23900000     13.36600000      4.01500000
H      2.26900000     14.31500000      3.89900000
H      2.85900000     13.19100000      4.72200000
O     -4.82900000    -12.47500000      1.76100000
H     -4.84800000    -11.80600000      1.07600000
H     -4.00000000    -12.32800000      2.21600000
O     -7.71500000      9.67400000      9.49900000
H     -7.53400000      8.88800000     10.01400000
H     -7.21200000      9.55300000      8.69300000
O      8.45900000      1.73600000     -1.76200000
H      8.44100000      0.78200000     -1.84000000
H      8.20000000      2.05200000     -2.62700000
O    -12.67600000     -8.62900000      6.55000000
H    -13.25000000     -9.27200000      6.96700000
H    -12.89900000     -7.80000000      6.97200000
O     -6.57000000      5.29400000     12.61200000
H     -7.34200000      4.79600000     12.88100000
H     -5.86500000      4.64700000     12.58300000
O      4.68600000      1.55300000     10.93100000
H      5.24900000      1.15400000     10.26700000
H      4.60300000      0.88300000     11.60900000
O     15.81700000     -4.53200000      0.38500000
H     15.11200000     -3.93300000      0.14000000
H     16.48400000     -3.96900000      0.77800000
O    -11.51800000     -4.43400000    -10.96200000
H    -10.66300000     -4.10900000    -10.67900000
H    -11.79600000     -5.02100000    -10.25900000
O      0.36200000     11.89200000     13.78500000
H      0.98600000     11.59700000     13.12100000
H     -0.31200000     11.21200000     13.79900000
O      4.45600000     -2.51500000     16.51900000
H      3.65400000     -2.04400000     16.74500000
H      4.88900000     -1.95500000     15.87500000
O     -6.44800000     -2.90500000     -3.55500000
H     -6.16300000     -3.67400000     -4.04900000
H     -6.07500000     -2.16300000     -4.03200000
O     -1.33200000    -14.92300000     10.41400000
H     -0.96900000    -14.07400000     10.15900000
H     -2.24800000    -14.73900000     10.62200000
O      9.03100000    -13.16300000     -5.93200000
H      9.05500000    -12.66000000     -5.11800000
H      9.09400000    -14.07600000     -5.65100000
O      1.22700000    -12.66700000      2.65700000
H      0.83600000    -12.76600000      3.52500000
H      0.52400000    -12.30600000      2.11700000
O      7.05600000      7.70000000    -13.12500000
H      7.22100000      7.86300000    -12.19600000
H      6.80700000      8.55400000    -13.47700000
O     15.02700000     -0.11900000     -6.98900000
H     14.84000000     -0.09800000     -7.92700000
H     14.33000000      0.40500000     -6.59400000
O     -1.85200000    -12.99800000     -1.58000000
H     -0.94100000    -13.28200000     -1.49700000
H     -1.88800000    -12.55500000     -2.42800000
O      9.22400000    -13.05600000     -3.13600000
H      8.85900000    -12.64600000     -2.35200000
H      9.06200000    -13.99200000     -3.01500000
O    -15.98900000     -1.73700000     -3.20500000
H    -15.13600000     -1.84000000     -2.78400000
H    -15.79700000     -1.29300000     -4.03100000
O      7.78200000     -4.60200000     -3.88200000
H      7.56600000     -3.76000000     -3.48100000
H      7.57500000     -5.24900000     -3.20700000
O     -8.48100000     -2.58100000    -14.05700000
H     -8.31700000     -2.25000000    -14.94100000
H     -9.43100000     -2.69100000    -14.01500000
O     10.30900000     -6.01200000     -9.61700000
H      9.85900000     -6.49900000    -10.30700000
H      9.97000000     -5.12000000     -9.69200000
O     -0.03900000      6.20300000     -8.96500000
H      0.77600000      5.94200000     -9.39500000
H     -0.72400000      5.98300000     -9.59700000
O      4.64700000     -0.98700000     -5.26100000
H      4.43500000     -0.43400000     -4.50900000
H      3.84900000     -0.99100000     -5.78900000
O     -1.40600000     10.46300000      8.50400000
H     -1.60100000      9.99300000      9.31500000
H     -0.64900000     10.00500000      8.13800000
O      7.43100000    -14.80000000     -0.54800000
H      7.57300000    -15.00100000     -1.47400000
H      7.83900000    -13.94400000     -0.42300000
O      3.72400000     -4.51600000     -6.41500000
H      3.94000000     -5.30700000     -5.92100000
H      2.76900000     -4.46400000     -6.37800000
O     -3.07200000     -4.62600000     -4.81500000
H     -4.02700000     -4.60400000     -4.87600000
H     -2.85800000     -5.55600000     -4.74700000
O     11.10600000      8.87500000     10.61600000
H     11.45600000      9.53700000     10.01900000
H     10.28300000      9.24800000     10.93100000
O     -0.45500000     12.99100000      3.95900000
H      0.40200000     13.17900000      4.34100000
H     -0.88400000     12.42500000      4.60000000
O     12.57900000     10.94900000      2.11400000
H     12.56600000     10.26200000      2.78000000
H     12.17500000     11.70500000      2.54200000
O     12.10400000     -0.57400000     13.25000000
H     11.78200000     -0.87300000     12.40000000
H     11.89400000      0.35900000     13.27200000
O     -7.29000000      4.13200000     -5.30800000
H     -6.66900000      3.62500000     -5.83100000
H     -6.88200000      4.99400000     -5.22200000
O     -4.10400000     13.98100000      1.40400000
H     -3.17400000     13.83400000      1.23200000
H     -4.48000000     13.10200000      1.45900000
O      0.24300000    -12.71400000     -7.25000000
H      0.69400000    -11.87300000     -7.32300000
H     -0.56600000    -12.51200000     -6.77900000
O     -6.76300000     -4.64500000      9.19800000
H     -6.59600000     -5.45600000      8.71800000
H     -7.17100000     -4.93100000     10.01600000
O    -10.93900000     -0.22700000    -12.13500000
H    -11.74200000     -0.53000000    -12.56000000
H    -11.03800000      0.72400000    -12.08900000
O     -1.22600000      8.28100000    -10.60500000
H     -0.79000000      9.00500000    -11.05300000
H     -0.63900000      8.05800000     -9.88200000
O      7.84700000    -11.92000000     -0.87900000
H      8.50300000    -11.62400000     -0.24900000
H      7.04300000    -11.47300000     -0.61500000
O      9.98400000    -13.59900000      5.96100000
H      9.19100000    -14.05800000      5.68500000
H     10.66400000    -14.27200000      5.96000000
O     -5.97500000      5.96300000      2.23000000
H     -6.24500000      5.71100000      1.34600000
H     -5.04000000      5.75800000      2.26100000
O      7.04400000     13.78000000    -10.12900000
H      6.43600000     14.47000000    -10.39600000
H      6.65200000     12.97300000    -10.46300000
O     -2.93000000    -13.99700000      5.03500000
H     -3.30000000    -13.91100000      5.91400000
H     -3.14300000    -14.89300000      4.77300000
O     -7.74900000      7.41000000     11.27600000
H     -7.26800000      6.74400000     11.76700000
H     -7.91800000      7.00600000     10.42500000
O     -1.37000000    -18.52500000      1.95400000
H     -0.55500000    -18.86400000      1.58500000
H     -1.42700000    -17.62800000      1.62500000
O    -11.05000000    -11.29000000     -3.20300000
H    -11.81400000    -11.18600000     -2.63600000
H    -11.22200000    -10.71000000     -3.94500000
O     -2.41100000     -9.14400000     12.61900000
H     -1.53900000     -9.01800000     12.24400000
H     -2.83500000     -9.77000000     12.03200000
O     -5.06100000     -8.55600000      6.76100000
H     -4.72900000     -7.75400000      6.35600000
H     -5.97200000     -8.35500000      6.97700000
O    -12.56700000      1.54500000      1.48300000
H    -12.79400000      2.25300000      2.08500000
H    -12.54900000      0.76100000      2.03100000
O     -3.78800000     -0.87300000     14.04500000
H     -3.09700000     -1.20100000     13.47000000
H     -4.59900000     -1.03800000     13.56400000
O      9.30500000     -4.97400000      7.79300000
H      8.36100000     -4.94700000      7.63800000
H      9.40800000     -5.55100000      8.55000000
O     -3.58200000     12.31400000      7.92500000
H     -4.35600000     11.75500000      7.99800000
H     -2.87300000     11.79100000      8.29900000
O      1.74200000     -3.20100000     -2.51000000
H      1.70500000     -2.37400000     -2.03000000
H      2.49100000     -3.66300000     -2.13500000
O     -2.23800000     -4.38000000     -1.60700000
H     -2.84000000     -5.09200000     -1.39400000
H     -1.60400000     -4.38000000     -0.88900000
O     -7.80600000     -1.32300000     -6.59200000
H     -8.19400000     -2.10300000     -6.98900000
H     -8.45400000     -1.03500000     -5.94900000
O      4.84900000     -2.70200000     -7.91500000
H      4.27700000     -3.25300000     -7.38100000
H      5.20300000     -2.05800000     -7.30100000
O    -12.86700000     -8.19200000      9.83800000
H    -13.30000000     -8.82500000      9.26500000
H    -13.12400000     -7.33900000      9.49000000
O     -5.49600000     -1.32000000      2.44100000
H     -5.40000000     -1.86200000      1.65800000
H     -6.40500000     -1.44900000      2.71000000
O     -3.51300000      2.45300000     -9.96600000
H     -3.14100000      2.15700000     -9.13500000
H     -3.80300000      1.64900000    -10.39800000
O     -8.85600000     -1.11100000      9.47100000
H     -9.26200000     -1.97800000      9.47300000
H     -9.30100000     -0.64000000      8.76500000
O      0.06100000    -10.38600000    -14.05700000
H     -0.26200000    -11.28000000    -13.94200000
H     -0.47300000     -9.86000000    -13.46100000
O      7.11800000      0.07200000    -15.73000000
H      7.09800000      0.92000000    -16.17400000
H      7.87000000      0.12800000    -15.14100000
O      5.06100000     16.12400000     -4.56300000
H      5.92400000     16.49600000     -4.37900000
H      4.91000000     16.31500000     -5.48800000
O    -13.26000000     -4.62700000     -4.33900000
H    -13.44200000     -4.45200000     -3.41600000
H    -14.11200000     -4.85000000     -4.71300000
O    -14.36700000     -4.46700000     -1.60000000
H    -14.20600000     -5.08400000     -0.88700000
H    -15.29300000     -4.23900000     -1.51500000
O      0.51600000     15.22400000     -4.52000000
H      0.29300000     14.33700000     -4.23600000
H     -0.27200000     15.73700000     -4.34200000
O     -9.07200000     -9.18800000      3.93500000
H     -9.92400000     -8.76500000      4.04100000
H     -8.57700000     -8.59100000      3.37300000
O     -4.16700000     -4.03100000     11.76000000
H     -4.19600000     -3.60900000     12.61900000
H     -3.71300000     -4.85900000     11.91500000
O      8.49400000      3.15500000     -6.59000000
H      9.40300000      3.45700000     -6.59100000
H      8.04000000      3.75900000     -7.17700000
O     -8.38500000     -8.96700000     -5.69300000
H     -7.43500000     -9.07600000     -5.66300000
H     -8.68800000     -9.27300000     -4.83800000
O    -11.02900000      5.89100000      8.85200000
H    -10.41100000      5.24300000      9.19100000
H    -10.78700000      5.99400000      7.93200000
O     -1.16400000     -2.87600000      8.73400000
H     -0.43800000     -2.46100000      8.26900000
H     -1.82800000     -2.19000000      8.80300000
O     -8.94800000      4.36400000     13.80500000
H     -9.77300000      4.80500000     13.60500000
H     -8.68900000      4.71500000     14.65700000
O      9.30100000      1.60300000     14.77500000
H      8.36600000      1.81000000     14.77500000
H      9.65700000      2.10100000     14.04000000
O     -8.47700000     -2.64600000     12.19400000
H     -9.22900000     -2.18300000     11.82500000
H     -8.13400000     -3.16400000     11.46600000
O      6.88600000      3.29000000    -14.50200000
H      6.50200000      3.26200000    -15.37800000
H      7.39600000      4.10000000    -14.48900000
O     -5.66300000     12.21100000     -6.52500000
H     -6.18500000     12.98200000     -6.74700000
H     -6.30700000     11.55200000     -6.26600000
O     11.28700000      8.97400000     -1.73900000
H     10.56200000      8.92600000     -1.11600000
H     11.93800000      8.36200000     -1.39600000
O      6.59900000      2.36900000      7.07400000
H      7.15600000      2.91100000      6.51500000
H      5.72500000      2.45200000      6.69200000
O    -16.56300000     -2.74700000     -6.46200000
H    -17.35200000     -2.89700000     -5.94100000
H    -16.32700000     -3.61400000     -6.79300000
O      4.14600000      5.72700000      8.57400000
H      3.57100000      5.88000000      7.82500000
H      4.00600000      4.80700000      8.80000000
O    -11.50000000      8.47800000      1.74300000
H    -11.38100000      9.21800000      2.33800000
H    -12.00700000      7.84300000      2.24900000
O     13.20900000     10.71100000     -5.96300000
H     13.51100000     11.61300000     -5.85100000
H     12.31300000     10.79700000     -6.28700000
O     -9.54500000     -0.23900000     -4.42600000
H    -10.46100000     -0.02000000     -4.25100000
H     -9.04900000      0.48200000     -4.03900000
O      0.94700000      7.80600000     -7.12800000
H      0.66500000      7.18700000     -7.80200000
H      0.83000000      8.66700000     -7.53000000
O      1.14800000      9.46200000      7.67300000
H      1.35700000      9.15000000      6.79200000
H      1.20400000      8.68100000      8.22300000
O    -14.50500000    -11.08400000      1.73200000
H    -13.82800000    -10.80200000      2.34700000
H    -15.20000000    -10.43300000      1.82400000
O      8.47700000     -0.14600000    -12.52800000
H      7.61400000     -0.36700000    -12.17700000
H      8.97900000      0.14300000    -11.76500000
O      4.04600000      1.38400000    -11.12000000
H      3.23700000      1.01600000    -11.47800000
H      4.46300000      1.81500000    -11.86600000
O      5.52700000      8.72200000     -4.54700000
H      6.21400000      8.76900000     -5.21200000
H      4.70900000      8.75700000     -5.04300000
O      7.35800000     -0.76600000     -5.80300000
H      6.42700000     -0.65200000     -5.61300000
H      7.44000000     -1.68500000     -6.05700000
O     13.43000000     -6.09200000      5.70500000
H     12.57000000     -5.67400000      5.75400000
H     14.05200000     -5.36500000      5.73600000
O     -1.23700000      3.91800000     18.04300000
H     -0.67000000      3.34400000     17.52800000
H     -2.11200000      3.54400000     17.94300000
O    -12.45100000      4.79800000     -5.52300000
H    -11.63600000      4.82900000     -6.02400000
H    -12.45800000      3.92400000     -5.13200000
O     -4.46100000     -6.68300000    -15.73000000
H     -4.78400000     -7.35500000    -15.13000000
H     -3.83600000     -6.17700000    -15.20900000
O     -1.02600000      2.97400000      8.31400000
H     -0.50300000      3.76900000      8.41900000
H     -1.88800000      3.28800000      8.04300000
O      5.79000000      2.29100000     14.63600000
H      4.94100000      2.03000000     14.28000000
H      6.06200000      3.02900000     14.09000000
O     -1.42700000     11.79800000     -0.65300000
H     -1.56600000     12.31200000      0.14200000
H     -0.49900000     11.91900000     -0.85700000
O     -5.04100000     -4.10700000     -7.70200000
H     -5.35200000     -4.55000000     -6.91300000
H     -4.44100000     -3.43500000     -7.37800000
O    -10.33800000      0.40500000     13.55800000
H    -10.77000000      1.08400000     14.07500000
H     -9.41300000      0.64900000     13.56600000
O     -9.56100000      5.71100000     -3.82100000
H    -10.46700000      5.81400000     -4.11100000
H     -9.42800000      4.76400000     -3.78500000
O      7.29900000      7.60000000     14.16500000
H      6.38300000      7.36600000     14.01100000
H      7.36500000      8.51100000     13.87700000
O     11.33000000      3.90900000     -3.94400000
H     10.81100000      3.38400000     -3.33400000
H     10.86600000      4.74500000     -3.99400000
O    -12.94500000      1.63600000     -6.59200000
H    -12.38700000      1.00400000     -7.04600000
H    -12.45400000      1.86500000     -5.80300000
O     -8.33100000      6.53200000    -12.18900000
H     -8.65900000      7.27200000    -12.70000000
H     -8.40200000      6.82000000    -11.27900000
O      0.03700000    -12.94100000    -10.18600000
H     -0.53700000    -13.06900000     -9.43100000
H      0.66100000    -13.66500000    -10.13900000
O      8.23900000      8.25600000      7.22300000
H      8.28200000      7.30300000      7.14600000
H      7.88400000      8.41000000      8.09900000
O      8.98800000     12.74700000      4.23300000
H      8.41700000     13.26600000      3.66700000
H      8.40800000     12.41300000      4.91700000
O     -2.71600000    -11.03500000    -12.18800000
H     -2.11800000    -11.69400000    -12.54100000
H     -3.21800000    -11.50100000    -11.51900000
O     10.38300000      8.68200000     -8.37000000
H     10.42700000      9.03300000     -9.25900000
H     10.61100000      9.42300000     -7.80800000
O    -15.56800000     -2.35300000      1.06900000
H    -16.02700000     -1.67100000      1.55900000
H    -16.01100000     -3.16500000      1.31700000
O      2.67800000      8.88500000      5.21600000
H      2.83500000      9.50500000      4.50300000
H      2.48200000      8.05900000      4.77500000
O      2.48500000     15.22800000     -9.25100000
H      1.88300000     15.45000000     -8.54100000
H      3.35600000     15.38000000     -8.88300000
O      7.56100000      8.85500000      4.38600000
H      7.57700000      9.02200000      5.32800000
H      8.21200000      9.45700000      4.02500000
O     16.37400000      1.49200000      5.68500000
H     17.06300000      1.04500000      6.17800000
H     16.84600000      2.06500000      5.08100000
O     -5.18100000     -7.47500000     10.55500000
H     -5.60900000     -7.33300000     11.39900000
H     -4.42900000     -6.88200000     10.56500000
O      6.50000000    -13.05300000    -10.47300000
H      6.19600000    -12.28400000    -10.95500000
H      6.81700000    -12.70400000     -9.64000000
O    -10.62800000     -4.59100000     -5.22300000
H    -10.05500000     -3.95100000     -4.79900000
H    -11.48500000     -4.44900000     -4.82100000
O     13.20100000     -1.83700000      1.12600000
H     14.03800000     -1.42800000      1.34600000
H     12.60200000     -1.10200000      0.99700000
O     -1.59700000      6.71800000     16.50500000
H     -1.42200000      6.02200000     17.13900000
H     -2.16300000      6.30800000     15.85000000
O      5.49800000     -7.70000000      0.82500000
H      5.73700000     -8.03400000      1.68900000
H      5.57500000     -8.45800000      0.24500000
O      7.73500000     12.17000000      6.76800000
H      7.21900000     11.39700000      6.53900000
H      7.17300000     12.66500000      7.36400000
O      4.28800000     -5.89600000     -2.64100000
H      3.63400000     -6.55000000     -2.39400000
H      4.88700000     -5.86100000     -1.89500000
O      0.28400000      9.13000000      1.02100000
H      0.68400000      8.65900000      0.29000000
H     -0.08600000      9.91800000      0.62400000
O      9.35900000     10.27400000      3.27600000
H      9.32500000     11.22500000      3.37400000
H     10.03300000      9.99300000      3.89400000
O      2.16500000      7.55500000      9.44200000
H      3.00900000      7.10600000      9.40200000
H      2.10300000      7.86800000     10.34400000
O    -12.79500000      3.50800000      3.35200000
H    -12.60600000      3.29800000      4.26700000
H    -11.95700000      3.80700000      2.99800000
O      1.29400000     -1.37900000     11.08700000
H      1.53700000     -2.25800000     10.79700000
H      2.10100000     -1.01600000     11.45200000
O     13.53500000      7.21400000      3.78500000
H     14.20700000      6.53200000      3.80200000
H     13.55600000      7.59300000      4.66400000
O     -7.48600000      2.40000000     11.00500000
H     -8.38300000      2.49400000     10.68500000
H     -7.14000000      1.64700000     10.52700000
O     11.67800000     12.90700000      4.25300000
H     12.00000000     13.79600000      4.10800000
H     10.73000000     12.97400000      4.13700000
O    -15.86300000      3.24300000     -2.02200000
H    -15.35400000      3.77200000     -2.63600000
H    -15.70800000      3.65000000     -1.16900000
O     -3.86800000      8.79100000     13.46300000
H     -4.77100000      9.09900000     13.38300000
H     -3.95000000      7.88300000     13.75300000
O      7.24000000      4.54200000     -8.68100000
H      6.79200000      4.39000000     -9.51400000
H      8.03900000      5.01100000     -8.92100000
O     -0.24900000     -0.20600000     -5.88900000
H      0.67100000     -0.19800000     -6.15200000
H     -0.39600000     -1.09200000     -5.55900000
O      5.52000000      0.72200000     -8.48200000
H      4.73700000      0.64900000     -9.02800000
H      5.27200000      0.31500000     -7.65200000
O     12.76500000      8.87300000     -4.00000000
H     12.53100000      9.25100000     -3.15200000
H     12.92000000      9.63000000     -4.56500000
O     14.97600000     -0.37300000      9.02200000
H     15.71200000     -0.83400000      9.42500000
H     14.63400000     -0.98900000      8.37400000
O      8.18300000      5.43000000      7.46000000
H      8.54600000      4.94900000      8.20300000
H      8.32800000      4.85400000      6.70800000
O      6.85900000     -5.34100000    -11.93300000
H      6.63800000     -4.80200000    -11.17300000
H      6.93100000     -4.71700000    -12.65500000
O    -15.40400000     -0.56900000     -5.84000000
H    -15.75800000      0.24600000     -6.19500000
H    -15.83600000     -1.25800000     -6.34600000
O    -10.24600000     -3.46800000      9.86600000
H    -10.51000000     -4.26800000     10.32100000
H    -10.48800000     -3.62200000      8.95200000
O    -10.35900000      6.04600000      6.21900000
H    -10.69400000      6.87500000      5.87500000
H     -9.64000000      5.81600000      5.63100000
O    -11.42600000      0.21000000     -8.83000000
H    -12.29500000      0.23400000     -9.23000000
H    -11.28600000     -0.71200000     -8.61600000
O     -3.75700000     10.22800000      5.30600000
H     -3.02100000     10.18400000      4.69600000
H     -4.10500000     11.11200000      5.19800000
O     -1.15500000      5.40500000    -16.04100000
H     -1.43800000      6.27300000    -15.75500000
H     -1.88100000      4.82700000    -15.80800000
O     15.60200000     -0.93300000      4.49800000
H     15.23400000     -0.37200000      3.81600000
H     15.94500000     -0.32300000      5.15100000
O     10.16500000      9.89500000      6.33200000
H     10.05400000     10.72900000      6.78700000
H      9.64000000      9.27400000      6.83700000
O      0.13000000     12.41900000    -10.40500000
H     -0.33900000     12.03400000    -11.14600000
H     -0.22900000     13.30300000    -10.32800000
O     -4.98500000     -2.75900000    -10.19600000
H     -4.94100000     -3.21800000     -9.35700000
H     -4.95000000     -1.83100000     -9.96400000
O     10.02000000     -3.73200000    -11.24200000
H      9.55800000     -3.02000000    -10.80100000
H      9.85000000     -3.58700000    -12.17300000
O     -6.00600000     -3.33200000      5.04600000
H     -6.30900000     -3.27100000      4.14000000
H     -6.62300000     -2.79500000      5.54200000
O      7.54100000      9.82900000     -7.84800000
H      8.20900000      9.65600000     -7.18500000
H      6.91500000     10.40700000     -7.41300000
O    -13.03200000     -3.19500000      1.81400000
H    -13.89800000     -2.92300000      1.51000000
H    -12.99800000     -4.13400000      1.63600000
O     -7.55200000     -5.30100000      2.77300000
H     -7.98800000     -4.80100000      2.08300000
H     -6.65000000     -5.39600000      2.46800000
O     11.61800000     -7.88600000     -8.24000000
H     11.29800000     -7.10400000     -8.68900000
H     12.42100000     -8.11900000     -8.70500000
O      8.96100000     10.92000000     -5.26100000
H      9.06300000      9.97800000     -5.12400000
H      9.40300000     11.32000000     -4.51200000
O     10.65600000     -7.21200000      3.56300000
H     11.37900000     -7.74200000      3.89900000
H     10.71100000     -6.39300000      4.05500000
O      7.32300000    -14.67700000      5.85500000
H      6.78300000    -13.94800000      6.16100000
H      7.55300000    -15.15500000      6.65200000
O     -3.69200000     11.11200000    -10.53200000
H     -3.75800000     11.50200000     -9.66100000
H     -4.30300000     10.37500000    -10.51200000
O    -17.16200000     -5.26900000     -1.81500000
H    -16.79100000     -5.21700000     -0.93400000
H    -17.94600000     -4.72100000     -1.77800000
O      7.58300000    -10.69700000     -6.59900000
H      6.86300000    -10.93800000     -7.18200000
H      8.20200000    -10.23200000     -7.16200000
O     -3.30600000      4.79400000     15.58400000
H     -3.40900000      3.86700000     15.37100000
H     -3.61000000      4.86700000     16.48900000
O      1.53800000      0.34100000    -17.65800000
H      1.49000000      1.18700000    -17.21200000
H      1.43700000     -0.30400000    -16.95800000
O     -9.00100000     -9.26500000     -9.29000000
H     -9.49800000     -8.81600000     -8.60600000
H     -9.55400000     -9.20000000    -10.06900000
O     -6.24700000     10.34200000     -1.83600000
H     -6.10200000      9.39800000     -1.90200000
H     -6.75100000     10.45200000     -1.03000000
O     -3.96700000    -12.22300000     -9.88900000
H     -3.77200000    -11.39400000     -9.45100000
H     -3.34900000    -12.84600000     -9.50800000
O    -15.48600000      3.63500000      2.96000000
H    -14.60300000      3.66700000      3.33000000
H    -15.98900000      4.25400000      3.48900000
O     11.42100000     -9.68700000      1.90700000
H     11.73400000     -9.23400000      2.69000000
H     11.65800000    -10.60300000      2.05000000
O      0.51000000      3.23400000    -11.22100000
H      0.95300000      3.96100000    -10.78400000
H      1.20800000      2.60400000    -11.40500000
O    -12.29900000    -10.09400000      3.22900000
H    -11.53700000    -10.50500000      2.82100000
H    -12.10200000     -9.15700000      3.21400000
O     -0.67000000     15.28400000      9.74000000
H     -1.25300000     15.09800000      9.00400000
H     -1.25800000     15.40100000     10.48700000
O      9.37700000      4.08100000      9.63200000
H      9.08500000      4.44600000     10.46800000
H     10.12900000      4.61900000      9.38600000
O    -15.10700000      1.12600000     -8.27300000
H    -14.68400000      0.75100000     -9.04500000
H    -14.39500000      1.24200000     -7.64300000
O      7.37600000      0.58300000      9.12100000
H      7.18500000      1.35900000      8.59400000
H      8.17500000      0.22300000      8.73600000
O     11.41700000      4.90000000     12.95000000
H     10.51900000      5.23100000     12.95700000
H     11.90400000      5.54100000     12.43200000
O    -10.79900000     -9.04100000    -11.26200000
H    -11.56700000     -8.47000000    -11.27000000
H    -10.85100000     -9.52400000    -12.08700000
O     -8.43700000      1.70900000      2.96200000
H     -8.15000000      1.02100000      2.36200000
H     -7.68500000      2.29600000      3.03200000
O      5.57400000      1.08000000      3.78500000
H      6.33300000      0.66800000      4.19700000
H      5.26700000      0.43500000      3.14800000
O      0.42800000    -10.86700000     13.80400000
H      0.57900000    -10.15100000     13.18800000
H      1.15400000    -11.47100000     13.65300000
O      9.49800000      0.66100000     -7.00600000
H      9.07300000      1.49600000     -6.80700000
H      8.91800000      0.00100000     -6.62700000
O     -1.12400000      6.57100000     -5.35500000
H     -1.01600000      7.10600000     -6.14100000
H     -1.04500000      7.19100000     -4.63000000
O     -1.20700000      5.29200000     -1.22700000
H     -0.77900000      6.05500000     -1.61600000
H     -0.95200000      5.31900000     -0.30400000
O      9.27200000     12.79800000      0.27900000
H      8.51700000     12.22800000      0.42600000
H      9.92600000     12.49800000      0.91000000
O      0.29600000    -12.46300000      7.27700000
H      0.79100000    -13.24500000      7.52100000
H      0.00700000    -12.63300000      6.38000000
O     -0.25500000      4.50500000     15.18200000
H      0.55900000      4.02800000     15.34400000
H     -0.62300000      4.65400000     16.05300000
O     -8.68600000     -3.83700000      0.75800000
H     -8.00200000     -3.44500000      0.21600000
H     -9.36600000     -4.09500000      0.13600000
O    -13.71700000     -1.29600000     -1.66300000
H    -13.25900000     -2.12400000     -1.52100000
H    -14.24900000     -1.17800000     -0.87600000
O     10.88600000    -11.24100000      5.38300000
H     11.81900000    -11.28700000      5.59100000
H     10.51200000    -12.02700000      5.78100000
O      0.26400000     -0.57200000     13.80300000
H     -0.26800000     -1.13700000     13.24300000
H     -0.37100000     -0.01400000     14.25200000
O     -5.24900000      8.45600000     -7.49300000
H     -5.21100000      8.40800000     -8.44900000
H     -5.76000000      9.24500000     -7.31300000
O     -5.65700000     -9.17400000     -6.89500000
H     -5.86400000     -8.48300000     -7.52500000
H     -5.18400000     -8.72500000     -6.19500000
O     -6.20800000     10.22700000     12.90300000
H     -6.94500000      9.86000000     13.39000000
H     -6.59800000     10.56700000     12.09800000
O     -8.37700000     -7.12900000      7.74200000
H     -7.94800000     -6.75000000      6.97500000
H     -8.52500000     -8.04400000      7.50700000
O    -10.91000000     -9.41500000     11.62700000
H    -11.60000000     -9.17200000     11.01000000
H    -10.13100000     -8.96300000     11.30500000
O     -7.24200000     14.98300000     -4.03600000
H     -7.75100000     15.57300000     -4.59200000
H     -6.61500000     14.57400000     -4.63200000
O      3.07300000     -8.77000000     10.96700000
H      3.72800000     -8.89700000     11.65400000
H      3.08300000     -7.82800000     10.79800000
O      2.39700000      5.91200000      6.71200000
H      1.80400000      6.56300000      6.33700000
H      2.39200000      5.19200000      6.08100000
O     -8.51600000     -3.70800000      6.96600000
H     -7.94000000     -3.88000000      7.71100000
H     -8.29300000     -2.81900000      6.69100000
O      1.70200000    -15.10700000      7.66900000
H      1.26900000    -15.44800000      6.88600000
H      1.60200000    -15.80100000      8.32000000
O     -0.93700000    -13.15800000    -12.83200000
H     -0.55300000    -13.12100000    -11.95600000
H     -0.64000000    -13.99600000    -13.18800000
O     -9.00700000    -13.08000000     -4.45100000
H     -9.77200000    -12.70700000     -4.01300000
H     -8.86900000    -12.51700000     -5.21300000
O      3.92000000    -12.24100000     -6.22200000
H      3.42100000    -12.69300000     -6.90300000
H      4.58400000    -12.87500000     -5.95200000
O     11.96700000    -12.09600000     -0.56400000
H     11.82100000    -12.95700000     -0.95600000
H     11.89800000    -12.24700000      0.37900000
O    -10.68300000     11.03600000      0.96400000
H    -10.68500000     11.66200000      0.24100000
H    -11.33800000     11.37400000      1.57500000
O     -2.48100000    -13.40800000      7.89500000
H     -1.74600000    -12.87100000      7.59900000
H     -2.13300000    -14.29900000      7.91600000
O     -8.75600000    -11.53400000     -6.82800000
H     -8.65300000    -10.60900000     -6.60300000
H     -9.57500000    -11.56900000     -7.32400000
O     12.82500000     -8.93000000      4.20000000
H     13.51800000     -8.28700000      4.35200000
H     13.00400000     -9.62800000      4.82900000
O      1.07300000     -4.79300000     -5.99500000
H      0.48500000     -5.45200000     -5.62600000
H      0.59200000     -3.96900000     -5.91100000
O      9.28100000      6.42100000     -9.71200000
H      9.92200000      6.67600000     -9.04900000
H      9.80800000      6.11000000    -10.44800000
O     12.59500000      4.95200000    -10.22700000
H     13.17200000      5.69800000    -10.38700000
H     13.18900000      4.22700000    -10.03200000
O     -6.80100000      8.60000000      7.08800000
H     -6.91000000      9.48300000      6.73300000
H     -5.85500000      8.50200000      7.19800000
O     -4.68600000      1.17900000     -0.56800000
H     -4.03300000      1.17800000      0.13200000
H     -4.17200000      1.21100000     -1.37500000
O      7.23900000     -2.90600000     13.29200000
H      8.02300000     -2.39000000     13.48300000
H      6.70400000     -2.82900000     14.08200000
O     13.50300000      4.54400000     10.15900000
H     13.97100000      5.08600000      9.52400000
H     12.63900000      4.95000000     10.23000000
O      2.32000000     11.81000000      1.24200000
H      1.42100000     11.91100000      0.93100000
H      2.33800000     12.27500000      2.07900000
O      7.46200000    -10.42700000      2.64500000
H      8.06300000    -10.19300000      1.93800000
H      7.35500000    -11.37500000      2.56500000
O     -8.28000000     10.86900000     -9.77700000
H     -7.63900000     10.32700000    -10.23500000
H     -8.87400000     11.17100000    -10.46500000
O     -1.59200000    -13.56400000      1.88800000
H     -1.43600000    -12.65700000      1.62400000
H     -1.10000000    -14.08600000      1.25500000
O     -1.79200000    -16.20400000      6.84600000
H     -1.51300000    -17.03500000      7.23100000
H     -1.98800000    -16.41600000      5.93400000
O      3.05600000     15.01100000     -0.92000000
H      2.56100000     15.51200000     -1.56700000
H      3.31500000     15.65700000     -0.26300000
O     -4.26900000      1.64600000      8.48800000
H     -4.63700000      1.75000000      9.36600000
H     -3.91000000      2.50800000      8.27500000
O    -10.17500000    -11.18300000      2.13100000
H     -9.42600000    -10.85600000      2.62900000
H     -9.94000000    -12.08400000      1.90800000
O     11.90700000     -0.48700000     -2.12500000
H     12.79200000     -0.40600000     -2.47900000
H     11.64400000     -1.38300000     -2.33900000
O      1.67900000     -6.46200000    -11.05100000
H      1.31700000     -7.34300000    -11.14300000
H      2.62800000     -6.59100000    -11.06000000
O     -3.28100000     -0.97100000      8.54500000
H     -3.96900000     -1.59100000      8.78700000
H     -3.70600000     -0.11400000      8.58400000
O      4.62700000      5.48400000      4.19700000
H      5.32200000      6.08600000      4.46400000
H      4.17300000      5.94100000      3.48900000
O      3.02300000     10.62800000     13.18100000
H      2.66100000     10.27600000     13.99400000
H      3.89900000     10.93000000     13.41900000
O      1.56200000     -2.14000000     -9.42600000
H      0.93800000     -1.95100000    -10.12600000
H      1.38100000     -3.04800000     -9.18300000
O      2.40400000     -0.55100000     -7.42300000
H      2.27800000      0.30200000     -7.84000000
H      2.09400000     -1.18200000     -8.07300000
O     -6.38400000      3.87600000      6.24600000
H     -5.90700000      4.69900000      6.35400000
H     -6.58300000      3.83600000      5.31000000
O      1.83000000    -10.07900000      7.25600000
H      1.45700000     -9.37800000      7.79100000
H      1.25500000    -10.82900000      7.41000000
O     -4.51400000    -13.78700000     -7.00600000
H     -4.97500000    -14.62400000     -6.95400000
H     -5.12100000    -13.20800000     -7.46800000
O     -3.43100000    -17.53600000     -4.57300000
H     -2.52500000    -17.35600000     -4.82600000
H     -3.74900000    -16.70700000     -4.21400000
O      7.44300000      7.67400000     -2.49200000
H      7.12200000      8.41900000     -3.00000000
H      7.06300000      7.79500000     -1.62200000
O     -0.80300000     16.30200000      0.76800000
H     -0.36200000     16.92500000      1.34600000
H     -1.26000000     16.85000000      0.13000000
O     -8.54500000     -7.49900000     -2.10200000
H     -9.24900000     -7.12400000     -2.63100000
H     -8.52800000     -6.96200000     -1.31000000
O     -2.12500000      1.41700000    -12.88100000
H     -2.17200000      1.89400000    -13.70900000
H     -1.88000000      2.08000000    -12.23500000
O      8.49900000    -12.37000000     -8.50100000
H      8.62500000    -12.35100000     -7.55300000
H      9.37200000    -12.53900000     -8.85500000
O     -1.07100000     -7.89200000      0.91000000
H     -0.87900000     -8.65600000      0.36600000
H     -1.59100000     -8.23900000      1.63500000
O     -5.60200000    -14.91100000    -10.00400000
H     -4.98700000    -14.56000000     -9.35900000
H     -6.44200000    -14.51500000     -9.77300000
O     -7.13000000     12.29800000      3.07500000
H     -6.52100000     12.38900000      3.80800000
H     -7.68800000     11.55900000      3.31800000
O     10.70000000    -10.46500000     -4.08300000
H     10.40400000    -11.28300000     -3.68300000
H     11.35400000    -10.12300000     -3.47400000
O    -13.37200000     -5.09000000      6.85900000
H    -13.65600000     -4.42900000      7.49000000
H    -12.42900000     -5.16700000      7.00000000
O     -6.94700000      0.62700000      0.80100000
H     -6.62300000     -0.20100000      1.15400000
H     -6.29200000      0.88600000      0.15400000
O     13.03000000      3.56100000     -0.82000000
H     12.20500000      3.18100000     -1.11900000
H     13.25000000      4.21100000     -1.48700000
O    -10.35800000      4.23600000      2.54500000
H     -9.71600000      3.53800000      2.67100000
H     -9.91700000      5.02600000      2.85900000
O      8.31400000     -6.67000000      1.98400000
H      7.82200000     -7.43200000      1.67800000
H      9.02100000     -7.03800000      2.51300000
O      6.29600000     -0.92900000     11.10100000
H      6.78600000     -1.72600000     11.30300000
H      6.72300000     -0.57700000     10.32000000
O      7.38100000     -5.77300000     -8.47200000
H      7.41100000     -5.32300000     -7.62800000
H      7.16700000     -5.08500000     -9.10300000
O      2.49500000     -0.47800000     15.29700000
H      2.78500000     -1.18400000     14.71900000
H      1.63000000     -0.23700000     14.96500000
O    -11.69000000      3.24700000      6.02600000
H    -12.51800000      2.95500000      6.40900000
H    -11.51000000      4.08400000      6.45500000
O      2.98100000      6.05500000      1.76400000
H      2.13800000      5.80300000      1.38700000
H      3.17400000      6.90600000      1.37100000
O     -1.00400000     -3.35700000    -15.93700000
H     -0.73300000     -3.39400000    -15.02000000
H     -1.92600000     -3.61300000    -15.92500000
O      2.70800000     16.29400000     -3.17300000
H      3.53900000     16.35300000     -3.64500000
H      2.12400000     15.83200000     -3.77500000
O     -1.04100000     10.62400000     -6.53500000
H     -1.21900000      9.69000000     -6.64300000
H     -1.77400000     11.05900000     -6.97100000
O      3.26200000     -6.15300000     10.58400000
H      3.66500000     -5.36800000     10.95600000
H      3.32900000     -6.03100000      9.63700000
O     -3.99700000      8.56200000      7.24600000
H     -3.24800000      7.98500000      7.09600000
H     -3.91900000      9.23500000      6.56900000
O     -1.43800000     13.76700000      1.42800000
H     -1.03800000     13.60700000      2.28300000
H     -1.12600000     14.63600000      1.17600000
O      9.89800000     -2.83800000     -6.34000000
H      9.02300000     -3.13500000     -6.59000000
H     10.20600000     -3.49700000     -5.71800000
O    -14.06500000      8.47800000      0.21400000
H    -14.15200000      7.54400000      0.02100000
H    -13.17800000      8.56900000      0.56200000
O      3.75200000     -0.76300000     12.48000000
H      3.43600000     -1.47800000     13.03200000
H      4.55200000     -1.10400000     12.08000000
O      3.08700000      4.67500000     14.37500000
H      3.29900000      3.76100000     14.56400000
H      3.03000000      4.71600000     13.42100000
O     -8.70100000    -12.22700000      4.55300000
H     -9.30600000    -12.96800000      4.52300000
H     -7.98500000    -12.47800000      3.96900000
O     -0.12600000      2.26700000    -16.33200000
H      0.30100000      2.33300000    -15.47700000
H     -0.53500000      3.12300000    -16.46100000
O     -6.70600000      1.17700000      6.42400000
H     -6.45400000      2.02100000      6.79800000
H     -7.65900000      1.15000000      6.51500000
O     -2.31600000     -5.46200000      8.99300000
H     -1.88100000     -4.63500000      8.78300000
H     -2.27500000     -5.51900000      9.94700000
O     -6.26000000    -12.09900000      6.16200000
H     -6.02400000    -12.79000000      5.54300000
H     -7.21700000    -12.10600000      6.17400000
O    -10.73300000     -5.21800000      7.48000000
H    -10.32600000     -6.06900000      7.31800000
H    -10.02300000     -4.58700000      7.36400000
O      3.80600000     16.42800000      6.50600000
H      3.68700000     16.21900000      5.58000000
H      3.30800000     17.23600000      6.63500000
O    -12.73800000     -1.84300000     -5.40800000
H    -12.89500000     -2.55000000     -4.78300000
H    -13.32200000     -1.13900000     -5.12600000
O      7.78000000     -1.31800000      0.93000000
H      8.34000000     -2.06700000      0.72500000
H      8.02200000     -0.65500000      0.28300000
O     -6.57500000     -4.81900000     15.41300000
H     -5.73500000     -4.58400000     15.01800000
H     -7.22500000     -4.58600000     14.74900000
O      7.89500000     -3.37000000     10.56700000
H      8.09800000     -3.42000000     11.50100000
H      8.72700000     -3.14000000     10.15300000
O      9.06300000     -7.07100000    -11.87400000
H      9.64900000     -6.40700000    -12.23700000
H      8.23100000     -6.61500000    -11.74900000
O      6.44500000     -3.39700000    -14.19600000
H      6.04000000     -3.01400000    -14.97300000
H      5.71800000     -3.53600000    -13.58900000
O    -12.77800000      5.86800000     -0.61700000
H    -13.06100000      6.26300000     -1.44200000
H    -11.84400000      5.69500000     -0.74300000
O     -3.29900000    -10.86500000     10.66900000
H     -2.64100000    -10.52800000     10.06000000
H     -3.76200000    -11.53900000     10.17100000
O      6.28300000     -2.73700000     -2.70400000
H      5.77100000     -2.91800000     -1.91600000
H      5.63000000     -2.51400000     -3.36800000
O     -5.02100000     -2.76600000      9.52800000
H     -4.59800000     -3.07000000     10.33200000
H     -5.63100000     -3.46700000      9.29900000
O      4.12600000     10.43900000      9.82600000
H      3.98500000     10.88200000      8.99000000
H      3.25200000     10.37200000     10.21200000
O      6.70300000     -2.60000000      6.44700000
H      6.63500000     -3.53000000      6.66300000
H      6.24900000     -2.15400000      7.16200000
