# Supplementary material for: Integrated Multiscale Multilevel Approach to Open Shell Molecular Systems
Source: J Chem Theory Comput. 2023 Feb 13;19(5):1446–56. doi: 10.1021/acs.jctc.2c00805 (PMC10018740; doi:10.1021/acs.jctc.2c00805)
Supplement: Supplementary file 2 — ct2c00805_si_002.zip [file ct2c00805_si_002.zip › structures/PROXYL/frame119.xyz]

2570

C     -0.11800000     -0.37200000     -1.71900000
H      0.88100000     -0.52700000     -2.12800000
H     -0.81400000     -0.40400000     -2.55700000
C     -0.13800000      0.92500000     -0.88000000
C      0.72900000      2.11600000     -1.37300000
H      0.73600000      2.92100000     -0.63800000
H      0.46500000      2.53100000     -2.34600000
H      1.73000000      1.69200000     -1.44700000
C     -1.65000000      1.41900000     -0.77400000
H     -1.65500000      2.36800000     -0.23700000
H     -2.23400000      1.49800000     -1.69100000
H     -2.25600000      0.61400000     -0.35900000
N      0.34300000      0.36100000      0.44100000
O      0.50400000      1.17600000      1.41100000
C     -0.00100000     -1.08700000      0.63100000
C      1.28400000     -1.80500000      1.08200000
H      1.91900000     -2.02400000      0.22300000
H      1.84000000     -1.24800000      1.83500000
H      1.10300000     -2.76800000      1.55700000
C     -1.14200000     -1.22600000      1.65700000
H     -2.13600000     -0.98300000      1.28300000
H     -0.84400000     -0.55100000      2.45900000
H     -1.23400000     -2.23400000      2.06100000
C     -0.46800000     -1.51800000     -0.76800000
H     -0.03100000     -2.44900000     -1.12900000
H     -1.55000000     -1.64200000     -0.72900000
O     -4.58200000    -13.39800000     -1.23400000
H     -5.20000000    -13.75100000     -0.59500000
H     -3.79800000    -13.19600000     -0.72300000
O     13.37900000     -7.35100000      6.35000000
H     12.98100000     -6.85400000      7.06500000
H     12.71700000     -8.00100000      6.11200000
O      2.26400000     -6.44800000     -2.66200000
H      2.85400000     -6.18000000     -1.95800000
H      2.07300000     -7.36800000     -2.47800000
O      5.96000000    -13.66100000      5.05400000
H      6.23900000    -13.78500000      4.14700000
H      5.28300000    -14.32500000      5.19000000
O    -13.92000000      4.92000000     -6.44600000
H    -13.33400000      5.29800000     -5.78900000
H    -14.03200000      4.01000000     -6.17200000
O    -13.94000000      5.29600000      4.34900000
H    -13.19800000      5.74300000      4.75600000
H    -13.97200000      5.64600000      3.45900000
O     12.99000000      5.40300000    -12.50600000
H     13.74500000      4.95600000    -12.88800000
H     12.57600000      4.74300000    -11.94900000
O     15.96000000      7.28400000     -4.33700000
H     16.65200000      7.40100000     -4.98800000
H     15.17000000      7.12500000     -4.85300000
O     -6.95100000     -7.63700000    -14.83600000
H     -7.58000000     -6.92900000    -14.70000000
H     -6.22300000     -7.42700000    -14.25000000
O     -8.72300000     14.73900000     -0.60800000
H     -8.71800000     15.67900000     -0.78800000
H     -9.10700000     14.66500000      0.26600000
O     -9.38800000     -0.19400000     12.69900000
H     -8.95100000     -0.67000000     13.40600000
H    -10.15400000     -0.72900000     12.48900000
O    -10.99900000     -3.14200000      9.33000000
H    -11.26100000     -3.02200000     10.24200000
H    -11.62100000     -2.61400000      8.82900000
O     -0.67300000     12.70900000      4.91500000
H     -0.81800000     12.96300000      5.82700000
H      0.15700000     13.12300000      4.68000000
O      2.14000000    -11.00900000     -0.36100000
H      2.20000000    -11.66900000     -1.05200000
H      2.73200000    -11.32200000      0.32200000
O      6.90700000     -6.95100000     12.51500000
H      6.59700000     -6.29200000     13.13700000
H      7.83400000     -7.06000000     12.72400000
O     -4.24100000      5.47300000     -3.60000000
H     -4.69300000      4.62900000     -3.57700000
H     -3.53500000      5.38300000     -2.96000000
O      9.85800000      9.17500000    -10.12900000
H     10.70100000      8.83900000     -9.82500000
H     10.00900000     10.11000000    -10.27000000
O     -3.62300000    -11.97900000      9.85700000
H     -3.58800000    -11.08500000      9.51500000
H     -4.09900000    -12.47200000      9.18900000
O    -12.51700000     -8.61800000     -8.63000000
H    -12.21800000     -8.32000000     -9.49000000
H    -13.30900000     -9.12300000     -8.81400000
O      6.27300000      1.51700000      9.19100000
H      6.65300000      1.36300000      8.32500000
H      6.04000000      2.44500000      9.18800000
O      0.78200000     -5.65400000     10.36600000
H      1.51700000     -5.24200000     10.82000000
H      1.06900000     -5.71800000      9.45500000
O     -2.40800000    -13.89300000     11.47600000
H     -2.80400000    -13.10600000     11.10200000
H     -1.94100000    -14.29700000     10.74500000
O      4.49000000     10.64600000     -8.86100000
H      3.63900000     10.51000000     -9.27700000
H      5.12700000     10.41300000     -9.53700000
O     -5.99300000      9.89300000     11.27500000
H     -5.06700000     10.12900000     11.32500000
H     -6.03900000      9.02000000     11.66600000
O      2.46600000      9.08300000      0.89700000
H      2.10000000      8.83700000      1.74600000
H      2.24800000     10.01000000      0.80100000
O      6.17200000     -5.16300000     -4.27900000
H      6.03900000     -4.21500000     -4.30300000
H      7.01700000     -5.29600000     -4.70800000
O      8.58000000      2.25100000      6.13300000
H      8.41200000      1.81800000      5.29600000
H      7.88200000      2.90100000      6.21100000
O      0.78800000     -6.00300000    -13.32500000
H      1.23300000     -5.55400000    -14.04400000
H     -0.03300000     -5.52400000    -13.21500000
O      7.05000000     -8.21100000     -3.06800000
H      6.83700000     -8.22400000     -2.13500000
H      6.24500000     -7.91300000     -3.49300000
O     -9.63000000      2.05300000     -2.50400000
H     -9.96200000      1.15700000     -2.45400000
H     -9.78400000      2.41400000     -1.63000000
O      1.95400000     -8.69500000     -5.52700000
H      2.23200000     -9.53200000     -5.90000000
H      1.90800000     -8.85700000     -4.58400000
O     -0.19100000      1.58000000     11.91800000
H     -0.19300000      2.48600000     11.60700000
H     -0.95600000      1.18300000     11.50200000
O     -9.52700000      4.39600000     13.90800000
H     -8.87800000      5.09900000     13.89900000
H     -9.15200000      3.71500000     13.35100000
O     -7.38000000      6.33600000     10.48200000
H     -7.77100000      6.52800000      9.62900000
H     -7.82100000      5.53700000     10.77200000
O     18.20600000      2.74900000     -2.06900000
H     18.67000000      3.06800000     -2.84300000
H     17.29600000      3.00700000     -2.21100000
O     -5.67000000     13.91200000     -0.71000000
H     -4.93500000     13.42000000     -1.07700000
H     -6.24100000     14.08400000     -1.45900000
O     16.10200000      2.51000000     -5.51500000
H     17.05900000      2.48800000     -5.51100000
H     15.84500000      1.89000000     -4.83200000
O     -5.19700000      2.84500000     -3.76700000
H     -5.98100000      2.38000000     -4.05900000
H     -4.49100000      2.48000000     -4.30100000
O     -1.10100000     10.72000000      0.55800000
H     -1.24700000     10.53200000      1.48500000
H     -0.22600000     11.10500000      0.52600000
O      2.46500000      8.38500000    -13.45300000
H      2.04500000      8.05100000    -14.24600000
H      1.89100000      9.09200000    -13.15900000
O     -4.66800000    -11.61100000     -5.99100000
H     -4.72400000    -11.13300000     -6.81900000
H     -3.93600000    -12.21600000     -6.11300000
O    -15.22900000      6.50300000      2.15500000
H    -15.80800000      7.24300000      2.33700000
H    -15.80200000      5.84100000      1.76800000
O      8.53700000     -7.83800000      8.45700000
H      7.83700000     -7.70000000      7.81900000
H      8.13900000     -8.38600000      9.13400000
O      4.47900000     13.31200000     -7.32100000
H      4.70700000     12.66000000     -7.98500000
H      3.63800000     13.66400000     -7.61100000
O      4.77300000      5.85700000     -1.48400000
H      4.67700000      5.45500000     -2.34800000
H      3.94700000      6.31800000     -1.34200000
O    -10.70700000     -6.81300000     -1.30800000
H    -10.84300000     -7.59000000     -1.85000000
H     -9.90000000     -6.99400000     -0.82700000
O     13.31100000     -3.67700000     -2.51500000
H     13.71900000     -4.53900000     -2.59300000
H     13.23100000     -3.53500000     -1.57200000
O     -3.21800000      1.58800000     -5.29400000
H     -3.81300000      1.80600000     -6.01200000
H     -2.76000000      0.80300000     -5.59200000
O    -13.23000000      7.99700000     -9.69400000
H    -13.76700000      7.22400000     -9.51500000
H    -12.93400000      8.28800000     -8.83200000
O     -4.01400000      5.76700000      0.58400000
H     -4.93300000      6.00000000      0.45300000
H     -3.89200000      4.97400000      0.06300000
O     12.23600000      2.18200000     -2.54900000
H     12.49800000      1.61000000     -3.27000000
H     11.40400000      1.81900000     -2.24500000
O     -0.73300000     -9.17200000    -11.64600000
H     -0.44900000     -9.35600000    -12.54100000
H     -0.31800000     -8.33700000    -11.43000000
O      8.18800000    -10.04300000      5.65300000
H      8.86000000    -10.21900000      4.99400000
H      8.42600000    -10.60100000      6.39300000
O      3.12800000     16.02000000      3.05100000
H      4.03800000     16.06700000      3.34300000
H      2.79400000     16.91000000      3.16500000
O      9.70800000    -11.33100000      3.64000000
H      9.59600000    -12.27300000      3.51200000
H     10.65600000    -11.19800000      3.62300000
O     -8.11000000    -12.08200000      4.77200000
H     -8.06300000    -13.03400000      4.85800000
H     -8.22200000    -11.76600000      5.66900000
O    -10.12900000     -0.54900000     -2.65200000
H     -9.64300000     -1.03400000     -3.31800000
H    -10.38500000     -1.21300000     -2.01100000
O      2.01300000     -5.94300000     -5.93000000
H      2.58100000     -5.94900000     -6.70100000
H      1.80900000     -6.86600000     -5.77700000
O     -2.08000000      7.22700000     -1.03600000
H     -1.35700000      6.97300000     -0.46200000
H     -2.85600000      6.84200000     -0.62900000
O     10.15000000     -7.53300000     12.05000000
H      9.92200000     -7.46800000     11.12300000
H     10.90000000     -8.12800000     12.07100000
O      3.09400000     16.69400000     -2.57700000
H      3.03900000     15.90500000     -2.03700000
H      2.18400000     16.95900000     -2.70800000
O     -6.58200000      0.04400000     -1.96100000
H     -6.91100000      0.69400000     -1.34000000
H     -6.73700000      0.43500000     -2.82100000
O     -7.68700000     -4.62400000     -1.96100000
H     -8.29600000     -3.92000000     -1.73600000
H     -6.95900000     -4.18000000     -2.39700000
O      7.36400000      3.62600000     12.22500000
H      7.40500000      3.04200000     11.46800000
H      8.14500000      4.17400000     12.14700000
O     10.84700000      6.66000000      6.38400000
H     11.36700000      7.30400000      5.90300000
H     11.49200000      6.05300000      6.74500000
O    -11.43400000      2.81100000     11.22000000
H    -11.47200000      2.84100000     12.17600000
H    -12.23900000      3.24400000     10.93400000
O      3.78200000      0.00800000     14.74500000
H      3.06900000     -0.18400000     14.13600000
H      3.72000000     -0.67900000     15.40900000
O     -7.29500000      1.02800000    -17.25500000
H     -6.92800000      0.47800000    -16.56300000
H     -8.23400000      1.05300000    -17.06800000
O    -11.47500000      3.21800000    -11.99100000
H    -12.35000000      2.82900000    -12.01000000
H    -11.55800000      4.01800000    -12.51100000
O      7.26600000     -9.05400000     10.48300000
H      6.94500000     -8.22700000     10.84200000
H      7.44200000     -9.59700000     11.25100000
O    -14.89000000     -1.34700000     -9.73400000
H    -15.10600000     -2.17500000     -9.30600000
H    -15.22900000     -1.44200000    -10.62400000
O      5.03300000    -16.71100000     -4.68600000
H      5.09400000    -17.02700000     -3.78500000
H      5.94100000    -16.56100000     -4.95000000
O    -12.83700000     -8.77700000      8.20300000
H    -13.77600000     -8.95000000      8.14100000
H    -12.54300000     -8.72400000      7.29300000
O     11.77200000     14.07400000     -3.19300000
H     11.22200000     13.29300000     -3.25400000
H     12.05200000     14.09900000     -2.27800000
O      2.54900000    -13.07900000     -2.01600000
H      3.22300000    -13.49800000     -1.48200000
H      2.84900000    -13.19900000     -2.91700000
O     -1.02000000      9.88900000     11.83700000
H     -1.03000000      8.93900000     11.95400000
H     -0.21500000     10.06200000     11.34900000
O    -10.85200000     13.36100000     -1.86300000
H     -9.96700000     13.71500000     -1.77400000
H    -11.11100000     13.13800000     -0.96900000
O      1.83400000     13.73800000      4.65900000
H      2.06100000     14.48000000      4.09800000
H      2.66500000     13.28400000      4.80200000
O     -8.72900000    -13.01500000      0.52500000
H     -8.41300000    -12.29200000      1.06700000
H     -8.19100000    -12.97500000     -0.26500000
O      6.54700000      7.18600000      1.85400000
H      7.37200000      7.08800000      2.32900000
H      5.94600000      7.56500000      2.49500000
O     13.03400000     -1.04600000      2.32500000
H     12.85300000     -1.85900000      2.79600000
H     12.95300000     -0.36100000      2.98800000
O    -17.39800000     -0.35000000     -2.30600000
H    -18.20300000      0.03700000     -2.65000000
H    -17.36500000     -0.06200000     -1.39400000
O      7.54900000     -1.17000000     13.04300000
H      7.93700000     -1.18300000     13.91700000
H      8.25700000     -0.87400000     12.47100000
O     10.89300000     -1.35400000     11.13800000
H     11.53500000     -0.66700000     10.95800000
H     10.04500000     -0.92700000     11.01800000
O     -9.34000000      1.76000000      4.07700000
H     -9.22600000      0.86400000      4.39500000
H    -10.28900000      1.88000000      4.03700000
O    -10.74100000      6.72300000      3.32900000
H     -9.90400000      6.83100000      2.87800000
H    -10.78700000      7.46700000      3.93000000
O     -0.46000000     16.93700000      0.58300000
H     -1.04300000     16.19300000      0.42900000
H     -1.04900000     17.66900000      0.76500000
O      7.84200000      6.23400000     13.66700000
H      7.52900000      5.37100000     13.93800000
H      7.33900000      6.85000000     14.20000000
O     12.82800000     -4.09400000     -5.45800000
H     13.17500000     -4.20200000     -4.57300000
H     12.80600000     -4.98100000     -5.81700000
O    -13.77600000      2.19800000      1.61700000
H    -13.21800000      1.66300000      2.18100000
H    -13.35600000      3.05900000      1.61200000
O     -3.63000000      9.21400000     -6.14600000
H     -2.82800000      9.60400000     -5.79700000
H     -3.32700000      8.48900000     -6.69100000
O     10.32800000      4.94000000    -10.22500000
H     10.61600000      5.77400000     -9.85400000
H      9.40000000      5.07200000    -10.42000000
O     10.60800000     -4.87100000     -3.44200000
H     11.51800000     -4.95500000     -3.72500000
H     10.65100000     -4.32300000     -2.65800000
O      7.04400000     -2.16100000      8.15800000
H      7.40300000     -1.31600000      7.88800000
H      6.46400000     -1.95200000      8.89000000
O    -12.93800000      0.20700000    -11.02200000
H    -13.58900000     -0.20700000    -10.45500000
H    -13.45300000      0.72900000    -11.63700000
O      2.74400000     -3.87200000     -4.06700000
H      2.66100000     -4.45800000     -3.31500000
H      2.44000000     -4.39200000     -4.81000000
O     -2.47300000      7.18400000     -7.60100000
H     -3.30900000      6.79600000     -7.86000000
H     -1.86600000      6.93000000     -8.29600000
O    -14.85200000     -1.30000000     -1.61500000
H    -14.33600000     -0.54900000     -1.32100000
H    -15.73100000     -0.94600000     -1.75200000
O     10.65500000     -2.00400000     -6.47700000
H     11.14000000     -2.77400000     -6.77400000
H     10.77100000     -1.99900000     -5.52700000
O     -5.36100000     -5.17100000     -4.43200000
H     -4.58500000     -5.10300000     -3.87500000
H     -5.01800000     -5.41800000     -5.29100000
O    -12.29300000      2.87400000      4.89600000
H    -12.66800000      3.75400000      4.85700000
H    -11.97000000      2.79100000      5.79300000
O     -3.30800000     -7.65100000      5.69200000
H     -3.93600000     -7.58300000      6.41100000
H     -3.84900000     -7.65100000      4.90200000
O      0.55000000     14.43000000     -2.63000000
H      0.42900000     15.36200000     -2.44900000
H      1.42900000     14.23500000     -2.30600000
O     -7.52500000      1.38100000     -4.17900000
H     -8.17100000      1.74700000     -3.57400000
H     -7.97300000      1.36500000     -5.02500000
O     11.81700000    -11.33800000     -7.57700000
H     11.15800000    -11.30700000     -8.27000000
H     11.90900000    -12.26900000     -7.37600000
O      5.69300000      6.73700000     11.73200000
H      6.21500000      6.38700000     12.45500000
H      6.01900000      6.27800000     10.95800000
O     -9.89000000      1.18100000    -13.19500000
H     -9.94900000      1.11800000    -14.14900000
H    -10.42100000      1.94700000    -12.97400000
O    -12.80600000     -2.62000000     -4.66700000
H    -12.56300000     -3.20500000     -3.94900000
H    -13.70500000     -2.86800000     -4.88400000
O      6.79900000      3.80600000     15.08100000
H      6.97500000      3.44300000     14.21300000
H      5.99800000      3.36600000     15.36600000
O      3.48300000     -9.33600000      4.79900000
H      4.20000000     -9.96700000      4.74500000
H      3.91300000     -8.49700000      4.96300000
O     -1.17700000     -0.01400000     16.42900000
H     -1.46000000     -0.38000000     17.26700000
H     -0.27500000      0.26700000     16.58300000
O     -2.87400000     15.99300000     -7.48000000
H     -3.25000000     15.25500000     -7.00000000
H     -2.38900000     15.59000000     -8.20000000
O    -14.18800000     -5.62100000      6.67700000
H    -14.27200000     -4.93000000      6.02100000
H    -13.51200000     -6.20200000      6.32800000
O      6.73900000      2.08100000     -0.85900000
H      6.18400000      1.67100000     -0.19600000
H      7.53700000      2.32200000     -0.38900000
O     -6.07800000     12.23200000     -8.25300000
H     -6.72300000     12.93600000     -8.18100000
H     -5.70200000     12.34000000     -9.12600000
O     10.99700000     -1.66000000     -3.82400000
H     11.87600000     -1.95200000     -3.58200000
H     10.75000000     -1.04700000     -3.13100000
O      0.94000000     -0.23800000      7.04600000
H      1.64800000      0.37900000      7.23200000
H      0.39200000      0.21300000      6.40300000
O     -0.13200000     -8.06000000    -15.51200000
H     -1.06400000     -7.97900000    -15.71300000
H     -0.03000000     -7.62300000    -14.66600000
O      5.69800000     -3.21800000    -10.08100000
H      4.97500000     -2.83100000    -10.57400000
H      5.55600000     -2.92700000     -9.18000000
O      2.58700000     -1.89000000     10.29100000
H      2.83500000     -2.74200000     10.64800000
H      3.41600000     -1.49300000     10.02200000
O     12.23800000      5.96000000      9.82400000
H     12.43800000      5.25600000      9.20700000
H     12.87700000      5.85000000     10.52800000
O      9.86300000      5.19500000     12.42500000
H     10.75300000      5.29700000     12.08800000
H      9.78000000      5.87800000     13.09100000
O     -0.85200000      3.01600000     -4.51800000
H     -1.43300000      2.33100000     -4.85100000
H     -1.33400000      3.83000000     -4.66300000
O     -1.96000000      5.44100000     -5.13200000
H     -2.89400000      5.60000000     -5.26800000
H     -1.55100000      5.69600000     -5.95900000
O      7.80500000      5.27100000    -10.93500000
H      7.02800000      4.88200000    -11.33500000
H      7.47800000      6.04900000    -10.48300000
O     -9.88200000     -9.71900000      0.55600000
H     -9.50900000     -8.84100000      0.47500000
H     -9.27700000    -10.18400000      1.13400000
O     -0.24800000    -10.26600000      8.58000000
H     -0.42200000     -9.32700000      8.64300000
H     -1.00900000    -10.62000000      8.12000000
O     -0.00100000     -2.33200000    -14.17700000
H     -0.12000000     -1.44500000    -13.83800000
H     -0.07500000     -2.23700000    -15.12600000
O     11.39900000      2.58700000     -7.09200000
H     10.94900000      1.79900000     -7.39700000
H     12.18100000      2.64400000     -7.64000000
O      2.59700000      8.84200000     -3.02500000
H      1.70000000      8.87800000     -2.69100000
H      3.09200000      9.41800000     -2.44300000
O     14.87700000     -5.05200000      2.19400000
H     15.54500000     -5.73600000      2.15800000
H     15.09900000     -4.53900000      2.97100000
O     -2.20300000      6.51400000      2.54600000
H     -1.54100000      7.15700000      2.29100000
H     -2.67800000      6.32500000      1.73700000
O     -5.01100000      6.58400000    -15.08900000
H     -5.15000000      7.52800000    -15.02000000
H     -4.18800000      6.42800000    -14.62600000
O    -12.47300000      7.07200000      5.80300000
H    -12.61100000      7.96600000      5.48700000
H    -13.18200000      6.92800000      6.43000000
O      9.84800000      7.53800000    -12.88700000
H      9.60500000      6.82100000    -12.30200000
H      9.75300000      8.32700000    -12.35300000
O    -11.57200000     -6.83400000    -10.56700000
H    -12.03500000     -6.00500000    -10.44700000
H    -10.69600000     -6.67100000    -10.21600000
O      9.89900000      9.61600000      0.76400000
H     10.23400000      9.26700000     -0.06200000
H      8.94800000      9.54200000      0.68700000
O      5.45300000     -2.19400000     -1.26700000
H      5.14400000     -1.54600000     -1.90100000
H      5.47300000     -1.72200000     -0.43400000
O    -14.29600000     -1.19200000      4.81500000
H    -14.31400000     -2.14700000      4.75800000
H    -14.52700000     -1.00100000      5.72400000
O     -4.23900000    -11.42400000    -11.24800000
H     -4.82400000    -11.47200000    -12.00400000
H     -3.43200000    -11.84600000    -11.54300000
O     -4.99800000     16.18200000      0.58200000
H     -4.95100000     15.43400000     -0.01300000
H     -5.93400000     16.30900000      0.73500000
O     -1.44700000     10.35000000      3.27500000
H     -2.21300000      9.87600000      3.59600000
H     -1.32800000     11.06500000      3.90100000
O     -9.85900000    -15.48700000     -0.00100000
H    -10.69300000    -15.48700000      0.47000000
H     -9.45700000    -14.64800000      0.22500000
O      1.76900000      9.77600000     -9.48500000
H      1.22400000      9.75300000    -10.27100000
H      1.16000000      9.98000000     -8.77600000
O      9.23100000      0.29100000      7.74300000
H      9.05900000      1.06800000      7.21100000
H     10.10700000      0.00800000      7.47900000
O      0.21700000      3.72300000    -16.83900000
H      0.56200000      3.79500000    -17.72900000
H      0.28100000      2.79100000    -16.63200000
O     -0.42700000     -4.79200000    -10.24000000
H     -0.88900000     -4.64500000    -11.06600000
H      0.49800000     -4.68300000    -10.46100000
O     -5.20300000     12.73100000     -3.99100000
H     -5.42800000     11.95000000     -3.48500000
H     -6.04000000     13.03700000     -4.34200000
O      4.72800000      7.39100000    -15.00500000
H      5.36100000      6.99000000    -14.41000000
H      4.02500000      7.70000000    -14.43400000
O      6.72800000     -5.75500000     -9.41200000
H      6.31000000     -4.89400000     -9.40200000
H      7.57500000     -5.61600000     -8.98700000
O      1.39900000    -10.08100000    -13.60900000
H      1.87400000     -9.29000000    -13.35200000
H      0.91100000     -9.82400000    -14.39100000
O     -9.19000000     11.47700000      4.59000000
H     -9.34800000     10.90300000      3.84100000
H     -9.00400000     12.33200000      4.20200000
O      7.45200000    -13.38300000     -9.68200000
H      6.91700000    -12.59100000     -9.62800000
H      7.48600000    -13.71100000     -8.78300000
O    -11.69400000      0.61700000      9.56500000
H    -11.46600000      1.37500000     10.10300000
H    -10.94100000      0.03200000      9.64400000
O     -7.73000000      4.76100000     -3.24100000
H     -7.28500000      5.20100000     -2.51600000
H     -7.28600000      3.91700000     -3.31800000
O     -7.52600000      2.42600000    -11.66400000
H     -7.05200000      2.91800000    -12.33500000
H     -8.17300000      1.91700000    -12.15300000
O     -2.58300000      1.18100000     -8.49400000
H     -1.72700000      1.59200000     -8.37200000
H     -2.61700000      0.97100000     -9.42700000
O     -3.10500000    -13.51000000     -7.14100000
H     -2.54000000    -14.09000000     -7.65100000
H     -3.99100000    -13.83500000     -7.30300000
O    -17.20700000     -0.29900000      3.56000000
H    -16.31200000     -0.57000000      3.35800000
H    -17.72700000     -0.62200000      2.82400000
O     -0.42800000    -11.10500000      0.86000000
H      0.38400000    -11.21000000      0.36400000
H     -0.17200000    -11.24600000      1.77100000
O     -1.57700000      2.36700000      3.37100000
H     -2.18200000      3.02100000      3.72200000
H     -1.21400000      2.77500000      2.58400000
O      4.82900000      8.98600000     -0.26200000
H      5.34900000      8.29800000      0.15300000
H      3.95800000      8.89500000      0.12500000
O     -8.60900000      6.97000000     -1.61500000
H     -8.62800000      7.34200000     -2.49700000
H     -9.15000000      6.18300000     -1.67600000
O     -2.21900000      4.66900000      9.26100000
H     -2.60800000      5.36200000      9.79400000
H     -1.33100000      4.57200000      9.60400000
O    -11.73700000     -1.24800000     -0.31900000
H    -11.16900000     -1.15800000      0.44600000
H    -12.27100000     -0.45400000     -0.31500000
O    -10.79300000     -0.42700000     -8.41000000
H    -10.40900000     -0.28800000     -9.27500000
H    -11.48500000      0.23100000     -8.34500000
O      4.52400000      9.98500000      5.31900000
H      4.04300000     10.49700000      5.97000000
H      5.39100000      9.86100000      5.70600000
O     13.86300000     -1.36300000     -3.61600000
H     14.43700000     -0.78600000     -3.11300000
H     13.72800000     -2.12100000     -3.04900000
O      9.95800000     -4.17100000    -12.61600000
H     10.03900000     -4.16200000    -13.57000000
H      9.01400000     -4.17600000    -12.45700000
O     -0.23400000      6.72300000    -11.45200000
H      0.03000000      6.69700000    -12.37100000
H     -0.85600000      7.44900000    -11.40200000
O     12.38200000      3.94900000      4.80200000
H     11.51300000      4.24200000      4.52600000
H     12.93900000      4.09900000      4.03800000
O     10.21200000     13.84700000      0.12300000
H     10.23500000     13.04700000     -0.40300000
H     11.05500000     14.26800000     -0.04500000
O      8.84400000      0.57200000    -13.19100000
H      8.24800000      1.08700000    -12.64800000
H      9.16600000      1.19000000    -13.84700000
O     -2.60800000      9.50900000     14.34600000
H     -2.11600000      9.81800000     13.58500000
H     -3.47100000      9.91300000     14.25300000
O      8.25400000      6.58000000     10.30000000
H      8.89600000      5.88200000     10.17000000
H      8.56100000      7.04500000     11.07900000
O     12.85800000    -12.43200000     -4.74200000
H     13.64900000    -11.90000000     -4.65400000
H     12.24600000    -11.87500000     -5.22300000
O     -9.57800000     -2.96400000     -1.07500000
H     -9.15200000     -2.44800000     -0.39100000
H    -10.51000000     -2.92700000     -0.85800000
O    -11.11400000     -2.70500000      5.79300000
H    -11.72200000     -2.21800000      6.34900000
H    -11.01500000     -3.55100000      6.22900000
O      0.52000000      6.78900000     -8.86600000
H      0.60300000      7.73300000     -8.72800000
H      0.31600000      6.70000000     -9.79700000
O    -11.68000000     -2.23700000    -11.51400000
H    -11.97400000     -1.35000000    -11.31000000
H    -12.27700000     -2.80500000    -11.02700000
O      2.86000000    -10.47800000     -8.01900000
H      2.09800000    -10.31300000     -8.57500000
H      2.56200000    -11.14100000     -7.39600000
O     -9.95200000      6.69000000      6.19800000
H    -10.90300000      6.79000000      6.21100000
H     -9.80900000      5.74500000      6.25000000
O     -0.69200000      7.33400000     11.40600000
H     -0.09400000      6.68400000     11.77600000
H     -1.46000000      6.82900000     11.14000000
O      3.40800000     -4.91600000     -0.49800000
H      4.31100000     -5.11000000     -0.24500000
H      3.46500000     -4.08500000     -0.96900000
O      0.68100000      5.85000000     -6.15600000
H      0.68100000      6.18800000     -7.05200000
H      1.04400000      6.56300000     -5.63100000
O      5.35700000     -2.90600000    -14.95400000
H      6.16000000     -2.38600000    -14.98200000
H      5.08100000     -2.87300000    -14.03800000
O     -5.63300000    -14.56400000     -7.79200000
H     -6.36400000    -14.07300000     -8.16900000
H     -5.61900000    -15.38600000     -8.28100000
O      4.52900000     -0.27600000     -3.26200000
H      4.49300000     -0.15200000     -4.21100000
H      4.39200000      0.59900000     -2.90000000
O     13.32100000      0.95600000     -0.30800000
H     13.51000000      1.65600000      0.31700000
H     12.92500000      1.40300000     -1.05600000
O     -9.42100000      0.39500000    -10.76000000
H     -9.25500000     -0.44400000    -11.18900000
H     -9.97400000      0.87500000    -11.37700000
O    -12.64900000    -10.46700000     -3.71000000
H    -12.08200000    -11.08200000     -3.24500000
H    -12.10400000    -10.13000000     -4.42200000
O      2.63600000    -10.77400000      7.26500000
H      2.92300000     -9.95100000      6.87000000
H      1.77700000    -10.57400000      7.63600000
O      6.14000000     15.41600000     -6.47500000
H      5.86200000     14.54100000     -6.74500000
H      5.42900000     15.99100000     -6.75900000
O      8.13100000     -0.49500000     -4.21100000
H      7.65300000      0.31800000     -4.37300000
H      9.05100000     -0.23200000     -4.19100000
O      5.38800000    -14.08000000      8.72100000
H      5.76500000    -14.26300000      7.86100000
H      5.50700000    -13.13700000      8.83900000
O     -5.45900000     13.33500000      9.24200000
H     -5.73200000     14.20500000      8.95100000
H     -5.97700000     13.17200000     10.03000000
O      6.36500000      3.98900000      5.73900000
H      7.01200000      4.68900000      5.64600000
H      5.55000000      4.37300000      5.41700000
O      6.30500000      2.37200000     -7.40700000
H      6.56200000      3.29100000     -7.47800000
H      5.37200000      2.40000000     -7.19500000
O    -13.10500000      1.06300000     -0.79200000
H    -13.63200000      1.42600000     -0.08100000
H    -13.29000000      1.62900000     -1.54100000
O      9.66300000    -11.28700000     -4.68400000
H      9.99700000    -11.06200000     -5.55300000
H      8.78900000    -10.89600000     -4.65500000
O     -8.25700000    -11.12500000      7.41300000
H     -8.04500000    -11.69000000      8.15600000
H     -7.81200000    -10.30000000      7.60400000
O     -6.68600000     -7.57700000     11.53700000
H     -7.22600000     -7.52100000     12.32500000
H     -6.43500000     -8.49900000     11.48300000
O    -17.97200000     -5.02200000     -0.01600000
H    -18.53700000     -5.71000000     -0.36800000
H    -17.09500000     -5.25000000     -0.32300000
O     -5.07900000    -15.53300000     -5.33400000
H     -5.34300000    -15.10700000     -6.14900000
H     -5.00000000    -14.81700000     -4.70300000
O     -6.32200000      9.62000000     -6.82200000
H     -6.45100000     10.50100000     -7.17400000
H     -5.37100000      9.51700000     -6.78100000
O     -8.45600000      0.54700000     -6.59000000
H     -9.31200000      0.39400000     -6.99000000
H     -8.32100000     -0.20800000     -6.01800000
O     -3.74900000     -3.49400000    -13.87300000
H     -4.43100000     -3.85700000    -13.30800000
H     -4.04300000     -2.60200000    -14.06100000
O     -2.39500000      6.82500000    -14.10700000
H     -2.14100000      6.52500000    -14.98000000
H     -1.94500000      7.66300000    -14.00100000
O     13.54200000      0.93000000      9.25900000
H     13.75200000      1.19800000      8.36400000
H     13.92000000      0.05500000      9.34100000
O     13.27600000     -2.03600000      7.31400000
H     12.83600000     -2.55100000      7.98900000
H     14.03800000     -1.66200000      7.75600000
O      3.97700000    -10.89200000      1.89000000
H      4.53600000    -11.66500000      1.97600000
H      4.37000000    -10.24600000      2.47600000
O     -4.95300000     -7.64900000     -8.72800000
H     -4.74200000     -7.23700000     -7.89000000
H     -4.10400000     -7.80000000     -9.14200000
O     -1.62200000     -4.10800000     10.67500000
H     -0.91800000     -4.75400000     10.61800000
H     -1.17900000     -3.26300000     10.60800000
O     -5.95000000     -0.76400000      9.80700000
H     -5.40200000     -1.35700000      9.29300000
H     -6.56800000     -0.39900000      9.17400000
O      4.93400000     -0.72200000      9.69100000
H      5.36400000      0.02800000      9.28000000
H      4.85000000     -0.47400000     10.61200000
O     -0.99400000      8.86600000      7.10700000
H     -0.20100000      8.44600000      6.77500000
H     -1.60000000      8.14300000      7.26500000
O     -9.70600000     -9.01300000      8.83600000
H     -9.71200000     -9.81800000      8.31900000
H    -10.61800000     -8.72400000      8.84100000
O     -1.20900000     13.25300000      7.67200000
H     -1.68700000     13.56500000      8.44000000
H     -1.22900000     12.29900000      7.74800000
O      3.90400000      2.57600000     -3.17300000
H      4.07500000      3.48800000     -3.40700000
H      3.10500000      2.35100000     -3.65100000
O    -14.50800000    -10.03900000      4.53900000
H    -14.65500000     -9.14700000      4.85300000
H    -15.27700000    -10.52700000      4.83500000
O      9.65200000      9.28400000     11.14600000
H      9.15800000     10.10300000     11.11100000
H      9.85000000      9.16200000     12.07400000
O     15.32200000     -1.14000000      0.78800000
H     14.53800000     -0.86400000      1.26300000
H     15.92700000     -0.40400000      0.87500000
O     15.69800000     -0.45800000     -1.90900000
H     15.31100000     -0.32300000     -1.04400000
H     16.59900000     -0.72700000     -1.72900000
O      9.72400000    -13.80200000      7.02600000
H      9.04700000    -13.19400000      7.32400000
H     10.54700000    -13.39600000      7.29800000
O      7.23000000     -5.67600000      1.24000000
H      8.02800000     -5.21400000      1.49600000
H      6.96800000     -5.26300000      0.41700000
O      6.32000000     14.76000000      6.63100000
H      6.37400000     15.63400000      7.01600000
H      7.03500000     14.27300000      7.04000000
O      3.05800000      1.33800000      7.05100000
H      3.83400000      0.85500000      7.33600000
H      3.25600000      1.60100000      6.15200000
O     -2.03100000      4.61400000     -1.97300000
H     -1.74600000      5.47100000     -2.28800000
H     -1.34100000      4.01300000     -2.25500000
O      6.74200000      2.68900000     -3.71200000
H      6.73500000      2.53200000     -2.76700000
H      5.91600000      2.31700000     -4.02200000
O     -5.27100000      8.08400000     -3.83100000
H     -4.90100000      7.21300000     -3.68800000
H     -4.58400000      8.56300000     -4.29300000
O     -8.19600000     -6.27100000     -3.88000000
H     -8.07900000     -5.55900000     -3.25100000
H     -7.30500000     -6.52000000     -4.12800000
O     13.63400000     -3.43400000      4.73600000
H     13.50900000     -2.81600000      5.45700000
H     14.33300000     -4.01400000      5.03600000
O    -16.09800000      3.61300000      4.76000000
H    -15.60800000      3.36400000      5.54400000
H    -15.46000000      4.07300000      4.21400000
O     -3.02100000      4.49700000     12.79300000
H     -3.88900000      4.47200000     12.38900000
H     -2.43400000      4.15700000     12.11800000
O    -12.15700000      7.52700000     -1.91300000
H    -11.36900000      7.99400000     -2.18900000
H    -11.83000000      6.71900000     -1.51700000
O      3.87600000     16.73500000     -6.51400000
H      2.98900000     16.49300000     -6.24800000
H      4.26100000     17.13300000     -5.73300000
O     -1.46300000    -10.05300000     -2.14500000
H     -2.05900000     -9.52100000     -2.67200000
H     -1.95500000    -10.24600000     -1.34700000
O     -2.39300000      4.56400000     -8.83400000
H     -3.23500000      4.69800000     -8.39900000
H     -2.50400000      3.75000000     -9.32600000
O     -2.14300000    -16.70700000      1.99400000
H     -2.00600000    -16.66600000      2.94000000
H     -2.57200000    -17.55000000      1.85000000
O     12.30700000     -1.55700000     -0.48800000
H     12.76300000     -0.72600000     -0.62300000
H     12.63300000     -1.87600000      0.35300000
O     -7.01300000     -5.43200000      9.76200000
H     -6.80000000     -6.07500000     10.43800000
H     -7.67800000     -5.86200000      9.22400000
O    -12.38000000      1.71900000     -7.50300000
H    -13.22800000      1.39700000     -7.19500000
H    -11.96900000      2.09300000     -6.72400000
O      3.94200000     11.19800000     -1.41000000
H      4.16400000     10.34000000     -1.04800000
H      4.76100000     11.51500000     -1.79300000
O      6.08500000     -2.52000000     -4.13100000
H      6.92700000     -2.07900000     -4.01700000
H      5.46500000     -1.98600000     -3.63300000
O      8.70500000      8.10000000      8.07200000
H      9.62200000      7.90600000      7.87800000
H      8.51400000      7.59200000      8.86000000
O      5.75400000      1.72600000    -15.28500000
H      5.90200000      2.10100000    -14.41600000
H      6.35400000      0.98100000    -15.33000000
O     -2.21800000     -8.50000000      3.01000000
H     -1.43700000     -8.11700000      2.61000000
H     -2.74100000     -8.80500000      2.26800000
O      6.42700000    -12.15300000      1.00500000
H      6.77900000    -12.74900000      1.66600000
H      6.99900000    -11.38700000      1.04300000
O     15.45800000      6.94600000      1.37400000
H     15.92600000      6.11600000      1.28900000
H     16.10100000      7.61000000      1.12500000
O      1.78500000      4.37100000      1.16700000
H      2.72200000      4.25100000      1.01700000
H      1.38300000      3.57200000      0.82500000
O     -7.86800000     11.14800000     -0.79500000
H     -6.93900000     10.93900000     -0.89300000
H     -7.88100000     12.07000000     -0.53800000
O    -12.61300000      5.92100000     -4.03000000
H    -12.60300000      6.61300000     -3.36800000
H    -11.69800000      5.64800000     -4.10500000
O      1.72400000      2.11700000     -4.78700000
H      0.82800000      2.41400000     -4.62700000
H      1.66800000      1.61400000     -5.59900000
O     -0.60000000     -7.64100000     -0.56100000
H     -0.54400000     -6.76800000     -0.95000000
H      0.08200000     -8.14500000     -1.00400000
O     11.71100000     -1.87900000    -12.69400000
H     11.37300000     -2.64000000    -12.22100000
H     11.02600000     -1.21600000    -12.60100000
O     -0.87000000    -16.39800000      7.11900000
H     -0.58100000    -17.26600000      7.40100000
H     -0.83700000    -15.86400000      7.91200000
O      8.93500000     -9.20200000    -10.47500000
H      8.11000000     -9.45200000    -10.89000000
H      9.33400000     -8.58300000    -11.08700000
O     -0.00200000      9.11300000     -1.87300000
H     -0.90700000      8.80200000     -1.90000000
H     -0.00100000      9.79000000     -1.19700000
O     -2.24300000     -7.80300000     15.45700000
H     -2.24500000     -8.06600000     14.53700000
H     -3.12600000     -7.46600000     15.61200000
O     -3.71000000    -17.18400000     -0.58000000
H     -3.46700000    -16.45900000     -1.15500000
H     -3.05500000    -17.16600000      0.11800000
O     10.09800000      5.17200000     -3.25300000
H     10.89200000      5.52600000     -3.65200000
H     10.29000000      5.15200000     -2.31500000
O      9.46900000     -4.16400000      1.45200000
H      9.97200000     -4.12600000      0.63900000
H     10.07500000     -3.84800000      2.12300000
O     10.51400000     -5.82900000    -10.01300000
H     10.41400000     -5.27500000    -10.78700000
H      9.94300000     -5.43000000     -9.35700000
O     10.37300000      9.72600000     -6.67100000
H      9.95100000     10.33800000     -6.06700000
H     10.77600000     10.28600000     -7.33600000
O     -3.16700000     14.58000000     -3.45700000
H     -2.69300000     14.12500000     -2.76000000
H     -3.75900000     13.91900000     -3.81500000
O     -9.86200000     11.25200000     -6.59200000
H    -10.62400000     11.19100000     -6.01600000
H     -9.62300000     10.34300000     -6.77000000
O      2.26800000     14.73100000     -8.21800000
H      1.81200000     15.27100000     -7.57200000
H      1.94500000     15.04300000     -9.06300000
O     10.71100000    -10.07100000      8.61900000
H     10.43300000    -10.35700000      9.48900000
H     10.09100000     -9.38000000      8.38500000
O     15.06500000     -2.24000000     -6.17400000
H     14.97900000     -3.17700000     -6.34900000
H     14.82100000     -2.14400000     -5.25400000
O      3.54300000     -1.38400000     -8.94700000
H      2.88600000     -1.00100000     -9.52800000
H      3.06200000     -1.59600000     -8.14700000
O      8.84700000     -5.50800000     -5.42000000
H      9.23800000     -5.25000000     -4.58500000
H      9.29400000     -6.32200000     -5.65300000
O      1.40300000      0.55200000     -8.32900000
H      0.78700000     -0.17400000     -8.23500000
H      0.96800000      1.16000000     -8.92700000
O      3.53800000     -1.97700000     16.65500000
H      2.81100000     -2.38200000     17.12900000
H      4.30300000     -2.13600000     17.20800000
O     -5.88700000      3.12400000    -13.85300000
H     -6.26700000      3.68400000    -14.52900000
H     -5.23800000      2.59500000    -14.31600000
O     -6.58900000     -6.05000000     14.82600000
H     -7.15100000     -6.82200000     14.76300000
H     -6.19400000     -6.11100000     15.69600000
O     10.34900000      5.43100000     -6.47700000
H      9.49700000      5.43200000     -6.91500000
H     10.92000000      4.93700000     -7.06500000
O     -8.14900000     -2.90900000      9.20300000
H     -7.72400000     -3.63300000      9.66300000
H     -9.04700000     -3.20900000      9.06100000
O     10.24300000     -6.20500000      9.68200000
H      9.78300000     -5.47200000      9.27200000
H      9.94700000     -6.97500000      9.19600000
O     -9.77000000     -6.07600000      2.87800000
H    -10.45000000     -6.59400000      3.30900000
H    -10.18800000     -5.74900000      2.08100000
O     -7.88700000     -7.72400000     -6.77600000
H     -8.52900000     -7.90900000     -7.46200000
H     -8.18400000     -6.90300000     -6.38500000
O     -7.98700000    -10.94200000      2.13300000
H     -7.03600000    -11.00100000      2.22900000
H     -8.32000000    -10.96700000      3.03000000
O      5.97500000     -4.86900000     -1.08500000
H      5.96400000     -5.17400000     -1.99200000
H      5.89100000     -3.91800000     -1.15100000
O      0.20800000      6.29700000     15.89100000
H     -0.12900000      5.41600000     16.05300000
H      0.78000000      6.47700000     16.63800000
O      2.67900000    -11.44500000     13.30400000
H      2.93400000    -10.87000000     14.02600000
H      1.75100000    -11.25700000     13.16500000
O     10.53200000     12.03400000     -4.59400000
H     11.44400000     11.74200000     -4.60200000
H     10.06800000     11.35600000     -4.10200000
O      8.21400000      6.10600000      5.94500000
H      8.73200000      6.84800000      5.63100000
H      8.34500000      6.10700000      6.89300000
O     -5.67400000      3.24100000     -9.52000000
H     -4.83300000      2.80000000     -9.64300000
H     -6.25700000      2.82600000    -10.15600000
O     16.59500000      5.02700000      0.25100000
H     16.96400000      5.35200000     -0.57000000
H     17.18000000      4.31500000      0.51100000
O    -10.53500000      7.56000000    -11.54600000
H    -11.23400000      7.80000000    -10.93700000
H     -9.82300000      8.16800000    -11.34500000
O      8.61700000    -10.25400000      1.02500000
H      9.01800000    -10.60800000      1.81900000
H      9.34000000     -9.83700000      0.55600000
O      6.41200000     -0.21800000     -8.85500000
H      5.47800000     -0.30300000     -9.04900000
H      6.47800000      0.59200000     -8.34900000
O     -2.74600000     13.99300000      9.88700000
H     -2.41000000     13.74900000     10.74900000
H     -3.46200000     13.37800000      9.72600000
O     14.87100000      2.29900000     11.27700000
H     14.21600000      1.95200000     10.67100000
H     15.54700000      1.62300000     11.31200000
O      5.69000000      1.34300000     16.79100000
H      5.45300000      0.77700000     16.05600000
H      5.02800000      2.03400000     16.78500000
O     15.51800000      7.15700000      5.19700000
H     16.06500000      7.33400000      5.96200000
H     15.93000000      7.65100000      4.48800000
O      5.71700000      3.88100000    -11.97700000
H      5.41800000      4.15600000    -12.84400000
H      5.04400000      4.20400000    -11.37800000
O     -7.55900000     11.26900000      9.72300000
H     -7.02100000     10.81200000     10.36900000
H     -8.35400000     10.74000000      9.65600000
O     -7.39700000      6.29300000     -6.51400000
H     -7.61600000      7.09500000     -6.03800000
H     -7.80300000      5.59300000     -6.00200000
O      6.94100000      9.33200000      6.50500000
H      7.63300000      8.90800000      7.01200000
H      7.08000000     10.26900000      6.64600000
O     -3.66300000     -8.74400000    -13.26200000
H     -3.54900000     -9.02500000    -12.35500000
H     -4.10700000     -7.89800000    -13.19700000
O      3.00100000     14.29100000     -1.43500000
H      3.86200000     13.90100000     -1.58600000
H      2.82500000     14.13100000     -0.50800000
O     -2.81000000     -7.79900000    -15.50100000
H     -3.47000000     -7.13200000    -15.69000000
H     -3.07100000     -8.16200000    -14.65500000
O     -2.28400000     -4.88000000    -17.06300000
H     -2.30400000     -4.00300000    -16.68000000
H     -1.35700000     -5.11900000    -17.06700000
O     -4.13300000      2.57400000      8.76400000
H     -3.54500000      3.19200000      9.19700000
H     -3.62200000      2.22900000      8.03200000
O    -12.91600000      9.64200000      5.00300000
H    -12.28800000      9.96800000      4.35800000
H    -13.75300000     10.02300000      4.73600000
O     -7.37500000    -12.68600000      9.56900000
H     -7.74000000    -13.34200000     10.16300000
H     -6.72900000    -13.16700000      9.05100000
O     -5.70600000     -6.75400000      7.15800000
H     -6.49100000     -6.33700000      7.51300000
H     -5.11300000     -6.02700000      6.96900000
O     -6.10600000     -2.19900000     -0.61600000
H     -6.21400000     -1.43000000     -1.17500000
H     -6.05700000     -1.84500000      0.27200000
O      1.05700000      5.00900000     -3.37100000
H      0.66800000      4.58400000     -4.13500000
H      1.92000000      5.29700000     -3.67000000
O    -15.04400000      2.68500000      6.86700000
H    -14.17600000      2.98800000      7.13400000
H    -15.13200000      1.82300000      7.27400000
O     -7.81800000     13.23300000     -4.91000000
H     -8.39800000     12.47300000     -4.86000000
H     -8.12400000     13.71800000     -5.67700000
O      1.38000000     12.22700000     -4.60400000
H      1.45600000     11.89500000     -3.71000000
H      0.63700000     12.83000000     -4.57400000
O     13.76200000    -11.34500000     -1.27400000
H     14.30200000    -10.91700000     -1.93900000
H     12.86700000    -11.26300000     -1.60200000
O    -14.18900000      8.68500000     -0.16300000
H    -14.34300000      7.91900000      0.39000000
H    -13.29900000      8.56600000     -0.49400000
O      3.68700000      9.21100000      8.98300000
H      3.13900000      9.98100000      8.82900000
H      4.11000000      9.38200000      9.82500000
O    -12.99000000      3.30700000     -9.68000000
H    -12.59300000      2.67500000     -9.08100000
H    -12.38200000      3.35200000    -10.41800000
O      6.90500000      7.31500000    -13.07500000
H      6.82700000      8.26800000    -13.04600000
H      7.80900000      7.15700000    -13.34800000
O      5.66600000     11.87100000      7.67700000
H      6.37900000     12.50700000      7.61900000
H      5.49500000     11.78700000      8.61500000
O     -2.14200000     -1.19900000     -5.32200000
H     -3.04100000     -1.05100000     -5.02900000
H     -1.79300000     -1.84300000     -4.70600000
O      0.79500000     15.19000000     10.14300000
H      1.36200000     15.13900000      9.37400000
H      0.49600000     14.29100000     10.28100000
O      6.68900000     -9.72400000    -11.77700000
H      6.14700000    -10.32400000    -12.29000000
H      6.38700000     -8.85200000    -12.03000000
O     13.66400000     -5.79400000    -10.19400000
H     12.75300000     -6.08700000    -10.19600000
H     14.09900000     -6.36900000     -9.56400000
O      4.06600000     -7.81200000     11.77600000
H      3.91300000     -8.15800000     10.89600000
H      4.16400000     -6.86800000     11.64900000
O     -7.23000000     -5.92900000      3.79400000
H     -8.14700000     -5.96300000      3.52100000
H     -7.22800000     -5.34800000      4.55500000
O     -0.99700000     -7.58000000      9.36500000
H     -1.67000000     -6.95500000      9.09800000
H     -0.39400000     -7.06700000      9.90400000
O     -7.83900000    -11.76900000     -8.02600000
H     -7.05300000    -11.22300000     -7.99900000
H     -7.50800000    -12.65800000     -8.15100000
O     10.44000000     -3.42400000     -0.93900000
H     11.04900000     -2.69500000     -0.82600000
H      9.69200000     -3.04300000     -1.40000000
O     13.33500000      5.54400000      2.21300000
H     14.19800000      5.95100000      2.14000000
H     12.72300000      6.28000000      2.21300000
O      4.13000000      7.90000000      3.09500000
H      3.60600000      7.86900000      2.29500000
H      3.62800000      8.46000000      3.68800000
O      8.12600000    -11.56200000      7.99200000
H      8.46400000    -11.93600000      8.80600000
H      7.21500000    -11.34200000      8.19000000
O      4.83300000      1.94300000      1.63800000
H      5.31100000      2.66800000      2.04200000
H      4.38500000      2.33800000      0.89100000
O     -2.67800000    -10.44400000     12.31200000
H     -3.06700000    -11.09200000     12.89900000
H     -2.70500000    -10.85700000     11.44800000
O     -1.94000000    -13.38100000      3.24000000
H     -1.49000000    -14.15400000      3.58000000
H     -1.32100000    -12.66400000      3.37700000
O      5.65300000     -0.55500000      0.87900000
H      5.47100000      0.32800000      1.19900000
H      5.91500000     -1.04300000      1.66000000
O     -8.79500000      7.57900000      8.52900000
H     -9.23800000      7.38300000      7.70400000
H     -9.05300000      8.47800000      8.73300000
O      0.10900000    -10.27200000     12.98300000
H     -0.81100000    -10.01200000     12.93500000
H      0.59000000     -9.44600000     13.03100000
O     -3.54500000     -8.46500000     10.13100000
H     -2.58900000     -8.49600000     10.11200000
H     -3.78000000     -8.84800000     10.97700000
O     11.35700000     -0.40700000      5.95500000
H     11.76000000      0.24900000      5.38600000
H     12.09600000     -0.84600000      6.37600000
O      6.16900000     -5.00300000     14.40500000
H      6.27100000     -4.71500000     15.31200000
H      5.94700000     -4.20600000     13.92300000
O      6.03700000     -4.25600000    -17.24700000
H      6.74400000     -4.89800000    -17.30500000
H      5.96700000     -4.06000000    -16.31300000
O      8.17100000      2.75000000      2.06700000
H      7.83100000      3.54500000      2.47800000
H      9.10700000      2.75700000      2.26900000
O     -0.33800000     -5.30000000     -2.18900000
H     -0.49900000     -4.39600000     -2.45800000
H      0.53000000     -5.50300000     -2.53900000
O    -16.38800000      6.10700000     -2.72400000
H    -17.34000000      6.09500000     -2.62300000
H    -16.24700000      6.33400000     -3.64300000
O     -7.90400000      4.46200000     -0.31600000
H     -8.10000000      4.29900000      0.60600000
H     -7.58300000      5.36400000     -0.33800000
O     -1.63100000    -10.53500000      5.10600000
H     -1.94600000     -9.75600000      4.64700000
H     -0.76000000    -10.69200000      4.74200000
O    -11.35700000    -11.42900000     -9.19400000
H    -11.34100000    -11.64000000     -8.26000000
H    -10.88400000    -10.60000000     -9.26000000
O     11.96900000      0.84100000    -10.74500000
H     11.95200000      0.87500000     -9.78800000
H     11.22200000      1.37400000    -11.01600000
O     -1.74200000      9.05200000    -12.02900000
H     -2.44700000      8.95800000    -11.38800000
H     -1.60500000      9.99700000    -12.09800000
O      1.76200000    -16.53000000     -3.20500000
H      1.18300000    -16.96700000     -3.83000000
H      2.21000000    -15.86000000     -3.72100000
O      4.58500000    -10.37100000     -4.12800000
H      4.72200000     -9.42500000     -4.18700000
H      4.46100000    -10.53700000     -3.19400000
O    -10.19000000      2.02400000      0.17700000
H    -11.06500000      1.73000000     -0.07400000
H     -9.77800000      1.25100000      0.56300000
O     14.91800000     -1.46600000      9.30300000
H     15.16200000     -2.38200000      9.43300000
H     15.36900000     -0.99600000     10.00500000
O     -3.20500000      0.64600000      6.99000000
H     -3.13200000      0.36200000      6.07900000
H     -2.99300000     -0.13400000      7.50300000
O      5.75700000    -10.81200000      4.90600000
H      5.69900000    -11.75900000      5.03000000
H      6.69400000    -10.62100000      4.94900000
O    -12.58600000     -1.54800000      7.79400000
H    -13.53700000     -1.61700000      7.71100000
H    -12.43200000     -0.63100000      8.02300000
O     -0.91100000      8.91500000    -15.38100000
H     -0.26700000      9.61900000    -15.46100000
H     -0.49400000      8.16000000    -15.79500000
O     -3.66700000    -12.61100000      5.13400000
H     -3.11900000    -11.92200000      5.51000000
H     -3.12500000    -13.00000000      4.44700000
O     -3.02300000     -5.67700000     -2.75600000
H     -2.16300000     -5.84900000     -2.37400000
H     -3.48700000     -5.17500000     -2.08600000
O     -9.32600000      1.48700000      7.63600000
H     -8.38200000      1.52600000      7.47800000
H     -9.41500000      0.93100000      8.41000000
O     -2.57700000     12.97500000     -0.69300000
H     -2.14700000     13.69600000     -0.23400000
H     -2.06000000     12.20200000     -0.46500000
O     -8.49200000     -5.36400000    -13.71000000
H     -8.99200000     -4.58500000    -13.95700000
H     -8.76700000     -5.55000000    -12.81300000
O      9.46100000      9.83300000     -3.53000000
H     10.02300000      9.36900000     -2.90900000
H      9.16500000      9.15500000     -4.13700000
O     13.07700000      4.19100000     -9.72500000
H     13.33800000      3.45000000     -9.17800000
H     12.12800000      4.24900000     -9.61300000
O      5.86700000     -3.36300000     -6.83500000
H      5.82100000     -2.98100000     -5.95900000
H      6.72900000     -3.10900000     -7.16300000
O      2.96700000      2.52500000      4.51200000
H      3.28400000      3.32800000      4.92500000
H      2.36900000      2.82600000      3.82800000
O      9.75700000      0.68600000     -1.73700000
H      8.89000000      0.29200000     -1.83400000
H      9.93600000      0.64200000     -0.79800000
O    -11.30100000     -5.17100000      0.86500000
H    -11.08000000     -5.84300000      0.22000000
H    -12.21400000     -4.95100000      0.67900000
O     -4.90400000      5.47400000     -7.64600000
H     -5.38000000      6.20600000     -7.25400000
H     -5.50200000      4.73100000     -7.57000000
O    -12.60100000      8.55900000     -7.01500000
H    -11.76700000      8.25800000     -6.65500000
H    -13.17900000      8.63000000     -6.25500000
O      0.51000000     -5.32700000    -17.17300000
H      1.27300000     -4.99500000    -16.70000000
H      0.62200000     -6.27700000    -17.17100000
O     -2.40400000     -5.51800000      3.47600000
H     -1.60200000     -5.43500000      2.96100000
H     -2.52400000     -6.46200000      3.58200000
O      2.29600000     -6.30600000      1.82800000
H      2.55800000     -6.16200000      0.91800000
H      2.95000000     -5.83400000      2.34300000
O      7.66000000      5.24300000     -4.23000000
H      7.17800000      4.42200000     -4.32200000
H      8.42300000      5.01500000     -3.69800000
O      4.76400000     -7.64200000     -4.53700000
H      4.05900000     -7.14000000     -4.12800000
H      5.30600000     -6.98500000     -4.97200000
O     -4.46800000      3.34600000     -1.17000000
H     -4.79300000      3.24400000     -2.06400000
H     -3.52000000      3.23800000     -1.24500000
O      9.21400000    -12.69800000     -7.52500000
H      9.81300000    -13.43500000     -7.39700000
H      8.36600000    -13.02500000     -7.22600000
O      8.12700000     -2.27100000     -7.38300000
H      8.05900000     -1.36200000     -7.67700000
H      8.98000000     -2.32000000     -6.95300000
O     -1.57300000      5.99700000    -16.51600000
H     -2.14900000      5.64700000    -17.19600000
H     -0.87900000      5.34300000    -16.43000000
O      1.35900000     16.31200000     -6.08600000
H      0.90800000     17.12900000     -6.30200000
H      0.65400000     15.69100000     -5.90200000
O     -3.88800000     -6.17200000     -6.55300000
H     -3.62700000     -7.06700000     -6.33700000
H     -3.06600000     -5.72400000     -6.75000000
O     10.17300000      5.86600000     -0.52000000
H     10.23900000      5.54100000      0.37800000
H      9.24000000      6.04100000     -0.64200000
O     -0.89000000      4.08500000     16.67400000
H     -0.74000000      3.37400000     16.05100000
H     -1.81700000      4.01300000     16.90200000
O     -5.18700000      6.01800000      6.34300000
H     -5.70700000      5.67500000      7.07000000
H     -5.28100000      5.36400000      5.65100000
O      7.30700000      1.67900000    -11.35500000
H      7.68900000      1.99600000    -10.53600000
H      6.65400000      2.33900000    -11.58600000
O     -0.60100000     -5.31700000     14.73700000
H     -1.35000000     -4.76300000     14.51800000
H     -0.62000000     -6.01500000     14.08200000
O     -8.13300000    -13.81300000     -5.46600000
H     -7.22200000    -14.04900000     -5.64100000
H     -8.61700000    -14.63200000     -5.57600000
O     14.22500000     -3.75200000     -0.06000000
H     14.96900000     -3.15700000     -0.15500000
H     14.44900000     -4.29700000      0.69500000
O      6.80000000     16.50600000     -2.10600000
H      6.98100000     15.69600000     -2.58300000
H      6.14300000     16.95500000     -2.63800000
O     10.91700000    -11.07000000     -2.11800000
H     10.71000000    -10.93000000     -3.04200000
H     10.23100000    -11.66000000     -1.80600000
O      7.51200000     14.71500000     -4.34500000
H      8.31800000     14.29200000     -4.64000000
H      7.07300000     14.98400000     -5.15300000
O     -7.27400000     -3.50800000     13.59300000
H     -6.84500000     -3.34100000     12.75400000
H     -6.81900000     -4.27200000     13.94800000
O      9.56100000      1.77900000     -4.90400000
H      9.33900000      2.66700000     -4.62300000
H     10.05700000      1.90100000     -5.71400000
O     -7.86200000      7.22600000      4.51700000
H     -7.27000000      7.80300000      4.99900000
H     -8.56900000      7.03800000      5.13400000
O      4.76700000      3.18500000     12.85600000
H      5.50200000      3.71800000     12.55300000
H      4.86600000      2.35400000     12.39100000
O      3.56700000     -2.37900000    -12.31600000
H      4.36600000     -1.88100000    -12.49100000
H      2.92900000     -1.71900000    -12.04300000
O      5.44000000      7.47900000     -5.40100000
H      5.66200000      8.28800000     -5.86400000
H      6.18200000      7.32700000     -4.81600000
O      6.18900000    -12.74700000     -4.10100000
H      5.80000000    -11.88600000     -3.94600000
H      6.85800000    -12.83300000     -3.42200000
O     -1.61100000    -14.24500000     -9.70400000
H     -1.65800000    -13.64100000    -10.44500000
H     -2.18500000    -14.97000000     -9.95000000
O     -0.60000000      1.20400000    -16.07500000
H     -1.08900000      0.65400000    -16.68700000
H      0.17200000      0.68400000    -15.85100000
O      2.07900000    -13.70300000      3.74200000
H      2.76400000    -14.06000000      3.17600000
H      1.62000000    -14.47300000      4.07700000
O     -2.33000000      0.66100000     10.38400000
H     -3.03700000      1.23700000     10.09400000
H     -2.48800000     -0.16300000      9.92200000
O     -6.01300000      5.14200000    -11.90400000
H     -5.87800000      4.37500000    -12.46100000
H     -5.69100000      4.87300000    -11.04300000
O     -4.31800000      8.16600000      3.99000000
H     -4.25900000      7.29000000      4.37200000
H     -4.04900000      8.75400000      4.69600000
O    -13.42000000     11.68100000      1.03300000
H    -14.37400000     11.73600000      0.97900000
H    -13.23900000     10.74600000      1.12400000
O     -8.19600000      6.73100000     14.06500000
H     -8.39700000      7.28400000     13.30900000
H     -7.31200000      6.99200000     14.32400000
O     -9.03600000     14.34600000      3.49200000
H     -8.49400000     14.77300000      2.82800000
H     -9.70200000     14.99800000      3.71200000
O     -0.91800000     14.82100000      3.11600000
H     -0.97600000     14.09300000      3.73400000
H     -0.62100000     15.56100000      3.64500000
O    -12.40100000     -0.04600000     -4.53100000
H    -12.60200000     -0.97500000     -4.64000000
H    -11.58200000     -0.03400000     -4.03600000
O     -0.33500000      0.13900000    -12.99600000
H     -0.27000000      1.09400000    -12.99700000
H     -1.13900000     -0.04600000    -12.51000000
O     -5.30000000    -13.26800000     -4.03700000
H     -4.95000000    -13.02300000     -3.18000000
H     -5.24300000    -12.46600000     -4.55700000
O     14.71600000     -3.31100000     -9.36000000
H     14.49700000     -2.51400000     -9.84300000
H     14.15600000     -3.98500000     -9.74400000
O    -14.43900000     -2.94900000      9.75800000
H    -14.40500000     -3.65200000     10.40700000
H    -14.06800000     -2.19000000     10.20900000
O      6.67300000     10.16700000    -10.85300000
H      6.64600000     10.19400000    -11.81000000
H      7.58600000     10.35400000    -10.63400000
O     -7.87300000      8.57600000     -4.63700000
H     -7.59400000      9.25600000     -5.25000000
H     -7.06500000      8.29400000     -4.20900000
O     -5.30200000      1.18400000     11.57700000
H     -4.48600000      0.87800000     11.97400000
H     -5.54900000      0.48500000     10.97100000
O     -5.58800000     -0.78200000    -11.76600000
H     -6.16200000     -0.52300000    -11.04500000
H     -6.18300000     -1.12600000    -12.43300000
O      9.03100000     -4.84100000     -7.99600000
H      8.73900000     -5.12600000     -7.13100000
H      8.58800000     -4.00400000     -8.13600000
O     -7.31600000      5.26700000    -15.59300000
H     -6.52900000      5.77300000    -15.38900000
H     -7.91700000      5.45900000    -14.87300000
O    -11.34700000     13.78600000     -4.40700000
H    -11.19900000     13.92000000     -3.47000000
H    -11.49000000     12.84400000     -4.49400000
O    -13.54400000     10.61600000      7.39500000
H    -13.06300000     10.14000000      6.71900000
H    -12.86500000     11.03700000      7.92200000
O     -8.93000000     10.00300000      1.49300000
H     -8.67700000     10.46900000      0.69600000
H     -8.13900000      9.53300000      1.75700000
O    -15.34900000     -1.34000000      7.39200000
H    -15.32700000     -0.86000000      8.22000000
H    -16.15900000     -1.05400000      6.97000000
O      0.63100000      5.71700000     13.30300000
H      0.65000000      6.04200000     14.20400000
H      1.21600000      4.95900000     13.31000000
O     -5.65400000     -2.62900000     11.67800000
H     -6.08600000     -1.88100000     11.26500000
H     -4.82000000     -2.28000000     11.99100000
O      2.61800000     -7.84000000    -12.63700000
H      3.13800000     -7.58800000    -11.87400000
H      1.90100000     -7.20700000    -12.65900000
O     -5.75800000    -12.13600000      3.33800000
H     -5.05300000    -11.88100000      3.93300000
H     -6.53600000    -12.17900000      3.89400000
O      4.92700000      0.34100000      3.89800000
H      4.75400000      0.98400000      3.21000000
H      4.07900000     -0.07500000      4.05400000
O     12.83700000      4.12200000     -5.09200000
H     13.09700000      3.78800000     -4.23400000
H     12.23100000      3.46400000     -5.43200000
O      7.40600000     10.45300000      0.34100000
H      7.15000000     11.32500000      0.04200000
H      6.83900000     10.28100000      1.09300000
O      4.07000000      3.50500000     -0.52500000
H      4.23900000      2.96800000     -1.29900000
H      4.39100000      4.37500000     -0.76100000
O      0.30900000      3.46500000      5.42300000
H     -0.04500000      4.30900000      5.14300000
H     -0.36500000      2.83000000      5.17700000
O      8.83700000     -0.65400000    -10.23800000
H      7.89900000     -0.51900000    -10.10100000
H      8.94400000     -0.63800000    -11.18900000
O      9.76700000      4.29000000      4.60500000
H      9.23600000      4.96700000      5.02600000
H      9.52200000      3.48100000      5.05300000
O      5.07800000    -10.11200000     -1.59600000
H      5.62100000     -9.41900000     -1.21900000
H      4.90600000    -10.70600000     -0.86600000
O      0.67000000      9.69400000      9.45000000
H     -0.12800000      9.53800000      8.94600000
H      1.24400000      8.96300000      9.22300000
O     12.56000000    -10.59000000      3.63700000
H     13.49700000    -10.66700000      3.46000000
H     12.24400000     -9.96400000      2.98600000
O     -1.61600000     11.57500000    -13.51100000
H     -1.51000000     12.47400000    -13.20300000
H     -2.48700000     11.55800000    -13.90700000
O      2.31600000      3.43900000     14.47700000
H      2.73700000      3.23400000     15.31200000
H      3.03700000      3.46800000     13.84700000
O      8.41000000      7.73100000     -5.27400000
H      8.29400000      7.44000000     -6.17900000
H      8.46600000      6.92200000     -4.76700000
O    -11.80100000    -11.28500000      5.18300000
H    -11.06600000    -11.87800000      5.02600000
H    -12.09200000    -11.02900000      4.30800000
O      2.51200000      8.95100000     13.61300000
H      1.72400000      8.93000000     13.07000000
H      3.22900000      8.78400000     13.00100000
O     -5.00100000     -9.06000000      1.38300000
H     -5.29700000     -8.63500000      0.57800000
H     -4.06900000     -9.22500000      1.23900000
O     -1.26900000     -4.43500000    -13.11400000
H     -0.78100000     -3.64900000    -13.35900000
H     -2.17600000     -4.23400000    -13.34300000
O      1.16100000     -9.05600000     -2.10200000
H      0.25000000     -9.26500000     -2.30500000
H      1.40900000     -9.69200000     -1.43100000
O      1.79500000    -16.72400000      1.69700000
H      0.99300000    -17.01100000      2.13300000
H      1.71200000    -17.05300000      0.80200000
O     10.83700000      3.26400000    -12.38400000
H     10.75600000      3.66100000    -11.51600000
H     10.13900000      3.66900000    -12.89900000
O    -10.91900000      2.17700000     -5.06800000
H    -10.54700000      2.16400000     -4.18600000
H    -11.51900000      1.43200000     -5.08600000
O     10.92100000     -8.22500000     -8.65100000
H     10.23100000     -8.87900000     -8.75800000
H     10.62000000     -7.47300000     -9.16100000
O      2.65100000    -13.71600000     11.63700000
H      2.71400000    -13.14800000     10.86900000
H      2.74100000    -13.12200000     12.38300000
O     -3.18000000     -3.17100000      4.70800000
H     -2.97700000     -3.79300000      4.00900000
H     -3.16500000     -3.69600000      5.50800000
O      2.87100000     -1.22400000      5.06700000
H      2.65400000     -2.11600000      5.33800000
H      2.04100000     -0.75000000      5.11400000
O     13.98500000      9.25800000      0.10500000
H     14.32800000      8.38800000     -0.09900000
H     14.06800000      9.74700000     -0.71400000
O     -6.57200000      8.75300000      2.42900000
H     -5.70000000      8.73800000      2.82300000
H     -7.10800000      8.21600000      3.01300000
O      5.19200000      7.21300000      8.46200000
H      4.51900000      7.82600000      8.75600000
H      5.90200000      7.77000000      8.14300000
O      3.05200000    -13.28500000      6.16000000
H      3.09500000    -12.39300000      6.50500000
H      2.68000000    -13.18600000      5.28400000
O    -11.61900000     10.45400000      2.74500000
H    -10.81200000     10.20800000      2.29200000
H    -11.73000000     11.38400000      2.54600000
O     -1.39000000     -3.45700000     -3.81400000
H     -2.10800000     -3.93700000     -3.40100000
H     -1.07900000     -4.04000000     -4.50600000
O     -3.38800000     11.06400000     11.25500000
H     -2.69400000     10.42900000     11.43400000
H     -3.15200000     11.83100000     11.77600000
O     13.47900000      7.79400000     -2.54900000
H     13.64500000      6.90700000     -2.23100000
H     13.06400000      7.66900000     -3.40300000
O      3.84100000    -14.42900000    -10.49000000
H      2.94800000    -14.10600000    -10.60400000
H      4.06300000    -14.20800000     -9.58600000
O     -4.88000000    -13.92300000      7.44100000
H     -4.77300000    -14.84400000      7.20300000
H     -4.75000000    -13.44700000      6.62000000
O      5.39100000     -4.29000000     10.49300000
H      6.19300000     -4.79600000     10.62500000
H      5.15500000     -4.44900000      9.57900000
O    -16.69600000     -2.80000000     -3.99100000
H    -16.78500000     -1.97200000     -4.46300000
H    -17.36600000     -2.75900000     -3.30900000
O     -3.02300000     -2.18200000     12.29600000
H     -2.65700000     -2.91200000     11.79700000
H     -2.28500000     -1.84700000     12.80600000
O      8.91200000     -4.89800000      4.69300000
H      9.16800000     -5.79000000      4.45900000
H      9.67400000     -4.36300000      4.46900000
O      3.58700000      6.32900000    -11.63900000
H      3.39900000      6.83200000    -12.43200000
H      4.28500000      6.82000000    -11.20400000
O    -13.54700000    -10.84600000      2.10600000
H    -13.28000000     -9.99900000      1.74900000
H    -13.98300000    -10.63300000      2.93100000
O      1.48700000     -9.22900000      3.05900000
H      2.35100000     -9.25400000      3.47100000
H      1.60500000     -8.67000000      2.29000000
O    -13.50400000     -3.92200000      4.58600000
H    -12.57600000     -3.71700000      4.47800000
H    -13.75400000     -4.34100000      3.76200000
O      7.11700000    -14.30100000      2.44900000
H      7.97400000    -14.21100000      2.86700000
H      7.14300000    -15.16100000      2.03000000
O      6.38400000      5.28600000     -8.03300000
H      7.02300000      5.99700000     -8.07800000
H      5.57600000      5.66800000     -8.37700000
O     -3.55800000      9.31400000     -9.67100000
H     -4.08900000      8.68700000    -10.16100000
H     -4.16400000      9.70100000     -9.03900000
O     -2.94100000     -2.18900000    -17.19400000
H     -2.62300000     -1.35300000    -17.53500000
H     -3.64700000     -1.95000000    -16.59300000
O     10.52800000     -8.89000000     -0.35000000
H     10.80700000     -9.64800000     -0.86400000
H     10.07000000     -8.33000000     -0.97700000
O      0.66500000     -1.42400000    -16.81500000
H      0.56000000     -1.54800000    -17.75800000
H      1.54100000     -1.76000000    -16.62500000
O      9.29500000      4.37000000      8.50700000
H      9.90300000      4.73600000      7.86500000
H      9.75900000      3.62000000      8.87700000
O     -4.10900000      9.81000000      0.25300000
H     -3.22500000      9.79300000      0.61900000
H     -4.43000000      8.91400000      0.35700000
O     13.22400000      0.96700000     -4.79800000
H     12.76600000      0.79000000     -5.62100000
H     13.50300000      0.10500000     -4.49000000
O      5.80700000     12.95100000    -10.50300000
H      6.12500000     12.30500000     -9.87300000
H      5.27800000     12.44500000    -11.12000000
O     -0.24600000    -13.54600000     -1.58800000
H     -0.28100000    -13.81200000     -2.50700000
H      0.68200000    -13.37700000     -1.42300000
O      3.82300000    -14.07000000     -4.54200000
H      4.02900000    -14.85300000     -5.05300000
H      4.52100000    -13.45200000     -4.76000000
O     -0.34100000     -7.33500000      5.42200000
H     -1.24400000     -7.64300000      5.49600000
H     -0.08100000     -7.57000000      4.53200000
O     -5.55900000     -8.93800000     -5.23700000
H     -5.58400000     -9.81500000     -5.61800000
H     -5.99200000     -8.38300000     -5.88600000
O     -3.78400000     -0.99700000     -7.69100000
H     -3.44200000     -0.12500000     -7.88800000
H     -3.52100000     -1.15900000     -6.78500000
O     -4.71400000     -0.58600000     -4.35900000
H     -5.32600000     -1.32000000     -4.30600000
H     -5.14300000      0.12000000     -3.87500000
O     -0.42800000     -1.64800000     -7.38400000
H     -0.91000000     -1.23400000     -6.66800000
H      0.44300000     -1.81400000     -7.02300000
O     -8.10800000      3.42900000     -6.65200000
H     -8.16300000      2.57100000     -7.07300000
H     -8.36800000      4.04800000     -7.33400000
O     11.28300000      8.60100000      9.09900000
H     10.70400000      8.86200000      9.81500000
H     11.70900000      7.80400000      9.41400000
O     16.18500000     -5.82000000     -1.28200000
H     15.24100000     -5.92300000     -1.40500000
H     16.26500000     -5.18700000     -0.56800000
O     11.36100000     -3.05100000      9.15100000
H     10.45800000     -3.10700000      8.83900000
H     11.29800000     -2.58300000      9.98400000
O      4.71900000     -0.17100000     -5.85600000
H      4.40700000      0.47000000     -6.49400000
H      5.59700000     -0.40200000     -6.15800000
O    -14.39800000      1.57900000     -5.33300000
H    -15.20600000      1.21500000     -5.69500000
H    -13.92500000      0.81900000     -4.99300000
O      0.02000000    -11.84300000     10.73100000
H      0.29400000    -11.38300000      9.93800000
H      0.29600000    -11.27100000     11.44700000
O     -0.04000000     -2.04500000      9.57400000
H      0.18100000     -1.55000000      8.78500000
H      0.71100000     -1.91700000     10.15400000
O      5.55700000     16.57600000      0.56200000
H      5.57800000     15.70700000      0.96300000
H      5.78900000     16.42300000     -0.35400000
O     -5.49500000    -10.39600000     -8.40000000
H     -4.95600000    -10.70700000     -9.12800000
H     -5.57300000     -9.45300000     -8.54500000
O     -3.41300000     -5.88600000      8.86700000
H     -3.94500000     -6.61200000      9.19200000
H     -3.37300000     -5.27100000      9.60000000
O      0.50300000     12.75900000     -7.54300000
H      0.42500000     12.48300000     -6.62900000
H      1.28000000     13.31800000     -7.55800000
O     17.77300000     -3.70800000     -3.54900000
H     18.70600000     -3.66400000     -3.34000000
H     17.33200000     -3.54000000     -2.71600000
O     -7.49300000     -1.05900000     14.92200000
H     -6.58900000     -0.75600000     15.00200000
H     -7.42100000     -2.01100000     14.84600000
O      2.49900000     -1.74600000     -6.31000000
H      2.52300000     -2.49500000     -5.71500000
H      3.09900000     -1.11100000     -5.92100000
O     -2.38200000     -9.28500000      0.47000000
H     -1.71600000     -9.96300000      0.58600000
H     -1.91600000     -8.56000000      0.05400000
O      0.00200000     11.82400000    -10.60600000
H     -0.86300000     12.22900000    -10.66800000
H      0.23400000     11.89500000     -9.68100000
O     12.37800000     -2.82100000     12.99500000
H     12.28900000     -3.72000000     12.68000000
H     11.75200000     -2.32100000     12.47100000
O    -16.36600000     -3.42400000      3.36500000
H    -15.90500000     -2.85000000      2.75300000
H    -17.07700000     -3.80300000      2.84900000
O     -5.67600000     -4.13100000    -11.85900000
H     -6.08400000     -4.59900000    -11.13100000
H     -5.16100000     -3.44100000    -11.44100000
O     11.72700000     11.69200000      2.06500000
H     11.08000000     10.98800000      2.01200000
H     12.38000000     11.37100000      2.68800000
O      7.14300000    -16.81400000     -1.34400000
H      6.21700000    -16.71700000     -1.56600000
H      7.60900000    -16.50900000     -2.12300000
O     -7.13300000     11.76000000      6.80300000
H     -7.49600000     11.68000000      7.68500000
H     -7.60900000     11.10800000      6.28800000
O      7.89600000    -12.36100000     -2.10400000
H      7.22500000    -12.38900000     -1.42200000
H      8.63300000    -12.84800000     -1.73500000
O    -15.38600000     -0.00700000     -7.47700000
H    -14.88000000     -0.47400000     -8.14300000
H    -16.17700000     -0.53400000     -7.36300000
O      1.71300000     -0.35100000     12.92900000
H      1.93100000     -1.00500000     12.26500000
H      1.22000000      0.31800000     12.45300000
O      5.90600000      4.49500000      2.42600000
H      6.16200000      5.30000000      1.97600000
H      5.51200000      4.79400000      3.24600000
O     -8.78500000     -1.77500000     -4.68300000
H     -9.07100000     -2.59300000     -5.09100000
H     -7.99400000     -2.01300000     -4.19900000
O      3.88700000    -14.26600000     -7.61200000
H      3.33700000    -15.03600000     -7.46900000
H      3.29300000    -13.52400000     -7.50700000
O      8.22000000     -2.19800000     -1.86300000
H      7.34900000     -2.11900000     -1.47400000
H      8.20500000     -1.59800000     -2.60900000
O     -5.36800000     10.68100000     -1.94200000
H     -4.90300000     10.38900000     -1.15800000
H     -5.62200000      9.87200000     -2.38600000
O      2.14600000     -5.55100000     14.69400000
H      1.21400000     -5.37300000     14.81700000
H      2.55300000     -4.68500000     14.65900000
O      1.27200000      2.19300000    -10.76000000
H      0.91400000      2.55100000    -11.57200000
H      1.72900000      2.93000000    -10.35500000
O      2.12100000     -4.36700000    -15.04600000
H      1.92100000     -3.48000000    -14.74700000
H      3.06800000     -4.45000000    -14.93200000
O     -4.79700000     16.64300000     -4.07200000
H     -5.57300000     16.10000000     -3.93700000
H     -4.06500000     16.08100000     -3.81900000
O     -8.71500000      3.71200000      2.13100000
H     -9.62700000      3.48000000      1.95300000
H     -8.52400000      3.30200000      2.97400000
O     12.61800000     -6.64100000     -0.16900000
H     12.60700000     -6.19400000      0.67700000
H     12.04500000     -7.39800000     -0.04800000
O     -9.00900000     -0.15600000      9.95100000
H     -8.62700000     -1.01500000      9.77400000
H     -8.99700000     -0.08000000     10.90500000
O     -2.71300000    -15.17700000     -2.06600000
H     -1.94300000    -14.77600000     -1.66300000
H     -3.43600000    -14.59600000     -1.83100000
O     16.94400000      1.13300000      1.18100000
H     17.44000000      1.92100000      1.40500000
H     17.38100000      0.78900000      0.40200000
O     17.78300000     -1.60800000     -5.27100000
H     16.91000000     -1.50900000     -5.65200000
H     17.62000000     -1.84500000     -4.35800000
O      4.31800000    -13.86900000     -0.14500000
H      3.95300000    -14.16100000      0.69000000
H      5.15000000    -13.45600000      0.08800000
O     -0.37300000    -14.33000000      9.45700000
H      0.49500000    -14.70100000      9.29900000
H     -0.20200000    -13.43500000      9.75100000
O    -12.25500000      2.46900000      7.57800000
H    -12.21700000      1.84600000      8.30400000
H    -11.39800000      2.89600000      7.58400000
O     -3.36200000    -17.30500000     -3.91400000
H     -3.22400000    -16.53800000     -3.35800000
H     -4.18900000    -17.13000000     -4.36300000
O      0.10900000     -3.27700000      6.38100000
H     -0.50600000     -3.95100000      6.67100000
H     -0.44000000     -2.51500000      6.19700000
O     -7.37900000     -3.49800000      6.55800000
H     -7.55300000     -2.88300000      7.27000000
H     -6.73300000     -3.05200000      6.00900000
O    -12.74500000      0.47800000      3.37100000
H    -12.75600000      1.11600000      4.08400000
H    -13.24000000     -0.26800000      3.70900000
O    -13.44000000     -0.85700000     11.04800000
H    -12.73600000     -0.43900000     10.55200000
H    -13.40900000     -0.43600000     11.90700000
O     -0.87100000     14.08400000     -5.24400000
H     -0.80900000     14.41100000     -4.34700000
H     -1.81100000     14.03400000     -5.41600000
O     -1.03900000    -13.73400000     -4.44100000
H     -0.56000000    -13.82200000     -5.26500000
H     -1.73500000    -14.38900000     -4.49800000
O    -16.14400000      3.74300000      1.42800000
H    -16.80600000      3.60600000      2.10600000
H    -15.37600000      3.26700000      1.74300000
O     -5.55900000     -9.21700000     14.37600000
H     -6.12900000     -9.98500000     14.42600000
H     -5.16600000     -9.26700000     13.50400000
O     -5.38200000      9.99100000    -12.82800000
H     -4.50500000      9.95800000    -13.21000000
H     -5.48700000      9.14400000    -12.39400000
O      3.77700000      6.94400000     -7.70100000
H      3.19300000      7.60500000     -7.33100000
H      4.51700000      6.91100000     -7.09400000
O     12.80100000      7.97200000      4.95300000
H     12.71800000      8.44600000      4.12600000
H     13.73800000      7.79400000      5.03400000
O      4.41000000      4.37600000    -14.17600000
H      3.56400000      4.74200000    -13.92000000
H      4.46000000      4.52600000    -15.12000000
O    -10.51800000    -12.78300000      2.84200000
H     -9.99800000    -12.94900000      3.62800000
H     -9.87300000    -12.71000000      2.13900000
O      8.82500000     -4.15600000      8.14500000
H      8.28900000     -3.36900000      8.04600000
H      8.45600000     -4.77800000      7.51800000
O     -0.90300000     -1.17500000     13.85900000
H     -0.10300000     -0.87600000     13.42700000
H     -0.87700000     -0.76400000     14.72300000
O     -6.43800000      1.92600000      0.20300000
H     -6.89300000      2.76300000      0.29900000
H     -5.54800000      2.16700000     -0.05500000
O     -9.34000000     -9.84300000    -10.65300000
H     -9.82300000     -9.76400000    -11.47500000
H     -8.55300000     -9.31500000    -10.78500000
O     -5.73700000    -10.82900000    -13.88900000
H     -6.43200000    -11.34100000    -14.30200000
H     -6.17000000    -10.02700000    -13.59700000
O     12.95500000      4.94600000     -2.17500000
H     12.49800000      5.12600000     -1.35400000
H     12.74100000      4.03500000     -2.37400000
O      0.46900000     17.01000000     -1.93800000
H     -0.06500000     17.79700000     -2.05200000
H      0.49500000     16.87400000     -0.99100000
O    -10.18700000     10.20500000     -2.10000000
H    -10.69600000     10.88200000     -1.65500000
H     -9.28900000     10.34400000     -1.79900000
O     11.44200000      7.75900000     -5.00100000
H     11.22600000      8.59600000     -5.41100000
H     10.72300000      7.17800000     -5.25100000
O     -5.16400000      0.43500000     15.79800000
H     -5.52100000      1.28600000     16.05300000
H     -4.51300000      0.63900000     15.12700000
O     -9.61100000      4.11000000      7.48300000
H     -9.58600000      4.26400000      8.42700000
H     -9.42700000      3.17600000      7.38700000
O     13.10800000      1.17000000      4.28200000
H     12.70900000      1.98800000      4.57800000
H     13.94800000      1.43400000      3.90700000
O     -0.41100000      2.93400000     -7.84100000
H     -1.03900000      3.62200000     -8.05900000
H      0.09600000      3.29500000     -7.11400000
O      0.73100000     -2.41000000     17.46900000
H      0.59900000     -2.27900000     18.40800000
H      0.07600000     -3.06400000     17.22400000
O      5.55500000    -10.77500000      9.04100000
H      6.07000000    -10.04200000      9.37800000
H      4.68900000    -10.40300000      8.87500000
O     -5.46400000     12.17200000    -11.20300000
H     -5.30700000     11.35900000    -11.68200000
H     -6.26400000     12.52700000    -11.58900000
O     -0.87600000     -5.38300000     -5.52700000
H     -0.97000000     -5.20400000     -6.46300000
H     -0.17700000     -6.03400000     -5.47600000
O      9.21100000     -7.75500000      4.50500000
H      8.72600000     -8.40000000      5.02000000
H     10.13100000     -7.95100000      4.68200000
O     -6.33300000     -7.01300000     -0.72100000
H     -6.40200000     -7.53400000     -1.52100000
H     -6.77500000     -6.19100000     -0.93100000
O     -5.98000000     -1.91900000      5.14500000
H     -5.04100000     -1.75900000      5.24500000
H     -6.36600000     -1.04500000      5.08200000
O     -2.01800000     -6.60600000     12.84100000
H     -1.87000000     -5.88900000     12.22500000
H     -2.97100000     -6.66100000     12.92000000
O     -7.64600000     -2.12300000      2.72800000
H     -7.11900000     -2.86200000      3.03300000
H     -7.00400000     -1.45700000      2.48000000
O      5.42600000      7.41800000     -9.90000000
H      5.69500000      8.30500000    -10.14000000
H      4.65500000      7.54200000     -9.34700000
O     -2.37200000     15.16900000      0.94900000
H     -3.26600000     15.23200000      1.28700000
H     -1.83700000     14.98100000      1.72000000
O      3.79500000     12.92700000     10.04700000
H      3.51500000     13.65700000      9.49400000
H      2.98000000     12.54700000     10.37300000
O      2.01900000    -11.90400000     -5.83900000
H      2.76600000    -12.27800000     -5.37300000
H      1.36500000    -11.74700000     -5.15800000
O     -0.84600000      5.77600000      4.88200000
H     -1.48300000      5.92300000      5.58100000
H     -1.28800000      6.07500000      4.08700000
O    -11.24700000     -3.43600000     -7.67200000
H    -11.15600000     -3.77500000     -6.78100000
H    -10.95700000     -2.52600000     -7.61300000
O      4.81700000     -8.61300000    -14.23000000
H      4.04200000     -8.11800000    -13.96300000
H      4.69900000     -9.47500000    -13.83100000
O      4.40700000     -7.08400000    -10.53800000
H      3.88000000     -6.92400000     -9.75500000
H      5.25000000     -6.67200000    -10.34800000
O    -12.40900000      4.58600000      1.77500000
H    -11.82200000      5.04900000      2.37200000
H    -12.63700000      5.23600000      1.11000000
O      8.54500000      7.19200000     -8.05900000
H      9.49000000      7.33800000     -8.09000000
H      8.17500000      7.90700000     -8.57600000
O    -16.25700000      0.69100000      0.25800000
H    -15.63600000      1.13200000      0.83800000
H    -17.10400000      1.08300000      0.47200000
O     15.78700000      1.87300000      3.65900000
H     16.46200000      2.05400000      4.31400000
H     16.25900000      1.45400000      2.93900000
O     -4.47500000      7.53400000    -11.45000000
H     -5.11700000      6.84100000    -11.29400000
H     -3.73400000      7.08600000    -11.85600000
O     12.64000000     -5.76400000      8.66500000
H     12.24400000     -5.95900000      9.51400000
H     12.14600000     -5.01300000      8.33700000
O     -5.61500000      7.16400000     12.23700000
H     -6.19700000      6.68600000     11.64700000
H     -5.76400000      6.76500000     13.09500000
O    -11.39000000    -12.28800000      7.74800000
H    -11.51600000    -11.82400000      6.92100000
H    -11.09500000    -13.16200000      7.49000000
O     10.35400000    -13.74100000      2.49900000
H     11.07100000    -13.67300000      1.86800000
H     10.75600000    -14.12700000      3.27700000
O     17.01600000     -0.69600000      7.19400000
H     17.59600000     -1.42600000      6.98000000
H     16.13500000     -1.03700000      7.03900000
O     -7.33200000     -0.06200000     -8.87000000
H     -7.49800000      0.21600000     -7.96900000
H     -7.97500000      0.41800000     -9.39100000
O      2.20500000     14.27400000      7.81800000
H      1.77400000     13.81300000      7.09800000
H      2.28300000     15.17800000      7.51100000
O     -2.33900000    -13.23400000      0.16800000
H     -2.04700000    -13.23700000      1.08000000
H     -1.54200000    -13.07200000     -0.33700000
O     -0.08800000      0.41900000      4.61000000
H      0.71100000      0.76100000      4.20900000
H     -0.79800000      0.83400000      4.12100000
O     -8.08400000    -14.68600000      4.74100000
H     -7.52300000    -15.37800000      5.09100000
H     -8.50400000    -15.08100000      3.97700000
O     -5.06400000     -2.95800000      8.85800000
H     -5.09600000     -3.59800000      8.14800000
H     -5.80400000     -3.18600000      9.42000000
O    -14.64700000      4.73000000     -1.11100000
H    -15.08600000      5.09300000     -1.88000000
H    -15.24700000      4.90900000     -0.38600000
O     -1.27500000     -1.46500000    -10.27800000
H     -1.33000000     -1.59900000     -9.33200000
H     -0.33800000     -1.38800000    -10.45500000
O     -7.44300000     -2.01600000    -13.51000000
H     -7.84500000     -2.76700000    -13.07400000
H     -8.02700000     -1.82200000    -14.24200000
O      1.15200000     12.14900000     10.67500000
H      1.12900000     11.47800000      9.99300000
H      0.43500000     11.91600000     11.26500000
O      5.36300000     -2.13000000      5.78800000
H      5.77400000     -1.62100000      6.48700000
H      4.45300000     -1.83300000      5.77900000
O      7.07700000     13.00200000     -0.59500000
H      8.01600000     12.93500000     -0.76900000
H      6.68600000     13.17600000     -1.45100000
O     -2.73200000     -1.51100000      8.68300000
H     -1.94200000     -2.04100000      8.79200000
H     -3.45200000     -2.11600000      8.85900000
O     11.28100000     -9.10200000      5.59500000
H     11.76000000     -9.66900000      4.99100000
H     11.33700000     -9.54900000      6.43900000
O     15.55600000     -0.46200000     -8.12000000
H     15.12800000     -0.66100000     -8.95300000
H     15.25700000     -1.15000000     -7.52600000
O      5.29100000     13.33000000     -2.87100000
H      5.76200000     13.88200000     -3.49500000
H      4.88100000     12.65500000     -3.41100000
O     -6.49200000      1.47500000      7.44100000
H     -6.30000000      0.98300000      6.64300000
H     -5.64000000      1.58900000      7.86200000
O     -5.17000000     -7.61400000      3.68200000
H     -5.91700000     -7.01700000      3.65600000
H     -5.32600000     -8.22500000      2.96200000
O      0.44400000      4.32500000     10.09600000
H      1.18500000      4.68000000     10.58600000
H      0.83700000      3.93200000      9.31700000
O     -5.23800000      4.11300000     11.19900000
H     -5.61700000      4.06200000     10.32200000
H     -5.22600000      3.20700000     11.50800000
O      4.70900000     12.94100000      5.06000000
H      4.81900000     12.23700000      5.69900000
H      5.17200000     13.68600000      5.44200000
O     -0.83200000     -7.63000000     -9.05100000
H     -1.16100000     -7.56600000     -8.15500000
H     -0.66100000     -6.72400000     -9.30900000
O      6.93400000     -7.58200000      2.74100000
H      6.89700000     -6.72900000      2.30700000
H      7.83300000     -7.64900000      3.06200000
O      0.12700000      3.05400000    -12.81800000
H      0.65900000      3.69700000    -13.28500000
H     -0.71700000      3.48800000    -12.68900000
O      3.58300000     -6.42500000     17.15500000
H      3.13200000     -7.21600000     16.85800000
H      3.47000000     -5.80200000     16.43700000
O     -7.80700000    -12.96000000     -1.97700000
H     -7.59900000    -13.75700000     -2.46300000
H     -8.22000000    -12.38600000     -2.62200000
O     -9.16700000    -10.93300000     -3.82900000
H     -9.29200000    -10.95800000     -4.77800000
H     -9.11500000    -10.00100000     -3.61900000
O     10.64900000     10.20100000      6.98700000
H      9.98100000     10.09600000      7.66500000
H     11.22500000      9.44500000      7.10000000
O      2.36100000     -4.32700000    -10.30500000
H      2.74400000     -3.93600000    -11.09100000
H      3.11300000     -4.53100000     -9.74900000
O     11.24700000      1.46100000     12.11000000
H     11.49400000      1.72900000     12.99400000
H     10.33000000      1.19600000     12.18700000
O     -3.31900000     -3.92100000     14.39300000
H     -3.77700000     -4.71300000     14.11400000
H     -3.54800000     -3.26600000     13.73300000
O     -6.62100000      7.07900000      0.21000000
H     -7.29400000      7.40500000     -0.38800000
H     -6.55800000      7.75000000      0.88900000
O      5.43100000     -2.76700000     12.83700000
H      5.41200000     -3.15700000     11.96300000
H      6.14600000     -2.13200000     12.80000000
O    -10.80700000      5.09400000     -1.46000000
H    -11.34900000      4.48500000     -1.96200000
H    -10.36200000      4.54400000     -0.81500000
O    -12.41100000     -8.67300000      0.99300000
H    -12.52500000     -8.20300000      0.16700000
H    -11.62500000     -9.20300000      0.86000000
O     12.38200000      8.33300000      2.09000000
H     11.49000000      8.67700000      2.03900000
H     12.84600000      8.76400000      1.37200000
O    -10.58400000      7.34800000     11.32500000
H     -9.80400000      7.60100000     10.83100000
H    -11.28400000      7.89000000     10.96100000
O    -11.13400000     -5.23300000      7.44900000
H    -11.17400000     -4.54700000      8.11500000
H    -12.01200000     -5.61400000      7.44300000
O     15.53800000      4.90400000     -6.75500000
H     15.67700000      4.08000000     -6.28900000
H     14.66200000      5.18400000     -6.49000000
O      2.19000000      4.70800000     -9.81300000
H      1.62900000      5.32000000     -9.33700000
H      2.57500000      5.23200000    -10.51500000
O      3.03300000      6.09600000     10.93900000
H      3.92000000      6.19600000     11.28200000
H      2.98300000      6.72400000     10.21800000
O      4.79400000      0.37300000     12.25200000
H      4.29500000      0.46400000     13.06400000
H      5.48700000     -0.25100000     12.46600000
O     10.63100000     -7.11400000    -12.77600000
H     10.27200000     -6.22900000    -12.71900000
H     11.57200000     -7.00000000    -12.64800000
O    -11.78200000     11.02800000     -4.37200000
H    -11.26500000     10.79800000     -3.60000000
H    -12.32700000     10.25900000     -4.53400000
O     -4.69200000     -6.45500000     13.10000000
H     -5.42000000     -6.36400000     13.71500000
H     -5.06800000     -6.91300000     12.34900000
O     15.39200000      3.58600000     -1.99300000
H     14.85500000      4.35700000     -2.17500000
H     15.32300000      3.46600000     -1.04500000
O    -12.77500000    -13.42500000     -1.16600000
H    -12.09300000    -12.75500000     -1.20900000
H    -13.23100000    -13.25000000     -0.34200000
O     -7.12800000     15.33900000     -3.35800000
H     -7.96000000     15.80700000     -3.42200000
H     -7.27200000     14.52600000     -3.84300000
O      3.08200000     -8.17100000      9.19200000
H      2.41000000     -7.70900000      8.69100000
H      3.84500000     -8.18300000      8.61500000
O     -3.73000000     11.20100000      8.51200000
H     -4.28700000     11.94300000      8.27700000
H     -3.70800000     11.21100000      9.46900000
O     -8.05400000      8.64300000    -11.37900000
H     -8.22600000      9.52600000    -11.05100000
H     -7.84200000      8.13400000    -10.59700000
O     -6.49500000      5.02500000      3.27600000
H     -6.94000000      5.87200000      3.31800000
H     -7.15300000      4.42600000      2.92500000
O     -2.02500000     -4.29100000     -7.94100000
H     -1.70600000     -4.59200000     -8.79200000
H     -1.51600000     -3.50100000     -7.76000000
O    -10.77900000     11.46900000      6.78800000
H    -10.21500000     11.37100000      6.02100000
H    -10.95900000     12.40800000      6.83500000
O      1.40100000     -7.93300000     13.07600000
H      1.67000000     -7.01500000     13.09600000
H      2.03800000     -8.35700000     12.50100000
O     -8.54000000      6.17700000    -13.18700000
H     -9.08000000      6.57400000    -12.50400000
H     -7.72000000      5.95500000    -12.74600000
O     -7.23900000     14.57700000      6.05200000
H     -6.86400000     13.88300000      6.59400000
H     -7.67100000     14.11500000      5.33400000
O    -10.89100000    -11.53700000     -1.67400000
H    -10.73300000    -10.89900000     -0.97800000
H    -10.06000000    -11.58600000     -2.14700000
O     -7.60900000      2.04700000     12.99900000
H     -8.38200000      1.49200000     12.88900000
H     -6.89000000      1.52900000     12.63600000
O      4.25000000     -5.43200000      7.74000000
H      4.27700000     -4.89600000      6.94700000
H      3.45300000     -5.95400000      7.64900000
O      2.03200000      8.71600000     -6.35000000
H      2.35500000      8.84800000     -5.45900000
H      1.51800000      9.50100000     -6.53800000
O      3.94800000    -15.33100000      1.98800000
H      4.39600000    -15.76700000      2.71400000
H      3.26000000    -15.94400000      1.72900000
O     11.34700000      2.91300000      9.83300000
H     12.14000000      2.45900000      9.54800000
H     11.28600000      2.72400000     10.76900000
O     -9.99300000      5.11800000     -4.58500000
H     -9.24400000      4.96400000     -4.00900000
H    -10.14700000      4.27300000     -5.00800000
O     10.85600000     -7.79400000     -6.05200000
H     10.07300000     -8.29100000     -5.81400000
H     10.92100000     -7.88900000     -7.00200000
O     -5.61200000      7.08200000     15.28600000
H     -4.90000000      6.54100000     14.94300000
H     -5.17100000      7.77900000     15.77100000
O     11.88800000      7.20800000     -9.31600000
H     12.23900000      7.39200000     -8.44500000
H     12.65100000      7.23500000     -9.89300000
O     -3.24000000      6.18200000     14.79100000
H     -3.04600000      5.53500000     14.11400000
H     -2.70100000      6.93900000     14.56100000
O      7.96100000     11.39600000     10.41400000
H      7.90400000     12.25900000     10.82500000
H      7.21900000     10.91000000     10.77300000
O     12.04200000     -5.94100000      3.00300000
H     12.95700000     -6.21400000      3.06500000
H     12.06700000     -4.99100000      3.12100000
O    -12.85200000      3.23200000     -2.61900000
H    -13.48400000      3.54800000     -1.97300000
H    -13.35000000      3.17900000     -3.43400000
O      6.60100000    -10.31500000     -6.59700000
H      6.04700000    -10.80600000     -5.99100000
H      6.37500000    -10.66000000     -7.46100000
O      0.97200000      8.88900000      3.31100000
H      0.95600000      8.74200000      4.25700000
H      0.05200000      9.00300000      3.07100000
O      4.23700000     11.79700000     -5.11700000
H      4.46700000     12.19900000     -5.95400000
H      3.33900000     12.08400000     -4.95100000
O     15.34400000     -9.57600000      0.74900000
H     15.67400000     -8.75200000      0.39200000
H     14.88800000     -9.98900000      0.01600000
O      6.01300000     -0.91400000    -12.56000000
H      6.72500000     -1.55400000    -12.57500000
H      6.13300000     -0.44100000    -11.73700000
O     -5.89200000      1.16400000      4.82600000
H     -6.64900000      1.57500000      4.40900000
H     -5.22300000      1.14200000      4.14100000
O    -15.04400000     -9.48500000     -3.40200000
H    -15.67500000     -9.68000000     -4.09500000
H    -14.34100000    -10.12200000     -3.53200000
O     12.69300000      4.56000000      7.36000000
H     12.39200000      4.07200000      6.59300000
H     13.59100000      4.81400000      7.14400000
O    -14.35000000      8.28200000     -5.01100000
H    -14.49300000      8.75900000     -4.19300000
H    -14.19900000      7.37800000     -4.73700000
O     -9.48100000     -5.50800000     -8.69800000
H     -8.55500000     -5.42600000     -8.92800000
H     -9.81300000     -4.61100000     -8.71900000
O    -17.09200000      2.75600000     -2.87400000
H    -17.21900000      3.19400000     -3.71500000
H    -17.29800000      1.83800000     -3.04800000
O     -1.60700000    -10.92800000     -7.39500000
H     -1.02500000    -11.09600000     -6.65400000
H     -2.20600000    -11.67500000     -7.40300000
O      9.29100000     13.64000000     -6.45100000
H      8.95200000     12.91700000     -6.97800000
H      9.85000000     13.21900000     -5.79700000
O     11.27500000     -8.78100000      2.14800000
H     10.79700000     -8.89600000      1.32700000
H     11.20200000     -7.84500000      2.33800000
O      8.65900000     -0.12000000     10.32100000
H      7.76400000      0.21800000     10.29700000
H      8.98000000     -0.01200000      9.42500000
O     -6.94200000     -8.88500000    -11.60500000
H     -6.38900000     -8.20500000    -11.22000000
H     -6.42100000     -9.68500000    -11.53500000
O    -10.51800000      7.90800000     -5.40100000
H     -9.72000000      8.28400000     -5.02900000
H    -10.42000000      6.96400000     -5.27500000
O     14.34700000      1.61600000      6.87900000
H     14.75500000      2.38700000      6.48600000
H     14.11700000      1.06100000      6.13300000
O      4.81500000     -9.53200000     13.99700000
H      4.92400000    -10.36900000     13.54500000
H      4.82300000     -8.87900000     13.29800000
O      0.81100000    -15.76200000      5.03400000
H      0.48600000    -16.45900000      4.46300000
H      0.22300000    -15.77800000      5.78900000
O     17.54400000     -3.18100000     -0.56000000
H     18.03900000     -2.36500000     -0.63700000
H     18.13400000     -3.77700000     -0.09800000
O      9.37800000     11.66900000     -1.53900000
H      9.14800000     11.24600000     -0.71200000
H      9.32800000     10.96800000     -2.18800000
O     13.67800000      6.48000000     -5.74300000
H     13.46500000      5.61500000     -5.39400000
H     12.88500000      6.99700000     -5.60500000
O    -11.34300000     13.31500000      0.78200000
H    -11.67500000     14.16500000      1.07000000
H    -12.11800000     12.75400000      0.74900000
O     -1.69800000    -12.59800000    -11.90000000
H     -1.57300000    -13.23400000    -12.60300000
H     -1.17700000    -11.84000000    -12.16600000
O      2.89400000     -4.55200000     11.61600000
H      3.67400000     -4.50300000     11.06300000
H      3.21600000     -4.37200000     12.50000000
O      5.85500000      0.82500000      6.50300000
H      5.59600000      0.35300000      5.71100000
H      6.61100000      1.34700000      6.23400000
O      2.64900000    -14.67800000      8.37500000
H      2.33300000    -14.16500000      7.63100000
H      3.58100000    -14.46900000      8.43100000
O     14.25100000     -0.72100000    -10.45400000
H     13.49400000     -0.17900000    -10.67800000
H     14.98400000     -0.31100000    -10.91100000
O     10.36200000      4.80500000      1.83000000
H     10.95700000      4.06500000      1.71100000
H     10.32700000      4.93300000      2.77800000
O     -4.96300000     -6.25900000    -13.52800000
H     -5.63600000     -5.71200000    -13.12200000
H     -5.00000000     -6.03300000    -14.45800000
O     13.66300000     -6.42500000     -2.57600000
H     13.27900000     -6.62000000     -1.72100000
H     13.30600000     -7.09600000     -3.15800000
O     15.24700000     -5.42000000      5.55400000
H     16.13600000     -5.49400000      5.90000000
H     14.75400000     -6.10200000      6.00900000
O      0.68000000    -10.15200000     -9.50200000
H      0.17300000     -9.34100000     -9.50000000
H      0.03100000    -10.84100000     -9.35600000
O      0.86900000     10.51400000    -13.06600000
H      0.84500000     10.97400000    -12.22700000
H      0.03100000     10.72400000    -13.47800000
O     13.18600000     10.77800000     -2.76000000
H     13.38300000     10.95200000     -3.68000000
H     13.04400000      9.83200000     -2.72000000
O      1.32400000     -6.44000000      7.44400000
H      0.76900000     -7.01100000      6.91200000
H      1.20700000     -5.57000000      7.06200000
O      4.67200000      9.19700000     11.53700000
H      5.14400000      8.37600000     11.67300000
H      5.06100000      9.80400000     12.16600000
O      2.26400000      6.41600000     -0.87700000
H      1.78600000      6.62700000     -1.67900000
H      1.73800000      5.73500000     -0.45600000
O      6.47700000     -6.61100000    -14.53600000
H      6.99600000     -7.01900000    -15.22900000
H      5.93000000     -7.32000000    -14.19700000
O     -8.96300000     -0.85100000      4.86600000
H     -9.66400000     -1.34800000      5.28900000
H     -8.57100000     -1.46800000      4.24900000
O      8.61200000     11.47300000      2.83300000
H      7.73500000     11.13500000      3.01700000
H      8.84600000     11.08500000      1.98900000
O     -4.94100000     -5.18900000      1.65000000
H     -4.82900000     -6.11900000      1.45300000
H     -5.03600000     -5.15600000      2.60200000
O      8.59300000     -8.95300000     -5.46700000
H      7.81500000     -9.38900000     -5.81500000
H      8.31900000     -8.62100000     -4.61200000
O      9.74900000     -1.29200000      3.92900000
H     10.08400000     -0.91800000      4.74500000
H      8.96100000     -0.78300000      3.73800000
O    -11.00600000     -2.43800000     12.11600000
H    -10.74700000     -3.00100000     12.84500000
H    -11.93800000     -2.61900000     11.99300000
O      4.34800000      5.45100000      4.43400000
H      4.14300000      6.32400000      4.10000000
H      4.09300000      5.48200000      5.35600000
O     -3.34700000      2.87400000    -10.97300000
H     -3.26600000      2.12500000    -11.56300000
H     -2.80500000      3.55400000    -11.37300000
O      0.33200000    -15.05100000     -6.58400000
H      1.19600000    -15.40200000     -6.36700000
H     -0.11000000    -15.76700000     -7.03900000
O     -5.01100000    -14.23100000      1.45500000
H     -5.28800000    -13.71300000      2.21100000
H     -4.07800000    -14.39000000      1.60200000
O     -9.81300000     -8.42300000     -3.47800000
H     -9.32100000     -7.66100000     -3.78300000
H    -10.71900000     -8.23900000     -3.72600000
O      8.71500000      1.85800000    -15.93700000
H      8.71100000      2.51000000    -15.23600000
H      9.12800000      2.30400000    -16.67700000
O      9.45200000    -13.78700000     -0.46000000
H      9.67000000    -13.80600000      0.47200000
H      9.66600000    -14.66600000     -0.77300000
O     -1.85900000     -4.78000000      6.90200000
H     -1.75500000     -5.53300000      6.32100000
H     -2.31400000     -5.12900000      7.66800000
O    -12.43500000      8.28900000      9.65500000
H    -12.73100000      7.77200000      8.90600000
H    -13.23700000      8.49400000     10.13600000
O    -14.62700000     -8.16500000     -1.10000000
H    -14.62200000     -7.25800000     -1.40500000
H    -14.37000000     -8.67700000     -1.86700000
O     -9.72800000      9.79600000      8.70600000
H     -9.81100000     10.40600000      7.97200000
H    -10.63000000      9.57600000      8.93800000
O     -8.68800000     -6.46700000      7.94500000
H     -9.10300000     -7.28600000      8.21800000
H     -9.42000000     -5.88800000      7.73200000
O    -12.89900000     -7.41600000     -4.03900000
H    -13.83700000     -7.50700000     -3.87300000
H    -12.70200000     -8.09500000     -4.68400000
O      9.01900000     -1.37800000     15.34800000
H      9.92600000     -1.11300000     15.50000000
H      8.53600000     -1.01700000     16.09200000
O      7.90800000      0.86000000      3.86200000
H      7.03700000      0.46600000      3.91800000
H      7.87900000      1.39400000      3.06800000
O      2.84100000      4.35600000     -6.60600000
H      2.86000000      4.58000000     -7.53600000
H      1.98000000      4.64900000     -6.30600000
O     -0.99200000      9.66100000     -4.85200000
H     -1.18500000      8.79800000     -4.48700000
H     -0.87600000     10.22400000     -4.08600000
O     -6.22900000     -2.28000000     -7.94000000
H     -5.44300000     -1.73800000     -8.01300000
H     -6.90100000     -1.79500000     -8.41800000
O      3.16800000      5.77700000      7.30500000
H      3.74400000      6.00800000      8.03400000
H      2.61800000      5.07300000      7.65000000
O      0.85300000      5.09000000    -14.41300000
H      1.25400000      5.74100000    -14.98900000
H      0.54000000      4.40600000    -15.00500000
O      1.65200000      3.48400000      7.98200000
H      2.47200000      3.06200000      7.72500000
H      1.05600000      3.31400000      7.25300000
O     -9.17800000    -10.09200000     -6.39200000
H     -8.55300000     -9.40600000     -6.62300000
H     -8.99000000    -10.80400000     -7.00400000
O     -3.21700000     -8.65700000     -3.87000000
H     -4.08000000     -8.73900000     -4.27600000
H     -3.31600000     -7.94300000     -3.24100000
O      5.36600000     -7.08000000      5.06400000
H      5.59900000     -6.19500000      5.34500000
H      5.95700000     -7.26200000      4.33300000
O     -3.09800000     -9.03800000    -10.27200000
H     -2.15800000     -9.06900000    -10.45100000
H     -3.42100000     -9.89900000    -10.53700000
O    -10.53900000    -12.74500000     -6.68700000
H    -11.29700000    -13.20400000     -6.32500000
H     -9.79500000    -13.08100000     -6.18700000
O     13.67600000     12.17400000     -0.47200000
H     12.79100000     12.15900000     -0.10800000
H     13.58900000     11.76200000     -1.33100000
O      1.33700000     11.79700000     -0.08900000
H      1.55800000     12.69400000      0.16100000
H      2.02200000     11.54500000     -0.70900000
O     -0.04800000    -11.42700000     -4.18000000
H     -0.61900000    -12.19500000     -4.16700000
H     -0.38500000    -10.86700000     -3.48100000
O      1.82900000      7.34800000    -15.99500000
H      1.23600000      7.64700000    -16.68300000
H      2.60000000      7.02800000    -16.46500000
O     -6.60700000      2.74900000     15.92100000
H     -7.44500000      3.06000000     16.26300000
H     -6.64500000      2.93900000     14.98400000
O     -9.88000000     -4.07600000     14.52400000
H     -8.93700000     -3.91600000     14.47600000
H     -9.95500000     -4.94800000     14.91300000
O     -0.65200000     11.77000000     -2.46200000
H     -1.44200000     11.93300000     -1.94700000
H     -0.03300000     12.44000000     -2.17000000
O     -8.49800000     -7.34100000      0.67600000
H     -8.19200000     -7.16800000      1.56600000
H     -7.71600000     -7.25000000      0.13100000
O    -12.61700000     -4.40400000     -9.70700000
H    -12.44400000     -3.99500000     -8.85900000
H    -13.50900000     -4.74400000     -9.63200000
O      2.73600000     -4.15500000      5.54200000
H      1.90200000     -3.93000000      5.95400000
H      2.53200000     -4.22500000      4.61000000
O      0.70600000    -13.29300000     -8.60600000
H      0.04500000    -13.83100000     -9.04100000
H      0.81000000    -13.69300000     -7.74200000
O     -9.67600000     -0.40400000      1.40600000
H     -8.75300000     -0.23100000      1.59000000
H     -9.83800000     -1.26800000      1.78500000
O     -5.73700000    -10.08600000     11.46700000
H     -5.33500000    -10.95100000     11.55500000
H     -6.18700000    -10.11600000     10.62300000
O      5.02200000    -11.40200000    -12.92400000
H      4.53900000    -11.91700000    -12.27800000
H      5.01600000    -11.94300000    -13.71400000
O     -1.79200000      4.82100000    -12.33800000
H     -1.29400000      5.30800000    -11.68200000
H     -2.13900000      5.49400000    -12.92400000
O      4.07600000      1.30300000    -17.58100000
H      3.80000000      0.53600000    -17.08000000
H      4.66000000      1.77800000    -16.99000000
O     -8.53400000      4.40900000     -9.72200000
H     -7.88800000      4.24900000    -10.41100000
H     -9.31400000      3.93600000    -10.01000000
O     -6.23700000     -2.76900000     -5.15000000
H     -6.39000000     -2.57500000     -6.07500000
H     -5.82300000     -3.63200000     -5.15300000
O     -6.63100000     -4.95000000     -9.26900000
H     -5.98400000     -5.52700000     -8.86300000
H     -6.30800000     -4.06600000     -9.09200000
O     -3.48400000      4.29100000      3.54700000
H     -3.01400000      5.05700000      3.21800000
H     -4.40800000      4.50000000      3.41100000
O      4.51200000    -16.21200000     -1.89900000
H      4.49500000    -15.52600000     -1.23200000
H      4.20100000    -15.78000000     -2.69500000
O    -15.49500000     -5.21400000     -4.86200000
H    -16.00300000     -4.41400000     -4.73000000
H    -15.68100000     -5.74600000     -4.08800000
O     11.34200000     -3.31300000      3.26200000
H     12.22700000     -3.30000000      3.62600000
H     10.95000000     -2.49100000      3.55500000
O     11.50400000      2.32900000      2.02300000
H     12.38800000      2.36500000      1.65800000
H     11.22100000      1.42600000      1.87600000
O      5.92400000     10.16100000     -6.41700000
H      5.26000000     10.21500000     -7.10400000
H      5.53300000     10.61400000     -5.67000000
O     -3.53900000      5.17200000     17.25400000
H     -3.57800000      5.98700000     17.75500000
H     -3.27800000      5.44400000     16.37400000
O      4.38100000    -16.04700000      5.92700000
H      3.75500000    -16.77100000      5.95100000
H      3.86500000    -15.27600000      6.16100000
O     -5.96800000     -0.30600000      1.79300000
H     -6.21500000      0.31500000      1.10800000
H     -5.30100000      0.15300000      2.30400000
O     12.01100000     -5.37000000     12.38300000
H     11.26700000     -5.81900000     11.98200000
H     11.88300000     -5.48600000     13.32400000
O      3.69700000      5.19800000    -16.60800000
H      4.57600000      5.44400000    -16.89800000
H      3.23100000      4.98000000    -17.41500000
O     10.54200000      9.77700000      3.93400000
H      9.88400000     10.45900000      3.79900000
H     11.09900000     10.11600000      4.63500000
O     -3.84000000     13.79600000     -6.28100000
H     -3.94200000     13.20900000     -7.03000000
H     -4.35200000     13.38700000     -5.58400000
O      3.58900000      1.80700000     -7.23900000
H      2.84900000      1.34000000     -7.62800000
H      3.28200000      2.70900000     -7.14900000
O      1.79200000     -0.41800000    -11.37900000
H      1.91400000      0.39700000    -10.89300000
H      1.11000000     -0.21500000    -12.02000000
O     -5.52500000     -1.82300000    -15.34800000
H     -5.72200000     -2.68100000    -15.72500000
H     -6.26900000     -1.63700000    -14.77500000
O     10.35300000     -0.05500000      1.00800000
H      9.98300000     -0.42000000      1.81100000
H     10.95900000     -0.72700000      0.69600000
O      4.01400000     -4.39000000      2.86800000
H      4.59800000     -4.20700000      3.60400000
H      4.16100000     -3.66500000      2.26000000
O     -4.83700000     -5.55700000    -16.17400000
H     -3.97400000     -5.40300000    -16.55900000
H     -5.45100000     -5.40600000    -16.89300000
O      3.80000000     -5.34500000     -7.91200000
H      4.30100000     -6.14000000     -7.72900000
H      4.42100000     -4.63200000     -7.76700000
O    -13.37900000     -3.35600000     -0.87100000
H    -12.60000000     -2.83400000     -0.68100000
H    -13.97200000     -2.74900000     -1.31300000
O     14.01800000      2.96400000      1.45700000
H     14.06800000      3.90000000      1.65100000
H     14.71400000      2.57300000      1.98500000
O     -6.47300000      4.25000000      7.93900000
H     -5.90900000      3.55200000      7.60400000
H     -7.34800000      4.02300000      7.62400000
O      9.03400000     14.32800000      2.53900000
H      8.97300000     13.40200000      2.77300000
H      9.58100000     14.34100000      1.75400000
O     12.00500000     -8.66800000     -3.39300000
H     11.54100000     -8.75100000     -4.22600000
H     11.35400000     -8.30600000     -2.79100000
O    -10.12500000      8.81800000     -8.37600000
H    -10.99000000      8.55000000     -8.06600000
H     -9.60300000      8.01600000     -8.35200000
O      3.43600000     -3.32000000     14.38700000
H      3.43300000     -2.67400000     15.09300000
H      4.08900000     -2.99500000     13.76800000
O     -2.44100000      6.43200000      7.07000000
H     -3.37200000      6.63200000      6.97100000
H     -2.40400000      5.82200000      7.80700000
O     10.14300000    -11.59300000     -9.92300000
H      9.65900000    -12.11700000     -9.28400000
H      9.75300000    -10.72100000     -9.86100000
O    -10.20300000     -3.34900000    -13.66900000
H    -10.59600000     -2.83900000    -12.96200000
H    -10.91300000     -3.46900000    -14.30100000
O    -14.85300000     -5.58100000     -1.79400000
H    -14.13400000     -5.04800000     -1.45400000
H    -15.28200000     -5.02000000     -2.43900000
O     -4.15900000      8.62600000      8.96200000
H     -5.04300000      8.81000000      9.27900000
H     -3.84700000      9.46400000      8.62100000
O    -11.65100000     -4.96100000     -3.16300000
H    -11.94500000     -5.69100000     -3.70700000
H    -11.30500000     -5.37600000     -2.37200000
O     -2.58600000     -0.69200000      4.72700000
H     -2.80700000     -1.61300000      4.59000000
H     -1.62900000     -0.67800000      4.76100000
O     -0.25400000     -6.61200000      1.97700000
H      0.67200000     -6.37400000      2.02000000
H     -0.36900000     -6.96900000      1.09600000
O    -12.43800000     -8.05900000      5.65300000
H    -12.82300000     -7.66400000      4.87100000
H    -12.01900000     -8.85900000      5.33600000
O      5.76100000     11.07700000      2.80700000
H      5.41300000     11.89700000      3.15800000
H      5.28000000     10.39300000      3.27300000
O      4.86700000     -7.98100000     -7.66600000
H      4.10800000     -8.56000000     -7.73800000
H      5.54900000     -8.52700000     -7.27600000
O      7.08100000     -2.37500000      2.66300000
H      7.69900000     -2.91700000      2.17200000
H      6.97000000     -2.83300000      3.49600000
O    -10.52900000     -2.80900000      2.42100000
H    -10.25900000     -2.99000000      3.32100000
H    -10.77800000     -3.66400000      2.06900000
O     -2.56500000     16.14000000      6.54900000
H     -2.65100000     15.19600000      6.68200000
H     -2.02400000     16.43700000      7.28100000
O    -12.65000000     -6.99100000     10.66200000
H    -12.73600000     -7.54900000      9.88800000
H    -12.18500000     -7.53500000     11.29800000
O      1.81500000     14.31800000      1.05200000
H      2.31700000     14.88900000      1.63400000
H      1.01000000     14.80500000      0.87500000
O      6.16800000      4.47100000      9.27200000
H      5.67500000      5.23400000      8.97200000
H      7.08200000      4.69100000      9.09500000
O     -2.47200000     -8.46800000     -6.77000000
H     -2.22400000     -9.28500000     -7.20300000
H     -2.38400000     -8.65400000     -5.83600000
O     10.52100000      0.16300000     -8.22300000
H     10.58000000     -0.44800000     -7.48800000
H      9.95200000     -0.27600000     -8.85400000
O     -3.73300000      1.63700000    -14.81700000
H     -2.79000000      1.79500000    -14.86500000
H     -3.83500000      0.71800000    -15.06600000
O     -5.15700000      2.50600000     -6.89500000
H     -5.24100000      2.54900000     -7.84700000
H     -5.98200000      2.86300000     -6.56500000
O     13.34100000     -6.62600000     -6.33500000
H     12.62300000     -7.13500000     -5.95700000
H     14.03700000     -6.67200000     -5.68000000
O     -2.98400000      0.13300000    -11.59000000
H     -3.89400000     -0.15100000    -11.67600000
H     -2.57400000     -0.54200000    -11.04900000
O     -3.08500000      9.99700000      5.65900000
H     -3.26400000     10.91600000      5.86100000
H     -2.31500000      9.78200000      6.18600000
O     -3.03500000      0.64200000     14.03700000
H     -2.40900000      1.35600000     13.91700000
H     -2.49100000     -0.13400000     14.17200000
O     -4.45200000     -2.38500000     16.77600000
H     -3.94400000     -2.74100000     16.04600000
H     -4.18700000     -1.46700000     16.82700000
O     -9.04900000     10.94400000     -9.57200000
H     -9.47700000     10.17900000     -9.18800000
H     -9.19700000     11.64500000     -8.93700000
O     -6.20300000      8.75800000      6.02800000
H     -5.93200000      8.08200000      6.64900000
H     -5.63300000      9.50300000      6.22000000
O     -2.97800000    -10.31900000      7.61500000
H     -3.70900000     -9.70500000      7.54800000
H     -2.41900000    -10.10800000      6.86600000
O      8.11200000     11.50200000     -7.59400000
H      8.52500000     10.64800000     -7.46900000
H      7.19000000     11.35600000     -7.38200000
O      5.14500000     -8.40800000      7.40900000
H      5.17200000     -7.51800000      7.05700000
H      5.68400000     -8.92000000      6.80700000
O      6.77200000    -13.64300000     -6.84300000
H      6.64900000    -13.45100000     -5.91400000
H      5.90200000    -13.89800000     -7.15200000
O      2.68400000    -16.49600000     -6.24100000
H      2.44000000    -17.38500000     -6.49700000
H      3.61500000    -16.55600000     -6.02500000
O      7.47300000      6.39000000     -0.79900000
H      6.67200000      6.31800000     -1.31900000
H      7.18900000      6.78800000      0.02400000
O     -6.87300000     -9.25800000      8.96200000
H     -6.48400000     -8.40300000      9.14800000
H     -7.81600000     -9.09600000      8.96100000
O    -16.90200000     -7.83700000      0.54200000
H    -17.32900000     -8.16800000     -0.24800000
H    -15.96700000     -7.87300000      0.34100000
O     14.16800000      1.77800000     -7.95200000
H     14.70000000      2.23200000     -7.29800000
H     14.64600000      0.96700000     -8.12700000
O      6.21800000     14.12800000      1.61400000
H      6.95700000     14.16800000      2.22100000
H      6.53200000     13.58800000      0.88900000
O      0.29800000    -11.62700000      3.42000000
H      0.81700000    -12.31000000      3.84400000
H      0.88100000    -10.86900000      3.38700000
O      6.70000000     -8.03200000     -0.43000000
H      6.85600000     -7.19900000      0.01700000
H      6.85800000     -8.69600000      0.24100000
O     -4.14800000     -2.65100000    -10.11100000
H     -4.34600000     -2.05500000     -9.38800000
H     -3.20200000     -2.78300000    -10.05900000
O      3.95000000      3.40600000     16.74600000
H      3.06800000      3.44500000     17.11700000
H      4.38000000      4.19800000     17.06600000
O      8.32100000      8.06000000      3.65800000
H      9.21200000      8.39600000      3.75700000
H      7.82700000      8.48000000      4.36200000
O     -9.98600000     -4.37400000     -5.10800000
H    -10.55800000     -4.31400000     -4.34200000
H     -9.24600000     -4.90500000     -4.81300000
O      3.47400000     -1.79000000    -16.85900000
H      4.14000000     -2.07800000    -16.23500000
H      3.79500000     -2.09100000    -17.70900000
O      4.05000000      5.37400000     -4.03400000
H      3.59600000      5.00200000     -4.79000000
H      4.56300000      6.09700000     -4.39500000
O      9.78100000     -7.36700000     -2.35500000
H      8.85600000     -7.45300000     -2.12300000
H      9.89500000     -6.43600000     -2.54500000
O     -0.26700000      2.19600000     14.54000000
H     -0.22400000      1.69200000     13.72800000
H      0.49300000      2.77700000     14.50200000
O      9.15800000     -4.40700000     13.53400000
H      9.26600000     -3.57900000     14.00200000
H      8.21500000     -4.57100000     13.55300000
O     -0.31600000      9.75500000     -7.45100000
H     -0.48300000     10.02800000     -6.54800000
H     -1.17900000      9.52800000     -7.79700000
O      6.24700000     10.06700000    -13.63600000
H      6.10300000      9.89200000    -14.56600000
H      5.54900000     10.67800000    -13.39700000
O    -14.31400000      5.63700000     -8.99800000
H    -13.78900000      4.89100000     -9.28800000
H    -14.40300000      5.51400000     -8.05300000
O     -3.92800000      0.94000000      3.08800000
H     -3.20000000      1.54400000      2.94500000
H     -3.53600000      0.19800000      3.54800000
O      8.07900000     -1.86400000    -14.53700000
H      8.60400000     -2.61500000    -14.25900000
H      8.33000000     -1.16200000    -13.93600000
O    -11.69400000     -8.81700000     -6.17400000
H    -10.83000000     -9.15200000     -6.41300000
H    -12.07900000     -8.53400000     -7.00400000
O      7.98600000    -15.62300000     -3.88700000
H      8.41100000    -14.89800000     -4.34500000
H      7.84200000    -16.28400000     -4.56500000
O      8.13200000      3.81000000    -13.64800000
H      7.67600000      4.49400000    -14.13800000
H      7.98600000      4.03500000    -12.72900000
O    -13.07000000     -7.25200000      3.22200000
H    -12.75600000     -7.59600000      2.38600000
H    -13.61100000     -6.49900000      2.98300000
O      2.50000000    -11.83900000    -11.47700000
H      2.52900000    -11.04100000    -12.00400000
H      1.78400000    -11.69300000    -10.85900000
O      1.14400000      7.43400000      6.01500000
H      0.60100000      6.70400000      5.71700000
H      1.96600000      7.02600000      6.28500000
O    -14.39700000     -5.26600000      2.03700000
H    -14.79800000     -4.39700000      2.03700000
H    -14.99900000     -5.80700000      1.52600000
O     -1.46600000     14.10200000     -9.15200000
H     -0.60500000     14.35500000     -9.48500000
H     -1.30600000     13.29400000     -8.66400000
O     -2.19700000    -16.01900000      4.63000000
H     -1.74900000    -16.06300000      5.47500000
H     -2.83100000    -15.30900000      4.73200000
O     -7.62000000      7.26100000     -9.03800000
H     -7.81200000      6.39700000     -9.40300000
H     -7.29900000      7.08100000     -8.15400000
O      3.90400000      7.97500000     15.81200000
H      3.22400000      7.83000000     15.15500000
H      3.47900000      8.51300000     16.48100000
O     -6.10600000    -16.76900000      0.68700000
H     -5.31900000    -16.96300000      0.17900000
H     -6.04500000    -15.83200000      0.87500000
O     11.05400000      8.53000000     -1.40300000
H     10.69300000      7.67000000     -1.18600000
H     11.97500000      8.36100000     -1.60000000
O     -3.44000000      6.50900000     10.55500000
H     -3.99200000      7.18200000     10.15600000
H     -4.02200000      6.05200000     11.16200000
O     13.53900000     -8.37800000     -8.58900000
H     13.84300000     -7.76500000     -7.91900000
H     12.59200000     -8.42100000     -8.46100000
O     -4.01000000     -4.11100000     -0.84300000
H     -4.64100000     -3.39900000     -0.95300000
H     -4.09600000     -4.36600000      0.07600000
O      7.10500000     -3.86800000    -12.56100000
H      6.59100000     -4.04100000    -11.77300000
H      6.68600000     -4.39500000    -13.24200000
O    -15.18400000     -1.64100000      1.63100000
H    -14.31200000     -1.29900000      1.82900000
H    -15.50300000     -1.08500000      0.92000000
O      6.31100000     -4.58500000      5.29600000
H      6.12100000     -3.69800000      5.60200000
H      7.25200000     -4.58100000      5.12000000
O      0.16700000      6.93700000      0.78800000
H      1.03400000      7.30000000      0.60800000
H      0.34200000      6.10500000      1.22800000
O      5.59500000    -11.17900000     -9.06400000
H      4.77400000    -10.87800000     -8.67500000
H      5.72800000    -10.60400000     -9.81800000
