# Supplementary material for: Integrated Multiscale Multilevel Approach to Open Shell Molecular Systems
Source: J Chem Theory Comput. 2023 Feb 13;19(5):1446–56. doi: 10.1021/acs.jctc.2c00805 (PMC10018740; doi:10.1021/acs.jctc.2c00805)
Supplement: Supplementary file 2 — ct2c00805_si_002.zip [file ct2c00805_si_002.zip › structures/PROXYL/frame131.xyz]

2603

C      1.75600000     -0.91900000      0.06200000
H      2.16200000     -0.85500000      1.07100000
H      2.46100000     -1.39800000     -0.61800000
C      1.24700000      0.39900000     -0.50500000
C      2.11100000      1.61800000      0.02800000
H      2.06800000      1.58700000      1.11700000
H      1.77600000      2.58600000     -0.34400000
H      3.11600000      1.46500000     -0.36600000
C      1.16000000      0.29800000     -2.01300000
H      0.70200000     -0.58300000     -2.46200000
H      0.68700000      1.16600000     -2.47100000
H      2.19100000      0.32000000     -2.36600000
N     -0.13400000      0.38800000      0.08900000
O     -0.92700000      1.37000000     -0.12200000
C     -0.70100000     -0.86800000      0.57900000
C     -0.70500000     -0.87200000      2.17600000
H      0.32100000     -0.71300000      2.50700000
H     -1.32400000     -0.03600000      2.50100000
H     -1.00800000     -1.87900000      2.46200000
C     -2.08300000     -1.13100000     -0.05100000
H     -2.40100000     -2.12500000      0.26200000
H     -1.97400000     -1.08800000     -1.13500000
H     -2.83800000     -0.41400000      0.27200000
C      0.47200000     -1.77800000      0.17100000
H      0.53000000     -2.64700000      0.82700000
H      0.27000000     -2.34300000     -0.73800000
O      4.93400000     -5.87700000    -11.57800000
H      5.37600000     -5.72100000    -12.41300000
H      4.71900000     -6.80900000    -11.59000000
O     11.89900000      1.35200000     10.85200000
H     12.59400000      1.05500000     11.43900000
H     11.13100000      1.44200000     11.41600000
O    -12.55000000     -6.02600000     10.28200000
H    -12.91700000     -6.12500000     11.16000000
H    -11.75000000     -6.55100000     10.29600000
O    -12.81000000     -3.32200000      9.19700000
H    -12.68300000     -4.26600000      9.29800000
H    -13.75200000     -3.22000000      9.06700000
O     -7.60300000     14.45900000      6.00500000
H     -7.81600000     14.24800000      6.91400000
H     -8.06200000     13.79300000      5.49200000
O     -7.62300000      3.91900000     15.30700000
H     -7.69600000      2.97400000     15.43800000
H     -7.60300000      4.28300000     16.19200000
O    -12.58900000     11.59300000      6.64000000
H    -12.98500000     11.09200000      7.35300000
H    -11.67400000     11.31100000      6.62900000
O      3.49900000      5.12500000     11.29900000
H      4.00700000      4.31900000     11.38800000
H      3.69000000      5.61800000     12.09700000
O     -1.18900000     -3.91900000      8.60300000
H     -0.25700000     -3.74800000      8.47100000
H     -1.26400000     -4.13900000      9.53200000
O     -2.31300000      7.06800000     13.42100000
H     -1.39900000      7.04100000     13.13500000
H     -2.71200000      7.74900000     12.88000000
O      5.60300000      2.43800000      2.68700000
H      5.99500000      1.56600000      2.65800000
H      4.72000000      2.29300000      3.02800000
O      9.62400000      2.71900000      4.59100000
H      8.93900000      3.10700000      4.04700000
H     10.44100000      2.96200000      4.15600000
O     -9.15000000      7.22000000     -3.77900000
H     -8.37000000      7.55000000     -3.33300000
H     -9.47300000      6.52100000     -3.21200000
O     -6.74000000     11.29700000     10.13100000
H     -6.50100000     10.39400000      9.92100000
H     -7.28500000     11.22300000     10.91400000
O     10.70300000     -4.71700000     12.81700000
H     11.02300000     -4.67100000     13.71800000
H     11.49300000     -4.83100000     12.28800000
O      0.06400000    -14.09200000     10.26000000
H     -0.89100000    -14.12700000     10.20400000
H      0.28300000    -14.67800000     10.98400000
O      2.20900000    -16.90700000     -6.12100000
H      2.96100000    -16.32600000     -6.23800000
H      2.59300000    -17.75200000     -5.89000000
O      1.44500000      9.93800000      8.78100000
H      1.17700000     10.51400000      9.49700000
H      1.53900000     10.52000000      8.02800000
O      3.51400000     15.65700000      6.90600000
H      3.03100000     15.38600000      6.12600000
H      3.04600000     16.43100000      7.22000000
O    -15.01100000     -8.05500000      6.09200000
H    -15.10100000     -8.03000000      5.14000000
H    -14.14800000     -7.67900000      6.26200000
O    -15.00200000      9.95800000     -4.54700000
H    -15.94200000     10.14200000     -4.52100000
H    -14.94200000      9.00800000     -4.44700000
O      1.11500000      8.85100000      2.40400000
H      1.48300000      8.09700000      1.94300000
H      0.24700000      8.56100000      2.68300000
O     11.32200000      2.42200000     -1.41100000
H     10.99400000      2.52000000     -0.51600000
H     12.26700000      2.54800000     -1.33500000
O      9.67500000      2.25400000     -6.04400000
H      9.00700000      1.64100000     -6.35100000
H      9.59400000      3.00900000     -6.62800000
O    -11.61900000      7.76100000     -0.60600000
H    -10.75700000      7.47300000     -0.30500000
H    -11.68800000      7.41800000     -1.49700000
O      6.88000000     -1.05900000     10.66600000
H      6.19200000     -1.51300000     10.17900000
H      6.70900000     -0.13000000     10.51200000
O      9.90500000    -12.12900000     -6.22600000
H     10.34100000    -11.32300000     -5.94900000
H      9.00100000    -11.86500000     -6.39700000
O      4.99500000      4.63500000      0.83100000
H      4.94500000      3.69800000      1.02000000
H      4.96700000      4.68900000     -0.12400000
O      7.85800000    -14.33900000      0.96300000
H      7.37900000    -14.07500000      0.17800000
H      7.39000000    -15.11100000      1.28100000
O      7.01300000      6.35800000     -2.06400000
H      7.06400000      5.77700000     -2.82300000
H      6.07600000      6.43400000     -1.88200000
O     -6.66400000     12.49500000     -0.01300000
H     -7.32400000     12.88800000     -0.58500000
H     -7.16300000     12.14700000      0.72600000
O     10.92800000     -9.16400000     -6.78100000
H     10.60300000     -9.28000000     -7.67400000
H     11.83400000     -9.47200000     -6.81400000
O      9.99700000     12.94400000     -4.90300000
H      9.71000000     12.14600000     -5.34500000
H     10.20000000     12.66400000     -4.01000000
O    -11.39800000    -11.03300000      2.27100000
H    -11.62600000    -11.17500000      3.18900000
H    -11.24900000    -11.91200000      1.92200000
O    -11.42300000     -6.82500000      2.77900000
H    -11.40800000     -5.91700000      2.47600000
H    -11.67800000     -7.33100000      2.00800000
O     -7.33100000    -15.64900000      3.10100000
H     -7.13600000    -14.72500000      3.25700000
H     -6.67600000    -15.92700000      2.46100000
O     -9.37600000      7.81200000     11.76100000
H     -9.43600000      7.45500000     12.64700000
H     -8.90700000      7.14200000     11.26400000
O     -0.56300000    -16.76700000      5.48800000
H     -0.63800000    -16.28800000      6.31400000
H     -1.37300000    -16.56600000      5.02000000
O    -10.99200000     -6.24800000     -1.99200000
H    -10.28000000     -6.44100000     -1.38300000
H    -11.65000000     -6.92000000     -1.81300000
O     -3.61400000     13.46400000      3.78000000
H     -3.83700000     13.18000000      2.89300000
H     -4.40100000     13.28500000      4.29400000
O     -9.22900000      3.36000000     -6.22700000
H     -8.52600000      3.32800000     -5.57800000
H     -9.69500000      4.17400000     -6.03500000
O      1.86000000      3.61000000    -18.10700000
H      2.13800000      4.00800000    -17.28200000
H      1.55700000      2.73600000    -17.86100000
O      5.98900000     -1.18200000     14.06400000
H      5.21700000     -1.74700000     14.10800000
H      6.59400000     -1.64700000     13.48700000
O     -9.78700000    -13.36900000      3.98100000
H     -9.49900000    -14.23300000      4.27300000
H     -9.74700000    -13.41300000      3.02500000
O      8.32000000     -6.24600000      7.82200000
H      8.15900000     -5.61600000      7.11900000
H      9.03200000     -5.86000000      8.33200000
O      2.56200000     -4.47400000     -0.00100000
H      3.28800000     -4.34400000      0.60900000
H      2.91700000     -4.22300000     -0.85400000
O     -3.77200000    -10.16000000      3.18100000
H     -3.01900000     -9.95600000      3.73600000
H     -4.31000000     -9.36800000      3.20700000
O    -10.94400000      1.27800000     -7.55200000
H    -11.64000000      1.63600000     -8.10400000
H    -10.54500000      2.04600000     -7.14300000
O     -9.98900000     -2.07200000     -1.47400000
H     -9.71900000     -2.09800000     -2.39200000
H     -9.16700000     -2.03900000     -0.98400000
O     12.08500000      2.44000000    -10.85000000
H     12.12500000      1.48500000    -10.91000000
H     12.79900000      2.74500000    -11.41000000
O    -11.77500000     -0.99100000      0.38500000
H    -10.97800000     -1.02600000     -0.14200000
H    -12.48700000     -1.02100000     -0.25400000
O      5.72600000      4.92400000     -4.36400000
H      6.26300000      5.28600000     -5.06900000
H      6.08000000      4.04600000     -4.22100000
O     12.79100000      1.69900000      6.48400000
H     13.00000000      1.08600000      7.18900000
H     12.87800000      2.56400000      6.88500000
O     -8.14600000      8.83300000      7.39400000
H     -7.40300000      9.03200000      7.96300000
H     -8.46800000      7.98700000      7.70700000
O     -8.68200000     -8.44300000     -6.36700000
H     -7.77300000     -8.20400000     -6.54900000
H     -8.98000000     -7.78900000     -5.73600000
O      6.48500000      3.95600000    -10.96400000
H      6.86000000      3.20100000    -11.41700000
H      7.15800000      4.63300000    -11.03000000
O     -6.36100000      4.14700000     -6.79500000
H     -6.32800000      3.23400000     -7.08000000
H     -6.31200000      4.65300000     -7.60700000
O     -5.31800000     12.08800000     -7.15400000
H     -4.73200000     12.23100000     -7.89700000
H     -4.96900000     11.31000000     -6.71900000
O     -7.20000000      7.10500000      3.96500000
H     -6.80300000      7.79000000      4.50300000
H     -6.67600000      6.32500000      4.14400000
O     -1.22000000     10.35700000      0.33000000
H     -0.49300000     10.53800000      0.92700000
H     -1.48600000      9.46200000      0.54200000
O     -2.32400000      5.87000000     -0.98500000
H     -1.89200000      6.39000000     -1.66100000
H     -1.60700000      5.44900000     -0.51100000
O     -6.20600000      4.64400000     13.21800000
H     -6.03800000      3.82600000     12.75100000
H     -6.57600000      4.37000000     14.05700000
O      1.72100000    -17.52700000      1.70500000
H      1.53600000    -18.28800000      1.15500000
H      0.85800000    -17.17200000      1.92100000
O     -0.70900000     -6.10400000     11.22200000
H     -1.12200000     -5.55000000     11.88400000
H     -1.29600000     -6.85500000     11.13700000
O      7.50800000      3.09500000    -16.26700000
H      8.21900000      3.73500000    -16.27000000
H      7.48300000      2.77000000    -15.36700000
O     13.62500000     10.34800000      0.79500000
H     14.32600000     10.35300000      0.14200000
H     13.81100000     11.10400000      1.35100000
O      4.53400000      8.31400000     -3.09900000
H      4.27700000      8.35100000     -4.02000000
H      4.85100000      9.19600000     -2.90300000
O     10.98900000     10.73200000      1.62300000
H     11.19800000     11.28900000      2.37300000
H     11.84000000     10.42900000      1.30600000
O     -7.58100000     -4.12200000     -4.76300000
H     -7.86500000     -4.46800000     -3.91600000
H     -6.86700000     -3.52200000     -4.54900000
O      1.16500000     10.69800000     -2.66700000
H      0.44200000     11.18000000     -2.26500000
H      1.84400000     11.35800000     -2.80600000
O     -2.07500000     -4.69000000    -17.42700000
H     -1.64700000     -4.71500000    -16.57100000
H     -1.46300000     -4.21300000    -17.98700000
O     -0.46500000      5.46100000    -17.41300000
H      0.15800000      4.89200000    -17.86500000
H     -0.87400000      4.89600000    -16.75800000
O      0.93300000     10.64300000     13.66300000
H      1.69000000     10.13000000     13.94700000
H      0.17700000     10.11300000     13.91200000
O     12.13400000      8.31300000      8.16700000
H     11.49600000      7.60000000      8.12400000
H     12.94900000      7.89000000      8.43600000
O      1.50800000     -4.41100000    -12.03700000
H      1.75700000     -5.19200000    -12.53100000
H      1.50200000     -3.70800000    -12.68700000
O      4.56900000    -15.56700000     -5.45000000
H      5.43100000    -15.26800000     -5.16200000
H      4.52200000    -16.47800000     -5.15800000
O    -14.22900000     -3.45800000     -5.29900000
H    -14.86300000     -2.76200000     -5.47500000
H    -14.75900000     -4.19300000     -4.99100000
O     -2.62300000     -6.07800000     -2.62600000
H     -1.73800000     -5.72600000     -2.52900000
H     -2.49400000     -6.94500000     -3.01000000
O     -4.30000000    -15.62000000     -6.83100000
H     -3.61600000    -15.89400000     -7.44300000
H     -4.16200000    -16.16700000     -6.05800000
O    -13.11100000      5.94700000      1.02700000
H    -12.42000000      5.29800000      1.15900000
H    -12.83000000      6.44200000      0.25700000
O     -8.29900000     -6.76400000     12.75000000
H     -7.40600000     -6.56500000     13.03300000
H     -8.45800000     -6.16500000     12.02000000
O      8.65400000      5.05400000     -0.48900000
H      7.98200000      5.60000000     -0.89700000
H      9.46900000      5.31800000     -0.91600000
O      3.58500000      3.27400000      6.25700000
H      3.34700000      3.90700000      6.93500000
H      4.04500000      3.79200000      5.59700000
O      8.67600000      0.23300000     -2.80900000
H      8.25100000      0.13900000     -3.66100000
H      8.34600000      1.06500000     -2.46800000
O      3.96000000     -0.57300000    -17.17300000
H      3.59000000     -0.16600000    -16.39000000
H      4.80000000     -0.13100000    -17.29800000
O      6.16300000     -7.59800000      3.66700000
H      6.31000000     -7.89300000      4.56500000
H      5.90300000     -8.38900000      3.19400000
O    -11.98500000    -12.89900000     -6.53500000
H    -11.98800000    -13.02500000     -5.58600000
H    -11.17000000    -12.42900000     -6.71100000
O    -16.62300000     -4.07200000      2.39200000
H    -15.93500000     -4.71600000      2.22600000
H    -16.44900000     -3.76000000      3.28000000
O     -1.74700000     -5.82900000    -12.33800000
H     -1.07300000     -6.50700000    -12.27900000
H     -2.53400000     -6.24100000    -11.98200000
O      1.08400000      1.41000000     14.04800000
H      1.12100000      2.11200000     13.39900000
H      1.99700000      1.14800000     14.17000000
O    -11.89100000      4.28500000     -7.18400000
H    -12.37700000      4.64600000     -7.92500000
H    -11.28000000      4.97900000     -6.93700000
O      4.26800000     11.70200000     10.22700000
H      4.35300000     12.60100000      9.91000000
H      3.42700000     11.40400000      9.88100000
O     13.21200000      6.84100000     -2.57900000
H     14.04200000      7.23000000     -2.85400000
H     12.54300000      7.41600000     -2.95000000
O     10.90000000    -14.30100000     -2.80200000
H     10.76800000    -14.44100000     -1.86400000
H     10.10800000    -13.84700000     -3.08900000
O    -14.37900000     -1.90100000     -7.91400000
H    -13.67600000     -1.70100000     -7.29700000
H    -14.97100000     -1.15100000     -7.85500000
O      8.61800000     -1.03600000    -12.60400000
H      8.97700000     -0.68500000    -13.41900000
H      9.38500000     -1.32000000    -12.10700000
O     -5.73100000      2.06500000     12.12000000
H     -5.73900000      1.27400000     11.58200000
H     -4.89700000      2.02700000     12.58900000
O     -2.10600000      2.44200000      3.85300000
H     -2.91400000      2.31300000      3.35600000
H     -2.27200000      3.22300000      4.38200000
O    -13.02500000      3.56000000     10.53900000
H    -13.42200000      4.34200000     10.15700000
H    -13.07000000      2.90400000      9.84400000
O     -3.46000000      2.65500000    -12.54500000
H     -4.23000000      2.59500000    -13.11000000
H     -3.81400000      2.64400000    -11.65600000
O      0.59000000     -1.58800000      8.72300000
H      1.07400000     -0.77900000      8.56000000
H     -0.26700000     -1.29600000      9.03500000
O     -8.97300000     -0.08700000     -5.92800000
H     -8.40700000      0.51500000     -5.44500000
H     -9.72800000      0.44400000     -6.17900000
O     12.59700000      3.66600000      9.55600000
H     13.02000000      4.02600000     10.33500000
H     12.29800000      2.79800000      9.82500000
O     -2.08100000    -13.02400000      5.69600000
H     -1.97600000    -12.38200000      6.39800000
H     -2.06700000    -13.87100000      6.14100000
O     12.99800000     -7.09800000     -5.28900000
H     13.59800000     -6.96700000     -6.02300000
H     12.16500000     -7.33300000     -5.69900000
O     -1.01100000      2.15600000      8.69100000
H     -0.26700000      1.95800000      9.25900000
H     -0.62600000      2.60200000      7.93700000
O     -5.98100000      1.87700000     17.36500000
H     -5.97300000      1.02000000     16.93700000
H     -6.48100000      1.73900000     18.16900000
O      1.00300000     -8.38700000     -6.46400000
H      0.75500000     -8.18000000     -5.56300000
H      1.95900000     -8.34500000     -6.46500000
O      9.25500000      4.53400000     -7.60500000
H      9.45400000      4.39000000     -8.53000000
H      8.32100000      4.33700000     -7.52800000
O      5.87900000     -7.49300000     -8.98300000
H      6.25500000     -8.09300000     -9.62800000
H      5.98800000     -6.62500000     -9.37200000
O      3.31300000     12.56100000     -4.03400000
H      3.98300000     12.34900000     -3.38300000
H      3.67600000     13.30400000     -4.51700000
O     -7.71700000     -1.65800000     -7.95400000
H     -8.07300000     -1.08300000     -7.27700000
H     -7.83800000     -2.54100000     -7.60500000
O      2.70900000      0.05900000    -14.73200000
H      3.41000000      0.44700000    -14.20900000
H      2.49500000     -0.75600000    -14.27900000
O      5.69500000     11.53300000     -2.20000000
H      6.25900000     12.18200000     -2.62200000
H      6.26600000     10.77900000     -2.05400000
O     -6.51600000    -10.04500000     -0.80000000
H     -5.56000000    -10.08400000     -0.80100000
H     -6.72800000     -9.39400000     -0.13200000
O      1.20600000     -8.96300000     -9.51000000
H      1.83100000     -9.02700000     -8.78900000
H      1.31100000     -8.07000000     -9.84000000
O      6.03900000     -0.71400000    -12.03200000
H      6.99300000     -0.70000000    -12.10600000
H      5.77400000     -1.51100000    -12.49100000
O      3.75600000    -10.43100000      9.59000000
H      3.52200000    -11.34700000      9.74100000
H      3.39500000    -10.23000000      8.72700000
O    -11.30000000     10.01100000     -7.44100000
H    -11.02200000     10.85100000     -7.07500000
H    -11.46300000      9.45900000     -6.67600000
O      0.48900000      2.70300000      6.25300000
H      1.16800000      2.27500000      6.77400000
H      0.51800000      2.25500000      5.40800000
O     -6.01100000     -8.76400000     -4.17000000
H     -5.86000000     -7.82700000     -4.04200000
H     -5.17400000     -9.17400000     -3.95100000
O      6.14000000     -1.22200000      0.31400000
H      6.68400000     -0.52700000      0.68400000
H      5.43100000     -1.33400000      0.94700000
O     -5.07600000    -12.30800000     11.73600000
H     -5.40800000    -11.78700000     11.00400000
H     -4.18500000    -11.98600000     11.87500000
O     -3.28100000      2.91700000     -1.16700000
H     -2.37700000      2.65100000     -0.99500000
H     -3.22500000      3.85600000     -1.34200000
O    -12.74200000     -3.35100000     -1.81300000
H    -11.89900000     -2.93600000     -1.62800000
H    -13.32300000     -2.62300000     -2.03700000
O     -5.05300000     12.82200000      8.60200000
H     -4.12400000     12.59200000      8.58100000
H     -5.44000000     12.20200000      9.22100000
O      7.92600000      3.61400000      2.64700000
H      7.07000000      3.24900000      2.86900000
H      7.72700000      4.42800000      2.18400000
O     -8.33700000     -9.33600000     -3.19300000
H     -7.96900000     -9.24100000     -2.31500000
H     -7.61300000     -9.12200000     -3.78100000
O     -8.23400000     -4.73000000    -11.11500000
H     -7.36700000     -4.33100000    -11.04500000
H     -8.63800000     -4.57400000    -10.26100000
O     14.49400000      4.71400000      0.84300000
H     14.10700000      4.25200000      1.58700000
H     14.95600000      5.45400000      1.23500000
O     -1.35200000     10.87100000      4.49300000
H     -1.45100000     10.50900000      5.37300000
H     -2.06200000     10.47400000      3.98900000
O      9.40200000    -10.83500000     -9.82900000
H      9.52000000     -9.91800000     -9.58400000
H      9.08600000    -10.80300000    -10.73200000
O     -1.55800000     -4.93300000     13.64700000
H     -1.02100000     -5.61900000     14.04400000
H     -2.23000000     -4.74500000     14.30200000
O     -0.26900000    -12.05400000      3.47100000
H      0.53900000    -12.55600000      3.57300000
H     -0.83400000    -12.36200000      4.17900000
O     -5.25900000    -13.78100000     -0.29000000
H     -4.66600000    -14.11500000     -0.96300000
H     -4.84600000    -12.97300000      0.01400000
O     14.33400000     -0.45000000      2.40500000
H     13.69500000      0.14400000      2.79800000
H     15.18200000     -0.12500000      2.70900000
O    -11.15900000     -4.59100000      0.82300000
H    -11.49300000     -4.45800000     -0.06400000
H    -10.23100000     -4.36200000      0.76700000
O      3.84200000      5.54600000      8.50700000
H      3.87700000      6.49200000      8.36000000
H      3.83200000      5.45200000      9.46000000
O     -5.50200000      7.40000000     12.57100000
H     -5.71200000      6.47300000     12.68600000
H     -5.93100000      7.83600000     13.30700000
O      9.81400000     10.00200000      6.44700000
H      9.33700000     10.81000000      6.25800000
H      9.24100000      9.30500000      6.12800000
O      0.19300000      6.41200000    -12.16200000
H     -0.20500000      5.54100000    -12.18100000
H      0.63600000      6.49100000    -13.00700000
O     -4.06900000     -6.55200000     -5.69400000
H     -3.85700000     -5.67200000     -6.00300000
H     -4.10500000     -6.47000000     -4.74100000
O     -6.50000000      1.37100000     -7.23800000
H     -6.29300000      0.72000000     -6.56700000
H     -6.07200000      1.04400000     -8.02900000
O    -16.40800000     -3.16000000      4.99900000
H    -16.50900000     -2.21000000      4.95100000
H    -15.46300000     -3.30400000      4.95500000
O      3.71300000     -8.43100000     -7.36800000
H      4.40500000     -8.19700000     -7.98700000
H      4.07800000     -9.15900000     -6.86500000
O      9.09500000    -13.40500000      6.61900000
H      9.86300000    -13.97500000      6.67000000
H      9.39300000    -12.64600000      6.11700000
O     -5.76600000     -5.94600000     -8.99500000
H     -4.86900000     -6.13200000     -8.71600000
H     -6.20200000     -6.79800000     -8.98300000
O    -14.48700000     -3.18000000      0.53500000
H    -15.29900000     -3.35900000      0.06000000
H    -13.79400000     -3.35500000     -0.10200000
O     -5.80200000      0.49200000     -9.76400000
H     -5.12700000      0.31600000    -10.42000000
H     -6.55300000     -0.03000000    -10.04700000
O      4.19800000     14.53400000      9.34900000
H      4.02700000     14.57300000      8.40800000
H      3.96900000     15.40700000      9.67000000
O     -9.28600000    -10.61200000      7.84800000
H    -10.06500000    -11.16300000      7.91800000
H     -8.73300000    -11.05800000      7.20600000
O     -5.11200000    -11.21700000    -10.61400000
H     -4.57500000    -11.53000000     -9.88500000
H     -5.42200000    -10.35700000    -10.33100000
O      0.34100000     -2.22700000      4.58600000
H      0.46400000     -3.05100000      4.11600000
H     -0.54500000     -2.28400000      4.94300000
O      4.41900000    -14.64000000     -2.43300000
H      3.77800000    -14.48000000     -1.74100000
H      4.02600000    -15.32700000     -2.97100000
O     -0.61400000      4.40900000      0.65600000
H     -0.55200000      3.45900000      0.75300000
H      0.10500000      4.63700000      0.06700000
O     14.63300000      5.10800000     -8.97600000
H     14.58400000      4.64000000     -8.14300000
H     15.30100000      4.64000000     -9.47600000
O      4.61100000     14.71500000     -2.87900000
H      4.04200000     14.51200000     -2.13700000
H      5.48600000     14.78800000     -2.49700000
O      4.27700000      1.00400000     11.54700000
H      4.26000000      0.59800000     12.41400000
H      3.93500000      1.88700000     11.69000000
O      7.90200000      2.29800000     -0.73400000
H      8.27800000      2.09300000      0.12200000
H      7.98800000      3.24800000     -0.81200000
O     -0.18900000     13.57400000     -1.64600000
H      0.29500000     14.05000000     -2.32100000
H     -1.10800000     13.77300000     -1.82400000
O     -1.44700000     -9.80900000      4.54100000
H     -0.74500000    -10.26400000      4.07500000
H     -1.72400000    -10.42600000      5.21900000
O      3.34000000      1.26200000      3.78600000
H      2.44100000      1.41800000      3.49800000
H      3.26600000      1.09700000      4.72600000
O     -5.56100000     -3.55000000    -10.49100000
H     -4.84900000     -2.96800000    -10.22400000
H     -5.58400000     -4.22600000     -9.81300000
O     -8.96500000     -0.38900000      3.81000000
H     -8.19900000     -0.62000000      4.33600000
H     -9.24700000     -1.21600000      3.42000000
O     -8.49700000     -9.38500000     11.07700000
H     -8.37700000    -10.19900000     10.58700000
H     -8.32700000     -9.62600000     11.98700000
O     -5.98900000     -8.33100000     -7.02100000
H     -5.28200000     -7.69600000     -6.90600000
H     -5.82600000     -8.99500000     -6.35000000
O    -14.57900000     -1.20900000     -2.02400000
H    -14.80900000     -0.28300000     -2.09800000
H    -15.26100000     -1.66600000     -2.51600000
O     12.22700000      1.36900000     -6.46900000
H     12.31700000      0.53200000     -6.01400000
H     11.55300000      1.83800000     -5.97800000
O     -9.58500000     -3.64900000      5.69000000
H     -9.29700000     -3.35000000      4.82700000
H     -9.27900000     -4.55400000      5.74500000
O     -5.63500000      1.94600000    -14.21800000
H     -5.19000000      1.60100000    -14.99200000
H     -6.55000000      2.03000000    -14.48500000
O      2.24500000     -0.43900000      5.76400000
H      1.67100000     -0.92200000      5.16900000
H      2.91700000     -1.07300000      6.01600000
O     -1.35900000     16.55300000     -6.84600000
H     -1.23400000     17.44000000     -6.50700000
H     -0.47800000     16.17900000     -6.86600000
O     -3.86600000    -15.34900000     -2.38100000
H     -3.75600000    -15.97800000     -1.66800000
H     -4.13400000    -15.88200000     -3.13000000
O     10.55600000     -6.98400000      2.82500000
H     11.44000000     -7.29000000      3.02700000
H     10.01300000     -7.33800000      3.52900000
O     13.03100000      6.41000000      4.77900000
H     12.45300000      7.17200000      4.78400000
H     13.73600000      6.64800000      4.17600000
O     -2.98300000      7.11400000    -12.60300000
H     -2.03100000      7.18000000    -12.53200000
H     -3.31500000      7.77500000    -11.99500000
O      0.67200000     12.99300000     -5.54200000
H      0.00600000     12.47500000     -5.99500000
H      1.41800000     12.40000000     -5.45400000
O      0.55400000     -0.44300000     -7.54700000
H      0.52700000     -0.42800000     -6.59000000
H      1.23900000     -1.07700000     -7.75800000
O     -1.16600000     -2.31100000     -4.22800000
H     -1.28500000     -2.80400000     -5.04100000
H     -0.64700000     -1.54900000     -4.48400000
O     16.45000000     -4.11600000     -1.71700000
H     16.10200000     -4.57000000     -2.48400000
H     17.35000000     -4.43300000     -1.64000000
O     13.51500000     -7.94400000      8.31000000
H     13.23900000     -8.12900000      9.20800000
H     13.10600000     -7.10400000      8.10200000
O      3.31800000     -4.98900000    -15.49600000
H      2.48500000     -5.42900000    -15.66600000
H      3.90100000     -5.68700000    -15.19600000
O     -3.58300000     -1.47200000    -13.35400000
H     -4.51700000     -1.26100000    -13.34200000
H     -3.21400000     -0.96800000    -12.63000000
O     17.79100000      3.98500000     -0.27800000
H     17.39800000      4.76700000      0.10800000
H     17.21100000      3.27000000     -0.01600000
O      4.90400000      5.46200000    -13.45700000
H      4.22000000      5.38500000    -12.79200000
H      5.59100000      4.86300000    -13.16500000
O     11.19000000     -5.04200000     -8.14500000
H     10.97800000     -4.12900000     -8.34100000
H     10.39500000     -5.39200000     -7.74300000
O     -3.66600000     -7.27700000      3.30200000
H     -4.20600000     -7.50100000      4.06000000
H     -4.26900000     -6.84900000      2.69600000
O      0.18500000     16.28300000     -3.24500000
H      0.13400000     16.98500000     -2.59600000
H      0.44000000     16.72400000     -4.05600000
O     -4.07500000     -2.70300000      8.82500000
H     -3.12800000     -2.84200000      8.85700000
H     -4.39800000     -3.07100000      9.64700000
O     -2.81600000     -3.23400000    -10.36600000
H     -1.92700000     -3.07500000    -10.05000000
H     -2.76700000     -4.08600000    -10.80000000
O      2.78100000     -2.29600000     -8.20200000
H      3.51300000     -2.57400000     -8.75200000
H      3.10600000     -2.38600000     -7.30700000
O      0.49900000     -5.74300000      1.54900000
H      0.35600000     -6.63000000      1.21800000
H      1.09800000     -5.34500000      0.91700000
O    -11.00400000      4.17000000      1.32400000
H    -10.63500000      3.28700000      1.29800000
H    -10.51200000      4.61600000      2.01300000
O      3.70100000      0.52400000     -4.92800000
H      3.74600000     -0.39800000     -5.17900000
H      3.97800000      1.00000000     -5.71100000
O      1.17600000    -16.66100000     -1.19500000
H      1.56600000    -15.79100000     -1.11800000
H      0.34100000    -16.59100000     -0.73100000
O      5.54600000     -2.86400000     -2.86600000
H      5.62500000     -2.87600000     -1.91200000
H      6.33400000     -2.41000000     -3.16600000
O      3.44200000      0.30100000     14.91300000
H      3.54200000     -0.60100000     14.60700000
H      4.33600000      0.60200000     15.07000000
O      1.37600000      4.81200000      4.21600000
H      1.30100000      5.06700000      5.13500000
H      2.30200000      4.93900000      4.00800000
O      4.03400000     11.51600000      5.74500000
H      4.79200000     11.71000000      5.19300000
H      4.20600000     10.63900000      6.08800000
O      4.00800000     17.52200000     -2.32100000
H      4.73400000     17.17600000     -1.80300000
H      3.24200000     17.42800000     -1.75400000
O      4.05200000      8.32700000      3.80800000
H      4.54500000      9.12300000      3.60700000
H      3.47100000      8.20900000      3.05700000
O     -6.18700000      9.07800000      5.18000000
H     -5.75700000      9.89300000      4.92200000
H     -6.76100000      9.32800000      5.90400000
O      2.65400000     13.42900000      2.30200000
H      3.57500000     13.17100000      2.25300000
H      2.20900000     12.66100000      2.66200000
O     -0.54200000    -11.06300000     -4.16600000
H     -0.03500000    -11.69700000     -4.67500000
H     -0.28500000    -11.22600000     -3.25900000
O     -1.46000000    -12.80000000     -0.55300000
H     -2.25800000    -12.50600000     -0.11400000
H     -1.72800000    -12.95600000     -1.45800000
O    -14.99200000     -3.50700000    -10.07200000
H    -14.50100000     -4.31700000     -9.93200000
H    -14.66500000     -2.91000000     -9.39900000
O      4.84500000     -2.96300000    -13.64200000
H      5.02900000     -3.87600000    -13.86400000
H      3.93700000     -2.82900000    -13.91200000
O      2.84500000      8.70600000     13.92100000
H      2.16100000      8.13200000     13.57600000
H      3.60000000      8.13100000     14.04500000
O    -14.61900000     -1.00200000      7.31500000
H    -15.23700000     -0.34400000      7.63200000
H    -14.67400000     -1.71100000      7.95700000
O     13.08400000     -5.53300000     10.88600000
H     12.91700000     -6.47600000     10.89100000
H     13.81200000     -5.41600000     11.49700000
O      0.74000000      2.05900000      3.40400000
H     -0.20100000      2.04300000      3.23200000
H      0.94800000      2.98700000      3.51400000
O      8.67500000     12.67300000      5.46900000
H      8.86500000     13.06500000      6.32100000
H      7.80200000     12.99700000      5.24600000
O     10.33500000      7.05700000      2.74600000
H     10.58700000      7.61300000      3.48300000
H     10.92100000      7.32000000      2.03600000
O    -11.87000000      1.07000000      2.57500000
H    -11.25000000      0.35800000      2.42000000
H    -11.59000000      1.45500000      3.40600000
O     -7.45300000     -1.60300000     14.14800000
H     -6.59400000     -1.94600000     14.39200000
H     -7.94200000     -2.37100000     13.84900000
O     -6.42800000      3.03500000    -11.80800000
H     -6.28000000      2.29800000    -12.40000000
H     -5.98700000      3.77300000    -12.23000000
O      3.52400000     -5.70200000      7.18800000
H      2.88600000     -4.98800000      7.18200000
H      4.29200000     -5.33900000      6.74600000
O     10.50500000    -14.18900000      2.55000000
H     10.21300000    -14.98400000      2.99600000
H      9.77500000    -13.57700000      2.65100000
O    -14.28900000      0.16500000     -5.14200000
H    -15.02600000     -0.40800000     -4.93200000
H    -13.97200000      0.46900000     -4.29100000
O     -8.46000000     10.27600000     12.15200000
H     -8.28700000     10.21800000     13.09200000
H     -8.65600000      9.37700000     11.88900000
O     11.72700000     -1.70900000      0.43500000
H     12.34700000     -1.09400000      0.04200000
H     11.90000000     -2.53900000     -0.00900000
O      0.76500000     -7.99500000     -3.55000000
H      0.41000000     -8.86100000     -3.35200000
H      0.41100000     -7.42900000     -2.86400000
O    -10.28400000    -13.38100000      1.16100000
H    -10.56400000    -14.24500000      0.85700000
H     -9.72200000    -13.05200000      0.46000000
O     -6.00400000      5.96500000     -9.09300000
H     -6.20600000      6.73400000     -9.62600000
H     -5.63400000      6.32300000     -8.28600000
O      2.04700000    -16.04400000      5.72700000
H      1.62100000    -16.06100000      6.58400000
H      1.32800000    -16.12200000      5.10100000
O     16.06600000     -0.97100000      5.25300000
H     15.45300000     -1.17600000      5.95900000
H     16.89300000     -0.78700000      5.70000000
O    -13.98200000     -5.06600000     -7.58000000
H    -14.84100000     -5.48700000     -7.54300000
H    -13.90900000     -4.59900000     -6.74700000
O     -7.76200000     15.85800000      2.00500000
H     -7.33600000     15.18200000      1.47700000
H     -7.05100000     16.24800000      2.51300000
O     -0.75900000     16.84800000      3.18800000
H     -0.35600000     16.33400000      2.48800000
H     -1.29600000     17.49500000      2.73000000
O     -9.41300000     -9.05900000     -9.06800000
H    -10.32600000     -9.34100000     -9.00700000
H     -9.17400000     -8.82600000     -8.17100000
O     -3.47800000     -2.89200000      4.04800000
H     -2.90900000     -2.58200000      4.75200000
H     -2.92300000     -3.47400000      3.53000000
O    -14.17100000     -1.08800000      2.65100000
H    -14.40800000     -1.76600000      2.01800000
H    -13.55800000     -0.52400000      2.18000000
O      0.06600000      7.70600000    -16.25600000
H      0.70400000      8.12300000    -16.83500000
H     -0.11100000      6.85900000    -16.66600000
O      1.02400000     -6.75700000    -16.18000000
H      1.00600000     -7.27200000    -16.98700000
H      1.28200000     -7.38300000    -15.50300000
O     10.61800000      7.18900000     12.27800000
H     11.56900000      7.29200000     12.28500000
H     10.30500000      7.88800000     11.70500000
O      3.52900000     -5.25400000     14.20200000
H      3.94800000     -5.19200000     13.34300000
H      4.19100000     -5.66200000     14.76200000
O     -3.17000000     -0.57700000     12.54500000
H     -3.23800000      0.34400000     12.79900000
H     -3.81900000     -0.68100000     11.84900000
O     -9.58800000     -2.29200000      8.72000000
H    -10.42600000     -2.53600000      9.11200000
H     -9.72800000     -2.38600000      7.77700000
O      2.64100000      6.64600000      1.07600000
H      2.45500000      6.52100000      0.14600000
H      3.22100000      5.92000000      1.30500000
O      6.56300000     16.88800000      0.46700000
H      5.69600000     16.48200000      0.46400000
H      6.93500000     16.65400000      1.31700000
O      3.83500000     -4.01200000     11.55900000
H      4.53400000     -4.60400000     11.28200000
H      3.03900000     -4.39000000     11.18500000
O      8.07200000     -2.19800000     -1.56400000
H      8.50800000     -1.46900000     -2.00500000
H      7.58100000     -1.78700000     -0.85200000
O     13.84900000      2.97600000     -0.97300000
H     14.52200000      2.36000000     -0.68500000
H     13.76400000      3.59400000     -0.24600000
O      8.70100000    -12.66900000     -3.19300000
H      8.96500000    -11.80600000     -3.51300000
H      8.10600000    -12.48400000     -2.46700000
O     10.38200000    -10.56700000      2.15500000
H      9.70500000    -11.09700000      2.57400000
H     10.12800000    -10.53900000      1.23300000
O     -0.69400000     -0.92700000     11.40500000
H     -0.25500000     -0.10700000     11.18000000
H     -1.53100000     -0.65400000     11.78100000
O     12.39100000      1.05900000      3.85900000
H     12.31500000      1.33500000      4.77200000
H     11.73200000      0.37200000      3.76000000
O      2.07600000      8.51200000      6.01700000
H      2.44400000      8.26300000      5.16900000
H      1.73300000      7.69500000      6.37800000
O     -1.31200000      1.77000000     15.06000000
H     -1.63400000      0.91100000     15.33300000
H     -0.39900000      1.61600000     14.81300000
O     -0.67400000      8.95700000    -11.98900000
H      0.04400000      9.55200000    -11.77300000
H     -0.28600000      8.08400000    -11.93200000
O     -8.57000000      4.34500000     -0.67900000
H     -7.71700000      4.34500000     -1.11300000
H     -8.46000000      4.93300000      0.06800000
O     -8.22900000      9.33100000     -0.71200000
H     -8.56500000     10.03500000     -1.26600000
H     -8.65500000      9.46800000      0.13400000
O      8.39900000      9.74300000     -4.94400000
H      7.65300000     10.30900000     -5.13900000
H      8.04000000      8.85600000     -4.96800000
O     -0.99700000     -1.77700000    -14.33900000
H     -1.89300000     -1.54300000    -14.09700000
H     -1.05000000     -2.69800000    -14.59400000
O      4.64700000     -4.23800000      1.51800000
H      5.46400000     -4.73500000      1.55300000
H      4.36400000     -4.17700000      2.43000000
O      1.41700000     -2.63800000     16.18400000
H      2.04600000     -2.48200000     15.48000000
H      1.42100000     -1.82700000     16.69200000
O     -6.99500000     -8.05800000      1.40400000
H     -7.80600000     -8.49400000      1.66400000
H     -6.81300000     -7.44600000      2.11800000
O      7.33800000     -2.21000000      3.03600000
H      7.41200000     -3.12900000      2.77800000
H      6.47500000     -1.94200000      2.72200000
O      5.26800000     -8.32000000     -4.16100000
H      6.13600000     -8.14600000     -3.79500000
H      5.43200000     -8.91800000     -4.89100000
O     -8.38000000     -4.46200000      0.76400000
H     -8.05600000     -3.60800000      1.05000000
H     -8.08300000     -5.07000000      1.44200000
O     -3.69400000      9.30700000     11.88700000
H     -4.28400000      8.56100000     11.77900000
H     -4.24700000      9.99900000     12.24900000
O     -2.91500000     14.14900000     -5.80000000
H     -2.81300000     14.98400000     -6.25700000
H     -3.51900000     13.64700000     -6.34800000
O    -11.18000000      3.52300000     13.09300000
H    -10.32700000      3.37700000     12.68500000
H    -11.81300000      3.26900000     12.42200000
O      8.92800000      6.75500000     14.28100000
H      9.58200000      6.89200000     13.59500000
H      8.16700000      6.40400000     13.81900000
O      1.33900000    -10.18900000     12.67900000
H      1.57900000    -10.27700000     13.60100000
H      2.11500000     -9.81100000     12.26500000
O      7.20000000    -14.62500000     -4.58100000
H      7.86600000    -15.00200000     -5.15600000
H      7.57700000    -13.79500000     -4.28900000
O     -8.38000000     -4.62000000     -2.23300000
H     -8.29600000     -4.52800000     -1.28400000
H     -9.25700000     -4.98300000     -2.36100000
O      6.76300000     13.65700000      7.51200000
H      5.93300000     13.29300000      7.81900000
H      7.16900000     14.02300000      8.29800000
O      1.69200000      6.82000000    -14.17800000
H      2.46200000      7.38800000    -14.18100000
H      1.07900000      7.24300000    -14.77900000
O      7.31400000      4.83000000      9.91500000
H      8.20200000      4.93500000     10.25500000
H      7.38300000      4.11800000      9.27900000
O      9.72400000    -11.01100000      5.25700000
H     10.12300000    -10.18200000      5.52000000
H      9.77100000    -11.00600000      4.30100000
O     -4.70000000      3.49800000     -9.73300000
H     -5.47300000      3.08900000    -10.12200000
H     -4.97900000      4.39100000     -9.53000000
O     14.01200000     -2.48500000     12.14000000
H     14.29200000     -3.36000000     12.41000000
H     13.63700000     -2.61100000     11.26800000
O     17.22800000     -1.38700000     -6.42700000
H     17.36200000     -2.29100000     -6.71200000
H     16.35200000     -1.16400000     -6.74300000
O      0.68100000     11.40400000    -11.66800000
H      0.95700000     12.21400000    -11.23800000
H     -0.07700000     11.65900000    -12.19500000
O      2.11000000    -14.00200000     -1.09300000
H      1.71100000    -13.75300000     -0.26000000
H      1.38900000    -13.97400000     -1.72200000
O     16.56000000      5.81900000     -5.02300000
H     16.14700000      5.25800000     -4.36700000
H     16.75500000      5.23200000     -5.75300000
O      2.82200000     -4.25800000     -2.89100000
H      3.69100000     -3.85800000     -2.92600000
H      2.83700000     -4.92500000     -3.57600000
O     -6.88800000      8.27400000    -10.92600000
H     -7.17000000      8.41800000    -10.02300000
H     -6.42400000      9.07700000    -11.16300000
O     -5.40800000      7.18600000      1.19600000
H     -6.25900000      7.18500000      1.63400000
H     -4.79100000      6.90100000      1.87000000
O     -0.06700000    -10.77500000     -1.34300000
H     -0.03800000    -10.34400000     -0.48900000
H     -0.45600000    -11.63200000     -1.16600000
O      1.92800000     -3.51500000      7.11600000
H      1.16200000     -3.24000000      6.61300000
H      1.68100000     -3.36600000      8.02900000
O    -12.49300000     -7.94500000    -11.55300000
H    -11.90400000     -7.38300000    -12.05700000
H    -12.36200000     -7.67500000    -10.64400000
O     -1.22700000     -3.39200000     17.05800000
H     -1.25500000     -3.71200000     17.96000000
H     -0.30200000     -3.43600000     16.81700000
O     -7.47200000      1.53600000      2.61400000
H     -8.08600000      0.98900000      3.10300000
H     -7.56400000      1.24700000      1.70600000
O      4.48700000     -1.92100000      6.78700000
H      4.24300000     -1.99900000      7.70900000
H      5.04000000     -2.68400000      6.62000000
O      9.50600000     -8.20100000      5.32700000
H      8.56200000     -8.04100000      5.32400000
H      9.74900000     -8.18100000      6.25200000
O     -3.01900000     -0.42500000    -10.73400000
H     -2.29000000      0.10600000    -10.41400000
H     -2.78200000     -1.32300000    -10.49900000
O     11.91300000      8.08300000     -8.45700000
H     11.34000000      8.62900000     -7.91700000
H     11.97800000      7.25800000     -7.97600000
O      5.60100000      8.08000000    -13.47200000
H      5.39100000      7.14600000    -13.45300000
H      6.24500000      8.16600000    -14.17400000
O     -2.33600000     -0.41500000      8.39700000
H     -3.26800000     -0.20100000      8.42300000
H     -1.89400000      0.43300000      8.44100000
O      0.25700000    -10.19200000      1.43700000
H      1.19300000    -10.00400000      1.50400000
H      0.16300000    -11.07200000      1.80400000
O     -7.46100000     11.58600000     -9.55000000
H     -6.90500000     11.27800000    -10.26600000
H     -7.31900000     10.95300000     -8.84700000
O     14.10000000      1.44600000     -3.84900000
H     14.40700000      1.46600000     -4.75500000
H     13.16800000      1.65600000     -3.90700000
O     -6.23800000     -0.81600000    -12.70500000
H     -6.97600000     -0.45300000    -12.21600000
H     -5.98600000     -1.59800000    -12.21300000
O     -0.63800000     -6.53400000     -8.36300000
H     -0.40000000     -7.16600000     -7.68500000
H      0.12400000     -6.50700000     -8.94300000
O      1.79200000     -0.04000000     17.23000000
H      2.19900000      0.25300000     16.41500000
H      2.52800000     -0.27500000     17.79500000
O     -7.60300000      6.75800000    -12.96200000
H     -7.26900000      7.35700000    -12.29500000
H     -7.80500000      5.95400000    -12.48300000
O     -0.21200000     -2.94400000     -9.39300000
H      0.40100000     -3.16600000    -10.09400000
H     -0.27300000     -3.74100000     -8.86700000
O     13.95300000     -3.99700000      7.45000000
H     14.79400000     -4.41800000      7.62700000
H     14.17500000     -3.08200000      7.27900000
O      6.81800000      1.75800000     10.72200000
H      5.94000000      1.44200000     10.93400000
H      6.74600000      2.08200000      9.82400000
O     -3.20900000      4.90100000     -3.89600000
H     -2.68800000      5.66300000     -3.64200000
H     -4.03500000      5.26900000     -4.21000000
O     14.48700000      9.07000000     -3.57800000
H     15.19900000      9.69400000     -3.72100000
H     14.50600000      8.50300000     -4.34900000
O     -5.82500000     -5.80700000     13.13300000
H     -5.35300000     -6.63200000     13.01400000
H     -5.93800000     -5.46600000     12.24600000
O      4.25000000    -15.54400000      8.61700000
H      4.89700000    -14.92600000      8.27600000
H      4.74800000    -16.34400000      8.78500000
O    -11.35800000      8.18500000      4.45800000
H    -11.62700000      7.49200000      5.06100000
H    -12.07900000      8.81400000      4.47700000
O    -11.45200000    -13.59700000     -3.74300000
H    -11.01900000    -14.41400000     -3.49600000
H    -11.02700000    -12.92800000     -3.20600000
O    -11.81300000     -8.72200000     -6.97900000
H    -10.97600000     -8.38200000     -6.66200000
H    -11.92500000     -8.31800000     -7.84000000
O     12.21800000     -1.05600000     -5.06000000
H     12.00700000     -0.71100000     -4.19200000
H     12.57200000     -1.92900000     -4.89100000
O     -2.46500000      3.40900000     -6.25800000
H     -2.51700000      4.14500000     -6.86800000
H     -2.66000000      3.79300000     -5.40300000
O      0.98100000     -5.73400000     15.24800000
H      1.19300000     -4.81100000     15.39000000
H      1.76900000     -6.10200000     14.84900000
O     -5.38300000     -7.83000000      5.21500000
H     -5.66400000     -7.46200000      6.05200000
H     -5.92900000     -8.60800000      5.10000000
O      0.73800000     11.48900000      2.78700000
H     -0.06800000     11.32600000      3.27800000
H      1.10400000     10.61800000      2.63300000
O      7.98700000     -4.42900000    -12.28000000
H      8.67700000     -3.76700000    -12.23800000
H      7.97300000     -4.70300000    -13.19700000
O      9.78800000     -4.52600000      1.39100000
H     10.25200000     -4.32000000      0.58000000
H     10.08000000     -5.41000000      1.61600000
O     -6.63000000     -4.63800000    -14.18300000
H     -6.62100000     -4.63400000    -13.22600000
H     -6.35500000     -5.52400000    -14.42100000
O      6.29900000    -16.18000000      2.01000000
H      6.37300000    -17.11300000      1.80900000
H      5.35700000    -16.01700000      2.04700000
O     -4.93800000     -5.72400000    -16.60200000
H     -4.34900000     -6.45300000    -16.40600000
H     -4.58800000     -4.99100000    -16.09600000
O     -2.89700000     11.13200000     -5.13900000
H     -2.64000000     12.04600000     -5.25600000
H     -2.49200000     10.87200000     -4.31200000
O     16.65300000     -7.91600000      0.19200000
H     16.77300000     -8.59000000      0.86200000
H     16.27100000     -7.17600000      0.66300000
O     14.51300000      7.34500000     -5.76400000
H     13.87400000      6.71500000     -6.09700000
H     15.27300000      6.81400000     -5.52600000
O    -11.13400000      0.28400000      7.31900000
H    -11.64100000     -0.24400000      6.70200000
H    -10.62500000      0.87600000      6.76500000
O     -5.38200000     -2.42000000     -4.04900000
H     -4.93500000     -1.60000000     -4.26200000
H     -4.71600000     -2.94900000     -3.61100000
O     -1.68300000     -8.35000000      1.02000000
H     -1.02400000     -9.04300000      0.98200000
H     -1.72200000     -8.10700000      1.94500000
O     -1.52600000      1.99100000     -4.28800000
H     -1.77400000      2.29800000     -5.16000000
H     -1.29000000      2.78700000     -3.81200000
O      9.78200000      9.51700000     -1.61100000
H     10.43600000      8.87200000     -1.34200000
H     10.27000000     10.33700000     -1.68700000
O      5.75000000      0.90700000     -1.84600000
H      5.64800000      0.01200000     -1.52300000
H      6.45900000      1.27300000     -1.31800000
O      7.93000000      8.52200000      5.29800000
H      8.00400000      7.56900000      5.26300000
H      7.21800000      8.68500000      5.91700000
O     -4.57400000      0.90700000    -16.24600000
H     -4.71200000     -0.00300000    -16.51000000
H     -4.03300000      1.27900000    -16.94300000
O     -8.26600000     -1.53900000     11.29300000
H     -8.59000000     -0.98600000     12.00300000
H     -9.03200000     -1.68600000     10.73700000
O     -4.80900000    -13.42000000     -8.27100000
H     -5.22000000    -13.91800000     -8.97800000
H     -4.58800000    -14.07800000     -7.61100000
O     11.72900000     -1.56600000      5.56400000
H     11.39200000     -2.29200000      5.03800000
H     12.59900000     -1.39300000      5.20300000
O     -8.93200000      3.88400000      4.13900000
H     -8.08200000      4.03800000      3.72600000
H     -9.41000000      4.70400000      4.01500000
O     -4.72000000     16.65400000      2.45600000
H     -4.97300000     16.35200000      3.32800000
H     -4.51300000     15.85200000      1.97600000
O     15.90100000      6.25400000     -1.89600000
H     16.45300000      5.65400000     -2.39800000
H     15.09200000      5.76500000     -1.74600000
O      6.29200000      8.66500000     12.42400000
H      5.53200000      8.08800000     12.50300000
H      6.89800000      8.18700000     11.85800000
O      9.07000000     -2.51700000      9.80500000
H      9.03500000     -2.15100000      8.92100000
H      8.27500000     -2.19400000     10.22900000
O      7.22900000      9.36500000     -9.33300000
H      7.00700000     10.27000000     -9.11500000
H      7.28400000      9.35500000    -10.28900000
O    -10.31700000     -2.73500000      2.91300000
H    -10.71500000     -3.57600000      2.68900000
H    -10.68400000     -2.12000000      2.27800000
O     -5.47800000     -3.44100000     14.46100000
H     -5.95300000     -4.26700000     14.55900000
H     -4.64200000     -3.59200000     14.90200000
O     -6.72500000      0.58200000     -4.02200000
H     -6.89800000     -0.25100000     -3.58400000
H     -6.31300000      1.12500000     -3.35000000
O    -11.12400000      1.04300000     15.24300000
H    -10.54800000      1.35900000     14.54600000
H    -10.79600000      1.46800000     16.03500000
O      4.41500000    -10.45500000     -5.86500000
H      4.93400000    -10.89400000     -5.19100000
H      3.86600000    -11.14800000     -6.23300000
O     10.10000000     -6.21600000    -10.62000000
H      9.77500000     -5.41800000    -11.03600000
H     10.93700000     -5.96000000    -10.23200000
O     -2.59300000     15.43800000      5.08300000
H     -2.03400000     15.82800000      4.41100000
H     -3.12300000     14.79600000      4.61000000
O     -0.85600000     -7.74500000     15.89100000
H     -0.28800000     -7.00300000     16.09800000
H     -0.72800000     -8.35400000     16.61800000
O      4.52400000      6.54900000     13.73500000
H      5.40500000      6.17300000     13.72800000
H      4.28900000      6.59100000     14.66200000
O     -3.37700000      2.15800000     13.25500000
H     -2.89700000      2.59400000     12.55000000
H     -2.80600000      2.23700000     14.01900000
O    -14.95500000      1.65200000      5.40000000
H    -14.21400000      1.25200000      5.85600000
H    -14.55500000      2.18000000      4.71000000
O     -9.90600000     10.79500000      6.87900000
H     -9.22000000     10.13000000      6.92800000
H     -9.44000000     11.62600000      6.97400000
O      1.05100000      4.76600000     -4.02700000
H      1.15200000      4.78500000     -4.97900000
H      1.87900000      4.41100000     -3.70500000
O     -1.85600000    -16.04100000      2.24200000
H     -2.76500000    -16.04500000      2.54000000
H     -1.86000000    -16.58100000      1.45200000
O     -2.03000000      3.23800000     -9.28400000
H     -2.95600000      3.47700000     -9.26700000
H     -1.58700000      3.95900000     -8.83700000
O    -14.84000000      2.10800000     -7.33200000
H    -14.30700000      1.65900000     -6.67600000
H    -15.54400000      1.49100000     -7.53200000
O      5.68300000     -9.27700000    -14.29900000
H      6.58000000     -9.55100000    -14.48900000
H      5.38100000     -9.89200000    -13.63000000
O     -0.20700000      9.65800000     -7.03700000
H      0.02300000      8.81700000     -7.43100000
H      0.57100000      9.91000000     -6.53900000
O      9.08600000      7.92600000    -12.00900000
H      9.13500000      8.57400000    -12.71100000
H      9.98000000      7.86600000    -11.67400000
O    -13.78000000      2.93200000      3.25000000
H    -13.12700000      2.29500000      2.96200000
H    -13.46100000      3.77100000      2.91600000
O     15.01200000     -1.50100000      7.79800000
H     15.82600000     -1.38000000      8.28800000
H     14.42100000     -0.83400000      8.14800000
O     -2.62200000    -11.99900000     -8.97000000
H     -2.15500000    -12.79200000     -9.23200000
H     -3.38000000    -12.31700000     -8.48000000
O      4.08900000      4.94800000      3.49200000
H      4.19500000      4.63400000      2.59400000
H      4.98000000      5.13600000      3.78700000
O      2.20400000    -13.58700000      3.96400000
H      2.54600000    -14.18600000      4.62800000
H      2.84700000    -12.88000000      3.92600000
O     -4.41500000    -11.34500000     -4.46200000
H     -5.30000000    -11.30800000     -4.82600000
H     -3.84700000    -11.45000000     -5.22500000
O      6.89300000     -3.94200000     -9.76700000
H      6.93200000     -4.12400000    -10.70500000
H      7.80700000     -3.83400000     -9.50500000
O     -3.57100000     -5.54200000      6.29100000
H     -3.41500000     -5.69900000      5.36000000
H     -3.17500000     -4.68700000      6.45900000
O     17.94000000     -1.92000000      3.51500000
H     17.09900000     -1.74400000      3.93500000
H     17.79500000     -1.71300000      2.59200000
O    -12.58300000      1.71900000     -0.44100000
H    -12.65900000      1.39500000      0.45700000
H    -11.64700000      1.88400000     -0.55700000
O      1.62700000     -9.56600000      5.20600000
H      1.38700000     -8.65300000      5.05000000
H      0.82600000     -9.97200000      5.53600000
O      0.93000000     16.50800000      7.76100000
H      0.46500000     15.67400000      7.68600000
H      0.65600000     17.00500000      6.99100000
O    -13.64300000      9.90700000      4.54900000
H    -14.16200000     10.25400000      3.82300000
H    -13.66800000     10.59700000      5.21200000
O      2.39300000     10.60800000     -5.67000000
H      2.72100000     11.15800000     -4.95900000
H      2.96700000      9.84200000     -5.66400000
O     -6.59000000     12.87500000      3.19500000
H     -6.93300000     13.32600000      3.96600000
H     -7.25000000     12.21000000      2.99400000
O      9.49900000     -2.94400000     -9.29000000
H      9.54100000     -2.32600000     -8.56000000
H     10.34800000     -2.85800000     -9.72500000
O    -10.32900000     -8.03000000      7.76000000
H    -10.76800000     -7.97900000      6.91100000
H     -9.92400000     -8.89700000      7.76900000
O      9.55300000     -9.99700000     -3.19400000
H      9.06900000     -9.21100000     -2.93900000
H     10.33500000     -9.66400000     -3.63400000
O      6.00100000    -14.24200000      6.90300000
H      5.91300000    -13.38500000      6.48600000
H      6.89000000    -14.24400000      7.26000000
O     -5.78100000     -0.31300000     10.90000000
H     -6.55300000     -0.87000000     11.00400000
H     -5.69800000     -0.19300000      9.95400000
O      3.49600000    -13.56900000     -6.99700000
H      3.68500000    -14.26000000     -6.36200000
H      4.34300000    -13.37700000     -7.39900000
O     -7.40200000      2.20600000      9.41400000
H     -6.48500000      2.41100000      9.22900000
H     -7.88400000      2.57400000      8.67300000
O      6.83200000      3.53500000     -7.24200000
H      6.44500000      2.90800000     -6.63200000
H      6.09600000      3.83800000     -7.77500000
O    -14.59200000     -5.80500000      1.29000000
H    -13.93500000     -6.27700000      0.77900000
H    -14.51700000     -4.89700000      0.99600000
O     -0.22700000     -8.35700000    -12.29300000
H      0.15000000     -8.75700000    -11.51000000
H     -1.14100000     -8.64400000    -12.29300000
O     -6.21400000    -11.94300000      7.04000000
H     -6.38200000    -11.79100000      7.97000000
H     -5.77400000    -12.79200000      7.01100000
O     -3.29300000     -6.81200000     -8.44300000
H     -2.36800000     -6.68200000     -8.65100000
H     -3.29500000     -7.10600000     -7.53300000
O      4.23200000     -4.13500000     -9.63500000
H      3.94400000     -4.39400000    -10.51000000
H      5.18100000     -4.03700000     -9.71400000
O      2.28300000     14.02500000    -10.69700000
H      1.86000000     14.84000000    -10.42600000
H      2.77700000     13.74400000     -9.92600000
O    -13.32400000     -8.12900000     -1.95500000
H    -13.71000000     -7.39000000     -2.42500000
H    -13.22400000     -8.81000000     -2.62000000
O    -14.21900000     -9.55700000     -6.36200000
H    -14.38200000     -8.78200000     -5.82500000
H    -13.36900000     -9.39200000     -6.76900000
O     13.50000000     -7.86900000      3.87100000
H     13.45800000     -7.85900000      2.91500000
H     14.12800000     -8.56100000      4.07700000
O    -15.69600000      4.88700000     -7.28100000
H    -14.90700000      4.97200000     -7.81600000
H    -15.54400000      4.10200000     -6.75400000
O     -3.45500000    -13.36100000      3.45400000
H     -3.07700000    -14.21800000      3.25400000
H     -3.04600000    -13.10700000      4.28100000
O     12.64800000    -12.31800000     -4.99800000
H     12.56100000    -11.42000000     -4.68000000
H     11.75000000    -12.59300000     -5.18600000
O     -9.28900000      9.72500000      4.40200000
H     -8.96100000      9.54800000      5.28300000
H    -10.15100000      9.30800000      4.37900000
O     -8.85600000     -9.66400000    -12.02000000
H     -9.63900000     -9.65700000    -12.57100000
H     -9.02000000     -8.98800000    -11.36200000
O     -3.68500000      3.19500000     16.27800000
H     -2.93300000      2.63400000     16.08800000
H     -4.36800000      2.59000000     16.56700000
O      4.11500000    -13.31300000     10.11300000
H      4.01100000    -14.21600000      9.81000000
H      5.06200000    -13.19000000     10.17800000
O      6.95000000      2.77100000     14.21900000
H      6.70500000      2.29100000     15.01000000
H      7.65500000      2.25100000     13.83300000
O     -4.05000000     -8.98700000     -0.15600000
H     -3.11800000     -8.78300000     -0.22900000
H     -4.29100000     -8.69100000      0.72200000
O     -0.71400000     -7.16400000      5.43700000
H     -1.37800000     -7.76800000      5.10400000
H     -0.85900000     -7.14600000      6.38300000
O     -5.15500000    -14.34300000      7.34500000
H     -5.82600000    -14.56300000      7.99200000
H     -4.48500000    -15.01700000      7.45700000
O      1.60400000     11.85700000      6.70200000
H      2.43900000     11.74100000      6.25000000
H      1.05100000     12.31800000      6.07100000
O      2.54000000      9.24600000    -14.58900000
H      2.69500000      9.41600000    -15.51900000
H      2.73100000     10.08000000    -14.15900000
O     15.78800000      3.51900000     -3.25000000
H     15.48100000      3.49400000     -2.34300000
H     14.99500000      3.41100000     -3.77400000
O     -3.21700000     -5.83400000      0.04000000
H     -3.66100000     -6.68100000      0.06400000
H     -2.71500000     -5.84900000     -0.77500000
O     -3.63200000      9.53300000      3.82200000
H     -4.03200000      9.86800000      3.01900000
H     -3.66100000      8.58100000      3.72400000
O      7.70000000    -12.23900000      8.94900000
H      8.26100000    -12.61100000      8.26800000
H      7.57000000    -12.95600000      9.57000000
O      1.70000000     -6.68600000    -13.35900000
H      2.47200000     -7.20600000    -13.58300000
H      1.02800000     -7.33500000    -13.14500000
O     -5.18900000     -9.14400000    -14.44100000
H     -5.68500000     -9.79000000    -13.93700000
H     -5.85600000     -8.65000000    -14.91800000
O      0.27100000      7.34600000     -8.91100000
H      0.09400000      7.96700000     -9.61600000
H      1.10200000      6.93800000     -9.15300000
O      9.31900000      0.34400000    -14.80700000
H      9.38000000     -0.47400000    -15.30000000
H     10.08100000      0.85100000    -15.08800000
O     -5.67700000      9.10700000      9.10400000
H     -5.16100000      9.52500000      8.41500000
H     -5.17900000      8.32300000      9.33500000
O      5.68600000     -9.77900000      1.87200000
H      6.10800000     -9.93600000      1.02700000
H      4.83400000    -10.20900000      1.79800000
O      4.25800000     -1.43600000      9.97700000
H      4.11500000     -2.09700000     10.65400000
H      4.19000000     -0.60000000     10.43900000
O     12.37600000      4.51600000     -3.94600000
H     12.59900000      5.02300000     -3.16500000
H     11.51300000      4.84100000     -4.20400000
O      4.21700000      5.87800000     -1.83100000
H      3.61800000      5.26600000     -2.25800000
H      4.19000000      6.66300000     -2.37900000
O     14.95700000      1.84800000     -6.51100000
H     15.40400000      1.38400000     -7.21900000
H     14.06100000      1.96100000     -6.82700000
O      3.95100000     -8.90100000      6.36700000
H      3.14600000     -9.34400000      6.09800000
H      3.66900000     -8.02000000      6.61500000
O     -4.64800000      7.47300000     -1.29900000
H     -3.93400000      6.83700000     -1.34300000
H     -5.01200000      7.36300000     -0.42000000
O     -9.84800000      6.33200000      3.28500000
H    -10.40500000      7.03300000      3.62500000
H     -8.95600000      6.61200000      3.49300000
O     13.95300000     -4.69200000      2.22100000
H     13.41500000     -4.86000000      2.99500000
H     13.48600000     -4.00100000      1.75000000
O      5.00200000      4.75400000     -8.83800000
H      4.73900000      5.67400000     -8.88700000
H      5.29900000      4.54300000     -9.72300000
O      9.29200000      3.43700000     -3.69400000
H      9.86400000      3.15300000     -2.98100000
H      9.48600000      2.83600000     -4.41200000
O      3.95500000     -2.33600000     -5.26800000
H      4.63800000     -2.72300000     -4.72100000
H      3.13800000     -2.54900000     -4.81700000
O    -12.36600000     -3.97700000      6.31600000
H    -11.41900000     -3.86000000      6.24600000
H    -12.54000000     -3.96400000      7.25700000
O     -8.36100000     13.12300000      8.14600000
H     -7.65500000     12.72100000      8.65300000
H     -8.84600000     13.64600000      8.78500000
O     -1.34400000     14.48100000     10.26600000
H     -0.58000000     14.80100000     10.74600000
H     -1.00700000     14.25900000      9.39800000
O      7.51700000     -2.97500000     -4.98200000
H      6.91400000     -3.29000000     -5.65500000
H      7.87100000     -3.77100000     -4.58600000
O      5.22200000     12.56100000      2.01800000
H      5.61400000     11.89700000      2.58500000
H      5.93000000     13.18300000      1.85200000
O    -11.20500000     -9.74900000     -0.53200000
H    -11.56300000    -10.60700000     -0.30200000
H    -11.46000000     -9.18000000      0.19500000
O     -0.96800000    -14.81300000     -9.76400000
H     -1.54100000    -15.56400000     -9.92400000
H     -0.08900000    -15.18900000     -9.71600000
O     12.06900000     -2.26000000    -10.25600000
H     12.14900000     -1.52800000     -9.64300000
H     12.96400000     -2.42100000    -10.55500000
O      0.87100000     16.02500000     -9.39300000
H      0.87800000     15.44000000     -8.63600000
H      1.30900000     16.81900000     -9.08700000
O     -0.75200000      0.54100000     -9.58400000
H     -1.42400000      1.14400000     -9.26600000
H     -0.42800000      0.10600000     -8.79600000
O      3.02300000     -6.61800000      9.78000000
H      3.97900000     -6.65500000      9.78200000
H      2.78700000     -6.57900000      8.85300000
O     -6.60700000     -5.16700000     10.09300000
H     -7.24700000     -4.55100000      9.73600000
H     -5.99000000     -4.61800000     10.57700000
O    -17.20000000      3.10000000     -0.07000000
H    -16.47700000      3.72400000     -0.00500000
H    -16.88600000      2.43200000     -0.68100000
O    -14.03100000      7.98600000      6.52300000
H    -14.48800000      8.55700000      7.14000000
H    -13.82200000      8.55200000      5.78000000
O      3.38400000      3.69400000     -3.38500000
H      3.48000000      2.74900000     -3.50500000
H      4.21600000      4.05900000     -3.68500000
O     13.46800000     -5.50500000     -9.36900000
H     12.65000000     -5.29200000     -8.92000000
H     13.82300000     -6.24800000     -8.88200000
O     -8.61600000      2.27300000     -9.16100000
H     -7.85400000      1.70300000     -9.26300000
H     -8.51500000      2.65500000     -8.28900000
O     10.02200000     -2.02300000     -6.91600000
H     10.58400000     -1.48800000     -6.35500000
H      9.64700000     -2.67600000     -6.32500000
O     -4.92000000      5.76000000     15.57700000
H     -4.73000000      4.90300000     15.95900000
H     -5.13300000      5.57300000     14.66300000
O      1.55700000     -6.30900000    -10.17700000
H      2.49300000     -6.23800000     -9.98600000
H      1.36600000     -5.54700000    -10.72300000
O      7.08700000     -8.28600000    -11.47000000
H      8.01300000     -8.05400000    -11.54900000
H      6.91300000     -8.83500000    -12.23400000
O    -12.79100000      5.81600000      5.47700000
H    -13.16000000      5.44600000      4.67500000
H    -13.50200000      6.33600000      5.85100000
O     -3.13800000     -3.37000000     -2.55700000
H     -2.96600000     -4.31100000     -2.59500000
H     -2.29700000     -2.96400000     -2.77000000
O     -1.96700000      7.78200000      1.12500000
H     -2.76600000      7.35300000      0.81800000
H     -2.00200000      7.70000000      2.07800000
O     16.26600000      4.42400000      6.69300000
H     16.37600000      5.24900000      6.22000000
H     15.45200000      4.53600000      7.18400000
O      4.18800000     11.72400000     -7.41600000
H      4.31300000     11.14500000     -8.16900000
H      3.37400000     11.42100000     -7.01500000
O    -10.86200000     14.02300000      2.79600000
H    -11.37900000     13.63600000      3.50300000
H    -10.45800000     14.79500000      3.19100000
O     10.32700000     14.33600000      2.45900000
H     10.60500000     14.16400000      1.55900000
H     10.61200000     13.56400000      2.94800000
O    -17.47900000      3.00100000      5.36400000
H    -17.52000000      3.05500000      4.40900000
H    -16.61000000      2.64300000      5.54700000
O     -4.95500000     -3.20100000     -0.57900000
H     -4.46500000     -3.38800000      0.22100000
H     -4.35000000     -3.41900000     -1.28800000
O     11.89600000      8.91900000      5.03600000
H     11.34600000      9.65600000      4.77000000
H     11.79300000      8.87300000      5.98700000
O     -8.91700000     -6.06100000      6.09700000
H     -9.43200000     -6.81900000      5.82100000
H     -8.54900000     -6.31700000      6.94300000
O     -5.61800000      6.89100000    -15.34800000
H     -5.52100000      7.77200000    -14.98600000
H     -6.56300000      6.77800000    -15.45200000
O     -9.78600000    -11.93300000     -2.19700000
H     -9.81300000    -11.07200000     -2.61400000
H     -9.33200000    -11.78300000     -1.36700000
O     -7.60400000      5.99900000     10.97000000
H     -6.87700000      6.30100000     11.51500000
H     -7.65900000      5.05900000     11.14200000
O      7.30000000     13.73500000     -3.74900000
H      7.24200000     14.29500000     -2.97500000
H      8.24000000     13.61600000     -3.88800000
O     -0.95800000      6.82100000     -3.45300000
H     -0.28200000      7.48500000     -3.31600000
H     -0.47200000      6.00500000     -3.57000000
O      1.06000000    -12.58000000     -5.74200000
H      1.82000000    -13.02100000     -6.12200000
H      0.48400000    -12.41100000     -6.48800000
O      1.91400000     -2.02200000     11.83900000
H      1.11700000     -1.53200000     11.63600000
H      1.83900000     -2.82500000     11.32300000
O     11.61500000      7.47200000    -11.18300000
H     11.69300000      7.82500000    -10.29700000
H     12.47300000      7.08600000    -11.36400000
O     -1.86600000     -9.15300000      9.92900000
H     -1.41700000     -9.89500000     10.33300000
H     -2.40500000     -8.78800000     10.63100000
O      3.47900000      6.88800000    -17.14700000
H      3.35600000      6.48900000    -18.00900000
H      3.27900000      6.18600000    -16.52800000
O     13.78900000      3.19900000      3.08200000
H     14.68600000      3.06800000      3.39100000
H     13.32000000      2.41700000      3.37100000
O     -9.53300000      5.81800000     13.98900000
H    -10.04700000      5.13600000     13.55600000
H     -8.83800000      5.34200000     14.44300000
O    -11.17500000      5.26900000      7.89400000
H    -11.80200000      5.68700000      7.30300000
H    -11.44100000      4.35000000      7.91500000
O    -13.90400000      5.72200000     -9.11000000
H    -14.15900000      6.57600000     -9.45700000
H    -14.16600000      5.10000000     -9.78900000
O      7.50700000     -3.34200000     16.19300000
H      7.50100000     -3.43300000     15.24000000
H      7.91200000     -2.48900000     16.34900000
O    -13.14000000     -0.75800000      5.08400000
H    -13.69800000     -1.15500000      5.75200000
H    -13.64500000     -0.83300000      4.27400000
O      6.16400000     -4.04700000     -7.01200000
H      5.33800000     -4.44000000     -6.73100000
H      6.04300000     -3.87400000     -7.94600000
O     -3.16100000     10.04800000    -12.87400000
H     -3.16800000      9.79800000    -13.79900000
H     -2.32400000      9.72100000    -12.54500000
O     -9.80300000     -8.85400000      2.15700000
H    -10.22700000     -8.17000000      2.67500000
H    -10.41000000     -9.59400000      2.19300000
O     -2.60400000     10.67500000     -8.05400000
H     -1.75000000     10.29500000     -7.84900000
H     -2.99700000     10.85500000     -7.19900000
O      5.02800000    -16.45800000      5.31500000
H      5.39400000    -15.82500000      5.93300000
H      4.08600000    -16.43600000      5.47900000
O     12.18900000     10.91900000     -2.76800000
H     11.85900000     11.79400000     -2.56500000
H     13.12400000     11.04600000     -2.92600000
O      6.38500000     10.20700000      3.26300000
H      7.00000000     10.06100000      2.54400000
H      6.68800000      9.62300000      3.95900000
O      9.93500000      3.45900000      7.20600000
H      9.85100000      3.35400000      6.25800000
H     10.52900000      2.75800000      7.47300000
O     -1.37700000      9.91300000    -14.87900000
H     -1.21100000      9.09300000    -15.34400000
H     -0.53000000     10.15300000    -14.50500000
O      4.25200000    -15.43000000     -9.71000000
H      4.58100000    -14.77100000     -9.09900000
H      3.50300000    -15.01000000    -10.13400000
O    -12.94400000     -7.91700000      0.71400000
H    -13.15600000     -8.02000000     -0.21400000
H    -13.73900000     -8.18600000      1.17300000
O     12.58400000    -12.41800000      0.00700000
H     12.90500000    -13.21500000     -0.41600000
H     12.83800000    -12.51500000      0.92500000
O    -10.52900000      1.63400000      4.86300000
H     -9.91500000      2.33600000      4.64800000
H    -10.10500000      0.83800000      4.54000000
O     -3.28000000     13.52000000     12.06400000
H     -2.56700000     13.50400000     11.42500000
H     -3.86900000     14.20500000     11.74800000
O      8.44100000    -12.18800000      2.68200000
H      7.65000000    -12.24900000      3.21800000
H      8.30400000    -12.82400000      1.98000000
O     -5.73700000     15.84800000     -5.77000000
H     -5.76300000     15.61300000     -4.84300000
H     -6.20100000     15.13600000     -6.21100000
O      3.60100000     15.88000000     -5.18200000
H      4.11700000     15.33300000     -4.58800000
H      3.20400000     16.54000000     -4.61400000
O     -8.59400000      2.31000000    -14.54400000
H     -8.99600000      2.85800000    -13.87000000
H     -8.81600000      1.41400000    -14.28900000
O     12.67600000     10.94200000     -6.02800000
H     13.11900000     10.78700000     -5.19500000
H     11.95400000     10.31300000     -6.03600000
O     11.37900000     -0.03400000     -2.93200000
H     11.34100000      0.70000000     -2.31800000
H     10.46600000     -0.19300000     -3.17100000
O     -0.08200000     14.15100000      7.53200000
H     -0.17300000     14.06600000      6.58300000
H      0.47300000     13.41400000      7.78700000
O      1.33300000      2.40600000    -11.94400000
H      1.62600000      1.51500000    -11.75100000
H      0.42700000      2.30200000    -12.23400000
O      6.70900000      5.34100000     12.73500000
H      6.89300000      4.50100000     13.15500000
H      6.77400000      5.15900000     11.79700000
O      7.38100000    -10.00800000     -0.25900000
H      8.33300000    -10.10100000     -0.22200000
H      7.06000000    -10.89500000     -0.42200000
O     -2.05500000    -17.75700000      0.17600000
H     -2.28000000    -18.67500000      0.32600000
H     -1.79400000    -17.72100000     -0.74400000
O     -2.03400000     -3.44000000     11.25800000
H     -2.06700000     -2.48900000     11.36100000
H     -1.67200000     -3.75800000     12.08500000
O    -11.79600000     -1.29000000     -9.73800000
H    -12.53000000     -0.72500000     -9.49500000
H    -11.05900000     -0.96000000     -9.22500000
O     17.45500000     -1.73900000     -3.62000000
H     17.31100000     -0.96300000     -4.16100000
H     16.57700000     -2.00900000     -3.35000000
O     -7.75300000    -14.64800000     -0.98300000
H     -7.91600000    -13.76800000     -0.64300000
H     -6.82000000    -14.79600000     -0.82600000
O     -5.42100000     15.13500000     -2.97800000
H     -4.47600000     15.12100000     -2.82200000
H     -5.79500000     15.44600000     -2.15300000
O     15.57400000      2.45800000      5.12500000
H     15.91400000      3.22300000      5.59000000
H     14.78000000      2.22000000      5.60300000
O    -10.42900000     -4.80400000     -8.40700000
H    -11.03200000     -4.51000000     -7.72400000
H     -9.55800000     -4.63600000     -8.04600000
O     13.25500000      4.80000000     -6.38200000
H     12.46400000      5.28600000     -6.61800000
H     13.12300000      4.56200000     -5.46400000
O     -2.85300000      8.09900000     -6.14300000
H     -2.29500000      8.86700000     -6.27300000
H     -2.26000000      7.42700000     -5.80700000
O     -2.00400000     10.52300000     13.73100000
H     -2.52100000     11.32800000     13.71100000
H     -2.49600000      9.90900000     13.18500000
O    -12.03200000     -6.92200000     -9.00500000
H    -12.83800000     -6.63800000     -8.57300000
H    -11.36000000     -6.32800000     -8.67100000
O     -5.63700000     -6.22800000     -3.15300000
H     -4.90200000     -5.92700000     -2.61900000
H     -6.40900000     -5.84600000     -2.73500000
O     -1.71100000      4.75500000      5.34800000
H     -0.99400000      4.48900000      5.92300000
H     -1.28400000      5.23400000      4.63700000
O      6.96700000     -8.21900000      6.52300000
H      6.12700000     -8.55800000      6.83200000
H      7.17800000     -7.51200000      7.13300000
O     12.42900000     -9.83800000     -3.99800000
H     12.84100000     -8.97800000     -4.08300000
H     12.64400000    -10.12000000     -3.10900000
O     13.29800000      4.52500000      6.99000000
H     12.85800000      5.21500000      6.49500000
H     13.00300000      4.65200000      7.89200000
O      3.14600000      4.55600000    -15.78900000
H      4.05700000      4.46700000    -15.50900000
H      2.63500000      4.21600000    -15.05400000
O     13.93400000     -7.91000000     -8.08600000
H     13.59400000     -8.42100000     -8.82100000
H     13.90800000     -8.51200000     -7.34300000
O     -6.99600000     -7.79800000      7.53300000
H     -7.33900000     -8.45700000      8.13700000
H     -6.37100000     -7.29700000      8.05600000
O      1.50000000      4.81000000     -6.69700000
H      2.38200000      5.05400000     -6.98000000
H      1.26900000      4.06300000     -7.24900000
O      4.77900000     -1.05400000      2.98100000
H      4.30500000     -1.76800000      3.40900000
H      4.26800000     -0.27100000      3.18600000
O     -7.70000000      0.65500000      0.14000000
H     -7.04100000      1.31000000     -0.08800000
H     -7.36200000     -0.16300000     -0.22600000
O     10.47900000     12.07500000     -9.31900000
H     10.55700000     11.36900000     -8.67700000
H      9.84900000     12.68200000     -8.93200000
O    -12.23300000      8.65200000     -5.47100000
H    -12.24400000      7.79200000     -5.05200000
H    -12.93000000      9.14000000     -5.03300000
O      4.00200000     10.70100000     -9.87600000
H      3.59600000     10.83600000    -10.73200000
H      4.83200000     11.17500000     -9.92600000
O     -1.26900000    -10.78300000    -10.98200000
H     -1.76700000    -10.24300000    -11.59600000
H     -1.87700000    -10.94700000    -10.26100000
O    -10.86400000      8.75600000      9.74800000
H    -10.27200000      8.49200000      9.04300000
H    -10.48700000      8.36400000     10.53600000
O     11.22500000      8.63900000     -3.99400000
H     10.38000000      8.89000000     -3.62200000
H     11.79100000      9.39500000     -3.83400000
O      1.59300000    -15.78800000      8.47500000
H      2.54800000    -15.75900000      8.53400000
H      1.29700000    -15.06400000      9.02600000
O     -7.01200000     -1.70200000     -1.23500000
H     -6.60300000     -1.88200000     -2.08100000
H     -6.64100000     -2.35800000     -0.64500000
O     -8.02600000     10.60700000      2.16500000
H     -8.89400000     10.81700000      1.81800000
H     -8.19700000     10.00600000      2.88900000
O      7.94200000      6.86200000      1.29400000
H      8.18300000      6.06400000      0.82300000
H      8.76600000      7.18100000      1.66200000
O     -5.55000000     15.15800000     -9.40900000
H     -4.82900000     14.53000000     -9.37000000
H     -5.94400000     15.01600000    -10.26900000
O    -12.41800000     -1.11600000     10.68500000
H    -13.16300000     -1.16700000     11.28400000
H    -12.47800000     -1.91300000     10.15900000
O     -8.29800000     -0.95900000    -10.73300000
H     -8.23500000     -1.01800000     -9.78000000
H     -9.19800000     -0.67800000    -10.89700000
O     -9.95500000     -6.52900000    -12.94100000
H     -9.92000000     -6.11900000    -13.80500000
H     -9.06600000     -6.44200000    -12.59800000
O      5.42200000     -6.56000000    -14.39500000
H      5.84100000     -6.35800000    -15.23200000
H      5.68900000     -7.45900000    -14.20500000
O     -3.69000000     -8.30700000     11.90800000
H     -3.78900000     -8.75900000     12.74600000
H     -4.53900000     -8.41200000     11.47800000
O      3.74000000     -8.43400000     11.92500000
H      3.20000000     -7.74600000     11.53700000
H      3.84600000     -9.07900000     11.22500000
O      6.08300000     -7.19200000      9.89500000
H      7.00400000     -7.08700000      9.65600000
H      6.04500000     -8.04500000     10.32900000
O     -0.32600000      4.35700000     15.23100000
H     -0.82400000      3.54000000     15.18200000
H     -0.90200000      4.96000000     15.70000000
O      8.14500000     -4.02900000      6.14100000
H      8.39100000     -3.20800000      6.56700000
H      8.81900000     -4.16600000      5.47600000
O      6.31100000      0.71500000     16.25800000
H      6.25900000     -0.00700000     15.63200000
H      7.11500000      0.54800000     16.75000000
O      5.98100000     -8.79600000     13.04900000
H      6.45400000     -9.09600000     12.27200000
H      5.07300000     -8.71300000     12.75900000
O    -14.03000000    -11.34800000      3.27900000
H    -13.28200000    -11.31000000      2.68200000
H    -14.67000000    -10.74600000      2.89900000
O    -10.97700000     -9.04400000     -3.34900000
H    -11.08900000     -9.10000000     -2.40000000
H    -10.03800000     -8.90200000     -3.47100000
O     12.26700000     -2.81800000      9.77600000
H     11.46000000     -2.87900000      9.26500000
H     12.46200000     -3.72100000     10.02600000
O      8.79800000     -6.39200000     11.71800000
H      8.96300000     -7.28400000     12.02400000
H      9.11600000     -5.83300000     12.42600000
O     -1.50000000    -17.42700000     -2.46400000
H     -1.16800000    -16.90000000     -3.19000000
H     -1.20000000    -18.31600000     -2.65700000
O     11.83900000     -4.64800000     -0.70500000
H     11.66600000     -4.77300000     -1.63800000
H     12.22500000     -5.47500000     -0.41900000
O      3.13200000     -7.31600000      2.41600000
H      3.84700000     -7.03200000      2.98600000
H      2.93400000     -6.54800000      1.87900000
O      5.65000000    -13.20400000     -8.49900000
H      6.06100000    -13.32900000     -9.35500000
H      6.27900000    -12.67600000     -8.00700000
O     -3.55300000     -4.37600000     15.90300000
H     -4.01800000     -4.63700000     16.69700000
H     -2.70800000     -4.05200000     16.21500000
O      6.41100000     -9.76900000     10.51000000
H      7.16600000    -10.24500000     10.16400000
H      5.65900000    -10.15300000     10.06100000
O    -17.80700000     -1.15200000     -1.04800000
H    -18.51000000     -0.55300000     -0.79600000
H    -17.10400000     -0.58000000     -1.35400000
O     -8.95900000      7.00200000      0.20900000
H     -9.17300000      7.45600000      1.02400000
H     -8.35200000      7.59000000     -0.24100000
O      2.00400000     14.49300000      4.79100000
H      1.07900000     14.26900000      4.89300000
H      2.25100000     14.10900000      3.95000000
O     -2.85800000     -8.97500000    -12.52800000
H     -3.50600000     -8.52800000    -11.98500000
H     -3.37600000     -9.52100000    -13.11900000
O      3.79200000     13.11900000     -0.54800000
H      4.51000000     12.65300000     -0.97600000
H      3.74000000     12.72900000      0.32500000
O     -7.80000000     12.13800000     -5.15800000
H     -7.93800000     12.53900000     -6.01600000
H     -6.88000000     12.31200000     -4.95800000
O      6.32000000      6.60600000      3.58900000
H      6.66100000      6.85200000      2.72900000
H      5.48400000      7.06600000      3.65700000
O      2.20000000      5.77100000     -9.89300000
H      1.56900000      5.93600000    -10.59300000
H      2.64300000      4.96400000    -10.15500000
O     -5.48900000    -10.67700000      9.65200000
H     -5.62200000     -9.80700000     10.02900000
H     -4.97200000    -10.51900000      8.86200000
O      9.70800000     -0.02100000     12.82800000
H      9.64500000      0.87200000     12.48800000
H      9.16700000     -0.54200000     12.23500000
O     -5.56100000      7.37700000     -6.79700000
H     -4.84800000      7.84900000     -6.36600000
H     -6.35200000      7.84700000     -6.53500000
O     -9.14700000     12.55500000      4.57200000
H     -9.01000000     11.61400000      4.45900000
H     -9.51900000     12.84400000      3.73900000
O      5.61300000    -11.50500000     -3.66800000
H      5.73000000    -12.41500000     -3.39600000
H      5.33000000    -11.05200000     -2.87400000
O     10.19100000      9.49400000     10.92500000
H     10.17300000      9.54000000      9.96900000
H     10.29200000     10.40300000     11.20700000
O     -5.95800000     -3.89600000      4.44000000
H     -6.30800000     -3.60000000      5.28100000
H     -5.04900000     -3.59800000      4.44100000
O     12.64200000     -7.21300000     -0.69900000
H     13.40400000     -7.23400000     -1.27700000
H     12.97400000     -7.51000000      0.14700000
O     -4.49400000     14.17500000      1.21800000
H     -5.14700000     13.49200000      1.06600000
H     -3.68000000     13.80900000      0.87200000
O     -3.13300000      5.57800000    -14.99300000
H     -2.75800000      5.83500000    -14.15100000
H     -4.01600000      5.94700000    -14.98500000
O     -5.52700000     -9.21200000     14.27600000
H     -5.08300000    -10.06000000     14.31100000
H     -5.07900000     -8.68000000     14.93300000
O     -4.30900000     -1.58500000     -7.76700000
H     -3.83300000     -0.86800000     -7.34800000
H     -4.79700000     -1.16600000     -8.47600000
O      2.79200000    -13.76600000    -11.57000000
H      1.90100000    -13.42100000    -11.52200000
H      3.03200000    -13.68400000    -12.49300000
O    -13.39000000      1.70300000      8.85000000
H    -12.80200000      0.96900000      8.67000000
H    -14.26800000      1.32300000      8.80200000
O     11.77500000     -8.93100000    -10.75100000
H     11.92900000     -9.08200000    -11.68400000
H     11.07400000     -8.28000000    -10.72700000
O      6.05600000     15.80100000      5.75700000
H      5.20100000     16.07100000      6.09300000
H      6.46200000     15.33100000      6.48500000
O     -7.37500000     -0.05700000    -16.96100000
H     -7.41300000     -0.62100000    -16.18800000
H     -8.09500000     -0.35900000    -17.51400000
O     -4.22700000    -13.06000000    -12.29000000
H     -4.08000000    -12.14600000    -12.04800000
H     -4.59100000    -13.46100000    -11.50100000
O     10.41800000     12.96700000     -2.27900000
H     10.88600000     13.73800000     -1.95800000
H      9.97100000     12.61900000     -1.50700000
O     11.82100000     -5.80700000      7.67600000
H     11.28800000     -5.37400000      8.34300000
H     12.59500000     -5.25000000      7.58900000
O     -8.85800000      6.04700000    -15.30600000
H     -9.62500000      5.60100000    -14.94600000
H     -8.37400000      6.34900000    -14.53800000
O     -5.08600000     11.37400000    -11.41300000
H     -4.90500000     12.28200000    -11.65300000
H     -4.36200000     10.87700000    -11.79400000
O     -8.98900000     -7.37600000     -0.35200000
H     -8.07200000     -7.29400000     -0.09000000
H     -9.36900000     -7.97200000      0.29400000
O      3.85300000      8.29600000      8.60800000
H      3.05500000      8.81500000      8.71100000
H      4.50300000      8.74800000      9.14500000
O     -4.29200000     -6.55600000    -11.61500000
H     -5.12200000     -6.69100000    -12.07200000
H     -4.53300000     -6.09900000    -10.81000000
O      4.99200000    -10.96400000    -12.34300000
H      5.56200000    -11.47700000    -11.77000000
H      4.35600000    -11.59800000    -12.67600000
O      1.75000000     -2.04600000    -13.19700000
H      0.83300000     -2.04500000    -13.47000000
H      1.72000000     -1.86700000    -12.25700000
O     -6.37900000      4.05100000      3.25900000
H     -5.92100000      4.51200000      2.55600000
H     -6.73900000      3.27000000      2.83900000
O      3.88600000     15.81800000      0.29600000
H      3.50300000     14.94100000      0.29600000
H      3.65100000     16.18300000      1.14900000
O      7.75300000      0.43900000      1.66600000
H      7.95200000     -0.46600000      1.90600000
H      8.45600000      0.95300000      2.06400000
O     -3.21300000     -7.38300000    -15.21500000
H     -3.45500000     -6.84200000    -14.46300000
H     -3.59400000     -8.24100000    -15.02400000
O      1.32800000      5.66900000      6.76500000
H      0.61500000      6.02600000      7.29500000
H      2.02800000      5.49200000      7.39300000
O    -10.17300000     -6.44400000     -4.77600000
H    -10.71300000     -6.33500000     -3.99300000
H    -10.46100000     -5.74600000     -5.36400000
O    -10.24300000     12.49100000     -3.97500000
H    -10.67100000     12.62900000     -4.82000000
H     -9.33000000     12.30500000     -4.19700000
O     -9.93100000      6.14000000     -6.49900000
H     -9.55800000      6.75100000     -5.86500000
H     -9.80300000      6.56600000     -7.34700000
O     14.91400000     -7.55900000     -2.06100000
H     15.17900000     -8.23700000     -2.68300000
H     15.56500000     -7.60900000     -1.36100000
O     -3.59500000    -12.04000000      1.07800000
H     -3.23700000    -11.17200000      1.26400000
H     -3.71400000    -12.44100000      1.93900000
O     -7.61300000      9.27900000     -8.19400000
H     -7.79400000      9.36800000     -7.25800000
H     -8.38000000      8.82600000     -8.54400000
O     16.15900000      1.79900000      0.24200000
H     16.29600000      1.60800000      1.17000000
H     16.13900000      0.94000000     -0.17900000
O     13.52400000     -3.35900000     -4.10100000
H     13.79900000     -2.63400000     -3.54100000
H     14.28200000     -3.94300000     -4.12700000
O      7.08500000     -8.91500000     -6.99400000
H      6.48400000     -8.43200000     -7.56200000
H      7.79600000     -8.29900000     -6.81900000
O     -2.50200000     14.64600000     -3.22700000
H     -2.70700000     14.41200000     -4.13200000
H     -1.71800000     15.19100000     -3.29100000
O      4.02200000      3.07800000     13.23200000
H      3.56000000      3.59700000     13.89100000
H      4.94600000      3.15100000     13.47400000
O     -9.90800000     -7.18800000     10.20500000
H    -10.04400000     -7.39400000      9.28000000
H     -9.39100000     -7.92100000     10.54000000
O      0.74400000      1.39400000     10.80900000
H      0.73200000      2.30000000     11.11500000
H      1.64200000      1.25600000     10.50400000
O     -6.29400000     -3.44700000      7.22300000
H     -7.13900000     -3.00100000      7.28400000
H     -5.72700000     -2.97100000      7.82900000
O     -0.65000000      5.64800000     10.55300000
H      0.00500000      5.71500000      9.85800000
H     -1.01100000      6.53200000     10.62700000
O     -8.12300000      5.12100000    -10.60900000
H     -7.76500000      4.25400000    -10.79700000
H     -7.48200000      5.52300000    -10.02300000
O     -2.53200000     -8.91800000     -3.21900000
H     -1.97300000     -9.36200000     -3.85700000
H     -2.76000000     -9.60000000     -2.58600000
O    -10.26700000      1.01500000    -11.45000000
H    -11.21900000      1.09300000    -11.38900000
H     -9.93700000      1.51800000    -10.70600000
O      9.36600000      2.52700000    -11.50000000
H     10.29600000      2.74600000    -11.44300000
H      9.24700000      1.82000000    -10.86600000
O      4.52600000      8.28200000     -8.43700000
H      4.31000000      8.97400000     -9.06200000
H      5.43400000      8.05200000     -8.63900000
O      7.75300000    -11.41100000     -7.67500000
H      7.52200000    -10.55700000     -7.31000000
H      8.33100000    -11.20900000     -8.41000000
O      3.40400000      3.94000000    -11.50800000
H      4.06600000      3.31800000    -11.80800000
H      2.57100000      3.54400000    -11.76300000
O     -3.88700000      6.80800000      3.46600000
H     -3.90700000      6.62600000      4.40600000
H     -3.41200000      6.06700000      3.08900000
O      6.50200000     10.31500000    -11.90900000
H      6.33700000      9.49000000    -12.36500000
H      6.57300000     10.96600000    -12.60700000
O     -1.31100000      9.74100000      7.00500000
H     -1.51500000      9.90300000      7.92600000
H     -0.35800000      9.81600000      6.95400000
O      4.10800000      2.37200000     -7.66000000
H      3.19000000      2.54800000     -7.45700000
H      4.37600000      3.10400000     -8.21500000
O     -9.57600000     -2.13800000     -4.21200000
H     -8.95600000     -2.83600000     -4.42400000
H     -9.50300000     -1.52400000     -4.94200000
O    -14.58500000     -6.66500000      3.71300000
H    -14.25200000     -5.87600000      4.13800000
H    -14.58300000     -6.45300000      2.77900000
O    -15.03800000      6.76800000      4.27100000
H    -15.29400000      7.18000000      3.44600000
H    -15.17700000      7.44700000      4.93100000
O    -10.53300000      5.26100000     -2.43700000
H    -10.94200000      4.40600000     -2.57000000
H     -9.80000000      5.08600000     -1.84700000
O     -2.25900000     -4.38600000      2.03000000
H     -1.36300000     -4.70400000      1.92000000
H     -2.74700000     -4.79400000      1.31500000
O    -11.65000000      7.33900000    -11.63000000
H    -11.62500000      6.40100000    -11.43900000
H    -11.65300000      7.38800000    -12.58600000
O     -7.40000000    -11.47400000      2.33300000
H     -7.08700000    -10.66200000      2.73300000
H     -6.96700000    -12.16800000      2.83000000
O      0.82100000     11.95800000     10.95500000
H      0.84000000     11.69900000     11.87600000
H      0.98700000     12.90100000     10.96700000
O     -7.05500000    -11.81000000     -5.11300000
H     -7.40600000    -12.43600000     -4.47900000
H     -7.50200000    -10.98800000     -4.91200000
O     12.28000000     -9.52100000      6.47900000
H     12.78600000     -8.93400000      7.04000000
H     12.17700000     -9.03900000      5.65900000
O      3.49200000     -2.21300000     14.10800000
H      2.78000000     -2.03900000     13.49200000
H      3.64500000     -3.15500000     14.03800000
O     10.73600000     -3.14900000    -12.47500000
H     11.42600000     -2.70100000    -11.98500000
H     11.19900000     -3.60000000    -13.18100000
O    -12.14400000    -10.80800000      5.65100000
H    -12.74800000    -10.79000000      4.90900000
H    -12.30300000    -11.65400000      6.06900000
O     -2.52700000    -10.77600000     -6.25900000
H     -1.71900000    -10.68900000     -5.75400000
H     -2.25100000    -11.16500000     -7.08800000
O      2.26500000      4.60800000     15.00500000
H      2.74100000      4.50800000     15.82900000
H      1.36600000      4.35600000     15.21600000
O      7.08500000      2.81800000      8.23300000
H      6.20600000      2.77300000      7.85700000
H      7.65200000      2.43600000      7.56300000
O     11.31600000    -11.76500000      8.92000000
H     10.76300000    -12.49000000      9.21000000
H     10.72000000    -11.01800000      8.86100000
O     10.46300000      6.09700000      7.47800000
H     10.57700000      5.14700000      7.46700000
H      9.55200000      6.23300000      7.21700000
O      6.64100000    -16.47600000     -1.81500000
H      5.90000000    -16.99600000     -1.50500000
H      6.30600000    -16.01900000     -2.58700000
O     -6.03500000     16.55000000     -0.40700000
H     -6.44500000     17.32700000     -0.02800000
H     -5.47300000     16.21100000      0.29100000
O      2.86000000    -17.06300000     -3.19300000
H      2.96800000    -17.98300000     -3.43100000
H      2.15500000    -17.06400000     -2.54500000
O     12.01900000      4.63600000     -9.21400000
H     12.90600000      4.89200000     -8.96200000
H     12.14300000      4.02800000     -9.94300000
O     -5.37000000      9.73900000     -4.51000000
H     -4.44100000      9.65900000     -4.72500000
H     -5.44000000     10.58200000     -4.06200000
O      1.82700000      0.82400000      8.06700000
H      2.71600000      0.64400000      8.37400000
H      1.73200000      0.28900000      7.27900000
O     -3.19800000      0.72200000     -6.60900000
H     -3.00600000      1.62100000     -6.87800000
H     -3.39100000      0.78800000     -5.67400000
O     -5.29300000      6.26200000      8.95500000
H     -6.11500000      6.10000000      8.49300000
H     -5.02300000      5.40100000      9.27400000
O    -16.91400000     -3.78700000     -0.94600000
H    -17.69600000     -4.29400000     -0.72800000
H    -17.16300000     -2.87900000     -0.77600000
O     -5.43300000     12.36400000     -3.67400000
H     -5.06900000     11.97700000     -2.87800000
H     -5.28200000     13.30400000     -3.57300000
O    -11.31900000     11.42700000      9.53800000
H    -11.06800000     10.51000000      9.42700000
H    -12.15600000     11.39300000     10.00100000
O     -9.21200000    -11.08900000      5.10800000
H     -9.48800000    -11.93000000      4.74500000
H    -10.02800000    -10.60500000      5.23900000
O      6.20700000    -11.65400000      6.65600000
H      6.71300000    -10.90300000      6.34600000
H      6.39600000    -11.69900000      7.59400000
O     -7.63800000      4.03100000      6.89800000
H     -7.82300000      3.78200000      5.99300000
H     -8.03700000      4.89600000      6.99500000
O      6.90700000      7.45700000     -5.94500000
H      7.14100000      7.10400000     -6.80300000
H      7.36500000      6.89400000     -5.32100000
O      4.18000000    -11.73000000      4.18300000
H      4.33500000    -10.99700000      4.78000000
H      5.03600000    -12.14600000      4.08600000
O    -13.34300000     12.99600000      0.30900000
H    -12.97900000     12.96800000     -0.57600000
H    -13.18700000     12.11900000      0.66000000
O      5.25100000      9.09500000      6.30700000
H      4.96300000      8.72000000      5.47500000
H      4.73400000      8.63600000      6.96800000
O     10.07300000    -11.23200000     -0.41000000
H     10.04800000    -10.93400000     -1.31900000
H     10.87700000    -11.74800000     -0.34900000
O      4.16500000     -6.05100000     -5.51000000
H      3.99000000     -6.76700000     -6.12000000
H      4.41900000     -6.48600000     -4.69600000
O     -0.37600000    -11.29500000     10.77000000
H     -0.10000000    -12.21200000     10.75000000
H      0.21000000    -10.88200000     11.40300000
O     -9.78800000     -3.35200000    -13.49400000
H    -10.11900000     -3.45900000    -12.60200000
H     -8.89200000     -3.68700000    -13.45800000
O    -13.18900000    -12.48400000     -0.23600000
H    -12.58400000    -12.89800000     -0.85200000
H    -14.04700000    -12.56600000     -0.65200000
O      3.76400000    -15.62900000      2.16500000
H      3.31000000    -14.89900000      2.58500000
H      3.06200000    -16.17500000      1.81100000
O     10.31400000    -15.32600000     -0.07400000
H      9.57300000    -14.97600000      0.41900000
H     11.07200000    -15.16800000      0.48800000
O     10.09800000     -1.08500000      2.61100000
H     10.65700000     -1.31300000      1.86800000
H      9.62600000     -1.89400000      2.81300000
O     12.76700000     -5.38500000      4.58000000
H     13.17000000     -6.23600000      4.41100000
H     12.93100000     -5.22200000      5.50800000
O     -4.33900000      1.72600000      1.70100000
H     -3.65900000      1.31000000      1.17100000
H     -4.75200000      1.00300000      2.17100000
O      8.76900000     -6.10100000     -6.90000000
H      7.94700000     -5.61800000     -6.81900000
H      9.18100000     -6.01800000     -6.04000000
O     15.51500000      0.35400000     -8.65000000
H     15.62300000      0.92400000     -9.41100000
H     15.91700000     -0.47400000     -8.91300000
O    -13.06800000     10.16800000      0.50000000
H    -12.73100000      9.31900000      0.21500000
H    -13.43500000     10.00100000      1.36800000
O     -1.59300000      3.30800000    -16.18600000
H     -0.95900000      2.73700000    -15.75100000
H     -2.28500000      3.43500000    -15.53800000
O     -8.03400000      9.01700000     -5.56300000
H     -7.29400000      9.45700000     -5.14400000
H     -8.69600000      8.95400000     -4.87400000
O     -3.53000000     13.08800000     -9.24900000
H     -3.24000000     13.31400000    -10.13300000
H     -3.10400000     12.25100000     -9.06400000
O      1.07400000      5.38500000     -1.18400000
H      0.95800000      6.28700000     -1.48400000
H      1.35700000      4.90800000     -1.96400000
O      0.05700000    -10.64700000     -7.66400000
H      0.14400000     -9.81800000     -7.19400000
H      0.26200000    -10.42900000     -8.57400000
O     15.07800000     -5.80000000     -6.70800000
H     15.79000000     -6.15300000     -7.24200000
H     14.82100000     -4.99400000     -7.15500000
O     -6.71600000     -8.57200000     -9.58300000
H     -6.36200000     -8.77700000     -8.71700000
H     -7.66500000     -8.59800000     -9.46600000
O      6.63900000     -1.08200000     -9.46300000
H      6.92500000     -1.95600000     -9.72900000
H      6.15900000     -0.74700000    -10.22100000
O     -4.50100000    -16.56700000      4.79100000
H     -4.99800000    -15.76700000      4.95700000
H     -4.66700000    -16.76600000      3.87000000
O     -7.26200000     -6.29400000      3.50600000
H     -7.56600000     -6.86100000      4.21400000
H     -7.06300000     -5.46100000      3.93500000
O     -3.47000000     -3.66900000    -14.86900000
H     -2.57400000     -3.96200000    -15.03600000
H     -3.38300000     -3.01500000    -14.17500000
O      4.84100000     14.12200000     -9.24300000
H      5.16800000     13.81100000    -10.08700000
H      5.39800000     13.68900000     -8.59600000
O    -16.10500000      1.24400000     -2.20500000
H    -15.30300000      1.71200000     -2.44000000
H    -16.75400000      1.54600000     -2.84000000
O      5.64600000     11.30200000     12.55900000
H      5.17000000     11.57200000     11.77400000
H      6.17300000     10.55500000     12.27600000
O     -2.57000000    -11.22400000     12.48100000
H     -2.15600000    -10.62200000     13.09900000
H     -1.84800000    -11.55100000     11.94400000
O    -10.40100000     11.17700000      0.65900000
H    -11.29700000     10.89100000      0.83400000
H    -10.47000000     11.71600000     -0.12800000
O      0.95100000      6.40300000     13.37800000
H      1.63600000      5.97000000     13.88700000
H      0.17200000      6.35100000     13.93200000
O     -9.16100000     13.41900000     -1.32100000
H     -9.86400000     13.99800000     -1.02700000
H     -9.39200000     13.20200000     -2.22400000
O      9.21700000     -1.84200000      7.08300000
H      8.65600000     -1.11300000      6.82100000
H     10.01300000     -1.73100000      6.56300000
O     -8.10500000     -4.26800000     -7.25700000
H     -8.04300000     -4.26600000     -6.30200000
H     -7.24200000     -4.55900000     -7.55200000
O      1.22600000     15.44300000     -6.65500000
H      1.07800000     14.81800000     -5.94400000
H      2.05100000     15.87200000     -6.42900000
O      3.41700000     -3.89400000      4.01200000
H      3.96100000     -3.81700000      4.79600000
H      2.56200000     -4.17300000      4.34000000
O      4.79500000     -6.54400000     15.95500000
H      5.38700000     -6.40100000     16.69300000
H      4.44300000     -7.42300000     16.09700000
O    -16.44100000     -0.42500000      3.93100000
H    -15.73300000     -0.79500000      3.40300000
H    -16.06800000      0.37300000      4.30500000
O    -16.90400000      2.93000000      2.77300000
H    -16.03300000      2.71100000      3.10400000
H    -16.89000000      2.65000000      1.85800000
O      7.25800000      9.34400000     -1.85000000
H      8.19100000      9.49100000     -1.69200000
H      7.15900000      8.39200000     -1.82600000
O     -4.86800000     -6.65000000      8.49900000
H     -5.16300000     -6.04100000      9.17700000
H     -4.44400000     -6.09300000      7.84600000
O     13.12100000    -10.35300000     -1.42100000
H     12.85300000    -11.12300000     -0.91800000
H     12.95800000     -9.61500000     -0.83300000
O     -1.18400000      0.22100000    -16.23000000
H     -1.19700000     -0.26900000    -17.05200000
H     -1.15100000     -0.45200000    -15.55000000
O      1.65800000     -7.74600000     -0.38200000
H      1.96100000     -8.64500000     -0.50800000
H      2.41600000     -7.28600000     -0.02200000
O      9.31000000      0.83700000     -9.06700000
H      8.40400000      1.00400000     -8.81000000
H      9.45400000     -0.08500000     -8.85400000
O     -5.89900000      2.28300000     -1.81400000
H     -6.38700000      3.08900000     -1.98300000
H     -5.03500000      2.58200000     -1.53200000
O      3.79300000     -9.23900000     -1.88200000
H      4.25900000     -8.55800000     -2.36900000
H      3.14300000     -9.57300000     -2.50100000
O     -2.44100000     -0.53400000     16.75800000
H     -2.30700000     -1.44400000     16.49400000
H     -1.70400000     -0.34300000     17.33900000
O     -4.92800000     10.21600000      1.58300000
H     -4.70900000     10.38100000      0.66600000
H     -5.87200000     10.36200000      1.63400000
O      5.73200000     -0.05100000      5.32700000
H      5.70800000     -0.29900000      4.40300000
H      5.43700000     -0.83300000      5.79300000
O     16.71000000      1.01600000      2.78700000
H     17.60400000      1.29700000      2.98100000
H     16.22700000      1.17600000      3.59800000
O     -0.60100000     13.60800000      5.06200000
H     -1.00300000     12.81100000      4.71700000
H     -1.33600000     14.20200000      5.21100000
O     -8.34300000    -13.63700000     -3.43100000
H     -9.02100000    -13.02000000     -3.15500000
H     -8.03200000    -14.03300000     -2.61700000
O     10.07500000      2.71500000      1.27200000
H      9.29500000      3.16700000      1.59300000
H     10.77100000      2.98300000      1.87200000
O      4.33400000      8.45300000     -5.87800000
H      5.16800000      7.98300000     -5.85800000
H      4.10300000      8.49200000     -6.80600000
O      0.96500000      3.65900000     12.11800000
H      0.15800000      4.12300000     12.34300000
H      1.60100000      4.35400000     11.94900000
O     -6.23200000     16.31500000      4.83000000
H     -6.36700000     17.09500000      5.36800000
H     -6.73000000     15.62900000      5.27400000
O     -9.96300000      2.14500000     -0.65800000
H     -9.21700000      1.71900000     -0.23500000
H     -9.67600000      3.04800000     -0.79800000
O      0.79500000      0.40700000     -5.00200000
H      0.23600000      1.07700000     -4.61000000
H      1.66500000      0.57800000     -4.64100000
O     -1.40100000      4.23400000    -11.75400000
H     -1.62800000      3.86800000    -10.89900000
H     -2.11300000      3.95600000    -12.33000000
O     -4.31900000     -3.97200000     -6.34100000
H     -4.99200000     -3.64400000     -5.74500000
H     -4.33700000     -3.36500000     -7.08100000
O     -0.66700000      6.05400000      2.91400000
H      0.17300000      5.65600000      3.14200000
H     -0.76600000      5.88400000      1.97700000
O      6.11500000    -13.62800000      3.64300000
H      6.23300000    -14.09000000      4.47400000
H      6.13000000    -14.31900000      2.98100000
O      1.25100000     -4.62000000     10.23000000
H      0.54600000     -5.07400000     10.69100000
H      1.83300000     -5.32100000      9.93400000
O      3.21900000     -8.44800000    -15.13400000
H      4.02200000     -8.70500000    -14.68200000
H      3.52100000     -8.03500000    -15.94300000
O     -8.32400000     -0.10500000      8.03400000
H     -8.02200000      0.40500000      8.78600000
H     -8.97900000     -0.70200000      8.39700000
O     -3.86000000     -0.11300000     -3.29700000
H     -2.99400000      0.24700000     -3.49000000
H     -4.26400000      0.53300000     -2.71800000
O      5.94900000     -5.89600000     12.58900000
H      6.41000000     -6.06100000     11.76700000
H      5.75700000     -6.76700000     12.93500000
O     -2.57700000    -13.12700000     -3.15600000
H     -3.02600000    -13.97200000     -3.20000000
H     -3.25900000    -12.48300000     -3.34200000
O      0.49500000     15.09700000      0.79900000
H      1.18800000     14.73800000      1.35300000
H      0.60400000     14.65000000     -0.04000000
O      0.35100000    -12.78200000    -11.67000000
H      0.00300000    -11.99800000    -11.24500000
H      0.35200000    -13.44700000    -10.98100000
O    -10.87100000      4.78500000    -10.67400000
H     -9.92100000      4.86800000    -10.58700000
H    -11.10400000      4.06900000    -10.08400000
O      9.35200000      2.26800000     11.52300000
H      8.51400000      2.14900000     11.07600000
H      9.62400000      3.15500000     11.29000000
O    -12.32400000     -4.82700000    -13.33600000
H    -11.84900000     -4.43600000    -12.60300000
H    -11.68000000     -5.38800000    -13.76700000
O     -7.82100000      1.25400000     13.67900000
H     -6.97500000      1.63800000     13.45000000
H     -7.65000000      0.31300000     13.73500000
O      0.74600000    -14.52000000      1.51000000
H      1.00200000    -14.17800000      2.36700000
H     -0.19200000    -14.34100000      1.45000000
O    -11.39700000     -7.88300000      5.26500000
H    -11.56000000     -7.15400000      4.66600000
H    -12.09400000     -8.51000000      5.07400000
O     -6.36800000      4.83300000     -2.14900000
H     -5.99000000      5.67900000     -1.90900000
H     -6.26900000      4.78700000     -3.10000000
O      7.84700000      6.00800000      6.81700000
H      7.24300000      5.85300000      7.54300000
H      7.71400000      5.26300000      6.23100000
O     11.03900000      4.40400000      3.15500000
H     11.98200000      4.56000000      3.20000000
H     10.65500000      5.27900000      3.09100000
O     -6.14800000     12.05400000      6.11400000
H     -6.68500000     12.84500000      6.15800000
H     -5.55300000     12.12700000      6.86100000
O     -5.20600000     -0.90100000      3.15200000
H     -5.53800000     -0.56000000      3.98200000
H     -4.48000000     -1.47400000      3.40200000
O      0.01200000      7.54400000      8.59600000
H      0.53400000      8.22200000      9.02600000
H     -0.72800000      8.01700000      8.21600000
O    -14.11700000     -5.93300000     -3.28800000
H    -14.97700000     -5.57200000     -3.50100000
H    -13.57200000     -5.16600000     -3.11400000
O      6.19700000      0.43900000     -7.26300000
H      6.45700000     -0.16300000     -7.96100000
H      5.44300000      0.90800000     -7.62100000
O     -6.77400000     -7.16600000    -12.48400000
H     -6.68700000     -8.09800000    -12.68600000
H     -7.29900000     -7.14200000    -11.68400000
O    -16.51800000     -4.54900000     -3.67800000
H    -16.58300000     -4.22900000     -2.77800000
H    -17.25200000     -5.15600000     -3.76900000
O     -8.56800000    -15.04400000     -5.61900000
H     -8.35400000    -14.56300000     -6.41800000
H     -8.42100000    -14.41400000     -4.91300000
O    -13.50400000    -10.02600000     -3.68700000
H    -12.54800000     -9.97800000     -3.68100000
H    -13.73200000    -10.16400000     -4.60600000
O      7.48600000     -3.33000000     13.10000000
H      6.83100000     -3.82700000     12.61000000
H      8.29700000     -3.82800000     12.98800000
O     10.92600000     12.12000000      4.08400000
H     10.19600000     12.10300000      4.70300000
H     11.70300000     12.22700000      4.63200000
O      2.73300000    -10.06100000      2.07300000
H      2.81300000    -10.47600000      2.93200000
H      3.02000000     -9.15900000      2.21600000
O    -18.39100000     -1.73700000      2.58900000
H    -17.93400000     -1.02600000      3.03900000
H    -17.70000000     -2.21100000      2.12600000
O      8.36600000     -4.91700000     -1.59200000
H      8.32200000     -5.04500000     -0.64500000
H      8.26100000     -3.97300000     -1.71100000
O      9.55900000      9.24600000     -7.38400000
H      9.12200000      9.50900000     -6.57400000
H      8.84400000      9.00200000     -7.97300000
O     -2.08600000     -2.22500000      6.35800000
H     -1.63300000     -2.85700000      6.91700000
H     -2.20500000     -1.45500000      6.91400000
O    -11.56600000     -8.88600000     12.09800000
H    -11.18600000     -8.21700000     11.52800000
H    -10.90500000     -9.57800000     12.12800000
O     11.38400000     -1.87500000     14.28000000
H     12.22600000     -1.85200000     13.82400000
H     10.77300000     -1.45400000     13.67500000
O      0.02400000     -4.82000000     -2.40500000
H      0.72100000     -5.13500000     -1.83000000
H      0.43400000     -4.12700000     -2.92200000
O     12.88000000      7.79500000      1.54000000
H     13.62600000      7.31400000      1.89700000
H     13.16700000      8.70800000      1.52600000
O     13.04200000      0.18700000      8.82600000
H     13.01300000     -0.76000000      8.96700000
H     12.43600000      0.54400000      9.47500000
O     -1.35600000      9.91400000      9.95000000
H     -1.93700000      9.66400000     10.66900000
H     -0.78100000     10.57900000     10.32600000
O     -9.48800000     -3.73100000     14.46500000
H    -10.07700000     -3.28100000     15.07100000
H    -10.03900000     -4.38800000     14.04000000
O      0.22200000    -14.03900000     -3.10700000
H     -0.71300000    -14.22400000     -3.20300000
H      0.45700000    -13.57500000     -3.91100000
O      7.24700000     -8.00800000     -2.24100000
H      7.42100000     -8.65300000     -1.55500000
H      7.53500000     -7.17600000     -1.86600000
O     -5.45900000      5.26500000    -12.72700000
H     -6.07000000      5.87900000    -13.13400000
H     -4.61200000      5.70900000    -12.76500000
O      8.30400000     -5.76900000    -14.73000000
H      9.14800000     -5.37400000    -14.94500000
H      7.87000000     -5.88200000    -15.57600000
O     -8.70900000      6.35500000      8.27000000
H     -9.56100000      5.95900000      8.08800000
H     -8.57300000      6.21000000      9.20600000
O     16.40300000     -5.68200000      1.54800000
H     16.86300000     -5.08400000      0.96000000
H     15.55500000     -5.26500000      1.69900000
O      9.37100000     -5.09300000     -4.25300000
H      8.84400000     -5.39100000     -3.51200000
H     10.27200000     -5.11300000     -3.93100000
O      7.76900000      2.24800000    -13.65000000
H      8.31800000      1.56800000    -14.04100000
H      8.22200000      2.48500000    -12.84100000
O      7.61700000     14.05800000      2.00200000
H      8.55200000     13.99200000      2.19600000
H      7.32700000     14.83500000      2.47900000
O    -14.01600000     -3.75100000      4.24500000
H    -13.50600000     -3.94200000      5.03200000
H    -13.49600000     -3.10000000      3.77500000
O      0.21400000    -16.52400000     -4.33800000
H      0.77300000    -16.28500000     -5.07700000
H      0.53100000    -15.98600000     -3.61300000
O     -2.36800000      3.42700000     11.06200000
H     -1.90600000      2.95600000     10.36900000
H     -2.10600000      4.34000000     10.94700000
O      0.98800000      2.03800000    -16.02500000
H      1.56900000      1.41300000    -15.59100000
H      0.14400000      1.59000000    -16.06800000
O     14.96900000     -1.06900000     -2.87400000
H     14.77900000     -0.15700000     -3.09400000
H     14.84500000     -1.11700000     -1.92600000
O      9.22000000      5.54700000    -10.55100000
H      9.66700000      6.32100000    -10.89300000
H      9.79200000      4.81600000    -10.78800000
O    -10.71200000      1.02500000     10.39600000
H    -11.41000000      0.47600000     10.75400000
H    -10.61600000      0.73000000      9.49100000
O     -1.38600000    -15.11200000      7.54500000
H     -1.80600000    -15.45100000      8.33600000
H     -0.76800000    -14.45400000      7.86500000
O     -6.75800000    -11.11200000    -12.87300000
H     -6.47000000    -11.08800000    -11.96100000
H     -7.68700000    -10.88400000    -12.83800000
O    -12.47700000      6.05700000     -4.41600000
H    -12.49300000      5.60800000     -5.26100000
H    -11.85700000      5.55300000     -3.88800000
O    -14.60000000      3.93000000     -0.15900000
H    -14.08300000      4.64900000      0.20500000
H    -13.95800000      3.24700000     -0.35200000
O      8.18800000     -7.55500000      0.76800000
H      8.85500000     -7.72700000      1.43300000
H      7.85900000     -8.42100000      0.52900000
O     10.06100000      4.85700000     10.92900000
H     10.19400000      5.61800000     11.49400000
H     10.72700000      4.94600000     10.24700000
O     -7.73600000     14.03500000     -7.15700000
H     -7.03000000     13.44600000     -7.42300000
H     -8.02800000     14.44300000     -7.97200000
O     -9.60700000     -0.28800000    -13.77800000
H     -9.71800000      0.26600000    -13.00600000
H     -9.57200000     -1.17900000    -13.43100000
O     14.83200000     -0.68400000     -0.11500000
H     14.68800000     -0.55300000      0.82200000
H     14.20000000     -1.35900000     -0.36300000
O      7.41900000      6.70700000     -8.60400000
H      7.42500000      7.59800000     -8.95400000
H      8.04200000      6.23100000     -9.15200000
O     -4.85200000      4.41400000    -17.50200000
H     -5.77500000      4.23500000    -17.32000000
H     -4.40800000      4.25000000    -16.66900000
O     -4.44300000      3.80500000      9.35200000
H     -4.16900000      3.18100000      8.68000000
H     -3.95800000      3.54300000     10.13400000
O      3.30500000     11.70300000    -12.36300000
H      2.36200000     11.66700000    -12.20500000
H      3.50400000     12.63700000    -12.41600000
O      7.67500000     -0.22500000     -5.21900000
H      7.23700000     -0.06300000     -6.05400000
H      7.65500000     -1.17700000     -5.11900000
O    -10.98900000     -3.56300000    -11.12700000
H    -10.77900000     -3.98000000    -10.29200000
H    -11.32600000     -2.70000000    -10.88600000
O      6.40700000    -13.00400000     -1.20300000
H      5.50300000    -12.92800000     -0.89600000
H      6.44100000    -13.85500000     -1.64000000
O    -11.81300000      3.26200000     -4.50300000
H    -11.83900000      3.68100000     -5.36300000
H    -11.01200000      2.73800000     -4.51700000
O     -5.03300000     -0.31700000      8.23800000
H     -5.39800000     -0.36400000      7.35500000
H     -4.74100000     -1.20900000      8.42500000
O      4.06500000    -11.63800000     -0.33900000
H      3.33800000    -12.26000000     -0.37200000
H      3.72700000    -10.85100000     -0.76600000
O     -8.09600000     -0.38400000     16.53400000
H     -8.57700000     -0.77000000     15.80200000
H     -7.34500000     -0.96500000     16.66000000
O      1.53000000     -0.81500000    -10.55100000
H      1.80200000     -1.33500000     -9.79500000
H      0.74300000     -0.35700000    -10.25500000
O     -6.74100000    -10.07700000      5.05200000
H     -6.32000000    -10.69200000      5.65200000
H     -7.65900000    -10.34900000      5.03500000
O     -1.32700000      5.66000000     -7.73400000
H     -1.06800000      6.36100000     -8.33200000
H     -0.51200000      5.39400000     -7.30800000
O     -5.73600000      5.45600000     -4.59300000
H     -5.98900000      6.37000000     -4.72200000
H     -5.87300000      5.04600000     -5.44700000
O    -11.32200000     -3.88800000     -5.91100000
H    -12.23400000     -3.61700000     -6.01500000
H    -11.00900000     -3.39300000     -5.15500000
O      1.48600000      8.14600000     -2.77000000
H      2.42300000      8.28700000     -2.90000000
H      1.09700000      9.01600000     -2.86400000
O     -6.55100000      7.72100000     -2.98800000
H     -5.82800000      7.61600000     -2.36900000
H     -6.37400000      8.55400000     -3.42400000
O     -1.01400000     -4.65000000    -14.81900000
H     -1.19200000     -4.95000000    -13.92800000
H     -0.18400000     -5.06500000    -15.05100000
O     -2.13400000     10.66500000     -2.63600000
H     -1.70400000      9.98200000     -2.12100000
H     -2.77500000     11.04800000     -2.03700000
O     -0.70600000     -7.21900000      8.15500000
H     -1.19500000     -7.88200000      8.64200000
H     -0.91400000     -6.39500000      8.59600000
O     12.74000000      0.02400000     -8.93900000
H     12.40900000      0.42300000     -8.13400000
H     13.69200000      0.05500000     -8.84700000
O     -1.93900000    -11.03700000      7.23200000
H     -1.29300000    -10.67000000      7.83600000
H     -2.76000000    -10.60600000      7.46800000
O     -1.09500000     -9.68400000     14.01300000
H     -1.12300000     -8.87300000     14.52100000
H     -0.31300000     -9.59800000     13.46700000
O     17.89400000     -1.62600000      0.68400000
H     17.03800000     -1.78100000      0.28600000
H     18.43900000     -1.30700000     -0.03600000
O    -12.78800000      1.72700000     -9.46000000
H    -13.28200000      1.90300000    -10.26200000
H    -13.41100000      1.89700000     -8.75300000
O     -6.23500000    -13.30300000      3.97300000
H     -5.28300000    -13.25700000      3.88100000
H     -6.41100000    -12.92100000      4.83300000
O     11.37500000      7.63600000     -0.66600000
H     11.91100000      7.94500000      0.06400000
H     11.98900000      7.16700000     -1.23200000
O     15.33500000      6.85600000      2.81000000
H     16.05800000      6.37600000      3.21500000
H     15.66200000      7.75100000      2.72000000
O     -1.90900000      6.60300000     15.98100000
H     -2.44200000      6.65400000     15.18700000
H     -1.53600000      7.48000000     16.07500000
O      7.09900000     -5.18500000      2.39200000
H      8.01800000     -5.22100000      2.12800000
H      6.90500000     -6.06800000      2.70600000
O     12.00400000     -5.43900000     -3.47000000
H     12.39100000     -4.59800000     -3.71300000
H     12.28900000     -6.04100000     -4.15800000
O      6.23100000      2.07200000     -4.34100000
H      6.60700000      1.29300000     -4.75100000
H      5.84200000      1.75000000     -3.52800000
O     10.08400000     -5.10800000      9.69000000
H      9.68400000     -4.25400000      9.85300000
H      9.76500000     -5.66200000     10.40200000
O      0.76700000     17.75600000      5.30300000
H      0.53700000     18.68000000      5.20700000
H      0.41300000     17.33800000      4.51800000
O     -7.06000000     -1.96300000    -14.99300000
H     -7.05800000     -1.18800000    -14.43100000
H     -6.91200000     -2.69400000    -14.39300000
O     -8.69500000      3.30300000     11.63000000
H     -8.25900000      2.48400000     11.86600000
H     -8.91900000      3.19700000     10.70500000
O     10.22800000     -4.26400000      4.31200000
H     10.35500000     -4.32800000      3.36500000
H     10.89500000     -4.84200000      4.68200000
O    -13.45500000      1.77800000     -3.04300000
H    -13.00900000      2.42900000     -3.58600000
H    -12.86100000      1.63300000     -2.30700000
O    -10.39100000      4.29300000    -13.42300000
H    -10.60200000      4.46500000    -12.50600000
H    -11.09200000      3.71500000    -13.72500000
O     11.19900000     10.86100000      8.54700000
H     10.54300000     10.65100000      7.88100000
H     11.76800000     10.09100000      8.57300000
O    -10.11400000      7.86200000     -8.68600000
H    -10.52400000      8.65200000     -8.33200000
H    -10.68500000      7.60000000     -9.40900000
O      6.42900000     11.90400000     -5.68200000
H      6.64900000     12.70500000     -5.20700000
H      5.58700000     12.09400000     -6.09500000
O     -5.55200000      2.59100000      5.55400000
H     -5.89900000      3.21700000      6.19000000
H     -5.59400000      3.05300000      4.71600000
O      8.43400000     12.14100000     -0.28300000
H      8.38100000     11.32100000      0.20600000
H      8.11900000     12.80600000      0.32800000
O      8.59100000      5.99800000     -4.34400000
H      8.80100000      5.08000000     -4.17400000
H      9.44000000      6.44100000     -4.35100000
O    -11.74300000     12.41900000     -1.85500000
H    -12.56000000     12.48200000     -2.35000000
H    -11.06200000     12.35000000     -2.52500000
O      6.79500000     11.89400000     -8.52500000
H      7.71100000     12.09800000     -8.33500000
H      6.42800000     11.63100000     -7.68100000
O     -8.16700000    -11.89400000     -0.08000000
H     -7.62400000    -11.20800000     -0.46900000
H     -8.08100000    -11.76100000      0.86400000
O    -16.34200000     -1.59000000     -4.81600000
H    -16.76700000     -2.43300000     -4.97700000
H    -17.06100000     -0.95900000     -4.79600000
O    -15.59600000      7.70100000      1.56400000
H    -16.25100000      7.12600000      1.16800000
H    -14.76300000      7.40200000      1.19900000
O     -3.94400000     10.20500000      7.23100000
H     -2.98800000     10.24200000      7.23100000
H     -4.18000000     10.07900000      6.31200000
O     15.52300000     -5.12000000     -3.99400000
H     15.81200000     -5.25900000     -4.89600000
H     15.18700000     -5.97300000     -3.71700000
O     -3.89200000      4.60900000      1.89900000
H     -3.16100000      4.76400000      1.30000000
H     -4.18100000      3.72000000      1.69700000
O      9.61000000     -8.17700000     -9.06700000
H      9.89900000     -7.43300000     -9.59500000
H      9.42400000     -7.80100000     -8.20600000
O     -4.25200000     11.52700000     -0.83700000
H     -5.10100000     11.70600000     -0.43300000
H     -3.66600000     12.18500000     -0.46300000
O      1.09500000      2.73900000     -8.04600000
H      0.91800000      2.87000000     -8.97800000
H      0.67600000      1.90400000     -7.83700000
O     -4.19900000     -9.18500000      7.38900000
H     -4.34600000     -8.95400000      6.47100000
H     -4.27500000     -8.35500000      7.86000000
O      1.32800000     17.51600000     -0.70000000
H      1.72100000     18.13800000     -0.08800000
H      1.10800000     16.75600000     -0.16200000
O      8.40700000      9.87600000      1.41600000
H      9.27400000     10.27900000      1.47300000
H      8.57000000      9.01000000      1.04000000
O     10.95300000      6.21400000     -6.36700000
H     10.32200000      6.89200000     -6.12700000
H     10.42800000      5.53600000     -6.79000000
O      4.69800000      1.35600000      7.85500000
H      4.90400000      0.52900000      7.42100000
H      4.17300000      1.83800000      7.21600000
O      5.42000000     -4.27400000      5.82000000
H      5.50100000     -4.42100000      4.87700000
H      6.30900000     -4.38200000      6.15700000
O     14.18500000     -3.16600000     -0.76300000
H     13.70800000     -3.93600000     -0.45400000
H     15.00400000     -3.51500000     -1.11200000
O     -4.65700000     -3.80600000     11.41800000
H     -3.71400000     -3.97100000     11.41100000
H     -4.79900000     -3.26200000     12.19200000
O     -4.93300000    -16.06100000      1.69800000
H     -5.08500000    -15.26200000      1.19300000
H     -5.04500000    -16.77000000      1.06400000
O     -4.09200000      5.90800000      6.07900000
H     -3.88500000      6.19900000      6.96700000
H     -3.31300000      5.42700000      5.79700000
O     13.02600000     -9.58500000      1.39800000
H     13.69900000    -10.26300000      1.46200000
H     12.30000000     -9.91700000      1.92600000
O     -7.71800000    -13.36900000     -7.41600000
H     -6.84000000    -13.41700000     -7.79600000
H     -7.69000000    -12.60000000     -6.84600000
O     -7.13100000     -2.59600000      2.22800000
H     -6.79800000     -3.37200000      2.68000000
H     -6.49600000     -1.91000000      2.43300000
O      4.86000000      1.22700000    -13.61300000
H      5.17900000      0.64200000    -12.92500000
H      5.62900000      1.39600000    -14.15800000
O      8.12200000      0.64800000      6.13200000
H      7.32600000      0.37300000      5.67700000
H      8.68900000      0.98500000      5.43900000
O     -2.18400000     13.02200000      0.50500000
H     -1.31300000     13.41400000      0.56000000
H     -2.02100000     12.07900000      0.47400000
O     -4.74100000     -1.88900000    -16.58600000
H     -5.63600000     -2.05300000    -16.28800000
H     -4.18700000     -2.26600000    -15.90300000
O     -6.18900000     -8.01800000     10.98800000
H     -7.04800000     -8.40300000     11.16200000
H     -6.37500000     -7.25200000     10.44600000
O      4.29500000     -3.52500000    -17.57400000
H      4.11500000     -2.61000000    -17.35800000
H      3.99600000     -4.01500000    -16.80800000
O      7.39100000     15.64300000     -1.80300000
H      7.60000000     16.27100000     -2.49400000
H      7.15700000     16.18600000     -1.05000000
O     -6.74400000      0.11200000      5.69500000
H     -6.34200000      0.98000000      5.66500000
H     -7.16100000      0.07000000      6.55500000
O      3.38200000     -8.56700000    -11.65200000
H      3.92300000     -9.35500000    -11.70100000
H      2.58600000     -8.85000000    -11.20300000
O      0.86200000     -5.04800000      4.31400000
H      0.40100000     -5.71100000      4.82700000
H      0.76500000     -5.33700000      3.40700000
