# Supplementary material for: Integrated Multiscale Multilevel Approach to Open Shell Molecular Systems
Source: J Chem Theory Comput. 2023 Feb 13;19(5):1446–56. doi: 10.1021/acs.jctc.2c00805 (PMC10018740; doi:10.1021/acs.jctc.2c00805)
Supplement: Supplementary file 2 — ct2c00805_si_002.zip [file ct2c00805_si_002.zip › structures/PROXYL/frame125.xyz]

2576

C      1.21500000     -1.78500000     -0.11200000
H      2.20900000     -1.40900000      0.12800000
H      1.13100000     -2.79800000     -0.50600000
C      0.55100000     -0.72800000     -1.09700000
C      1.60400000     -0.07200000     -2.01400000
H      2.37900000      0.33100000     -1.36200000
H      1.14000000      0.75300000     -2.55500000
H      2.03700000     -0.77400000     -2.72700000
C     -0.67700000     -1.38000000     -1.95500000
H     -1.27300000     -2.00400000     -1.29000000
H     -1.38600000     -0.70100000     -2.43000000
H     -0.15400000     -2.00200000     -2.68100000
N      0.01000000      0.28900000     -0.15800000
O     -0.39400000      1.43400000     -0.57100000
C     -0.04900000     -0.16100000      1.25800000
C      0.94700000      0.62000000      2.12000000
H      1.97800000      0.30200000      1.96200000
H      0.97400000      1.70500000      2.01700000
H      0.65700000      0.37100000      3.14000000
C     -1.47200000      0.11300000      1.86800000
H     -1.78200000      1.14800000      2.01500000
H     -1.68400000     -0.51000000      2.73700000
H     -2.25700000     -0.25700000      1.20900000
C      0.31600000     -1.68100000      1.11500000
H      0.87900000     -2.07900000      1.95900000
H     -0.55800000     -2.32000000      0.98600000
O     -8.43200000      0.71800000    -14.49800000
H     -8.68200000      0.47000000    -13.60800000
H     -7.92200000      1.52000000    -14.38900000
O      5.18400000     -5.41200000    -11.43200000
H      4.88400000     -5.47300000    -10.52600000
H      4.38300000     -5.45600000    -11.95400000
O     -3.97100000     -9.44200000      5.89800000
H     -4.07900000     -9.62000000      4.96400000
H     -4.82900000     -9.63000000      6.27900000
O      3.38500000     -1.18900000      4.23300000
H      3.40000000     -1.91900000      3.61400000
H      4.17300000     -0.68600000      4.03000000
O     -2.14200000     -2.25500000     12.47900000
H     -1.61600000     -2.29600000     11.68100000
H     -1.80700000     -1.49000000     12.94800000
O     -4.50100000     14.76100000     -0.78400000
H     -5.03100000     14.75400000     -1.58200000
H     -4.50300000     13.85200000     -0.48700000
O      6.07700000      0.70900000     -1.91400000
H      5.22300000      0.75900000     -2.34400000
H      6.40300000     -0.16400000     -2.13200000
O     -4.38800000    -13.04800000      5.52500000
H     -4.97000000    -12.73100000      6.21600000
H     -4.57800000    -12.48400000      4.77500000
O      2.62500000      4.00400000     -0.61400000
H      1.76700000      4.42700000     -0.65700000
H      2.67200000      3.47400000     -1.41000000
O     -4.52000000      6.09100000     13.48200000
H     -5.40300000      6.45400000     13.54200000
H     -4.01300000      6.76800000     13.03300000
O     -9.06600000     11.61100000     -8.53600000
H     -9.07500000     12.52700000     -8.81400000
H     -8.22000000     11.27900000     -8.83400000
O      8.83200000     -0.32600000     -9.36400000
H      8.61200000      0.25000000    -10.09600000
H      9.61900000     -0.78800000     -9.65000000
O     12.09500000      5.39500000     11.41900000
H     11.88000000      6.16300000     11.94900000
H     12.75100000      4.92600000     11.93400000
O      7.72700000     -9.43800000      0.33000000
H      8.58400000     -9.01200000      0.29800000
H      7.29500000     -9.05100000      1.09100000
O    -18.13500000      3.89200000      0.15600000
H    -18.75100000      3.44500000     -0.42400000
H    -17.36900000      4.06200000     -0.39300000
O      4.51900000     -6.08700000     -6.20500000
H      4.28500000     -7.00800000     -6.09300000
H      3.80800000     -5.60600000     -5.78100000
O    -10.28500000     -7.88300000     -1.13700000
H     -9.69700000     -8.52400000     -0.73700000
H     -9.72200000     -7.13500000     -1.33900000
O    -12.92500000      1.72800000     -9.05100000
H    -12.75000000      0.95900000     -9.59300000
H    -13.59600000      2.21200000     -9.53100000
O     -0.44100000     10.41600000    -12.62400000
H     -0.24800000     10.23200000    -13.54400000
H     -0.33600000     11.36400000    -12.54400000
O    -11.18400000     -3.11100000     -8.58100000
H    -10.23700000     -3.13300000     -8.44400000
H    -11.55300000     -3.07300000     -7.69800000
O     -1.32300000    -10.41600000      6.82200000
H     -2.19300000    -10.35500000      6.42800000
H     -0.89500000    -11.12800000      6.34700000
O    -14.34200000      5.81900000     -7.02100000
H    -14.80600000      6.42300000     -6.44200000
H    -14.73300000      5.96600000     -7.88300000
O      7.23400000     -3.30300000    -10.15700000
H      6.67100000     -3.49800000     -9.40800000
H      8.10200000     -3.60600000     -9.88900000
O     -4.09300000     15.81800000     -4.36200000
H     -3.53200000     16.04000000     -5.10500000
H     -3.90300000     16.49300000     -3.70900000
O     -6.46600000      5.41100000     -9.73200000
H     -6.58300000      4.59300000     -9.25000000
H     -7.03300000      6.03700000     -9.28300000
O     -0.55500000     -3.25500000      4.67900000
H      0.03000000     -3.79500000      5.21100000
H     -0.56400000     -2.40600000      5.12000000
O      1.18600000     -7.89300000    -12.94400000
H      2.03800000     -7.76900000    -13.36200000
H      0.67300000     -7.13100000    -13.21500000
O     15.40000000      5.28000000     -2.51200000
H     14.80200000      4.61600000     -2.85400000
H     16.17400000      5.21700000     -3.07200000
O     -1.08800000     14.39500000     10.81300000
H     -1.23900000     13.74900000     10.12400000
H     -1.93400000     14.82800000     10.92600000
O      7.96400000     -6.14400000     -8.53600000
H      8.59700000     -6.85900000     -8.58700000
H      7.12700000     -6.54800000     -8.76700000
O      3.00200000     -4.25000000    -12.48900000
H      2.66300000     -3.82100000    -11.70300000
H      3.14700000     -3.53600000    -13.10900000
O    -14.87000000      1.88000000      7.14100000
H    -14.15500000      2.03400000      7.75800000
H    -15.20000000      1.01100000      7.36900000
O    -10.13000000     -5.47300000      1.44800000
H     -9.33800000     -5.86700000      1.08300000
H    -10.83300000     -6.07400000      1.20000000
O     11.41400000     -9.31700000     -4.43300000
H     10.91500000     -9.01900000     -5.19300000
H     10.75400000     -9.67200000     -3.83800000
O     -5.40500000     -1.56200000    -14.73300000
H     -5.27600000     -0.88900000    -14.06500000
H     -5.92500000     -2.23600000    -14.29700000
O     -4.62600000      0.60500000     -2.63200000
H     -4.28500000      0.83600000     -1.76800000
H     -5.42100000      1.12900000     -2.72300000
O     12.40000000      4.22100000     -0.09600000
H     12.69800000      5.01300000     -0.54500000
H     12.89000000      4.21500000      0.72700000
O     -2.03700000      4.51200000     10.56400000
H     -1.72500000      5.14300000     11.21200000
H     -2.22400000      5.03900000      9.78700000
O    -10.26800000     -0.19700000      9.62800000
H    -10.27900000     -0.84200000      8.92000000
H    -10.85900000      0.49400000      9.33100000
O      6.44100000     -3.28700000    -16.15300000
H      6.42100000     -3.18400000    -15.20100000
H      6.25100000     -2.41200000    -16.49200000
O     11.37800000      1.76300000    -10.05000000
H     10.50600000      1.69900000    -10.44000000
H     11.44300000      0.99800000     -9.47900000
O      1.77800000     16.24700000      5.31400000
H      1.41600000     15.39100000      5.54400000
H      2.63600000     16.26600000      5.73700000
O      4.87100000     -2.96400000     -8.11800000
H      3.94000000     -3.18300000     -8.08700000
H      5.28600000     -3.60100000     -7.53600000
O     16.03700000     -0.44000000     -4.36800000
H     16.58700000     -0.06200000     -5.05400000
H     16.00900000     -1.37500000     -4.57200000
O      4.93400000     -0.83200000      0.73700000
H      4.89100000     -0.72600000     -0.21300000
H      4.93300000     -1.78000000      0.87300000
O     -1.31200000    -12.79100000      5.50700000
H     -2.11600000    -13.14500000      5.88800000
H     -0.72900000    -13.54700000      5.43200000
O     -8.31700000      6.53700000      6.11700000
H     -8.85500000      6.28900000      5.36600000
H     -7.98800000      5.70600000      6.46000000
O     -5.20600000     -0.28000000      2.43300000
H     -4.98200000      0.64900000      2.49000000
H     -4.61300000     -0.70800000      3.05100000
O      4.47500000      5.85900000      5.52200000
H      4.79100000      6.66400000      5.93100000
H      5.21400000      5.55100000      4.99700000
O      5.85600000      7.00600000      9.60900000
H      6.37100000      6.22200000      9.41400000
H      5.65600000      6.93400000     10.54300000
O     -8.81100000     -4.82800000     -6.33100000
H     -9.47500000     -5.49400000     -6.51200000
H     -8.53900000     -4.52100000     -7.19600000
O     -8.42400000    -12.15100000     -3.99200000
H     -8.26800000    -11.77500000     -3.12500000
H     -7.85400000    -12.91900000     -4.02600000
O     10.02200000     -7.32700000      4.77800000
H     10.50500000     -6.54800000      5.05500000
H      9.18800000     -6.98800000      4.45300000
O      5.79500000      7.76300000     -3.06300000
H      6.09300000      6.85500000     -3.01500000
H      5.96100000      8.02300000     -3.96900000
O     -3.97400000     -7.84300000    -14.27100000
H     -4.91600000     -7.93500000    -14.41200000
H     -3.57700000     -8.43700000    -14.90700000
O    -10.35400000      9.24800000     -9.11600000
H    -10.00000000     10.10800000     -8.88700000
H    -11.14400000      9.16500000     -8.58100000
O      8.38400000     -3.43400000     14.91300000
H      7.55000000     -3.06700000     14.61900000
H      8.93100000     -3.44500000     14.12800000
O     -8.79400000      2.23600000      5.51200000
H     -8.43100000      2.67300000      6.28300000
H     -8.83100000      2.92100000      4.84400000
O     14.88500000     -3.00000000     -2.11800000
H     14.57000000     -3.90000000     -2.20000000
H     14.11300000     -2.49900000     -1.85700000
O     14.03000000      2.32000000     -7.78100000
H     14.74400000      1.77700000     -8.11500000
H     13.89900000      2.01700000     -6.88300000
O      0.71300000     -8.41100000      7.07300000
H      0.53800000     -8.17400000      7.98400000
H      0.14100000     -9.16000000      6.90600000
O     -2.22400000      3.23700000     -5.78300000
H     -2.97200000      2.64100000     -5.74000000
H     -2.55800000      4.06700000     -5.44200000
O      3.20100000     13.43600000     -8.19900000
H      4.06300000     13.55100000     -8.59700000
H      3.16800000     14.09400000     -7.50300000
O     -2.10100000      6.91200000     15.97000000
H     -1.20400000      7.15800000     16.19600000
H     -2.35700000      7.53600000     15.29100000
O      3.06800000    -11.51300000     -7.95400000
H      3.50300000    -12.25600000     -8.37200000
H      3.16800000    -11.67400000     -7.01600000
O     10.59200000     -2.90500000    -14.46800000
H     10.52500000     -3.31000000    -13.60400000
H     11.52300000     -2.96000000    -14.68700000
O    -12.13200000      9.36500000      7.45600000
H    -11.96400000     10.27900000      7.22900000
H    -11.26100000      8.98200000      7.56500000
O     -4.62000000     -1.88200000      4.65800000
H     -5.54100000     -2.05000000      4.85700000
H     -4.13800000     -2.37400000      5.32200000
O     -7.07400000     -8.46700000      4.75400000
H     -7.07900000     -8.62800000      5.69800000
H     -6.55400000     -7.67000000      4.65100000
O     -9.42900000     12.42600000      5.35300000
H     -8.77200000     12.77300000      4.75000000
H     -8.95600000     11.77800000      5.87600000
O      6.23900000     11.63300000     -3.21800000
H      5.56100000     12.24500000     -3.50600000
H      5.86000000     11.19700000     -2.45500000
O      0.95500000    -11.48500000     -4.27100000
H      0.52700000    -12.23400000     -4.68500000
H      1.78500000    -11.39500000     -4.73900000
O      5.16300000    -12.67100000      6.40600000
H      5.70500000    -12.78400000      7.18700000
H      5.07100000    -13.55400000      6.04800000
O     -3.80000000     -4.81500000    -11.27900000
H     -3.16100000     -5.51800000    -11.16000000
H     -3.88400000     -4.72500000    -12.22800000
O    -17.26400000     -5.45600000      3.60800000
H    -16.43400000     -5.48300000      3.13300000
H    -17.88400000     -5.07200000      2.98700000
O      5.24200000    -10.40300000      4.86200000
H      5.91600000     -9.81300000      5.20200000
H      5.26800000    -11.15900000      5.44900000
O     -7.24200000     -5.13600000     -4.12600000
H     -7.91500000     -5.25200000     -4.79600000
H     -6.72100000     -4.39400000     -4.43500000
O     -6.11700000     -9.48400000     -3.47300000
H     -6.38100000     -8.63700000     -3.11200000
H     -5.55700000     -9.26300000     -4.21700000
O     -7.50000000     11.56900000     10.91500000
H     -7.66500000     11.66700000     11.85300000
H     -8.29000000     11.14800000     10.57600000
O     12.65100000     -9.43000000      1.66700000
H     13.43300000     -9.80600000      2.07000000
H     12.07900000    -10.18100000      1.50800000
O      1.32700000     -5.95400000    -10.29300000
H      1.50100000     -6.81800000     -9.91800000
H      0.99200000     -6.13700000    -11.17000000
O     13.48700000     -8.20000000     -6.36300000
H     12.85400000     -8.25500000     -5.64700000
H     14.07300000     -8.94400000     -6.22200000
O    -11.03200000     11.30500000     -6.69000000
H    -10.41300000     11.61800000     -7.34900000
H    -11.80500000     11.85600000     -6.80700000
O      4.20900000     16.28400000      6.69400000
H      4.60700000     15.65900000      6.08800000
H      4.92900000     16.55900000      7.26100000
O      0.56600000      7.66800000     -6.37200000
H      1.27200000      7.34200000     -5.81500000
H      0.73800000      8.60600000     -6.45200000
O      0.04400000      8.46400000    -10.39400000
H      0.96200000      8.61600000    -10.17000000
H     -0.14400000      9.10300000    -11.08200000
O      9.52600000     -9.18800000      9.27600000
H      9.94700000     -9.40900000     10.10700000
H      9.97600000     -9.72900000      8.62800000
O      0.49600000    -13.85500000     -9.93500000
H      0.08300000    -13.92300000    -10.79600000
H      1.20700000    -14.49600000     -9.95900000
O      8.49200000      6.66100000      4.19500000
H      7.86100000      6.95600000      3.53900000
H      9.32800000      6.63400000      3.72900000
O      2.68400000      7.38500000      2.03200000
H      3.01800000      7.89400000      1.29300000
H      2.80700000      7.95600000      2.79100000
O     -6.38600000      9.16000000      0.75400000
H     -6.41800000      9.46000000      1.66300000
H     -6.64400000      8.23900000      0.79700000
O     -3.02800000      0.80800000      8.30800000
H     -3.18400000      0.58500000      7.39100000
H     -3.41300000      1.67800000      8.41200000
O      3.82900000     -3.28600000     12.99000000
H      3.23900000     -3.41100000     12.24800000
H      3.79600000     -4.11600000     13.46600000
O     -0.58000000     -9.26600000     -4.26300000
H     -0.53600000    -10.22200000     -4.29200000
H     -0.46000000     -9.04800000     -3.33900000
O      4.28700000     -9.44800000     13.57800000
H      4.03000000    -10.22000000     13.07500000
H      5.22700000     -9.55900000     13.72400000
O      4.89700000     12.14900000     10.35700000
H      5.82200000     12.36500000     10.24200000
H      4.57700000     12.79200000     10.99000000
O     -9.82800000     -6.73200000     -9.76900000
H     -9.29800000     -7.42700000     -9.38000000
H     -9.41100000     -5.92100000     -9.47900000
O      0.24200000      1.73300000     -5.12400000
H     -0.66500000      2.02400000     -5.22000000
H      0.59900000      2.28600000     -4.42900000
O      6.19000000     -9.78100000     -2.10100000
H      6.27700000     -8.98000000     -2.61700000
H      6.84000000     -9.68900000     -1.40400000
O     12.30900000     10.35100000     -3.94000000
H     11.54400000     10.45900000     -3.37500000
H     12.46800000      9.40700000     -3.95000000
O      3.82100000     -5.51900000     -9.13600000
H      3.90100000     -5.44100000     -8.18500000
H      2.89800000     -5.34000000     -9.31500000
O     -4.16400000     11.03400000     -7.75500000
H     -5.03900000     11.14500000     -8.12800000
H     -3.57000000     11.30400000     -8.45500000
O     12.09900000      7.60300000     -3.96900000
H     11.91100000      7.24200000     -4.83600000
H     11.37200000      7.30400000     -3.42300000
O     -2.92500000      7.78600000    -14.74600000
H     -2.50200000      8.45700000    -15.28100000
H     -2.86400000      8.12000000    -13.85100000
O     -4.14400000     -8.25700000      1.00300000
H     -3.19400000     -8.37200000      1.02300000
H     -4.48800000     -9.01600000      1.47400000
O      9.22000000     -0.12800000     -3.15600000
H      8.48400000      0.03800000     -3.74500000
H      9.79500000      0.62900000     -3.27300000
O     -1.69600000     16.25400000      3.94600000
H     -2.13700000     16.43300000      4.77700000
H     -1.02600000     16.93400000      3.87900000
O      4.59700000      0.36100000    -11.91100000
H      5.52100000      0.55100000    -12.07400000
H      4.60500000     -0.45100000    -11.40400000
O     -1.90800000     10.26100000     13.72700000
H     -1.20400000     10.83000000     13.41600000
H     -2.55100000     10.86100000     14.10500000
O      4.30100000      4.63700000     11.46300000
H      4.47800000      4.37500000     10.56000000
H      4.91200000      4.11800000     11.98700000
O     10.86300000     11.89700000      0.33900000
H     10.59600000     12.78800000      0.10900000
H     11.07100000     11.94300000      1.27300000
O     -6.38100000     -6.98000000     -2.37500000
H     -6.86300000     -6.82800000     -1.56200000
H     -6.71400000     -6.31600000     -2.97800000
O      2.45600000    -11.65800000     12.62500000
H      2.07600000    -11.83300000     11.76400000
H      2.35900000    -12.48200000     13.10200000
O     -6.41400000     -4.76600000     15.43100000
H     -5.82600000     -4.73000000     16.18600000
H     -6.63200000     -3.85100000     15.25400000
O     -6.68400000      9.96200000      3.49200000
H     -7.15200000     10.35400000      4.23000000
H     -6.02600000      9.39800000      3.89800000
O     10.83500000      3.66000000      9.50700000
H     10.78200000      2.99100000     10.18900000
H     11.13800000      4.44400000      9.96500000
O      3.12000000     -3.44700000      2.89900000
H      2.58700000     -4.07800000      3.38300000
H      3.53400000     -3.96400000      2.20800000
O      4.78800000     12.78700000      1.99200000
H      4.48600000     13.63900000      2.30800000
H      4.32200000     12.66000000      1.16500000
O      8.84000000     -6.49000000      8.94900000
H      9.26600000     -6.03800000      9.67700000
H      9.03700000     -7.41600000      9.09300000
O      8.80200000      4.62500000     -8.95400000
H      8.54300000      3.71900000     -8.78600000
H      8.72300000      4.72500000     -9.90200000
O      3.18300000      4.94700000    -16.24000000
H      3.46600000      4.03500000    -16.31600000
H      3.96000000      5.41400000    -15.93300000
O    -12.96800000      8.58500000     -9.40500000
H    -12.49200000      7.93200000     -9.91900000
H    -13.88900000      8.42800000     -9.61300000
O     -1.36800000     -6.54700000      2.60300000
H     -1.33900000     -5.83100000      3.23800000
H     -1.03700000     -6.16200000      1.79200000
O    -16.20500000     -5.78400000     -3.97600000
H    -15.96500000     -6.13700000     -4.83300000
H    -15.44400000     -5.27000000     -3.70600000
O    -15.82800000     -6.12200000     -1.21800000
H    -16.13900000     -6.25900000     -2.11300000
H    -15.43200000     -5.25100000     -1.23200000
O     -6.94800000     -3.29600000    -13.50200000
H     -7.84100000     -2.95400000    -13.45500000
H     -6.75900000     -3.59600000    -12.61300000
O      9.14300000      9.03900000      1.89400000
H      8.66500000      9.74500000      1.45900000
H      9.20500000      8.34900000      1.23300000
O     12.31900000    -11.48700000     -6.47700000
H     12.35500000    -10.95600000     -5.68200000
H     13.12300000    -12.00600000     -6.45500000
O      7.99400000     10.34000000      4.10300000
H      8.61600000     11.05200000      3.95300000
H      8.35500000      9.60000000      3.61600000
O     -9.90500000     -1.45100000     -1.83000000
H     -9.72800000     -2.24500000     -1.32400000
H     -9.10900000     -0.92700000     -1.73900000
O      8.01600000     12.96300000      5.47600000
H      7.22400000     12.73600000      4.98800000
H      8.43900000     13.63800000      4.94600000
O     15.29900000      8.47800000     -3.21900000
H     15.36500000      7.58700000     -2.87700000
H     15.56400000      9.03600000     -2.48800000
O     13.67900000     -5.55800000     -2.44900000
H     12.80500000     -5.67900000     -2.81900000
H     13.88600000     -6.40000000     -2.04300000
O      4.25500000     -7.70000000      4.00400000
H      3.81900000     -7.84500000      4.84400000
H      4.89700000     -8.40800000      3.94200000
O     -4.34700000     -2.63100000     11.08600000
H     -3.82900000     -2.65800000     11.89000000
H     -3.78000000     -2.19500000     10.45000000
O    -12.26700000      2.00300000      2.18100000
H    -11.56900000      1.94000000      1.52900000
H    -12.11900000      2.84600000      2.60800000
O     -9.39000000      9.40400000     -5.55300000
H    -10.07500000      8.78600000     -5.29600000
H     -9.82800000     10.01300000     -6.14800000
O     -0.58200000     -5.93500000    -13.30200000
H     -0.40500000     -5.88500000    -14.24100000
H     -0.50500000     -5.03200000    -12.99500000
O     -0.25900000      8.41000000      3.42100000
H      0.05100000      9.27900000      3.67500000
H     -0.12300000      7.87000000      4.20000000
O     -3.28000000      9.57000000    -11.92900000
H     -3.98900000      9.06500000    -11.53000000
H     -2.48000000      9.17400000    -11.58300000
O     -0.04500000     -5.50300000      0.20200000
H     -0.89000000     -5.21100000     -0.13800000
H      0.30000000     -6.08200000     -0.47700000
O     11.37300000    -11.53100000     -0.84800000
H     11.62300000    -12.14000000     -0.15300000
H     11.20100000    -12.09000000     -1.60600000
O    -11.65300000      5.80000000     12.70800000
H    -12.51400000      5.38300000     12.72000000
H    -11.36400000      5.72700000     11.79900000
O      6.25500000      8.39900000    -12.86000000
H      6.48000000      8.15100000    -13.75700000
H      5.84000000      7.61900000    -12.49300000
O      5.81800000     11.91100000      4.31700000
H      5.59200000     11.94700000      3.38800000
H      6.50200000     11.24300000      4.37100000
O      4.96800000     -9.38900000      8.70100000
H      5.30200000     -8.89900000      9.45200000
H      4.57700000     -8.72400000      8.13500000
O     14.62700000     -3.37800000      3.23100000
H     15.06000000     -3.45000000      4.08200000
H     15.33000000     -3.15400000      2.62200000
O     -6.27900000     -5.02200000      1.84900000
H     -6.64400000     -4.13900000      1.90800000
H     -5.57900000     -4.95000000      1.20100000
O     10.80200000     12.94400000      6.66900000
H     10.34000000     13.76900000      6.81800000
H     10.22200000     12.27600000      7.03400000
O     -8.55400000    -12.96400000     -0.21400000
H     -8.67100000    -13.20400000      0.70500000
H     -7.80800000    -13.48800000     -0.50500000
O     -8.44300000     -8.74300000      7.39200000
H     -9.07000000     -8.12100000      7.02200000
H     -8.97700000     -9.33400000      7.92300000
O     -2.87900000    -14.79500000      3.54300000
H     -3.41000000    -14.14100000      3.99800000
H     -2.92000000    -15.56900000      4.10500000
O      0.02900000    -13.65600000     -5.33100000
H     -0.12600000    -14.24400000     -4.59200000
H     -0.01400000    -14.22300000     -6.10100000
O      1.32300000     -0.46400000     -5.82300000
H      0.84500000      0.32200000     -5.55700000
H      0.78700000     -0.84700000     -6.51700000
O    -11.83900000     -3.51100000      1.02300000
H    -11.03500000     -4.01200000      1.15900000
H    -11.74300000     -2.74500000      1.58900000
O     10.18100000     10.59900000     -1.97900000
H     10.51800000     11.15700000     -1.27700000
H      9.95400000      9.77700000     -1.54300000
O      2.94400000     15.01000000      2.91500000
H      2.10200000     14.58600000      3.08100000
H      2.71400000     15.85600000      2.53100000
O      7.69500000      4.04200000    -12.66400000
H      8.30500000      4.76300000    -12.50800000
H      8.13000000      3.49700000    -13.31900000
O     -4.20800000      3.26400000    -14.36200000
H     -4.57400000      3.68900000    -13.58600000
H     -3.34200000      3.65800000    -14.46500000
O    -14.60200000     -1.77300000      4.29300000
H    -14.25900000     -2.63800000      4.51700000
H    -15.55100000     -1.89600000      4.25100000
O     -0.57700000     15.18000000      6.90200000
H      0.20300000     14.67400000      7.12700000
H     -0.79000000     15.66200000      7.70100000
O    -10.25500000      5.93100000    -10.42900000
H     -9.61800000      6.33000000     -9.83600000
H     -9.95800000      6.18300000    -11.30400000
O     -7.69000000     -7.30600000      1.89500000
H     -7.31000000     -6.42700000      1.88800000
H     -7.55000000     -7.62000000      2.78800000
O     -4.35300000      2.19400000      3.40900000
H     -3.85800000      2.73500000      2.79400000
H     -5.27000000      2.37600000      3.20500000
O     -7.16700000      0.07500000     -7.96900000
H     -6.40300000     -0.20700000     -8.47200000
H     -7.53800000      0.79400000     -8.48100000
O     -7.23700000      1.37600000     -3.06700000
H     -7.59200000      2.12700000     -3.54300000
H     -7.00900000      0.74600000     -3.75000000
O     -6.38200000     11.85900000     -9.34600000
H     -5.77000000     12.57300000     -9.52600000
H     -6.31500000     11.28800000    -10.11100000
O     -2.45200000    -12.18900000      1.73300000
H     -2.12900000    -11.89600000      0.88100000
H     -2.40000000    -13.14400000      1.69400000
O      9.24800000     -2.61800000     -2.28500000
H      9.07700000     -1.74600000     -2.63900000
H      8.69300000     -3.20000000     -2.80500000
O      8.88400000     -2.91700000     12.27700000
H      8.16700000     -2.50600000     11.79500000
H      9.47900000     -2.19600000     12.48200000
O      3.38700000    -11.84200000     -5.30500000
H      3.27100000    -12.79200000     -5.27800000
H      4.29500000    -11.70400000     -5.03600000
O     -3.62200000     -3.88100000      6.17900000
H     -4.08700000     -4.32000000      6.89100000
H     -2.70100000     -3.91200000      6.43900000
O    -10.61400000    -14.63300000      1.82600000
H    -11.56400000    -14.59500000      1.71000000
H    -10.44600000    -14.10300000      2.60500000
O      0.71600000     12.24800000      9.51300000
H      1.00300000     13.03500000      9.05000000
H      0.52400000     11.61800000      8.81900000
O      8.56400000     -9.42500000    -11.30200000
H      7.64900000     -9.69400000    -11.38000000
H      9.06200000    -10.17600000    -11.62600000
O     -8.41000000      7.00700000     10.00800000
H     -7.82200000      6.44100000      9.50700000
H     -7.83700000      7.45700000     10.62900000
O      8.78000000     12.24900000     -8.79800000
H      7.91100000     12.49700000     -9.11600000
H      9.33700000     12.27600000     -9.57600000
O     14.57800000     -5.78800000     -7.12900000
H     15.08000000     -5.36100000     -6.43500000
H     14.06100000     -6.45400000     -6.67600000
O     12.08000000     -5.93600000      0.16700000
H     12.45500000     -5.75000000      1.02800000
H     11.86000000     -5.07500000     -0.18900000
O     -2.11900000      1.65600000     13.75700000
H     -2.26100000      1.62800000     12.81100000
H     -2.15900000      2.58700000     13.97800000
O     10.27600000    -11.44100000     -8.42200000
H      9.66700000    -12.15800000     -8.24700000
H     10.87700000    -11.44900000     -7.67700000
O     -9.41300000      3.83400000      3.27600000
H    -10.20600000      3.89500000      3.80800000
H     -9.67700000      4.15500000      2.41400000
O      4.02300000    -14.44600000     -5.80600000
H      3.51500000    -15.08700000     -6.30200000
H      4.64900000    -14.09400000     -6.43900000
O    -15.76700000      4.66300000     -0.91600000
H    -15.47100000      5.57300000     -0.90500000
H    -15.93900000      4.47900000     -1.84000000
O      4.91900000     -9.27800000    -14.10500000
H      5.70400000     -8.80600000    -14.38300000
H      4.19800000     -8.68000000    -14.30200000
O    -11.60600000      5.95100000     -3.24000000
H    -11.60900000      6.70200000     -3.83500000
H    -11.77300000      5.19700000     -3.80600000
O      6.50900000     -7.29800000     -3.51500000
H      6.07600000     -6.48600000     -3.25200000
H      6.31800000     -7.38000000     -4.44900000
O     17.30100000      1.79800000     -1.48900000
H     17.01400000      0.92500000     -1.75600000
H     17.00900000      2.37300000     -2.19600000
O      6.92600000      0.08100000     -5.35300000
H      6.61300000      0.25000000     -6.24100000
H      6.12800000     -0.02800000     -4.83500000
O     -7.83300000      4.50100000     -1.36200000
H     -8.50200000      5.17600000     -1.24900000
H     -8.01300000      4.12700000     -2.22500000
O     10.29400000     -7.99000000      1.01700000
H     10.60000000     -8.45100000      1.79800000
H     11.05700000     -7.49700000      0.71600000
O      1.63300000      8.67500000     -1.68500000
H      1.17400000      7.86300000     -1.47300000
H      0.99000000      9.19500000     -2.16800000
O      0.74400000     16.62000000     -6.70400000
H      0.18500000     16.65600000     -7.48000000
H      0.21500000     17.01400000     -6.01000000
O     -7.14600000      0.91200000      7.48500000
H     -6.65900000      0.10900000      7.66800000
H     -8.06400000      0.64100000      7.48300000
O      6.64500000      9.82300000      9.68500000
H      7.01100000     10.01700000      8.82200000
H      6.40000000      8.89900000      9.63900000
O     -5.37500000      1.18500000     13.49700000
H     -5.20600000      1.81700000     12.79800000
H     -4.73000000      1.39600000     14.17200000
O     -4.86300000      5.66100000     -1.75300000
H     -5.08400000      6.23900000     -2.48400000
H     -5.70900000      5.35700000     -1.42400000
O      3.18500000    -13.41700000    -11.32200000
H      3.07100000    -13.24300000    -12.25600000
H      3.20500000    -12.54900000    -10.91800000
O      4.00400000     16.08200000     -6.86500000
H      4.67400000     16.71800000     -6.61400000
H      3.79700000     16.29900000     -7.77400000
O     -6.98300000    -15.38000000      2.03000000
H     -7.43400000    -14.58600000      2.31600000
H     -6.76400000    -15.21500000      1.11300000
O      0.43900000      1.81800000     15.66800000
H      0.04000000      2.04600000     16.50800000
H      0.63400000      2.66100000     15.25900000
O     -0.05700000     -4.60400000     -4.19300000
H     -0.30400000     -4.13700000     -4.99200000
H     -0.88300000     -4.73600000     -3.72800000
O      3.87800000      0.49500000    -18.21800000
H      4.01400000      1.11200000    -18.93800000
H      3.81500000      1.04700000    -17.43900000
O     14.39800000     -1.69300000     -6.97300000
H     15.06100000     -2.21100000     -7.43000000
H     13.56600000     -2.09300000     -7.22500000
O     -3.84500000     -6.26000000     11.72200000
H     -3.22200000     -5.83300000     11.13500000
H     -3.94000000     -5.65100000     12.45500000
O     -7.21100000     14.20600000     -2.49000000
H     -7.72500000     13.48800000     -2.86000000
H     -6.60000000     14.44800000     -3.18600000
O     -3.21100000      0.54500000     -4.89400000
H     -3.29600000      0.47400000     -3.94300000
H     -4.06400000      0.86600000     -5.18700000
O     -2.97900000      2.40400000     -0.94700000
H     -2.82900000      3.26500000     -1.33500000
H     -2.10200000      2.07300000     -0.75200000
O      4.83200000    -15.53700000      6.02800000
H      4.12300000    -16.17800000      5.96800000
H      5.34700000    -15.82000000      6.78400000
O      4.80900000    -14.78600000      3.37700000
H      4.89600000    -14.91400000      4.32100000
H      5.31000000    -13.99100000      3.19600000
O      4.77500000    -13.49300000     -8.75500000
H      5.43600000    -13.76800000     -8.12000000
H      4.94900000    -14.02800000     -9.52900000
O    -10.63100000    -10.41800000      8.55700000
H    -10.66000000    -11.33000000      8.26800000
H    -10.81300000    -10.45800000      9.49600000
O     -0.61700000    -15.65000000     -7.02000000
H     -1.29700000    -15.08100000     -7.38100000
H     -0.97500000    -16.53400000     -7.10200000
O      5.15200000     -4.73000000      5.18800000
H      4.85600000     -5.54200000      5.59900000
H      4.34800000     -4.31100000      4.88100000
O     -4.06400000     -1.08400000     -9.40200000
H     -3.70100000     -0.20100000     -9.33400000
H     -4.13300000     -1.24200000    -10.34400000
O      3.40900000     -2.17900000     -4.66300000
H      2.73000000     -1.58900000     -4.99000000
H      3.22300000     -3.01700000     -5.08600000
O     10.96600000      1.24700000     -4.77500000
H     11.90700000      1.23400000     -4.95200000
H     10.60900000      0.55300000     -5.32900000
O     14.54000000      2.85900000     -3.49300000
H     13.89800000      2.79600000     -4.20000000
H     15.38400000      2.91100000     -3.94000000
O     -9.40400000      8.23100000      7.90600000
H     -9.12900000      7.78000000      7.10900000
H     -9.54000000      7.53000000      8.54400000
O      0.89400000     -5.06500000      6.05500000
H      1.36200000     -5.60200000      6.69400000
H      1.06400000     -5.49100000      5.21500000
O     11.65300000     12.87000000     -6.53000000
H     11.13900000     12.17300000     -6.93700000
H     12.54700000     12.71800000     -6.83800000
O     12.50600000     -1.21900000    -11.53100000
H     13.07800000     -1.98600000    -11.53500000
H     12.03900000     -1.27300000    -10.69700000
O     11.82400000     -4.20800000     -4.94000000
H     11.36400000     -4.81300000     -4.35800000
H     11.89800000     -3.39800000     -4.43400000
O      0.01100000     -2.05300000      7.89100000
H     -0.03700000     -1.56400000      7.07000000
H      0.31100000     -1.41200000      8.53500000
O      5.02300000      4.58000000     -9.40000000
H      4.44800000      4.18300000     -8.74600000
H      5.09300000      5.49600000     -9.13200000
O     16.78600000     -1.86300000      4.88800000
H     15.88300000     -2.15400000      5.01700000
H     16.86500000     -1.08100000      5.43400000
O    -11.27100000     14.37400000      1.90000000
H    -12.15500000     14.30200000      1.54100000
H    -11.26800000     13.78100000      2.65100000
O    -13.63100000     -6.50900000      7.05400000
H    -13.39400000     -7.15400000      7.72000000
H    -14.58300000     -6.44000000      7.11500000
O     -2.22800000      6.45000000      8.63800000
H     -2.96500000      6.79000000      9.14700000
H     -2.05500000      7.12800000      7.98600000
O     11.03100000     -5.92300000     -2.54800000
H     10.57000000     -5.48300000     -1.83300000
H     10.39800000     -6.55500000     -2.88700000
O      5.05300000      9.69400000      1.18100000
H      4.80200000      9.66500000      0.25800000
H      4.24100000      9.89800000      1.64400000
O     -5.36700000     -8.28300000     -6.25600000
H     -6.24100000     -7.90800000     -6.36800000
H     -4.80700000     -7.53100000     -6.06300000
O      9.46000000      6.04800000    -12.22700000
H      9.37000000      7.00100000    -12.25200000
H     10.35500000      5.90000000    -11.92200000
O     -3.95800000     -4.74500000    -13.93400000
H     -4.60100000     -4.52000000    -14.60700000
H     -4.00500000     -5.69900000    -13.86800000
O      5.99800000     11.31700000     -7.12700000
H      5.76500000     11.23900000     -6.20200000
H      6.35000000     12.20300000     -7.21200000
O      2.40200000      3.36700000    -13.79700000
H      2.49300000      4.31500000    -13.89800000
H      2.62600000      3.20100000    -12.88200000
O      2.60800000      7.84400000     -4.62000000
H      3.07700000      7.85100000     -3.78600000
H      3.26200000      8.11200000     -5.26500000
O      0.55200000     -0.04800000      9.76300000
H      0.35200000     -0.11200000     10.69700000
H      0.17200000      0.78800000      9.49300000
O      0.19000000      5.58400000    -16.10800000
H     -0.33200000      6.32400000    -15.79900000
H      1.09500000      5.83200000    -15.92000000
O      2.06800000      6.54800000      9.77000000
H      1.93300000      6.27700000     10.67800000
H      2.50200000      7.39900000      9.83500000
O      9.84500000     -3.90000000      2.19800000
H     10.17600000     -3.93400000      1.30100000
H     10.27400000     -3.13700000      2.58400000
O      5.08100000      7.93200000      7.01800000
H      5.07700000      7.68400000      7.94300000
H      4.22400000      8.33100000      6.87300000
O     -1.34300000    -13.41500000     11.21900000
H     -0.63700000    -12.78800000     11.06500000
H     -1.27800000    -13.62600000     12.15100000
O     -7.96800000     12.71000000      3.08500000
H     -7.29500000     12.55200000      2.42400000
H     -8.77300000     12.37000000      2.69400000
O    -13.07400000      8.74600000      0.01300000
H    -13.21600000      7.91800000     -0.44600000
H    -12.13900000      8.92000000     -0.09200000
O    -15.96000000      7.70200000     -2.03800000
H    -15.24700000      7.14100000     -1.73200000
H    -16.15200000      7.38500000     -2.92000000
O     10.35000000     -4.65000000     10.80300000
H      9.67300000     -4.37500000     11.42100000
H     11.06600000     -4.96300000     11.35700000
O      2.20900000     -6.13200000      3.97400000
H      2.95800000     -6.69500000      3.77900000
H      1.52500000     -6.42500000      3.37100000
O     -8.67700000      3.56000000     -3.92100000
H     -9.61500000      3.52900000     -4.10800000
H     -8.47400000      4.49400000     -3.86600000
O      1.41500000    -11.71900000      7.75100000
H      0.68400000    -11.10400000      7.69200000
H      1.93100000    -11.55400000      6.96200000
O    -17.30300000     -2.66500000      4.48300000
H    -17.25600000     -3.42500000      5.06400000
H    -18.22300000     -2.40000000      4.51000000
O     -2.40000000     -7.52400000    -11.85500000
H     -1.60800000     -7.04600000    -12.10000000
H     -2.77500000     -7.81000000    -12.68800000
O      5.16300000     14.51100000      4.37800000
H      5.22700000     13.60300000      4.67200000
H      4.33500000     14.55100000      3.90000000
O     -8.19300000     -6.55500000      9.51000000
H     -7.79800000     -7.10500000      8.83300000
H     -7.62400000     -6.66700000     10.27100000
O     -0.75000000    -17.37600000      4.34100000
H     -0.83500000    -17.76300000      3.47000000
H     -1.65100000    -17.23500000      4.63000000
O     -9.88200000     -8.49800000      4.33500000
H     -8.96700000     -8.49600000      4.61700000
H    -10.35900000     -8.11000000      5.06800000
O    -12.17800000     -0.90800000    -10.20400000
H    -12.19700000     -1.38200000     -9.37200000
H    -12.16100000     -1.59500000    -10.87000000
O      8.46500000    -12.13900000      5.65600000
H      8.92500000    -11.56100000      5.04800000
H      8.18500000    -11.56400000      6.36800000
O     -9.28000000      2.48200000     -6.61000000
H     -9.83200000      1.70800000     -6.72000000
H     -9.00200000      2.44900000     -5.69500000
O     -2.86700000      1.94100000     11.08900000
H     -2.55800000      1.38300000     10.37600000
H     -2.46100000      2.79100000     10.92200000
O     -8.07200000      0.25700000     -0.69200000
H     -7.90800000      1.02400000     -0.14400000
H     -7.76400000      0.51400000     -1.56100000
O      3.37700000      2.85000000      7.18900000
H      2.86000000      3.65400000      7.23300000
H      3.67000000      2.80300000      6.27900000
O      3.14500000     -0.75300000      9.74900000
H      2.30400000     -0.32800000      9.58100000
H      3.77100000     -0.26600000      9.21300000
O    -11.05100000     -9.79800000     -3.90100000
H    -11.68000000    -10.07400000     -3.23400000
H    -10.20800000     -9.79500000     -3.44900000
O      7.70300000     10.54600000     12.67300000
H      7.24700000     10.67300000     11.84100000
H      7.62700000      9.60800000     12.84700000
O      4.42500000     -5.15200000      1.03700000
H      5.24600000     -4.66100000      1.02200000
H      4.65000000     -5.98400000      1.45300000
O     -7.12100000     -5.32000000    -15.34700000
H     -7.22800000     -4.63400000    -14.68700000
H     -6.35400000     -5.05000000    -15.85100000
O      0.36100000      8.20200000      6.62700000
H      0.54000000      7.41800000      6.10800000
H      1.21100000      8.44500000      6.99400000
O     10.72400000    -11.02700000      1.94400000
H     10.57800000    -11.76300000      2.53800000
H     10.26800000    -11.27500000      1.13900000
O     -6.65900000     -7.05300000     11.61900000
H     -5.77700000     -6.68100000     11.60500000
H     -6.72000000     -7.49000000     12.46900000
O     -2.07400000     11.96500000     -5.61700000
H     -2.81400000     11.67400000     -6.15100000
H     -1.45000000     12.32300000     -6.24800000
O      0.55400000      7.95400000     15.48900000
H      0.75700000      8.85700000     15.73400000
H      0.13700000      8.02600000     14.63100000
O    -13.02800000     -4.25000000      4.58900000
H    -13.74600000     -4.67500000      5.05800000
H    -12.54200000     -4.97200000      4.18900000
O      7.51500000     10.86000000      0.58600000
H      6.62000000     10.72800000      0.90000000
H      7.57000000     11.79900000      0.41000000
O     -2.87800000      0.49100000    -15.79800000
H     -2.02600000      0.92700000    -15.78000000
H     -2.67700000     -0.42000000    -16.01200000
O      3.62600000      9.53500000      9.83900000
H      4.09500000     10.36200000      9.72000000
H      4.07100000      9.11100000     10.57300000
O     11.53500000     -5.87100000      6.87800000
H     10.84500000     -5.59400000      7.48100000
H     12.32100000     -5.92600000      7.42200000
O      4.54400000      9.31500000     -1.36000000
H      3.59600000      9.21900000     -1.45400000
H      4.91100000      8.73400000     -2.02600000
O    -14.64500000     -4.80100000     -6.81700000
H    -14.70100000     -5.56700000     -7.38800000
H    -13.78400000     -4.87200000     -6.40400000
O    -10.33900000     -3.57700000     10.75200000
H    -10.57300000     -4.50500000     10.74800000
H     -9.48900000     -3.54200000     10.31300000
O      5.03700000    -16.97300000     -0.75600000
H      4.97900000    -16.77000000     -1.68900000
H      4.58000000    -16.25000000     -0.32500000
O     -4.37900000      8.66100000     -6.34300000
H     -4.17100000      9.48800000     -6.77700000
H     -3.84000000      8.01200000     -6.79500000
O      7.89000000     -5.64000000      3.00000000
H      8.67700000     -5.14800000      2.76900000
H      7.33600000     -5.00700000      3.45600000
O      6.40200000     -3.30400000      1.46200000
H      7.27900000     -3.35700000      1.08100000
H      6.55400000     -3.10800000      2.38700000
O     -7.45700000     15.63200000     -0.00300000
H     -7.12600000     15.05800000     -0.69400000
H     -7.56800000     15.05700000      0.75300000
O      9.57500000     -8.40600000     -9.01500000
H     10.50600000     -8.46300000     -9.23000000
H      9.14400000     -8.95300000     -9.67200000
O      8.93900000      4.72600000     -5.64500000
H      9.48700000      4.42200000     -6.36800000
H      8.27800000      4.04100000     -5.54000000
O     -5.70000000    -11.70600000      1.04300000
H     -6.10000000    -12.57500000      1.00500000
H     -5.22200000    -11.62600000      0.21800000
O     -3.88700000    -14.78100000     -0.36900000
H     -3.12000000    -14.90100000      0.19100000
H     -3.52500000    -14.64200000     -1.24400000
O     13.69700000     -1.62500000      6.92800000
H     13.91100000     -0.92000000      6.31700000
H     13.46100000     -2.36400000      6.36800000
O     -8.22600000     -8.57100000     -5.76600000
H     -8.28200000     -9.32300000     -5.17700000
H     -9.10100000     -8.18400000     -5.74500000
O     -7.64700000      6.19900000     -4.55800000
H     -6.78500000      6.60800000     -4.47900000
H     -7.99900000      6.54100000     -5.38100000
O      2.51600000    -18.16800000      0.38200000
H      3.25400000    -18.09600000     -0.22300000
H      2.60700000    -17.41300000      0.96300000
O      9.85800000    -13.29100000     -4.76900000
H      9.31900000    -12.60700000     -5.16700000
H      9.41000000    -13.50500000     -3.95200000
O     13.38000000     -5.58500000      2.50700000
H     13.42000000     -6.10900000      3.30700000
H     13.79200000     -4.75400000      2.74400000
O     -2.20800000     13.70800000      5.29300000
H     -1.66800000     13.83800000      6.07300000
H     -2.10000000     14.51500000      4.78900000
O    -14.30100000      8.79700000     -5.02100000
H    -14.65300000      9.29000000     -5.76200000
H    -15.02800000      8.24400000     -4.73400000
O     -8.37700000     -6.67900000     14.67200000
H     -8.74400000     -5.90300000     14.24900000
H     -7.53000000     -6.38900000     15.01100000
O      3.39500000     -7.76100000      6.71600000
H      3.35000000     -6.81800000      6.87400000
H      2.60100000     -8.11000000      7.11900000
O      7.73100000     -1.15200000    -12.11700000
H      7.68800000     -1.68500000    -11.32400000
H      8.64200000     -0.86000000    -12.16000000
O      7.77100000     -5.86800000    -13.00400000
H      7.15300000     -5.91900000    -12.27500000
H      7.71600000     -4.96100000    -13.30300000
O     -9.66900000      0.21800000     -4.55700000
H    -10.03200000      0.13600000     -3.67500000
H    -10.43000000      0.37700000     -5.11500000
O     -5.42900000    -15.20400000     -7.80500000
H     -5.20500000    -15.81200000     -7.10000000
H     -6.33900000    -15.41200000     -8.01900000
O     -9.94800000      9.55300000    -12.09500000
H     -9.69600000      9.47700000    -11.17400000
H    -10.57300000      8.84200000    -12.23200000
O     -9.30600000     15.72500000     -3.00900000
H     -9.32400000     15.46800000     -3.93100000
H     -8.75800000     15.06400000     -2.58600000
O     11.90100000      8.86700000     -7.74200000
H     11.03800000      9.18500000     -7.47900000
H     11.84800000      7.91600000     -7.64000000
O     -4.38300000     16.33600000      2.60500000
H     -4.35000000     17.06700000      1.98900000
H     -3.46700000     16.17100000      2.83000000
O     -4.93300000     14.83000000      5.40200000
H     -4.63300000     15.48900000      6.02800000
H     -4.50200000     15.06700000      4.58100000
O     -6.69500000     -0.74300000     11.88900000
H     -6.15900000     -0.19600000     12.46400000
H     -6.09100000     -1.40700000     11.55800000
O     -8.87700000    -13.41000000      7.17400000
H     -8.31700000    -14.01500000      6.68800000
H     -9.10100000    -12.72800000      6.54100000
O      5.23700000     -2.46100000     -2.49500000
H      4.48200000     -2.27200000     -3.05300000
H      5.90300000     -2.79100000     -3.09700000
O      2.85900000     17.23100000     -2.05900000
H      2.56000000     18.11600000     -2.26600000
H      3.59700000     17.08200000     -2.64900000
O     -8.43300000      1.29000000     12.09300000
H     -7.85100000      0.57300000     11.84300000
H     -8.86700000      1.54100000     11.27700000
O     15.35700000     -4.44200000      5.90100000
H     15.11300000     -4.37400000      6.82400000
H     14.79900000     -5.14000000      5.55700000
O     -0.21400000    -10.81500000      2.98800000
H     -1.00500000    -11.34500000      2.88800000
H     -0.09800000    -10.73500000      3.93500000
O      7.28600000     -8.51100000      2.94500000
H      7.61500000     -7.63600000      2.74100000
H      7.30800000     -8.55900000      3.90100000
O      5.98400000      2.28100000      5.80400000
H      5.22400000      1.95900000      5.31900000
H      6.43300000      2.86000000      5.18800000
O      4.74900000    -16.95400000     -3.42500000
H      4.62300000    -16.65800000     -4.32700000
H      4.45900000    -17.86700000     -3.43100000
O     -6.65000000     12.45200000      0.67900000
H     -7.55700000     12.59000000      0.40600000
H     -6.48800000     11.52500000      0.50800000
O    -12.39900000     -5.12900000     -5.65700000
H    -11.84200000     -5.90500000     -5.59000000
H    -11.78800000     -4.39300000     -5.62600000
O     -3.47600000     -7.83800000      8.35600000
H     -2.74300000     -8.40700000      8.11900000
H     -4.25600000     -8.34500000      8.13100000
O    -12.85200000     -3.56600000     12.76400000
H    -12.83200000     -4.40700000     13.22100000
H    -11.93100000     -3.34600000     12.62500000
O     11.59600000      6.42800000      6.19300000
H     11.29400000      6.72700000      5.33500000
H     11.38900000      5.49400000      6.20700000
O      7.34300000     -3.92400000      7.50700000
H      7.90800000     -4.14300000      8.24700000
H      7.04600000     -4.77100000      7.17400000
O     -7.40500000      4.22300000      7.21100000
H     -6.46000000      4.21200000      7.35800000
H     -7.78000000      3.92000000      8.03800000
O     -7.84700000      3.09300000     -8.71100000
H     -8.30500000      2.89100000     -7.89500000
H     -8.54200000      3.15800000     -9.36600000
O    -10.45100000      4.24900000      0.73700000
H    -10.25100000      4.98600000      0.16000000
H    -11.00600000      3.67500000      0.20900000
O      0.19300000      7.27600000     12.23600000
H      1.02500000      6.90000000     12.52200000
H      0.44100000      8.04700000     11.72600000
O     -3.21100000    -11.86900000    -13.09400000
H     -2.43200000    -11.94300000    -12.54300000
H     -2.89900000    -12.06800000    -13.97700000
O      0.05400000    -12.39700000     -1.74200000
H      0.82700000    -12.36800000     -1.17800000
H      0.37000000    -12.09900000     -2.59500000
O     -6.69400000      9.02000000      7.47400000
H     -7.49700000      8.52900000      7.65000000
H     -6.02200000      8.34800000      7.36000000
O     -5.27100000     17.62400000     -0.64000000
H     -5.16800000     16.68600000     -0.80100000
H     -4.39900000     17.99000000     -0.78500000
O     -2.34100000      8.37200000      6.66400000
H     -2.61300000      9.19600000      7.06600000
H     -1.38700000      8.37400000      6.73400000
O     15.31600000     -3.52200000     -5.04200000
H     14.92300000     -2.91000000     -5.66400000
H     14.93000000     -3.28700000     -4.19900000
O      8.72900000      1.98800000     -7.29000000
H      8.25000000      1.67100000     -8.05600000
H      9.30400000      1.26100000     -7.04900000
O      2.85400000      6.21000000    -13.00300000
H      2.45200000      6.61100000    -12.23300000
H      3.79400000      6.23500000    -12.82400000
O     -7.30800000      3.17800000    -14.55800000
H     -6.39800000      2.89100000    -14.63600000
H     -7.49200000      3.61700000    -15.38900000
O      6.30800000     -1.57200000      6.96100000
H      5.44000000     -1.75000000      7.32400000
H      6.76100000     -2.41500000      6.99900000
O     -5.93500000     -1.25000000      0.08100000
H     -6.72500000     -0.71900000     -0.02500000
H     -5.60700000     -1.01900000      0.95000000
O    -13.54600000      6.34100000     -1.38900000
H    -12.81600000      6.45500000     -1.99800000
H    -13.56800000      5.40000000     -1.21500000
O     -0.40100000     -2.75300000    -12.02800000
H     -0.72600000     -3.06500000    -11.18300000
H      0.38100000     -2.24700000    -11.81200000
O    -14.02300000      7.13700000      7.83000000
H    -13.54700000      7.95000000      7.66000000
H    -14.22900000      6.79300000      6.96100000
O    -15.95300000     -2.48700000     -6.59000000
H    -15.34000000     -3.13000000     -6.94600000
H    -16.58900000     -3.00900000     -6.10000000
O     -6.63200000     15.53200000     -5.62700000
H     -6.47900000     15.67700000     -6.56100000
H     -5.75900000     15.56000000     -5.23500000
O      9.15700000      1.71000000    -11.44600000
H      8.44500000      2.34300000    -11.54000000
H      9.21500000      1.28700000    -12.30300000
O     -1.26300000     -5.08300000      7.77000000
H     -0.42200000     -4.67100000      7.56800000
H     -1.31900000     -5.82300000      7.16500000
O     -4.03300000      0.69000000    -13.44500000
H     -4.33900000      1.59300000    -13.53100000
H     -3.66200000      0.48000000    -14.30200000
O      9.33800000      6.78300000      8.36100000
H      9.81000000      6.60000000      7.54900000
H      8.58300000      7.30400000      8.08700000
O      2.35100000    -10.33100000      5.18600000
H      2.32700000     -9.42200000      5.48500000
H      3.24900000    -10.45800000      4.88100000
O    -14.18200000     -8.51200000     -4.22600000
H    -13.90800000     -7.82700000     -3.61600000
H    -13.54900000     -9.21800000     -4.09400000
O     -4.44300000      6.83600000    -11.56700000
H     -3.61900000      6.36800000    -11.70300000
H     -5.12000000      6.17700000    -11.71900000
O     17.68100000      0.12600000      2.85300000
H     18.63800000      0.11600000      2.87500000
H     17.42300000     -0.70400000      3.25400000
O      3.82500000     -8.63200000     -5.35200000
H      3.30200000     -8.89800000     -4.59500000
H      3.30700000     -8.90800000     -6.10900000
O    -15.74300000     -7.96800000      1.21700000
H    -16.64200000     -7.68700000      1.38900000
H    -15.46500000     -7.43700000      0.47000000
O     -5.33100000      9.84800000     10.12400000
H     -5.65600000     10.14700000      9.27500000
H     -6.09900000      9.86900000     10.69500000
O     16.75700000     -0.98000000     -1.43000000
H     16.46200000     -1.51200000     -0.69100000
H     16.50300000     -1.48300000     -2.20300000
O     -5.30900000      1.76500000     -6.05300000
H     -5.96500000      1.06800000     -6.09500000
H     -5.34500000      2.18000000     -6.91500000
O     -4.42000000     -5.36200000      8.50300000
H     -4.04300000     -6.24200000      8.50100000
H     -4.25100000     -5.03200000      9.38600000
O      2.43100000      6.31100000     13.02100000
H      2.92300000      5.62400000     12.57200000
H      3.06300000      6.70400000     13.62300000
O    -11.45800000     -7.70200000    -12.12200000
H    -10.85900000     -8.37600000    -12.44400000
H    -11.00700000     -7.32200000    -11.36800000
O     -0.04100000      0.75200000    -15.91400000
H      0.51100000      1.53400000    -15.91500000
H      0.20300000      0.28800000    -15.11300000
O     -7.83300000     -8.36700000    -12.99600000
H     -7.15500000     -8.85900000    -13.45900000
H     -8.37600000     -9.03800000    -12.58200000
O     16.06600000      5.80500000      0.45900000
H     15.97800000      5.74300000     -0.49200000
H     16.59100000      5.04200000      0.70100000
O     -3.65400000      8.31200000      3.39700000
H     -3.61800000      8.90900000      2.65000000
H     -2.97900000      8.63400000      3.99400000
O     10.85900000      8.10300000     -0.24000000
H     11.77600000      7.83300000     -0.28200000
H     10.37500000      7.37200000     -0.62400000
O     -5.20800000      1.73400000     16.50800000
H     -4.57800000      1.01800000     16.42300000
H     -5.24800000      1.90700000     17.44900000
O      4.62300000      0.55900000      7.92000000
H      4.17200000      1.39400000      7.78800000
H      5.23700000      0.50000000      7.18900000
O    -12.24700000     -6.72300000      3.72900000
H    -12.39600000     -6.93400000      2.80800000
H    -11.38400000     -7.09000000      3.92200000
O     10.42000000     -1.01200000     13.22000000
H     10.88900000     -0.75400000     12.42700000
H     11.06800000     -0.93000000     13.92000000
O     17.43200000      3.70200000      1.09500000
H     17.32600000      2.88400000      0.60800000
H     18.21800000      3.56500000      1.62400000
O     -7.41300000     11.38000000    -11.83000000
H     -8.21700000     10.91400000    -12.06000000
H     -7.64900000     12.30600000    -11.88300000
O     15.26500000     -7.00000000     -3.99300000
H     14.60700000     -6.31000000     -3.90700000
H     15.94400000     -6.76300000     -3.36200000
O     -0.71600000    -15.10700000     -2.70900000
H     -0.11200000    -15.83800000     -2.57500000
H     -0.46300000    -14.46300000     -2.04800000
O    -12.52200000      0.70100000      8.17200000
H    -12.42600000     -0.17500000      8.54600000
H    -12.47700000      0.56400000      7.22600000
O      9.53800000      6.97300000     -2.65900000
H      8.99100000      7.51500000     -2.09100000
H      8.93100000      6.33800000     -3.04100000
O     13.75100000     -4.78200000     10.25600000
H     13.05600000     -4.28200000      9.82800000
H     14.29900000     -4.11800000     10.67600000
O    -11.76200000      6.11100000     -7.68100000
H    -11.87000000      5.70900000     -8.54300000
H    -12.65300000      6.18900000     -7.34000000
O     10.14100000     -7.55800000    -12.58600000
H      9.48700000     -7.93300000    -11.99700000
H      9.74400000     -6.74400000    -12.89700000
O      3.09400000     17.84200000      0.76600000
H      3.90600000     18.16400000      1.15800000
H      3.33200000     17.62600000     -0.13500000
O      4.79200000      3.02700000     16.91500000
H      4.59100000      2.16500000     16.55200000
H      5.73400000      3.00200000     17.08500000
O     -8.28900000    -11.74100000     -6.65400000
H     -7.41700000    -12.07200000     -6.86600000
H     -8.35500000    -11.83000000     -5.70300000
O    -14.99700000     -4.87800000      2.10200000
H    -14.99600000     -4.39500000      1.27500000
H    -14.08500000     -4.86000000      2.39100000
O      2.85400000      7.15600000    -10.11500000
H      2.42300000      6.30200000    -10.13900000
H      3.77100000      6.95600000     -9.92900000
O    -11.67700000     -9.93000000      1.25900000
H    -10.81200000     -9.58200000      1.47400000
H    -11.60700000    -10.19600000      0.34200000
O     -2.40000000     -5.48000000     -0.93900000
H     -2.93100000     -6.22500000     -1.22100000
H     -2.95200000     -5.01700000     -0.30900000
O      9.26300000    -14.22800000      7.23100000
H      9.08200000    -13.89100000      8.10800000
H      9.24000000    -13.45400000      6.66700000
O     12.78800000      6.85900000      8.49900000
H     12.34300000      6.31300000      9.14700000
H     12.26300000      6.76200000      7.70400000
O    -12.16800000     -0.14600000      5.49100000
H    -12.86600000     -0.76300000      5.27000000
H    -12.22100000      0.52800000      4.81300000
O     -7.19200000     -2.62800000      2.59200000
H     -6.55400000     -1.96400000      2.33200000
H     -7.42200000     -2.40100000      3.49300000
O     15.51200000     -6.60000000      0.47800000
H     14.86000000     -6.80400000     -0.19200000
H     15.02900000     -6.10900000      1.14200000
O      3.67700000      2.62800000      3.93500000
H      2.89500000      2.08100000      4.01400000
H      3.33900000      3.49600000      3.71200000
O     -4.13000000     -2.01100000     -2.73400000
H     -4.96100000     -2.41200000     -2.98700000
H     -4.29700000     -1.07000000     -2.77200000
O     -0.23400000      4.53800000    -12.28700000
H     -1.13300000      4.69100000    -12.57800000
H      0.14100000      3.96600000    -12.95700000
O      7.89800000      0.94300000      8.73100000
H      7.10500000      1.00400000      8.19900000
H      8.12800000      1.85300000      8.92300000
O      4.47900000     10.72300000    -13.28800000
H      5.29300000     10.22800000    -13.38000000
H      4.07900000     10.37900000    -12.48900000
O      7.70700000      2.42300000      3.08000000
H      7.02700000      3.08100000      2.93500000
H      7.23600000      1.58900000      3.08600000
O     10.17700000      1.07200000      6.13800000
H     10.41900000      1.26400000      5.23200000
H      9.22800000      0.95100000      6.11200000
O    -11.78800000    -12.02600000      3.17400000
H    -11.87500000    -11.26900000      2.59500000
H    -12.68900000    -12.27900000      3.37400000
O     -5.64900000      1.84100000     10.08300000
H     -6.00400000      1.41700000      9.30200000
H     -5.10300000      2.55000000      9.74300000
O      3.55900000     10.52700000     -8.73800000
H      4.51600000     10.52600000     -8.74000000
H      3.32100000     11.44000000     -8.57800000
O      2.33200000     -3.58000000     -7.43400000
H      1.64300000     -2.94500000     -7.62700000
H      1.86700000     -4.40700000     -7.30800000
O      7.25700000     -0.89100000     11.12300000
H      7.14600000     -0.26100000     11.83500000
H      7.66400000     -0.38700000     10.41800000
O     -3.12300000      5.78600000     -5.02500000
H     -3.26000000      5.91200000     -5.96400000
H     -3.76100000      6.36800000     -4.61000000
O     -7.49000000     -2.24900000      5.24500000
H     -7.82900000     -1.47100000      5.68600000
H     -7.30300000     -2.86400000      5.95400000
O     10.25500000      2.37700000     -0.54000000
H     11.00000000      2.96200000     -0.40500000
H     10.60500000      1.50200000     -0.37100000
O     -1.02200000      7.87300000     -3.85200000
H     -0.57000000      8.70600000     -3.71600000
H     -0.59300000      7.49000000     -4.61700000
O    -11.06800000      6.57900000      9.99100000
H    -10.97300000      5.67500000      9.69100000
H    -10.18500000      6.83700000     10.25600000
O     -3.98000000      3.43700000      8.36500000
H     -4.34100000      4.25500000      8.70700000
H     -4.31100000      3.38600000      7.46800000
O      6.98800000      7.69900000     13.72300000
H      7.37000000      8.00500000     14.54500000
H      7.63400000      7.08300000     13.37400000
O     10.64800000    -13.65300000      2.98200000
H     10.91100000    -14.39900000      2.44400000
H     11.32800000    -13.58800000      3.65200000
O     -8.38500000     -9.58100000     -2.37600000
H     -8.27600000     -9.69600000     -1.43200000
H     -7.50500000     -9.69400000     -2.73500000
O      3.73600000     -2.21500000      7.07900000
H      3.55100000     -2.16500000      6.14100000
H      3.40200000     -1.39000000      7.43200000
O      7.54300000      0.97000000     16.01700000
H      6.71800000      0.54200000     15.78700000
H      7.35400000      1.42800000     16.83600000
O    -11.46400000      4.29400000      4.85700000
H    -11.27200000      4.55500000      5.75700000
H    -12.41000000      4.14800000      4.84600000
O      1.52100000     15.13500000    -10.27400000
H      1.89200000     14.81600000    -11.09600000
H      1.71700000     14.44400000     -9.64000000
O     -2.31200000      4.78500000     14.24500000
H     -2.00800000      5.40600000     14.90700000
H     -3.20500000      5.06400000     14.04700000
O     -2.07700000     -4.32500000     14.61200000
H     -3.01700000     -4.34100000     14.79200000
H     -1.97000000     -3.63900000     13.95400000
O    -16.41400000     -0.59900000      7.36600000
H    -15.79700000     -1.11000000      7.89000000
H    -16.18800000     -0.80700000      6.45900000
O      6.19900000     16.43800000      0.07900000
H      6.03700000     17.37900000      0.01300000
H      6.51500000     16.31200000      0.97300000
O      9.22200000     10.19500000     -7.07100000
H      8.98500000     10.45500000     -6.18100000
H      9.10000000     10.98800000     -7.59300000
O      4.26800000     -7.02000000     12.60900000
H      4.02200000     -7.83800000     13.04100000
H      4.70900000     -6.51300000     13.29100000
O     -5.35400000      2.72300000      5.97900000
H     -4.76800000      2.41000000      5.29000000
H     -5.71000000      1.92600000      6.37200000
O     11.52300000     -1.37300000     -8.88000000
H     11.73500000     -2.21100000     -8.47100000
H     11.14900000     -0.84800000     -8.17300000
O      2.92100000      4.69700000      2.28100000
H      3.00700000      5.64600000      2.18400000
H      2.97200000      4.35900000      1.38700000
O     -5.21700000     -6.31000000      3.93200000
H     -4.43800000     -6.79600000      3.66100000
H     -5.38200000     -5.70100000      3.21200000
O    -12.38400000      2.53000000     11.45900000
H    -12.84900000      2.26500000     12.25300000
H    -13.07800000      2.76600000     10.84400000
O      2.90900000     11.22500000      5.55800000
H      3.85600000     11.36700000      5.57200000
H      2.53500000     12.10600000      5.57300000
O     10.53500000     -1.37000000      3.64400000
H     10.21400000     -1.53700000      4.53100000
H     10.21800000     -0.49100000      3.43700000
O    -12.73000000     -8.77600000      8.71300000
H    -13.48800000     -9.34600000      8.58800000
H    -11.97500000     -9.35600000      8.61200000
O     -0.97500000     -8.58200000     -1.58100000
H     -1.85900000     -8.77600000     -1.89200000
H     -1.05500000     -8.56400000     -0.62700000
O      0.77300000      4.07000000      3.81200000
H      1.41600000      4.41800000      3.19400000
H     -0.06400000      4.42500000      3.51300000
O     -5.02900000      3.90600000     12.02500000
H     -4.50200000      4.64800000     12.32300000
H     -4.46200000      3.44200000     11.40900000
O    -11.71600000      4.70600000      7.57700000
H    -11.40300000      4.22800000      8.34500000
H    -12.37000000      5.31300000      7.92200000
O    -11.44900000     -8.02500000     12.32900000
H    -11.92800000     -7.66100000     13.07300000
H    -11.58200000     -7.39000000     11.62500000
O     -2.86900000    -14.71100000     -8.47200000
H     -2.80900000    -13.90100000     -8.97900000
H     -3.79000000    -14.96300000     -8.53100000
O      2.68900000     -5.16500000     -4.21800000
H      1.75700000     -4.94700000     -4.21600000
H      2.89000000     -5.36500000     -3.30400000
O    -17.04400000     -1.91500000      1.94400000
H    -17.11000000     -2.28600000      2.82400000
H    -17.18100000     -0.97600000      2.06900000
O     -4.38500000     -9.00200000     11.12200000
H     -5.08600000     -8.94300000     10.47300000
H     -4.02700000     -8.11500000     11.16900000
O      7.90800000      9.05000000      6.57400000
H      8.09900000      9.49000000      5.74500000
H      7.07300000      8.60700000      6.42200000
O      5.55300000     -3.09200000      9.95800000
H      6.03500000     -3.41700000      9.19800000
H      6.02900000     -2.30500000     10.22500000
O      0.25400000      6.21300000     -0.89400000
H     -0.31600000      6.40600000     -1.63900000
H     -0.30000000      6.35400000     -0.12600000
O      7.25500000     -3.97800000     -3.81800000
H      7.13300000     -4.87600000     -3.50900000
H      7.26600000     -4.05300000     -4.77200000
O     -3.68200000    -10.34500000     -6.74200000
H     -2.97000000     -9.71300000     -6.64500000
H     -4.46600000     -9.86400000     -6.47700000
O      5.93900000    -11.52300000     -4.46400000
H      6.86600000    -11.61200000     -4.68400000
H      5.91600000    -10.84500000     -3.78900000
O     -7.83100000      0.89400000     15.52100000
H     -6.96400000      1.25300000     15.70900000
H     -8.01100000      1.16300000     14.62000000
O     -8.28400000    -10.57400000    -10.70400000
H     -8.52700000    -11.50000000    -10.71100000
H     -8.51300000    -10.27200000     -9.82500000
O      3.34200000      0.18300000     -7.67900000
H      3.25800000      1.12100000     -7.84700000
H      2.83900000      0.03700000     -6.87700000
O    -11.95300000     -4.77300000     -1.64300000
H    -12.11900000     -4.26700000     -0.84800000
H    -11.06200000     -5.10500000     -1.53400000
O     -3.25400000     -6.88300000     -4.67000000
H     -3.10900000     -7.29700000     -3.82000000
H     -3.40300000     -5.96000000     -4.46600000
O     -8.68400000     -2.20500000     13.01900000
H     -7.97600000     -1.68100000     12.64500000
H     -9.43900000     -2.02000000     12.46000000
O    -14.95600000     -0.83300000     -4.23300000
H    -15.01300000     -1.40700000     -4.99700000
H    -14.21500000     -1.17300000     -3.73200000
O     -0.58700000     13.17700000     -2.44300000
H      0.25100000     13.44800000     -2.06700000
H     -0.75100000     13.80900000     -3.14300000
O      6.61200000     -3.33800000    -13.42400000
H      6.95400000     -2.50200000    -13.10800000
H      5.84900000     -3.50900000    -12.87300000
O     -8.31700000     10.26100000     -2.55800000
H     -7.90800000      9.39700000     -2.50500000
H     -7.65600000     10.81300000     -2.97500000
O      1.64600000     -3.61800000    -15.56600000
H      1.05300000     -4.26000000    -15.95700000
H      2.44300000     -3.67600000    -16.09200000
O      4.21800000     13.14000000      7.87400000
H      5.15700000     13.32000000      7.82800000
H      4.12100000     12.56500000      8.63300000
O      5.56900000      0.65500000      3.31900000
H      5.31800000      0.40700000      2.42900000
H      4.93400000      1.32600000      3.56800000
O      6.44900000     14.33100000     -7.46300000
H      5.78400000     15.01600000     -7.39300000
H      7.24000000     14.72700000     -7.09600000
O    -10.19800000     -5.42600000    -13.06700000
H    -10.54300000     -6.30300000    -12.90600000
H     -9.27100000     -5.48700000    -12.83500000
O      5.80500000     -8.24100000     -8.98000000
H      4.94000000     -8.30800000     -8.57600000
H      5.66000000     -8.47100000     -9.89800000
O      0.05900000    -15.18100000      5.95000000
H      0.04700000    -15.82600000      5.24300000
H      0.78900000    -14.60100000      5.73300000
O      1.11700000     10.64200000      0.82600000
H      0.49500000     10.50200000      0.11200000
H      1.20100000      9.78500000      1.24300000
O    -10.32300000     -5.35400000      8.11100000
H    -10.03200000     -4.44300000      8.06500000
H     -9.53900000     -5.84400000      8.35900000
O     -4.00000000     -4.93300000     -8.16600000
H     -3.41900000     -4.78400000     -7.42000000
H     -3.79200000     -5.82100000     -8.45800000
O      0.72000000     12.99800000      2.72500000
H      1.25600000     12.36100000      2.25300000
H      0.25600000     13.47700000      2.03800000
O      1.63900000     -7.33400000      1.22300000
H      1.17600000     -6.55300000      0.92200000
H      1.90900000     -7.77700000      0.41800000
O    -11.55300000      0.80100000     -6.83200000
H    -12.01500000      1.20000000     -7.57000000
H    -11.98700000     -0.04400000     -6.70700000
O      0.18500000     17.71600000      0.62900000
H      1.11000000     17.96000000      0.58700000
H     -0.28600000     18.53400000      0.47400000
O    -14.55500000    -10.35400000      2.01300000
H    -15.05300000     -9.60100000      1.69700000
H    -13.66600000    -10.20600000      1.69100000
O     -4.98500000     12.93800000      7.63900000
H     -5.11200000     13.46000000      8.43100000
H     -5.14100000     13.55100000      6.92100000
O     -2.49300000     12.74800000      0.24700000
H     -2.19400000     13.02200000      1.11300000
H     -2.20400000     13.44800000     -0.33900000
O    -12.48200000     11.14300000     -4.20500000
H    -12.86900000     10.26800000     -4.23700000
H    -12.23700000     11.33000000     -5.11100000
O    -11.74300000      7.87800000     -5.21600000
H    -11.62200000      7.36100000     -6.01200000
H    -12.62700000      8.23800000     -5.29500000
O     -3.42400000     10.94000000      2.29200000
H     -3.91100000     11.67900000      2.65500000
H     -3.22000000     11.20500000      1.39500000
O     -4.02500000     -1.64900000    -12.10600000
H     -3.94000000     -0.82300000    -12.58000000
H     -3.18700000     -2.09100000    -12.24100000
O     -3.81000000     -7.81500000     -1.73900000
H     -4.60500000     -7.62700000     -2.23900000
H     -4.12700000     -8.19200000     -0.91800000
O    -11.12000000    -13.20600000     -1.98500000
H    -10.49000000    -13.17300000     -1.26500000
H    -11.88300000    -13.65200000     -1.61500000
O     -6.62700000     -4.25000000      7.50200000
H     -7.00200000     -4.95500000      6.97400000
H     -5.96000000     -4.68100000      8.03700000
O     13.08000000      1.37400000      2.36800000
H     13.82000000      0.83700000      2.08400000
H     13.32500000      2.26700000      2.12600000
O      6.05800000    -10.28500000    -12.00000000
H      5.32500000    -10.37600000    -11.39200000
H      5.69000000     -9.81700000    -12.75000000
O     -3.36400000    -14.40200000     -3.36000000
H     -3.46700000    -13.64400000     -3.93500000
H     -2.41900000    -14.55500000     -3.33300000
O      6.29300000    -12.15200000      2.94500000
H      5.47600000    -11.66600000      2.83800000
H      6.58800000    -11.93200000      3.82900000
O     -5.02900000     -4.07000000    -16.47200000
H     -5.07100000     -4.35500000    -17.38500000
H     -5.16000000     -3.12300000    -16.51100000
O      4.66300000      8.28500000     11.95400000
H      5.46500000      8.05600000     12.42500000
H      4.09600000      8.67100000     12.62100000
O     -8.81200000      6.47800000    -12.71700000
H     -9.39700000      6.65700000    -13.45400000
H     -8.24300000      5.77400000    -13.02800000
O      9.90200000      7.65100000     11.23500000
H      9.54400000      6.95400000     11.78400000
H      9.69700000      7.37900000     10.34000000
O      6.62600000     -2.73800000      4.11000000
H      6.29000000     -3.46600000      4.63200000
H      6.20500000     -1.96300000      4.48100000
O      8.77700000     11.48100000     -4.16500000
H      8.01300000     11.78000000     -3.67300000
H      9.46000000     11.37100000     -3.50400000
O    -10.57100000      1.59800000     14.06700000
H     -9.95700000      1.50000000     13.33900000
H    -11.05500000      0.77300000     14.08400000
O     14.81200000      3.84000000      7.97200000
H     13.94500000      3.43600000      7.98600000
H     14.91500000      4.15600000      7.07500000
O     -6.30300000    -11.95800000      7.16200000
H     -7.22700000    -11.94700000      7.41000000
H     -5.92500000    -12.67200000      7.67600000
O     -2.71900000     -7.24900000     -9.27400000
H     -2.80100000     -7.42100000    -10.21200000
H     -2.39600000     -8.07200000     -8.90800000
O      8.43700000     -7.44000000     12.23300000
H      8.80300000     -6.91800000     12.94700000
H      8.69200000     -8.34000000     12.43900000
O     -8.42700000    -15.13900000     -4.55200000
H     -9.31700000    -14.81200000     -4.67800000
H     -8.24500000    -15.65000000     -5.34100000
O     -9.77100000     10.72900000      9.42300000
H     -9.57200000      9.83100000      9.16000000
H    -10.23300000     11.10200000      8.67300000
O     14.03700000      5.11000000     -7.57200000
H     14.85000000      5.47100000     -7.92500000
H     14.26100000      4.21300000     -7.32400000
O    -14.41400000      3.78400000      5.21100000
H    -14.34000000      3.18800000      4.46500000
H    -14.62700000      3.21600000      5.95100000
O     11.53800000      4.10400000     -4.28100000
H     10.70100000      4.54800000     -4.41600000
H     11.31100000      3.17500000     -4.22800000
O      2.64000000      2.81900000     -6.94300000
H      3.17200000      3.46200000     -6.47500000
H      1.74400000      3.14800000     -6.86700000
O      1.25500000     10.09800000     -6.99300000
H      2.02000000      9.93000000     -7.54400000
H      0.93300000     10.95100000     -7.28500000
O    -10.82700000     -2.96100000     -5.05400000
H    -10.94100000     -2.92200000     -4.10400000
H     -9.87800000     -2.98600000     -5.18000000
O     12.22900000     -3.43800000     -7.43900000
H     12.58600000     -4.18400000     -7.92000000
H     12.05300000     -3.78100000     -6.56300000
O      1.84600000     14.54200000      8.02700000
H      2.02700000     15.48200000      8.00100000
H      2.70800000     14.13100000      7.96700000
O    -13.70000000      2.53400000     -3.84100000
H    -13.94500000      2.78900000     -4.73000000
H    -14.32900000      1.85100000     -3.60600000
O     -4.17900000      7.65600000     10.35700000
H     -4.66900000      8.47600000     10.29900000
H     -3.65400000      7.74600000     11.15200000
O    -14.47100000     -3.89600000      7.59000000
H    -15.31300000     -4.07400000      8.00900000
H    -14.04400000     -4.75200000      7.53700000
O     -7.29400000     -9.40600000      0.19600000
H     -6.95600000    -10.17500000      0.65500000
H     -7.15300000     -8.68200000      0.80600000
O     11.65800000      9.66000000      8.97700000
H     11.88200000      8.77000000      8.70800000
H     11.50800000      9.59500000      9.92000000
O      4.52700000      8.76500000     -6.45200000
H      4.59700000      9.24700000     -7.27500000
H      5.43000000      8.68700000     -6.14200000
O    -13.60900000      7.71600000      2.83100000
H    -14.36100000      7.13900000      2.70200000
H    -13.47900000      8.13400000      1.97900000
O     -1.63100000     -8.54800000     -6.37400000
H     -1.06500000     -8.84400000     -5.66200000
H     -1.97700000     -7.70800000     -6.07300000
O     -1.22800000      6.89200000      1.18700000
H     -1.25100000      7.58900000      1.84200000
H     -1.35600000      6.08700000      1.69000000
O      9.84000000     -4.04600000     -9.33500000
H     10.77500000     -4.22800000     -9.23800000
H      9.40900000     -4.72400000     -8.81500000
O      2.33700000     -8.61500000     15.20000000
H      2.62800000     -7.70900000     15.09000000
H      3.07600000     -9.14200000     14.89800000
O     -5.80100000    -12.65700000     -6.82300000
H     -4.92700000    -12.28800000     -6.69700000
H     -5.65000000    -13.47500000     -7.29600000
O     10.02900000     13.91100000     -4.38100000
H     10.41200000     13.76600000     -5.24600000
H      9.32900000     13.26100000     -4.31700000
O      8.31600000      2.62200000     -2.30300000
H      9.10800000      2.62400000     -1.76500000
H      7.84300000      1.83500000     -2.03000000
O     10.34000000      3.88700000      6.79800000
H     10.50000000      3.98400000      7.73600000
H     10.49700000      2.95900000      6.62200000
O     13.58700000      7.98700000      1.32600000
H     13.69600000      7.46700000      0.53000000
H     14.35300000      7.77500000      1.85800000
O     -7.22000000     15.69400000      3.79600000
H     -6.38100000     16.14200000      3.69400000
H     -7.00500000     14.76300000      3.72900000
O     -5.93800000     -1.32400000      8.12200000
H     -5.88100000     -2.27300000      8.01200000
H     -5.17300000     -1.09800000      8.65000000
O     -2.06900000     -4.64000000     10.24700000
H     -1.23400000     -4.75500000     10.70100000
H     -1.87300000     -4.83800000      9.33100000
O      5.39800000      5.74100000    -12.18000000
H      5.28500000      5.25700000    -11.36200000
H      6.13100000      5.30700000    -12.61600000
O     -2.23700000     13.42400000     -8.07400000
H     -2.65000000     12.94400000     -8.79100000
H     -2.59800000     14.30800000     -8.13800000
O    -10.80000000    -10.72200000     -6.96400000
H     -9.93300000    -11.12600000     -6.97400000
H    -11.37400000    -11.39300000     -6.59400000
O    -12.44500000      2.95300000     -0.70100000
H    -12.75700000      3.38400000     -1.49600000
H    -13.03300000      2.20600000     -0.58600000
O     -3.02400000     11.70100000    -10.07300000
H     -2.86400000     10.98400000    -10.68600000
H     -2.68600000     12.47800000    -10.51900000
O      9.08000000     -1.92300000      5.79300000
H      8.83300000     -2.63100000      5.19800000
H      8.25900000     -1.46900000      5.98000000
O      0.89000000    -10.69100000     14.57700000
H      1.22900000     -9.86300000     14.91800000
H      1.52900000    -10.95700000     13.91500000
O      1.98000000     -1.78000000    -11.33700000
H      2.89000000     -1.85600000    -11.04900000
H      1.61200000     -1.08700000    -10.78800000
O      4.32400000      0.25200000     -3.81000000
H      3.76300000      1.02700000     -3.78900000
H      3.84400000     -0.37700000     -4.34900000
O     -9.13000000     -2.00700000    -10.90100000
H     -9.85600000     -2.12000000    -10.28800000
H     -8.75000000     -1.15900000    -10.66900000
O     13.72600000     -0.16800000      9.15200000
H     13.88800000     -0.93200000      8.60000000
H     14.03200000      0.57400000      8.63000000
O    -12.65800000      8.75300000     10.84400000
H    -12.00400000      8.21500000     10.39600000
H    -13.12400000      9.20000000     10.13800000
O      6.92900000     -8.32600000      5.60200000
H      6.62500000     -7.75700000      6.30900000
H      7.87500000     -8.18500000      5.57000000
O      1.87000000     14.42300000     -1.95100000
H      2.03200000     15.36600000     -1.95200000
H      2.03600000     14.15100000     -2.85400000
O     10.14500000    -10.04000000      4.47700000
H     10.61100000     -9.98500000      3.64300000
H     10.13500000     -9.14000000      4.80500000
O     -2.61500000     -2.03500000      9.24000000
H     -2.21000000     -2.88300000      9.42100000
H     -2.09500000     -1.67000000      8.52300000
O      3.35000000      5.02400000     -5.19400000
H      4.30000000      5.11200000     -5.11300000
H      3.00700000      5.87800000     -4.93100000
O    -16.91600000      0.91200000      2.47300000
H    -17.68800000      1.33300000      2.85100000
H    -16.18200000      1.25900000      2.97900000
O     -8.61000000     -9.07900000     -8.45300000
H     -8.32600000     -9.03300000     -7.54000000
H     -9.47300000     -9.49200000     -8.41400000
O      0.44400000     18.07100000      3.49000000
H      0.78700000     17.44600000      4.12900000
H      0.76400000     17.75100000      2.64600000
O     13.99800000     -6.70400000      5.16000000
H     14.56400000     -7.46400000      5.02300000
H     13.42900000     -6.95800000      5.88700000
O      8.10700000      5.07800000      9.90600000
H      7.55700000      4.66400000      9.24100000
H      8.80000000      5.51100000      9.40800000
O      2.18000000     -3.00700000     10.84700000
H      2.55400000     -2.13500000     10.72300000
H      1.97000000     -3.30600000      9.96200000
O      7.05300000      2.91100000     -4.80700000
H      7.50900000      2.86000000     -3.96700000
H      7.21700000      2.06400000     -5.22100000
O    -14.19700000      3.23200000     -6.44000000
H    -14.24900000      4.15400000     -6.69100000
H    -14.12000000      2.76100000     -7.27000000
O     -4.59800000    -17.17200000     -3.72300000
H     -4.59800000    -17.38700000     -4.65600000
H     -4.24200000    -16.28500000     -3.68200000
O     -6.77300000      3.05100000      3.61900000
H     -6.76800000      3.14600000      4.57100000
H     -7.66800000      3.27400000      3.36100000
O     -0.23100000     12.37600000     12.33500000
H      0.27300000     12.66600000     11.57500000
H     -0.97800000     12.97400000     12.37000000
O      5.07900000      5.14900000     -0.37000000
H      4.27000000      5.04400000     -0.87000000
H      5.13600000      4.35600000      0.16300000
O      0.41100000     12.66800000     -7.37100000
H     -0.28800000     13.19000000     -7.76600000
H      1.17500000     13.24400000     -7.38500000
O    -11.03700000     12.23400000      7.48900000
H    -10.64400000     12.54100000      6.67100000
H    -11.88700000     12.67200000      7.52500000
O     -2.10600000     -2.64900000    -14.97800000
H     -2.86900000     -3.10000000    -14.61600000
H     -1.43300000     -3.32800000    -15.03700000
O      5.77300000      4.64800000      3.04000000
H      5.01400000      4.40700000      2.50900000
H      6.12600000      5.42800000      2.61200000
O      2.10100000    -16.20100000     -7.29300000
H      2.23300000    -15.98000000     -8.21500000
H      1.15800000    -16.10600000     -7.15700000
O     -2.56700000      4.67600000     -2.44400000
H     -2.69300000      5.07900000     -3.30300000
H     -3.39400000      4.82500000     -1.98600000
O    -11.05300000     -7.41000000      6.54200000
H    -11.08300000     -6.52800000      6.91100000
H    -11.95500000     -7.72400000      6.59800000
O     -2.79600000     -2.67500000     16.99900000
H     -2.95900000     -2.14000000     16.22200000
H     -1.84600000     -2.79600000     17.01100000
O      9.26700000    -10.52900000     -2.63400000
H      9.78400000    -10.69100000     -1.84500000
H      9.05500000     -9.59700000     -2.59400000
O      1.78900000     -5.10400000     14.95300000
H      2.24500000     -4.30800000     15.22300000
H      0.93700000     -5.05200000     15.38600000
O    -12.16600000     -5.34800000     -9.37600000
H    -12.05700000     -4.42800000     -9.13700000
H    -11.27700000     -5.65500000     -9.55900000
O     -8.18500000      6.64900000      1.47800000
H     -8.81100000      6.46900000      0.77600000
H     -8.72800000      6.77600000      2.25600000
O     -2.25700000      7.24700000     -7.64900000
H     -1.66300000      7.99000000     -7.54700000
H     -1.81500000      6.67100000     -8.27400000
O      3.44400000      9.40600000    -11.15200000
H      3.41600000      9.93100000    -10.35200000
H      3.20500000      8.52400000    -10.86800000
O     -4.24900000    -12.92500000     10.76200000
H     -4.62100000    -13.47400000     10.07200000
H     -3.31400000    -12.88800000     10.56100000
O     -4.12200000     12.37400000     12.47500000
H     -4.66600000     11.72400000     12.92000000
H     -3.91000000     11.97200000     11.63200000
O     -3.01100000      0.70800000      5.61500000
H     -2.06300000      0.78700000      5.71800000
H     -3.15400000      0.75700000      4.66900000
O     -0.73300000     -0.25400000     17.64400000
H     -0.91100000      0.46000000     18.25500000
H      0.21100000     -0.20700000     17.48900000
O     15.90300000      1.91300000      3.94500000
H     16.73100000      2.36800000      3.79200000
H     15.91100000      1.18500000      3.32400000
O      2.96300000      2.72600000     -3.27200000
H      3.51900000      3.37200000     -3.70700000
H      2.10100000      3.14100000     -3.23200000
O      6.03000000      0.03800000     -8.02400000
H      5.07700000     -0.05500000     -8.02900000
H      6.35300000     -0.78400000     -8.39300000
O    -10.48900000     -2.83900000      5.43500000
H    -10.07600000     -3.51400000      4.89700000
H    -11.32900000     -3.21700000      5.69200000
O      2.74400000    -15.46400000      0.89400000
H      3.39600000    -15.03700000      1.45000000
H      2.12600000    -14.76800000      0.67200000
O    -10.13100000     -4.61400000     13.97100000
H    -10.47000000     -3.90300000     14.51500000
H     -9.68400000     -4.17100000     13.25000000
O     -0.13600000     -2.34600000     -7.80500000
H     -0.82700000     -2.42400000     -7.14700000
H     -0.51500000     -2.73100000     -8.59500000
O      0.81900000     -1.34200000    -14.21600000
H      0.28200000     -1.71400000    -13.51600000
H      1.12000000     -2.10100000    -14.71600000
O     12.87500000     -1.93000000      1.79700000
H     12.15200000     -1.53500000      2.28500000
H     13.22000000     -2.60200000      2.38400000
O      2.42100000    -10.84800000      2.37900000
H      2.91300000    -10.02700000      2.38400000
H      1.51500000    -10.58400000      2.54100000
O      3.07600000     -9.34100000     -2.66100000
H      4.01200000     -9.48400000     -2.79700000
H      2.70900000    -10.22100000     -2.57500000
O     13.24000000      6.55600000     -1.39000000
H     12.91600000      7.11900000     -2.09300000
H     13.96200000      6.06800000     -1.78700000
O      2.30100000    -12.29000000     -0.10200000
H      3.03500000    -12.18200000     -0.70600000
H      2.48300000    -11.67500000      0.60900000
O    -12.05400000     -6.33200000     10.28000000
H    -11.44900000     -5.83400000      9.73000000
H    -12.30400000     -7.08300000      9.74200000
O      7.70100000      4.63600000      5.89600000
H      7.87700000      5.07100000      5.06200000
H      8.54500000      4.26800000      6.15800000
O     -1.00300000    -11.86300000    -11.73200000
H     -1.08600000    -11.66400000    -10.79900000
H     -0.77600000    -12.79200000    -11.75900000
O     -3.16900000     -3.01700000      2.47000000
H     -2.29900000     -3.16700000      2.84100000
H     -3.74900000     -2.97300000      3.23000000
O     -5.07000000      2.55300000    -16.82100000
H     -4.74300000      2.79900000    -15.95500000
H     -4.56900000      1.77100000    -17.05200000
O      6.94300000      2.12200000     -9.44000000
H      6.21600000      2.71600000     -9.62700000
H      6.54800000      1.41400000     -8.93100000
O     -7.94400000    -13.55200000      3.61400000
H     -7.39800000    -13.82900000      4.35100000
H     -8.35100000    -12.73800000      3.91000000
O     -6.00200000      4.29500000    -12.47200000
H     -6.41500000      4.52800000    -11.64100000
H     -6.72100000      3.97300000    -13.01500000
O     -3.28900000      4.09700000    -10.04800000
H     -3.90600000      4.77600000     -9.77500000
H     -2.43000000      4.51600000     -9.98900000
O      6.50000000    -13.83800000     -6.61600000
H      6.39200000    -14.21900000     -5.74400000
H      7.40900000    -14.02500000     -6.84800000
O      8.34000000    -14.65400000      4.28100000
H      8.16000000    -13.82300000      4.72100000
H      9.15000000    -14.49800000      3.79500000
O     13.56800000     -8.04700000     -0.91100000
H     13.12700000     -8.87400000     -0.71600000
H     12.90100000     -7.37800000     -0.75800000
O     10.44600000     14.31900000     -1.70200000
H     11.39400000     14.41500000     -1.60800000
H     10.31700000     14.11000000     -2.62700000
O     -9.34900000     12.90400000      0.51400000
H    -10.02600000     13.44900000      0.91500000
H     -9.67100000     12.73600000     -0.37200000
O    -11.23300000      3.37700000     -4.35800000
H    -12.10400000      3.15600000     -4.02800000
H    -11.35800000      3.50600000     -5.29800000
O     10.11500000     -0.63900000    -12.88700000
H     10.99900000     -0.61600000    -12.51900000
H     10.18000000     -1.24400000    -13.62600000
O      8.85200000     -7.86700000     -2.24600000
H      8.88000000     -7.35100000     -1.44000000
H      8.01000000     -7.64600000     -2.64300000
O     15.06600000      7.21800000      5.69700000
H     14.15900000      6.93000000      5.79300000
H     15.55900000      6.41100000      5.54500000
O    -15.95600000     -0.07500000     -7.76200000
H    -16.11300000     -0.18900000     -8.69900000
H    -15.92500000     -0.96700000     -7.41400000
O    -12.72800000     -1.17000000     -2.53000000
H    -13.21900000     -0.49900000     -2.05500000
H    -11.81900000     -1.03600000     -2.26400000
O     -4.27500000     -3.92900000      0.19200000
H     -4.65800000     -3.15000000     -0.21200000
H     -3.80600000     -3.59600000      0.95700000
O    -12.66700000     -7.28100000     -2.23100000
H    -12.54100000     -6.34700000     -2.39400000
H    -11.80800000     -7.59300000     -1.94700000
O      9.02100000     14.41900000      3.38400000
H      8.37900000     14.49100000      2.67800000
H      9.36100000     15.30800000      3.49000000
O    -14.07000000      0.51600000     -0.92300000
H    -14.68800000      1.11800000     -0.50900000
H    -14.15200000     -0.29500000     -0.42100000
O     -5.15600000     11.45900000    -13.43800000
H     -4.41000000     10.99200000    -13.06200000
H     -5.90100000     11.19400000    -12.89900000
O     11.31200000     13.04000000      3.55900000
H     10.45900000     13.44700000      3.70900000
H     11.58300000     12.72800000      4.42200000
O     -2.63800000     10.61600000     -3.15700000
H     -2.14700000     11.27500000     -3.64700000
H     -3.02200000     10.05400000     -3.83000000
O     11.84500000     -1.86700000     -3.52600000
H     10.98100000     -2.01600000     -3.14100000
H     12.29100000     -1.29700000     -2.90000000
O     12.13400000      5.66000000    -11.89900000
H     12.65200000      4.99900000    -12.35800000
H     11.92200000      5.25600000    -11.05800000
O      4.68600000      7.06100000     14.67500000
H      4.43300000      7.95400000     14.90800000
H      5.54800000      7.15400000     14.27000000
O      6.91500000      8.78500000     -5.37100000
H      6.99200000      9.65600000     -4.98200000
H      7.72900000      8.66900000     -5.86100000
O     -6.81200000     -6.12100000     -8.87400000
H     -5.96100000     -5.91500000     -8.48600000
H     -6.63100000     -6.83900000     -9.48000000
O      6.14100000     -2.27500000     13.97300000
H      5.38700000     -2.73600000     13.60700000
H      6.47100000     -1.74200000     13.24900000
O     -7.02300000      6.56200000     14.26200000
H     -7.47000000      7.09000000     14.92400000
H     -7.61500000      5.82800000     14.10100000
O     15.30200000      0.12400000      1.25700000
H     16.14900000      0.05300000      1.69700000
H     15.39700000     -0.40900000      0.46700000
O      6.64200000     -4.57900000     -6.69600000
H      7.26100000     -4.98200000     -7.30500000
H      5.97300000     -5.24900000     -6.55700000
O      8.08800000     12.92100000     10.45100000
H      7.86500000     12.89000000      9.52100000
H      8.71300000     12.20700000     10.57200000
O     -7.39200000      0.30300000    -11.09800000
H     -6.58100000      0.37000000    -11.60200000
H     -7.63500000      1.21000000    -10.91300000
O     -8.24900000     -3.05000000     -0.06200000
H     -7.48800000     -2.50400000     -0.25900000
H     -8.25300000     -3.12000000      0.89300000
O      6.97300000     13.44900000      7.93400000
H      7.67400000     13.21000000      7.32700000
H      7.03000000     14.40200000      8.00100000
O     -0.27500000     -4.91900000     12.36200000
H      0.58200000     -4.61200000     12.65900000
H     -0.83800000     -4.84100000     13.13200000
O      6.74400000     -8.28800000     -6.34800000
H      6.48800000     -8.25800000     -7.27000000
H      6.23200000     -9.00700000     -5.98000000
O    -11.19700000     -7.88900000     -5.88800000
H    -11.19900000     -8.37900000     -6.71100000
H    -11.34100000     -8.55300000     -5.21400000
O     11.47500000      7.82100000      3.49600000
H     12.30900000      8.24100000      3.28700000
H     10.86500000      8.15900000      2.84100000
O     -8.63300000     -5.31100000     -1.43700000
H     -8.39700000     -5.00500000     -2.31300000
H     -8.34100000     -4.61200000     -0.85200000
O     -9.50000000     -0.16100000      6.38800000
H    -10.45500000     -0.16200000      6.31400000
H     -9.21800000      0.56900000      5.83600000
O      1.48600000      6.25300000      5.32400000
H      1.22200000      5.70400000      4.58600000
H      2.37600000      5.96800000      5.52900000
O     -6.46300000    -14.88800000     -0.55000000
H     -6.68500000    -15.43700000     -1.30200000
H     -5.50600000    -14.84700000     -0.55700000
O     -7.50000000      3.80500000     12.90300000
H     -7.58700000      2.85300000     12.93200000
H     -6.57100000      3.95500000     12.72500000
O     14.02300000     -9.57800000     -3.91400000
H     13.07000000     -9.52000000     -3.98000000
H     14.32600000     -8.67600000     -4.02300000
O     -8.60500000      3.77400000    -11.24900000
H     -8.90300000      4.58500000    -10.83700000
H     -9.16300000      3.67700000    -12.02000000
O      2.47000000     -1.86600000     16.53900000
H      2.14700000     -2.63700000     17.00500000
H      3.24800000     -1.59800000     17.02800000
O     -2.31300000     16.62400000      0.15300000
H     -2.81800000     15.92800000     -0.26800000
H     -1.43800000     16.25200000      0.26300000
O      9.51000000     -9.00300000     -6.37800000
H      8.69400000     -8.50800000     -6.30100000
H      9.71600000     -8.98100000     -7.31200000
O      0.79200000     -0.41900000      5.79800000
H      0.56700000      0.50300000      5.67700000
H      1.56100000     -0.55300000      5.24400000
O      7.56600000      3.29800000     14.48500000
H      6.95500000      3.34800000     13.75000000
H      7.16300000      2.67400000     15.08900000
O      4.79800000    -17.45100000      2.60300000
H      5.59000000    -17.26800000      2.09800000
H      4.61700000    -16.63600000      3.07000000
O    -12.38900000     -7.18000000      0.99300000
H    -12.84400000     -6.93000000      0.18900000
H    -12.02800000     -8.04600000      0.80500000
O     -0.22900000     14.88300000      0.39900000
H      0.48600000     14.65600000     -0.19600000
H      0.03800000     15.71700000      0.78600000
O      2.78000000    -14.30500000     -3.18400000
H      3.15500000    -14.24000000     -4.06200000
H      3.51800000    -14.14500000     -2.59600000
O    -11.38100000    -13.00300000     -5.09200000
H    -11.24800000    -13.82700000     -5.55900000
H    -10.53200000    -12.81400000     -4.69200000
O     -8.18300000     12.12000000     -5.00000000
H     -8.68600000     11.30600000     -5.04500000
H     -7.27600000     11.83500000     -4.88900000
O      5.86600000      2.41600000     12.43100000
H      5.28700000      1.65500000     12.47200000
H      6.69300000      2.07000000     12.09800000
O     -2.60700000     -4.34000000     -3.43300000
H     -2.42100000     -4.53700000     -2.51400000
H     -2.94600000     -3.44500000     -3.42200000
O    -11.18100000     -0.91000000     12.36700000
H    -10.84100000     -0.39000000     11.63900000
H    -11.97800000     -1.31300000     12.02200000
O     -1.25700000     10.05200000     -0.62000000
H     -1.95400000     10.69900000     -0.51500000
H     -1.22300000      9.88700000     -1.56200000
O     -1.68500000    -14.72400000      1.27200000
H     -0.76800000    -14.93200000      1.45000000
H     -2.12400000    -14.83400000      2.11500000
O     -9.33800000     14.64800000     -5.52000000
H     -8.39600000     14.79600000     -5.44300000
H     -9.43300000     13.69600000     -5.50100000
O     -7.18600000     -0.45500000     -5.36800000
H     -8.04900000     -0.04600000     -5.31400000
H     -7.08500000     -0.68000000     -6.29300000
O      1.65400000     14.50800000     -5.02400000
H      0.72500000     14.30800000     -5.13800000
H      1.80000000     15.28600000     -5.56300000
O      3.18300000     12.33000000     -0.48200000
H      2.39600000     11.91800000     -0.12600000
H      2.85300000     12.97900000     -1.10300000
O      9.77900000      6.99600000     -8.03200000
H     10.29000000      6.71400000     -7.27400000
H      9.40000000      6.18900000     -8.38000000
O     -1.22200000     14.59500000     -4.81000000
H     -1.77400000     13.94000000     -5.23700000
H     -1.53100000     15.43200000     -5.15800000
O      2.55800000      7.50000000    -15.47200000
H      2.51700000      7.00000000    -14.65700000
H      3.23900000      8.15500000    -15.31700000
O     -2.40800000    -12.56000000     -5.15000000
H     -2.57600000    -11.89000000     -5.81200000
H     -1.59500000    -12.97800000     -5.43300000
O      4.98200000     -5.32300000     -2.09000000
H      4.49600000     -5.58600000     -1.30900000
H      4.88600000     -4.37100000     -2.12300000
O      1.48000000     -7.43000000     -1.60400000
H      0.64200000     -7.87100000     -1.74400000
H      2.12600000     -8.01300000     -2.00200000
O     12.03700000      6.18800000     -6.29800000
H     12.67300000      5.67900000     -6.80100000
H     12.03000000      5.77600000     -5.43400000
O     12.03500000     -3.54800000      8.94200000
H     11.61500000     -2.77300000      8.56900000
H     11.37400000     -3.92200000      9.52400000
O     -0.76900000     -1.54300000    -17.38900000
H     -0.23000000     -1.00100000    -16.81200000
H     -1.20000000     -2.16400000    -16.80200000
O     -7.00700000      8.04800000     -6.68100000
H     -6.12500000      8.37500000     -6.50400000
H     -7.58800000      8.73500000     -6.35200000
O      5.25000000      2.65100000      0.55700000
H      4.33700000      2.60700000      0.27400000
H      5.60400000      1.78300000      0.36300000
O     12.17100000     -5.14500000    -10.09600000
H     12.28000000     -6.08100000     -9.92700000
H     12.98500000     -4.88400000    -10.52700000
O     -3.09100000     12.10200000     10.01900000
H     -3.31400000     12.32400000      9.11600000
H     -2.57600000     11.29800000      9.94800000
O     -6.16800000     -3.49700000    -10.62700000
H     -5.92700000     -2.57300000    -10.68300000
H     -5.33400000     -3.96500000    -10.65900000
O     -5.13000000      7.58700000     -4.12200000
H     -5.21100000      8.29500000     -3.48200000
H     -4.83300000      8.02100000     -4.92200000
O      6.13200000     10.08400000    -10.45300000
H      5.80300000      9.59800000    -11.21000000
H      6.90900000      9.59900000    -10.17600000
O     10.97100000     -3.54200000     -0.57900000
H     11.62400000     -2.84400000     -0.53400000
H     10.30900000     -3.21200000     -1.18700000
O     -2.60100000    -11.43000000     -9.01600000
H     -1.68800000    -11.55100000     -8.75600000
H     -3.04000000    -11.13600000     -8.21800000
O     10.90000000      2.31500000     12.21100000
H     11.24700000      1.55100000     11.75000000
H     10.13000000      1.98600000     12.67400000
O     16.77700000     -2.53200000      1.28000000
H     17.54300000     -2.00200000      1.05800000
H     17.06900000     -3.43600000      1.16200000
O     -0.11600000     -8.16900000      9.79000000
H     -0.92100000     -7.68300000      9.61200000
H      0.03500000     -8.04800000     10.72700000
O      9.06500000     -6.15000000     -0.30500000
H      9.46400000     -6.60100000      0.43900000
H      8.61300000     -5.40100000      0.08300000
O      5.43700000     -5.27800000     14.55800000
H      5.46500000     -5.61300000     15.45400000
H      6.19800000     -4.70100000     14.49300000
O     11.57200000     -0.05600000     10.80300000
H     12.44300000     -0.15400000     10.41900000
H     10.99200000     -0.53000000     10.20600000
O    -14.56600000     -6.75200000     -9.18600000
H    -14.45200000     -7.32500000     -8.42800000
H    -13.77700000     -6.21100000     -9.19900000
O     -5.88000000      8.78100000    -10.05300000
H     -6.70100000      8.31400000     -9.90100000
H     -5.28400000      8.11300000    -10.39200000
O     14.22800000      4.80200000      2.00200000
H     14.51300000      5.01300000      2.89100000
H     14.96700000      5.05400000      1.44800000
O      0.27900000     -8.39100000     12.49400000
H      0.69700000     -7.61900000     12.87500000
H      0.69300000     -9.13100000     12.93800000
O     15.91900000      4.58300000      5.47800000
H     15.94200000      3.84300000      4.87200000
H     16.79000000      4.59500000      5.87500000
O     -2.00200000     -8.28700000     13.88100000
H     -1.29600000     -8.60500000     13.31800000
H     -2.34900000     -7.52200000     13.42200000
O    -15.49300000      6.00600000      1.88000000
H    -16.22400000      6.61100000      1.75600000
H    -15.90800000      5.15700000      2.03300000
O     -0.62600000     -5.82100000     16.10400000
H     -1.22600000     -6.09400000     16.79900000
H     -1.16300000     -5.28400000     15.52100000
O    -12.09000000     -3.18500000    -11.70500000
H    -12.21600000     -4.11900000    -11.53700000
H    -11.98600000     -3.12400000    -12.65400000
O      7.98000000      8.11700000     -9.66600000
H      8.24100000      7.74400000    -10.50900000
H      8.62500000      7.77800000     -9.04500000
O     -9.91300000      6.30200000     -1.21900000
H    -10.32700000      6.16600000     -2.07100000
H    -10.02700000      7.23600000     -1.04400000
O     -1.03300000     -5.86600000     -7.59900000
H     -1.39100000     -6.48200000     -8.23800000
H     -1.17400000     -5.00400000     -7.99200000
O      6.65500000     16.97200000      4.02200000
H      6.83200000     17.29700000      4.90400000
H      6.09100000     16.21000000      4.15500000
O      6.17800000      4.82100000    -15.27500000
H      6.72300000      4.32800000    -14.66100000
H      5.96000000      4.19000000    -15.96100000
O      9.24700000      2.16100000    -14.58900000
H     10.15600000      1.87900000    -14.68500000
H      9.11700000      2.79400000    -15.29600000
O    -17.23300000      0.44400000     -0.90100000
H    -16.84600000      0.28300000     -0.04000000
H    -18.15000000      0.64600000     -0.71700000
O     12.73000000      1.72100000      7.18500000
H     11.91000000      1.25300000      7.34400000
H     13.06500000      1.34800000      6.37000000
O    -12.07700000    -10.76600000     -1.59500000
H    -11.59100000    -11.48700000     -1.99400000
H    -12.98300000    -11.07600000     -1.56400000
O     -4.86600000      9.58500000     -2.05500000
H     -4.79800000      9.14300000     -1.20900000
H     -4.07900000     10.12700000     -2.10600000
O      6.04700000      5.85700000     -5.33900000
H      6.54700000      5.05300000     -5.19900000
H      6.63400000      6.55700000     -5.05200000
O     -5.45800000      5.52400000      1.25100000
H     -6.35600000      5.77600000      1.46800000
H     -5.00300000      6.35500000      1.11500000
O      8.27800000      0.64800000     13.36000000
H      9.10200000      0.18900000     13.52200000
H      7.99000000      0.93600000     14.22700000
O     -0.04300000    -11.62700000     -8.15100000
H      0.37100000    -12.46900000     -8.33900000
H      0.60200000    -11.15600000     -7.62200000
O     13.83800000      1.01400000     -1.54200000
H     14.12200000      1.63400000     -2.21300000
H     14.56800000      0.98000000     -0.92300000
O      5.96200000     15.39000000     -2.76400000
H      6.00100000     15.93500000     -1.97800000
H      6.87600000     15.28900000     -3.03000000
O      3.21300000    -14.37400000      9.03800000
H      4.15900000    -14.44200000      9.16500000
H      3.09400000    -13.55900000      8.55100000
O      0.71500000      4.09900000     14.05100000
H      1.13300000      4.74800000     13.48500000
H     -0.22100000      4.28600000     13.97800000
O     -2.06600000     -3.10000000     -9.60800000
H     -2.72000000     -2.48200000     -9.28100000
H     -2.57700000     -3.84500000     -9.92300000
O      2.75700000      1.94900000    -16.17100000
H      2.44700000      2.55400000    -15.49600000
H      3.25100000      1.28600000    -15.68900000
O      1.01100000     -8.66800000     -9.17600000
H      1.02100000     -9.41400000     -9.77600000
H      0.40200000     -8.92500000     -8.48400000
O    -14.31100000     -3.90500000     -2.87500000
H    -14.22100000     -2.96700000     -3.04400000
H    -13.42700000     -4.19400000     -2.64900000
O     -5.10700000    -10.96200000     12.90900000
H     -4.83000000    -11.68600000     12.34800000
H     -4.76900000    -10.17900000     12.47300000
O     -5.69400000     -2.92800000     -4.79500000
H     -6.30200000     -2.19600000     -4.89300000
H     -5.33800000     -3.06300000     -5.67400000
O      3.82800000    -10.01300000    -10.39300000
H      3.55100000    -10.32200000     -9.53100000
H      3.01000000     -9.81900000    -10.85200000
O     -7.36300000      2.61500000      0.49000000
H     -7.02000000      3.17300000      1.18800000
H     -7.48200000      3.20700000     -0.25300000
O      2.76700000      2.31600000    -11.17800000
H      3.59300000      1.89000000    -11.40600000
H      2.22800000      1.61500000    -10.81000000
O      6.30400000     -6.52800000      7.72600000
H      7.15500000     -6.64100000      8.15000000
H      5.75700000     -6.11400000      8.39400000
O    -14.29800000      1.10600000      3.74800000
H    -13.64100000      1.21400000      3.05900000
H    -14.32000000      0.16300000      3.91000000
O      1.28300000    -13.20500000      4.13100000
H      1.49100000    -12.48800000      4.73000000
H      1.07400000    -12.77200000      3.30300000
O      1.25200000    -10.22200000    -11.59000000
H      1.05700000     -9.38000000    -12.00300000
H      0.47100000    -10.75200000    -11.74900000
O     -0.25600000      8.87100000    -15.62600000
H      0.69000000      9.01400000    -15.64500000
H     -0.62600000      9.67600000    -15.99000000
O      4.64300000     -0.33500000     12.12600000
H      4.23300000     -0.50300000     11.27800000
H      4.45100000     -1.11800000     12.64300000
O     -3.34300000      4.07800000      1.09700000
H     -3.46500000      3.41000000      0.42300000
H     -4.17100000      4.55800000      1.11100000
O     -6.60100000    -15.09500000      5.65200000
H     -6.37800000    -15.95700000      6.00300000
H     -5.77300000    -14.61500000      5.64900000
O      6.73800000      5.33500000     -2.60600000
H      6.95800000      4.43100000     -2.83000000
H      6.41600000      5.28800000     -1.70600000
O     -8.06000000      3.08400000     10.22000000
H     -7.95200000      3.54800000     11.05000000
H     -7.21600000      2.65700000     10.07200000
O     -7.01300000      8.36000000     11.89600000
H     -7.93400000      8.47900000     12.12600000
H     -6.73600000      7.59700000     12.40300000
O     11.01700000    -10.79300000      7.53300000
H     11.31700000    -10.92700000      6.63400000
H     11.72400000    -11.14300000      8.07600000
O     -3.60600000    -17.59500000     -1.15200000
H     -3.65400000    -16.68200000     -0.87000000
H     -3.97300000    -17.59200000     -2.03600000
O    -10.46700000      3.90000000      9.94300000
H    -10.86500000      3.45300000     10.69000000
H     -9.58200000      3.53800000      9.89100000
O      0.11100000     -0.11400000     12.57500000
H      0.93000000     -0.22200000     13.05800000
H     -0.22500000      0.73600000     12.86100000
O     -5.77300000     -1.24300000    -17.27600000
H     -6.72200000     -1.36700000    -17.27400000
H     -5.52900000     -1.24700000    -16.35100000
O      4.28900000     -5.59200000     10.13900000
H      4.36200000     -4.66700000     10.37600000
H      4.43900000     -6.06200000     10.95900000
O    -14.74600000     -7.73400000      3.95000000
H    -15.02400000     -7.75400000      3.03400000
H    -13.81300000     -7.52300000      3.91200000
O    -10.40700000      8.99600000     -1.16800000
H     -9.68800000      9.58000000     -0.92600000
H    -10.26000000      8.80700000     -2.09500000
O      2.15800000      0.01800000     14.59300000
H      1.47200000      0.59900000     14.92000000
H      2.16200000     -0.71700000     15.20600000
O      7.46300000     13.59800000      0.51200000
H      7.61300000     14.27500000     -0.14800000
H      6.61300000     13.81900000      0.89300000
O    -16.16200000      1.47500000     -3.08300000
H    -15.72700000      0.67800000     -3.38600000
H    -16.54000000      1.23600000     -2.23700000
O     -2.43700000     -1.74100000     -6.15100000
H     -2.67000000     -0.87300000     -5.82200000
H     -3.18100000     -2.29400000     -5.91300000
O     13.99400000      2.01300000    -10.48500000
H     13.09000000      1.73400000    -10.63000000
H     13.93900000      2.64000000     -9.76400000
O     -1.79800000      4.83800000      3.05900000
H     -2.17700000      4.55100000      2.22800000
H     -2.52700000      4.81100000      3.67700000
O     -6.84400000     11.36400000      6.11300000
H     -6.34300000     11.91200000      6.71700000
H     -6.98300000     10.54600000      6.59000000
O     -2.41500000      7.75700000     12.81800000
H     -1.51000000      7.58800000     12.55600000
H     -2.41800000      8.67300000     13.09500000
O    -10.43200000      3.69700000    -13.16600000
H    -10.69100000      2.87700000    -13.58500000
H    -10.89800000      4.37400000    -13.65600000
O      5.92100000    -11.18300000     -7.48200000
H      5.85200000    -11.62100000     -6.63400000
H      5.15900000    -11.49100000     -7.97300000
O      0.60500000      0.43900000    -10.27400000
H      0.37600000      0.92800000     -9.48400000
H     -0.12400000      0.59600000    -10.87300000
O    -12.62200000     -2.10400000      8.85900000
H    -13.19800000     -2.76900000      8.48200000
H    -12.88700000     -2.05100000      9.77700000
O     -8.44500000      7.26700000     -8.82800000
H     -9.19100000      7.85500000     -8.94900000
H     -8.24200000      7.32600000     -7.89500000
O      3.58000000     13.95500000    -11.74300000
H      3.90000000     13.05400000    -11.69900000
H      3.76500000     14.23100000    -12.64100000
O      7.38400000    -10.99600000      8.01900000
H      6.58100000    -10.49600000      8.16100000
H      7.99400000    -10.66000000      8.67600000
O     -2.30000000    -11.52800000     -2.21500000
H     -1.61900000    -11.90500000     -1.65900000
H     -2.21200000    -11.99000000     -3.04900000
O     -4.24000000     13.41500000     -3.35900000
H     -3.28600000     13.34500000     -3.35300000
H     -4.41500000     14.28000000     -3.73000000
O     -6.17300000     -8.29900000    -10.59000000
H     -7.03700000     -8.65800000    -10.79100000
H     -5.57900000     -9.04600000    -10.66800000
O    -12.81400000      4.96600000    -10.89500000
H    -13.19500000      5.74300000    -11.30400000
H    -11.90900000      5.21400000    -10.70600000
O     -2.00600000     10.94800000      4.62600000
H     -1.96200000     11.90000000      4.53300000
H     -2.45700000     10.65100000      3.83500000
O     -9.33100000     -4.75500000      4.19800000
H     -9.78600000     -4.91100000      3.37100000
H     -8.40200000     -4.81600000      3.97600000
O     -1.22900000      1.18100000     -8.14800000
H     -1.00100000      0.61400000     -7.41100000
H     -1.31000000      2.05300000     -7.76300000
O      0.24000000      4.43900000     -7.44200000
H     -0.46600000      4.27400000     -6.81800000
H      0.02500000      5.28700000     -7.83000000
O     -4.82300000      7.22200000      6.66000000
H     -3.91900000      7.52800000      6.59000000
H     -5.11500000      7.12600000      5.75400000
O     -4.33400000    -11.14700000      3.49400000
H     -3.69200000    -11.63100000      2.97400000
H     -5.11400000    -11.11200000      2.94000000
O      6.61700000      3.58900000      8.19800000
H      5.86000000      3.03500000      8.00600000
H      6.64900000      4.21000000      7.47100000
O      3.94000000      9.65900000     14.61700000
H      4.27600000     10.53500000     14.80500000
H      3.38500000      9.44900000     15.36800000
O      7.23600000     -8.09300000    -14.70000000
H      7.58400000     -7.52800000    -14.01000000
H      7.09900000     -7.50600000    -15.44400000
O     -9.87700000     -2.51100000    -13.44700000
H    -10.11200000     -3.42700000    -13.29800000
H     -9.86500000     -2.12100000    -12.57300000
O     -9.18000000     -2.83600000      8.04500000
H     -8.22800000     -2.86000000      7.94800000
H     -9.50100000     -2.56600000      7.18500000
O      8.63300000      5.62000000     12.80200000
H      8.33900000      5.30100000     11.94900000
H      8.88400000      4.83000000     13.28000000
O      8.14500000    -12.12600000      0.19000000
H      8.26900000    -12.41800000      1.09300000
H      7.74800000    -11.25800000      0.27200000
O     -0.27900000     10.89600000      7.41700000
H     -1.14800000     11.07100000      7.05800000
H     -0.10300000      9.98400000      7.18600000
O     -2.71800000     17.51800000     -2.51600000
H     -2.83100000     18.46100000     -2.39800000
H     -2.53500000     17.18600000     -1.63600000
O      8.55100000    -15.85900000     -2.64200000
H      8.39200000    -15.95800000     -3.58100000
H      9.02700000    -15.03200000     -2.56600000
O     -5.93300000     -9.42100000      8.29300000
H     -6.80700000     -9.06300000      8.13800000
H     -6.03600000    -10.36500000      8.17600000
O      6.34600000    -14.69900000      0.26500000
H      6.89200000    -15.44900000      0.50000000
H      6.72000000    -13.96700000      0.75600000
O     -4.69600000     -4.17600000     13.66300000
H     -5.01700000     -3.56800000     12.99700000
H     -5.46500000     -4.37200000     14.20000000
O      5.55300000      7.06900000     -8.76400000
H      5.55200000      7.34100000     -7.84600000
H      6.33900000      7.47300000     -9.13200000
O    -14.27000000      6.51400000      5.31100000
H    -14.19600000      5.55900000      5.32200000
H    -13.97400000      6.76600000      4.43600000
O     -9.44600000      4.92800000     14.45100000
H    -10.17800000      5.34500000     13.99600000
H     -8.90900000      4.55800000     13.75100000
O     13.61600000      0.89400000     -5.54500000
H     13.88600000      0.70500000     -4.64600000
H     13.88900000      0.12300000     -6.04400000
O     -4.83100000    -11.26100000     -1.47300000
H     -5.27500000    -10.90200000     -2.24100000
H     -3.94700000    -11.46200000     -1.77800000
O     -5.49000000    -14.18800000      8.54600000
H     -4.78200000    -14.66100000      8.10800000
H     -6.12100000    -14.86700000      8.78300000
O     -4.43200000    -10.40800000    -11.08500000
H     -4.13400000    -10.84900000    -10.28900000
H     -4.06200000    -10.92700000    -11.79900000
O      0.92700000    -16.19900000      8.73200000
H      1.73000000    -15.69800000      8.87300000
H      0.59700000    -15.89000000      7.88900000
O      0.28300000      5.13500000      8.07000000
H     -0.53000000      5.63900000      8.11200000
H      0.95700000      5.74000000      8.37800000
O      1.39400000    -12.53300000     10.35800000
H      1.45200000    -13.48400000     10.26800000
H      1.35800000    -12.20900000      9.45800000
O     13.54500000      0.13000000      4.85500000
H     12.89000000      0.12400000      4.15700000
H     14.19000000      0.77800000      4.57300000
O      1.16900000     13.25300000      5.38600000
H      0.72300000     12.54000000      5.84300000
H      0.83500000     13.20900000      4.49000000
O     10.20300000     -1.17900000      8.54200000
H      9.42200000     -0.74200000      8.88100000
H     10.00000000     -1.35300000      7.62300000
O      4.58700000     13.47200000     -3.93500000
H      3.83200000     13.74400000     -4.45600000
H      4.76000000     14.21500000     -3.35700000
O     10.24800000     -4.15400000    -12.12200000
H     10.89100000     -4.81100000    -11.85400000
H      9.83000000     -3.88100000    -11.30500000
O     -1.38300000     -8.80900000      1.09900000
H     -1.29400000     -7.96200000      1.53600000
H     -0.67300000     -9.34000000      1.45900000
O      4.43400000    -11.94400000     -1.73300000
H      4.78000000    -12.83600000     -1.71400000
H      5.16800000    -11.40800000     -2.03200000
O      7.90300000      8.56900000     -1.29000000
H      7.79900000      9.02800000     -0.45600000
H      7.05300000      8.66200000     -1.72200000
O      2.90000000      9.00500000      4.01500000
H      3.03700000      9.83400000      4.47300000
H      2.51600000      8.42700000      4.67400000
O     -5.07300000      5.18200000     16.17300000
H     -5.92700000      5.02600000     16.57600000
H     -5.13700000      4.76900000     15.31100000
O     -5.48300000      5.74600000      8.93900000
H     -5.46300000      5.92700000      7.99900000
H     -5.16100000      6.55200000      9.34400000
O     -8.57400000     -4.13700000     -8.86000000
H     -8.41200000     -3.60500000     -9.63900000
H     -7.87700000     -4.79200000     -8.86800000
O     -0.12800000      2.62200000      8.58100000
H      0.20700000      3.51200000      8.68300000
H     -1.06900000      2.73400000      8.44500000
O    -15.14400000     11.15700000      0.84100000
H    -15.21300000     11.37400000      1.77100000
H    -14.42100000     10.53100000      0.79400000
O      0.38000000     10.14000000     -3.59200000
H      1.03600000     10.30700000     -4.26900000
H     -0.06000000     10.98100000     -3.47200000
O      1.74200000      5.98400000     16.77900000
H      2.12300000      5.73000000     15.93900000
H      1.21300000      6.75700000     16.57900000
O      3.34200000     -5.15500000      7.70100000
H      3.65700000     -4.26200000      7.56200000
H      3.60400000     -5.36600000      8.59700000
O     -2.14800000      5.14900000    -14.38700000
H     -1.47300000      5.11600000    -15.06400000
H     -2.57500000      5.99600000    -14.51600000
O      4.42800000      0.38500000    -14.79000000
H      4.37300000      0.20400000    -13.85100000
H      5.28400000      0.79800000    -14.90400000
O    -14.08300000      0.71600000    -11.58500000
H    -13.50500000      0.02100000    -11.90000000
H    -13.87700000      1.46900000    -12.13900000
O      3.33300000     -6.53900000    -14.02900000
H      3.10000000     -5.74300000    -13.55000000
H      4.18100000     -6.33900000    -14.42600000
O      0.34800000      3.48800000     -2.68700000
H      0.15100000      2.86700000     -1.98600000
H     -0.30700000      4.17800000     -2.58800000
O      1.13100000      9.52800000     11.14200000
H      1.78400000      9.41000000     10.45200000
H      1.19300000     10.45400000     11.37400000
O     -6.07300000     11.41200000     -3.46600000
H     -5.56200000     10.65500000     -3.18100000
H     -5.49600000     12.16100000     -3.31800000
O      9.36900000     11.01100000      8.21000000
H     10.22400000     10.59500000      8.31500000
H      8.81700000     10.33200000      7.82300000
O    -11.66200000     12.13600000      3.78000000
H    -10.97000000     12.04500000      4.43500000
H    -12.47300000     11.98700000      4.26700000
O     11.80000000      4.48600000     -9.65000000
H     11.47500000      3.58700000     -9.60700000
H     12.31700000      4.59200000     -8.85100000
O     13.80400000     -6.58900000      8.24400000
H     14.74100000     -6.78100000      8.27500000
H     13.69800000     -5.82100000      8.80600000
O    -10.19500000     12.53400000     -2.20700000
H    -10.05500000     11.59300000     -2.30700000
H    -11.09400000     12.67600000     -2.50200000
O      1.83500000      4.53300000     -9.73600000
H      1.95100000      3.89600000    -10.44100000
H      1.17200000      4.14200000     -9.16700000
O      6.85700000      7.47200000    -15.25500000
H      6.60400000      6.54900000    -15.21500000
H      6.43100000      7.80300000    -16.04500000
O      1.42100000     -6.32200000     -6.68700000
H      1.39300000     -6.61500000     -5.77600000
H      0.50300000     -6.20900000     -6.93000000
O     -2.91600000     -8.74300000     16.45500000
H     -2.40900000     -8.39800000     15.71900000
H     -3.37400000     -9.50200000     16.09400000
O      5.67400000    -14.30700000     -2.27100000
H      6.05400000    -15.11400000     -2.61800000
H      6.01000000    -14.25000000     -1.37600000
O      0.23000000      2.20300000      5.73200000
H      0.35600000      2.42300000      6.65400000
H      0.46400000      3.00200000      5.26000000
O      9.06000000    -13.11000000     -2.22600000
H      9.06400000    -12.26000000     -2.66600000
H      8.70500000    -12.92700000     -1.35600000
O     13.55000000     10.71300000      0.86000000
H     12.68400000     11.09400000      0.71100000
H     13.43100000      9.77700000      0.70000000
O      7.13800000      6.58400000      1.35900000
H      6.41000000      6.63800000      0.74000000
H      7.79600000      6.05300000      0.90900000
O    -11.24800000     -1.53200000      2.77000000
H    -10.57800000     -0.87700000      2.97000000
H    -11.30900000     -2.06100000      3.56600000
O      6.22800000     -8.08500000     10.89200000
H      6.98700000     -7.71700000     11.34400000
H      5.52500000     -8.05500000     11.54200000
O     -1.00300000      6.19700000     -9.96700000
H     -0.37200000      5.68400000    -10.47200000
H     -0.61800000      7.07300000     -9.92200000
O     -5.48000000     -2.45000000     -7.72400000
H     -4.90800000     -1.98900000     -8.33800000
H     -5.75100000     -3.23900000     -8.19600000
O     -3.16300000      1.43000000    -10.12900000
H     -2.51900000      1.15700000     -9.47600000
H     -3.32800000      2.35200000     -9.93300000
O      6.84900000     12.66900000    -10.61900000
H      6.37200000     11.84100000    -10.56200000
H      7.43800000     12.55500000    -11.36500000
O     13.64700000     10.93800000     -6.37700000
H     13.21400000     10.78200000     -5.53800000
H     13.27800000     10.27800000     -6.96400000
O     12.37300000     -8.12400000     -9.19300000
H     12.67500000     -8.97200000     -9.51700000
H     13.08600000     -7.81300000     -8.63500000
O    -13.90200000     -1.13300000      1.58700000
H    -14.28700000     -1.33100000      2.44100000
H    -12.96100000     -1.07900000      1.75400000
O     -3.87300000      7.65300000      0.33400000
H     -2.97300000      7.37400000      0.50300000
H     -4.14900000      7.12800000     -0.41700000
O     12.95500000     -1.39200000     -0.75100000
H     12.99000000     -0.45600000     -0.95000000
H     13.05700000     -1.43900000      0.19900000
O     -9.58200000    -11.64300000      4.78600000
H    -10.28700000    -11.90300000      4.19300000
H     -9.59500000    -10.68600000      4.76900000
O     -6.43100000     -1.83900000     15.17600000
H     -7.15100000     -1.80400000     14.54700000
H     -6.37800000     -0.95100000     15.53100000
O      9.64600000      5.61500000      0.06700000
H     10.49200000      5.32100000      0.40400000
H      9.24300000      4.82400000     -0.29200000
O      1.46500000    -16.87300000     -2.56500000
H      2.05300000    -16.15200000     -2.79000000
H      1.57200000    -16.98400000     -1.62000000
O     -5.58300000     13.40600000     10.27500000
H     -6.24300000     12.72500000     10.40500000
H     -4.83100000     13.11100000     10.78900000
O      8.33600000    -11.35400000     -5.73400000
H      7.73000000    -11.40500000     -6.47300000
H      9.06700000    -10.82800000     -6.05800000
O     -5.76200000     -9.97800000    -13.55300000
H     -5.05100000     -9.91300000    -12.91500000
H     -5.69800000    -10.87000000    -13.89400000
O    -11.01200000      6.65800000      3.14500000
H    -11.20200000      5.85700000      3.63400000
H    -11.87300000      7.02700000      2.94800000
O      9.88800000     -0.57800000     -6.73100000
H      9.20400000     -0.56600000     -7.40000000
H      9.85100000     -1.46300000     -6.36700000
O      4.70900000     -2.13000000    -10.63300000
H      5.62700000     -2.36200000    -10.77200000
H      4.49500000     -2.50000000     -9.77700000
O      7.10300000      0.72100000    -13.83600000
H      7.50900000      0.01100000    -13.33800000
H      7.84000000      1.19200000    -14.22600000
O     -3.21700000     10.86400000      6.91100000
H     -2.96400000     10.98400000      5.99600000
H     -3.88300000     11.53300000      7.06600000
O      4.97700000      0.26600000     15.23500000
H      4.18800000      0.47200000     14.73300000
H      5.24700000     -0.59400000     14.91400000
O     -2.80100000      0.26200000     16.02800000
H     -2.02300000      0.10500000     16.56300000
H     -2.48800000      0.80300000     15.30300000
O     -0.10000000     -6.02700000    -16.25100000
H     -0.78900000     -6.52600000    -16.69000000
H      0.66600000     -6.13000000    -16.81500000
O      5.44500000    -11.18300000     11.34100000
H      5.12000000    -11.95800000     10.88300000
H      5.55000000    -10.52600000     10.65300000
O     -7.77500000     15.13300000      6.65000000
H     -7.94000000     14.24600000      6.97000000
H     -7.19000000     15.01300000      5.90200000
O      2.71500000      9.09300000      7.17000000
H      2.64500000      9.96900000      6.78900000
H      2.82300000      9.24800000      8.10800000
O     -7.37600000     -5.78700000    -11.90600000
H     -7.06700000     -6.59700000    -12.31200000
H     -6.64900000     -5.50500000    -11.35000000
O     10.01400000      1.17400000      3.37500000
H      9.19000000      1.64500000      3.24500000
H     10.61400000      1.56100000      2.73700000
O     -4.70300000     13.39000000      2.19500000
H     -4.68300000     14.34200000      2.29100000
H     -5.28200000     13.23700000      1.44800000
