# Supplementary material for: Integrated Multiscale Multilevel Approach to Open Shell Molecular Systems
Source: J Chem Theory Comput. 2023 Feb 13;19(5):1446–56. doi: 10.1021/acs.jctc.2c00805 (PMC10018740; doi:10.1021/acs.jctc.2c00805)
Supplement: Supplementary file 2 — ct2c00805_si_002.zip [file ct2c00805_si_002.zip › structures/PROXYL/frame124.xyz]

2549

C     -1.61300000      0.21100000     -1.19900000
H     -1.95100000      0.24000000     -2.23500000
H     -2.37600000      0.79000000     -0.67900000
C     -0.22300000      0.94600000     -0.94000000
C      0.72900000      0.90700000     -2.14500000
H      0.80000000     -0.09500000     -2.56800000
H      1.73300000      1.25300000     -1.90300000
H      0.37800000      1.56700000     -2.93800000
C     -0.23500000      2.49200000     -0.56800000
H     -0.77600000      2.52400000      0.37800000
H      0.76300000      2.85600000     -0.32400000
H     -0.65600000      3.11600000     -1.35600000
N      0.36300000      0.02400000      0.16100000
O      1.44500000      0.35600000      0.76500000
C     -0.45600000     -1.16600000      0.60400000
C      0.36500000     -2.51400000      0.48200000
H      0.83800000     -2.53100000     -0.49900000
H      1.12800000     -2.51900000      1.26100000
H     -0.28300000     -3.38800000      0.54500000
C     -1.04900000     -0.93400000      1.93900000
H     -1.75600000     -1.73600000      2.15000000
H     -1.44300000      0.07700000      1.83200000
H     -0.25300000     -0.79800000      2.67100000
C     -1.51900000     -1.20500000     -0.53400000
H     -1.36100000     -2.01600000     -1.24600000
H     -2.53100000     -1.34800000     -0.15500000
O     12.27800000     11.83700000      1.77900000
H     12.44700000     11.83300000      0.83700000
H     12.36100000     12.75600000      2.03300000
O    -17.73400000     -0.65500000      1.88200000
H    -17.11600000     -1.22400000      2.34200000
H    -17.18200000     -0.09600000      1.33400000
O      3.65300000     -0.63200000     10.12500000
H      3.36000000     -1.52400000     10.31600000
H      3.12400000     -0.07900000     10.69900000
O     12.78900000     -0.11500000      4.28000000
H     12.57100000     -1.01700000      4.51400000
H     12.18900000      0.09900000      3.56600000
O     -6.45500000      8.89000000     -6.61000000
H     -6.28200000      9.47700000     -5.87400000
H     -6.16000000      8.03200000     -6.30700000
O    -12.52000000     11.88800000     -1.79800000
H    -12.48800000     12.27500000     -2.67300000
H    -11.60300000     11.72800000     -1.57400000
O     10.55600000      6.20000000      1.80900000
H     11.43600000      6.44600000      2.09400000
H     10.20600000      6.99300000      1.40100000
O      5.07300000      1.44300000     -1.22000000
H      5.73000000      1.79900000     -0.62200000
H      5.16500000      1.96500000     -2.01700000
O    -12.07900000      0.03800000    -13.76300000
H    -12.72700000     -0.63800000    -13.56400000
H    -11.97100000      0.51500000    -12.94000000
O     -6.01900000     -4.12900000     -0.60800000
H     -5.68100000     -3.97400000     -1.49000000
H     -5.48800000     -4.85100000     -0.27200000
O     -3.52000000      7.07100000     -5.55000000
H     -2.93800000      7.27100000     -4.81700000
H     -3.60200000      7.89900000     -6.02300000
O      0.95200000    -15.40900000     -1.02200000
H      0.41600000    -16.10700000     -1.40000000
H      0.68200000    -15.36900000     -0.10500000
O      5.40900000    -11.36000000     -1.26400000
H      4.74900000    -10.86700000     -1.75100000
H      5.21400000    -11.17600000     -0.34500000
O     -0.69100000     -6.68400000     -2.84800000
H     -0.22000000     -7.21500000     -3.49000000
H     -0.06700000     -6.00400000     -2.59500000
O     -9.26200000     -1.39200000      7.18500000
H     -9.85700000     -1.77700000      6.54200000
H     -9.30100000     -1.98700000      7.93400000
O    -11.81300000      2.22500000     10.08500000
H    -12.33200000      1.47900000      9.78400000
H    -11.58300000      2.69500000      9.28300000
O     10.49900000    -10.67500000      7.78300000
H      9.79700000    -10.15900000      7.38600000
H     11.16200000    -10.74500000      7.09600000
O    -14.08400000      1.66600000     -2.78700000
H    -13.17400000      1.48600000     -3.02300000
H    -14.57300000      0.91800000     -3.12900000
O      1.88200000    -11.05700000      7.56800000
H      2.10600000    -11.90400000      7.18200000
H      2.72100000    -10.69700000      7.85600000
O      9.81500000     -5.39800000     14.34700000
H      9.42400000     -4.52700000     14.40800000
H     10.20100000     -5.42600000     13.47100000
O      3.38000000    -15.85000000      6.78200000
H      3.05500000    -16.05600000      7.65900000
H      3.33400000    -16.68100000      6.30800000
O    -10.49100000    -11.38400000     -6.23200000
H    -11.25300000    -10.81300000     -6.13400000
H    -10.68000000    -11.90400000     -7.01300000
O      7.47800000     -6.61900000     11.72000000
H      7.02700000     -6.77000000     10.88900000
H      8.39200000     -6.83900000     11.54000000
O      0.48200000     -8.20200000     -8.16000000
H      0.32800000     -7.26900000     -8.01300000
H      0.31600000     -8.32900000     -9.09400000
O     -2.47500000    -12.78400000     -0.16200000
H     -2.33100000    -12.34700000     -1.00100000
H     -3.04900000    -13.52100000     -0.37200000
O     -5.02200000     12.91000000    -10.49100000
H     -5.30000000     13.28000000    -11.32900000
H     -4.26100000     12.37100000    -10.70800000
O     -4.88800000    -13.62100000     -5.47400000
H     -5.34800000    -14.22200000     -4.88800000
H     -5.44400000    -12.84300000     -5.50400000
O      4.47000000    -13.90400000     -0.59900000
H      3.67900000    -13.43700000     -0.33100000
H      4.96400000    -13.26500000     -1.11200000
O      7.27400000     -7.69800000     -0.48300000
H      7.41900000     -8.36000000      0.19300000
H      6.91400000     -8.18700000     -1.22300000
O      5.09600000     -7.46700000    -11.26100000
H      4.90800000     -6.79000000    -10.61000000
H      4.26500000     -7.59900000    -11.71700000
O    -14.74100000      3.85800000     -8.74400000
H    -14.29500000      4.02600000     -7.91400000
H    -14.24200000      3.14600000     -9.14400000
O     -7.08500000    -11.17300000    -10.73500000
H     -6.13700000    -11.04800000    -10.76600000
H     -7.42700000    -10.33500000    -10.42200000
O      6.71300000    -12.10900000      9.06000000
H      6.73300000    -13.05800000      8.93700000
H      6.59900000    -11.75600000      8.17700000
O     14.87600000      1.12100000     -5.40700000
H     14.56200000      0.50600000     -4.74400000
H     15.56800000      1.61500000     -4.96700000
O     -1.00800000      5.20300000     10.01400000
H     -0.39100000      5.60300000      9.40200000
H     -1.15600000      5.87600000     10.67900000
O    -10.07400000    -10.04600000      5.82500000
H    -10.87600000     -9.72600000      5.41000000
H     -9.36700000     -9.62500000      5.33600000
O      5.08600000     -5.96200000      6.89000000
H      5.62400000     -5.22700000      6.59600000
H      4.63800000     -6.26200000      6.10000000
O      3.89900000     -5.12100000      9.24700000
H      4.31200000     -5.21000000      8.38900000
H      3.01400000     -4.81000000      9.05600000
O     -6.23000000      7.27300000     15.26500000
H     -6.34500000      6.34000000     15.44600000
H     -5.29000000      7.37500000     15.11700000
O     -9.23100000     -1.66600000     15.33700000
H    -10.13400000     -1.34800000     15.32600000
H     -9.25100000     -2.46500000     14.81100000
O     -2.96800000    -11.64200000     12.15100000
H     -2.23700000    -11.03700000     12.02600000
H     -2.65600000    -12.47200000     11.78900000
O     -4.63400000     -9.86900000     -1.94200000
H     -4.09100000    -10.65700000     -1.97600000
H     -4.01400000     -9.14700000     -2.03800000
O    -13.37400000     -0.70000000    -11.38500000
H    -13.96100000     -0.81600000    -12.13200000
H    -13.53500000     -1.46400000    -10.83200000
O      5.69600000      0.59800000     12.11600000
H      5.22100000      0.46500000     11.29600000
H      6.34100000     -0.10900000     12.13700000
O      3.42100000     -8.48200000      5.74500000
H      3.79600000     -8.84500000      6.54700000
H      2.68700000     -7.94500000      6.04500000
O      2.43700000     -4.18600000     16.38100000
H      3.09000000     -3.49300000     16.28000000
H      2.92900000     -4.99800000     16.26800000
O     -4.16700000      3.57700000      4.59800000
H     -4.25400000      2.77100000      4.08800000
H     -5.01600000      4.01100000      4.50600000
O      8.02400000     -1.36400000     13.09400000
H      8.29200000     -2.03700000     12.46900000
H      8.14300000     -1.77300000     13.95200000
O     11.72100000     -6.38200000      4.22800000
H     12.48000000     -6.92300000      4.00900000
H     12.03900000     -5.78800000      4.90800000
O      0.56000000     -6.29100000      0.72600000
H      0.96300000     -5.69400000      1.35700000
H      0.68700000     -5.86400000     -0.12100000
O      1.85000000      9.75800000      7.95900000
H      2.25100000     10.02700000      7.13300000
H      1.39800000     10.54200000      8.27200000
O     -4.40600000     17.54400000      3.79600000
H     -5.31500000     17.44300000      4.07600000
H     -4.30300000     16.91500000      3.08200000
O      1.16400000      7.83400000      2.27200000
H      0.79500000      7.01700000      1.93700000
H      2.10800000      7.67600000      2.30200000
O     -7.52900000      2.25200000     14.01600000
H     -6.68900000      1.93800000     14.35000000
H     -7.95900000      1.46900000     13.67300000
O    -15.05700000     -1.12200000     -7.69800000
H    -14.30500000     -1.14500000     -7.10500000
H    -14.76700000     -1.60800000     -8.47000000
O      6.58300000      9.45800000     -8.67700000
H      6.35500000     10.37200000     -8.84700000
H      6.89900000      9.12900000     -9.51800000
O      7.65700000     -8.60100000    -10.73300000
H      7.70200000     -9.33400000    -11.34700000
H      6.80900000     -8.19200000    -10.91100000
O      7.47200000     10.47100000     12.17800000
H      8.32300000     10.33900000     12.59500000
H      7.08100000      9.59800000     12.15200000
O     16.75800000     -0.45800000     -3.64900000
H     17.08200000      0.38300000     -3.97000000
H     16.32100000     -0.85100000     -4.40500000
O     17.49400000      5.52200000     -2.02200000
H     16.83800000      5.34600000     -2.69600000
H     17.16000000      6.28800000     -1.55600000
O     -5.65000000      9.04000000     -9.81100000
H     -5.87700000      9.88000000     -9.41000000
H     -6.06300000      9.06800000    -10.67400000
O     -7.18800000    -13.43800000      9.27700000
H     -7.39000000    -13.80000000     10.14000000
H     -7.46600000    -14.11600000      8.66200000
O      0.89500000     17.48700000     -4.28600000
H      1.11000000     17.46700000     -5.21900000
H      0.20800000     16.82900000     -4.18500000
O      3.87700000     -0.70300000      0.02300000
H      4.10000000      0.12200000     -0.40800000
H      2.96900000     -0.58800000      0.30400000
O     15.57900000     -2.08500000      4.49100000
H     14.69600000     -1.93700000      4.15200000
H     15.46800000     -2.12100000      5.44100000
O      2.35400000      5.25200000    -12.20100000
H      2.31300000      6.20800000    -12.22900000
H      2.10200000      4.97700000    -13.08300000
O     -7.07000000    -12.62200000     -2.92300000
H     -6.61300000    -12.01100000     -3.50000000
H     -7.87700000    -12.83700000     -3.39100000
O     12.19800000    -11.12000000      3.24800000
H     12.58800000    -10.89700000      4.09300000
H     11.26300000    -10.95500000      3.36500000
O      0.07600000     -3.55700000     13.40300000
H     -0.22100000     -2.88500000     12.78900000
H     -0.69000000     -3.73900000     13.94700000
O     -7.79900000      7.63900000      2.62200000
H     -8.71100000      7.36800000      2.73300000
H     -7.73700000      8.46900000      3.09500000
O     15.36100000      4.83700000     -3.41400000
H     15.17100000      4.87000000     -4.35200000
H     14.50000000      4.80300000     -2.99600000
O     16.75700000      2.84500000     -0.70800000
H     15.95600000      3.18300000     -1.10800000
H     17.46000000      3.16400000     -1.27300000
O     -2.50200000    -14.66600000      7.30200000
H     -1.71200000    -14.25300000      7.65100000
H     -3.06900000    -14.78200000      8.06400000
O      8.47700000      9.16000000      2.50800000
H      7.97100000      8.45600000      2.10300000
H      9.17800000      8.71100000      2.98000000
O     -0.28100000     11.38300000      4.59900000
H     -0.80000000     11.88300000      3.97000000
H      0.05600000     12.04000000      5.20800000
O     -0.06600000    -15.81400000     -5.60700000
H      0.00400000    -16.75000000     -5.79700000
H     -1.00800000    -15.65000000     -5.55200000
O     16.18200000      3.16400000     -7.96300000
H     15.90600000      3.31600000     -7.05900000
H     16.91900000      2.55800000     -7.89000000
O     -3.06900000     11.47000000      2.57200000
H     -3.75400000     11.25900000      1.93800000
H     -2.62700000     12.23300000      2.20100000
O      6.71700000      9.12200000      5.73800000
H      6.04700000      8.65500000      5.23800000
H      6.25900000      9.88000000      6.10100000
O     -9.10500000     -6.76300000     -7.73600000
H    -10.04800000     -6.70800000     -7.58600000
H     -8.71700000     -6.64200000     -6.86900000
O      5.83500000    -11.57400000     -6.10600000
H      5.31900000    -11.78900000     -5.32800000
H      6.72200000    -11.86400000     -5.89200000
O     -8.15300000     13.28800000      6.19700000
H     -8.55900000     12.46500000      5.92400000
H     -8.22700000     13.28700000      7.15100000
O     13.18400000     -2.55400000     -6.80500000
H     12.54200000     -1.88900000     -6.55700000
H     12.68900000     -3.37300000     -6.81500000
O    -15.24500000     -1.37800000     -1.25700000
H    -15.54700000     -0.67300000     -0.68500000
H    -15.08400000     -0.95100000     -2.09900000
O     -4.59200000      0.46500000     14.08500000
H     -4.25800000     -0.29500000     14.56200000
H     -4.85600000      1.08000000     14.77000000
O     -8.56200000     -1.33200000    -11.20600000
H     -9.09600000     -1.25900000    -11.99600000
H     -7.66500000     -1.18900000    -11.50800000
O      3.76100000     13.41500000      6.27200000
H      3.49600000     12.51100000      6.10300000
H      4.70700000     13.36600000      6.40500000
O     -2.20300000      0.81900000     -5.36200000
H     -1.57800000      1.42000000     -4.95800000
H     -3.01500000      1.32200000     -5.42300000
O     -1.77500000      5.45500000    -14.80400000
H     -1.82900000      4.51000000    -14.66200000
H     -1.24800000      5.54800000    -15.59800000
O    -10.58600000     -0.22900000     -9.47000000
H    -11.27200000     -0.77100000     -9.85900000
H     -9.80200000     -0.77800000     -9.49800000
O     -0.43600000      9.48300000     10.55200000
H     -1.00800000      9.58700000      9.79200000
H     -1.00300000      9.11700000     11.23100000
O     11.18400000     -6.00600000      1.42100000
H     11.65600000     -5.99500000      2.25400000
H     11.05400000     -6.93500000      1.23100000
O     11.42300000     -4.66900000     -6.47600000
H     10.57700000     -4.38700000     -6.12700000
H     11.76100000     -5.28000000     -5.82100000
O     10.19000000      3.86500000      8.73700000
H     10.59400000      3.85000000      7.87000000
H     10.83800000      4.29400000      9.29600000
O     -6.89400000     -0.19000000      6.26900000
H     -7.14900000      0.67000000      5.93700000
H     -7.72200000     -0.61800000      6.48600000
O      4.73000000     16.05800000     -3.73200000
H      4.32900000     15.30400000     -3.30100000
H      4.57300000     16.78800000     -3.13200000
O      7.53400000     -2.86400000      3.22300000
H      7.02400000     -3.60800000      3.54100000
H      7.57500000     -2.98900000      2.27500000
O      0.55100000     -9.81300000      5.45600000
H      0.13800000     -9.16700000      6.02900000
H      1.19800000    -10.24700000      6.01200000
O     -4.02500000     12.86400000      7.57400000
H     -4.78400000     12.55200000      8.06700000
H     -4.37500000     13.08800000      6.71200000
O      3.70000000    -16.11700000      0.87100000
H      3.14400000    -16.80400000      0.50500000
H      3.86200000    -15.52300000      0.13800000
O      8.09700000      3.00100000     -0.03900000
H      8.96400000      3.18900000      0.32100000
H      7.79600000      2.23500000      0.44900000
O      1.03000000     10.19200000      0.92200000
H      1.30800000      9.89200000      0.05700000
H      0.96900000      9.39200000      1.44400000
O      6.05800000     -9.08000000     -7.09300000
H      7.01300000     -9.09900000     -7.14400000
H      5.82200000     -9.91800000     -6.69600000
O     -3.25300000    -12.76800000      4.01100000
H     -2.96900000    -13.66200000      4.20100000
H     -2.77800000    -12.22700000      4.64200000
O     -4.23600000     -6.40700000    -15.06900000
H     -5.15900000     -6.65800000    -15.10000000
H     -4.08000000     -6.18000000    -14.15300000
O     -7.33800000     -1.58000000     10.30100000
H     -6.97100000     -1.49700000     11.18100000
H     -8.20700000     -1.95600000     10.43800000
O      0.57500000    -14.90800000      3.02200000
H     -0.14300000    -15.06500000      2.40900000
H      0.35400000    -14.07700000      3.44200000
O      8.02300000     12.04400000     -2.26800000
H      7.34900000     12.40400000     -1.69200000
H      8.84800000     12.23700000     -1.82300000
O      4.78500000    -10.08200000      1.00300000
H      4.76600000     -9.26900000      0.49800000
H      4.07600000     -9.98600000      1.63800000
O     10.48000000     -7.79700000    -10.60300000
H      9.63900000     -8.20300000    -10.81700000
H     10.82400000     -7.50200000    -11.44600000
O      3.98100000     -7.07900000      3.58700000
H      3.76100000     -7.58900000      4.36700000
H      3.58400000     -7.56500000      2.86400000
O      8.83800000      1.44100000     -2.37000000
H      8.66600000      2.17500000     -1.77900000
H      8.05200000      1.38300000     -2.91400000
O     -6.02000000    -13.19000000     -9.23000000
H     -5.83800000    -13.31600000    -10.16200000
H     -6.66100000    -12.48000000     -9.20600000
O      1.71600000     17.21800000      5.20400000
H      1.98700000     16.60500000      4.52000000
H      1.88000000     16.75200000      6.02300000
O     -5.30700000     -3.59100000     15.08400000
H     -5.87600000     -3.54600000     15.85200000
H     -5.48300000     -4.45200000     14.70500000
O     -4.58800000     -9.25100000     -7.88100000
H     -4.48200000     -9.60700000     -8.76300000
H     -4.94000000     -8.37100000     -8.01900000
O     -4.90400000    -14.87000000      5.95100000
H     -4.22000000    -15.01300000      6.60500000
H     -4.73100000    -13.99200000      5.61200000
O      7.74200000      3.31500000     10.91700000
H      8.13100000      3.31900000     10.04300000
H      6.79900000      3.37000000     10.76000000
O      3.60000000      8.87900000     -3.75300000
H      3.58600000      9.75900000     -3.37900000
H      3.82800000      9.01300000     -4.67300000
O      6.95500000     -3.98500000     -2.91500000
H      7.86200000     -4.09900000     -2.63000000
H      6.48900000     -3.71000000     -2.12500000
O      0.10400000      9.92400000     14.55200000
H      0.80300000     10.01200000     15.20100000
H     -0.68200000     10.23200000     15.00400000
O     -5.13100000     -6.70900000     -8.54600000
H     -4.29600000     -6.42200000     -8.17600000
H     -5.79200000     -6.25800000     -8.02200000
O      3.13700000    -14.22800000      2.64500000
H      2.26600000    -14.57700000      2.83500000
H      3.58300000    -14.93600000      2.18000000
O     10.31800000      3.45900000      1.09400000
H     11.15800000      3.11100000      1.39200000
H     10.32600000      4.37500000      1.37400000
O     -1.88400000     -4.75400000    -16.74700000
H     -2.49000000     -5.49200000    -16.80500000
H     -1.95200000     -4.32100000    -17.59800000
O     11.74400000      2.63200000     11.29000000
H     12.06000000      2.51600000     10.39400000
H     11.10400000      1.93000000     11.41200000
O    -16.29000000      0.93300000      0.28700000
H    -15.42500000      1.33800000      0.35400000
H    -16.82200000      1.58000000     -0.17600000
O     13.86700000     -3.41400000      1.37100000
H     14.74900000     -3.77000000      1.48200000
H     13.73800000     -2.84900000      2.13200000
O     -5.61000000      3.80000000    -12.63200000
H     -5.44300000      4.71800000    -12.41800000
H     -4.80500000      3.50400000    -13.05700000
O      4.73400000      0.78900000     -9.55600000
H      4.72400000      0.70400000     -8.60200000
H      4.56700000      1.71800000     -9.71600000
O      1.42000000     -5.97100000     14.15600000
H      0.51500000     -5.75800000     13.92700000
H      1.80200000     -5.13600000     14.42500000
O    -11.48400000      8.50000000     -4.29600000
H    -12.35800000      8.71700000     -4.62300000
H    -10.93500000      9.23100000     -4.57800000
O     -2.04300000     11.88000000      9.08100000
H     -2.66100000     12.26900000      8.46300000
H     -2.35500000     10.98200000      9.19800000
O     -7.49200000     -4.53700000      3.41500000
H     -7.23400000     -5.20000000      2.77400000
H     -6.97200000     -4.74000000      4.19200000
O    -14.19800000     -7.38100000      8.00200000
H    -13.48600000     -7.38800000      7.36200000
H    -13.78200000     -7.11200000      8.82100000
O     -9.37400000    -12.83600000     -4.16500000
H    -10.04600000    -13.46700000     -4.42400000
H     -9.35800000    -12.19700000     -4.87800000
O     11.45200000     -8.63600000      0.79200000
H     11.40300000     -9.24200000      1.53100000
H     11.60200000     -9.19800000      0.03100000
O     -3.90100000      2.99100000     -6.78500000
H     -4.83700000      3.11700000     -6.94100000
H     -3.58400000      2.54900000     -7.57300000
O     12.76900000      4.45300000     -2.64800000
H     12.22200000      3.73400000     -2.96500000
H     12.63300000      4.45800000     -1.70100000
O      3.95200000     -5.62200000      0.63600000
H      3.63000000     -6.52000000      0.71500000
H      4.09300000     -5.50100000     -0.30400000
O     -3.80200000     -1.13600000     -4.05000000
H     -3.02900000     -0.85300000     -4.53700000
H     -4.14700000     -0.33300000     -3.66000000
O     12.11100000     -1.24100000     11.80100000
H     12.49200000     -0.41600000     11.49900000
H     12.52300000     -1.39900000     12.65000000
O      6.37500000      8.62200000      8.91400000
H      6.32700000      8.93300000      8.01000000
H      5.49400000      8.75700000      9.26100000
O     -0.22000000    -11.94600000      3.28900000
H     -1.02700000    -11.73300000      2.82000000
H     -0.31500000    -11.51200000      4.13700000
O      0.16500000     -6.20500000     10.51400000
H     -0.50700000     -6.15000000     11.19300000
H     -0.27300000     -5.90500000      9.71800000
O      1.93000000     11.91500000     -5.15100000
H      1.87500000     11.00600000     -5.44700000
H      2.61700000     12.30200000     -5.69300000
O      3.10500000      5.24000000     -2.22400000
H      3.86500000      5.01700000     -1.68600000
H      3.47400000      5.46000000     -3.07900000
O     -7.45200000    -15.13500000     -1.81000000
H     -8.31000000    -14.97500000     -1.41700000
H     -7.16400000    -14.27500000     -2.11600000
O     -5.27600000      8.14200000      8.47300000
H     -5.09000000      7.96800000      7.55000000
H     -5.16500000      7.29400000      8.90300000
O      2.11900000     -2.25100000      4.30200000
H      2.90800000     -2.18600000      3.76400000
H      2.11200000     -3.15800000      4.60800000
O      9.09400000      6.78000000     -0.60600000
H      9.68600000      7.18900000     -1.23800000
H      9.39000000      5.87100000     -0.55500000
O     13.51600000      8.48400000      7.81200000
H     12.79300000      8.52000000      8.43800000
H     13.32100000      9.17600000      7.18000000
O     -4.33700000      4.76800000      1.58500000
H     -3.76700000      5.47900000      1.87900000
H     -5.22200000      5.07400000      1.78000000
O      2.85400000     -9.03800000     -8.49300000
H      1.96000000     -8.93400000     -8.16600000
H      3.07200000     -8.18400000     -8.86700000
O      6.18800000     -3.74800000    -13.88900000
H      5.23200000     -3.77200000    -13.91600000
H      6.45900000     -4.00200000    -14.77100000
O    -10.62400000      3.48800000     -0.56600000
H    -10.20600000      3.86900000     -1.33800000
H    -10.23800000      3.95800000      0.17300000
O    -13.48700000      1.55000000     -9.82600000
H    -13.50900000      0.63100000    -10.09200000
H    -12.79200000      1.59200000     -9.16900000
O      0.12800000      5.73600000     -2.86400000
H      1.06300000      5.71400000     -2.66300000
H     -0.30000000      5.78100000     -2.00900000
O     13.04400000     10.08500000     -2.80600000
H     12.67900000     10.81600000     -3.30400000
H     13.06900000      9.35800000     -3.42900000
O      6.46900000     12.67600000      5.83200000
H      6.86000000     12.42700000      4.99500000
H      7.21500000     12.89400000      6.39000000
O      6.92100000     -7.30500000      8.47400000
H      6.17100000     -6.82300000      8.12700000
H      7.22400000     -7.83900000      7.74000000
O     -1.26400000    -15.35900000      0.84500000
H     -1.35800000    -15.58500000     -0.08000000
H     -2.16300000    -15.25800000      1.16000000
O     -1.04800000     15.59600000     -3.95800000
H     -1.99500000     15.47900000     -4.03300000
H     -0.67700000     14.79600000     -4.33000000
O    -13.02400000     -8.97900000      1.68100000
H    -12.54600000     -9.05100000      2.50800000
H    -12.35100000     -9.07800000      1.00700000
O      2.91400000      2.93000000     18.26500000
H      3.05600000      2.13300000     18.77500000
H      2.83900000      2.62500000     17.36000000
O     10.04100000     -0.86500000     -8.42300000
H     10.60900000     -0.53600000     -7.72700000
H     10.48400000     -1.65000000     -8.74400000
O    -12.23900000     -4.78600000     10.77000000
H    -12.69300000     -5.62300000     10.86500000
H    -12.31900000     -4.57400000      9.84000000
O      9.23400000     -8.40000000      3.99500000
H      8.79400000     -7.95200000      3.27300000
H     10.14900000     -8.13000000      3.92300000
O     13.65500000      6.40200000     -8.87500000
H     14.13800000      7.21200000     -8.71400000
H     13.64000000      6.31700000     -9.82800000
O      6.98900000    -14.69100000      8.49000000
H      7.52100000    -15.43800000      8.21600000
H      6.45900000    -14.48000000      7.72200000
O    -10.88400000      6.83900000      1.53300000
H    -10.76800000      7.78900000      1.53000000
H    -11.77200000      6.70700000      1.86400000
O      6.69700000      6.85100000     -7.34100000
H      6.52500000      7.75400000     -7.60800000
H      7.43800000      6.57800000     -7.88300000
O      5.19400000     -2.87600000     -0.77100000
H      4.75900000     -2.04900000     -0.56400000
H      6.03800000     -2.82100000     -0.32400000
O     -1.16400000     11.39300000     -0.10700000
H     -1.07600000     12.31600000     -0.34200000
H     -0.29100000     11.13700000      0.19100000
O      6.82700000      7.09900000     12.51200000
H      6.93600000      7.11900000     13.46300000
H      6.08300000      7.67700000     12.34400000
O     10.99800000    -14.06800000      0.90800000
H     11.13500000    -14.92500000      1.31400000
H     10.04700000    -13.98200000      0.84700000
O     15.16000000      0.12400000     -1.33600000
H     15.67600000      0.08500000     -2.14100000
H     15.80900000      0.23100000     -0.64000000
O      7.73700000     11.95400000      3.35900000
H      7.77300000     11.01800000      3.16200000
H      8.55600000     12.30300000      3.00900000
O      8.23200000    -11.96300000     -1.73600000
H      7.30000000    -11.84700000     -1.55100000
H      8.45200000    -12.80600000     -1.33800000
O     16.67400000     -1.32300000      2.26800000
H     16.38800000     -1.49200000      3.16500000
H     16.76400000     -0.37100000      2.22000000
O      4.31400000      6.44000000     -4.23400000
H      5.23200000      6.36600000     -3.97300000
H      4.06000000      7.32300000     -3.96800000
O     11.72800000     -6.97300000     -8.54300000
H     11.14900000     -7.13400000     -9.28800000
H     11.13500000     -6.82100000     -7.80700000
O     -3.23900000     -6.46100000     -6.58400000
H     -2.82400000     -7.32300000     -6.54300000
H     -2.52100000     -5.84300000     -6.45000000
O      8.98600000      7.93300000      5.09700000
H      9.51800000      7.96500000      5.89300000
H      8.24800000      8.51400000      5.27900000
O      9.59700000     -7.03800000      9.26900000
H     10.18000000     -7.20600000      8.52800000
H      8.72800000     -7.28000000      8.95000000
O     -3.07800000      1.96500000     -9.29800000
H     -2.61400000      1.24700000     -9.73000000
H     -2.90200000      2.72800000     -9.84700000
O    -10.53200000     11.71500000     -7.35800000
H     -9.99600000     11.60800000     -6.57200000
H    -10.01700000     11.30900000     -8.05600000
O     10.51300000      6.35400000     -5.29000000
H     10.92900000      5.49400000     -5.24200000
H      9.64700000      6.18100000     -5.66100000
O      6.28800000     -6.48900000     -8.03500000
H      6.36800000     -7.40200000     -7.75800000
H      5.43800000     -6.44600000     -8.47300000
O      8.05600000      0.10600000     -6.92700000
H      8.70100000     -0.36300000     -7.45700000
H      8.20700000      1.02900000     -7.12700000
O     -9.62100000     11.08300000     10.25600000
H     -9.06300000     10.33600000     10.04100000
H     -9.63800000     11.10100000     11.21300000
O     -4.26700000    -13.15800000     -2.17600000
H     -4.32600000    -14.06100000     -1.86200000
H     -5.15800000    -12.94100000     -2.44900000
O     15.70200000     -4.59200000     -2.98500000
H     15.12700000     -5.23600000     -2.57100000
H     16.16200000     -4.17700000     -2.25500000
O      8.30400000      2.92500000     -7.18600000
H      7.46900000      3.36100000     -7.35400000
H      8.91500000      3.33400000     -7.79800000
O    -12.54600000     11.79700000     -4.66500000
H    -13.10900000     11.07600000     -4.94600000
H    -11.65600000     11.47700000     -4.81200000
O      0.94800000    -12.04200000     12.79400000
H      1.61200000    -11.43100000     12.47400000
H      0.53200000    -11.58200000     13.52300000
O    -11.76600000     -6.19600000     -7.44800000
H    -11.87800000     -7.14700000     -7.46500000
H    -11.94100000     -5.95000000     -6.54000000
O      2.69700000      1.54800000    -17.92000000
H      2.80900000      1.16200000    -17.05100000
H      1.77900000      1.38300000    -18.13900000
O     -2.03700000     -7.84800000    -14.89500000
H     -2.79000000     -7.38900000    -15.26700000
H     -1.84200000     -7.37300000    -14.08700000
O      1.11000000      5.54000000     -7.74700000
H      0.95400000      6.04400000     -6.94900000
H      1.51700000      6.16300000     -8.34900000
O      1.72300000      0.88200000     -5.82500000
H      1.34200000      1.69400000     -5.49000000
H      1.28800000      0.74300000     -6.66600000
O      5.61700000    -14.36300000      6.18400000
H      4.93100000    -14.94800000      6.50600000
H      5.23100000    -13.94000000      5.41700000
O     -5.26900000     10.25100000     -4.25500000
H     -4.41400000     10.52100000     -4.59000000
H     -5.06600000      9.70900000     -3.49200000
O     11.29900000     -7.12300000      7.12800000
H     11.95500000     -6.42800000      7.18400000
H     11.80700000     -7.92200000      6.99000000
O      4.43300000      2.48500000     -4.68000000
H      4.65800000      2.99800000     -5.45600000
H      5.02300000      2.80700000     -3.99900000
O    -14.81700000      4.87300000      7.66400000
H    -14.24300000      4.44300000      7.03000000
H    -15.30500000      4.15700000      8.06900000
O      7.42300000     -9.65800000      1.65300000
H      6.62800000    -10.13900000      1.42300000
H      8.13500000    -10.18600000      1.29300000
O    -13.74400000      7.46200000      0.76500000
H    -13.84700000      6.95900000     -0.04200000
H    -14.06400000      8.33700000      0.54400000
O     -7.51700000     12.16200000      1.79400000
H     -7.39100000     12.22800000      0.84800000
H     -8.11100000     12.88200000      2.00800000
O      2.20500000      3.03000000      1.79300000
H      1.63600000      3.05400000      2.56300000
H      2.45900000      2.11100000      1.71100000
O      2.47900000     -2.13400000     13.24600000
H      1.71600000     -2.69000000     13.40100000
H      3.05200000     -2.66200000     12.69100000
O      3.11600000    -17.59900000     -5.19900000
H      2.67700000    -17.09400000     -4.51500000
H      3.00900000    -17.07300000     -5.99100000
O     -1.17100000     -7.11700000      2.67200000
H     -1.78700000     -7.60100000      2.12100000
H     -0.48400000     -6.83200000      2.06900000
O    -12.66400000      5.39100000     -7.18800000
H    -12.52900000      6.33800000     -7.23100000
H    -12.49200000      5.08400000     -8.07800000
O      1.76100000    -13.58600000    -10.06100000
H      2.61400000    -13.31400000    -10.39900000
H      1.85500000    -14.52400000     -9.89900000
O      9.94200000     -0.41100000     -0.68500000
H      9.30700000     -0.00000000     -1.27200000
H     10.79400000     -0.15400000     -1.03600000
O      7.23900000      1.92200000     15.92800000
H      7.53600000      2.14600000     16.81000000
H      7.20600000      2.76000000     15.46600000
O      1.38600000      5.33700000      1.10300000
H      1.61300000      4.40700000      1.09900000
H      2.22800000      5.78900000      1.05700000
O      4.51100000     11.07200000     -1.41300000
H      4.83300000     11.00900000     -2.31200000
H      4.83300000     11.91800000     -1.10200000
O    -10.52100000      8.63200000      4.69500000
H    -10.62000000      9.04500000      3.83700000
H     -9.96300000      9.23500000      5.18700000
O     -6.69200000      4.98500000      0.01400000
H     -6.92900000      5.61400000     -0.66700000
H     -7.40200000      5.04500000      0.65300000
O      3.84800000      6.90100000      1.93000000
H      4.38100000      7.62000000      1.59000000
H      4.37200000      6.11600000      1.76500000
O    -16.57300000     -0.61700000      6.00100000
H    -17.19900000     -1.01500000      5.39500000
H    -17.10900000     -0.31600000      6.73500000
O     10.69700000     -3.56000000     -9.29700000
H      9.79500000     -3.87200000     -9.22900000
H     11.13800000     -3.93400000     -8.53400000
O     11.70100000      0.78700000    -11.89400000
H     11.91000000     -0.07500000    -12.25400000
H     12.14000000      1.40400000    -12.48000000
O     -3.76600000     15.47400000     -3.63600000
H     -4.68800000     15.71500000     -3.54900000
H     -3.77900000     14.52700000     -3.77700000
O      5.11100000      4.20700000      2.05700000
H      5.44700000      3.84700000      2.87800000
H      4.20700000      3.89600000      2.01100000
O    -13.28700000      2.73700000     12.27900000
H    -12.99400000      2.61500000     11.37600000
H    -12.69100000      2.20000000     12.80000000
O      6.01700000      3.74500000     -2.80100000
H      6.63800000      4.23700000     -3.33900000
H      6.06700000      4.15800000     -1.93900000
O     -1.51500000     -5.98000000      8.21400000
H     -2.20800000     -6.04500000      7.55700000
H     -1.46200000     -6.85800000      8.59200000
O     -6.49900000     15.88200000     -2.89500000
H     -6.54900000     16.83800000     -2.91200000
H     -6.93800000     15.60400000     -3.69900000
O      8.62500000     12.96400000     -6.46800000
H      8.10700000     12.26100000     -6.07700000
H      9.48500000     12.88500000     -6.05600000
O      0.16100000      6.16600000      5.63900000
H     -0.09700000      7.06600000      5.44200000
H     -0.55200000      5.63100000      5.28800000
O    -10.23300000     11.59300000      3.54800000
H     -9.49600000     12.19800000      3.46300000
H    -10.77200000     11.96800000      4.24400000
O     -9.25400000     -8.29800000    -11.61400000
H     -8.76600000     -8.28300000    -10.79000000
H     -9.85600000     -9.03600000    -11.52200000
O      1.91200000      3.51300000     -4.35000000
H      1.96900000      3.74300000     -3.42200000
H      2.78500000      3.18800000     -4.57000000
O      3.25800000     13.64800000     -2.83600000
H      3.91200000     13.31200000     -3.44800000
H      2.50700000     13.06400000     -2.94400000
O      5.03100000      3.21100000     -7.30000000
H      4.52000000      3.51700000     -8.04900000
H      4.70800000      2.32500000     -7.13500000
O      1.42600000     -6.73100000      6.69000000
H      0.47200000     -6.65300000      6.68100000
H      1.63300000     -7.04500000      7.57000000
O      3.44600000      7.45000000     16.00500000
H      2.64500000      7.40500000     16.52700000
H      3.60500000      6.54700000     15.73100000
O     14.06900000    -11.12300000      1.20200000
H     14.95000000    -10.85300000      1.46100000
H     13.56100000    -11.09300000      2.01200000
O     -3.95000000     -3.35400000      2.57200000
H     -3.69200000     -4.27500000      2.61000000
H     -4.64900000     -3.27400000      3.22200000
O    -12.50400000     -0.15800000      5.86800000
H    -12.82000000      0.20300000      5.03900000
H    -13.12600000     -0.85600000      6.07700000
O      0.90300000     -4.47300000    -16.53600000
H      0.96000000     -5.31800000    -16.98100000
H     -0.01000000     -4.41100000    -16.25500000
O     -4.05700000      3.58900000     13.69700000
H     -4.46200000      2.85800000     13.22900000
H     -4.03800000      4.30100000     13.05800000
O      3.89600000     10.05200000      9.99500000
H      3.41700000     10.77700000     10.39700000
H      3.56700000     10.01700000      9.09700000
O      2.49000000      2.23000000      5.77800000
H      2.90700000      1.87600000      4.99200000
H      1.98300000      1.49800000      6.13000000
O    -16.17500000      2.49900000      3.65200000
H    -16.18300000      3.05500000      4.43100000
H    -16.30000000      3.10500000      2.92300000
O     -1.91200000     -8.48600000      9.27100000
H     -2.77400000     -8.78900000      9.55700000
H     -1.53600000     -9.23500000      8.80900000
O     11.36000000     -6.67100000     -4.59400000
H     10.47800000     -7.02900000     -4.69500000
H     11.54000000     -6.73900000     -3.65700000
O      7.24200000      6.39500000     -3.86700000
H      7.96500000      7.02200000     -3.87900000
H      7.59900000      5.61000000     -4.28400000
O     -7.70600000      3.51200000      4.91900000
H     -7.82900000      3.46400000      5.86700000
H     -8.14100000      2.72900000      4.58200000
O     15.21800000     -5.65200000     -7.77500000
H     15.41800000     -5.11400000     -7.00900000
H     15.70200000     -6.46500000     -7.63000000
O      7.72100000     -2.47900000      0.35000000
H      7.64900000     -3.35700000     -0.02600000
H      8.64000000     -2.24000000      0.22700000
O     -4.08100000     -1.04300000      9.12500000
H     -3.73000000     -1.43000000      8.32300000
H     -4.54700000     -0.26100000      8.83000000
O      2.49100000     -8.30000000    -12.11200000
H      2.22700000     -7.38500000    -12.01300000
H      2.24300000     -8.52400000    -13.00900000
O      7.80700000     14.03100000     -8.88400000
H      8.23600000     14.88500000     -8.94200000
H      8.07400000     13.68600000     -8.03200000
O     -9.05400000     -7.76100000      8.40900000
H     -9.68100000     -8.17800000      9.00000000
H     -9.43700000     -6.90400000      8.21900000
O     12.26000000    -10.68500000     -0.82800000
H     12.69000000    -10.82600000      0.01600000
H     12.32300000    -11.53000000     -1.27300000
O     -6.11200000     11.50700000      8.67100000
H     -6.86700000     12.07500000      8.82400000
H     -6.15900000     10.85300000      9.36800000
O      6.49000000     -3.24000000      6.32800000
H      7.20100000     -3.67200000      5.85500000
H      6.86400000     -3.02800000      7.18300000
O     -1.56600000      6.45100000     15.76300000
H     -1.78100000      5.53000000     15.61000000
H     -1.09500000      6.45100000     16.59600000
O     -5.48000000      0.61300000    -15.94400000
H     -6.36400000      0.96900000    -15.84600000
H     -4.98600000      1.31400000    -16.36900000
O     -6.36400000     -7.73600000      4.54000000
H     -5.73800000     -7.60900000      5.25300000
H     -5.96500000     -7.29500000      3.79000000
O     12.88000000      9.67000000      3.27400000
H     12.34400000      9.67700000      4.06700000
H     12.51600000     10.37000000      2.73200000
O     -1.97200000    -13.94900000     -3.40400000
H     -2.76400000    -13.64800000     -2.95800000
H     -2.21300000    -14.79700000     -3.77500000
O      2.99100000      1.93000000     12.02800000
H      3.88800000      1.69400000     12.26300000
H      3.01900000      2.87800000     11.89700000
O     -2.93300000     -5.49400000     11.56500000
H     -3.10700000     -5.04200000     10.73900000
H     -3.74700000     -5.40700000     12.06200000
O     -2.76100000      8.97000000     -0.13600000
H     -2.25100000      8.32100000      0.35000000
H     -2.14600000      9.68700000     -0.29500000
O      1.45700000     -5.03000000     -1.93500000
H      1.76600000     -4.17000000     -2.21900000
H      2.21500000     -5.60500000     -2.04400000
O    -15.68400000     -5.86700000     -3.27100000
H    -15.13800000     -5.68700000     -2.50600000
H    -16.52500000     -5.45900000     -3.06600000
O     13.18800000     -2.11500000     -0.89000000
H     13.56300000     -1.24600000     -0.74800000
H     13.48500000     -2.63000000     -0.14000000
O     -1.01900000     -2.32700000      5.26100000
H     -0.27500000     -1.88400000      4.85300000
H     -0.81900000     -3.26000000      5.17600000
O     16.21000000     -4.72800000      3.97700000
H     16.01600000     -4.84900000      3.04700000
H     16.17200000     -3.78100000      4.10800000
O     -2.03600000      4.90400000     -6.45300000
H     -2.71800000      4.23800000     -6.53900000
H     -2.51100000      5.70600000     -6.23300000
O     -9.03600000      4.54100000     -9.90800000
H     -8.40400000      4.74000000     -9.21800000
H     -8.82100000      3.65000000    -10.18100000
O    -14.10200000      0.73700000      3.61100000
H    -13.86200000      1.29800000      2.87300000
H    -15.00900000      0.97100000      3.80400000
O    -14.10200000      8.38000000     -5.42800000
H    -14.47600000      8.81100000     -6.19700000
H    -14.75600000      7.72800000     -5.17700000
O    -14.62800000      3.83600000     -0.71700000
H    -14.60300000      4.64400000     -1.23000000
H    -14.42200000      3.14600000     -1.34700000
O     -6.73200000      6.87700000     12.30700000
H     -7.04200000      7.00300000     13.20400000
H     -7.49900000      6.56000000     11.83100000
O      4.10100000      6.19500000     -7.13000000
H      5.05400000      6.13200000     -7.06300000
H      3.79300000      6.13600000     -6.22600000
O      2.82600000     10.95200000      5.59500000
H      3.07900000     10.58500000      4.74800000
H      1.94900000     11.30800000      5.45000000
O     -9.81300000    -10.85400000      2.67500000
H    -10.09800000    -11.73100000      2.93200000
H     -9.34300000    -10.52100000      3.44000000
O     -2.35800000     -7.71200000     13.52100000
H     -2.81200000     -6.98200000     13.10000000
H     -2.24600000     -7.43200000     14.43000000
O     -8.19200000     10.97700000     -8.53900000
H     -7.33200000     10.70600000     -8.21900000
H     -8.08500000     11.03800000     -9.48800000
O     -5.11800000     -1.97100000    -16.60900000
H     -5.38800000     -1.08300000    -16.37400000
H     -5.48500000     -2.10900000    -17.48200000
O    -13.08600000      1.81600000      0.86100000
H    -13.32100000      2.43600000      0.17000000
H    -12.12900000      1.79900000      0.85300000
O     -6.80300000     -1.48200000     13.06900000
H     -5.95200000     -1.66700000     12.67100000
H     -6.60900000     -1.35500000     13.99800000
O      3.54500000     -4.26400000    -14.46800000
H      3.27200000     -3.41900000    -14.11100000
H      3.57100000     -4.12700000    -15.41500000
O     -4.00800000     12.79100000     -3.43600000
H     -3.54200000     11.96600000     -3.56900000
H     -4.01200000     12.91400000     -2.48700000
O    -11.58800000      5.89300000      8.97100000
H    -11.93400000      6.39800000      8.23500000
H    -12.26600000      5.95600000      9.64400000
O     -5.54500000    -16.09300000     -3.43100000
H     -5.13000000    -16.81000000     -2.95100000
H     -6.40800000    -16.00200000     -3.02600000
O     12.86800000      7.59300000     -4.25900000
H     13.59800000      7.63200000     -4.87700000
H     12.14700000      7.21600000     -4.76400000
O    -14.22500000     -2.81200000     -9.71800000
H    -13.41300000     -3.31300000     -9.63600000
H    -14.65200000     -3.17400000    -10.49500000
O    -13.27100000      6.29100000    -10.92500000
H    -13.18700000      5.34300000    -10.82300000
H    -12.91300000      6.65200000    -10.11400000
O     -9.61000000      1.77700000    -10.98500000
H     -8.74600000      1.41700000    -11.18400000
H    -10.02400000      1.11500000    -10.43100000
O     -5.59000000     14.51700000      1.98400000
H     -5.68400000     15.18800000      1.30700000
H     -6.44600000     14.09000000      2.01800000
O      7.39200000     15.74200000     -0.44000000
H      7.38000000     16.64900000     -0.13400000
H      8.28600000     15.44500000     -0.27300000
O      3.54300000      7.29500000      7.75100000
H      2.79900000      7.85900000      7.96000000
H      3.18400000      6.40800000      7.76900000
O      1.26200000      9.04400000     -5.75900000
H      0.95200000      9.23600000     -6.64400000
H      1.22400000      8.09000000     -5.69400000
O     13.37700000     -8.93900000     -2.68100000
H     13.94400000     -9.45500000     -3.25400000
H     12.87700000     -9.59000000     -2.18900000
O     -2.02200000     -8.19300000      5.25500000
H     -2.16200000     -7.25800000      5.40200000
H     -1.94600000     -8.27800000      4.30400000
O      5.06400000     16.77200000      1.09400000
H      5.69100000     16.22400000      0.62100000
H      5.02100000     16.38500000      1.96900000
O      5.01400000    -15.23300000     -7.75700000
H      5.30800000    -14.41500000     -8.15900000
H      4.07400000    -15.10800000     -7.62400000
O      1.74300000      1.77400000    -14.81600000
H      1.00900000      1.32500000    -15.23500000
H      1.90600000      2.53600000    -15.37200000
O      2.64300000     13.60700000     -0.04300000
H      2.25500000     14.41500000     -0.38100000
H      2.83700000     13.09000000     -0.82500000
O     -0.68800000     14.01800000     -0.54000000
H     -1.01700000     14.34600000     -1.37600000
H     -0.12200000     14.71700000     -0.21400000
O     -9.92800000     -2.76500000    -13.84500000
H    -10.68200000     -2.96600000    -13.29000000
H     -9.73400000     -3.58900000    -14.29200000
O     -7.14200000     -3.36400000    -12.92900000
H     -7.28500000     -4.23600000    -12.56000000
H     -8.02200000     -3.02600000    -13.09300000
O     12.75000000     -2.02200000      6.73600000
H     13.39300000     -1.31300000      6.76000000
H     12.32800000     -1.99200000      7.59400000
O     10.48600000     -3.32500000      0.88300000
H     10.87000000     -4.20100000      0.84400000
H     11.11100000     -2.81200000      1.39400000
O      7.89200000    -12.97400000    -10.69100000
H      8.42600000    -13.73200000    -10.45400000
H      7.33900000    -12.82200000     -9.92500000
O      5.25900000     11.88500000     -3.85400000
H      5.04300000     11.34100000     -4.61100000
H      6.21400000     11.95600000     -3.87400000
O     -0.88700000    -11.23000000      8.13600000
H     -1.07500000    -12.16600000      8.20900000
H      0.06000000    -11.18500000      8.00600000
O     -6.99200000      9.64800000     10.43800000
H     -6.58500000      8.88000000     10.03600000
H     -7.01000000      9.44800000     11.37400000
O      5.77000000     -4.56500000     -5.40600000
H      5.84400000     -4.33000000     -4.48100000
H      6.17000000     -3.83200000     -5.87300000
O      6.86500000    -11.58500000      6.31100000
H      6.58000000    -12.44100000      5.99100000
H      6.58400000    -10.97000000      5.63400000
O      1.81800000    -10.16500000     -0.12300000
H      1.78400000    -11.05500000      0.22700000
H      0.90100000     -9.91000000     -0.22100000
O     -9.92900000    -10.71900000     -2.31900000
H     -9.15800000    -11.27200000     -2.44500000
H    -10.62600000    -11.16800000     -2.79700000
O     -9.53500000      3.10900000     11.19300000
H    -10.37200000      3.05200000     10.73200000
H     -9.47100000      2.28400000     11.67500000
O     -2.48200000      2.90300000    -13.14200000
H     -2.38600000      3.22500000    -12.24600000
H     -1.80000000      2.23800000    -13.23200000
O     -8.49500000     -4.26400000      8.59100000
H     -7.57800000     -4.15300000      8.33700000
H     -8.88200000     -4.76900000      7.87600000
O      6.74800000     -5.02300000      0.79000000
H      6.96400000     -5.66800000      0.11600000
H      5.85700000     -5.24600000      1.05800000
O    -11.39000000      0.03100000     -2.25600000
H    -12.13800000     -0.45200000     -1.90400000
H    -10.70700000     -0.07200000     -1.59400000
O    -11.32200000      3.82900000      2.72300000
H    -12.24600000      3.86000000      2.97200000
H    -11.26900000      3.11600000      2.08700000
O     -8.06800000     -9.86900000     -6.24700000
H     -8.83700000    -10.43900000     -6.23100000
H     -8.42700000     -8.98200000     -6.21700000
O    -16.25500000     -6.11000000     -0.24900000
H    -16.45600000     -5.85800000      0.65300000
H    -16.97200000     -6.69200000     -0.50000000
O    -13.65800000      3.54200000      5.50200000
H    -13.63200000      3.97400000      4.64800000
H    -14.52700000      3.14200000      5.54200000
O     17.95400000     -2.36200000     -1.46900000
H     17.52400000     -2.30000000     -2.32200000
H     17.80200000     -1.50900000     -1.06100000
O     12.97600000      0.04700000     -3.51600000
H     12.55700000     -0.81100000     -3.46100000
H     13.58000000      0.06700000     -2.77300000
O     -0.98300000      5.67900000     -0.07600000
H     -0.25300000      5.32900000      0.43600000
H     -1.76500000      5.36700000      0.37900000
O      2.20400000     -4.74200000      2.49300000
H      2.85300000     -5.14700000      1.91800000
H      2.41000000     -3.80700000      2.46500000
O      9.21500000      0.56000000    -14.38800000
H      9.10500000     -0.37900000    -14.24000000
H      9.42700000      0.91500000    -13.52500000
O     -7.44500000      2.21100000      0.16200000
H     -6.92200000      1.55200000     -0.29400000
H     -7.02700000      3.04300000     -0.05800000
O     -2.71800000      0.18200000     11.30200000
H     -2.10800000      0.84200000     10.97200000
H     -3.51200000      0.30900000     10.78200000
O     -2.00000000      6.90100000     -8.83200000
H     -1.66400000      6.59000000     -7.99100000
H     -1.34300000      6.62300000     -9.47000000
O      8.44400000     -9.15400000      6.52700000
H      8.65100000     -8.73800000      5.69000000
H      8.13800000    -10.02900000      6.29000000
O     -9.91100000     -5.56600000      6.30400000
H     -9.52700000     -6.19400000      5.69200000
H    -10.48000000     -5.01900000      5.76300000
O      3.94500000     -0.20400000     -3.42600000
H      3.89600000      0.61700000     -3.91500000
H      4.38900000      0.02900000     -2.61100000
O      5.81800000     -3.34700000    -11.09800000
H      5.87000000     -3.70700000    -11.98300000
H      6.12100000     -2.44400000    -11.18900000
O      8.69400000     -1.65900000     -3.48200000
H      8.24200000     -0.83700000     -3.29000000
H      8.06100000     -2.33900000     -3.25300000
O     15.78200000     -7.03900000      5.04400000
H     16.70900000     -7.27000000      5.10000000
H     15.77900000     -6.12300000      4.76600000
O     12.56800000     -3.89100000    -11.67800000
H     11.98300000     -3.54400000    -11.00500000
H     12.89100000     -3.11600000    -12.13800000
O     -8.65600000     -0.29400000     -5.89500000
H     -8.55100000      0.40100000     -6.54600000
H     -7.83300000     -0.78100000     -5.93100000
O      0.64300000     12.16200000      8.64700000
H     -0.25400000     12.17900000      8.98000000
H      0.55600000     12.35600000      7.71400000
O     -2.19900000      0.96000000      6.16100000
H     -1.59100000      0.32400000      6.53700000
H     -2.11300000      1.73400000      6.71800000
O     -1.53600000     17.06800000     -1.84200000
H     -1.27400000     16.63300000     -2.65300000
H     -2.05400000     17.82000000     -2.13100000
O      1.61700000     11.47900000     11.25700000
H      1.48200000     12.10000000     10.54100000
H      0.93100000     10.82200000     11.13800000
O     10.65500000      3.67900000     -9.43200000
H     10.25900000      2.83500000     -9.65000000
H     11.45700000      3.70900000     -9.95300000
O     -3.36700000      8.24800000    -12.84300000
H     -2.46700000      7.92400000    -12.83000000
H     -3.27800000      9.19900000    -12.90500000
O     -4.24400000     15.22300000     -9.63700000
H     -4.02900000     15.21800000     -8.70400000
H     -4.83400000     14.47800000     -9.75100000
O    -12.58000000     -8.76600000     -8.25400000
H    -12.47900000     -9.46700000     -8.89800000
H    -13.14900000     -9.13800000     -7.58100000
O     -5.09300000      5.62700000      9.46500000
H     -4.73100000      5.17100000      8.70600000
H     -5.72300000      5.01000000      9.83800000
O     -2.10400000     -3.77500000     15.00200000
H     -2.58700000     -4.28200000     15.65500000
H     -2.71000000     -3.08200000     14.74100000
O      5.09200000     10.95800000      7.20700000
H      5.56900000     11.61300000      6.69800000
H      4.23600000     10.90100000      6.78200000
O     10.88500000      0.35900000     13.83000000
H     11.70600000      0.79100000     13.59700000
H     10.24000000      0.72900000     13.22700000
O     10.52100000     12.58800000     -1.04100000
H     10.40400000     13.30600000     -0.42000000
H     11.04600000     12.96400000     -1.74700000
O     -6.23800000     -7.13700000      9.14400000
H     -6.05100000     -7.52700000      8.29000000
H     -5.71700000     -7.65100000      9.76100000
O      5.53000000     -9.76900000    -13.57200000
H      6.40700000    -10.04200000    -13.30100000
H      5.62500000     -8.84200000    -13.79100000
O     -7.25100000     -6.85900000      1.88600000
H     -7.62900000     -7.71500000      1.68300000
H     -7.39300000     -6.34100000      1.09300000
O      9.18400000     10.69600000     -8.54200000
H      9.02400000     11.54800000     -8.94800000
H      8.31600000     10.39100000     -8.27600000
O     -5.71300000      1.40000000     11.71200000
H     -5.22700000      1.02600000     12.44700000
H     -6.15900000      0.65200000     11.31500000
O    -12.42200000     -1.93700000      2.54000000
H    -12.95300000     -1.14100000      2.53400000
H    -11.51900000     -1.62300000      2.48700000
O      2.57700000      2.41700000     15.58800000
H      3.39200000      2.01800000     15.28400000
H      1.89100000      1.96400000     15.09700000
O      8.66500000     -2.21900000    -14.56600000
H      8.99900000     -2.85200000    -15.20100000
H      7.97200000     -2.68800000    -14.10100000
O    -13.12700000     -9.90700000     -5.09200000
H    -12.79800000    -10.23900000     -4.25600000
H    -13.85200000     -9.33100000     -4.85100000
O      0.56800000     16.25300000     -0.34300000
H      0.90400000     16.89200000      0.28600000
H     -0.02100000     16.75700000     -0.90500000
O     13.09600000      7.15200000      2.03100000
H     13.14100000      7.63200000      1.20400000
H     13.00900000      7.83300000      2.69800000
O     -8.12500000     -5.64100000    -12.18000000
H     -9.05600000     -5.72200000    -11.97300000
H     -7.89600000     -6.47500000    -12.59000000
O     -7.95300000    -15.00700000      7.15500000
H     -8.09700000    -15.95000000      7.22800000
H     -7.31200000    -14.91700000      6.45000000
O      8.42300000      7.59100000     10.59500000
H      7.83700000      7.93600000      9.92200000
H      7.83800000      7.22700000     11.25900000
O     -9.57900000      4.34900000      7.93100000
H    -10.19600000      4.92100000      8.38800000
H    -10.12900000      3.79500000      7.37800000
O    -11.52700000      1.77700000     -7.82000000
H    -11.53000000      1.72600000     -6.86400000
H    -10.90900000      1.09800000     -8.09300000
O      5.31900000     -4.75800000     13.94200000
H      4.44800000     -4.63400000     13.56500000
H      5.92000000     -4.44100000     13.26800000
O     -2.81500000      4.55300000    -10.60500000
H     -3.39500000      5.13100000    -10.10900000
H     -1.94300000      4.93000000    -10.48700000
O    -14.96100000     -5.19700000     -5.69000000
H    -15.16900000     -5.44200000     -4.78800000
H    -14.03300000     -4.96200000     -5.66600000
O      4.83800000     -2.80300000      2.84700000
H      5.01300000     -3.60500000      3.33900000
H      5.59300000     -2.70800000      2.26600000
O      4.67100000    -10.46700000     -9.93300000
H      4.10100000    -10.08600000     -9.26500000
H      4.55900000     -9.89900000    -10.69500000
O    -16.65900000      4.35600000      1.61300000
H    -17.46300000      4.63700000      1.17700000
H    -16.05800000      4.15000000      0.89800000
O     -6.78400000      4.68700000     -8.16000000
H     -6.21400000      5.32900000     -8.58200000
H     -6.59100000      4.77200000     -7.22600000
O     -4.29900000      4.80700000    -15.75400000
H     -3.88000000      5.33500000    -15.07300000
H     -4.81700000      4.16200000    -15.27200000
O    -11.72900000      6.54600000      6.26700000
H    -11.02800000      7.10500000      5.93300000
H    -11.47700000      5.66100000      6.00200000
O      2.48500000      7.57100000     -8.98800000
H      3.01800000      6.98100000     -8.45500000
H      2.78100000      8.44800000     -8.74400000
O     11.83500000      7.90900000     -7.76800000
H     12.36600000      8.63800000     -7.44800000
H     12.46300000      7.20100000     -7.91200000
O     14.69100000      5.53500000      7.50700000
H     14.27200000      6.38100000      7.66500000
H     14.29200000      5.21700000      6.69700000
O     -7.99800000     -4.90900000     -5.83900000
H     -7.74000000     -4.32800000     -6.55500000
H     -7.17000000     -5.20800000     -5.46300000
O     13.96000000     -8.14800000      6.84900000
H     14.08100000     -7.65500000      6.03700000
H     13.92800000     -9.06300000      6.57200000
O      0.25700000     10.02900000     -3.36600000
H      0.97200000      9.63000000     -2.87000000
H      0.44100000      9.79900000     -4.27700000
O     -6.77800000      8.81600000      0.12500000
H     -7.59800000      9.25100000     -0.11000000
H     -7.02600000      8.18600000      0.80200000
O      7.70200000      8.00000000    -10.71100000
H      8.61700000      7.75600000    -10.57500000
H      7.24000000      7.16500000    -10.78600000
O     11.38700000     -4.42100000      8.65300000
H     11.15500000     -3.50300000      8.79200000
H     10.66200000     -4.91200000      9.04100000
O     -9.81700000      8.93900000    -11.19000000
H     -9.41200000      8.67700000    -10.36300000
H     -9.77000000      8.15600000    -11.73800000
O     -8.70400000      6.88800000     10.07000000
H     -8.27100000      6.69400000      9.23900000
H     -9.54000000      6.42400000     10.01800000
O      3.66800000      3.61600000    -10.47600000
H      3.07200000      4.28600000    -10.80900000
H      3.65300000      2.92900000    -11.14300000
O    -10.83400000      9.89600000      1.61000000
H    -10.59900000     10.22900000      0.74400000
H    -10.48600000     10.54800000      2.21900000
O     -0.93100000     -5.36900000    -13.39300000
H     -0.06400000     -5.64200000    -13.09200000
H     -0.80900000     -5.16000000    -14.31900000
O     10.69900000      9.65900000      9.90300000
H     10.04000000      9.25100000     10.46400000
H     11.03500000     10.39000000     10.42100000
O      0.07200000     -8.72300000    -10.72800000
H      0.95600000     -8.93300000    -11.03000000
H     -0.50200000     -9.05600000    -11.41900000
O    -17.54500000      2.21400000     -1.77400000
H    -16.81600000      2.10700000     -2.38500000
H    -17.80400000      3.13100000     -1.86900000
O    -12.71400000     -0.05700000      8.78600000
H    -13.56400000     -0.45600000      8.97200000
H    -12.36200000     -0.57300000      8.06000000
O      9.11700000     13.38000000      6.38100000
H      9.66600000     12.95000000      7.03600000
H      9.46500000     13.07900000      5.54100000
O     -7.74200000    -14.94600000     -5.39100000
H     -8.43200000    -14.35000000     -5.09900000
H     -7.57600000    -15.50900000     -4.63500000
O     -9.98400000      4.97400000      4.67800000
H    -10.43500000      4.55400000      3.94600000
H     -9.05400000      4.89400000      4.46500000
O     10.13800000     -6.83600000     -1.40000000
H      9.48000000     -7.44900000     -1.72800000
H     10.69800000     -7.36800000     -0.83300000
O    -13.14100000     -4.10100000      8.26900000
H    -12.66400000     -4.04500000      7.44100000
H    -13.89600000     -3.52500000      8.15000000
O     -3.71100000      8.17600000     14.72200000
H     -2.96100000      7.64000000     14.98100000
H     -3.47900000      8.50900000     13.85500000
O      4.92300000      3.27900000      9.87300000
H      4.18900000      3.87400000      9.71800000
H      5.00500000      2.78300000      9.05900000
O     -6.64400000     -5.42900000     13.15200000
H     -6.19100000     -5.17000000     12.34900000
H     -6.32900000     -6.31500000     13.32900000
O     -6.91300000     10.01900000      3.43500000
H     -5.97200000      9.95000000      3.27600000
H     -7.21200000     10.68800000      2.81900000
O     -4.44800000      2.15200000      1.37200000
H     -4.01700000      1.87200000      2.17900000
H     -4.23400000      3.08200000      1.29600000
O    -10.92500000    -13.42200000      3.50400000
H    -10.67800000    -13.88800000      4.30300000
H    -10.89900000    -14.09000000      2.81900000
O     -8.53200000      7.68300000     -8.90000000
H     -8.00200000      7.04800000     -9.38200000
H     -7.96500000      7.97600000     -8.18700000
O    -12.22800000      5.78400000     -4.30100000
H    -12.20200000      6.72700000     -4.46200000
H    -12.62100000      5.41600000     -5.09200000
O     -1.02000000    -17.46800000     -1.59000000
H     -1.42900000    -18.10100000     -2.18000000
H     -1.14700000    -17.83800000     -0.71600000
O     -6.91100000    -10.84600000     -0.65500000
H     -6.81100000    -11.61400000     -1.21800000
H     -6.21000000    -10.25500000     -0.92900000
O     11.41100000    -11.51800000     -4.28800000
H     11.15800000    -12.40000000     -4.56100000
H     11.06400000    -10.94700000     -4.97400000
O    -10.69100000     -7.34700000     13.61500000
H    -11.14500000     -6.56600000     13.93000000
H    -10.16800000     -7.03700000     12.87500000
O    -14.15000000      6.32800000     -1.74100000
H    -14.88500000      6.89100000     -1.98300000
H    -13.56100000      6.36600000     -2.49400000
O      8.98900000     -8.97600000     -8.35800000
H      8.36700000     -8.79100000     -9.06100000
H      9.83800000     -8.71000000     -8.71400000
O     13.89100000      4.56400000      5.02600000
H     14.14400000      3.65400000      4.87200000
H     14.22200000      5.03800000      4.26300000
O     -2.79700000      3.84100000     16.07200000
H     -3.47000000      3.70100000     15.40600000
H     -2.23700000      3.06600000     16.01400000
O      6.73200000    -16.48200000      1.41900000
H      5.78200000    -16.47900000      1.30700000
H      7.02900000    -17.24600000      0.92400000
O     -6.25900000     -2.89400000      7.75100000
H     -6.38700000     -2.33800000      8.52000000
H     -5.92400000     -2.30000000      7.07900000
O      6.07500000     -7.34700000     14.22800000
H      6.65300000     -7.54300000     13.49100000
H      5.50700000     -6.64700000     13.90800000
O      5.90700000     -7.43600000    -14.49100000
H      6.41600000     -7.00800000    -15.17900000
H      6.03500000     -6.88400000    -13.71900000
O    -17.08700000      4.68500000     -2.36600000
H    -17.47200000      5.25500000     -3.03200000
H    -16.42200000      5.22800000     -1.94200000
O     -8.35900000     -5.41000000     -0.11200000
H     -9.25200000     -5.08200000     -0.22400000
H     -7.80100000     -4.67800000     -0.37500000
O      6.49900000     -1.62300000     16.68600000
H      7.41900000     -1.41400000     16.52200000
H      6.18100000     -0.90000000     17.22500000
O     -0.74900000      7.47100000    -13.11200000
H     -0.29800000      7.40300000    -12.27100000
H     -0.90200000      6.56300000    -13.37500000
O    -14.54500000     -2.09300000      6.11300000
H    -15.25000000     -1.48200000      6.33000000
H    -14.68600000     -2.30300000      5.19000000
O      3.64100000     -9.78900000     -2.61100000
H      2.96100000    -10.23000000     -2.10200000
H      3.22300000     -9.59100000     -3.44900000
O     -0.02900000      8.54700000      4.58000000
H      0.31800000      8.24200000      3.74200000
H      0.23000000      9.46700000      4.62600000
O      4.64700000    -12.60100000      4.25100000
H      4.17200000    -13.07400000      3.56700000
H      4.28200000    -11.71700000      4.22800000
O     10.44000000     11.79800000      8.08000000
H     10.19200000     11.11200000      8.70000000
H     11.35400000     11.99200000      8.29000000
O     -9.66200000     -3.44700000     -9.41200000
H     -9.08600000     -2.91100000     -9.95800000
H     -9.09900000     -4.15200000     -9.09100000
O     -7.94400000     -0.98400000     -2.81300000
H     -7.41500000     -1.78200000     -2.80000000
H     -7.60000000     -0.48100000     -3.55100000
O      7.14500000      4.85300000      4.49400000
H      7.20600000      5.65600000      5.01100000
H      7.43500000      5.10900000      3.61800000
O    -15.09100000      3.72500000     -4.78900000
H    -14.40400000      3.17400000     -4.41400000
H    -15.06000000      3.54100000     -5.72800000
O      8.23700000      2.74900000    -12.55900000
H      7.36900000      2.56400000    -12.91600000
H      8.37800000      2.06500000    -11.90400000
O     -8.94200000      4.89100000      1.42300000
H     -9.59700000      5.58000000      1.53700000
H     -9.30700000      4.13600000      1.88300000
O     -0.83200000    -10.49100000    -13.21200000
H      0.09200000    -10.64800000    -13.40700000
H     -1.30400000    -10.93400000    -13.91700000
O      0.97000000      5.40200000     17.26200000
H      1.23700000      4.57000000     17.65200000
H      1.05100000      5.26100000     16.31800000
O     14.90700000     -3.85800000      7.26800000
H     15.66300000     -3.54000000      7.76100000
H     14.40000000     -3.07000000      7.07200000
O      5.40800000    -10.55600000     11.22800000
H      6.20100000    -10.48600000     11.76000000
H      5.68900000    -11.02300000     10.44100000
O      0.10100000      2.44000000      3.70400000
H     -0.12900000      1.63600000      4.17000000
H     -0.33800000      3.13500000      4.19500000
O     -4.38700000     -6.24300000     -0.56300000
H     -3.75400000     -6.86800000     -0.20900000
H     -4.29000000     -6.31500000     -1.51200000
O     -1.44500000     -2.17700000     11.92000000
H     -1.92600000     -1.35900000     11.79500000
H     -1.65900000     -2.70100000     11.14800000
O     10.37600000      0.94000000      9.51800000
H      9.62100000      0.81700000     10.09300000
H     10.15800000      1.71400000      8.99900000
O      2.55800000     -4.72500000      5.13000000
H      2.00900000     -5.39400000      5.53900000
H      2.70200000     -5.04400000      4.23900000
O     -9.15300000      3.11600000     -5.18300000
H     -8.20000000      3.03900000     -5.13400000
H     -9.30300000      3.91500000     -5.68900000
O     -8.77700000     14.36200000     -5.72800000
H     -8.14700000     13.77400000     -5.31100000
H     -8.59500000     14.28500000     -6.66400000
O    -12.78400000     10.09200000     -8.15900000
H    -12.00800000     10.61800000     -7.96600000
H    -13.44400000     10.72900000     -8.43200000
O     -8.15700000     10.40100000      6.16800000
H     -7.60400000     10.21900000      5.40800000
H     -7.56100000     10.35500000      6.91500000
O    -12.73500000     -2.86500000     -1.69100000
H    -12.89200000     -3.69900000     -2.13500000
H    -13.58500000     -2.42500000     -1.70000000
O      1.69700000     11.35000000    -11.13900000
H      1.14400000     11.64700000    -11.86200000
H      1.83900000     10.41900000    -11.31400000
O    -11.40600000     -8.89100000     10.21400000
H    -12.15100000     -9.36400000      9.84300000
H    -11.21800000     -9.34500000     11.03500000
O     -9.20700000      6.45800000    -11.98100000
H    -10.03800000      6.40200000    -12.45300000
H     -9.25800000      5.76300000    -11.32500000
O    -17.00200000     -2.64400000      4.06600000
H    -17.93800000     -2.78600000      4.20200000
H    -16.58600000     -3.43100000      4.41900000
O      4.95700000     15.99800000     -6.52000000
H      4.38200000     15.30800000     -6.85100000
H      4.96500000     15.86900000     -5.57100000
O      2.74900000     15.58600000      7.41300000
H      3.25000000     14.88000000      7.00400000
H      3.29800000     15.87800000      8.14200000
O     10.13600000     -2.91100000      3.94800000
H      9.89300000     -2.49100000      4.77400000
H      9.33900000     -2.87600000      3.41900000
O     -3.06900000      9.31000000      9.59000000
H     -2.79100000      8.53500000     10.07700000
H     -3.79800000      9.00500000      9.05000000
O    -13.93100000     -7.03300000    -10.29100000
H    -13.54900000     -7.76200000     -9.80200000
H    -13.33100000     -6.30200000    -10.13900000
O     -5.13400000      1.28300000      8.41400000
H     -5.85800000      1.88100000      8.59900000
H     -5.10600000      1.22900000      7.45900000
O      0.66400000     13.45200000      6.10900000
H     -0.15600000     13.87700000      5.85800000
H      1.21500000     14.16500000      6.43100000
O    -11.58700000     -4.74700000     13.44900000
H    -10.81700000     -4.19400000     13.58600000
H    -11.67200000     -4.80700000     12.49700000
O     -3.79600000     13.01200000     -6.19800000
H     -3.60200000     12.85100000     -5.27500000
H     -2.99800000     13.41100000     -6.54400000
O     -1.89500000     -3.32100000      9.27400000
H     -1.84100000     -4.23100000      8.98100000
H     -1.05000000     -2.94100000      9.03400000
O    -14.11600000     -4.26400000      2.77500000
H    -13.46400000     -3.56800000      2.70300000
H    -13.79000000     -4.95800000      2.20200000
O      6.74400000     -8.90500000     -2.92100000
H      5.84200000     -9.16700000     -3.10900000
H      6.98900000     -8.34500000     -3.65700000
O     -5.15400000     -1.40800000      4.54900000
H     -5.17000000     -1.04700000      3.66300000
H     -5.75400000     -0.85200000      5.04600000
O      2.23900000    -13.42600000      6.46300000
H      2.16400000    -14.36700000      6.61800000
H      3.05400000    -13.32900000      5.97000000
O     11.37900000      2.34400000     -3.50200000
H     11.83800000      1.52100000     -3.66900000
H     10.56300000      2.08100000     -3.07600000
O      6.11200000     11.88300000      9.87300000
H      5.88900000     11.33600000      9.12000000
H      6.04900000     11.29300000     10.62400000
O    -13.78600000      4.90300000      3.21300000
H    -14.20100000      5.73700000      3.43200000
H    -14.23400000      4.61400000      2.41800000
O     11.06900000     11.81500000     -6.32200000
H     11.74100000     11.80500000     -7.00300000
H     10.28000000     11.49500000     -6.75900000
O    -12.48500000     -9.52300000      4.49300000
H    -13.08100000     -8.89700000      4.90400000
H    -13.02000000    -10.30400000      4.34800000
O     11.39500000     -0.68400000     -6.15100000
H     11.09200000     -0.96000000     -5.28600000
H     11.92800000      0.09300000     -5.98100000
O     -4.43400000     11.08800000     12.30900000
H     -4.10200000     10.62400000     11.54100000
H     -4.96900000     10.44100000     12.76800000
O    -10.52900000     -1.38200000     -4.48000000
H    -10.56400000     -0.93300000     -3.63600000
H     -9.84800000     -0.92100000     -4.96900000
O     -7.49800000     12.16200000     -1.08800000
H     -6.70300000     11.84700000     -1.51700000
H     -7.89500000     12.75700000     -1.72400000
O     -2.92800000    -11.26700000     -6.45600000
H     -3.45400000    -10.60900000     -6.90900000
H     -3.10900000    -12.08300000     -6.92300000
O     -4.55000000     -1.89900000     11.74500000
H     -4.52000000     -1.81400000     10.79200000
H     -3.66500000     -1.67200000     12.03300000
O      1.93600000    -15.72300000     -3.68700000
H      1.15200000    -15.74100000     -4.23600000
H      1.63900000    -15.34900000     -2.85700000
O      3.48200000      6.19600000    -15.22300000
H      3.95000000      5.87500000    -15.99400000
H      3.86100000      5.70900000    -14.49200000
O      8.60000000      4.04100000     -4.58100000
H      9.42200000      3.79100000     -4.16000000
H      8.50900000      3.43000000     -5.31200000
O      1.07200000     -8.32500000    -14.98800000
H      0.99900000     -9.26700000    -14.83300000
H      0.18300000     -7.99300000    -14.86300000
O      5.34200000      2.15400000      7.48000000
H      6.16700000      2.18700000      6.99600000
H      4.68900000      2.48700000      6.86400000
O      5.03100000      4.93800000    -13.44100000
H      5.63800000      5.66900000    -13.32900000
H      4.72800000      4.74000000    -12.55400000
O    -11.31600000    -11.19100000      0.22700000
H    -10.91000000    -11.09500000      1.08800000
H    -10.64300000    -10.90100000     -0.38900000
O     -1.12200000     -0.20200000    -13.15700000
H     -0.57000000      0.06100000    -13.89400000
H     -0.54400000     -0.15100000    -12.39600000
O     -2.88600000     16.60900000      0.62900000
H     -2.43200000     16.77000000     -0.19800000
H     -2.68100000     17.37200000      1.16800000
O    -16.66700000     -2.28100000     -5.46500000
H    -16.80800000     -3.22500000     -5.39200000
H    -16.10600000     -2.18100000     -6.23400000
O     11.50600000      9.69900000      5.75000000
H     11.75900000     10.49300000      6.22000000
H     10.84100000      9.29300000      6.30600000
O     -7.08600000      1.07200000    -12.49900000
H     -7.61300000      0.82000000    -13.25800000
H     -6.79800000      1.96400000    -12.69400000
O     -1.04100000     -9.53400000     12.04200000
H     -0.80500000     -9.22700000     11.16600000
H     -1.44600000     -8.77500000     12.46100000
O      2.19000000    -15.93700000     -7.23800000
H      1.31600000    -15.88500000     -6.85100000
H      2.03000000    -16.04900000     -8.17500000
O     -4.56200000      4.51200000     -1.40600000
H     -3.98700000      4.31100000     -0.66800000
H     -5.42300000      4.64600000     -1.01000000
O     11.61900000      3.90200000     -5.63200000
H     11.97000000      3.23600000     -6.22300000
H     11.47400000      3.43900000     -4.80700000
O      8.20600000     10.98300000     -4.69700000
H      8.50800000     10.08700000     -4.54900000
H      8.31100000     11.41400000     -3.84900000
O      4.38100000      7.43900000      5.17600000
H      4.30200000      7.49200000      6.12900000
H      4.19100000      6.52400000      4.97100000
O     -2.10600000    -15.26100000      4.43400000
H     -2.20100000    -15.19000000      5.38300000
H     -1.21200000    -15.57900000      4.30600000
O    -10.56500000     -3.78200000     -0.10500000
H    -10.84900000     -2.93500000      0.24000000
H    -11.01800000     -3.86300000     -0.94400000
O      4.96700000    -16.93000000     -3.28700000
H      4.55000000    -16.34100000     -2.65900000
H      4.52200000    -16.75000000     -4.11600000
O      4.91800000      0.71400000    -14.67200000
H      5.19200000      1.52100000    -15.10800000
H      4.36300000      0.27200000    -15.31400000
O      2.85000000    -10.15000000     11.89300000
H      3.56200000    -10.34000000     11.28200000
H      2.55100000     -9.27400000     11.64700000
O     13.23700000     -5.75500000     10.18900000
H     12.71600000     -5.13200000      9.68200000
H     14.02000000     -5.90100000      9.65800000
O      4.36100000     -9.67000000      8.00200000
H      5.22300000     -9.68200000      8.41700000
H      3.79000000     -9.25400000      8.64800000
O      5.66400000      3.01200000    -15.76100000
H      5.41400000      3.33000000    -16.62900000
H      5.63700000      3.79000000    -15.20400000
O      8.53100000     -5.92200000    -13.32600000
H      9.46200000     -5.86100000    -13.10900000
H      8.19500000     -6.60700000    -12.74800000
O     -4.07100000      5.86300000     12.07100000
H     -4.84400000      6.21300000     12.51300000
H     -4.33800000      5.77400000     11.15600000
O     -6.00600000     16.06900000     -0.10100000
H     -6.18300000     15.96900000     -1.03600000
H     -5.05500000     16.16500000     -0.04600000
O      1.76700000    -11.15500000    -13.65600000
H      2.07800000    -11.52800000    -14.48000000
H      2.20000000    -11.67500000    -12.97900000
O    -11.22800000      1.25600000     -4.72200000
H    -10.46400000      1.81700000     -4.85900000
H    -11.06800000      0.83500000     -3.87800000
O      6.06500000     -5.16000000      4.31600000
H      5.42000000     -5.83200000      4.09200000
H      6.87700000     -5.64700000      4.46100000
O     -0.56800000     -4.98000000      4.39800000
H     -1.00200000     -5.62200000      3.83700000
H      0.33200000     -4.94600000      4.07300000
O    -16.30200000      1.50000000     -7.31600000
H    -15.61900000      0.85100000     -7.15200000
H    -17.11300000      1.06800000     -7.04900000
O     -5.34800000     11.74800000     -7.93300000
H     -4.74900000     12.24500000     -7.37500000
H     -5.29300000     12.17900000     -8.78600000
O     -0.89900000    -13.47000000    -10.62700000
H      0.03800000    -13.61600000    -10.49400000
H     -1.16500000    -12.93300000     -9.88000000
O     -0.22200000     15.50100000      8.32800000
H      0.70500000     15.26800000      8.26700000
H     -0.22400000     16.45600000      8.40200000
O      7.97600000     -6.67500000     -4.91300000
H      8.47900000     -5.86300000     -4.85800000
H      7.42700000     -6.56600000     -5.68900000
O     -5.28000000      1.53600000     -3.33700000
H     -5.28800000      1.31700000     -2.40500000
H     -5.15100000      2.48500000     -3.35800000
O      4.19900000     -2.32400000     15.80900000
H      5.02600000     -1.84200000     15.82800000
H      3.89100000     -2.23700000     14.90700000
O      2.76300000    -10.02900000     14.79800000
H      2.67300000     -9.76100000     13.88400000
H      3.64300000    -10.40000000     14.85400000
O    -11.57800000      2.69800000      7.07200000
H    -11.96300000      1.97700000      7.57000000
H    -12.24500000      2.92400000      6.42300000
O      9.22500000     -3.67800000     -5.58600000
H      8.62700000     -3.45000000     -6.29800000
H      9.17500000     -2.93400000     -4.98500000
O     -2.21300000     11.90300000    -10.78600000
H     -2.37500000     11.06200000    -10.36000000
H     -2.38400000     11.73900000    -11.71300000
O     -9.22900000     -0.89700000     -0.28700000
H     -8.74500000     -1.62500000      0.10300000
H     -8.96200000     -0.89700000     -1.20600000
O     -7.34400000      8.28900000    -12.75300000
H     -8.03300000      7.67000000    -12.50900000
H     -7.41700000      8.36600000    -13.70400000
O     -2.97200000     -8.42000000      0.92300000
H     -3.04000000     -9.24800000      1.39900000
H     -2.51000000     -8.64500000      0.11600000
O      8.12500000    -10.97000000     -4.22200000
H      7.66400000    -10.18500000     -3.92600000
H      8.26600000    -11.48000000     -3.42400000
O      1.45000000    -12.37200000     -2.17300000
H      0.97300000    -12.78800000     -2.89100000
H      1.08300000    -12.76600000     -1.38100000
O      9.22100000      5.87600000     -8.27100000
H      9.93300000      6.50700000     -8.16400000
H      9.63900000      5.10400000     -8.65100000
O     17.93100000      0.16800000     -0.33100000
H     17.82300000      1.05700000     -0.67000000
H     18.44100000      0.27800000      0.47100000
O     11.59700000     -2.30400000     -3.04500000
H     11.91300000     -2.46000000     -2.15500000
H     10.72800000     -2.70400000     -3.06400000
O      9.85800000    -14.09400000      6.89600000
H      9.07900000    -13.54700000      6.79400000
H      9.91800000    -14.25200000      7.83800000
O      3.54800000     -1.37500000    -10.78000000
H      4.14100000     -2.12600000    -10.74900000
H      4.06800000     -0.64600000    -10.44200000
O      1.77700000     -5.72900000    -12.64100000
H      1.85100000     -5.11500000    -11.91000000
H      2.23800000     -5.29900000    -13.36200000
O      5.11200000     15.22700000      3.59700000
H      4.36400000     14.80000000      3.18000000
H      5.75200000     14.52600000      3.71800000
O     -5.40900000     -4.80600000     10.72200000
H     -5.68400000     -3.93700000     10.43000000
H     -5.85100000     -5.41000000     10.12500000
O     15.63800000      6.10300000      3.07000000
H     16.38000000      6.63100000      2.77400000
H     14.87000000      6.54700000      2.71100000
O     14.76500000      1.81800000      4.22800000
H     15.36800000      1.57000000      4.92900000
H     14.15300000      1.08500000      4.16800000
O    -17.21800000     -5.13000000      2.19300000
H    -16.63000000     -4.47000000      2.55900000
H    -17.36800000     -5.74300000      2.91200000
O     -5.59400000      0.89700000    -10.02800000
H     -4.68400000      1.14500000     -9.86700000
H     -5.68200000      0.91600000    -10.98100000
O     -7.10000000      3.63300000      7.68100000
H     -6.80200000      3.57000000      8.58900000
H     -8.00200000      3.94600000      7.74600000
O      3.43900000     10.43800000     -8.57100000
H      4.20200000     10.77500000     -9.04000000
H      2.69300000     10.68100000     -9.12000000
O     -1.07400000     14.89100000      4.30800000
H     -1.39800000     14.57600000      3.46400000
H     -1.58200000     15.68400000      4.47900000
O      6.00000000    -12.51900000     -8.73000000
H      5.51700000    -11.81200000     -9.15900000
H      6.20500000    -12.17600000     -7.86000000
O     -2.22400000    -11.04500000      5.78100000
H     -1.73400000    -11.00100000      6.60300000
H     -2.17400000    -10.15900000      5.42400000
O      1.32000000     15.09900000      3.02300000
H      1.20300000     14.18200000      2.77300000
H      0.53000000     15.31500000      3.51900000
O     -3.98500000     -1.29600000     16.26200000
H     -3.63300000     -2.05400000     16.72800000
H     -4.84500000     -1.58300000     15.95300000
O      4.99200000      9.01200000      0.48100000
H      5.64300000      8.55100000     -0.04800000
H      4.85200000      9.83900000      0.02100000
O      3.77500000     -3.29200000     11.34300000
H      4.71300000     -3.33400000     11.15600000
H      3.40000000     -4.02200000     10.85000000
O     -4.11100000     -9.16300000     10.63700000
H     -4.11300000    -10.05800000     10.29700000
H     -3.65300000     -9.22600000     11.47500000
O      5.57000000      5.15600000     -0.63800000
H      5.88500000      6.05100000     -0.51500000
H      6.08200000      4.63400000     -0.02100000
O     -5.60600000     -7.73900000     13.79700000
H     -5.45600000     -7.74800000     14.74200000
H     -5.36900000     -8.62000000     13.50900000
O     16.22000000     -4.80300000      1.32800000
H     17.02100000     -4.31300000      1.14000000
H     16.50800000     -5.71300000      1.40300000
O      2.11000000     -3.35400000     -9.41100000
H      2.36600000     -2.50900000     -9.78000000
H      1.65900000     -3.13200000     -8.59600000
O      0.01000000      2.97500000     -7.34100000
H      0.58600000      3.73900000     -7.31400000
H     -0.62500000      3.12900000     -6.64100000
O     13.80400000      2.36700000    -10.10400000
H     13.47500000      1.68300000    -10.68700000
H     14.75700000      2.28600000    -10.15400000
O     -0.08700000      1.13200000     17.59100000
H      0.69100000      0.67000000     17.27700000
H     -0.66900000      1.16400000     16.83200000
O     12.87800000      8.96400000     -0.29700000
H     12.05800000      9.33300000      0.03200000
H     12.86400000      9.15000000     -1.23600000
O      7.60900000     -2.61200000      8.83200000
H      8.15800000     -2.71900000      9.60900000
H      7.37700000     -1.68300000      8.82900000
O     -4.75000000     -3.68400000     -3.21800000
H     -5.10400000     -3.98600000     -4.05400000
H     -4.33400000     -2.84700000     -3.42300000
O     -9.91900000     -2.62300000      4.97500000
H     -9.40700000     -3.29500000      4.52500000
H     -9.88200000     -1.86400000      4.39200000
O      5.96000000     12.02900000     -9.14900000
H      5.92400000     12.07900000    -10.10400000
H      6.62100000     12.67500000     -8.90000000
O    -11.18600000     -2.58300000     -7.20500000
H    -10.61200000     -2.10600000     -6.60600000
H    -10.59000000     -3.00200000     -7.82500000
O      7.10100000      0.74600000     -4.35900000
H      7.62700000      0.49100000     -5.11700000
H      6.20000000      0.74400000     -4.68200000
O      4.05100000      4.71000000     15.42100000
H      4.26800000      4.59700000     14.49600000
H      3.54300000      3.93100000     15.64500000
O    -15.44700000     -0.52100000     -3.70500000
H    -16.29400000     -0.88200000     -3.96400000
H    -14.83900000     -0.83100000     -4.37600000
O    -14.04500000      7.57800000      4.51100000
H    -13.71500000      8.27100000      3.93900000
H    -13.25800000      7.17400000      4.87700000
O     -4.18900000     -2.79500000     -9.50700000
H     -3.23300000     -2.83200000     -9.49400000
H     -4.40900000     -2.64000000    -10.42600000
O     12.91600000      2.05000000     -7.09300000
H     13.63200000      1.74200000     -6.53700000
H     13.26100000      1.99200000     -7.98300000
O      1.28500000     -1.83000000    -17.17300000
H      0.95500000     -2.63900000    -16.78300000
H      1.56400000     -2.08500000    -18.05200000
O     -4.41300000    -15.32800000     -0.57000000
H     -5.30200000    -15.14900000     -0.26600000
H     -4.42900000    -16.24900000     -0.83100000
O      0.28100000     -2.85000000     -7.33700000
H     -0.39700000     -2.17600000     -7.31000000
H      0.71900000     -2.78400000     -6.48800000
O      9.28900000      8.30800000     -3.98100000
H      9.76000000      7.63600000     -4.47400000
H      9.96700000      8.74900000     -3.46800000
O     -6.28700000     -1.60100000     -5.69300000
H     -5.82500000     -1.17300000     -6.41400000
H     -5.62300000     -1.70800000     -5.01200000
O     -6.45200000      3.08700000     -5.32800000
H     -6.03100000      2.26900000     -5.06300000
H     -5.93900000      3.77000000     -4.89800000
O     -5.89700000    -11.08800000     -5.34100000
H     -5.23000000    -11.10700000     -6.02600000
H     -6.58300000    -10.51900000     -5.69000000
O     -2.08500000     -7.15900000     16.32500000
H     -1.21100000     -7.23100000     16.70800000
H     -2.50900000     -6.46100000     16.82400000
O     -6.66800000      3.32300000     10.27900000
H     -7.61100000      3.31900000     10.43800000
H     -6.30000000      2.81800000     11.00400000
O     -0.58900000      2.95400000     -4.57800000
H      0.29300000      3.29100000     -4.42100000
H     -1.15800000      3.71700000     -4.48000000
O     14.10100000     -6.29700000     -1.60700000
H     13.31600000     -5.93800000     -1.19300000
H     13.80600000     -7.11100000     -2.01600000
O     -9.01000000      0.17200000    -14.14800000
H     -9.93100000      0.35000000    -13.96000000
H     -9.03000000     -0.44100000    -14.88300000
O     15.54800000     -8.44900000     -0.58200000
H     14.86200000     -7.78700000     -0.67100000
H     16.08000000     -8.14500000      0.15400000
O      3.94000000      0.85800000      3.72000000
H      3.62500000      0.39200000      2.94600000
H      4.50500000      0.22700000      4.16600000
O     -9.51200000      5.35200000     -6.72600000
H     -9.14900000      6.22600000     -6.86400000
H    -10.45500000      5.46200000     -6.84600000
O     -6.45400000     -4.28500000     -8.12200000
H     -5.73100000     -3.65800000     -8.10900000
H     -6.70400000     -4.34300000     -9.04400000
O     -8.14300000      9.77000000     -3.28300000
H     -7.29400000      9.83000000     -3.72100000
H     -8.20200000      8.85800000     -2.99800000
O     -2.87600000      8.90700000      3.51900000
H     -2.80700000      9.78000000      3.13300000
H     -2.28600000      8.93000000      4.27200000
O     -5.18800000      6.32900000    -13.01400000
H     -4.51500000      6.99100000    -12.85900000
H     -6.00900000      6.76300000    -12.77900000
O     -1.95300000     -8.93100000     -1.59700000
H     -2.01400000     -9.56300000     -2.31200000
H     -1.57600000     -8.14900000     -2.00000000
O      1.68400000     -3.50900000      7.85500000
H      2.17800000     -3.77300000      7.07800000
H      1.61300000     -2.55700000      7.78200000
O     -5.10400000      6.77100000     -8.51200000
H     -5.35500000      7.60500000     -8.90900000
H     -4.59100000      7.01600000     -7.74200000
O    -12.01000000      2.43200000    -12.24100000
H    -12.50500000      2.24600000    -11.44300000
H    -11.09600000      2.45200000    -11.95700000
O     15.43900000     -1.20800000      7.36300000
H     15.53800000     -1.12800000      8.31200000
H     15.80800000     -0.39700000      7.01500000
O      4.04200000     12.77400000      1.98100000
H      3.48300000     13.09000000      1.27000000
H      3.51300000     12.11100000      2.42500000
O     -5.68800000     14.60100000      6.17700000
H     -6.44900000     14.03800000      6.03400000
H     -5.01400000     14.24500000      5.59800000
O    -10.06800000      4.93900000     -3.16700000
H     -9.86100000      4.22700000     -3.77200000
H    -10.89600000      5.29500000     -3.49000000
O     -4.23100000    -10.53700000    -10.29900000
H     -4.12200000    -11.10700000    -11.06000000
H     -4.01100000     -9.66300000    -10.62100000
O     -9.60000000      1.24700000      5.88000000
H    -10.40400000      1.74000000      6.04000000
H     -9.50900000      0.68100000      6.64700000
O     -5.67100000     -4.47200000      5.41100000
H     -6.34300000     -4.22000000      6.04400000
H     -5.41300000     -3.64900000      4.99500000
O      2.55300000      5.27900000      5.38900000
H      1.68500000      5.67800000      5.44500000
H      2.38000000      4.34100000      5.31000000
O     -9.77300000      4.02100000     14.18300000
H    -10.55800000      3.49700000     14.34300000
H     -9.09600000      3.37900000     13.96800000
O    -15.15100000     -8.40600000     -4.21000000
H    -15.64700000     -9.01100000     -3.65800000
H    -15.24900000     -7.55600000     -3.78200000
O      6.16100000     13.12900000     -0.36900000
H      6.03200000     13.16700000      0.57800000
H      6.34000000     14.03400000     -0.62400000
O      4.63500000     10.39100000     -6.02100000
H      4.00300000     10.51200000     -6.72900000
H      5.45800000     10.19200000     -6.46600000
O      6.02600000     -9.96800000      4.40600000
H      6.51200000     -9.78300000      3.60200000
H      5.24000000     -9.42600000      4.34100000
O     10.73600000     -5.37700000     11.49500000
H     11.66500000     -5.15400000     11.44400000
H     10.64200000     -6.14100000     10.92500000
O      2.57500000     -7.93700000      1.03100000
H      1.73000000     -7.51100000      0.88600000
H      2.47900000     -8.80100000      0.63000000
O    -10.02600000     -0.26800000      3.61600000
H     -9.57800000      0.16200000      2.88800000
H     -9.79300000      0.25400000      4.38300000
O      2.36200000      8.25900000    -12.53300000
H      2.19500000      7.98100000    -13.43400000
H      3.17400000      8.76300000    -12.58500000
O      3.06900000     -2.79200000     -2.63500000
H      3.88000000     -2.94100000     -2.15000000
H      3.21400000     -1.96700000     -3.09800000
O      8.07000000      4.35400000     14.83800000
H      8.40400000      4.64000000     13.98800000
H      7.72000000      5.15000000     15.23800000
O      3.88800000     -0.86900000    -16.44500000
H      4.35200000     -1.69100000    -16.60700000
H      2.98200000     -1.05400000    -16.69200000
O     11.52200000      0.59500000      2.02600000
H     11.83900000      0.93300000      1.18900000
H     10.66700000      0.21700000      1.82400000
O     -1.58700000    -18.14700000      0.93700000
H     -2.40300000    -17.72700000      1.20900000
H     -0.95500000    -17.90100000      1.61200000
O     -4.88100000     13.27800000     -0.81400000
H     -5.26600000     14.14300000     -0.67100000
H     -5.14100000     12.77000000     -0.04500000
O      4.90300000      1.13000000     14.73600000
H      5.74900000      1.39600000     15.09700000
H      5.10200000      0.85100000     13.84200000
O      1.63300000     -0.71200000     16.74200000
H      2.27500000     -1.35900000     17.03200000
H      2.05300000     -0.27200000     16.00200000
O      7.60200000    -15.08800000     -2.22200000
H      6.80900000    -14.57700000     -2.37700000
H      7.92400000    -15.30300000     -3.09800000
O     -1.66000000      3.19100000      7.87200000
H     -1.45400000      3.18700000      8.80700000
H     -2.46500000      3.70400000      7.80600000
O     -2.77200000    -15.52000000     -5.55600000
H     -3.31700000    -14.83600000     -5.16900000
H     -3.04900000    -15.55700000     -6.47200000
O     -2.99600000     -2.94900000    -14.58600000
H     -3.59500000     -2.36400000    -15.05000000
H     -2.67800000     -3.55000000    -15.26100000
O     -2.94600000     10.93300000    -13.24200000
H     -3.76600000     10.82800000    -13.72600000
H     -2.27400000     10.59500000    -13.83400000
O     -2.93200000     15.78900000      7.14700000
H     -2.93200000     16.14800000      8.03500000
H     -2.72800000     14.86200000      7.26400000
O     -0.16600000      0.60800000     -8.78300000
H     -0.15600000      1.48900000     -8.41000000
H     -1.06500000      0.30400000     -8.65500000
O     -2.00900000    -10.76200000     -3.77400000
H     -1.29400000    -11.35800000     -3.99700000
H     -2.64800000    -10.88100000     -4.47600000
O     -9.87400000     11.25100000     -4.80500000
H     -9.28200000     11.99700000     -4.70500000
H     -9.47500000     10.55700000     -4.28000000
O      6.45000000     -4.18200000     11.28200000
H      6.34100000     -4.12700000     10.33300000
H      7.24800000     -4.69700000     11.40200000
O      2.93100000    -10.15100000      3.66400000
H      2.01800000    -10.42400000      3.57000000
H      2.91800000     -9.51800000      4.38200000
O     -6.74300000     -3.82100000    -15.49700000
H     -6.89300000     -3.87000000    -14.55300000
H     -5.95000000     -3.29100000    -15.58600000
O      4.79600000     -1.22600000      6.38800000
H      5.11500000     -2.09300000      6.13600000
H      5.33200000     -0.98400000      7.14300000
O    -15.29600000     -5.28900000      5.14800000
H    -15.03000000     -5.35600000      4.23100000
H    -14.85500000     -6.02100000      5.58000000
O    -12.31800000     -3.95600000      5.81700000
H    -13.11700000     -3.45300000      5.97400000
H    -11.72200000     -3.33500000      5.39900000
O     -4.60000000      4.85200000     -3.98700000
H     -4.47300000      4.69400000     -3.05200000
H     -3.83700000      5.36800000     -4.24900000
O     -9.06900000     14.12500000      2.73700000
H     -8.61300000     14.75300000      3.29700000
H     -9.99600000     14.34200000      2.83900000
O     -3.02500000     -5.70700000      5.74700000
H     -2.40600000     -5.06800000      5.39500000
H     -3.88300000     -5.38900000      5.46700000
O      3.65700000      1.85500000    -12.43700000
H      4.32200000      1.36200000    -12.91700000
H      2.83000000      1.60500000    -12.84700000
O     -1.49100000      4.02500000      5.01900000
H     -2.39800000      3.74600000      4.89300000
H     -1.30500000      3.82700000      5.93600000
O     17.08000000      2.50800000     -4.12500000
H     16.46900000      3.22600000     -3.95600000
H     17.94300000      2.92300000     -4.12400000
O    -10.22700000     14.93400000      0.11700000
H    -10.67700000     14.45200000      0.81100000
H    -10.62700000     15.80400000      0.13200000
O     -4.46300000     -6.16300000      2.77800000
H     -3.90500000     -6.94000000      2.82200000
H     -5.00700000     -6.30200000      2.00300000
O    -13.51900000     -6.30700000      1.03400000
H    -13.40800000     -7.25200000      1.13900000
H    -14.38800000     -6.20900000      0.64700000
O     -5.18900000    -11.12900000      8.99200000
H     -5.57500000    -11.95000000      9.29700000
H     -5.92900000    -10.52500000      8.92800000
O     -1.39500000     -8.53000000     -6.23600000
H     -0.66300000     -8.48400000     -6.85100000
H     -1.53200000     -9.46700000     -6.09600000
O     -8.07900000     -2.76200000      1.25400000
H     -8.05600000     -3.33100000      2.02300000
H     -7.23000000     -2.32000000      1.25700000
O    -12.05500000     -4.62200000     -9.62100000
H    -11.33000000     -3.99800000     -9.60600000
H    -11.95800000     -5.12200000     -8.81100000
O      1.13500000     -7.69400000     -4.83200000
H      0.29800000     -7.91700000     -5.23900000
H      1.75400000     -8.32900000     -5.19200000
O     -0.26500000     -5.41400000     -8.25900000
H     -0.16800000     -4.46900000     -8.14400000
H     -0.62600000     -5.51200000     -9.14000000
O      3.55200000     13.29200000     -7.14600000
H      4.24300000     12.95200000     -7.71400000
H      2.97700000     13.78000000     -7.73500000
O     12.82800000      1.41100000     -0.52000000
H     13.19300000      2.23900000     -0.21000000
H     13.59100000      0.89800000     -0.78800000
O     10.73200000      8.87500000    -10.04100000
H     11.26400000      8.32800000     -9.46300000
H     10.17700000      9.38000000     -9.44800000
O     10.12600000    -10.07000000     -6.27500000
H      9.44500000    -10.35000000     -5.66400000
H      9.65900000     -9.56800000     -6.94200000
O    -13.74300000      9.94300000     -0.03400000
H    -12.86200000     10.24300000      0.18800000
H    -14.02200000     10.52200000     -0.74300000
O      9.27800000     -3.02200000     11.16200000
H      9.73900000     -3.84700000     11.01100000
H      9.97200000     -2.36300000     11.20300000
O     -4.57900000     13.07800000      4.05300000
H     -4.91100000     13.50700000      3.26400000
H     -3.82500000     12.57000000      3.75100000
O     13.57300000     -8.04900000      3.47800000
H     14.48200000     -8.00300000      3.77600000
H     13.53000000     -8.85600000      2.96600000
O     -0.48900000      9.85500000    -14.52800000
H     -0.26500000      9.13700000    -13.93500000
H     -0.07700000      9.61600000    -15.35900000
O     -7.19700000     -9.29700000      7.44500000
H     -7.31800000     -9.23800000      6.49800000
H     -7.83600000     -8.68200000      7.80700000
O      6.68900000      7.68400000     -1.03100000
H      6.74500000      7.83900000     -1.97400000
H      7.55200000      7.34400000     -0.79200000
O      2.42000000     -1.71100000    -13.35900000
H      2.88400000     -1.23700000    -12.66900000
H      1.51700000     -1.39800000    -13.29800000
O     -5.34400000     -1.95100000      0.91300000
H     -4.69100000     -2.16600000      1.57800000
H     -5.44400000     -2.75700000      0.40600000
O      0.82800000     12.66200000      2.03700000
H      0.90000000     11.74500000      1.77100000
H      1.32100000     13.14300000      1.37300000
O    -13.87300000      9.45100000      7.29700000
H    -13.10900000      9.78200000      7.76700000
H    -13.53000000      8.74700000      6.74600000
O    -12.61200000     -7.04200000      5.69600000
H    -11.80700000     -7.42700000      5.35000000
H    -12.46300000     -6.09800000      5.65500000
O     -0.30900000    -13.95400000      8.61900000
H      0.26700000    -13.96000000      9.38300000
H      0.26200000    -14.18400000      7.88600000
O     -7.92800000     -8.82800000     -9.09600000
H     -8.21200000     -8.03400000     -8.64300000
H     -7.92700000     -9.50400000     -8.41700000
O     -6.77200000     -0.86700000     15.97400000
H     -6.87000000     -0.11800000     16.56200000
H     -7.59200000     -1.35200000     16.06600000
O     -5.05400000     -7.59500000    -11.13300000
H     -4.43300000     -6.89500000    -11.33400000
H     -5.32100000     -7.42600000    -10.22900000
O     -8.98500000    -10.96500000     10.84700000
H     -8.14100000    -10.52000000     10.77800000
H     -9.23300000    -11.15000000      9.94200000
O    -10.95600000     -6.07500000      2.98500000
H    -10.86300000     -5.17900000      2.66200000
H    -11.64000000     -6.45800000      2.43700000
O      9.33400000     -4.31300000     -1.47200000
H      9.90800000     -3.82700000     -0.88100000
H      9.59500000     -5.22700000     -1.36200000
O     -9.47100000     -7.63200000     -4.99000000
H     -9.54500000     -6.68200000     -4.89200000
H     -9.85500000     -7.98600000     -4.18800000
O      7.96400000     -4.56800000     -9.13900000
H      7.28900000     -4.22400000     -9.72500000
H      7.55400000     -5.32500000     -8.72100000
O     12.74300000     -2.89700000      4.00000000
H     12.83500000     -3.29300000      4.86700000
H     11.87000000     -3.15900000      3.70800000
O     -9.10200000     -7.34400000      4.52100000
H     -8.17300000     -7.52500000      4.37900000
H     -9.35400000     -6.79000000      3.78200000
O      5.58000000      5.80700000    -10.32700000
H      5.52000000      6.34300000     -9.53600000
H      5.12200000      4.99700000    -10.10200000
O      0.35900000      3.20000000    -10.41100000
H      0.60600000      2.39900000    -10.87300000
H      0.69500000      3.07700000     -9.52300000
O      0.04100000      6.21600000    -10.53300000
H      0.35600000      5.31300000    -10.50600000
H      0.75300000      6.73000000    -10.15100000
O     -2.79800000     -0.01300000    -17.57500000
H     -3.24400000      0.81700000    -17.40800000
H     -3.39800000     -0.67900000    -17.24000000
O     -4.94000000      8.69700000     -2.10400000
H     -5.84500000      8.51200000     -1.85400000
H     -4.48600000      8.83900000     -1.27400000
O      7.32500000    -12.52600000      3.02500000
H      7.31100000    -13.26500000      2.41600000
H      6.71000000    -12.77300000      3.71600000
O      7.31800000      7.04100000    -14.42400000
H      7.95900000      7.65900000    -14.77500000
H      7.82600000      6.25300000    -14.22900000
O     -2.25100000     14.73700000      9.75200000
H     -1.39400000     14.87400000      9.34900000
H     -2.49600000     13.84800000      9.49600000
O      9.62600000     -9.58400000     -1.26400000
H     10.28700000     -9.87000000     -1.89400000
H      8.87900000    -10.16100000     -1.42200000
O    -11.31900000      7.35900000     -8.39200000
H    -11.69000000      8.23100000     -8.52600000
H    -10.37200000      7.49300000     -8.43000000
O     10.23400000     10.01800000     -0.41200000
H      9.33000000      9.79600000     -0.63300000
H     10.28900000     10.96400000     -0.54700000
O     -2.33000000     10.89000000     -3.77500000
H     -1.87700000     11.67200000     -4.08900000
H     -1.62700000     10.26800000     -3.58300000
O     -3.03000000    -13.16300000     -8.30400000
H     -3.90600000    -12.97900000     -8.64300000
H     -2.94500000    -14.11400000     -8.36700000
O     -1.91700000     -2.95200000    -12.00800000
H     -1.15700000     -3.27600000    -12.49100000
H     -2.60200000     -2.86300000    -12.67100000
O      1.56100000      7.23400000     11.57200000
H      0.92800000      7.25500000     12.29000000
H      1.41700000      8.05400000     11.10100000
O    -11.23200000      1.72700000     14.34400000
H    -11.34600000      1.20500000     15.13800000
H    -10.69500000      1.17700000     13.77200000
O      2.07600000     -7.55100000     12.00700000
H      1.24300000     -7.23100000     11.66000000
H      2.08200000     -7.25900000     12.91900000
O      7.42000000     16.41200000     -3.64400000
H      7.82700000     16.09600000     -2.83800000
H      6.48000000     16.30700000     -3.49500000
O    -10.01800000     -4.12500000     -4.29700000
H     -9.41200000     -4.13800000     -5.03700000
H    -10.23600000     -3.20100000     -4.18100000
O     13.89000000    -11.72100000     -3.59200000
H     12.94500000    -11.59700000     -3.68200000
H     14.11200000    -12.36300000     -4.26700000
O      4.14200000     -5.31300000     -9.57700000
H      4.67600000     -4.59100000     -9.91000000
H      3.32400000     -4.89800000     -9.30100000
O     -0.26400000      0.26800000    -15.98600000
H     -1.03100000      0.57500000    -16.47000000
H     -0.01900000     -0.55000000    -16.42000000
O     -4.80200000     10.55100000      0.74900000
H     -5.50700000      9.95100000      0.50700000
H     -4.02500000     10.19500000      0.31600000
O     -1.35200000     14.08000000     -9.43800000
H     -1.57500000     14.95200000     -9.76700000
H     -1.64900000     13.48300000    -10.12400000
O      0.51500000     12.38900000     -7.62900000
H      1.20300000     13.05000000     -7.56200000
H     -0.10400000     12.75000000     -8.26400000
O    -12.17100000     -5.68900000     -4.82800000
H    -11.44300000     -5.16300000     -4.49600000
H    -12.35500000     -6.31300000     -4.12700000
O     11.96400000     12.31500000     -3.84500000
H     12.03700000     13.16700000     -3.41500000
H     11.39700000     12.47600000     -4.60000000
O      8.98100000      5.17800000    -13.31100000
H      8.51200000      4.34700000    -13.39000000
H      9.80600000      4.94700000    -12.88500000
O    -15.79200000      2.06000000      6.54100000
H    -15.86200000      1.14500000      6.27000000
H    -16.34200000      2.12200000      7.32200000
O     -4.78500000     -2.46700000    -12.01200000
H     -4.34900000     -1.87700000    -12.62700000
H     -5.69200000     -2.50400000    -12.31600000
O     -1.69300000     14.87900000     -6.78000000
H     -1.76900000     14.64300000     -7.70400000
H     -1.51100000     15.81900000     -6.78700000
O     14.96100000     -2.34100000     -9.10400000
H     14.31400000     -2.39000000     -8.40100000
H     15.63400000     -1.74800000     -8.77000000
O    -12.88900000     -0.68000000     -5.84800000
H    -12.26300000     -0.19100000     -5.31400000
H    -12.40200000     -1.44700000     -6.14600000
O     -5.59100000      2.03600000     15.99900000
H     -5.71200000      1.70700000     16.88900000
H     -5.46300000      2.97800000     16.10700000
O      9.55300000    -11.15200000      4.08900000
H      8.92900000    -11.56400000      3.49100000
H      9.29600000    -10.23000000      4.10600000
O     -5.43200000     -5.87000000     -4.99300000
H     -4.55900000     -6.09700000     -5.31400000
H     -5.86500000     -6.71200000     -4.85900000
O    -11.98100000     -4.07000000    -12.40100000
H    -11.95600000     -4.10200000    -11.44500000
H    -11.73100000     -4.95200000    -12.67600000
O     -8.76000000     -3.84400000     13.75000000
H     -9.13200000     -3.79700000     12.86900000
H     -7.96700000     -4.37000000     13.64700000
O     -8.35700000     13.80300000     -8.26900000
H     -8.77900000     14.07600000     -9.08300000
H     -8.40000000     12.84700000     -8.28600000
O      9.98000000      8.31700000      7.71100000
H     10.43800000      8.87600000      8.34000000
H      9.59500000      7.62200000      8.24500000
O      8.96000000      1.15000000     11.95200000
H      8.37400000      0.62200000     12.49400000
H      8.39200000      1.81400000     11.56200000
O      0.21200000    -12.78100000     -5.02300000
H     -0.56400000    -13.30800000     -4.83200000
H      0.28200000    -12.79500000     -5.97700000
O     -4.35700000      7.68900000      5.94100000
H     -4.89800000      7.10500000      5.40900000
H     -3.75900000      8.09700000      5.31500000
O     16.54900000      1.35500000      6.22500000
H     16.62100000      2.16800000      6.72600000
H     17.44600000      1.16400000      5.94900000
O      1.94900000     -4.40900000     -5.45000000
H      2.56900000     -5.10200000     -5.67700000
H      1.83900000     -4.48800000     -4.50200000
O      9.39000000     -9.51300000     10.63700000
H      9.38400000    -10.04000000      9.83900000
H      9.85900000     -8.71500000     10.39400000
O     -8.23900000     13.11000000      9.03000000
H     -8.71500000     12.43500000      9.51400000
H     -8.09100000     13.80500000      9.67100000
O      6.98500000      0.03300000    -16.68600000
H      7.91500000     -0.02200000    -16.46500000
H      6.55400000      0.24300000    -15.85800000
O    -10.12500000     10.75100000     -0.98200000
H     -9.32200000     11.25900000     -1.09700000
H    -10.22300000     10.26900000     -1.80300000
O      6.41200000     -2.18900000     -6.62600000
H      6.61300000     -1.26400000     -6.76400000
H      6.79200000     -2.63300000     -7.38400000
O     -2.80900000    -10.98300000      2.02900000
H     -3.35900000    -11.32000000      2.73700000
H     -2.74200000    -11.71100000      1.41100000
O     -0.08200000      7.42500000     13.71800000
H     -0.53500000      7.09100000     14.49300000
H      0.19000000      8.30900000     13.96200000
O     -9.15000000      0.24800000     12.78800000
H     -9.79900000     -0.18300000     12.23200000
H     -8.44300000     -0.39100000     12.87000000
O     -8.29500000      6.47700000     -1.83900000
H     -8.79400000      5.95200000     -2.46500000
H     -8.95300000      6.81600000     -1.23200000
O     12.86400000     -4.83000000      6.27100000
H     12.20800000     -4.51200000      6.89100000
H     13.70200000     -4.66100000      6.70200000
O     -3.61700000      9.39400000     -6.88900000
H     -2.91300000      9.63100000     -7.49300000
H     -4.35600000      9.94000000     -7.15700000
O    -13.32400000     -5.54300000     -1.56600000
H    -13.20700000     -5.69200000     -0.62800000
H    -12.70100000     -6.13700000     -1.98300000
O     -2.41100000      6.05000000      2.88300000
H     -2.00500000      5.54600000      3.58900000
H     -2.41900000      6.95100000      3.20600000
O      0.66800000      9.69600000     -8.27700000
H     -0.02400000      9.58700000     -8.92900000
H      0.64400000     10.62600000     -8.05400000
O     -5.38900000     10.39700000    -14.30600000
H     -5.76000000      9.56800000    -14.00300000
H     -5.50700000     10.37800000    -15.25600000
O     -9.68800000    -11.55900000      8.22900000
H     -8.87600000    -11.99300000      7.96400000
H     -9.96200000    -11.07100000      7.45200000
O      4.36000000    -12.44000000    -12.47000000
H      4.96400000    -12.18500000    -11.77300000
H      4.47000000    -11.76500000    -13.14000000
O     11.65400000      3.54200000      6.51300000
H     11.89500000      4.08600000      5.76300000
H     11.97100000      2.66800000      6.28600000
O     -0.20400000      3.40000000    -16.65800000
H      0.23500000      4.07900000    -17.17000000
H     -0.46700000      2.74500000    -17.30400000
O     -3.69100000    -16.72300000      2.29300000
H     -4.55600000    -16.61900000      1.89600000
H     -3.64800000    -16.03400000      2.95600000
O      2.50200000      5.23700000      9.84700000
H      1.86300000      4.96200000      9.19000000
H      2.10100000      5.99800000     10.26700000
O      6.09300000      0.16400000      9.00300000
H      5.26200000     -0.20900000      9.29800000
H      5.84500000      0.79900000      8.33100000
O     -3.52100000      2.39600000    -17.12900000
H     -3.67100000      2.81600000    -17.97600000
H     -3.60500000      3.10600000    -16.49200000
O     -0.53000000     12.75800000     -4.75700000
H      0.34800000     12.38500000     -4.83500000
H     -0.70700000     13.13700000     -5.61700000
O      4.58900000      9.93800000    -13.20500000
H      4.87000000      9.58900000    -14.05100000
H      4.11700000     10.74200000    -13.42300000
O     -7.15200000      1.24900000      2.97500000
H     -6.34600000      1.52900000      2.54100000
H     -7.84700000      1.46900000      2.35500000
O     -1.10800000      2.43100000     10.87700000
H     -1.28400000      3.35700000     10.70900000
H     -0.46400000      2.43500000     11.58600000
O     11.33000000      7.48700000     -1.83400000
H     11.94900000      7.21900000     -2.51400000
H     11.88200000      7.81500000     -1.12400000
O     -8.98900000     -6.93500000     11.67900000
H     -8.94200000     -6.00600000     11.45600000
H     -8.57700000     -7.38100000     10.93900000
O    -10.34000000      1.36900000      0.89400000
H     -9.85800000      0.65200000      0.48100000
H    -10.32400000      2.07300000      0.24600000
O     -2.07700000      7.43400000     11.95100000
H     -2.74200000      6.75500000     12.06800000
H     -1.38000000      7.19400000     12.56100000
O      0.39000000    -17.71400000      2.91400000
H     -0.03900000    -17.71500000      3.77000000
H      1.01500000    -16.99100000      2.96100000
O     -7.37900000    -10.20300000      4.59800000
H     -6.70400000    -10.76100000      4.98500000
H     -6.96300000     -9.34500000      4.51800000
O     11.19700000      6.90100000     10.97500000
H     10.26800000      7.09500000     10.84900000
H     11.21500000      5.98100000     11.23900000
O    -16.75100000     -3.76400000     -1.73100000
H    -16.21800000     -3.08200000     -1.32300000
H    -16.39600000     -4.58300000     -1.38600000
O      4.97900000      9.08900000     12.19900000
H      4.38100000      9.27300000     11.47400000
H      4.42600000      9.11800000     12.97900000
O     -3.75200000     -5.25300000    -12.54500000
H     -4.11900000     -4.44300000    -12.19000000
H     -2.97100000     -4.97200000    -13.02300000
O      3.02800000     -9.41600000     -5.61700000
H      3.54000000    -10.19800000     -5.40800000
H      3.11200000     -9.32200000     -6.56600000
O      7.24300000      0.53700000      0.66900000
H      7.50000000     -0.10500000      0.00700000
H      7.10300000      0.02000000      1.46200000
O    -12.81400000    -10.46300000     -2.40500000
H    -12.64200000    -11.36800000     -2.66500000
H    -13.14700000    -10.53100000     -1.51000000
O      3.47900000     -6.91900000     -2.37700000
H      3.10800000     -7.79400000     -2.48900000
H      3.99600000     -6.77400000     -3.17000000
O     12.93400000     -8.99000000     -5.67200000
H     12.72500000     -8.05600000     -5.65100000
H     12.08300000     -9.42700000     -5.66000000
O     -7.04500000      4.50800000     15.59400000
H     -7.96300000      4.77900000     15.60500000
H     -7.01700000      3.78100000     14.97200000
O    -11.24300000     -0.55100000     11.14800000
H    -11.93300000     -0.28200000     11.75400000
H    -11.48100000     -0.14000000     10.31700000
O    -11.02500000      7.35900000     -1.16100000
H    -11.61100000      6.83100000     -1.70300000
H    -11.36500000      7.25900000     -0.27200000
O      6.34800000      5.99100000     16.14100000
H      6.49200000      6.93700000     16.14100000
H      5.39700000      5.89400000     16.09500000
O      6.82100000     -0.78700000    -10.75000000
H      6.08800000     -0.27200000    -10.41200000
H      7.59900000     -0.30000000    -10.48000000
O     10.44000000     13.12700000      3.62300000
H     10.98000000     12.94000000      2.85500000
H     11.02300000     13.60200000      4.21600000
O     -9.68300000      8.53500000     12.19800000
H     -9.11200000      8.18600000     11.51300000
H     -9.58100000      7.92600000     12.92900000
O     -9.69000000     13.75900000     -2.44400000
H    -10.01000000     14.48900000     -2.97400000
H     -9.87900000     14.01600000     -1.54200000
O     11.31900000     -1.63700000      9.21900000
H     11.17400000     -0.69400000      9.15200000
H     11.96800000     -1.73100000      9.91700000
O    -15.83500000      6.31200000     -5.12100000
H    -16.76800000      6.20900000     -5.30900000
H    -15.53400000      5.42800000     -4.91200000
O     13.40400000      3.88800000      0.27200000
H     13.05500000      4.70400000      0.62900000
H     14.17900000      3.70600000      0.80400000
O      7.84800000      2.71700000      6.20500000
H      7.55600000      3.50500000      5.74700000
H      8.68200000      2.49500000      5.79000000
O     -6.76400000    -12.15100000      2.54100000
H     -6.30900000    -11.41900000      2.12500000
H     -7.29800000    -11.74500000      3.22400000
O     -6.78800000      6.28900000     -5.37600000
H     -5.97400000      6.22200000     -4.87600000
H     -7.37900000      5.66600000     -4.95500000
O     -7.02800000     11.01200000    -11.28400000
H     -7.70600000     10.81600000    -11.93100000
H     -6.48900000     11.68600000    -11.69900000
O     -9.67200000     -3.74500000     11.04900000
H    -10.60200000     -3.94100000     10.94000000
H     -9.28400000     -3.93900000     10.19500000
O     -6.29500000     -8.64200000    -13.65100000
H     -5.69000000     -8.55600000    -12.91400000
H     -7.13600000     -8.85600000    -13.24700000
O      3.82700000      9.98700000      3.32100000
H      4.07700000      9.76000000      2.42600000
H      3.91600000      9.16900000      3.81000000
O     -4.47000000      4.18900000      7.26200000
H     -5.42500000      4.15800000      7.30700000
H     -4.27100000      4.11400000      6.32800000
O      3.96100000      4.76500000     12.60500000
H      3.44800000      5.44200000     12.16300000
H      4.73000000      4.64600000     12.04800000
O      0.36100000     12.28200000    -13.27200000
H     -0.31400000     12.95200000    -13.38100000
H      0.03900000     11.53400000    -13.77400000
O      2.30100000     14.77000000     -9.00400000
H      1.44800000     15.07700000     -9.31400000
H      2.89300000     15.50500000     -9.16400000
O     -3.60100000      0.90500000      3.74900000
H     -3.39100000     -0.01300000      3.57600000
H     -3.04800000      1.14100000      4.49300000
O     -6.23600000    -14.67000000      1.59700000
H     -7.00700000    -15.14400000      1.90800000
H     -6.22500000    -13.86500000      2.11500000
O      5.85600000     -4.38900000     16.88600000
H      5.75200000     -3.43800000     16.85900000
H      5.78200000     -4.66400000     15.97300000
O      8.27200000    -14.40600000      0.60800000
H      7.66600000    -15.09200000      0.88900000
H      8.44700000    -14.60500000     -0.31200000
O     10.03100000      4.28000000     12.31500000
H      9.23200000      3.95900000     11.89600000
H     10.70400000      3.64700000     12.06500000
O     -4.97200000     -0.74600000     -7.97000000
H     -5.28200000     -0.02500000     -8.51800000
H     -4.86500000     -1.47900000     -8.57500000
O     15.43800000     -2.96900000     -5.27400000
H     15.37400000     -3.49900000     -4.47900000
H     14.53200000     -2.86800000     -5.56700000
O     -9.22400000     -7.67900000     -1.19700000
H     -8.67000000     -6.90000000     -1.23400000
H     -9.08800000     -8.02900000     -0.31700000
O     -6.91000000     12.62300000     -5.23000000
H     -6.36700000     12.74700000     -6.00800000
H     -6.34100000     12.16400000     -4.61100000
O     14.30600000      4.87800000     -6.36200000
H     14.22000000      5.24200000     -7.24300000
H     13.45800000      4.47000000     -6.18800000
O      1.37900000      0.33000000     13.86600000
H      1.42300000     -0.62100000     13.76600000
H      1.90700000      0.67200000     13.14500000
O     -6.93800000     -9.19900000     11.54300000
H     -6.00300000     -9.37700000     11.43600000
H     -7.04800000     -9.05100000     12.48200000
O     -3.57000000     -6.93400000     -3.12200000
H     -4.32800000     -6.83500000     -3.69800000
H     -2.92400000     -6.31800000     -3.47000000
O     -4.10100000     -0.37700000    -13.50900000
H     -3.16600000     -0.23400000    -13.65900000
H     -4.51900000     -0.10100000    -14.32500000
O      0.03600000     -5.21800000     17.19500000
H      0.79900000     -4.67400000     16.99800000
H     -0.70800000     -4.72000000     16.85500000
O      9.50800000      1.04700000    -10.35400000
H      9.54600000      0.37400000     -9.67500000
H     10.34800000      0.97700000    -10.80800000
O      7.46600000      9.71700000    -12.99300000
H      7.91500000      9.09900000    -12.41500000
H      6.53700000      9.59500000    -12.79800000
O     -5.05000000      0.54200000     -0.84300000
H     -4.89200000     -0.35000000     -0.53600000
H     -4.70300000      1.10000000     -0.14700000
O     -7.50400000      1.55700000     -7.91300000
H     -6.93600000      1.36000000     -8.65700000
H     -7.36700000      2.49000000     -7.74700000
O      0.89300000    -14.31700000     11.29300000
H      0.74900000    -13.53200000     11.82200000
H      1.09800000    -15.00100000     11.93100000
O      2.00000000     -0.68000000      6.61800000
H      1.89300000     -0.94900000      5.70500000
H      2.94700000     -0.63800000      6.74600000
O     -2.32100000     13.94900000      1.90000000
H     -3.02700000     14.55700000      1.67900000
H     -1.72200000     13.99500000      1.15500000
O     11.76500000      4.27200000    -12.79400000
H     11.30500000      4.09200000    -13.61400000
H     12.58000000      3.77400000    -12.86300000
O      0.26400000      7.25800000      8.32700000
H      0.04900000      6.92600000      7.45600000
H      0.68200000      8.10400000      8.16400000
O     15.24800000      2.89900000      1.96000000
H     16.07900000      3.35400000      2.10000000
H     15.07700000      2.45000000      2.78800000
O     -5.08600000    -11.05000000      5.89300000
H     -5.25600000    -10.91900000      6.82600000
H     -4.15600000    -11.27300000      5.84700000
O    -11.52600000      4.04600000     -9.45400000
H    -11.52500000      3.27500000     -8.88700000
H    -10.60100000      4.27100000     -9.55500000
O    -13.25700000      9.69300000      2.97500000
H    -13.88000000      9.56500000      2.26000000
H    -12.40700000      9.76600000      2.54200000
O      2.00800000      8.38100000     -1.29100000
H      2.74200000      8.48400000     -1.89600000
H      2.02300000      7.45500000     -1.05100000
O     -6.34600000     -8.23300000     -4.28700000
H     -5.92000000     -8.81800000     -3.66000000
H     -7.16900000     -8.67200000     -4.50300000
O     -3.41600000     -2.12400000      6.33800000
H     -2.53000000     -1.93600000      6.03000000
H     -3.98600000     -1.81500000      5.63400000
O     -1.17500000      1.08200000     14.99700000
H     -0.49000000      0.61700000     14.51800000
H     -1.96700000      0.94400000     14.47800000
O      2.36100000     17.36100000      1.92900000
H      1.98000000     16.53300000      2.22000000
H      3.24000000     17.12800000      1.62800000
O     -2.31000000      7.50100000     -3.10400000
H     -2.23800000      7.41000000     -2.15400000
H     -2.67700000      8.37600000     -3.23400000
O    -11.87100000     -7.75000000     -2.01400000
H    -11.06100000     -7.77500000     -1.50500000
H    -12.15800000     -8.66200000     -2.05300000
O      3.54100000    -12.33400000     -4.14500000
H      3.03000000    -12.13600000     -3.36000000
H      3.09700000    -13.08800000     -4.53500000
O     -8.95700000    -14.37400000      0.75200000
H     -9.44900000    -15.03400000      1.23900000
H     -8.40000000    -13.95700000      1.40900000
O     -2.69500000      9.45200000     -9.62600000
H     -3.56700000      9.53600000    -10.01100000
H     -2.62000000      8.52400000     -9.40300000
O     -2.15400000     -1.06600000     -7.40400000
H     -2.07900000     -0.44700000     -6.67800000
H     -3.01300000     -0.88300000     -7.78600000
O      4.51100000     -6.89600000     -4.77500000
H      5.06400000     -6.14600000     -4.99300000
H      4.15600000     -7.18400000     -5.61600000
O     -5.04900000    -10.51100000     13.45600000
H     -5.53000000    -11.32300000     13.61300000
H     -4.20100000    -10.79700000     13.11700000
O     14.30900000     10.91700000      5.12500000
H     13.97700000     10.27500000      4.49700000
H     13.67100000     11.63000000      5.10000000
O      0.87600000     -0.23900000    -11.09400000
H      1.79600000     -0.35300000    -10.85400000
H      0.44400000      0.00500000    -10.27500000
O      1.20400000      6.23200000     -5.30300000
H      0.43500000      6.04800000     -4.76400000
H      1.82700000      5.54200000     -5.07500000
O      8.29000000     15.25200000      3.03900000
H      8.25500000     14.29600000      3.03700000
H      9.11500000     15.46100000      3.47600000
O      1.51800000    -12.58100000      1.03700000
H      2.30000000    -12.87200000      1.50700000
H      0.91400000    -12.30300000      1.72500000
O    -11.47800000     10.32600000      8.35400000
H    -10.81500000     11.01600000      8.35100000
H    -11.01100000      9.54400000      8.06100000
O     -6.18600000      6.26900000      4.38400000
H     -6.92500000      5.84000000      4.81600000
H     -6.57700000      6.72800000      3.64100000
O      4.49100000      0.15100000     -6.73000000
H      3.66200000      0.40300000     -6.32300000
H      4.70300000     -0.69700000     -6.33800000
O      8.67500000     -5.40400000      5.66500000
H      8.88500000     -5.25000000      4.74400000
H      9.45800000     -5.82300000      6.02200000
O     -2.81700000     -0.27100000    -10.83900000
H     -3.46700000     -0.21600000    -11.53900000
H     -2.26800000     -1.01700000    -11.08000000
O     -8.36400000     -9.15600000      0.98300000
H     -8.04600000     -9.83100000      0.38400000
H     -8.90800000     -9.63100000      1.61200000
O      8.65100000     -5.89900000      2.73500000
H      8.09200000     -5.72800000      1.97700000
H      9.53900000     -5.92200000      2.37800000
O      2.80300000     -7.58800000      9.18400000
H      3.33600000     -6.79500000      9.24900000
H      2.36800000     -7.65500000     10.03400000
