# Supplementary material for: Integrated Multiscale Multilevel Approach to Open Shell Molecular Systems
Source: J Chem Theory Comput. 2023 Feb 13;19(5):1446–56. doi: 10.1021/acs.jctc.2c00805 (PMC10018740; doi:10.1021/acs.jctc.2c00805)
Supplement: Supplementary file 2 — ct2c00805_si_002.zip [file ct2c00805_si_002.zip › structures/PROXYL/frame130.xyz]

2597

C     -1.02200000      0.49200000     -1.37500000
H     -1.45800000      1.41100000     -1.76700000
H     -1.59100000     -0.36200000     -1.74200000
C     -1.04900000      0.52800000      0.14400000
C     -0.75800000      1.98400000      0.55000000
H     -0.04900000      2.51200000     -0.08800000
H     -0.47000000      1.96500000      1.60100000
H     -1.72300000      2.48400000      0.63000000
C     -2.35500000      0.08100000      0.71900000
H     -3.18300000      0.56900000      0.20400000
H     -2.56900000     -0.97900000      0.58200000
H     -2.49600000      0.26100000      1.78500000
N      0.04200000     -0.34400000      0.50500000
O      0.23800000     -0.49800000      1.73600000
C      1.09100000     -0.48800000     -0.54600000
C      2.46100000      0.07700000     -0.11100000
H      2.35900000      1.14600000      0.07300000
H      2.87400000     -0.27000000      0.83700000
H      3.19300000      0.02000000     -0.91700000
C      1.18900000     -1.97800000     -0.81200000
H      1.99500000     -2.24800000     -1.49400000
H      0.24400000     -2.42400000     -1.12200000
H      1.40300000     -2.43200000      0.15500000
C      0.42600000      0.22200000     -1.75700000
H      0.98500000      1.14800000     -1.89600000
H      0.41200000     -0.35000000     -2.68500000
O      1.40000000     -4.49000000     -7.45600000
H      2.25200000     -4.92100000     -7.52900000
H      1.33400000     -4.24400000     -6.53300000
O      0.96500000     -7.69300000     11.04900000
H      0.64300000     -8.59300000     11.00900000
H      0.21000000     -7.15700000     10.80400000
O      0.06600000     13.80900000    -11.68300000
H      0.79100000     13.49200000    -11.14500000
H      0.46400000     14.00400000    -12.53100000
O    -12.24800000      8.53200000      8.79300000
H    -11.97800000      9.44300000      8.67400000
H    -12.95500000      8.57500000      9.43700000
O     -3.46500000      4.98900000     -7.89500000
H     -2.57700000      4.81700000     -7.58200000
H     -3.99900000      4.30600000     -7.49000000
O     -1.27500000     13.27100000      7.63600000
H     -0.86800000     13.50100000      6.80000000
H     -1.83800000     14.01700000      7.84100000
O      1.67700000      3.61000000    -15.12700000
H      2.45300000      4.12400000    -15.35100000
H      1.00000000      4.26300000    -14.95000000
O     -0.86900000      3.02700000    -17.00300000
H     -1.37800000      2.59400000    -16.31700000
H     -0.37700000      3.70700000    -16.54200000
O     12.29900000     -7.58200000    -10.77200000
H     13.11300000     -7.76500000    -11.24100000
H     12.27700000     -6.62900000    -10.69200000
O     -2.69600000    -11.58900000      2.88600000
H     -2.22000000    -12.36500000      3.18200000
H     -2.06900000    -11.11800000      2.33700000
O      6.43800000     11.70000000     -4.12000000
H      6.87400000     10.84800000     -4.09500000
H      7.09500000     12.29500000     -4.48000000
O     -4.75900000     11.43400000      2.84600000
H     -5.64200000     11.58600000      2.50900000
H     -4.18000000     11.72800000      2.14200000
O     12.38400000      6.27800000      9.68900000
H     11.91200000      5.88100000     10.42100000
H     13.20900000      5.79400000      9.64600000
O      2.05900000      1.10000000    -13.92700000
H      1.39400000      0.51600000    -14.29300000
H      1.97100000      1.90800000    -14.43200000
O    -12.74600000     12.17900000     -4.78000000
H    -13.44800000     12.79400000     -4.56500000
H    -12.80000000     11.50800000     -4.09900000
O     -1.61400000    -16.97900000     -1.55600000
H     -2.41200000    -16.79300000     -1.06200000
H     -1.11500000    -16.16400000     -1.52000000
O     18.45100000     -2.48300000      1.07900000
H     18.80700000     -2.03200000      1.84400000
H     17.55800000     -2.14800000      0.99700000
O     10.62000000    -13.21600000      2.96700000
H     11.21800000    -13.83200000      2.54300000
H     10.71200000    -13.39900000      3.90200000
O     -4.29600000     11.46500000    -12.25800000
H     -3.61800000     11.26200000    -12.90300000
H     -4.76400000     12.21300000    -12.63000000
O      4.93600000     -9.37200000      2.17500000
H      5.45800000     -8.74100000      2.67000000
H      4.40000000     -9.81000000      2.83600000
O      2.83700000    -12.03000000     -5.05700000
H      2.22300000    -11.34700000     -4.78500000
H      3.32000000    -12.24800000     -4.25900000
O      1.18200000      1.64600000     14.92200000
H      0.87400000      2.16300000     14.17700000
H      1.67600000      2.26700000     15.45700000
O      0.20200000     -1.81700000     -8.10100000
H      0.79700000     -2.51700000     -7.83200000
H      0.35100000     -1.11800000     -7.46400000
O      8.74900000     10.35100000     -0.85900000
H      8.37100000     10.06300000     -1.69000000
H      9.66800000     10.52500000     -1.06200000
O      3.47500000      2.59900000      2.53400000
H      3.63100000      3.33700000      3.12500000
H      4.15000000      1.96100000      2.76600000
O     -7.50000000     12.82900000     -8.39300000
H     -8.27700000     13.14000000     -7.93000000
H     -7.71300000     12.93800000     -9.32000000
O      2.44300000    -16.51400000     -7.78200000
H      1.59600000    -16.92900000     -7.62000000
H      2.68900000    -16.13500000     -6.93800000
O     13.43800000     -1.21000000     -2.77400000
H     12.69300000     -1.66300000     -3.17000000
H     14.20000000     -1.72500000     -3.03800000
O     -0.33600000    -10.09000000     -8.38900000
H     -0.78800000     -9.39900000     -7.90500000
H      0.55900000    -10.07500000     -8.04800000
O     -9.62400000      8.13400000     13.28000000
H     -8.92900000      8.39700000     13.88200000
H     -9.27800000      8.33900000     12.41100000
O     -0.94800000     13.47300000     11.54400000
H     -1.77500000     13.51200000     12.02500000
H     -0.29900000     13.82200000     12.15500000
O     11.76600000     -2.16700000      5.87400000
H     11.18500000     -2.14400000      5.11300000
H     11.78700000     -3.08900000      6.13100000
O     11.95700000     -1.79900000     -7.75800000
H     11.13800000     -2.16900000     -7.42600000
H     11.75400000     -0.87800000     -7.92100000
O     -8.74700000     -5.68300000     10.11300000
H     -7.83500000     -5.47400000     10.31500000
H     -8.85000000     -6.59500000     10.38200000
O    -10.39200000      8.75500000      0.46900000
H    -10.54300000      9.65200000      0.76700000
H    -11.24800000      8.33200000      0.54100000
O      9.99400000     13.51500000     -2.47100000
H     10.33700000     12.67600000     -2.16300000
H      9.67400000     13.94900000     -1.67900000
O     -1.14100000     -1.76300000     12.01000000
H     -1.66500000     -1.77800000     11.21000000
H     -1.76600000     -1.95400000     12.71000000
O      7.08800000     -5.03500000     10.85800000
H      6.59500000     -4.22300000     10.73700000
H      7.73400000     -4.82500000     11.53300000
O     -1.40300000      8.54800000      7.91200000
H     -0.96900000      9.37300000      8.13200000
H     -1.07500000      8.33000000      7.04000000
O     15.34200000      6.87300000      2.07000000
H     15.63100000      5.99900000      2.33300000
H     15.65700000      7.44900000      2.76600000
O      7.12100000     -8.02000000     -7.03900000
H      7.87900000     -8.52300000     -7.33800000
H      6.36700000     -8.55500000     -7.28600000
O      2.57300000    -14.73200000     -9.84000000
H      2.55600000    -15.24700000     -9.03400000
H      2.93900000    -15.32500000    -10.49700000
O     10.03300000      6.18900000      7.91400000
H     10.46300000      6.40500000      7.08700000
H     10.75400000      6.01100000      8.51900000
O      6.13900000     17.42000000     -0.09600000
H      5.34800000     17.94900000     -0.20000000
H      5.89100000     16.73800000      0.52900000
O      4.77500000    -12.86100000      5.60000000
H      4.69700000    -13.79400000      5.40200000
H      5.26000000    -12.83100000      6.42500000
O      0.71400000      3.68600000     12.83200000
H      1.31000000      4.26400000     12.35700000
H      0.43500000      4.19900000     13.59000000
O     -3.32900000     -2.83400000     -1.21300000
H     -2.92300000     -3.24000000     -1.97900000
H     -3.98100000     -2.23500000     -1.57800000
O     -0.73100000     -7.65100000     -6.65600000
H     -0.63200000     -6.71800000     -6.84400000
H      0.12000000     -7.91800000     -6.30800000
O     14.01300000      8.33600000     -1.87300000
H     14.39700000      8.63000000     -1.04700000
H     13.17700000      7.94300000     -1.62200000
O      5.08500000      0.36200000      7.25500000
H      6.03800000      0.28400000      7.29200000
H      4.92400000      0.98700000      6.54700000
O     -2.34600000      9.77000000    -14.63300000
H     -3.11900000     10.19200000    -15.00700000
H     -2.37200000      8.87600000    -14.97500000
O     -0.41600000     -8.68000000     -1.08200000
H      0.24100000     -8.70600000     -0.38700000
H     -0.16000000     -7.93500000     -1.62600000
O      5.04600000      9.93000000     -9.73400000
H      5.98400000      9.80000000     -9.87100000
H      4.92000000      9.79600000     -8.79500000
O      3.64800000      4.82000000      4.01300000
H      3.14400000      5.57000000      3.69800000
H      3.85300000      5.03300000      4.92300000
O     -8.79400000      6.37600000     -0.05200000
H     -9.45500000      7.04500000      0.12700000
H     -9.16400000      5.85900000     -0.76800000
O      8.09400000      0.76700000     13.52500000
H      8.30400000      1.69900000     13.45700000
H      8.57700000      0.36100000     12.80500000
O     -9.28500000      0.50800000     11.94800000
H     -9.82100000      0.25300000     11.19700000
H     -9.91000000      0.87600000     12.57300000
O     -2.70500000      5.58300000      6.67600000
H     -3.36200000      6.24100000      6.90100000
H     -2.43100000      5.22100000      7.51900000
O     11.09400000      4.37300000      2.14800000
H     10.71300000      3.59600000      1.74000000
H     11.59400000      4.03400000      2.89000000
O      8.77700000      6.98500000     -0.31900000
H      8.67900000      7.29000000      0.58300000
H      8.86000000      7.78700000     -0.83600000
O     -0.75600000     -0.62900000    -10.62000000
H     -0.00000000     -0.04500000    -10.67900000
H     -0.52800000     -1.24600000     -9.92400000
O      7.46900000      1.46200000     16.05400000
H      7.23200000      0.68400000     16.55800000
H      7.99300000      1.12700000     15.32600000
O      2.14100000     14.09100000     -1.77700000
H      1.33600000     13.70500000     -2.12100000
H      2.81500000     13.84200000     -2.40900000
O      1.75800000     -8.77800000     13.93200000
H      2.41800000     -8.35500000     13.38400000
H      1.13400000     -9.15300000     13.31000000
O     -7.15200000      8.83600000      5.62000000
H     -6.91800000      7.90900000      5.57500000
H     -6.66200000      9.17000000      6.37100000
O     -4.17000000      6.48400000    -10.31400000
H     -4.80600000      7.17900000    -10.14200000
H     -3.93100000      6.15800000     -9.44600000
O     -4.36100000      5.48800000      2.89900000
H     -5.26600000      5.54700000      3.20500000
H     -4.02400000      4.68600000      3.29700000
O     -5.64600000     -1.77600000    -12.14800000
H     -6.03000000     -1.49700000    -11.31600000
H     -6.17500000     -2.52600000    -12.41600000
O     10.09000000     -3.73500000    -14.21400000
H     10.42800000     -4.53800000    -13.81600000
H     10.82500000     -3.39100000    -14.72000000
O      1.37100000      7.61500000    -15.59800000
H      2.17100000      7.12300000    -15.41000000
H      1.38400000      7.74000000    -16.54700000
O     -3.46900000      5.78100000     -3.63900000
H     -3.93300000      6.47200000     -3.16600000
H     -4.01200000      5.00200000     -3.51900000
O     -6.31100000      6.52400000     -0.90000000
H     -5.82000000      5.76100000     -0.59400000
H     -7.17900000      6.42100000     -0.51100000
O    -12.57400000      9.72800000     -7.85200000
H    -13.31200000     10.11800000     -7.38200000
H    -11.80000000     10.04300000     -7.38500000
O      1.92200000     10.58000000    -15.63700000
H      2.41100000     11.20300000    -15.09900000
H      1.59600000      9.93100000    -15.01300000
O     -8.15600000      8.22200000     10.87200000
H     -8.26400000      8.14400000      9.92400000
H     -7.24200000      7.98500000     11.02900000
O      3.85300000     -6.88700000     -6.25500000
H      4.07900000     -6.18500000     -6.86500000
H      4.08200000     -7.69100000     -6.72000000
O     10.76400000    -12.36900000     -4.19900000
H      9.91900000    -12.01100000     -3.92500000
H     10.63100000    -12.62200000     -5.11200000
O      0.51900000      1.83800000      3.96500000
H      1.03600000      1.40000000      3.28900000
H      1.09000000      1.84800000      4.73300000
O     -1.35200000     10.64500000     -0.42300000
H     -0.79100000     10.00800000      0.01900000
H     -1.91600000     10.11500000     -0.98700000
O    -10.05600000      2.86500000      7.92300000
H    -10.23600000      2.15500000      7.30700000
H     -9.95300000      3.64000000      7.37200000
O     -1.74400000    -11.28100000      8.78800000
H     -1.02100000    -10.68800000      8.99300000
H     -1.94300000    -11.71200000      9.62000000
O      1.98100000      3.60300000     17.05800000
H      2.18700000      3.67000000     17.99000000
H      2.61500000      4.17800000     16.63000000
O     -2.66400000     -3.35000000    -17.56900000
H     -1.92500000     -2.93400000    -17.12500000
H     -3.03900000     -3.93600000    -16.91200000
O     16.68900000     -3.28700000     -8.22800000
H     17.46700000     -3.50100000     -7.71400000
H     15.96900000     -3.31500000     -7.59800000
O    -12.91400000     -9.59800000     -2.80000000
H    -12.22300000     -9.71500000     -2.14900000
H    -12.44700000     -9.47300000     -3.62600000
O    -11.83400000     -2.51500000      4.38800000
H    -11.24400000     -3.22000000      4.12100000
H    -11.25200000     -1.79800000      4.64100000
O     -7.69800000    -14.30100000      5.80700000
H     -8.10600000    -13.81300000      6.52100000
H     -7.67600000    -13.68300000      5.07600000
O    -15.79200000      3.22500000      5.00900000
H    -15.47200000      2.47600000      5.51200000
H    -15.98800000      3.89100000      5.66800000
O     -3.49400000    -10.19300000     -5.08900000
H     -3.66400000    -11.13500000     -5.07600000
H     -3.45100000     -9.97000000     -6.01900000
O     -1.83000000      7.91800000     12.38500000
H     -0.94600000      7.65900000     12.64500000
H     -1.86100000      7.75300000     11.44200000
O     -0.81300000      0.16500000      8.27600000
H     -1.42700000     -0.40900000      8.73400000
H     -0.52300000      0.78700000      8.94400000
O      1.10200000     -5.75100000    -15.85200000
H      0.82400000     -5.50300000    -16.73300000
H      0.77700000     -5.04600000    -15.29100000
O      0.46000000     -9.76100000      9.07000000
H      0.62400000     -8.88700000      8.71600000
H      1.11100000    -10.31800000      8.64400000
O     -8.13500000      4.83900000     -3.39600000
H     -7.77300000      5.47100000     -4.01800000
H     -8.70900000      5.35900000     -2.83300000
O      3.22600000      6.38100000      8.91400000
H      3.73400000      5.78000000      8.36800000
H      2.71700000      5.81000000      9.48900000
O     -9.58100000     -1.44800000     -5.25200000
H     -8.70600000     -1.72200000     -4.98000000
H     -9.54000000     -1.42700000     -6.20800000
O    -10.87700000     -0.57500000      1.58300000
H    -10.60900000      0.21700000      2.04900000
H    -11.36700000     -1.08100000      2.23100000
O      7.59700000      3.95700000     13.47600000
H      6.81300000      4.24200000     13.94400000
H      8.01800000      4.77000000     13.19600000
O      9.75400000    -13.24200000     -6.72900000
H     10.58900000    -13.43300000     -7.15600000
H      9.34300000    -14.09900000     -6.61200000
O     -9.63300000     14.28100000      4.83200000
H     -9.76600000     13.40100000      4.47800000
H     -9.06200000     14.15100000      5.58800000
O     15.38700000      0.99000000      5.32200000
H     16.21900000      1.36200000      5.03000000
H     15.31900000      0.15900000      4.85200000
O     -1.60700000    -18.28900000      2.96300000
H     -1.56700000    -19.15700000      2.56200000
H     -1.25900000    -17.69900000      2.29400000
O     -8.67700000     -7.91900000     -4.61100000
H     -8.49800000     -8.53800000     -3.90400000
H     -7.81100000     -7.65000000     -4.91900000
O     -4.14000000     11.62300000     -2.05100000
H     -4.48900000     10.99100000     -1.42300000
H     -3.92600000     11.10000000     -2.82400000
O     -4.46300000     -1.95000000      7.09500000
H     -3.75900000     -1.84400000      6.45500000
H     -5.16500000     -2.38400000      6.61000000
O    -10.17800000     -0.60000000      5.07000000
H     -9.31400000     -0.93200000      5.31500000
H     -9.99800000      0.21300000      4.59800000
O     16.54900000     -1.51600000     -1.17900000
H     16.11600000     -2.35800000     -1.03600000
H     16.26700000     -1.24700000     -2.05400000
O      6.40800000      4.64600000      2.99200000
H      5.48400000      4.89300000      3.03800000
H      6.58900000      4.23800000      3.83800000
O      6.38000000     -2.88500000      7.37500000
H      6.86300000     -2.98800000      6.55500000
H      6.02800000     -1.99600000      7.33500000
O      9.19500000      4.66200000     -2.15800000
H      8.29100000      4.60100000     -2.46800000
H      9.15200000      5.25800000     -1.41000000
O     -1.87500000      8.40700000     -2.38700000
H     -2.08700000      8.57200000     -3.30500000
H     -2.66800000      8.64900000     -1.91000000
O     12.07400000      9.06300000     10.54900000
H     12.13800000      8.16800000     10.21400000
H     12.93700000      9.24000000     10.92500000
O    -11.21700000     -5.29800000      8.93500000
H    -10.51500000     -5.44600000      9.56900000
H    -11.69900000     -6.12500000      8.91300000
O      2.12300000    -15.36600000     -2.72800000
H      2.07700000    -16.31800000     -2.81700000
H      1.77100000    -15.19100000     -1.85500000
O     -5.64300000      2.46200000    -16.80000000
H     -5.38800000      3.00500000    -16.05400000
H     -6.22000000      1.79600000    -16.42600000
O      4.24800000     -4.41800000     12.38500000
H      5.01900000     -4.09300000     12.85000000
H      3.92600000     -3.66200000     11.89600000
O      4.78900000     -5.00700000      7.98500000
H      4.01000000     -4.51200000      8.23800000
H      5.48200000     -4.34900000      7.92500000
O      8.75400000      7.39800000      5.53900000
H      8.57900000      7.20100000      4.61900000
H      8.34500000      6.67900000      6.02100000
O    -13.49500000     10.36300000      0.48100000
H    -14.39800000     10.40800000      0.16800000
H    -13.19900000      9.48700000      0.23400000
O      1.42300000    -10.21400000     -3.81100000
H      0.64700000     -9.67700000     -3.64900000
H      1.90100000    -10.19900000     -2.98200000
O      3.50100000     18.54800000      0.16200000
H      3.36700000     17.61500000      0.32800000
H      2.96600000     18.73300000     -0.61000000
O     11.14000000      9.64700000    -10.37100000
H     10.73000000     10.37000000    -10.84600000
H     11.60600000     10.06900000     -9.64800000
O     -7.73700000     -6.86400000     -9.58800000
H     -6.92400000     -6.36300000     -9.53100000
H     -7.83700000     -7.25900000     -8.72200000
O     10.36500000      3.03000000     -8.50000000
H     10.17800000      3.59700000     -9.24800000
H     10.56500000      3.63400000     -7.78500000
O     -5.69000000    -15.07500000     -0.14400000
H     -5.15900000    -15.25100000      0.63300000
H     -5.15300000    -15.38300000     -0.87500000
O      6.52700000      4.08900000     -3.28800000
H      6.09000000      3.40800000     -3.80000000
H      5.83300000      4.46300000     -2.74500000
O     -6.45500000      3.58000000    -13.53500000
H     -5.83100000      3.68600000    -12.81800000
H     -6.07600000      4.07800000    -14.25900000
O      5.22900000     15.48800000      1.47000000
H      5.07800000     15.34200000      2.40400000
H      5.32600000     14.61000000      1.10200000
O     -4.77000000     15.06300000      7.65000000
H     -4.07800000     15.28900000      8.27200000
H     -4.63900000     15.66400000      6.91700000
O     -3.29100000     -9.52000000      7.26200000
H     -2.95300000    -10.25200000      7.77700000
H     -3.74600000     -8.96900000      7.89900000
O     -9.27400000     -7.97300000      3.18900000
H     -8.70900000     -8.48900000      3.76400000
H    -10.16300000     -8.24900000      3.41600000
O    -15.68500000      8.33500000     -1.32200000
H    -15.60800000      8.16500000     -0.38300000
H    -15.43600000      7.50900000     -1.73600000
O     13.14900000     -5.65600000      0.94800000
H     12.52800000     -5.88100000      0.25500000
H     13.17200000     -6.43100000      1.50900000
O      1.81600000     10.91900000     -8.45800000
H      1.91400000     11.77500000     -8.87500000
H      1.85100000     10.29400000     -9.18100000
O      3.11400000     -0.90300000     11.13800000
H      2.93900000     -1.69500000     10.63000000
H      3.20100000     -0.21200000     10.48200000
O    -16.38400000      0.13200000      3.37400000
H    -16.44900000      0.78700000      2.68000000
H    -16.54900000     -0.70200000      2.93300000
O     10.30000000     -8.32400000     -6.86900000
H     11.18400000     -8.40900000     -7.22400000
H      9.99600000     -9.22600000     -6.76500000
O     10.21800000     -6.44000000    -13.58400000
H     10.30400000     -6.21900000    -12.65700000
H      9.30700000     -6.71900000    -13.68100000
O      0.83200000     17.37900000     -1.12800000
H      0.85800000     16.44800000     -0.90600000
H      0.33100000     17.78100000     -0.41800000
O      1.49800000     -8.41600000    -15.84800000
H      1.83900000     -8.43900000    -14.95300000
H      1.16200000     -7.52600000    -15.95300000
O     -7.88800000     -0.00700000    -16.71800000
H     -7.85700000     -0.44800000    -15.86900000
H     -8.12500000     -0.69700000    -17.33800000
O     -2.77800000    -14.54100000      0.42900000
H     -3.15600000    -15.34800000      0.77800000
H     -2.86200000    -13.90800000      1.14200000
O    -12.19200000     -8.22700000      3.95400000
H    -12.68800000     -8.23200000      4.77400000
H    -12.36700000     -7.36700000      3.57400000
O     11.91400000     -4.77100000     -8.30500000
H     11.78300000     -4.10300000     -7.63200000
H     12.83500000     -5.02000000     -8.21900000
O     -2.71100000     12.52300000      1.28400000
H     -2.60900000     13.40600000      0.92900000
H     -2.36600000     11.94900000      0.60000000
O     14.43300000      0.78200000    -10.12600000
H     13.81000000      1.47100000    -10.35400000
H     14.82000000      1.07100000     -9.29900000
O      8.38000000      1.28100000    -11.50300000
H      7.58700000      1.36200000    -10.97300000
H      9.05600000      1.00700000    -10.88400000
O     -4.73900000     15.63500000     -0.17600000
H     -4.29800000     15.23300000     -0.92500000
H     -5.53300000     15.11400000     -0.05700000
O     -4.28600000     10.42300000     -6.64200000
H     -4.13400000     11.05600000     -7.34500000
H     -5.23900000     10.35800000     -6.57900000
O     10.79100000      8.63800000     -5.56000000
H     11.68100000      8.88400000     -5.81300000
H     10.90900000      7.91100000     -4.94800000
O     -6.45700000     12.91300000      5.28600000
H     -6.34600000     13.43900000      6.07800000
H     -6.17000000     12.03500000      5.54100000
O      2.34300000      3.70600000     -4.96800000
H      2.19500000      4.09800000     -4.10800000
H      3.00200000      4.26800000     -5.37700000
O     -3.26300000     -9.14500000      4.20000000
H     -2.32200000     -9.17600000      4.36900000
H     -3.40700000     -9.80600000      3.52300000
O     12.61600000      9.26400000      6.12400000
H     12.77400000      9.70900000      5.29200000
H     13.39800000      8.72900000      6.26100000
O      7.64900000     -1.61300000     -4.87300000
H      8.17300000     -1.73600000     -4.08200000
H      8.12000000     -0.94400000     -5.37100000
O     -4.80900000     16.31900000     -5.68600000
H     -4.71800000     16.55600000     -6.60900000
H     -5.67700000     16.64100000     -5.44100000
O     -7.27700000      1.07800000    -11.17200000
H     -8.23100000      1.11000000    -11.24200000
H     -7.01100000      1.99500000    -11.10600000
O    -16.42000000     -0.53600000     -2.46400000
H    -16.96200000     -0.45800000     -3.24900000
H    -15.68700000     -1.09000000     -2.73300000
O     -5.72900000     10.28200000     12.30000000
H     -5.76200000      9.50500000     11.74200000
H     -5.96300000     11.00500000     11.71900000
O     -8.12900000    -13.19300000     -8.02500000
H     -7.89200000    -13.85200000     -7.37300000
H     -7.37000000    -13.14700000     -8.60700000
O    -12.49100000      4.02600000     -2.34700000
H    -13.22900000      3.45200000     -2.14300000
H    -11.85500000      3.45400000     -2.77700000
O     -4.76000000    -10.11300000    -13.37300000
H     -4.87600000     -9.49800000    -14.09800000
H     -3.83300000    -10.04200000    -13.14500000
O     14.07100000      7.03800000      6.54300000
H     13.47000000      6.70300000      5.87700000
H     14.46100000      6.25300000      6.92900000
O     -9.32100000     -1.75700000     -7.99200000
H     -9.37800000     -2.67500000     -8.25500000
H     -8.59400000     -1.40500000     -8.50600000
O     15.35200000      8.99600000      3.71700000
H     14.54400000      9.44800000      3.95800000
H     15.91300000      9.68300000      3.35800000
O      3.40100000      7.43800000     -5.39800000
H      3.64000000      6.51400000     -5.32800000
H      2.45000000      7.43300000     -5.50500000
O     11.21300000      0.75100000     -7.80700000
H     10.72300000      1.57000000     -7.87600000
H     12.12700000      1.00700000     -7.92900000
O      9.23600000    -12.22600000     10.57100000
H      8.48500000    -12.76200000     10.82500000
H      8.85600000    -11.50200000     10.07300000
O      0.16200000    -11.07500000    -11.01600000
H      0.61500000    -11.88900000    -10.79400000
H      0.04600000    -10.62900000    -10.17700000
O     11.47400000      9.11900000      0.77400000
H     10.51800000      9.13200000      0.82100000
H     11.73800000      8.48400000      1.44000000
O      2.52400000     -7.04400000     -3.91100000
H      2.81800000     -7.25700000     -4.79700000
H      2.97400000     -6.22600000     -3.70000000
O      8.45600000    -10.74200000     -6.37400000
H      9.02700000    -11.49200000     -6.53800000
H      7.90500000    -11.01500000     -5.64000000
O     17.14500000      0.56600000     -3.36900000
H     18.03700000      0.24200000     -3.49400000
H     17.19600000      1.49700000     -3.58800000
O     15.50600000      1.61100000      8.01900000
H     15.39200000      1.39700000      7.09300000
H     14.98000000      0.95900000      8.48200000
O      0.91600000    -14.12700000     -5.04400000
H      1.51400000    -13.47600000     -5.41000000
H      1.26500000    -14.30900000     -4.17200000
O     -3.34700000     17.96900000      2.34900000
H     -4.21300000     17.79200000      2.71700000
H     -3.27400000     17.36700000      1.60900000
O      2.57600000      3.80300000      0.24200000
H      1.95300000      4.33500000      0.73600000
H      2.80000000      3.08500000      0.83400000
O     -4.37700000     -5.09600000    -15.68300000
H     -5.08000000     -4.48900000    -15.45000000
H     -4.07500000     -5.44600000    -14.84500000
O      4.14100000     -5.43800000     -8.59400000
H      3.94400000     -5.31100000     -9.52200000
H      5.03800000     -5.77100000     -8.58300000
O     -5.30400000    -17.02600000     -2.39800000
H     -6.08200000    -17.21800000     -2.92200000
H     -5.21500000    -17.78100000     -1.81600000
O      7.79200000    -11.30800000      5.20000000
H      7.05800000    -10.70800000      5.06800000
H      8.48700000    -10.75900000      5.56300000
O     10.63500000     -1.56100000     -0.40100000
H     10.48400000     -2.50300000     -0.32300000
H     11.51300000     -1.42900000     -0.04500000
O     -6.41200000    -12.61400000     -1.07900000
H     -6.28800000    -13.51100000     -0.77000000
H     -5.52700000    -12.30300000     -1.27200000
O      9.45000000     -2.41600000    -11.98800000
H      8.58600000     -2.78600000    -11.80400000
H      9.70800000     -2.81300000    -12.82000000
O      4.03400000      1.05300000    -17.41500000
H      4.64900000      0.40600000    -17.06700000
H      4.57400000      1.63000000    -17.95500000
O     10.76300000      6.23500000     -4.07300000
H     10.48300000      5.75300000     -3.29400000
H     11.71600000      6.15200000     -4.07600000
O     14.81800000      5.12100000     -5.88200000
H     15.27100000      4.45900000     -6.40500000
H     15.38500000      5.25600000     -5.12300000
O      8.57800000      7.61800000     -6.79700000
H      8.79600000      6.96400000     -7.46100000
H      9.42600000      7.94800000     -6.49800000
O     -5.91900000     -5.63500000      3.86300000
H     -5.89700000     -6.56800000      4.07800000
H     -6.74700000     -5.51600000      3.39900000
O      5.43000000     -6.86200000    -16.10000000
H      5.74400000     -6.56500000    -15.24600000
H      6.21700000     -6.90000000    -16.64500000
O      3.69400000      3.63900000      9.70600000
H      4.13600000      3.68700000     10.55300000
H      3.40100000      2.73000000      9.64000000
O    -12.25500000      0.95800000     -3.43500000
H    -11.66600000      0.20500000     -3.49300000
H    -11.67200000      1.70900000     -3.32600000
O     -8.62500000     -5.10000000     -6.14900000
H     -8.37400000     -5.12200000     -5.22500000
H     -9.55400000     -5.32900000     -6.15000000
O      3.68300000    -10.55500000      4.51200000
H      2.89300000    -10.34700000      5.01100000
H      4.01200000    -11.36000000      4.91100000
O      8.31900000      6.81500000    -15.31000000
H      8.17100000      7.00500000    -14.38400000
H      8.99200000      6.13500000    -15.31100000
O      7.92500000      0.97600000      9.11000000
H      8.64900000      1.08600000      9.72600000
H      8.16700000      1.51700000      8.35800000
O    -11.16700000     -5.13500000     -5.99200000
H    -11.21500000     -4.25100000     -6.35600000
H    -12.03500000     -5.28800000     -5.61800000
O      7.45600000     -5.70900000     14.61400000
H      6.73100000     -6.24800000     14.30000000
H      8.06600000     -6.33400000     15.00700000
O     -2.12500000     -9.85000000    -12.69500000
H     -1.62500000    -10.38600000    -12.07900000
H     -1.46400000     -9.47300000    -13.27600000
O     -6.70400000      5.81900000     -8.78100000
H     -7.60000000      5.97600000     -9.07800000
H     -6.46600000      6.61500000     -8.30600000
O     -9.30500000      3.88500000     10.26900000
H     -9.35800000      3.56400000      9.36900000
H     -8.61900000      3.35400000     10.67300000
O      4.00200000     -2.13300000    -16.06100000
H      4.81100000     -2.04600000    -16.56600000
H      3.31100000     -2.18100000    -16.72100000
O      5.77600000     -3.53800000     -5.49300000
H      6.10000000     -2.68700000     -5.78900000
H      6.27900000     -4.17500000     -6.00000000
O     -7.06600000      3.33500000      1.02800000
H     -6.42000000      3.65300000      0.39800000
H     -6.54600000      3.02400000      1.76900000
O      4.93400000     11.31500000     12.07700000
H      4.82000000     12.20300000     12.41700000
H      5.62300000     11.39800000     11.41800000
O     -3.47900000     13.83800000      3.88500000
H     -4.02100000     13.05200000      3.81200000
H     -4.00700000     14.53000000      3.48600000
O    -15.59400000     -9.34500000     -2.89200000
H    -15.43500000     -9.16300000     -1.96600000
H    -14.72000000     -9.40700000     -3.27800000
O      9.75500000      2.27000000     -3.90100000
H      9.43600000      3.02400000     -3.40400000
H     10.45200000      1.90300000     -3.35800000
O     -6.13200000    -12.36200000     -5.60900000
H     -5.87500000    -11.66300000     -6.20900000
H     -6.92600000    -12.03400000     -5.18500000
O      2.62200000     11.09400000     10.74700000
H      3.03400000     10.37000000     10.27500000
H      3.28300000     11.37200000     11.38100000
O     -1.75400000      5.25500000    -10.47300000
H     -2.52300000      5.81500000    -10.36200000
H     -1.65600000      4.81300000     -9.63000000
O     -3.82000000      3.53600000      5.07900000
H     -3.36600000      4.21400000      5.58000000
H     -4.38400000      3.10300000      5.72000000
O      1.21200000      1.18200000    -16.86000000
H      2.10700000      1.46400000    -16.67200000
H      0.77400000      1.97200000    -17.17700000
O      3.36900000      0.80200000      9.11100000
H      4.11700000      0.69100000      8.52300000
H      2.61900000      0.48700000      8.60600000
O      0.86300000      8.32200000     13.45700000
H      0.41600000      8.97700000     13.99300000
H      1.08600000      8.78500000     12.64900000
O      2.37000000      1.22200000     -4.16000000
H      3.12700000      0.87300000     -3.68800000
H      2.60400000      2.13100000     -4.34800000
O      3.98600000    -13.19800000     -3.01900000
H      3.60400000    -13.88700000     -2.47500000
H      4.85200000    -13.04600000     -2.64000000
O      5.61400000      9.90800000      7.97300000
H      6.24800000      9.52600000      8.58000000
H      4.76100000      9.69300000      8.35200000
O    -10.99000000     -1.43600000    -12.78200000
H    -11.39700000     -2.02100000    -13.42200000
H    -11.52600000     -1.53300000    -11.99500000
O      9.79800000     -4.82300000      5.16000000
H      9.81600000     -5.61800000      5.69400000
H     10.43700000     -4.98600000      4.46700000
O     10.21000000     -4.24400000     -3.22700000
H     10.08800000     -3.34000000     -3.51900000
H     10.09600000     -4.76900000     -4.01900000
O      9.47800000      8.56200000     11.04600000
H     10.27000000      8.91100000     10.63800000
H      9.00900000      9.33500000     11.36100000
O      4.76700000     -2.15100000      0.29500000
H      4.27000000     -2.89500000     -0.04500000
H      4.80600000     -1.53400000     -0.43600000
O     -3.66700000    -17.33900000     -4.32100000
H     -2.94500000    -16.71900000     -4.22000000
H     -4.30300000    -17.07600000     -3.65700000
O     -5.76900000    -13.28400000     -9.28900000
H     -5.42100000    -13.93600000     -8.68100000
H     -4.99300000    -12.85900000     -9.65400000
O      9.39600000    -11.68400000     -9.93000000
H      9.56200000    -10.75500000     -9.77000000
H      9.98200000    -12.14000000     -9.32600000
O      5.57500000     -9.56500000      8.90900000
H      5.42500000     -8.63500000      8.73900000
H      5.63900000     -9.62700000      9.86200000
O     -4.72500000      0.30800000    -13.47500000
H     -4.96600000     -0.56100000    -13.15400000
H     -5.30800000      0.90600000    -13.00900000
O    -13.77200000     -3.36900000    -10.23900000
H    -14.68900000     -3.13600000    -10.09300000
H    -13.56000000     -3.96700000     -9.52200000
O     -0.77300000      8.88500000      3.27100000
H     -1.68500000      8.62300000      3.39700000
H     -0.63000000      9.57500000      3.91900000
O     -9.64400000      0.89000000    -12.91900000
H    -10.38900000      1.48900000    -12.96800000
H    -10.03700000      0.02800000    -12.78400000
O     15.71300000     -1.82000000     -4.25100000
H     15.60000000     -1.43600000     -5.12100000
H     16.62500000     -2.10900000     -4.23400000
O      9.92900000      4.10400000    -15.01600000
H     10.80900000      4.27900000    -15.35100000
H     10.00000000      3.24800000    -14.59400000
O      8.20300000     -7.95900000    -12.22900000
H      8.86500000     -8.38000000    -11.68000000
H      8.07400000     -8.56800000    -12.95600000
O      6.33100000     -2.61000000     12.16100000
H      6.63000000     -2.38200000     13.04100000
H      6.07700000     -1.77400000     11.76900000
O    -10.03200000     -7.24700000    -11.20200000
H     -9.63200000     -6.93200000    -12.01200000
H     -9.38900000     -7.04600000    -10.52300000
O     12.13600000     -8.41500000      6.18900000
H     12.36200000     -7.82500000      6.90800000
H     12.89300000     -8.99500000      6.10800000
O      4.97400000      7.74600000    -11.78000000
H      4.24300000      8.16300000    -12.23700000
H      5.08900000      8.26800000    -10.98600000
O     -9.21300000     11.50100000     -3.28000000
H     -9.70700000     11.74600000     -2.49800000
H     -8.63000000     12.24400000     -3.43800000
O      5.81000000      1.84500000      5.07200000
H      5.94000000      1.95400000      4.13000000
H      6.68900000      1.69600000      5.42000000
O      6.07600000     -5.74600000      2.19000000
H      5.71200000     -6.19900000      2.95000000
H      7.02200000     -5.75200000      2.33900000
O      7.87400000     -2.71700000    -15.70800000
H      7.54100000     -3.61400000    -15.75000000
H      8.80000000     -2.81600000    -15.48600000
O     10.23600000     11.16700000     -7.28100000
H     10.86100000     10.76400000     -7.88400000
H      9.43700000     10.65000000     -7.38400000
O     -1.43000000     14.28600000     -0.52500000
H     -1.01200000     13.60000000     -1.04700000
H     -2.17900000     14.56500000     -1.05300000
O      6.63300000    -12.17600000    -10.13700000
H      6.38700000    -12.23600000     -9.21400000
H      7.57800000    -12.02500000    -10.12300000
O     -3.65100000     -5.72900000      2.42700000
H     -4.48800000     -5.45200000      2.80000000
H     -3.19500000     -4.91100000      2.22700000
O      6.20100000     -0.68700000    -17.00100000
H      6.79600000     -1.22200000    -16.47600000
H      6.74600000     -0.34600000    -17.70900000
O     -9.09200000      9.17800000      3.95400000
H     -8.31400000      9.02000000      4.48900000
H     -8.75300000      9.29100000      3.06600000
O    -12.06300000      0.27900000      7.06000000
H    -11.42800000     -0.04600000      6.42300000
H    -12.62300000     -0.47500000      7.24600000
O     -6.54100000      6.25900000      7.46500000
H     -6.62400000      5.90300000      8.35000000
H     -5.68800000      6.69400000      7.46100000
O     -8.64400000     -0.64900000     14.71200000
H     -9.51000000     -0.96900000     14.96500000
H     -8.82200000      0.05300000     14.08600000
O      1.88700000     13.39700000     -5.90100000
H      1.38500000     12.84600000     -6.50100000
H      1.30000000     14.12500000     -5.69700000
O     -3.60500000      2.27400000     -2.44600000
H     -4.54900000      2.31600000     -2.29000000
H     -3.25800000      3.06200000     -2.02600000
O     -6.33000000     -9.72600000      8.63700000
H     -5.91900000     -9.79000000      7.77500000
H     -5.90500000     -8.97500000      9.05100000
O     -2.22000000     -3.66700000      1.40300000
H     -2.61900000     -3.45100000      0.56100000
H     -1.55500000     -4.32300000      1.19100000
O     -6.80000000     -2.29600000     16.08600000
H     -6.42800000     -2.23400000     16.96600000
H     -7.39200000     -1.54600000     16.02300000
O      4.70800000     -6.94400000     14.82600000
H      4.49000000     -7.03100000     13.89800000
H      4.25800000     -6.14700000     15.10400000
O      2.58900000    -12.45500000    -11.24800000
H      2.67900000    -13.26000000    -10.73700000
H      3.48600000    -12.14000000    -11.35700000
O    -15.12300000      6.85300000     -5.54600000
H    -15.08200000      7.80800000     -5.60000000
H    -14.47400000      6.55000000     -6.18100000
O     -2.49100000      1.13700000     12.15900000
H     -1.56300000      1.24200000     12.36900000
H     -2.50200000      0.52100000     11.42600000
O      4.15800000      9.49600000     -7.03400000
H      3.95400000      8.91800000     -6.29900000
H      3.49200000     10.18200000     -6.99100000
O      8.10900000      9.46100000     -4.20100000
H      7.73400000      8.62100000     -3.93600000
H      8.97100000      9.23900000     -4.55300000
O     -8.76000000     -4.16700000      6.03900000
H     -9.06700000     -4.72800000      6.75100000
H     -9.28600000     -4.43100000      5.28300000
O     -4.31100000     -4.09400000     -4.16400000
H     -3.97800000     -4.64700000     -4.87100000
H     -5.09000000     -4.55100000     -3.84900000
O     -6.89300000    -15.44800000     -6.25500000
H     -7.51100000    -15.28000000     -5.54400000
H     -6.12400000    -14.92300000     -6.03300000
O     -0.81100000     -4.47900000    -13.84800000
H     -1.51900000     -3.86500000    -13.65100000
H     -0.13800000     -4.28600000    -13.19500000
O      0.50900000      7.09500000      9.31800000
H      1.46200000      7.17300000      9.28300000
H      0.18900000      7.81600000      8.77500000
O      6.98300000     -3.69700000    -12.16600000
H      6.42700000     -4.24300000    -12.72200000
H      6.80700000     -4.00400000    -11.27600000
O     -7.92400000      1.25000000     -6.43400000
H     -8.83300000      1.42100000     -6.68200000
H     -7.40700000      1.78000000     -7.04100000
O      3.30800000    -11.32000000     11.22000000
H      3.33400000    -12.10300000     11.76900000
H      2.85100000    -11.59900000     10.42600000
O      0.08100000     10.18700000    -13.44300000
H     -0.03500000     10.36700000    -12.51000000
H     -0.78700000      9.92000000    -13.74600000
O     -2.58700000     11.81000000     -8.47800000
H     -1.85400000     11.74100000     -7.86600000
H     -2.68100000     12.74900000     -8.63500000
O     -1.13200000      5.02700000      4.55700000
H     -1.70700000      5.60000000      5.06400000
H     -1.61300000      4.20200000      4.49300000
O     -4.12800000     -5.69100000     -6.88800000
H     -4.99300000     -6.02200000     -7.12800000
H     -4.07700000     -4.83000000     -7.30300000
O      5.04400000     12.31600000      5.85600000
H      5.27700000     13.09100000      6.36700000
H      5.27600000     11.57800000      6.41900000
O    -14.62400000      6.06800000     -2.58600000
H    -14.72100000      5.68100000     -3.45600000
H    -13.73500000      5.83500000     -2.31800000
O    -14.92400000     -3.23800000      8.25700000
H    -14.89400000     -2.28500000      8.17500000
H    -14.62500000     -3.56100000      7.40700000
O      5.90800000      1.05500000      1.70200000
H      5.56100000      0.24600000      2.08000000
H      6.81900000      0.84900000      1.49200000
O     -3.86200000     -3.34100000     -8.56000000
H     -3.15400000     -2.74800000     -8.81400000
H     -4.55300000     -2.76400000     -8.23500000
O     -0.89600000      5.51800000     -4.49500000
H     -0.65200000      4.83000000     -3.87700000
H     -1.76600000      5.79800000     -4.21000000
O     -6.16500000     -3.45300000      5.80500000
H     -6.04100000     -4.02800000      5.04900000
H     -7.07400000     -3.59800000      6.06900000
O     13.39700000    -10.69500000      3.46800000
H     12.45900000    -10.52600000      3.37600000
H     13.54100000    -11.51200000      2.99000000
O      2.00800000     -9.21100000    -13.18800000
H      1.28800000     -9.00300000    -12.59200000
H      2.48300000     -9.91900000    -12.75300000
O    -14.62000000      0.36200000     -0.31200000
H    -15.11700000      0.63600000      0.45900000
H    -15.28400000      0.04200000     -0.92300000
O     -6.57600000    -10.00700000      1.52400000
H     -5.96800000    -10.58700000      1.06600000
H     -6.11400000     -9.76200000      2.32600000
O      6.10400000     -7.77800000    -10.57800000
H      6.31500000     -7.04100000    -10.00500000
H      6.88100000     -7.88700000    -11.12500000
O      8.04400000     14.17500000     -4.36600000
H      8.64400000     14.04500000     -3.63200000
H      8.52300000     14.74400000     -4.96900000
O    -10.23400000      9.13200000     -4.13000000
H     -9.87500000     10.01900000     -4.13200000
H    -10.49500000      8.98000000     -3.22200000
O     -0.23700000     10.23100000     -4.23100000
H     -1.14700000      9.95100000     -4.33100000
H      0.26300000      9.62200000     -4.77500000
O     -6.23600000    -10.31900000     -7.44900000
H     -6.41800000    -10.45800000     -8.37800000
H     -5.38300000     -9.88300000     -7.43500000
O     -2.21500000      0.74600000      4.56400000
H     -2.85000000      1.39500000      4.86800000
H     -1.51300000      1.26400000      4.17100000
O      5.30400000      1.96400000     -4.97000000
H      4.98900000      1.47500000     -4.21000000
H      5.34200000      1.31500000     -5.67300000
O    -13.64700000      2.30600000      8.09600000
H    -12.86100000      1.78800000      7.92300000
H    -13.32700000      3.20200000      8.19800000
O     11.90900000     -8.53000000     -2.85400000
H     12.68800000     -8.15300000     -2.44400000
H     11.47100000     -9.00400000     -2.14700000
O     -2.52900000     -0.00100000     16.04300000
H     -3.25100000      0.44300000     16.48700000
H     -2.85100000     -0.89000000     15.89200000
O      8.77500000      6.51000000      2.87600000
H      8.56300000      6.20700000      1.99300000
H      9.41600000      5.87600000      3.19900000
O     -7.97700000      7.44300000    -14.40600000
H     -7.75200000      6.88400000    -13.66200000
H     -7.74600000      8.32600000    -14.12000000
O     -1.62400000     -4.56700000     -3.76900000
H     -1.98800000     -4.00100000     -4.44900000
H     -2.38100000     -5.03600000     -3.41600000
O     11.62900000     -9.31800000      0.48100000
H     12.55700000     -9.53900000      0.56900000
H     11.19400000     -9.84000000      1.15400000
O      1.36800000      0.89700000      6.73700000
H      1.49400000      1.84600000      6.73300000
H      0.56900000      0.76400000      7.24800000
O      5.72200000     -6.33900000    -13.45700000
H      6.44100000     -6.95300000    -13.30900000
H      5.05900000     -6.58700000    -12.81300000
O     15.22800000      4.50400000      6.19100000
H     15.68700000      4.82800000      5.41500000
H     15.87100000      3.95300000      6.63700000
O     -6.83700000      6.20500000    -12.16700000
H     -6.80900000      5.30400000    -11.84500000
H     -6.69100000      6.74200000    -11.38900000
O     14.58500000     -1.75900000      5.24400000
H     13.68700000     -2.01600000      5.45600000
H     14.79600000     -2.25900000      4.45500000
O     -0.56300000    -14.40600000     -1.21000000
H     -1.29900000    -14.36200000     -0.59900000
H     -0.41100000    -13.49700000     -1.46700000
O     -9.03500000     -5.91000000     -1.18600000
H     -8.75700000     -6.56500000     -0.54600000
H     -9.15800000     -6.40300000     -1.99700000
O     11.23300000    -11.17800000      8.18000000
H     11.01000000    -10.47300000      8.78800000
H     11.95300000    -11.64300000      8.60600000
O      7.93700000     12.21100000      4.14600000
H      8.05100000     11.74100000      4.97200000
H      7.32100000     11.67400000      3.64800000
O      4.80400000      4.89700000     -1.10900000
H      3.91300000      4.71800000     -0.80800000
H      5.36200000      4.38400000     -0.52400000
O      1.83200000     -8.36600000      0.96600000
H      1.62200000     -9.01400000      1.63800000
H      2.31800000     -7.68600000      1.43200000
O     -2.52000000      0.93800000     -7.64600000
H     -2.15400000      1.82200000     -7.67400000
H     -1.78900000      0.38500000     -7.36900000
O      8.89800000      0.29800000      1.08100000
H      9.47900000      1.02400000      1.30900000
H      9.38300000     -0.19900000      0.42200000
O      8.76300000      9.46000000      1.50800000
H      8.67600000     10.06200000      0.76900000
H      7.99400000      9.63500000      2.05200000
O      2.69400000     -4.20200000     -2.47400000
H      2.66800000     -4.56700000     -1.59000000
H      3.62100000     -4.22200000     -2.71400000
O     -5.82600000     -8.16700000      4.56700000
H     -4.99300000     -8.51800000      4.25300000
H     -6.28200000     -8.92400000      4.93500000
O      3.72500000     -9.26400000    -10.06800000
H      4.33800000     -8.54900000    -10.24000000
H      4.01200000     -9.97000000    -10.64700000
O      2.79600000     -6.24200000    -12.63800000
H      2.48400000     -7.08200000    -12.97500000
H      2.61000000     -6.27700000    -11.70000000
O     -9.22000000      8.36700000     -6.49800000
H     -9.82700000      8.65800000     -5.81800000
H     -9.68300000      7.65900000     -6.94600000
O    -11.66500000      0.94800000     -0.48200000
H    -12.61000000      0.82000000     -0.55700000
H    -11.40300000      0.38300000      0.24500000
O    -17.68800000      5.75500000      2.95100000
H    -17.08700000      5.08400000      2.62800000
H    -18.56000000      5.39700000      2.78100000
O      4.92400000    -11.43500000    -12.12800000
H      5.63400000    -11.68900000    -11.53900000
H      5.36800000    -11.13100000    -12.92000000
O    -12.19000000    -12.79900000      0.51900000
H    -13.06900000    -12.88300000      0.88800000
H    -12.33700000    -12.60200000     -0.40700000
O     11.16100000      4.71800000     11.87300000
H     10.50400000      5.33300000     12.19900000
H     10.81700000      3.85500000     12.10500000
O     11.78600000     -6.30500000      3.89500000
H     11.84800000     -7.08200000      4.45100000
H     12.54400000     -5.77400000      4.14000000
O     -9.84900000    -10.02800000     -9.94100000
H     -9.93200000     -9.35700000    -10.61900000
H     -9.48800000     -9.56300000     -9.18600000
O      4.50400000      7.66300000     -0.33900000
H      3.77500000      7.86200000     -0.92700000
H      4.74200000      6.76000000     -0.55100000
O     14.47100000     -7.69500000     -2.04600000
H     14.94100000     -7.02900000     -1.54500000
H     15.00700000     -7.83000000     -2.82700000
O    -12.99000000     10.52900000      3.35300000
H    -13.94500000     10.53400000      3.41400000
H    -12.80400000     10.85200000      2.47100000
O      2.38800000     13.85600000      8.68900000
H      2.26800000     13.53300000      7.79600000
H      2.50400000     13.06500000      9.21500000
O     -3.86300000      6.64800000    -12.97100000
H     -3.33700000      6.61500000    -12.17200000
H     -4.74800000      6.85000000    -12.66700000
O      0.25200000     15.27000000      9.81100000
H      0.88100000     14.77700000      9.28400000
H     -0.19400000     14.60600000     10.33600000
O      2.19800000     13.21700000    -10.36500000
H      2.74900000     13.51600000     -9.64200000
H      2.81600000     12.88500000    -11.01700000
O     -7.00100000      6.26100000      2.85500000
H     -7.53600000      5.85200000      3.53500000
H     -7.22100000      5.78100000      2.05600000
O     10.63000000     -1.73700000     -4.15800000
H     10.13700000     -1.36600000     -3.42600000
H     10.73300000     -1.01000000     -4.77100000
O      0.13800000      0.68300000     11.61100000
H      1.04600000      0.64800000     11.91300000
H     -0.24100000     -0.14900000     11.89600000
O     -4.25000000      5.78900000     14.34100000
H     -3.48000000      5.28700000     14.07700000
H     -4.64500000      5.27200000     15.04300000
O      4.94900000     -7.08600000     -0.41900000
H      5.09300000     -6.61600000     -1.24000000
H      5.67100000     -6.81000000      0.14500000
O     14.98800000      8.82900000     -4.39100000
H     14.43200000      8.55800000     -3.66000000
H     15.86700000      8.88300000     -4.01600000
O     -4.53200000      4.37700000      0.37600000
H     -3.65600000      4.41900000     -0.00800000
H     -4.41500000      4.69300000      1.27200000
O    -12.29000000      2.79600000      3.58300000
H    -12.66000000      3.34100000      4.27700000
H    -12.91300000      2.07500000      3.48700000
O    -11.45200000    -13.24200000     -4.28800000
H    -11.79700000    -12.96400000     -3.43900000
H    -12.04200000    -13.94100000     -4.56800000
O    -13.94300000     -5.47400000     -5.53200000
H    -14.54300000     -6.00700000     -5.01000000
H    -14.29000000     -4.58400000     -5.46200000
O     -9.44900000    -11.37300000      4.10700000
H     -9.25000000    -12.29700000      3.95300000
H     -9.46300000    -10.98200000      3.23300000
O      0.34500000      5.46300000    -12.41300000
H      0.71000000      4.57900000    -12.37700000
H     -0.40800000      5.43500000    -11.82200000
O      0.19500000      2.48000000      9.51200000
H      0.15800000      2.24400000     10.43900000
H      1.10600000      2.73500000      9.36500000
O     -5.64200000      7.57100000     15.84200000
H     -5.80200000      6.85100000     16.45200000
H     -5.03600000      7.20800000     15.19700000
O      8.40100000     -8.11400000     -1.60000000
H      8.69000000     -8.87900000     -2.09800000
H      7.50600000     -7.95500000     -1.90200000
O      7.27600000    -12.76500000      7.55700000
H      7.61300000    -12.07700000      8.13000000
H      7.54600000    -12.49900000      6.67800000
O     13.48400000     -1.52200000     -0.03200000
H     13.58700000     -1.00400000     -0.83000000
H     13.70200000     -2.41600000     -0.29700000
O      6.85400000     12.21300000      9.96600000
H      6.53700000     12.60100000      9.15000000
H      7.56300000     11.63000000      9.69500000
O      3.78100000      9.65800000      1.29700000
H      4.00900000     10.33400000      0.65900000
H      4.03600000      8.83700000      0.87700000
O     -0.15400000     12.64300000     -2.30100000
H     -0.26200000     12.31200000     -3.19300000
H     -0.53000000     11.96100000     -1.74500000
O     12.22500000      0.73800000      4.72600000
H     12.31200000     -0.02300000      5.30000000
H     12.66200000      1.44600000      5.20000000
O     -4.23300000      5.57000000     10.94700000
H     -3.35100000      5.88200000     10.74800000
H     -4.16100000      5.19100000     11.82400000
O     -6.64200000     17.01900000     -3.45700000
H     -7.18800000     16.28400000     -3.17900000
H     -6.99100000     17.26600000     -4.31300000
O    -12.82800000     -0.92400000    -10.89300000
H    -13.22500000     -1.71300000    -10.52500000
H    -13.46900000     -0.60700000    -11.52900000
O     11.47300000     10.85200000     -1.74800000
H     12.26900000     11.01500000     -2.25400000
H     11.78100000     10.42300000     -0.95000000
O      7.99200000      2.09100000    -14.37500000
H      7.93800000      1.26600000    -13.89200000
H      8.17100000      2.75000000    -13.70500000
O     12.76200000      6.06800000     -7.61400000
H     13.38800000      5.77400000     -6.95200000
H     11.95000000      5.61300000     -7.39300000
O     -7.87700000     10.06900000     -8.61300000
H     -7.47400000     10.91800000     -8.43400000
H     -8.27700000      9.81300000     -7.78200000
O     13.44500000      6.07700000     -3.74200000
H     14.10900000      5.89500000     -3.07800000
H     13.77000000      5.64400000     -4.53100000
O     -4.85900000     -0.65000000     -7.46600000
H     -3.95400000     -0.35000000     -7.38200000
H     -5.27100000     -0.40300000     -6.63900000
O     -6.16000000      8.47100000    -10.02600000
H     -5.34600000      8.97500000    -10.04400000
H     -6.78000000      9.03500000     -9.56300000
O      1.75100000      8.89300000      6.63100000
H      1.09400000      9.46000000      6.22600000
H      2.48100000      8.89200000      6.01200000
O     14.81000000     -1.39900000     -7.12700000
H     15.37100000     -0.77900000     -7.59300000
H     14.06200000     -1.53000000     -7.71000000
O      0.89100000    -12.69200000      2.26500000
H      0.56400000    -11.84100000      1.97400000
H      0.18100000    -13.30200000      2.06600000
O     14.00900000      4.11500000      9.44500000
H     14.94300000      4.15500000      9.23900000
H     13.88200000      3.23900000      9.80800000
O      3.32200000     -1.95500000     13.72900000
H      3.04800000     -1.62700000     12.87200000
H      4.21000000     -1.61800000     13.84200000
O      3.32600000      9.12400000      8.91500000
H      2.70400000      9.19400000      8.19100000
H      3.44600000      8.18200000      9.03700000
O     -7.82100000     -9.42300000     -1.73400000
H     -6.89700000     -9.47500000     -1.97900000
H     -7.84200000     -8.80100000     -1.00600000
O      4.47600000    -11.40800000      0.27800000
H      4.20800000    -12.11700000      0.86100000
H      4.80200000    -10.72500000      0.86400000
O      3.83600000     -3.36100000      2.56600000
H      4.44000000     -4.01300000      2.21000000
H      4.13100000     -2.53200000      2.18900000
O     -5.34800000     -2.44800000      9.68200000
H     -6.27400000     -2.69000000      9.66400000
H     -5.10500000     -2.35800000      8.76100000
O    -15.38000000    -10.44200000      1.84700000
H    -14.74100000     -9.73300000      1.91100000
H    -16.21600000     -9.99900000      1.69900000
O      5.84300000     -0.92000000     14.52500000
H      6.31200000     -1.27900000     15.27800000
H      6.45900000     -0.30000000     14.13300000
O     -7.38600000      2.36400000     11.27700000
H     -6.65800000      1.96000000     11.75000000
H     -8.12500000      1.77400000     11.42500000
O     -7.64900000      4.78100000      5.30700000
H     -7.10000000      4.96700000      6.06900000
H     -8.53800000      4.98300000      5.59800000
O     10.16200000     -0.78500000      7.80500000
H      9.73300000     -1.52700000      8.23000000
H     10.60100000     -1.16500000      7.04500000
O      3.97300000     13.17200000     -3.90900000
H      4.71700000     12.63300000     -4.17600000
H      3.41200000     13.20700000     -4.68400000
O     -1.84300000     -4.01200000     15.19200000
H     -1.90600000     -4.13600000     16.14000000
H     -0.90300000     -3.96700000     15.01900000
O      7.60000000      6.84400000    -12.50700000
H      6.70100000      7.10600000    -12.30900000
H      7.76100000      6.09200000    -11.93700000
O     -3.16400000     -9.10500000     -1.27400000
H     -2.25800000     -8.97000000     -0.99600000
H     -3.62800000     -8.32500000     -0.96900000
O      1.92700000      3.17600000    -12.09300000
H      2.31200000      2.45600000    -12.59200000
H      2.45000000      3.94000000    -12.33200000
O      2.04900000     10.57300000     -3.05900000
H      1.13100000     10.49000000     -3.31400000
H      2.27800000     11.47700000     -3.27800000
O    -10.01000000      1.43600000      3.24500000
H     -9.81100000      1.71100000      2.35000000
H    -10.71000000      2.02500000      3.52700000
O      3.26900000     -8.71000000      6.73000000
H      2.57300000     -8.07600000      6.90700000
H      3.04800000     -9.46500000      7.27500000
O     -7.99800000     -5.21400000      2.04200000
H     -7.87200000     -4.32300000      1.71700000
H     -7.85400000     -5.77100000      1.27700000
O    -13.05800000     -5.43600000     -2.02400000
H    -13.84000000     -4.88400000     -1.98800000
H    -13.26800000     -6.10500000     -2.67600000
O     -3.68600000    -12.89400000     -4.30600000
H     -3.85800000    -12.79300000     -3.37000000
H     -4.49700000    -13.25700000     -4.66100000
O     -4.67900000    -15.47200000      2.66400000
H     -4.80200000    -14.54100000      2.85300000
H     -4.24300000    -15.81800000      3.44200000
O    -14.64900000     -2.91600000     -5.56200000
H    -15.22100000     -2.18300000     -5.79100000
H    -13.80000000     -2.68300000     -5.93600000
O     -6.70100000     12.64100000     -4.76500000
H     -5.81000000     12.86600000     -5.03300000
H     -6.71700000     12.81000000     -3.82300000
O     -4.35500000    -14.99400000      8.50000000
H     -4.13100000    -14.14500000      8.88100000
H     -4.43200000    -14.82300000      7.56100000
O     -1.90300000    -14.32400000      3.27600000
H     -2.46700000    -14.95000000      3.73000000
H     -1.07000000    -14.78400000      3.17100000
O     -8.25800000     -3.06800000    -12.18400000
H     -9.08000000     -2.97400000    -11.70500000
H     -8.05300000     -4.00200000    -12.12800000
O    -11.20200000     -3.91600000     12.72100000
H    -10.45200000     -4.05400000     13.29900000
H    -11.43200000     -2.99500000     12.84200000
O     -0.56600000    -11.79900000     -1.75100000
H     -0.57100000    -10.97800000     -1.25900000
H     -0.40600000    -11.53500000     -2.65700000
O     -2.02600000     10.61000000     12.92000000
H     -2.27000000      9.68600000     12.86100000
H     -1.89900000     10.88300000     12.01200000
O      3.55800000    -13.32800000      1.93800000
H      4.07900000    -13.71700000      2.64000000
H      2.65700000    -13.36800000      2.25800000
O     -0.41900000     -2.03200000    -16.19700000
H      0.27600000     -1.73000000    -16.78100000
H     -0.03800000     -1.97600000    -15.32100000
O    -11.60300000      8.27100000      3.20100000
H    -10.68500000      8.42700000      3.42200000
H    -12.01900000      9.12900000      3.28300000
O     -5.05100000     -0.56300000     -1.94200000
H     -4.42400000      0.15900000     -1.89700000
H     -5.90700000     -0.14200000     -1.86300000
O    -10.62700000     11.50100000     -6.83200000
H     -9.74900000     11.36400000     -6.47500000
H    -11.15100000     11.77400000     -6.08000000
O     10.02700000      0.51900000     11.06400000
H     10.16100000     -0.37500000     10.74800000
H     10.66700000      0.62300000     11.76800000
O      9.94000000     -7.24600000     -4.27900000
H      9.93700000     -7.50600000     -5.20000000
H     10.64700000     -7.75900000     -3.88700000
O      0.71700000     -3.28400000     15.05300000
H      1.20800000     -3.13200000     14.24600000
H      0.35800000     -2.42700000     15.28100000
O     -9.46000000      5.08400000     12.78000000
H     -9.28800000      6.02400000     12.82600000
H     -9.42700000      4.88000000     11.84500000
O      1.11100000     14.65400000      4.28300000
H      0.21400000     14.98300000      4.22100000
H      1.42000000     14.63000000      3.37800000
O     -4.57600000     -5.57300000    -12.94200000
H     -5.51000000     -5.71300000    -13.09600000
H     -4.49900000     -5.49300000    -11.99100000
O      1.34200000     -4.63200000      7.05400000
H      1.45600000     -4.53900000      6.10800000
H      1.38700000     -3.73700000      7.39100000
O     12.48700000      2.85800000      7.21800000
H     12.63000000      2.00800000      7.63600000
H     13.09800000      3.44700000      7.65900000
O      0.55500000      7.73800000     -5.52100000
H      0.40600000      7.47600000     -6.42900000
H      0.26900000      6.98400000     -5.00400000
O      8.25500000      0.98100000      6.30700000
H      8.80000000      1.68500000      6.65900000
H      8.52300000      0.20300000      6.79600000
O      5.73900000     -2.13900000     -2.71700000
H      5.91900000     -2.16500000     -3.65700000
H      6.45500000     -2.63800000     -2.32300000
O    -11.07400000     -8.65800000     -5.37500000
H    -11.00900000     -9.53700000     -5.74800000
H    -10.20300000     -8.48500000     -5.01600000
O      8.03700000    -14.49700000     -0.27200000
H      8.96300000    -14.57600000     -0.50100000
H      8.03900000    -14.16400000      0.62600000
O      7.79700000      7.69400000      8.86000000
H      8.52400000      7.22800000      8.44600000
H      8.21700000      8.28000000      9.49000000
O     -6.89700000      3.36300000     15.02900000
H     -6.51600000      3.80400000     15.78800000
H     -7.81900000      3.62200000     15.03900000
O      3.77100000    -18.47600000     -0.41200000
H      4.12700000    -18.57800000      0.47000000
H      3.44300000    -17.57700000     -0.43600000
O    -15.43400000      6.50700000      0.88300000
H    -15.91100000      7.15500000      1.40200000
H    -15.20000000      5.82300000      1.51000000
O    -10.92300000    -11.42100000     -6.12700000
H    -11.27200000    -12.07100000     -5.51700000
H    -10.62800000    -11.93300000     -6.88000000
O    -11.65700000      2.84300000     11.21000000
H    -11.11800000      3.04900000     11.97300000
H    -11.22900000      3.29800000     10.48400000
O     -4.61600000     14.84400000     -9.20000000
H     -3.77400000     14.41800000     -9.36400000
H     -4.39300000     15.63700000     -8.71300000
O    -11.05200000     -1.32300000     -3.02600000
H    -10.36200000     -1.30200000     -3.68800000
H    -10.83700000     -2.07900000     -2.47900000
O    -12.84900000     10.46400000     -2.54000000
H    -13.79300000     10.55200000     -2.40400000
H    -12.46200000     11.12500000     -1.96600000
O    -12.70600000    -12.35600000     -2.05500000
H    -13.50700000    -12.88000000     -2.01500000
H    -13.00700000    -11.47500000     -2.27800000
O      9.72900000     -8.75600000    -10.01300000
H     10.52900000     -8.51300000    -10.47800000
H      9.61300000     -8.06600000     -9.35900000
O      1.80000000    -16.41900000      0.14700000
H      2.49500000    -15.76100000      0.14900000
H      1.34200000    -16.28700000      0.97700000
O     -1.38400000     -7.72800000      6.10900000
H     -1.93900000     -8.46100000      6.37700000
H     -1.99700000     -7.01200000      5.94200000
O     13.48700000     -4.35100000     10.70100000
H     13.79400000     -4.45700000      9.80100000
H     14.02000000     -4.96400000     11.20900000
O     13.43900000      9.11600000     -6.65500000
H     13.88400000      9.23200000     -5.81600000
H     13.83300000      8.32700000     -7.02800000
O      6.40800000      3.32600000      0.55100000
H      6.79700000      3.80100000      1.28500000
H      6.09100000      2.50900000      0.93500000
O     -1.27000000     -9.89100000     -3.74700000
H     -1.84900000     -9.92400000     -4.50900000
H     -1.79700000     -9.47700000     -3.06400000
O     -0.22000000     -0.10600000     -5.98100000
H      0.64000000     -0.18400000     -5.56900000
H     -0.79100000      0.21800000     -5.28400000
O    -15.28400000      4.38100000      2.65300000
H    -15.54200000      3.96500000      3.47500000
H    -14.41700000      4.74500000      2.83000000
O     -2.15600000     -6.72400000    -14.17200000
H     -1.60400000     -5.94300000    -14.15000000
H     -2.92100000     -6.49200000    -13.64700000
O      4.08100000     11.62900000     -0.60300000
H      4.93000000     12.06800000     -0.65500000
H      4.19000000     10.83400000     -1.12500000
O    -11.91800000      6.23000000     -5.28600000
H    -11.87300000      5.27500000     -5.23300000
H    -11.92100000      6.52000000     -4.37400000
O     -3.36400000     -0.89000000    -10.28000000
H     -2.41400000     -0.87200000    -10.39100000
H     -3.66600000     -1.54800000    -10.90600000
O     13.11000000     -4.70700000     -3.36200000
H     12.86900000     -5.57400000     -3.68800000
H     12.27900000     -4.31000000     -3.10100000
O      1.41200000     -1.78200000      7.76800000
H      0.63700000     -1.53900000      8.27500000
H      1.34700000     -1.26000000      6.96800000
O      4.93200000     -0.70600000    -10.38200000
H      4.02000000     -0.79700000    -10.10400000
H      4.89000000     -0.14600000    -11.15800000
O      6.31100000      9.47200000     -1.83700000
H      6.38200000      9.21300000     -2.75600000
H      6.03700000      8.67600000     -1.38400000
O    -10.81100000     -3.88600000     -1.62800000
H    -10.05500000     -4.46600000     -1.53100000
H    -11.54700000     -4.47700000     -1.78700000
O     -8.58400000     11.71700000      7.51500000
H     -8.16000000     12.55000000      7.72100000
H     -8.34800000     11.54700000      6.60300000
O      0.20900000     10.64200000      8.73600000
H     -0.09200000     11.43200000      8.28600000
H      0.65500000     10.96800000      9.51800000
O      5.51100000     14.42300000      7.70900000
H      5.63400000     14.67500000      8.62400000
H      4.78200000     14.96400000      7.40700000
O    -12.81300000      2.26800000     -8.89500000
H    -13.06700000      2.58200000     -9.76300000
H    -12.52200000      1.36700000     -9.04200000
O      7.36700000     10.71900000     -7.44700000
H      7.48200000     11.66900000     -7.42800000
H      6.85700000     10.52400000     -6.66000000
O     -2.25300000     -2.81600000     -5.97300000
H     -2.97900000     -2.20000000     -5.87800000
H     -1.54300000     -2.29400000     -6.34500000
O     -9.98000000     11.66600000      4.54200000
H     -9.52000000     10.83200000      4.44800000
H    -10.80100000     11.54200000      4.06500000
O     -0.61600000      2.00100000    -12.57400000
H     -1.12500000      2.24400000    -11.80100000
H      0.25300000      2.37100000    -12.41500000
O     -2.71000000      3.84400000     12.75600000
H     -2.95900000      3.10400000     12.20200000
H     -2.19800000      4.41200000     12.18200000
O      0.91200000    -13.06300000    -13.04600000
H      1.64700000    -12.83400000    -12.47700000
H      0.15600000    -12.63200000    -12.64700000
O      2.66600000     12.47000000      1.83500000
H      3.14700000     11.64300000      1.83800000
H      2.37100000     12.57200000      0.93000000
O      3.53100000     -7.22900000     11.97900000
H      3.66700000     -6.30100000     11.78800000
H      2.73800000     -7.45900000     11.49600000
O    -15.34900000     -4.46300000      3.18100000
H    -15.62600000     -3.79400000      2.55400000
H    -16.01400000     -5.14800000      3.10900000
O    -11.58700000     -7.65600000     -7.77300000
H    -11.33800000     -8.02400000     -6.92500000
H    -11.95800000     -6.79900000     -7.56300000
O     -9.84700000      8.68400000    -10.15900000
H     -9.14400000      9.26300000     -9.86300000
H    -10.19900000      8.30500000     -9.35400000
O     -4.63500000     -8.03300000      9.71000000
H     -4.31100000     -8.17100000     10.60000000
H     -5.00600000     -7.15100000      9.72300000
O    -15.32700000      2.29400000     -5.15000000
H    -15.12100000      2.98900000     -5.77500000
H    -14.91400000      1.51200000     -5.51700000
O      8.89800000      9.47700000    -12.62300000
H      8.62400000      8.56000000    -12.60900000
H      9.53500000      9.52500000    -13.33600000
O      1.09100000     -3.40300000     11.37800000
H      0.80100000     -4.26600000     11.67400000
H      0.39100000     -2.80900000     11.64900000
O    -11.57200000     12.66400000     -1.52200000
H    -11.35600000     13.45900000     -1.03500000
H    -11.62600000     12.94900000     -2.43400000
O    -17.20100000     -2.87700000      5.51800000
H    -16.50000000     -3.26100000      6.04500000
H    -17.14200000     -3.32800000      4.67600000
O     -3.34400000      9.61100000      9.88900000
H     -3.31400000     10.56700000      9.91000000
H     -2.55500000      9.35700000      9.40900000
O     -1.68400000     -3.22700000      7.34300000
H     -1.88400000     -2.83200000      6.49400000
H     -2.00500000     -4.12600000      7.27000000
O      7.19700000      2.30800000     -8.83700000
H      8.08700000      2.55000000     -8.58200000
H      6.69900000      3.12200000     -8.77100000
O     10.63700000      1.55400000      2.90400000
H     11.23200000      1.23500000      3.58300000
H     10.52600000      2.48400000      3.10000000
O     -7.23200000     -0.59000000      4.01300000
H     -6.47900000     -0.51300000      4.59900000
H     -7.08900000      0.08600000      3.35100000
O      6.74700000     -6.67000000      8.51900000
H      6.03800000     -6.09700000      8.22800000
H      6.91200000     -6.40600000      9.42400000
O      6.64700000     12.21200000     -0.17700000
H      7.36300000     12.70200000      0.22800000
H      7.06500000     11.42700000     -0.53200000
O    -10.42700000      5.76500000     -1.94200000
H    -11.24200000      5.30200000     -2.13300000
H    -10.60100000      6.67100000     -2.19600000
O    -12.33600000     -7.86500000    -10.16100000
H    -11.91400000     -7.81400000     -9.30400000
H    -11.65000000     -7.62000000    -10.78200000
O     -5.55600000      7.96200000     -3.15900000
H     -6.41900000      7.91100000     -3.57000000
H     -5.63800000      7.43900000     -2.36200000
O      4.87500000    -15.64200000      6.34800000
H      5.74400000    -15.90600000      6.04700000
H      4.50900000    -16.43100000      6.74600000
O     15.07800000      3.34500000     -1.62600000
H     15.04500000      4.25400000     -1.32700000
H     15.46600000      2.86600000     -0.89400000
O     -1.70800000     11.55900000      3.69600000
H     -1.91600000     12.48500000      3.82400000
H     -2.02600000     11.36100000      2.81600000
O     12.83500000      3.00800000    -11.00100000
H     13.45100000      3.68600000    -10.72400000
H     11.97200000      3.40400000    -10.87800000
O     -3.72100000      9.72500000     -4.14200000
H     -4.35100000      9.08600000     -3.80800000
H     -3.95400000      9.83200000     -5.06400000
O     -6.32400000      4.51500000      9.53100000
H     -6.85400000      3.93700000     10.08100000
H     -5.47900000      4.56100000      9.97800000
O    -11.88100000     -3.12600000      7.52400000
H    -11.53600000     -3.87000000      8.01700000
H    -11.44900000     -3.18300000      6.67100000
O     -1.88300000    -12.63600000     -7.86800000
H     -1.72800000    -13.15100000     -7.07600000
H     -1.47000000    -11.79100000     -7.68900000
O     -2.17200000      3.78400000      8.70200000
H     -1.38100000      3.24800000      8.75500000
H     -2.76400000      3.28300000      8.14100000
O    -11.18600000      7.32500000      6.26600000
H    -11.23300000      7.98100000      5.57000000
H    -11.68700000      7.70400000      6.98800000
O     12.58900000    -12.53600000     -0.96600000
H     13.38200000    -12.85100000     -1.40000000
H     12.75800000    -11.60800000     -0.80200000
O      4.25700000      5.11300000    -12.89600000
H      4.90000000      4.41000000    -12.80200000
H      4.61100000      5.83200000    -12.37200000
O     -8.38300000      1.14300000     -2.06500000
H     -7.82700000      0.89900000     -2.80500000
H     -8.76800000      0.31800000     -1.77100000
O      1.06600000     -4.22000000     -4.53400000
H      0.11600000     -4.20600000     -4.41300000
H      1.42000000     -4.25600000     -3.64500000
O      3.25800000     -3.09000000      9.44600000
H      2.93900000     -2.59900000      8.68900000
H      2.46800000     -3.30700000      9.94100000
O     -4.84400000     -9.62300000     13.96100000
H     -4.93600000     -9.73100000     14.90800000
H     -4.36300000    -10.40000000     13.67700000
O     -4.15300000     -8.90800000    -15.77700000
H     -3.60000000     -8.23600000    -15.37800000
H     -4.49100000     -8.49800000    -16.57300000
O    -12.34200000      7.73700000     -2.47100000
H    -12.48200000      8.67500000     -2.60300000
H    -12.60100000      7.58200000     -1.56300000
O     -6.42000000     -4.32000000     -7.56600000
H     -6.72600000     -4.34300000     -8.47300000
H     -7.12800000     -4.72400000     -7.06400000
O      1.72000000     -9.38900000     -6.18000000
H      1.60000000     -9.74300000     -5.29900000
H      2.66800000     -9.29200000     -6.27300000
O      0.17800000     17.60000000      2.84600000
H     -0.16700000     18.21700000      2.20100000
H      0.25200000     16.77300000      2.37100000
O      9.70800000     -6.29900000      2.47900000
H      9.93400000     -6.55000000      1.58300000
H     10.52300000     -6.40500000      2.97000000
O     -4.08000000      9.22200000     -0.72600000
H     -3.80700000      8.93100000      0.14400000
H     -4.98200000      8.91300000     -0.80900000
O      1.95600000     -1.45300000    -17.69300000
H      2.04000000     -0.50400000    -17.59900000
H      1.69200000     -1.58200000    -18.60300000
O     10.31500000     -6.80000000     -0.03700000
H      9.59900000     -6.86800000     -0.66800000
H     10.75000000     -7.65100000     -0.07600000
O      9.03300000      6.20800000     12.59800000
H      9.12100000      7.03500000     12.12300000
H      9.32400000      6.41000000     13.48700000
O    -12.76800000      7.37500000      0.42200000
H    -12.17900000      6.65400000      0.64400000
H    -13.62500000      7.09100000      0.74100000
O      0.37400000      8.45700000      0.91500000
H     -0.23400000      8.53200000      1.65000000
H      1.22900000      8.67200000      1.28800000
O    -13.40400000      0.06000000      3.55500000
H    -14.31800000     -0.21500000      3.49400000
H    -12.92400000     -0.74300000      3.75600000
O    -17.76300000      2.56400000     -4.25500000
H    -17.93600000      3.27400000     -4.87300000
H    -16.85400000      2.31500000     -4.42500000
O     13.01600000     10.85700000      4.03000000
H     12.13900000     10.86100000      3.64500000
H     13.19600000     11.77600000      4.22500000
O      4.19700000    -15.17700000     -0.20700000
H      4.99900000    -14.87200000     -0.63100000
H      4.10500000    -14.61700000      0.56300000
O    -11.24100000     -3.98700000    -11.28500000
H    -11.40300000     -4.33900000    -12.16000000
H    -12.07600000     -3.59800000    -11.02600000
O     -4.53200000     -7.00900000      0.10000000
H     -3.95500000     -6.68500000      0.79200000
H     -4.89100000     -6.21900000     -0.30300000
O      9.47300000     -9.38600000      6.34200000
H      9.11100000     -8.50000000      6.34300000
H     10.36600000     -9.28000000      6.67000000
O    -14.33800000     -5.41000000     10.01000000
H    -13.61700000     -5.66600000      9.43500000
H    -14.65600000     -4.58600000      9.64300000
O     -5.80200000     -7.58500000     -4.71500000
H     -5.78000000     -8.32300000     -4.10600000
H     -4.94600000     -7.60100000     -5.14300000
O     16.27200000     -6.15600000     -0.14900000
H     17.12900000     -6.37100000     -0.51700000
H     16.27100000     -6.57200000      0.71300000
O     -5.48700000     12.59400000      8.33600000
H     -5.81800000     12.68100000      9.23000000
H     -4.99400000     13.40000000      8.18400000
O     -2.15800000      4.39700000     -0.96200000
H     -1.56500000      4.05200000     -1.63000000
H     -1.80800000      5.26300000     -0.75500000
O     -4.70200000     -6.60400000     13.80300000
H     -4.34900000     -7.47000000     14.01000000
H     -5.65100000     -6.70900000     13.87500000
O     13.93200000     -9.88800000     -0.47400000
H     14.63100000    -10.42200000     -0.09600000
H     14.37000000     -9.08700000     -0.76000000
O     -3.57800000     -5.59800000      5.82300000
H     -4.41400000     -6.03700000      5.98000000
H     -3.75600000     -4.99300000      5.10300000
O      9.07700000     10.10300000      5.79300000
H      9.82500000     10.26100000      5.21700000
H      8.90100000      9.16600000      5.70600000
O      5.80100000      0.26900000     -7.34600000
H      6.56500000     -0.29800000     -7.24100000
H      6.10400000      0.97700000     -7.91500000
O      7.76900000     -1.73500000     -9.52200000
H      8.36800000     -1.46100000    -10.21700000
H      7.12700000     -1.02700000     -9.46700000
O      6.12300000      7.85100000     11.06200000
H      6.55000000      7.04200000     11.34500000
H      6.25700000      7.87300000     10.11500000
O     -8.82900000    -13.09800000     -2.14000000
H     -9.37000000    -13.65300000     -1.57800000
H     -8.19500000    -12.70000000     -1.54300000
O     -7.94700000     13.61200000     -1.99900000
H     -8.52700000     14.37300000     -1.97300000
H     -8.15700000     13.12400000     -1.20300000
O     -0.52800000     -7.88000000    -11.35800000
H     -0.55000000     -8.30700000    -10.50200000
H     -1.22900000     -8.30200000    -11.85500000
O     -7.00400000     -5.03300000     -3.69100000
H     -7.13300000     -5.09900000     -2.74400000
H     -6.85400000     -5.93400000     -3.97600000
O     17.05000000     -2.61000000      6.98000000
H     17.63700000     -2.61100000      6.22500000
H     16.20700000     -2.32400000      6.62900000
O      8.01800000      2.44500000     -5.80900000
H      7.22000000      2.43000000     -5.28100000
H      8.72900000      2.43400000     -5.16900000
O     11.12000000      6.76500000     -9.69000000
H     11.89000000      6.66200000     -9.13100000
H     11.20300000      7.64600000    -10.05300000
O     -1.79000000     -7.28100000    -16.84600000
H     -1.65400000     -7.16100000    -15.90600000
H     -1.08100000     -6.78600000    -17.25600000
O    -17.02000000      0.37900000      6.27300000
H    -17.72600000     -0.24300000      6.44600000
H    -16.77100000      0.21200000      5.36300000
O     -8.31300000     -1.27000000    -14.34100000
H     -8.66600000     -0.44300000    -14.01300000
H     -8.27400000     -1.83600000    -13.57000000
O     -3.51900000     14.16800000     -2.48800000
H     -3.68400000     13.27100000     -2.19800000
H     -3.49000000     14.11000000     -3.44300000
O      6.24800000    -11.05000000     -4.71600000
H      5.83500000    -11.29700000     -5.54300000
H      5.63200000    -10.43800000     -4.31300000
O      9.01000000      0.08800000     -6.58000000
H      9.77200000      0.28000000     -7.12700000
H      8.58700000      0.93700000     -6.45100000
O     -8.78800000     -1.44000000     -0.62300000
H     -9.06200000     -2.21100000     -1.12000000
H     -9.60400000     -1.06900000     -0.28800000
O      1.74100000      2.39700000     -7.55600000
H      1.97300000      2.90400000     -6.77700000
H      1.72300000      1.48900000     -7.25400000
O      6.87700000     -7.50200000     -4.08200000
H      6.83800000     -8.21700000     -4.71700000
H      7.81300000     -7.35600000     -3.94300000
O     -6.32400000     -2.88600000    -15.34900000
H     -6.70600000     -2.13100000    -14.90200000
H     -7.07100000     -3.45100000    -15.54500000
O    -12.45300000      0.23700000     11.65400000
H    -12.16700000     -0.36100000     10.96300000
H    -12.30300000      1.11000000     11.29200000
O     -6.26300000      2.65000000     -2.09000000
H     -6.36600000      3.53000000     -2.45400000
H     -7.14800000      2.39500000     -1.82900000
O     10.51600000      4.42700000    -10.89900000
H     10.93500000      5.25900000    -10.68000000
H      9.61100000      4.66100000    -11.10500000
O      9.50700000      3.18800000      8.06500000
H      9.50700000      4.13300000      8.21600000
H     10.42400000      2.97300000      7.89300000
O      5.79200000      7.02600000      6.38300000
H      6.26500000      7.68300000      6.89400000
H      6.13000000      6.18800000      6.69900000
O      9.00000000     -3.72500000      2.05800000
H      8.96100000     -4.53700000      2.56400000
H      9.42900000     -3.97400000      1.24000000
O      0.41000000    -10.35000000     12.17700000
H     -0.16300000    -10.66300000     11.47700000
H      0.14800000    -10.85700000     12.94500000
O    -10.22900000      2.76500000     -3.48700000
H     -9.90500000      2.16100000     -2.81900000
H     -9.55400000      3.44100000     -3.54700000
O     -9.97700000      2.86300000      1.04100000
H    -10.29000000      2.42600000      0.24900000
H     -9.05200000      3.03700000      0.86900000
O    -10.60400000      4.72100000      6.27400000
H    -10.56500000      5.67700000      6.30400000
H    -11.51600000      4.52500000      6.06000000
O      1.82900000     -3.99200000      4.39100000
H      1.10000000     -3.66400000      3.86500000
H      2.60900000     -3.62900000      3.97200000
O     -2.68800000     -7.24500000     -4.74900000
H     -2.30500000     -8.12100000     -4.79400000
H     -2.63000000     -6.91200000     -5.64400000
O     -3.83400000     -1.34200000     -4.48600000
H     -4.60000000     -0.99400000     -4.02800000
H     -3.98000000     -2.28800000     -4.51300000
O     -5.21800000     -5.48000000    -10.04800000
H     -4.58000000     -6.09800000     -9.69000000
H     -5.06100000     -4.66800000     -9.56600000
O     -3.49800000      4.13300000     17.37300000
H     -3.76600000      3.27800000     17.03600000
H     -2.56000000      4.04000000     17.54100000
O      3.72100000    -15.49500000     -5.36000000
H      2.94400000    -15.90400000     -4.97900000
H      3.92900000    -14.77600000     -4.76400000
O     -1.10400000     -7.57400000      2.29800000
H     -0.87400000     -7.09300000      1.50300000
H     -1.92300000     -7.17600000      2.59100000
O     -7.64500000     -9.60400000     12.80400000
H     -6.77400000     -9.63100000     13.20100000
H     -8.24600000     -9.76200000     13.53200000
O     -0.16800000     11.70700000     -6.75300000
H      0.35100000     11.09200000     -7.27200000
H     -0.13200000     11.35900000     -5.86200000
O      0.05900000     15.10600000      1.55500000
H     -0.63400000     14.83200000      0.95500000
H      0.82100000     15.24400000      0.99300000
O      6.16500000     -0.59700000     10.53200000
H      6.70700000     -0.14700000      9.88400000
H      5.43500000      0.00100000     10.69100000
O      6.26700000    -12.86400000     -1.41300000
H      5.94800000    -12.13600000     -0.87800000
H      7.03300000    -13.19000000     -0.94100000
O      4.61700000     13.59700000      3.41200000
H      3.97800000     13.12900000      2.87500000
H      4.86700000     12.96900000      4.08900000
O     -8.77000000    -14.49900000      0.82600000
H     -9.49700000    -14.75700000      0.26000000
H     -7.99000000    -14.83100000      0.38100000
O     -9.02000000    -15.33400000     -3.99300000
H     -9.96300000    -15.43200000     -4.12400000
H     -8.93300000    -14.53800000     -3.46800000
O     -4.80700000     -9.88800000    -10.51600000
H     -4.35500000    -10.72100000    -10.65600000
H     -4.80800000     -9.46800000    -11.37600000
O      8.33800000    -10.44400000      8.57900000
H      7.55500000     -9.94100000      8.35600000
H      9.01400000    -10.10900000      7.99000000
O     12.93000000    -10.55000000     -4.38200000
H     12.30000000    -11.26800000     -4.33700000
H     12.53000000     -9.84800000     -3.86900000
O     10.39700000     -1.67300000      3.46400000
H      9.89700000     -2.44800000      3.21000000
H     10.02300000     -0.96400000      2.94000000
O      3.67500000     -3.64800000    -13.57800000
H      3.65900000     -4.59100000    -13.74100000
H      3.90600000     -3.26300000    -14.42400000
O     18.41700000      2.52100000     -0.91000000
H     17.50200000      2.39700000     -0.65600000
H     18.37300000      2.95400000     -1.76300000
O      5.36100000     16.41500000     -4.63700000
H      5.57400000     15.56500000     -4.25200000
H      5.60000000     17.05000000     -3.96200000
O      3.39700000     -4.66000000     15.51000000
H      2.92600000     -4.59100000     16.34100000
H      3.13100000     -3.88400000     15.01800000
O     -4.42600000     -2.02000000     14.48800000
H     -4.38600000     -2.96300000     14.32800000
H     -5.17800000     -1.90700000     15.06900000
O     -4.23400000      2.96600000     -6.04200000
H     -3.75500000      2.21600000     -5.68900000
H     -5.14800000      2.68100000     -6.05600000
O      2.12200000     12.87600000      6.04000000
H      1.65900000     13.34400000      5.34500000
H      2.89000000     12.50300000      5.60800000
O     -0.51200000     -9.82800000      4.60200000
H      0.06200000    -10.46500000      5.02600000
H     -0.46000000     -9.05100000      5.15900000
O     -4.70900000      5.63200000    -16.79500000
H     -5.51500000      5.22900000    -17.11800000
H     -4.37300000      5.01200000    -16.14800000
O      4.77000000      5.08900000     13.58700000
H      4.04800000      5.66100000     13.84500000
H      4.96900000      4.58400000     14.37500000
O      1.27100000      3.97500000      5.89800000
H      0.43700000      4.35800000      5.62800000
H      1.89300000      4.70200000      5.86300000
O      7.87200000      4.59700000    -11.08400000
H      7.46400000      3.92400000    -11.62900000
H      7.29700000      4.67100000    -10.32300000
O      0.21800000     10.56600000      5.18400000
H     -0.45000000     11.09400000      4.74600000
H      0.79500000     11.20700000      5.60000000
O      7.36300000     -2.98000000     -0.86700000
H      6.61700000     -2.52700000     -0.47400000
H      7.37500000     -3.83700000     -0.44000000
O    -13.94100000      3.84000000     -6.94900000
H    -13.16100000      3.72800000     -6.40700000
H    -13.67500000      3.54000000     -7.81800000
O     -8.73600000     -2.83800000      9.44500000
H     -8.85400000     -3.77900000      9.57000000
H     -8.31000000     -2.54100000     10.25000000
O      1.15200000    -11.71100000      5.40800000
H      0.78500000    -12.22500000      6.12700000
H      1.53100000    -12.36200000      4.81700000
O     -5.39100000      3.99800000    -11.14500000
H     -5.03000000      4.78900000    -10.74600000
H     -4.94700000      3.27900000    -10.69600000
O    -11.17100000     11.42300000      1.28600000
H    -11.86900000     10.92500000      0.86000000
H    -11.61000000     12.19700000      1.63800000
O     -9.49600000      5.37100000     -9.56900000
H     -9.99100000      5.31800000    -10.38700000
H     -9.98600000      5.99500000     -9.03300000
O     -2.70800000      6.97200000    -15.46900000
H     -3.12500000      6.82000000    -14.62100000
H     -3.40200000      6.81300000    -16.10900000
O     -4.10200000      3.92700000    -14.82200000
H     -3.42400000      3.27100000    -14.65800000
H     -4.11600000      4.46000000    -14.02700000
O      5.20400000     -9.34900000     11.80400000
H      4.62200000     -8.59400000     11.89300000
H      4.61600000    -10.08500000     11.63400000
O      3.74800000    -11.31700000      7.96200000
H      3.90600000    -12.24600000      8.13400000
H      4.57200000    -10.88800000      8.19100000
O    -14.00200000     -1.51200000     -2.85600000
H    -13.18000000     -1.02800000     -2.77300000
H    -13.80300000     -2.21800000     -3.47000000
O      1.31100000     -6.09500000    -10.11900000
H      0.73000000     -5.83500000     -9.40400000
H      0.82600000     -6.77800000    -10.58400000
O     14.32200000      1.59200000     -7.19800000
H     15.22200000      1.89300000     -7.32100000
H     14.26600000      1.37700000     -6.26700000
O      5.90300000      6.91800000     -7.29500000
H      5.67900000      7.84800000     -7.31700000
H      6.64700000      6.86300000     -6.69600000
O      3.15700000      6.86400000     14.61200000
H      2.33000000      7.33100000     14.72700000
H      3.76200000      7.52700000     14.27800000
O     -7.74600000     -6.46400000     14.24100000
H     -8.65700000     -6.74600000     14.31700000
H     -7.78300000     -5.67500000     13.70200000
O     10.58500000      2.80500000      0.02600000
H     11.11700000      2.28900000     -0.58000000
H     10.20600000      3.49600000     -0.51700000
O    -10.66900000     -0.45200000      9.60600000
H    -11.23000000     -0.07900000      8.92600000
H    -10.13300000     -1.09800000      9.14600000
O     13.70700000     -8.14500000      2.44600000
H     13.61700000     -9.00100000      2.86500000
H     14.65300000     -8.00500000      2.39000000
O     -9.09100000      3.64700000    -14.71400000
H     -8.39400000      3.68900000    -14.06000000
H     -9.44300000      2.76000000    -14.63200000
O    -13.71900000     -4.98500000     -8.22300000
H    -13.77900000     -5.38100000     -7.35400000
H    -13.99500000     -5.67900000     -8.82200000
O      3.28400000      5.71700000    -15.36100000
H      3.60600000      5.72700000    -14.46000000
H      4.04500000      5.95800000    -15.89000000
O     12.34600000      1.47100000     -1.76200000
H     12.91400000      0.71800000     -1.59600000
H     12.88500000      2.07000000     -2.27700000
O      4.81700000      8.77100000     13.30600000
H      4.64100000      9.70600000     13.20600000
H      5.18700000      8.50600000     12.46400000
O     -4.64500000     -5.32600000     16.60200000
H     -5.23700000     -6.07600000     16.66400000
H     -4.00700000     -5.57900000     15.93400000
O    -10.36000000    -10.48500000     -2.12000000
H    -10.13100000    -11.41400000     -2.12400000
H     -9.55500000    -10.04100000     -1.85600000
O    -12.87000000      3.21600000    -11.39000000
H    -13.12600000      4.10900000    -11.62000000
H    -12.19700000      2.98700000    -12.03100000
O     10.74600000    -12.58500000      5.89700000
H     11.22500000    -13.17200000      6.48300000
H     10.56200000    -11.81200000      6.43100000
O      9.73700000     12.57000000     -9.71500000
H     10.55600000     13.06300000     -9.77100000
H      9.47700000     12.64100000     -8.79700000
O     11.16000000     12.80700000     -5.17000000
H     12.09500000     12.89300000     -5.35800000
H     10.90800000     11.98100000     -5.58200000
O     -4.81800000      3.11200000      7.78900000
H     -5.52400000      3.71800000      8.01300000
H     -5.23300000      2.25000000      7.78700000
O      0.60700000      7.17200000     -8.24100000
H      0.92300000      7.59400000     -9.04100000
H     -0.33800000      7.09400000     -8.36900000
O      0.31100000     -6.60400000     -2.58500000
H      1.17800000     -6.90500000     -2.85500000
H     -0.18600000     -6.54200000     -3.40000000
O      8.42000000     15.98300000     -1.32000000
H      8.46400000     16.19400000     -2.25300000
H      7.74400000     15.30800000     -1.25900000
O     -2.88300000     12.24900000     10.14000000
H     -1.95800000     12.38400000     10.34800000
H     -3.20100000     13.11700000      9.89100000
O     14.32300000     -5.88000000      5.41000000
H     15.19200000     -5.61600000      5.10700000
H     14.49400000     -6.54600000      6.07600000
O     -5.69500000      1.77500000     13.11700000
H     -4.87700000      1.45300000     13.49600000
H     -6.02600000      2.40200000     13.76100000
O      5.52500000      3.15600000     15.28400000
H      6.39100000      2.75200000     15.22600000
H      5.28800000      3.08200000     16.20800000
O      2.77000000     -2.42700000     -6.03100000
H      2.32200000     -2.76300000     -5.25500000
H      3.63500000     -2.83600000     -6.00400000
O      7.74100000    -14.29400000      5.16700000
H      8.04800000    -14.14100000      6.06000000
H      7.72400000    -13.42400000      4.76700000
O     -8.51800000      8.71700000      8.16800000
H     -8.85100000      8.11900000      7.49800000
H     -8.34200000      9.53100000      7.69600000
O    -13.12000000     -7.14000000      0.46400000
H    -12.75300000     -7.87700000      0.95100000
H    -12.53600000     -7.03500000     -0.28800000
O    -11.35300000      5.42600000      1.67400000
H    -11.43300000      4.59500000      1.20600000
H    -10.64000000      5.28400000      2.29600000
O      0.80800000     18.31000000     -3.97000000
H      0.41600000     17.47200000     -4.21600000
H      0.95200000     18.24000000     -3.02700000
O    -14.73000000     -0.28800000      7.79400000
H    -14.47600000      0.58400000      8.09700000
H    -15.41800000     -0.12500000      7.14900000
O      5.07500000      2.29600000     12.45800000
H      5.88700000      2.52200000     12.91300000
H      4.56300000      1.81400000     13.10700000
O      2.46300000    -17.39400000      2.91800000
H      2.04000000    -18.14700000      3.32900000
H      3.19200000    -17.76900000      2.42400000
O     -8.38500000     -9.60900000      5.63300000
H     -8.40000000    -10.05300000      6.48100000
H     -8.75800000    -10.24500000      5.02200000
O      6.27200000      7.34500000     -3.77600000
H      6.38100000      6.40900000     -3.60800000
H      5.48500000      7.40000000     -4.31900000
O    -10.03800000     14.76500000     -0.38300000
H    -10.20800000     15.70400000     -0.30300000
H     -9.50600000     14.55200000      0.38300000
O      2.83900000     -5.17700000      0.30700000
H      2.69500000     -5.21200000      1.25200000
H      3.27100000     -6.00700000      0.10000000
O    -15.09300000     -8.36500000      4.96200000
H    -15.50100000     -7.58000000      4.59500000
H    -15.80100000     -9.00800000      4.99900000
O    -13.61800000     -0.06100000     -6.55100000
H    -13.01500000      0.04900000     -7.28700000
H    -13.14300000      0.29000000     -5.79800000
O     -1.34900000     -6.20200000     10.84700000
H     -1.93100000     -5.68600000     11.40500000
H     -1.36400000     -5.75000000     10.00300000
O      0.01700000     -0.81200000     15.59500000
H      0.52900000     -0.02600000     15.40500000
H     -0.86400000     -0.48500000     15.78000000
O      3.20600000     -9.61900000     -1.67500000
H      3.43000000     -8.77300000     -1.28800000
H      3.46700000    -10.26100000     -1.01400000
O      2.66300000     15.51300000      0.37700000
H      3.46900000     15.30700000      0.85100000
H      2.69000000     14.95100000     -0.39800000
O      5.81900000      2.95500000    -11.96300000
H      5.24800000      2.94800000    -11.19500000
H      5.64900000      2.11800000    -12.39600000
O    -18.22800000      2.29100000     -1.69000000
H    -17.97300000      2.30400000     -2.61300000
H    -17.77600000      3.04200000     -1.30600000
O    -14.44000000      3.54600000     11.16500000
H    -14.69600000      3.10400000     11.97500000
H    -13.49100000      3.43300000     11.12000000
O      2.11400000    -14.92700000      5.71300000
H      3.02700000    -15.20800000      5.77300000
H      1.72800000    -15.18300000      6.55100000
O    -11.36900000      3.57500000     -5.95700000
H    -10.83700000      3.43700000     -6.74000000
H    -10.88100000      3.14300000     -5.25600000
O      8.07700000     -3.18400000     14.19500000
H      7.94100000     -4.11300000     14.37900000
H      8.22700000     -2.78900000     15.05500000
O     -1.90000000    -12.01500000     11.33800000
H     -1.21100000    -12.40000000     11.88000000
H     -2.62500000    -11.86300000     11.94400000
O    -15.82900000      1.63700000     -8.40300000
H    -15.94000000      1.84600000     -9.33100000
H    -14.90000000      1.79400000     -8.23200000
O     -1.11200000     -4.90000000     -8.24700000
H     -1.77600000     -4.38800000     -7.78500000
H     -0.28400000     -4.47700000     -8.02200000
O     -7.09500000     -0.80700000     -9.24100000
H     -7.11100000      0.00100000     -9.75500000
H     -6.36000000     -0.69200000     -8.63800000
O      7.33900000     -5.18000000     -9.77200000
H      7.22600000     -4.34300000     -9.32300000
H      8.06700000     -5.60100000     -9.31500000
O      7.67500000     -5.43900000     -6.37500000
H      8.43900000     -5.30900000     -6.93700000
H      7.28700000     -6.25800000     -6.68400000
O    -15.87100000     -6.05000000     -3.34200000
H    -15.81800000     -5.19100000     -3.76200000
H    -15.94200000     -6.66800000     -4.07000000
O    -16.53500000     -2.51800000      1.72700000
H    -17.43200000     -2.77900000      1.93900000
H    -16.62400000     -1.96700000      0.94900000
O      4.82000000    -12.24800000     -6.93100000
H      4.96400000    -13.19200000     -7.00600000
H      4.24100000    -12.15400000     -6.17500000
O      8.71800000     -2.75100000      8.93900000
H      7.85800000     -2.73800000      8.52000000
H      8.63500000     -3.40100000      9.63600000
O     -4.11100000    -15.16600000     -7.83800000
H     -3.74000000    -15.15300000     -8.72000000
H     -3.59000000    -14.52900000     -7.35000000
O     -3.13300000    -16.91400000      4.57600000
H     -3.53800000    -17.38700000      5.30300000
H     -2.71500000    -17.59500000      4.04900000
O     -2.31100000      1.98300000    -14.81600000
H     -1.59700000      1.90300000    -14.18400000
H     -2.83100000      1.18900000    -14.69200000
O     10.13300000      3.04500000     13.90800000
H      9.21800000      3.31000000     13.99500000
H     10.63200000      3.81000000     14.19600000
O     -5.93500000      0.48100000      6.56700000
H     -6.73300000      0.29400000      7.06100000
H     -5.44000000     -0.33700000      6.59300000
O      8.42700000     -6.84800000      6.48600000
H      8.06900000     -6.44900000      5.69300000
H      7.66600000     -6.98800000      7.04900000
O      8.06200000    -10.56500000      0.83600000
H      8.77600000    -10.65800000      0.20600000
H      7.76400000     -9.66100000      0.73000000
O     -9.82500000     -4.25800000     -9.20600000
H    -10.38300000     -4.08800000     -9.96500000
H    -10.17900000     -5.05900000     -8.82100000
O     16.55400000     -0.63400000      2.20300000
H     16.90200000      0.06700000      1.65200000
H     15.66300000     -0.35500000      2.41200000
O     -1.53900000    -15.72900000      6.71900000
H     -0.74700000    -16.21900000      6.50000000
H     -2.08500000    -15.79300000      5.93600000
O      3.36700000      4.79300000     -8.86700000
H      2.79000000      5.55400000     -8.79300000
H      2.80000000      4.04400000     -8.68700000
O      7.27200000     13.36100000     -6.65500000
H      6.81900000     14.10700000     -7.04700000
H      7.74300000     13.73100000     -5.90900000
O     13.22200000     -2.50600000    -10.26400000
H     13.50100000     -1.59100000    -10.23800000
H     12.70300000     -2.62000000     -9.46900000
O      0.08100000     15.33300000     -5.58000000
H     -0.07700000     15.46100000     -6.51500000
H     -0.66200000     15.75800000     -5.15100000
O     -3.41900000    -17.20100000      0.73700000
H     -3.94400000    -16.98000000      1.50600000
H     -3.79100000    -18.02500000      0.42100000
O     -7.47600000     -6.00100000    -12.36300000
H     -7.65100000     -6.69400000    -13.00000000
H     -7.31900000     -6.46500000    -11.54100000
O    -10.86000000      5.47300000    -11.90000000
H    -11.76700000      5.34100000    -12.17900000
H    -10.61200000      6.31400000    -12.28400000
O    -14.11700000     -3.09600000      5.67000000
H    -13.33500000     -2.54400000      5.67300000
H    -14.19700000     -3.39300000      4.76400000
O     -3.86400000     13.71800000     -5.29200000
H     -2.96200000     13.71000000     -5.61100000
H     -4.11400000     14.64200000     -5.30700000
O    -16.72600000      2.46600000      1.31000000
H    -16.20200000      3.17600000      1.68000000
H    -17.23000000      2.88100000      0.61000000
O      5.98200000    -14.85200000      2.93300000
H      6.35100000    -14.91400000      3.81400000
H      6.53200000    -14.20700000      2.48800000
O      1.42000000    -15.78500000      8.14000000
H      0.51200000    -15.49400000      8.22500000
H      1.56600000    -16.34400000      8.90400000
O      2.65800000     -6.32300000      2.68800000
H      3.39100000     -6.69000000      3.18200000
H      2.14600000     -5.84400000      3.34000000
O    -12.54000000    -10.78600000     -8.84000000
H    -11.88400000    -11.48200000     -8.89200000
H    -12.04700000     -9.98100000     -8.99600000
O     -3.95900000      9.37900000      4.27900000
H     -4.34300000     10.09200000      3.77000000
H     -3.76200000      9.77000000      5.13000000
O     -8.93600000    -13.78900000      3.36700000
H     -8.82200000    -13.89000000      2.42200000
H     -9.61500000    -14.42400000      3.59700000
O     -5.52500000     -4.77300000     -1.04100000
H     -4.94900000     -4.07100000     -1.34200000
H     -5.85100000     -4.46900000     -0.19300000
O    -12.81900000     -7.48000000      8.32300000
H    -12.12000000     -7.63000000      7.68700000
H    -12.85300000     -8.28600000      8.83800000
O     12.43200000      7.01700000      2.46900000
H     11.90500000      6.24100000      2.28200000
H     13.28700000      6.82500000      2.08400000
O     -4.71500000      7.16100000     -6.49500000
H     -4.11000000      7.48700000     -5.82900000
H     -4.20800000      6.51200000     -6.98200000
O      7.57800000      9.50900000     -9.91800000
H      7.74900000     10.05700000     -9.15100000
H      8.43200000      9.41300000    -10.33900000
O    -14.01400000    -10.02100000     -5.74700000
H    -13.53500000     -9.20300000     -5.61700000
H    -14.04200000    -10.13400000     -6.69700000
O      8.74200000     10.55300000      8.79500000
H      9.58100000     10.91300000      8.50700000
H      8.39400000     10.10900000      8.02100000
O      0.51800000    -15.55200000      3.34400000
H      0.89800000    -15.09400000      4.09300000
H      1.10300000    -16.29400000      3.19500000
O     -1.55200000     15.00100000      5.14800000
H     -2.13100000     15.62900000      5.57800000
H     -2.08800000     14.61600000      4.45500000
O    -10.16800000      3.07700000     -8.40700000
H    -11.06500000      2.93000000     -8.70700000
H     -9.86500000      3.82900000     -8.91600000
O    -13.13900000      4.51600000      5.46600000
H    -13.37900000      5.18600000      4.82600000
H    -13.83900000      4.54600000      6.11800000
O     -9.24100000    -11.04600000      1.30700000
H     -9.11100000    -11.99300000      1.25000000
H     -8.38200000    -10.67400000      1.10200000
O    -13.32700000      4.88900000      8.77900000
H    -13.64200000      4.86300000      9.68200000
H    -12.54300000      5.43800000      8.81500000
O     -6.98500000     -2.38200000     -5.31800000
H     -6.98700000     -2.67800000     -6.22800000
H     -6.91600000     -3.18700000     -4.80400000
O      9.90800000     -8.34000000      9.80200000
H      9.02800000     -8.23500000     10.16500000
H     10.15900000     -7.46000000      9.52300000
O     -6.70900000      9.79900000    -13.31200000
H     -6.16500000      9.75900000    -14.09900000
H     -6.10100000     10.03600000    -12.61200000
O     -8.21400000    -11.33100000     -4.26800000
H     -8.12200000    -11.84300000     -3.46500000
H     -9.15800000    -11.21300000     -4.37000000
O      8.72700000     -0.79300000     -2.51100000
H      8.80800000     -1.35900000     -1.74300000
H      8.26800000     -0.01700000     -2.18900000
O      9.77500000     -3.64100000     -6.32500000
H      8.89000000     -3.84100000     -6.01700000
H      9.93200000     -2.74300000     -6.03200000
O     -9.18100000    -10.26600000      8.61100000
H     -8.47100000     -9.76900000      9.01600000
H     -9.77000000    -10.47900000      9.33500000
O     -6.92300000      9.96100000     -5.74100000
H     -7.78100000      9.54600000     -5.64900000
H     -6.96900000     10.73400000     -5.17800000
O     -0.40300000    -13.22400000      7.35200000
H     -0.87900000    -14.01800000      7.10700000
H     -1.08600000    -12.61000000      7.62200000
O     14.89500000     -3.87800000     -1.32600000
H     15.30100000     -4.70000000     -1.05100000
H     14.68300000     -4.01300000     -2.25000000
O     -4.60200000    -11.17400000      5.50900000
H     -4.00400000    -11.36500000      4.78700000
H     -4.05900000    -10.73000000      6.16000000
O     12.95200000     -7.20800000     -5.75300000
H     12.91100000     -7.36700000     -6.69600000
H     12.83900000     -8.07300000     -5.35900000
O     14.76900000      1.22500000     -4.70000000
H     15.53000000      1.19100000     -4.12000000
H     14.07200000      0.79400000     -4.20500000
O     -7.71800000      9.00200000      1.61000000
H     -7.25100000      8.23800000      1.94800000
H     -7.95700000      8.76000000      0.71500000
O    -16.76000000      4.32900000     -1.20100000
H    -16.14300000      4.02100000     -1.86500000
H    -16.26700000      4.97900000     -0.70000000
O     10.48200000      4.75200000     -6.47900000
H     10.35000000      5.04100000     -5.57600000
H      9.73900000      5.11900000     -6.95900000
O      2.35500000     -0.91400000      4.72000000
H      2.23300000     -0.24800000      5.39700000
H      1.52600000     -0.92400000      4.24200000
O     13.44500000     -2.11800000    -12.83300000
H     14.25200000     -2.59600000    -13.02400000
H     13.17800000     -2.43200000    -11.96900000
O     -5.87600000    -12.25000000      9.59400000
H     -6.39800000    -12.46100000     10.36800000
H     -6.06700000    -11.32800000      9.42100000
O      9.09000000     13.75100000      0.16100000
H      9.96100000     13.59900000      0.52800000
H      8.86300000     14.63700000      0.44200000
O     -3.78500000      9.98800000    -10.02200000
H     -3.24800000     10.62100000     -9.54600000
H     -4.10700000     10.47100000    -10.78300000
O     14.58100000     10.28000000      0.12000000
H     15.45800000     10.34600000     -0.25900000
H     14.70900000     10.45800000      1.05200000
O     -1.57800000      2.99100000     15.04300000
H     -2.02600000      3.28400000     14.25000000
H     -1.71100000      2.04300000     15.05700000
O     -2.40400000     -2.50500000    -13.07800000
H     -1.93600000     -1.74600000    -12.72800000
H     -3.30200000     -2.19600000    -13.20100000
O     11.80300000     -0.26400000    -14.19700000
H     11.07600000     -0.41100000    -13.59200000
H     12.51300000     -0.80600000    -13.85300000
O      5.18300000     -6.28300000      5.15900000
H      4.73600000     -5.82200000      5.86900000
H      5.18600000     -7.20000000      5.43300000
O      3.61300000     13.62600000     -8.23300000
H      4.39800000     14.13700000     -8.03800000
H      3.15900000     13.55300000     -7.39300000
O     -9.12000000    -13.07300000      7.50400000
H     -8.79100000    -12.22900000      7.81200000
H    -10.03400000    -12.90500000      7.27600000
O      4.60800000     -9.21700000     -3.86200000
H      4.44300000     -8.28800000     -4.02600000
H      4.03000000     -9.43700000     -3.13200000
O      2.98300000     -0.37300000     -8.22500000
H      2.68500000     -0.91500000     -7.49500000
H      3.92600000     -0.28100000     -8.08700000
O      0.88500000      4.83100000      2.37100000
H      0.10300000      5.23100000      2.75300000
H      1.32800000      4.41800000      3.11200000
O    -10.86700000      6.15300000      9.76200000
H     -9.99800000      5.80500000      9.55900000
H    -10.85200000      7.04700000      9.42100000
O     -4.48300000      1.72100000     -9.75500000
H     -4.78600000      0.96500000    -10.25800000
H     -3.72900000      1.39500000     -9.26400000
O    -12.76300000     -2.15700000      9.91300000
H    -13.24300000     -2.35700000      9.10900000
H    -11.98200000     -2.70800000      9.87000000
O     -2.53000000     -1.55100000      9.66400000
H     -2.13900000     -2.27000000      9.16700000
H     -3.47300000     -1.68000000      9.57100000
O      1.57000000     -3.28300000    -11.98200000
H      2.33900000     -3.51100000    -12.50400000
H      1.73400000     -3.67900000    -11.12700000
O     -8.58400000     12.06000000      0.44100000
H     -8.26900000     11.65900000      1.25000000
H     -9.53800000     12.01700000      0.50900000
O     10.15500000     -4.16500000     -0.36700000
H     10.42900000     -5.07600000     -0.25900000
H      9.93400000     -4.09000000     -1.29500000
O     13.86900000      0.50900000      2.09600000
H     12.96200000      0.57800000      2.39400000
H     13.85100000     -0.17700000      1.42900000
O    -15.25900000     -3.53500000     -1.28600000
H    -15.00100000     -3.45800000     -0.36800000
H    -14.88500000     -2.76100000     -1.70600000
O      7.22000000      1.26800000     -1.66200000
H      7.18800000      2.09200000     -2.14900000
H      7.01800000      1.51500000     -0.75900000
O      1.32400000      1.00500000     -9.87600000
H      1.55600000      1.92200000    -10.01800000
H      2.01600000      0.66900000     -9.30500000
O     -8.12300000     -7.65700000      0.59100000
H     -7.53100000     -8.39900000      0.71600000
H     -8.50600000     -7.50800000      1.45500000
O     10.34300000     11.16000000      3.00000000
H      9.60300000     11.52500000      3.48300000
H      9.96300000     10.45400000      2.47600000
O     -5.44800000      8.18300000     10.64000000
H     -4.81300000      8.71100000     10.15700000
H     -5.01300000      7.33900000     10.76400000
O     -5.67900000     16.62100000      3.14800000
H     -6.37400000     17.01800000      3.67200000
H     -6.06700000     15.81400000      2.80900000
O     -0.57700000    -10.18600000      2.03800000
H     -0.47600000    -10.19300000      2.99000000
H     -0.75200000     -9.27000000      1.82200000
O     -2.28100000     14.10300000    -10.18400000
H     -2.07300000     15.03300000    -10.09500000
H     -1.51500000     13.72700000    -10.61900000
O      5.42100000    -17.78600000      1.80600000
H      5.54900000    -16.84100000      1.89200000
H      6.20400000    -18.17000000      2.20000000
O     -1.41000000      5.62900000     10.56500000
H     -0.60600000      6.05700000     10.27000000
H     -1.62100000      5.00900000      9.86700000
O     -3.29600000    -12.41000000    -10.45800000
H     -2.92700000    -13.16900000    -10.90800000
H     -2.96400000    -12.47600000     -9.56300000
O     10.41800000     -4.78400000    -11.22400000
H     10.00600000     -4.02400000    -11.63500000
H     10.76600000     -4.45000000    -10.39800000
O     -3.57500000    -11.88600000     -1.44100000
H     -2.67900000    -12.21300000     -1.36800000
H     -3.55200000    -11.02700000     -1.01900000
O     13.54800000      1.74800000     10.45600000
H     13.22400000      1.52500000     11.32800000
H     13.03800000      1.19800000      9.86200000
O     -6.86800000     14.13900000      2.94500000
H     -7.69200000     14.62500000      2.97900000
H     -6.78600000     13.74400000      3.81400000
O      7.46000000      4.70800000      6.05300000
H      6.54300000      4.48400000      6.20900000
H      7.95400000      4.07300000      6.57300000
O     -3.90500000      7.86200000      1.67300000
H     -3.99800000      6.93400000      1.89000000
H     -4.08000000      8.31900000      2.49600000
O      7.58200000     -1.46000000      2.82200000
H      7.59200000     -2.26400000      2.30200000
H      7.87600000     -0.77900000      2.21700000
O      2.85300000      9.97100000      4.27700000
H      1.93300000      9.97900000      4.01200000
H      3.33000000      9.73400000      3.48200000
O      9.52100000     -5.74700000      8.86900000
H      9.83800000     -5.27400000      8.10000000
H      8.57200000     -5.78300000      8.75400000
O      4.50100000     -3.33800000    -10.60700000
H      4.75800000     -2.49200000    -10.24100000
H      4.39400000     -3.17200000    -11.54300000
O      7.98200000    -12.99300000      2.09000000
H      8.79100000    -13.01200000      2.60200000
H      7.92700000    -12.09500000      1.76400000
O    -17.33100000     -3.59200000     -3.17700000
H    -17.98500000     -2.96000000     -2.87800000
H    -16.68400000     -3.61800000     -2.47200000
O     -9.08500000     -8.05700000     11.19800000
H     -9.93900000     -8.07500000     11.63000000
H     -8.49500000     -8.48700000     11.81700000
O     13.69600000      3.68100000      4.18500000
H     13.63100000      2.75500000      4.41700000
H     14.13600000      4.08500000      4.93300000
O     10.98000000      3.83200000      4.98400000
H     11.20500000      4.75700000      5.08300000
H     11.43000000      3.39800000      5.70800000
O     -0.17200000     -5.91000000      0.15000000
H      0.77200000     -5.88200000      0.30700000
H     -0.26400000     -5.72400000     -0.78500000
O     -2.68700000     -6.70700000     -9.36600000
H     -2.19900000     -6.06700000     -8.84900000
H     -2.10900000     -6.91200000    -10.10100000
O     14.53000000     -1.48000000      9.34800000
H     14.95700000     -2.11700000      8.77500000
H     13.83400000     -1.97600000      9.78000000
O     -2.45500000      8.08500000     -8.28000000
H     -2.86800000      8.40900000     -9.08000000
H     -2.71300000      8.71400000     -7.60600000
O     10.74500000    -10.39700000      2.85700000
H     10.54300000    -11.33200000      2.86800000
H      9.93700000     -9.97400000      3.14900000
O     -2.53400000     10.89400000      6.36900000
H     -2.21400000     11.53600000      7.00300000
H     -2.00800000     11.04800000      5.58500000
O     15.14000000      5.90700000     -0.78000000
H     15.21600000      6.84500000     -0.95600000
H     15.21900000      5.83400000      0.17100000
O     -6.35800000      2.62000000     -8.06000000
H     -6.40500000      3.46700000     -8.50400000
H     -5.60500000      2.18300000     -8.45800000
O     15.53000000      4.10100000      2.26400000
H     14.75000000      4.04600000      2.81600000
H     16.26200000      4.08700000      2.88000000
O      7.75500000     -8.16900000     11.66200000
H      8.28200000     -8.55000000     12.36500000
H      6.88800000     -8.55900000     11.77500000
O     -0.71900000      3.15800000     17.62100000
H     -1.09000000      3.01000000     16.75100000
H      0.16400000      3.48800000     17.45300000
O      1.58800000     16.19200000      6.77900000
H      1.84600000     15.88600000      7.64900000
H      1.65700000     15.41700000      6.22200000
O     -7.32800000     -4.08600000     13.30800000
H     -7.74100000     -3.66100000     14.05900000
H     -7.21200000     -3.38300000     12.66900000
O      1.22500000     -1.64700000    -14.28700000
H      1.36600000     -1.94700000    -13.38900000
H      2.09800000     -1.65300000    -14.68100000
O      4.81400000      3.96000000      6.99200000
H      4.50200000      3.54400000      7.79600000
H      4.90300000      3.23900000      6.36900000
O      1.92100000      5.30500000     -2.68800000
H      2.50900000      6.01400000     -2.42900000
H      1.07200000      5.55100000     -2.32000000
O     -6.83700000     -2.77100000      0.89900000
H     -7.62200000     -2.34800000      0.55100000
H     -6.12900000     -2.15600000      0.70800000
O      2.14700000      7.49400000    -12.60500000
H      2.03600000      7.88600000    -13.47100000
H      1.57000000      6.73000000    -12.61300000
O     12.69400000     -8.50400000     -8.11600000
H     12.98500000     -9.41600000     -8.12400000
H     12.56000000     -8.28800000     -9.03900000
O     -7.06900000      2.22500000      3.85600000
H     -7.95700000      1.93000000      4.05700000
H     -7.02500000      3.11200000      4.21200000
O     14.18600000     -4.39900000     -6.18700000
H     13.73400000     -4.81300000     -5.45200000
H     14.04800000     -3.46100000     -6.05600000
O     -7.06300000      6.76100000     -5.13900000
H     -6.22300000      6.90400000     -5.57600000
H     -7.67500000      7.33100000     -5.60400000
O     -0.20000000      3.56200000     -2.50300000
H     -0.05700000      2.65000000     -2.75800000
H      0.67600000      3.89700000     -2.31200000
O      9.22300000     -2.09800000     11.86500000
H      9.01200000     -2.25200000     12.78600000
H      8.38000000     -2.15200000     11.41400000
O     -6.88300000      0.08300000     -4.32400000
H     -7.23200000      0.56900000     -5.07200000
H     -6.73000000     -0.79900000     -4.66200000
O     -5.42100000     -9.61800000     -2.76600000
H     -4.60900000     -9.48400000     -2.27800000
H     -5.14800000    -10.06400000     -3.56800000
O     -8.32000000     -8.34600000     -7.43100000
H     -8.91700000     -8.22800000     -6.69200000
H     -7.71600000     -9.03100000     -7.14400000
O     -2.46800000     -1.87100000      5.16900000
H     -1.90700000     -2.19800000      4.46500000
H     -2.43900000     -0.91900000      5.07500000
O      2.35900000      8.15900000    -10.10300000
H      3.20000000      8.54200000     -9.85100000
H      2.50600000      7.81800000    -10.98500000
O     -0.34800000    -16.20300000     -7.61000000
H     -0.71700000    -15.82400000     -6.81200000
H     -0.83100000    -15.78200000     -8.32100000
O    -13.36400000      6.16100000      3.20800000
H    -13.16300000      7.05700000      3.47700000
H    -12.59100000      5.87900000      2.71800000
O      8.93100000      5.72000000     -8.50000000
H      8.38700000      5.47200000     -9.24800000
H      9.61300000      6.27700000     -8.87400000
O     -0.72200000      3.85300000     -7.50900000
H     -0.02400000      3.22200000     -7.33300000
H     -0.66300000      4.48300000     -6.79100000
O      3.47300000    -13.79000000      8.60600000
H      2.61500000    -14.01900000      8.24700000
H      4.03500000    -14.53000000      8.37300000
O     -4.20600000      7.96700000      7.75500000
H     -4.85800000      8.65400000      7.89000000
H     -3.37400000      8.37400000      7.99700000
O     10.73900000    -14.48000000     -1.68300000
H     11.19100000    -13.63700000     -1.69800000
H     10.45500000    -14.61600000     -2.58700000
O      4.43100000      0.78400000    -12.80200000
H      3.63300000      0.93500000    -13.30800000
H      4.93700000      0.16600000    -13.33000000
O    -10.51400000      8.05700000    -12.72400000
H    -10.05800000      8.67500000    -13.29500000
H    -10.07600000      8.14500000    -11.87700000
O    -16.10000000     -0.70900000     -7.18800000
H    -15.20200000     -0.58300000     -6.88200000
H    -16.25500000      0.02400000     -7.78400000
O     16.33800000     -6.38700000     -6.30200000
H     15.49100000     -5.94100000     -6.30100000
H     16.87700000     -5.87900000     -5.69600000
O      4.33500000     -9.41200000     -7.24100000
H      4.00900000     -9.28900000     -8.13200000
H      4.35800000    -10.36100000     -7.12300000
O      8.14700000    -10.95400000     -2.98600000
H      7.42500000    -10.76100000     -3.58400000
H      7.82700000    -11.68000000     -2.45000000
O     -0.42400000      6.57800000     -1.13100000
H     -0.23300000      6.96300000     -0.27600000
H     -0.88800000      7.26700000     -1.60600000
O      6.05600000      4.61800000     -8.87600000
H      5.11600000      4.58200000     -9.04900000
H      6.19600000      5.48400000     -8.49400000
O     -0.30100000      5.39200000    -15.64600000
H     -1.17000000      5.79300000    -15.65800000
H      0.29000000      6.11000000    -15.42000000
O      7.37100000    -16.58300000     -2.29300000
H      7.75700000    -16.25600000     -3.10600000
H      7.74100000    -16.02300000     -1.61100000
O      6.33000000     10.47400000      2.94400000
H      6.09800000      9.63400000      3.34000000
H      5.54800000     10.73100000      2.45400000
O     -9.20000000     10.79900000     10.22500000
H     -8.81100000      9.92500000     10.24000000
H     -9.07900000     11.09900000      9.32400000
O      5.81900000     -9.24400000      5.64700000
H      5.01900000     -9.40900000      5.14800000
H      5.56400000     -9.38100000      6.56000000
O    -11.15400000     -9.03000000      0.57000000
H    -10.82300000     -9.92800000      0.53000000
H    -10.41400000     -8.51600000      0.89300000
O      4.48300000      5.05500000     -6.12200000
H      5.17400000      4.40400000     -6.00200000
H      4.79400000      5.60400000     -6.84200000
O    -17.39500000     -0.50500000      0.03200000
H    -17.29300000     -0.30900000     -0.90000000
H    -18.34000000     -0.59700000      0.15400000
O     -0.61600000     -2.62400000      3.19600000
H     -0.21800000     -1.88000000      2.74400000
H     -1.32600000     -2.90400000      2.61800000
O     -3.88300000     -9.08400000     -8.08800000
H     -4.37400000     -9.18900000     -8.90300000
H     -3.30000000     -8.34300000     -8.25400000
O     -7.28800000     -1.66300000     11.84500000
H     -6.53100000     -1.17400000     12.16800000
H     -8.03500000     -1.08900000     12.01300000
O      7.96900000     -2.64400000      5.26600000
H      8.60900000     -3.29900000      4.98600000
H      7.91400000     -2.03400000      4.53000000
O    -12.22700000    -10.92800000      3.96000000
H    -11.48300000    -10.89900000      4.56300000
H    -12.21400000    -10.07600000      3.52300000
O    -10.28300000     -4.89000000      3.68300000
H    -11.03000000     -5.36800000      3.32100000
H     -9.51900000     -5.28900000      3.26800000
O      5.78000000      7.90200000      3.69900000
H      6.30500000      7.25600000      3.22600000
H      5.90000000      7.67900000      4.62200000
O     11.99300000     -2.14700000     10.66800000
H     12.15800000     -3.05400000     10.41100000
H     11.17100000     -2.18200000     11.15800000
O    -14.69300000      2.64600000     -2.09800000
H    -14.47800000      2.21800000     -2.92700000
H    -14.53100000      1.97600000     -1.43400000
O     -5.18000000     10.54000000      6.78400000
H     -4.22900000     10.61000000      6.70400000
H     -5.42600000     11.26200000      7.36200000
O    -15.57400000      5.46200000      7.18400000
H    -14.89200000      5.19400000      7.79900000
H    -16.38700000      5.39500000      7.68500000
O     17.83900000     -2.38500000      4.15400000
H     18.28800000     -3.19800000      3.92400000
H     17.15800000     -2.29000000      3.48800000
O      5.06100000     -5.51400000     -3.30900000
H      5.62400000     -6.27300000     -3.46200000
H      5.21700000     -4.94500000     -4.06200000
O    -12.02000000     -2.60600000     -6.31500000
H    -11.32800000     -2.16200000     -5.82700000
H    -12.00000000     -2.20100000     -7.18200000
O      0.74300000     -7.45400000      7.50000000
H      1.00500000     -6.54000000      7.39000000
H     -0.04800000     -7.54200000      6.96800000
O     11.98600000      6.43300000      5.03900000
H     12.11900000      6.50300000      4.09400000
H     11.98800000      7.33900000      5.34900000
O     15.67800000      2.03200000      0.68000000
H     14.90800000      1.59800000      1.04800000
H     15.68600000      2.89500000      1.09400000
O      9.52700000     -6.43800000     -8.39600000
H      9.68300000     -7.23100000     -7.88300000
H     10.36800000     -5.98100000     -8.39300000
O     -2.51000000     -5.18200000     13.00700000
H     -2.37900000     -4.85200000     13.89600000
H     -3.30600000     -5.71100000     13.06300000
O     11.46000000     11.72600000      7.86800000
H     12.24700000     12.26600000      7.94300000
H     11.75200000     10.93800000      7.41100000
O      4.64200000     -0.48300000      3.32200000
H      5.06000000     -1.05300000      3.96800000
H      3.70700000     -0.55300000      3.51000000
O     -4.76100000    -14.05300000      5.99100000
H     -4.54600000    -13.16800000      5.69600000
H     -5.71500000    -14.10200000      5.92600000
O      3.63300000     -0.64200000     17.21100000
H      3.93700000     -0.59200000     16.30500000
H      4.08300000     -1.40600000     17.57200000
O      6.35800000     -1.27500000    -13.32800000
H      6.26000000     -2.14900000    -12.95100000
H      6.76800000     -1.42500000    -14.17900000
O      0.40800000     -7.02300000     15.50700000
H      1.01200000     -7.65900000     15.12300000
H      0.33400000     -6.33500000     14.84500000
O    -11.89400000     11.20500000      8.09700000
H    -12.44300000     11.35200000      7.32700000
H    -11.00900000     11.42300000      7.80600000
O     -2.04900000      0.76400000     -4.29200000
H     -2.29800000      1.26800000     -3.51700000
H     -2.65400000      0.02300000     -4.30000000
O      7.87400000     14.94700000      3.95900000
H      7.79800000     15.22800000      3.04700000
H      7.57200000     14.03900000      3.95600000
O    -10.67800000     -7.91100000      6.76400000
H    -10.10000000     -8.12100000      6.03000000
H    -10.36300000     -8.45900000      7.48200000
O     -8.39100000     -1.20100000      7.41100000
H     -8.53500000     -1.59900000      8.27000000
H     -8.39900000     -1.93900000      6.80100000
O    -15.87200000     -7.31500000     -0.48400000
H    -15.99700000     -6.86300000     -1.31800000
H    -14.92700000     -7.28300000     -0.33300000
O      3.16200000      6.43000000      6.06100000
H      4.07600000      6.60000000      6.29100000
H      2.68100000      7.16900000      6.43200000
O    -12.72700000     -5.79600000      2.83500000
H    -13.48000000     -5.22400000      2.98400000
H    -12.79900000     -6.05000000      1.91500000
O     13.21700000     -3.22700000      3.23100000
H     12.63200000     -2.47200000      3.17600000
H     12.94900000     -3.79100000      2.50600000
O    -11.76100000     -0.29800000     -8.60500000
H    -12.04700000     -0.56300000     -9.48000000
H    -10.93500000     -0.76200000     -8.47300000
O    -10.96900000      6.99900000     -7.96300000
H    -11.37300000      6.55700000     -7.21600000
H    -11.69000000      7.47100000     -8.38000000
O     11.35000000     13.22300000      1.39500000
H     10.82400000     12.50100000      1.73900000
H     12.02200000     13.36900000      2.06100000
O     -2.00600000     -0.10500000    -17.31300000
H     -1.57000000      0.68900000    -17.00600000
H     -1.60400000     -0.81100000    -16.80700000
O     15.67200000     -4.56300000      2.64800000
H     14.82400000     -4.42000000      3.06900000
H     15.45400000     -4.84100000      1.75900000
O      2.37200000      8.11600000     -1.93800000
H      1.51200000      8.19700000     -1.52600000
H      2.39200000      8.81500000     -2.59200000
O     -1.73500000    -14.49500000     -5.70400000
H     -2.32300000    -14.10900000     -5.05400000
H     -0.85800000    -14.35000000     -5.35000000
O      4.86200000      0.47000000     -2.94400000
H      5.52300000      0.95000000     -2.44400000
H      5.10600000     -0.44900000     -2.84100000
O     -6.25000000     -5.17800000     10.89500000
H     -5.75200000     -4.40600000     10.62500000
H     -6.29900000     -5.11000000     11.84900000
O      4.51900000     12.51400000    -11.85000000
H      4.97800000     13.31200000    -11.58900000
H      4.91000000     11.82600000    -11.31200000
O     12.45800000      0.36500000      8.42000000
H     11.68300000     -0.15300000      8.20500000
H     13.17900000     -0.26400000      8.40700000
