# Supplementary material for: Integrated Multiscale Multilevel Approach to Open Shell Molecular Systems
Source: J Chem Theory Comput. 2023 Feb 13;19(5):1446–56. doi: 10.1021/acs.jctc.2c00805 (PMC10018740; doi:10.1021/acs.jctc.2c00805)
Supplement: Supplementary file 2 — ct2c00805_si_002.zip [file ct2c00805_si_002.zip › structures/PROXYL/frame32.xyz]

2567

C     -0.24200000      0.69200000      1.73600000
H     -0.14600000     -0.07300000      2.50600000
H     -0.65100000      1.59700000      2.18600000
C     -1.09100000      0.19100000      0.55800000
C     -1.84600000     -1.05500000      1.04300000
H     -1.14600000     -1.84600000      1.31100000
H     -2.46900000     -1.32000000      0.18900000
H     -2.41900000     -0.81800000      1.94000000
C     -2.01200000      1.24900000     -0.05500000
H     -1.47700000      2.18900000     -0.18500000
H     -2.42000000      1.04900000     -1.04600000
H     -2.82200000      1.35200000      0.66700000
N      0.02900000     -0.18000000     -0.36000000
O     -0.22500000     -0.69600000     -1.50000000
C      1.45500000     -0.01400000      0.13600000
C      1.93500000     -1.37200000      0.73900000
H      1.82600000     -2.14700000     -0.02000000
H      2.94400000     -1.24300000      1.12900000
H      1.26600000     -1.77400000      1.50000000
C      2.27500000      0.49600000     -0.98900000
H      3.22700000      0.85800000     -0.60100000
H      1.68200000      1.31700000     -1.39100000
H      2.38900000     -0.29000000     -1.73700000
C      1.19600000      1.06400000      1.21700000
H      1.96800000      0.97200000      1.98100000
H      1.26900000      2.05500000      0.76900000
O      9.02300000     -5.99600000     -0.01700000
H      9.28400000     -5.13400000     -0.34300000
H      9.16200000     -5.94600000      0.92900000
O      3.29000000    -10.81800000     11.50200000
H      3.25700000    -10.10400000     10.86600000
H      3.24900000    -11.61400000     10.97100000
O     16.97500000     -6.21200000      2.88400000
H     16.77800000     -5.54900000      2.22300000
H     17.91900000     -6.14100000      3.02100000
O     -4.00800000     -5.65800000    -16.70200000
H     -3.99000000     -5.06900000    -15.94800000
H     -3.93000000     -6.53400000    -16.32500000
O     -1.39000000      2.88500000     13.07600000
H     -2.21100000      3.31500000     13.31700000
H     -0.78400000      3.60600000     12.90400000
O     -6.93800000      3.02000000     -4.96000000
H     -6.83100000      3.96300000     -5.08200000
H     -7.85100000      2.91600000     -4.68900000
O     10.09100000     -4.36500000      5.40300000
H     11.00200000     -4.35700000      5.69600000
H      9.80900000     -3.45300000      5.47300000
O      6.15600000      1.83600000     -1.93700000
H      5.86600000      0.93800000     -1.77600000
H      5.35000000      2.35300000     -1.92800000
O    -10.94700000      0.73800000     -0.98400000
H    -10.32700000      0.03300000     -0.80100000
H    -10.39600000      1.49800000     -1.17500000
O      0.23400000      3.27000000    -16.18400000
H      0.00600000      4.13000000    -16.53700000
H      0.30800000      3.41000000    -15.24000000
O      6.72500000     16.76800000      2.14900000
H      6.67400000     16.63400000      1.20300000
H      6.14800000     17.51300000      2.31700000
O      8.10000000     14.01000000     -5.48100000
H      7.91000000     14.35300000     -4.60800000
H      8.87100000     13.45700000     -5.35800000
O      7.86700000     -0.32600000      4.44600000
H      7.31700000     -0.34500000      3.66300000
H      7.24700000     -0.36500000      5.17400000
O     -4.16700000      8.69900000     12.63800000
H     -4.96800000      8.69400000     13.16200000
H     -3.70300000      9.48900000     12.91700000
O     -7.47200000    -11.62800000      1.65200000
H     -7.21100000    -12.45600000      2.05400000
H     -6.67300000    -11.10100000      1.64600000
O     -5.13300000     -4.65600000      9.15200000
H     -4.39500000     -5.12700000      8.76400000
H     -5.18300000     -4.98500000     10.04900000
O     -5.04600000     -6.75900000     15.75300000
H     -4.64600000     -7.48300000     16.23500000
H     -5.87400000     -6.59900000     16.20600000
O    -11.52700000     -2.25100000     -7.05300000
H    -11.81600000     -2.93400000     -6.44800000
H    -11.07900000     -1.61300000     -6.49800000
O    -11.25400000      4.57100000     -4.36600000
H    -11.74500000      5.36500000     -4.57800000
H    -11.91400000      3.96100000     -4.03700000
O    -11.21300000      3.47300000     11.11100000
H    -10.70500000      3.84000000     10.38800000
H    -11.59500000      2.67100000     10.75400000
O     -3.20300000    -11.14500000    -11.37400000
H     -2.36300000    -11.51400000    -11.09800000
H     -3.21500000    -10.26700000    -10.99300000
O     -4.79000000     -2.62900000      4.38000000
H     -5.17600000     -2.57900000      3.50500000
H     -4.48800000     -3.53400000      4.45700000
O     -1.82600000    -11.74800000     -2.78700000
H     -2.40000000    -12.47900000     -3.01700000
H     -2.23300000    -10.98600000     -3.19800000
O      3.05400000    -18.25100000      1.35900000
H      3.18500000    -17.34600000      1.64400000
H      3.73100000    -18.74700000      1.82000000
O     -6.79800000      8.15500000     13.76800000
H     -7.59000000      7.72900000     13.44200000
H     -6.88800000      8.13200000     14.72100000
O      2.36900000     -9.56600000     -5.30100000
H      2.05800000     -9.27400000     -4.44500000
H      1.95500000    -10.41900000     -5.42800000
O     -4.31000000      3.31700000      7.04000000
H     -4.19700000      3.28200000      6.09000000
H     -4.23400000      4.24700000      7.25600000
O      4.51300000      8.61700000     -5.74000000
H      4.53700000      9.50900000     -5.39200000
H      5.41200000      8.30200000     -5.65300000
O     -2.10400000     -6.78000000     -9.44300000
H     -2.59800000     -6.63200000     -8.63700000
H     -1.19400000     -6.85800000     -9.15600000
O      3.45300000     -5.06600000    -12.71000000
H      4.02900000     -4.46400000    -12.24100000
H      2.76200000     -5.27600000    -12.08100000
O     13.46400000     -5.40300000     10.61200000
H     12.86500000     -5.38300000      9.86500000
H     12.94000000     -5.08900000     11.34800000
O     10.40700000     -1.17100000      2.31300000
H     11.27200000     -1.55900000      2.44600000
H      9.82400000     -1.69100000      2.86700000
O     -6.10400000      4.62200000    -10.16000000
H     -6.41300000      3.75500000     -9.89800000
H     -5.44600000      4.44800000    -10.83400000
O     16.39400000      6.38600000     -0.65600000
H     16.79800000      6.75800000     -1.44000000
H     16.59000000      7.01700000      0.03700000
O     -8.22100000      1.57800000     11.00400000
H     -9.17000000      1.48800000     11.08900000
H     -8.10200000      2.19400000     10.28100000
O      7.99600000     -3.05200000      2.30100000
H      7.39600000     -3.04600000      3.04600000
H      8.68700000     -3.66400000      2.55500000
O     -3.32000000     -5.74800000      1.35900000
H     -3.98400000     -6.25900000      1.82100000
H     -3.55200000     -5.83300000      0.43400000
O    -11.32400000      4.32600000     13.69900000
H    -11.35300000      4.41400000     12.74600000
H    -11.20000000      3.38800000     13.84900000
O     -6.77900000     -3.54300000     -2.06100000
H     -7.03700000     -4.45800000     -2.17300000
H     -7.30500000     -3.06500000     -2.70200000
O     -4.53000000      3.57300000      4.04500000
H     -4.77500000      4.37400000      4.51000000
H     -3.79900000      3.83500000      3.48600000
O      0.18100000     -7.00700000      4.13300000
H     -0.07800000     -6.12100000      3.88200000
H      0.86900000     -6.88000000      4.78600000
O      2.90800000     10.71000000     -8.57800000
H      3.08600000      9.86700000     -8.16100000
H      3.71600000     10.92200000     -9.04600000
O      4.49400000     -0.96300000      4.39100000
H      4.70000000     -0.61700000      3.52300000
H      4.35900000     -0.18600000      4.93300000
O      5.62900000     14.45500000      1.03100000
H      4.86600000     15.01300000      1.18300000
H      6.15900000     14.94200000      0.40000000
O      6.60300000      1.45700000     -8.77000000
H      7.24000000      1.91600000     -8.22200000
H      5.97500000      2.13300000     -9.02300000
O      0.09900000     -2.37500000    -10.23000000
H      0.29700000     -3.28100000    -10.46800000
H      0.86400000     -2.08500000     -9.73400000
O     -1.33600000     -0.35000000      9.84400000
H     -0.53300000     -0.33000000     10.36400000
H     -1.78200000     -1.15000000     10.12400000
O     10.44200000     -8.25600000     -8.45500000
H     10.76800000     -7.36600000     -8.31800000
H     10.13100000     -8.26100000     -9.36000000
O     -5.31900000     -8.13300000    -13.31100000
H     -4.49000000     -8.13800000    -12.83300000
H     -5.74900000     -8.94800000    -13.05400000
O     -0.27200000      5.60100000     14.26500000
H     -0.10400000      6.44300000     13.84400000
H     -1.10900000      5.72000000     14.71300000
O      0.59100000      9.54200000      0.55900000
H      0.15900000     10.26700000      0.10600000
H      0.70500000      8.87200000     -0.11600000
O     16.12400000     -2.08100000      5.70800000
H     16.62700000     -1.34200000      6.05200000
H     15.32200000     -2.08800000      6.23100000
O    -12.04200000     -2.01800000      7.93600000
H    -12.31400000     -2.52200000      7.16800000
H    -12.16800000     -2.61700000      8.67200000
O     12.30500000      5.54200000     -7.06200000
H     11.51800000      5.88800000     -6.64200000
H     12.87500000      5.29200000     -6.33500000
O      6.68100000     -0.28700000      7.18900000
H      6.34800000     -1.16500000      7.37300000
H      5.90300000      0.27100000      7.19500000
O      8.41100000      5.69400000      4.56700000
H      8.35800000      5.83100000      5.51300000
H      7.82100000      6.35000000      4.19600000
O     11.90000000     -0.62200000    -11.16900000
H     11.36300000     -0.10900000    -11.77200000
H     11.85300000     -1.51600000    -11.50800000
O      1.33500000     -4.76100000      1.30200000
H      1.02200000     -4.28800000      2.07300000
H      0.58700000     -5.29300000      1.02900000
O      1.34100000      5.00000000      7.24400000
H      1.56100000      5.11200000      6.31900000
H      1.45100000      5.87200000      7.62400000
O     -0.07400000    -10.22100000      9.67800000
H     -0.83300000     -9.64000000      9.65700000
H      0.08100000    -10.38000000     10.61000000
O      0.77600000      8.88800000      5.64200000
H      0.96400000      9.24600000      4.77400000
H      1.02000000      9.58800000      6.24700000
O      0.68600000     -7.37600000     13.30400000
H      0.15400000     -6.60000000     13.13000000
H      0.89000000     -7.32200000     14.23800000
O      4.08400000      4.17700000    -16.60900000
H      4.02100000      4.12600000    -15.65500000
H      3.42300000      3.56200000    -16.92600000
O    -10.41200000     12.56200000     -6.40100000
H    -10.24600000     11.75700000     -6.89100000
H    -11.36400000     12.58800000     -6.29700000
O    -16.04600000      4.94000000      7.12000000
H    -15.32500000      4.45900000      6.71200000
H    -15.65100000      5.76300000      7.40900000
O      7.85800000    -11.01500000     -0.20500000
H      7.39700000    -11.44000000     -0.92900000
H      8.67600000    -11.50500000     -0.12200000
O     -4.70700000    -14.88000000      6.47100000
H     -4.10500000    -14.31200000      5.99200000
H     -4.70800000    -14.53000000      7.36200000
O     -7.54700000      6.19400000     -0.55100000
H     -8.41000000      6.38500000     -0.18400000
H     -7.68200000      6.20700000     -1.49900000
O      9.73100000    -13.49800000     -7.14500000
H     10.20800000    -13.63500000     -7.96400000
H      9.55800000    -12.55700000     -7.12400000
O    -12.27400000      3.79800000    -11.27600000
H    -12.08000000      4.07200000    -12.17200000
H    -12.82500000      4.49900000    -10.92500000
O      4.44900000    -14.10900000     -8.97000000
H      4.38000000    -14.28500000     -8.03100000
H      5.34700000    -14.35100000     -9.19400000
O      7.92400000      2.65800000     -0.30300000
H      8.30700000      1.93100000      0.18700000
H      7.31700000      2.24100000     -0.91400000
O      0.96700000     15.31000000      3.34100000
H      1.49300000     16.10200000      3.22900000
H      1.44700000     14.63400000      2.86300000
O     -2.08800000      6.62100000     -1.19500000
H     -2.43500000      7.50000000     -1.04000000
H     -2.59300000      6.05700000     -0.60900000
O    -15.52700000     -8.46200000      2.34400000
H    -16.20300000     -8.61700000      3.00400000
H    -16.00700000     -8.41300000      1.51700000
O      8.81500000      9.84100000    -11.70800000
H      8.76300000      9.50900000    -12.60400000
H      8.11100000      9.38800000    -11.24400000
O     -4.55700000     15.54500000     -0.23700000
H     -5.15500000     16.22000000      0.08500000
H     -4.66200000     15.56600000     -1.18800000
O      3.55700000     10.54000000      0.31500000
H      2.61100000     10.43800000      0.41400000
H      3.88100000      9.65000000      0.17300000
O      2.04400000      0.67600000     14.00800000
H      1.66800000      1.25700000     14.67000000
H      2.85400000      0.35500000     14.40300000
O      6.31400000    -10.34600000     -4.80200000
H      7.14100000     -9.99600000     -4.46900000
H      6.25300000    -10.00700000     -5.69500000
O      7.50300000    -11.71100000      5.65400000
H      6.55400000    -11.65600000      5.75800000
H      7.66300000    -11.41800000      4.75700000
O     -3.91800000    -14.98000000     -7.47000000
H     -3.80500000    -15.03100000     -6.52100000
H     -4.48200000    -15.72300000     -7.68500000
O     14.93200000      7.79200000      7.12000000
H     15.63100000      8.43800000      7.22700000
H     14.16900000      8.30700000      6.85900000
O      8.43400000     -6.08500000    -10.75600000
H      7.54700000     -5.78900000    -10.55500000
H      8.99500000     -5.57900000    -10.16800000
O     -4.87000000    -16.02100000      3.14300000
H     -4.48500000    -16.61100000      2.49500000
H     -5.39300000    -16.59100000      3.70600000
O     10.76700000     -5.04000000      9.91500000
H     10.65200000     -4.42700000      9.18900000
H      9.96200000     -4.95900000     10.42700000
O      7.73700000    -11.34800000     -9.84800000
H      8.56700000    -11.07200000    -10.23800000
H      7.91800000    -12.21600000     -9.48900000
O      7.94000000     -5.45200000    -14.08800000
H      7.70400000     -4.85400000    -13.37900000
H      7.38500000     -5.18700000    -14.82100000
O    -14.08200000     11.56000000      2.10700000
H    -13.61900000     10.88400000      1.61200000
H    -13.38700000     12.07000000      2.52300000
O      3.63700000    -15.27300000     -6.32700000
H      4.13600000    -15.26900000     -5.51000000
H      3.24500000    -16.14500000     -6.36400000
O      6.45700000    -14.66300000      3.58700000
H      6.68800000    -13.92700000      4.15400000
H      6.90600000    -14.47900000      2.76200000
O     10.09500000      0.81800000      9.74400000
H      9.81700000      0.81200000      8.82800000
H     11.05100000      0.77800000      9.70400000
O     -4.38900000      5.18400000    -15.49100000
H     -3.93700000      4.81800000    -16.25200000
H     -5.31700000      5.03200000    -15.66900000
O      4.70400000      3.01400000    -10.60300000
H      4.22800000      2.46700000    -11.22800000
H      4.97700000      3.77800000    -11.11300000
O      8.66700000     -1.74700000     -2.37100000
H      8.84000000     -1.99000000     -1.46200000
H      7.73800000     -1.94000000     -2.49800000
O     -2.41000000     -9.28400000     -3.83000000
H     -1.64000000     -9.08900000     -4.36400000
H     -3.14600000     -8.94000000     -4.33700000
O      1.15500000     10.19000000     -5.31700000
H      0.58200000     10.92900000     -5.52400000
H      2.03700000     10.56100000     -5.32600000
O     -2.74400000     -4.78800000     13.24900000
H     -2.50200000     -5.31200000     14.01200000
H     -2.36100000     -3.92700000     13.41800000
O    -13.58400000      3.89200000      6.67100000
H    -13.78400000      3.40800000      5.86900000
H    -13.39200000      3.21400000      7.31900000
O     -9.35300000      8.05700000     -3.81200000
H     -8.98300000      8.27000000     -4.66800000
H     -9.02100000      8.74200000     -3.23100000
O     -2.94400000     -9.08200000     -0.80400000
H     -2.60400000     -8.57100000     -1.53800000
H     -2.23400000     -9.08200000     -0.16200000
O    -13.18700000      3.47800000      0.16600000
H    -12.32300000      3.89000000      0.17800000
H    -13.25000000      3.03000000      1.01000000
O    -12.95500000      1.86500000      8.65200000
H    -13.58200000      1.17800000      8.87700000
H    -12.12700000      1.40200000      8.52700000
O      3.90300000    -13.83100000      7.51000000
H      3.76500000    -14.68800000      7.91400000
H      3.54800000    -13.20800000      8.14400000
O      6.57800000      5.84100000     -8.51300000
H      5.95200000      5.77200000     -7.79300000
H      6.03500000      5.88100000     -9.30000000
O     -9.85000000    -10.56600000      0.71900000
H    -10.31200000    -11.38800000      0.55300000
H     -8.95800000    -10.83300000      0.94000000
O     -5.02600000    -13.20600000      0.26900000
H     -5.37100000    -12.90200000     -0.57000000
H     -4.88100000    -12.40400000      0.77200000
O      9.27000000      6.18100000      7.45700000
H      9.58300000      6.86200000      8.05300000
H      9.98900000      5.54900000      7.41700000
O     -5.97500000     -6.75000000    -10.56000000
H     -6.77100000     -6.81700000    -11.08800000
H     -5.82300000     -7.64000000    -10.24200000
O     -1.88200000      8.57200000    -14.73100000
H     -2.33400000      8.39300000    -15.55500000
H     -1.98300000      9.51500000    -14.60200000
O     -1.76100000     15.74900000      1.03000000
H     -0.97300000     15.84700000      0.49500000
H     -2.47700000     16.01800000      0.45500000
O      7.24400000     10.50600000     12.29200000
H      6.88300000     11.36600000     12.50700000
H      6.47700000      9.93900000     12.20400000
O     -5.14000000    -12.86000000    -12.30800000
H     -5.31000000    -13.60400000    -11.72900000
H     -4.40800000    -12.39900000    -11.89700000
O     -1.87600000    -14.12800000      9.15200000
H     -1.03400000    -13.72100000      9.35300000
H     -2.17100000    -13.68900000      8.35500000
O      4.81500000     12.77100000      3.31100000
H      5.36100000     12.84600000      4.09400000
H      5.43800000     12.77400000      2.58400000
O      2.40000000    -15.01700000      5.55100000
H      1.49600000    -15.11300000      5.84900000
H      2.80800000    -14.44800000      6.20400000
O     -1.26100000     -7.71900000    -14.61600000
H     -0.72200000     -7.42900000    -15.35200000
H     -1.89900000     -8.31600000    -15.00800000
O     -8.17700000      0.21500000    -14.21500000
H     -7.43200000     -0.31100000    -13.92200000
H     -8.21200000      0.07300000    -15.16100000
O    -14.02700000     -0.91300000     -6.33000000
H    -14.21700000     -0.04500000     -6.68500000
H    -13.12800000     -1.09300000     -6.60700000
O     10.97600000      0.30000000     -2.67700000
H     10.70000000      0.97500000     -3.29700000
H     10.21500000     -0.27400000     -2.59300000
O     10.07900000    -10.11800000      2.17300000
H     10.84800000    -10.68500000      2.23700000
H     10.21700000     -9.61700000      1.36900000
O     11.30700000     -4.91600000     -5.40500000
H     12.16000000     -5.34700000     -5.45200000
H     11.51200000     -3.99800000     -5.23000000
O     -6.24000000     14.32400000      2.36400000
H     -5.64400000     14.55800000      1.65300000
H     -6.78300000     15.10200000      2.48700000
O     -7.60700000     -0.60000000      7.18400000
H     -7.46900000      0.34100000      7.07900000
H     -6.72500000     -0.97200000      7.19100000
O     -3.08800000     -0.92900000     17.17000000
H     -3.36000000     -0.55400000     16.33200000
H     -3.68600000     -1.66200000     17.31000000
O     -6.38800000    -13.87100000      3.22600000
H     -5.95600000    -14.57600000      2.74300000
H     -6.73800000    -14.29700000      4.00800000
O      7.69700000     -8.61700000     13.63300000
H      7.75900000     -9.41300000     14.16100000
H      6.80700000     -8.63000000     13.28200000
O     -2.03700000     -9.55300000      1.73800000
H     -1.84000000    -10.28200000      2.32500000
H     -2.43700000     -8.89200000      2.30200000
O    -11.85700000      9.99800000     -8.57900000
H    -12.01500000      9.90800000     -7.63900000
H    -10.97300000      9.65400000     -8.70700000
O     -3.97300000     -2.95900000     -2.24300000
H     -3.70700000     -3.85300000     -2.45900000
H     -4.84500000     -3.05500000     -1.85900000
O     -4.93800000    -14.19400000      9.05900000
H     -5.00300000    -15.02600000      9.52800000
H     -4.34900000    -13.66300000      9.59500000
O      4.08800000    -11.93100000      1.69400000
H      3.95000000    -12.58300000      1.00700000
H      4.65200000    -11.27200000      1.28900000
O    -10.09100000      7.48700000      0.81500000
H    -10.11300000      7.19400000      1.72600000
H     -9.27100000      7.97500000      0.74000000
O      3.47000000      6.50000000     -9.84500000
H      3.29800000      6.78800000     -8.94800000
H      2.89800000      5.74300000     -9.96800000
O     17.27100000      3.85500000     -1.53400000
H     16.71700000      3.44500000     -0.86900000
H     17.10100000      4.79200000     -1.44300000
O     13.16700000      1.10000000     -9.52600000
H     12.54300000      1.38200000     -8.85700000
H     12.77900000      0.30800000     -9.89800000
O    -11.29400000      7.15100000      9.85500000
H    -11.79200000      7.95800000      9.99000000
H    -11.45300000      6.92300000      8.93900000
O      1.10000000     -5.23100000    -10.56000000
H      0.77800000     -5.87800000     -9.93200000
H      0.74000000     -5.51400000    -11.40100000
O      6.50100000    -16.62200000      0.78100000
H      7.03100000    -16.35000000      0.03200000
H      7.11200000    -16.62500000      1.51800000
O      6.47600000     -5.87000000      2.88600000
H      5.80800000     -5.19000000      2.97000000
H      6.99100000     -5.60700000      2.12200000
O     10.06600000      9.62400000      2.12400000
H      9.19900000      9.35500000      1.82000000
H      9.92300000      9.91700000      3.02400000
O      0.63100000     -6.59800000     -3.46800000
H      0.97800000     -7.44100000     -3.17300000
H      0.06300000     -6.31000000     -2.75400000
O    -11.59800000      0.53900000     11.67900000
H    -11.22700000      0.75100000     12.53600000
H    -10.88200000      0.11800000     11.20500000
O      6.77600000     15.64900000      7.66000000
H      6.49400000     14.74100000      7.77500000
H      7.17800000     15.66700000      6.79200000
O      7.27700000      0.48200000    -12.12300000
H      6.55400000      0.40500000    -11.50000000
H      7.10600000      1.30200000    -12.58700000
O     -0.86000000      1.84200000      5.68300000
H     -0.85100000      0.96400000      5.30200000
H     -0.41200000      2.38800000      5.03700000
O      7.84900000    -11.16000000     11.30600000
H      8.60900000    -10.59500000     11.45200000
H      7.58800000    -10.98100000     10.40300000
O     -6.91900000    -14.99800000     -0.43500000
H     -6.75800000    -15.67200000      0.22500000
H     -6.53900000    -14.20200000     -0.06200000
O      9.95100000    -13.94900000      3.48600000
H     10.34300000    -13.13100000      3.17900000
H     10.38800000    -14.12400000      4.32000000
O      5.34400000     -0.61500000     -1.58500000
H      5.05800000     -1.50700000     -1.78300000
H      5.79900000     -0.69000000     -0.74700000
O      2.78200000     -5.62400000     -7.67600000
H      1.89400000     -5.94100000     -7.84200000
H      2.75000000     -5.27600000     -6.78500000
O     11.16000000    -10.13000000     -1.61600000
H     11.06100000     -9.49500000     -0.90600000
H     10.43900000    -10.74700000     -1.48800000
O     -9.37900000      9.88300000    -11.81000000
H     -9.91100000     10.40500000    -12.41000000
H     -8.86600000      9.31100000    -12.38000000
O     -0.39100000     -3.53800000     -1.81300000
H     -0.73700000     -2.68400000     -1.55300000
H      0.50900000     -3.35900000     -2.08300000
O      0.37900000      7.49900000     -5.90000000
H      0.63300000      8.38900000     -5.65600000
H     -0.57100000      7.48000000     -5.78400000
O      5.02000000     -5.11000000     -9.26800000
H      4.24800000     -5.17500000     -8.70600000
H      5.46500000     -5.95000000     -9.16000000
O      4.14400000     -3.94400000      7.60700000
H      4.05300000     -4.39200000      6.76600000
H      4.97300000     -4.26600000      7.96100000
O      5.83400000      5.58700000    -11.50100000
H      5.30700000      6.37200000    -11.34800000
H      6.68900000      5.79600000    -11.12400000
O     -5.64300000     14.00700000     -2.52000000
H     -4.80200000     13.57700000     -2.36800000
H     -5.66100000     14.17300000     -3.46300000
O      4.55300000     10.39400000     11.86300000
H      3.95200000     10.80600000     12.48300000
H      4.03400000      9.70600000     11.44600000
O    -13.99100000      2.50600000     -2.45500000
H    -13.94400000      3.26900000     -1.87900000
H    -14.64700000      2.74000000     -3.11100000
O    -15.48000000      7.32600000     -5.82900000
H    -15.66500000      6.73500000     -5.09900000
H    -15.17400000      8.13200000     -5.41300000
O     -6.56400000     -8.52200000      8.67600000
H     -7.08400000     -7.71800000      8.64600000
H     -6.58700000     -8.78700000      9.59600000
O     12.09600000     -6.15600000    -10.32400000
H     11.96400000     -5.93500000     -9.40200000
H     11.46300000     -5.61200000    -10.79300000
O      1.24900000     -9.51400000     -8.80300000
H      1.45200000    -10.27600000     -9.34700000
H      2.05500000     -9.34800000     -8.31400000
O      7.09700000     -3.42300000      6.90600000
H      7.99800000     -3.69700000      6.73000000
H      6.93300000     -3.70400000      7.80700000
O     10.92000000      7.23900000     -9.72400000
H     11.07800000      7.42600000    -10.64900000
H     10.96800000      6.28500000     -9.66100000
O     -0.27400000     12.00200000     -1.09200000
H     -0.81200000     12.59800000     -1.61400000
H      0.46400000     11.78500000     -1.66200000
O     -6.88000000      7.64500000      3.52700000
H     -6.26600000      7.74900000      2.80000000
H     -6.39100000      7.14900000      4.18400000
O     10.79000000     -7.01700000      7.39100000
H     10.70300000     -7.24800000      6.46700000
H     11.18500000     -6.14500000      7.38400000
O     -4.22800000      1.92200000     13.58300000
H     -5.02300000      1.77200000     13.07100000
H     -3.66300000      1.18000000     13.36900000
O      4.66600000     -7.80600000    -10.08000000
H      3.89600000     -7.29700000    -10.33400000
H      4.42100000     -8.21600000     -9.25100000
O    -10.06500000     -4.01100000      3.25200000
H     -9.89600000     -3.62700000      2.39100000
H     -9.61000000     -3.43300000      3.86500000
O      3.84900000     -8.77500000     -7.55000000
H      4.77200000     -8.97000000     -7.38700000
H      3.40700000     -9.00900000     -6.73400000
O     -0.93800000      1.12800000    -10.16300000
H     -1.33200000      0.36900000    -10.59300000
H     -0.01200000      0.90000000    -10.07600000
O     -2.79500000     -8.17100000    -11.86200000
H     -2.65800000     -7.85300000    -10.97000000
H     -1.98500000     -7.94800000    -12.32200000
O     -8.74400000      6.12400000    -13.73400000
H     -9.68100000      5.93000000    -13.72400000
H     -8.41000000      5.73900000    -12.92400000
O     12.72900000     -9.73100000      6.06300000
H     11.88900000    -10.14500000      5.86400000
H     12.61900000     -8.82100000      5.78700000
O      1.91800000     15.81400000      6.54600000
H      1.63400000     16.72100000      6.43500000
H      2.72800000     15.87700000      7.05300000
O     -3.19000000      8.79400000     -0.43100000
H     -3.79100000      9.53400000     -0.51300000
H     -2.54100000      9.08300000      0.21200000
O      8.51200000     11.12300000     -0.73500000
H      9.43000000     11.39100000     -0.72900000
H      8.10700000     11.64100000     -0.03900000
O     -2.19400000    -13.58700000      0.82100000
H     -3.08500000    -13.77300000      0.52400000
H     -1.63800000    -14.13900000      0.27000000
O      1.28700000     -6.34000000     16.54900000
H      1.33400000     -5.49500000     16.10200000
H      1.98400000     -6.30300000     17.20400000
O     11.36700000      2.39100000     -7.97100000
H     10.46700000      2.56000000     -7.69100000
H     11.90500000      2.68200000     -7.23600000
O     -2.11800000      4.66700000     10.83200000
H     -2.35600000      3.75900000     10.64400000
H     -2.36800000      4.79700000     11.74600000
O     -4.91600000      8.53200000    -13.40800000
H     -4.34200000      7.83400000    -13.09300000
H     -4.32400000      9.15800000    -13.82600000
O     -3.36900000     -1.18800000     -4.10000000
H     -3.66100000     -1.81000000     -3.43400000
H     -2.52900000     -1.53600000     -4.40000000
O     -6.87800000     -8.51000000      0.67500000
H     -6.45800000     -7.84500000      1.22100000
H     -7.78800000     -8.52400000      0.97200000
O      3.39500000     12.98300000     -6.87700000
H      3.19000000     12.31600000     -7.53200000
H      4.30000000     13.23300000     -7.06500000
O     -5.28500000      9.06200000     -6.34800000
H     -4.87200000      8.95300000     -7.20400000
H     -5.36900000     10.01000000     -6.24100000
O      8.13900000    -15.26200000     -1.29500000
H      8.12900000    -14.43800000     -1.78100000
H      8.77400000    -15.80700000     -1.76000000
O     -8.99600000      5.61300000      3.14200000
H     -8.61100000      4.74000000      3.22700000
H     -8.28300000      6.21200000      3.36400000
O     14.15500000      5.50800000     -9.16400000
H     14.97100000      5.98700000     -9.02000000
H     13.69800000      5.55700000     -8.32500000
O     -0.75400000     14.84000000     -6.17000000
H     -0.11500000     14.87000000     -6.88200000
H     -1.47600000     15.38900000     -6.47300000
O      1.81400000     -0.41200000     11.33400000
H      2.03100000     -0.35000000     12.26400000
H      2.51200000     -0.95000000     10.96100000
O     -0.39600000      0.78800000     -4.13500000
H     -0.14400000      0.24300000     -3.38900000
H     -1.06200000      0.27500000     -4.59200000
O     -9.84200000     -4.65100000      6.57800000
H    -10.62400000     -5.00700000      6.15700000
H     -9.30200000     -4.33700000      5.85300000
O      0.32500000     14.64700000      8.54100000
H      0.68600000     14.72800000      9.42400000
H      1.03900000     14.92100000      7.96500000
O      0.25600000      2.86500000      8.78500000
H     -0.64600000      3.02700000      9.06000000
H      0.42600000      3.52900000      8.11600000
O      3.51800000     -0.21000000     -3.92000000
H      3.48900000     -0.93400000     -3.29400000
H      3.57300000      0.57500000     -3.37600000
O     -2.55200000      6.45300000    -11.54700000
H     -1.81900000      6.40500000    -12.16200000
H     -2.13900000      6.46900000    -10.68300000
O     11.78400000      2.51100000     -0.04500000
H     11.22900000      1.95900000     -0.59600000
H     11.52500000      3.40600000     -0.26300000
O    -10.37200000      0.11600000     -5.56700000
H    -11.15500000      0.11600000     -5.01600000
H    -10.22000000      1.04000000     -5.76800000
O     -8.13300000      8.31100000     -6.27800000
H     -7.18200000      8.32600000     -6.16800000
H     -8.32500000      9.08300000     -6.81000000
O     -0.61800000     -6.63500000      1.14800000
H     -0.18000000     -7.05500000      1.88800000
H     -1.53500000     -6.57400000      1.41500000
O      4.19900000     -1.22000000      8.31600000
H      4.27600000     -2.09100000      7.92500000
H      3.27400000     -0.99500000      8.21700000
O     -2.59200000    -12.08100000     -7.67500000
H     -3.03300000    -12.90600000     -7.47300000
H     -1.85400000    -12.33400000     -8.23000000
O     -7.70700000     -1.13700000    -10.45000000
H     -6.96900000     -0.53800000    -10.56400000
H     -7.98200000     -1.00900000     -9.54200000
O     -4.52300000    -10.05400000     -7.22000000
H     -3.84000000     -9.42300000     -6.99200000
H     -4.04400000    -10.84400000     -7.47200000
O      8.89700000     -2.45900000     -5.24800000
H      9.79600000     -2.28900000     -5.52700000
H      8.97000000     -2.67700000     -4.31900000
O     11.04900000     12.02200000     -1.04600000
H     10.78700000     12.73200000     -1.63100000
H     11.87100000     11.69900000     -1.41400000
O      2.74600000     -1.34000000    -15.04200000
H      3.65900000     -1.61900000    -15.11400000
H      2.79000000     -0.38400000    -15.01000000
O     13.83300000     -0.67300000     -4.70700000
H     13.83000000     -0.60100000     -3.75300000
H     14.64000000     -1.14600000     -4.91000000
O      7.07800000      6.68100000     10.78000000
H      6.63400000      6.37000000     11.56900000
H      7.75800000      7.27100000     11.10400000
O    -11.87600000     -7.45600000    -10.62000000
H    -12.46000000     -7.75500000     -9.92300000
H    -11.07100000     -7.95700000    -10.49000000
O     10.56100000     12.59300000     -5.21800000
H     10.91500000     12.76900000     -6.08900000
H     10.84700000     11.70200000     -5.01700000
O    -14.98700000      0.63200000      9.89400000
H    -15.44300000      1.46000000      9.74600000
H    -15.68400000     -0.02200000      9.93600000
O     -7.94800000     11.53500000      0.43500000
H     -8.51100000     11.41100000      1.19900000
H     -7.06100000     11.56500000      0.79300000
O    -13.67500000      2.10600000      2.43400000
H    -13.97200000      1.24900000      2.74000000
H    -14.28200000      2.72700000      2.83600000
O      0.96200000    -12.35400000     -2.92500000
H      0.01900000    -12.48400000     -3.02300000
H      1.04900000    -11.81300000     -2.14000000
O     -1.28100000    -11.37500000      7.07700000
H     -0.57800000    -10.95500000      7.57200000
H     -2.03800000    -11.34300000      7.66100000
O     14.15100000     -1.51900000      7.69600000
H     13.19800000     -1.60800000      7.73500000
H     14.29600000     -0.61000000      7.43400000
O      8.29700000      8.37300000     -0.52700000
H      8.26300000      9.32900000     -0.50400000
H      7.38700000      8.09800000     -0.42000000
O    -12.13200000     -2.75600000     -0.56500000
H    -12.94000000     -2.87500000     -1.06400000
H    -12.41800000     -2.38300000      0.26900000
O     13.16600000      8.67300000     -8.06100000
H     12.62900000      7.88200000     -8.00700000
H     12.88100000      9.10100000     -8.86900000
O      9.22000000     -8.71500000    -11.09000000
H      8.78900000     -7.86200000    -11.04000000
H      8.64000000     -9.24600000    -11.63600000
O     -3.36400000     15.18200000      8.48300000
H     -3.76100000     14.73900000      9.23200000
H     -3.51000000     16.11300000      8.65000000
O     -1.47600000      9.26000000     -7.74400000
H     -1.87800000      9.27200000     -6.87500000
H     -1.93100000      8.55700000     -8.20800000
O    -10.90700000     -5.25800000     -2.96600000
H    -10.47000000     -6.03500000     -2.61600000
H    -11.45900000     -4.95000000     -2.24700000
O      1.45700000     -3.27600000     -4.07500000
H      1.10200000     -4.15400000     -4.21900000
H      1.75200000     -2.99300000     -4.94100000
O      5.38200000      2.09000000     10.61000000
H      5.99100000      2.71700000     10.22000000
H      4.51500000      2.44600000     10.41600000
O    -11.07100000    -13.72300000     -3.36300000
H    -11.58800000    -13.91300000     -2.58000000
H    -10.18200000    -13.58500000     -3.03600000
O     -3.59400000     -5.15800000    -11.40400000
H     -4.33800000     -5.60100000    -10.99600000
H     -2.84000000     -5.70400000    -11.18500000
O     -0.46100000     12.20200000     -6.12100000
H     -0.23100000     13.12300000     -5.99700000
H     -1.37300000     12.21900000     -6.41200000
O     -0.51100000     -2.35200000     16.94500000
H     -1.11000000     -1.75300000     16.50000000
H     -0.75600000     -2.29200000     17.86900000
O     -8.58900000     14.49700000     -7.09100000
H     -9.23200000     15.11700000     -6.74700000
H     -9.03100000     13.64900000     -7.05500000
O     -8.91000000      5.25400000     -6.83300000
H     -8.61400000      5.07000000     -7.72400000
H     -9.15100000      6.18000000     -6.84600000
O     -8.70400000      5.43200000     -3.46000000
H     -9.45400000      5.15700000     -3.98800000
H     -8.65300000      6.37900000     -3.59200000
O      1.10600000     14.13200000     -8.48000000
H      1.05100000     13.30300000     -8.95700000
H      2.01400000     14.17600000     -8.18000000
O      2.25200000     -8.21000000    -11.74500000
H      1.56400000     -8.46800000    -12.35900000
H      2.64300000     -9.03700000    -11.46300000
O      2.04800000     -5.40900000    -15.06700000
H      2.40400000     -4.56500000    -14.78700000
H      2.02400000     -5.93600000    -14.26900000
O      0.38900000     -0.75200000     -7.10000000
H      1.20700000     -1.23200000     -6.97500000
H      0.65900000      0.09400000     -7.45500000
O      1.76400000     15.15100000     -3.83900000
H      2.15600000     14.41300000     -4.30800000
H      0.88400000     14.85100000     -3.61300000
O    -13.18100000      9.02900000      7.51800000
H    -12.93600000      8.11200000      7.39700000
H    -13.54900000      9.29300000      6.67500000
O     -2.14400000      2.46000000     -8.09000000
H     -1.85900000      2.05000000     -8.90700000
H     -1.36100000      2.90100000     -7.75800000
O     -9.46900000     -9.28100000    -10.87200000
H     -9.50700000    -10.23200000    -10.98100000
H     -8.83100000     -8.99100000    -11.52500000
O      6.38300000      9.43400000      8.59100000
H      6.36900000      8.58200000      9.02600000
H      6.83100000     10.01100000      9.21000000
O      8.32300000      9.31800000     -4.19500000
H      7.66900000      9.92900000     -3.85600000
H      9.13700000      9.82100000     -4.20700000
O     14.30400000     -1.31400000      1.01100000
H     15.13500000     -1.49500000      0.57100000
H     14.55700000     -1.01200000      1.88400000
O     -1.51100000     13.09100000     -9.89200000
H     -1.19900000     13.54800000    -10.67300000
H     -0.75200000     12.59700000     -9.58400000
O    -17.80300000     -1.68500000     -1.56700000
H    -18.25600000     -0.85700000     -1.72600000
H    -17.88400000     -2.16500000     -2.39100000
O      3.22100000    -10.86400000    -11.05800000
H      4.13700000    -10.80400000    -11.32900000
H      3.26000000    -11.08100000    -10.12700000
O     -1.29000000     -6.18200000     -1.43200000
H     -1.00800000     -6.62800000     -0.63300000
H     -1.07800000     -5.26200000     -1.28000000
O    -14.33800000      0.79800000      5.72300000
H    -13.44400000      0.47400000      5.82800000
H    -14.59700000      0.50500000      4.84900000
O     -9.34500000     -9.78900000     -5.58900000
H     -8.44200000     -9.79100000     -5.90800000
H     -9.40600000     -9.00100000     -5.04900000
O     -6.18300000     -1.42800000      9.94200000
H     -5.34200000     -1.65100000     10.34300000
H     -5.97300000     -1.25600000      9.02500000
O     -8.42400000     -2.57600000      5.44800000
H     -8.48300000     -1.83300000      6.04800000
H     -7.57900000     -2.97900000      5.64900000
O     10.17200000      7.18000000     -5.25000000
H      9.21600000      7.20400000     -5.21200000
H     10.41600000      6.44300000     -4.69000000
O      7.54400000    -10.14800000      8.77500000
H      6.81500000    -10.10400000      8.15700000
H      7.97900000     -9.29900000      8.69300000
O      9.77800000     -1.82500000      5.89900000
H      9.00200000     -1.28400000      5.75400000
H     10.50000000     -1.31000000      5.54100000
O     -5.26200000      3.78300000     10.30300000
H     -5.07600000      3.10000000      9.65900000
H     -4.44800000      4.28300000     10.36300000
O     -4.79500000     11.54300000     -8.48400000
H     -4.67900000     12.05600000     -9.28400000
H     -4.22600000     11.96700000     -7.84200000
O      9.52800000      1.08500000     13.61800000
H      9.25800000      1.68300000     14.31600000
H      9.58900000      1.63900000     12.84000000
O     -9.04800000      9.12900000     -8.85100000
H     -8.69300000      8.24900000     -8.72600000
H     -8.89800000      9.31800000     -9.77800000
O     -5.94400000     -0.09200000      4.64000000
H     -6.09800000      0.52800000      5.35300000
H     -5.49100000     -0.82600000      5.05300000
O    -11.30300000    -12.72000000      0.25200000
H    -10.79000000    -13.35300000      0.75500000
H    -11.97900000    -13.24600000     -0.17600000
O     -8.06400000     14.15300000     -0.71100000
H     -8.09000000     13.27600000     -0.32800000
H     -7.24000000     14.17700000     -1.19900000
O      4.45100000      1.53200000      7.29200000
H      4.27100000      2.31400000      7.81300000
H      3.63600000      1.03100000      7.32200000
O     12.41100000     -0.48500000      9.65300000
H     13.32900000     -0.22300000      9.57900000
H     12.25700000     -0.55300000     10.59600000
O    -10.47700000     12.32000000      9.34100000
H    -10.20200000     11.53700000      9.81800000
H     -9.87800000     12.37000000      8.59700000
O     -3.50900000     -7.78700000      3.57900000
H     -3.77200000     -8.47100000      4.19400000
H     -4.33400000     -7.43700000      3.24200000
O      4.82600000      6.57100000     13.07200000
H      4.50900000      6.94400000     13.89500000
H      4.11100000      6.00900000     12.77300000
O      0.39200000     -6.83800000     -8.36900000
H      0.64800000     -7.72700000     -8.61500000
H     -0.03000000     -6.93700000     -7.51600000
O     -3.25000000    -13.82000000     -3.68700000
H     -4.11200000    -13.56100000     -4.01400000
H     -3.34200000    -14.75100000     -3.48200000
O     -5.58700000     11.48400000      1.64300000
H     -5.84000000     12.05000000      2.37300000
H     -4.80100000     11.03200000      1.95300000
O     -0.16300000     -5.97100000    -16.87000000
H      0.37000000     -5.85100000    -16.08400000
H     -0.80600000     -5.26200000    -16.83400000
O      2.29000000     -2.50200000      4.97900000
H      2.61600000     -3.35500000      5.26600000
H      3.07900000     -2.00500000      4.76100000
O      2.71500000      7.46700000     -7.45600000
H      3.32900000      7.88900000     -6.85500000
H      1.85100000      7.66400000     -7.09300000
O     16.33100000     -1.39400000     -1.51400000
H     16.16100000     -0.49600000     -1.80100000
H     16.34700000     -1.90500000     -2.32300000
O    -12.12600000      7.39400000     -3.53100000
H    -12.05500000      7.43400000     -4.48500000
H    -11.22400000      7.28400000     -3.22800000
O     -8.36500000     -3.94700000     -7.95600000
H     -9.26700000     -3.72600000     -8.18900000
H     -7.88400000     -3.12600000     -8.05700000
O      3.84200000     -2.67400000     -2.59600000
H      3.62300000     -3.34400000     -1.94700000
H      3.17600000     -2.77300000     -3.27600000
O      3.78600000      0.82400000    -16.64900000
H      2.83100000      0.82600000    -16.58700000
H      3.96900000      1.14100000    -17.53300000
O     13.64500000     10.98100000     -2.76900000
H     13.80500000     11.79400000     -3.24700000
H     13.55100000     10.31600000     -3.45200000
O      9.72700000      8.35800000      9.10100000
H     10.22100000      9.10300000      8.75800000
H      9.53000000      8.59700000     10.00700000
O      1.50200000     13.66400000      0.96800000
H      1.84800000     13.51000000      0.08900000
H      0.61000000     13.97800000      0.82200000
O     10.23500000     -8.30600000      4.72700000
H      9.31400000     -8.15600000      4.51500000
H     10.53400000     -8.93300000      4.06800000
O      6.91500000     -6.66000000     -8.16500000
H      7.87200000     -6.62400000     -8.15000000
H      6.64000000     -5.96800000     -7.56400000
O     -5.39500000      7.67500000     -3.75300000
H     -5.22100000      8.06200000     -4.61100000
H     -5.58100000      6.75500000     -3.93900000
O     -9.27600000      5.93700000     14.75800000
H     -9.20800000      6.29700000     13.87300000
H    -10.08600000      5.42600000     14.74700000
O      5.49800000     15.60900000     -5.52200000
H      5.51900000     16.42800000     -6.01700000
H      5.74200000     14.93800000     -6.16000000
O     -7.80800000     14.24500000      8.47500000
H     -7.77500000     13.76800000      9.30500000
H     -8.24100000     13.64300000      7.87000000
O     -6.00400000     -7.80200000     13.57600000
H     -5.86200000     -7.20500000     12.84200000
H     -5.66100000     -7.33300000     14.33600000
O      7.91400000      3.18500000     -3.86500000
H      7.49500000      2.47900000     -3.37300000
H      7.72200000      3.97500000     -3.35900000
O     17.56800000      1.53300000      2.68800000
H     17.18600000      1.54900000      3.56600000
H     18.02700000      0.69400000      2.64300000
O      9.76800000     -3.06300000      8.30200000
H      9.64100000     -2.26600000      8.81500000
H      9.88800000     -2.75300000      7.40400000
O     -2.08700000     12.45400000      9.88200000
H     -2.99200000     12.71700000     10.04700000
H     -1.73400000     13.14500000      9.32200000
O      2.23600000     12.10300000     -2.69300000
H      2.78300000     12.26300000     -3.46200000
H      2.82000000     12.25300000     -1.94900000
O      9.14700000      8.68300000     11.78000000
H      8.46600000      9.32500000     11.98100000
H      9.29500000      8.22400000     12.60600000
O      2.12900000      7.14700000    -12.54800000
H      2.50700000      6.84600000    -11.72100000
H      2.18200000      8.10200000    -12.50100000
O    -14.85200000     -3.81000000     -2.10200000
H    -14.71500000     -2.87200000     -1.96900000
H    -15.29600000     -3.87000000     -2.94700000
O      4.19900000      8.83800000      6.89500000
H      3.63300000      9.59500000      7.04300000
H      4.99400000      9.03200000      7.39200000
O      7.99000000     -2.36100000    -11.27800000
H      8.25800000     -1.95700000    -12.10400000
H      7.30000000     -1.78800000    -10.94400000
O     -9.26200000      9.96200000     10.13500000
H     -8.50300000     10.04200000      9.55700000
H     -9.56400000      9.06200000     10.01100000
O      9.71600000     -5.22500000      2.64200000
H     10.55900000     -4.98900000      2.25300000
H      9.90500000     -5.33100000      3.57500000
O     14.53300000      1.00300000      6.96400000
H     14.44200000      1.94900000      7.07500000
H     15.31000000      0.89900000      6.41500000
O     14.89500000     -5.78700000     -0.16300000
H     15.50100000     -6.49300000      0.06400000
H     15.43200000     -4.99500000     -0.14100000
O    -17.75700000     -0.24500000      4.23900000
H    -17.60500000     -0.37100000      3.30200000
H    -17.25200000     -0.94100000      4.65900000
O     -8.86500000     -1.36700000     11.67500000
H     -8.97900000     -1.77700000     10.81800000
H     -8.02000000     -0.92200000     11.61700000
O     10.12000000      6.71400000    -13.12500000
H     10.33600000      7.40000000    -13.75700000
H     10.96300000      6.32500000    -12.89600000
O     -2.12000000     -1.65800000      4.90400000
H     -2.77800000     -1.53700000      5.58800000
H     -2.59500000     -2.07700000      4.18600000
O     -1.97200000     -5.28100000     15.81800000
H     -2.00000000     -4.68800000     16.56900000
H     -1.71300000     -6.12500000     16.18700000
O      4.51400000     11.05700000     -4.24000000
H      4.58000000     12.00800000     -4.32300000
H      5.11300000     10.83600000     -3.52700000
O     -0.18400000     -5.52000000    -13.10100000
H     -0.09600000     -4.67200000    -13.53700000
H     -0.71500000     -6.04300000    -13.70200000
O      4.01900000     12.86200000     -0.74900000
H      4.85300000     13.16800000     -0.39300000
H      3.88100000     12.00900000     -0.33800000
O      1.95100000      4.73300000     15.88700000
H      1.34200000      5.32300000     15.44200000
H      2.81600000      5.09800000     15.70200000
O     -9.37300000     -7.29200000      2.72400000
H     -9.53500000     -6.35200000      2.79500000
H     -8.75000000     -7.48200000      3.42500000
O      0.09900000    -10.55400000     -1.07400000
H     -0.19700000    -10.13500000     -0.26500000
H     -0.66400000    -11.04300000     -1.38300000
O      8.64600000     -7.32900000      9.31900000
H      9.31600000     -7.23700000      8.64200000
H      8.97800000     -6.81500000     10.05500000
O      7.13800000     11.52600000     -3.05900000
H      7.55400000     12.37000000     -3.23500000
H      7.50900000     11.24600000     -2.22200000
O     13.76000000      3.34300000    -10.78000000
H     13.55800000      2.53100000    -10.31600000
H     13.93200000      3.97900000    -10.08600000
O    -16.59700000      1.02600000      7.17100000
H    -16.38600000      1.02200000      8.10400000
H    -15.83500000      0.62600000      6.75200000
O     -2.19600000      2.74300000     -3.37800000
H     -3.03300000      2.31400000     -3.55400000
H     -1.54000000      2.07100000     -3.56200000
O     -4.04300000      5.59000000      0.78300000
H     -4.57900000      6.30400000      1.12700000
H     -4.63500000      4.83700000      0.75700000
O      9.43400000      0.77500000      7.08400000
H      8.50900000      0.59100000      7.24800000
H      9.43800000      1.64900000      6.69300000
O     -5.15300000     -2.45000000      1.79300000
H     -5.18000000     -1.81100000      1.08100000
H     -5.72900000     -3.15700000      1.50200000
O      9.38100000      1.88300000      3.81600000
H      8.86900000      1.17100000      4.20100000
H      9.04400000      2.67400000      4.23600000
O     10.17900000      0.60700000    -12.71200000
H      9.25600000      0.35800000    -12.67600000
H     10.17700000      1.55600000    -12.58700000
O      6.33300000      2.25800000    -14.93400000
H      5.60000000      2.05400000    -14.35300000
H      6.53400000      3.17600000    -14.75300000
O     10.89300000      4.61400000     -9.93400000
H     10.71700000      4.26800000    -10.80900000
H     11.63400000      4.09800000     -9.61700000
O      3.55300000     13.18300000    -10.34900000
H      3.60700000     14.02500000     -9.89800000
H      4.32500000     12.70200000    -10.05100000
O    -15.08100000     -8.55000000      6.36000000
H    -14.94600000     -7.63100000      6.12900000
H    -15.87400000     -8.80200000      5.88600000
O     -7.15300000     -4.28200000      0.67900000
H     -7.04800000     -3.99000000     -0.22700000
H     -8.09600000     -4.40900000      0.78100000
O     -2.07500000      6.51800000     15.87400000
H     -1.90400000      6.00900000     16.66700000
H     -3.01900000      6.43600000     15.73600000
O      5.08300000     -3.26000000     17.50500000
H      4.28500000     -2.98800000     17.05100000
H      5.42700000     -2.45300000     17.88800000
O     12.05700000    -12.23100000      2.15200000
H     12.24100000    -11.97200000      1.24800000
H     12.92000000    -12.36100000      2.54400000
O      3.07900000     11.70600000     13.60800000
H      2.86800000     12.04200000     12.73600000
H      2.34900000     11.12500000     13.82400000
O      2.14000000     12.18100000      2.97400000
H      1.69600000     12.63600000      2.25800000
H      3.03800000     12.51000000      2.94600000
O    -11.68300000      1.36400000      4.22200000
H    -12.22200000      1.92600000      3.66500000
H    -10.79400000      1.47700000      3.88700000
O     -5.66400000      9.62700000      6.31100000
H     -5.20300000      9.05000000      5.70200000
H     -5.41600000     10.51100000      6.03900000
O    -17.50000000      0.29300000      0.73100000
H    -16.75100000      0.59000000      0.21300000
H    -17.72100000     -0.56200000      0.36300000
O    -11.25100000     -8.10200000     12.02100000
H    -12.02100000     -8.66200000     12.11600000
H    -11.50000000     -7.46300000     11.35300000
O    -14.43300000      8.74000000     -3.33700000
H    -13.60900000      8.26100000     -3.42300000
H    -14.18600000      9.57100000     -2.93000000
O     -7.68600000     12.28200000    -11.74700000
H     -8.54600000     12.69100000    -11.65000000
H     -7.85100000     11.34700000    -11.63100000
O     -5.47200000      0.03100000    -10.34100000
H     -5.23900000      0.72400000    -10.95800000
H     -5.03100000     -0.74900000    -10.67700000
O     10.48600000      2.39300000     -4.35400000
H      9.62000000      2.78800000     -4.25400000
H     11.06600000      3.13100000     -4.54400000
O     -1.05800000     -2.08400000     -4.98700000
H     -0.30800000     -2.45900000     -4.52600000
H     -0.70500000     -1.80300000     -5.83100000
O      9.53000000     -1.96400000     13.01200000
H      9.66400000     -1.07200000     13.33200000
H      9.26500000     -1.85400000     12.09900000
O     15.83400000      0.64400000     -8.27200000
H     15.21000000      0.44900000     -8.97100000
H     15.30400000      1.04900000     -7.58500000
O    -10.28600000     13.85400000      4.95300000
H     -9.74000000     13.62100000      4.20300000
H    -10.62000000     14.72700000      4.74400000
O      8.48500000     -5.51000000     11.52500000
H      7.93400000     -4.89000000     12.00200000
H      8.29400000     -6.35800000     11.92600000
O      9.91200000      6.99100000     -2.15300000
H      9.46600000      7.42300000     -1.42500000
H     10.63200000      7.58000000     -2.37700000
O     -3.90900000     -6.89000000     -7.23100000
H     -4.83400000     -6.64500000     -7.20100000
H     -3.50000000     -6.36500000     -6.54300000
O      6.78600000     -3.67200000     -1.63500000
H      7.39700000     -4.15400000     -2.19300000
H      5.92000000     -3.95300000     -1.93100000
O     -4.61400000      4.48800000     -7.69000000
H     -5.23300000      4.44500000     -8.41900000
H     -4.12700000      3.66500000     -7.74100000
O     -5.55000000      7.93800000      1.11700000
H     -5.00500000      8.29200000      0.41400000
H     -6.34600000      7.64000000      0.67700000
O     -4.88200000     -1.23700000     15.02700000
H     -4.90000000     -2.17000000     15.23800000
H     -5.46300000     -0.83400000     15.67300000
O      2.29400000     -9.20400000      1.46600000
H      2.28700000    -10.15600000      1.36500000
H      2.33500000     -9.06300000      2.41200000
O     12.84200000     -2.69800000      2.71000000
H     13.39200000     -2.25100000      2.06700000
H     12.57800000     -3.51000000      2.27700000
O    -15.43800000      6.83900000      1.24800000
H    -16.17100000      6.53300000      1.78200000
H    -15.60300000      6.46900000      0.38000000
O     12.53100000      2.77900000     10.76200000
H     13.16800000      2.92000000     10.06200000
H     11.75100000      2.45200000     10.31300000
O     -6.20900000     -5.67200000     -4.50700000
H     -7.03100000     -5.24600000     -4.26300000
H     -6.27300000     -5.79200000     -5.45400000
O      5.48100000    -13.23200000     10.61800000
H      6.08700000    -12.86700000     11.26300000
H      6.04600000    -13.56800000      9.92200000
O     -6.43000000     -5.82700000     -7.67100000
H     -6.03500000     -5.98900000     -8.52700000
H     -7.02300000     -5.09000000     -7.81600000
O     -6.63000000     -4.52400000      6.71500000
H     -6.34800000     -4.15900000      7.55400000
H     -7.24200000     -5.22100000      6.95100000
O      2.17300000      6.69600000     -4.14700000
H      1.40100000      6.98200000     -4.63600000
H      2.87600000      7.26900000     -4.45200000
O    -11.04600000     -7.59200000      0.61800000
H    -10.43300000     -7.42900000      1.33500000
H    -11.32300000     -8.50000000      0.74300000
O     -3.22300000     12.91900000     -3.74100000
H     -3.24600000     12.05800000     -3.32200000
H     -3.40900000     12.74100000     -4.66300000
O     13.27400000     -7.00600000      5.48300000
H     14.09100000     -6.61700000      5.79600000
H     12.65500000     -6.27600000      5.46200000
O     -3.86400000      9.99400000     -3.17300000
H     -3.98800000     10.26300000     -2.26300000
H     -4.37200000      9.18700000     -3.25600000
O     14.80500000     -3.43200000     -7.20900000
H     14.94100000     -3.98500000     -7.97900000
H     13.85400000     -3.37400000     -7.12100000
O      1.70500000      9.43600000      2.84000000
H      1.42200000      9.14700000      1.97300000
H      1.72400000     10.39100000      2.78000000
O      5.60900000     -1.19700000    -15.39100000
H      5.50400000     -0.36900000    -15.86000000
H      6.08000000     -0.96000000    -14.59100000
O     -8.84100000     -1.11600000     14.58300000
H     -8.82700000     -1.33000000     13.65100000
H     -9.57000000     -1.62600000     14.93600000
O      6.83300000      7.68800000      4.01100000
H      7.16400000      7.86700000      4.89100000
H      6.50600000      8.53200000      3.70100000
O     11.39000000     -7.87200000     10.84600000
H     11.45300000     -6.92400000     10.73000000
H     11.53900000     -8.23000000      9.97100000
O     14.38000000     -4.36700000    -10.07400000
H     13.58700000     -4.88700000     -9.94100000
H     14.84100000     -4.81000000    -10.78600000
O     -6.42800000    -12.90900000     -3.76200000
H     -6.06600000    -12.29800000     -3.12000000
H     -7.04600000    -12.38400000     -4.27000000
O      1.62000000     10.91100000      7.09500000
H      2.01800000     11.19000000      7.91900000
H      1.53100000     11.71700000      6.58700000
O     -0.50600000    -12.64300000    -12.14500000
H     -1.10700000    -13.35200000    -12.37200000
H      0.21700000    -12.73400000    -12.76500000
O      0.42200000     11.24200000     -9.31000000
H      0.08300000     11.02400000     -8.44200000
H      1.35300000     11.02200000     -9.26600000
O      0.26300000      3.94500000    -13.61400000
H     -0.05400000      4.79700000    -13.31300000
H     -0.17000000      3.31200000    -13.04000000
O      2.13500000      7.62100000    -15.51600000
H      1.20500000      7.39600000    -15.52800000
H      2.49100000      7.12800000    -14.77600000
O    -15.13800000      1.63500000     -6.87300000
H    -15.40400000      1.94700000     -7.73800000
H    -14.94800000      2.43300000     -6.37900000
O      3.57200000      7.78300000      1.12900000
H      3.49000000      8.11900000      2.02100000
H      4.29200000      7.15400000      1.17500000
O     -2.03700000     -6.67500000      5.69300000
H     -1.47300000     -5.90200000      5.64700000
H     -1.87200000     -7.14100000      4.87400000
O      8.09100000     14.82100000      3.86600000
H      7.50700000     15.47600000      3.48500000
H      8.97200000     15.14400000      3.67400000
O     -9.94100000      2.76200000     -6.10600000
H     -9.39500000      3.33800000     -6.64000000
H    -10.49900000      3.35700000     -5.60500000
O     -2.47000000     -1.19200000    -11.19800000
H     -1.64400000     -1.65200000    -11.04400000
H     -2.95900000     -1.76800000    -11.78600000
O    -15.10500000      0.98200000     -0.41100000
H    -14.70100000      1.45000000     -1.14200000
H    -14.58200000      1.23200000      0.35100000
O     16.15300000      1.18800000     -2.79500000
H     16.23200000      1.96800000     -2.24500000
H     15.38800000      1.35900000     -3.34400000
O      5.20300000      6.39900000      6.23500000
H      5.25600000      6.45000000      5.28100000
H      4.87800000      7.25900000      6.50300000
O     11.74100000     13.87900000     -2.93200000
H     12.64100000     13.98900000     -3.23800000
H     11.30600000     13.39700000     -3.63500000
O     -2.76800000      0.45400000      7.29500000
H     -2.37700000      1.05600000      6.66100000
H     -2.03100000      0.15800000      7.82900000
O     12.95700000      8.20300000      3.24400000
H     12.12500000      8.04300000      3.68900000
H     12.72500000      8.74600000      2.49000000
O     11.82000000     -8.93400000     -5.96000000
H     11.43000000     -8.85600000     -6.83100000
H     12.48000000     -9.62100000     -6.05300000
O      6.96800000     -0.77500000      0.77400000
H      7.16100000     -1.54800000      1.30500000
H      7.68500000     -0.17000000      0.96100000
O     -7.39100000     11.56700000     -7.31100000
H     -6.57100000     11.90800000     -7.66700000
H     -7.85900000     11.22500000     -8.07300000
O     -6.86900000     -0.41700000     16.54100000
H     -7.56300000     -0.01600000     17.06500000
H     -7.33100000     -1.00600000     15.94400000
O     -1.09700000    -13.42900000     -9.64300000
H     -0.68400000    -13.02100000    -10.40400000
H     -1.72300000    -14.05000000    -10.01400000
O     -9.27400000      1.66900000      3.07000000
H     -8.57600000      2.32400000      3.10100000
H     -8.83200000      0.86100000      2.81100000
O     11.08500000      9.73300000     -5.01400000
H     10.76500000      8.83700000     -5.12200000
H     12.03200000      9.63800000     -4.90700000
O    -11.58700000    -10.93600000     -3.98100000
H    -10.71200000    -10.60700000     -4.18300000
H    -11.45700000    -11.86600000     -3.79500000
O     12.82900000     -7.16800000     -0.82400000
H     12.80200000     -7.16300000     -1.78100000
H     13.60700000     -6.65500000     -0.60400000
O     -1.51900000     -3.65600000    -15.84100000
H     -1.89200000     -2.87400000    -16.24800000
H     -1.38300000     -3.40800000    -14.92700000
O    -12.26200000     10.55100000     -2.18400000
H    -11.32500000     10.37300000     -2.26400000
H    -12.33300000     11.50200000     -2.26700000
O      3.01500000     -7.01000000     11.69500000
H      3.05800000     -6.05400000     11.69000000
H      2.24600000     -7.21300000     12.22800000
O     -2.42100000      9.18700000      5.28600000
H     -2.30400000      9.87200000      5.94400000
H     -1.58500000      8.72200000      5.27300000
O     -0.39800000    -14.92300000     -0.74400000
H      0.05900000    -15.40500000     -0.05500000
H      0.29200000    -14.67400000     -1.36000000
O    -13.63500000     -4.20400000    -10.72800000
H    -14.00200000     -3.74200000    -11.48100000
H    -14.19400000     -4.97400000    -10.62400000
O      8.85300000     -3.90000000     -8.96100000
H      8.93500000     -3.19800000     -9.60700000
H      8.14300000     -3.61500000     -8.38600000
O      1.88900000      1.71500000    -10.49300000
H      2.11900000      0.96000000    -11.03400000
H      2.25700000      1.51400000     -9.63200000
O     -5.64300000     -1.73100000    -16.53900000
H     -5.79000000     -0.94700000    -17.06900000
H     -5.69400000     -1.42200000    -15.63500000
O     -2.63900000     13.43400000     -0.39400000
H     -3.18100000     14.08700000      0.04900000
H     -1.80800000     13.45100000      0.08100000
O    -13.26500000     -9.86600000     -2.21300000
H    -14.04700000     -9.77100000     -2.75600000
H    -12.61100000    -10.24800000     -2.79900000
O      1.91500000      0.50700000      7.55100000
H      1.41100000      0.80000000      8.31000000
H      1.25900000      0.15500000      6.94900000
O     -7.59500000    -14.86000000      5.56200000
H     -6.72300000    -15.15600000      5.82300000
H     -7.84700000    -14.23100000      6.23800000
O     13.38300000      3.07000000      2.08800000
H     13.05100000      2.66700000      2.89100000
H     12.80100000      2.74800000      1.40000000
O      0.31300000      4.44200000      1.45500000
H      0.07700000      4.57700000      0.53800000
H      1.25100000      4.25000000      1.43600000
O     -8.73400000     -4.30600000     -4.13200000
H     -9.05500000     -3.69800000     -4.79800000
H     -9.51600000     -4.55400000     -3.63800000
O     -0.80500000     10.45500000    -11.97000000
H     -0.58300000     10.98100000    -11.20100000
H     -0.42900000      9.59300000    -11.78700000
O     11.37800000      4.60500000      7.57400000
H     12.07200000      4.87600000      6.97300000
H     11.56600000      3.68500000      7.75800000
O    -14.51400000      3.78400000     -5.32900000
H    -13.97000000      4.37100000     -5.85300000
H    -15.02600000      4.36700000     -4.76900000
O      2.96800000     -5.68900000     -4.86700000
H      2.21000000     -6.14200000     -4.49800000
H      3.67900000     -5.87500000     -4.25400000
O     -9.12400000      3.25700000     -1.46600000
H     -8.19200000      3.08100000     -1.33600000
H     -9.17100000      3.67400000     -2.32600000
O    -12.50600000     -4.91600000     -5.30900000
H    -11.89600000     -5.57500000     -4.97700000
H    -12.60200000     -4.29400000     -4.58800000
O      7.86400000     12.57800000      5.10500000
H      7.88800000     13.42900000      4.66800000
H      8.16100000     12.75900000      5.99700000
O     -7.20600000    -11.61500000     -9.63600000
H     -7.98700000    -11.61300000    -10.19000000
H     -6.86500000    -12.50700000     -9.70700000
O     12.87900000      9.54700000      6.44400000
H     12.03500000      9.68000000      6.87700000
H     13.12900000     10.41700000      6.13500000
O      6.21100000     -4.50800000    -11.63400000
H      5.57600000     -4.90400000    -11.03800000
H      6.49200000     -3.70900000    -11.18900000
O      2.42600000     17.58200000      2.69600000
H      2.94800000     17.47500000      1.90100000
H      2.18900000     18.51000000      2.70300000
O     -1.34600000     -9.53200000     -6.53600000
H     -0.54700000     -9.00500000     -6.53000000
H     -1.18400000    -10.20500000     -7.19800000
O      7.27300000     -4.44100000     -6.16500000
H      7.88700000     -3.76300000     -5.88300000
H      6.41200000     -4.10300000     -5.91600000
O     -5.69800000     -9.23800000     -9.60100000
H     -6.25700000    -10.01000000     -9.51600000
H     -5.04400000     -9.33900000     -8.91000000
O      5.32700000     -7.52300000      9.96700000
H      6.03500000     -7.98900000     10.41200000
H      4.53300000     -7.80300000     10.42200000
O      3.88200000     13.78600000     -4.37100000
H      4.56600000     14.45000000     -4.45900000
H      3.73600000     13.47300000     -5.26300000
O     15.51300000      4.13500000      3.96500000
H     15.33000000      4.01400000      3.03400000
H     15.49200000      5.08300000      4.09200000
O     -7.28000000     -4.53600000     15.07400000
H     -7.86200000     -3.81800000     15.32300000
H     -7.82900000     -5.11800000     14.54900000
O     -0.73200000      7.83400000     12.73500000
H     -1.66800000      7.96800000     12.88500000
H     -0.56900000      8.22400000     11.87600000
O     -8.18300000     -1.30300000     -3.54500000
H     -7.41100000     -1.09000000     -4.06900000
H     -8.91700000     -0.94100000     -4.04200000
O     -0.49000000      4.81500000     -7.38900000
H     -0.06000000      4.05400000     -6.99900000
H     -0.22100000      5.55000000     -6.83800000
O     -7.17400000      5.58500000      9.45300000
H     -6.71400000      4.85600000      9.87000000
H     -6.66400000      6.35900000      9.69400000
O      1.50100000     -8.89600000     -2.74400000
H      1.99600000     -8.65900000     -1.96100000
H      0.95700000     -9.63500000     -2.46900000
O     -9.31500000     13.83900000      2.20900000
H     -8.37500000     13.67900000      2.12800000
H     -9.45700000     14.66900000      1.75400000
O     -8.67000000      3.72300000    -12.07300000
H     -9.22300000      2.95000000    -12.18600000
H     -8.63300000      3.85500000    -11.12600000
O     -1.01800000      7.77600000      7.68400000
H     -0.14000000      7.57400000      8.00800000
H     -0.93100000      8.64100000      7.28100000
O     -0.61100000      0.14100000     12.81100000
H      0.24100000      0.15300000     13.24600000
H     -0.92900000      1.04100000     12.88200000
O      4.30400000     -1.88900000     12.87000000
H      4.69300000     -1.48400000     13.64500000
H      4.66100000     -1.39000000     12.13400000
O      5.29800000     -0.58200000     10.73000000
H      5.14900000     -0.66300000      9.78800000
H      5.32900000      0.36200000     10.88700000
O    -15.86000000     -6.59700000     -2.26300000
H    -16.12600000     -6.77300000     -3.16600000
H    -15.50900000     -5.70700000     -2.28600000
O     15.96100000     -5.04700000      5.40000000
H     16.08800000     -5.49500000      4.56400000
H     16.76900000     -4.55100000      5.53100000
O     -7.91100000     -0.97500000     -7.71700000
H     -8.22800000     -0.52100000     -6.93600000
H     -6.99900000     -1.18500000     -7.51800000
O     13.53000000      2.57000000     -5.88400000
H     14.48500000      2.59400000     -5.95600000
H     13.31400000      1.63700000     -5.89200000
O      3.49300000     -7.43500000     -0.36700000
H      4.43800000     -7.56600000     -0.29600000
H      3.11400000     -8.12100000      0.18400000
O     -5.92800000     -6.58900000      2.18900000
H     -6.07000000     -5.87700000      1.56600000
H     -6.11900000     -6.20100000      3.04300000
O     14.88000000      3.13500000      8.78000000
H     15.81700000      2.94700000      8.74100000
H     14.81600000      4.07400000      8.60500000
O     13.67100000     -0.37700000     -1.93300000
H     13.90600000     -0.70400000     -1.06500000
H     12.83600000      0.07200000     -1.80200000
O     -2.58200000     -1.74600000    -17.17500000
H     -3.51600000     -1.91300000    -17.04900000
H     -2.51700000     -0.79500000    -17.25800000
O     -3.07400000      9.22000000    -11.35100000
H     -2.35200000      9.62700000    -11.83000000
H     -2.83300000      8.29600000    -11.29300000
O     -5.70600000      8.81500000     -9.97900000
H     -5.13800000      8.69100000    -10.73900000
H     -5.52600000      9.71000000     -9.69000000
O      2.64200000      8.49200000     11.29700000
H      1.78500000      8.36400000     10.89100000
H      3.17400000      7.76800000     10.96600000
O      6.51700000     -4.03500000     12.82700000
H      6.22500000     -3.41900000     13.49900000
H      5.73600000     -4.20300000     12.30000000
O      1.99800000     -7.15100000      6.30400000
H      2.87500000     -7.25800000      6.67200000
H      1.41000000     -7.47200000      6.98700000
O     -6.61400000    -10.81800000     -1.68600000
H     -6.06400000    -10.40100000     -1.02300000
H     -7.41600000    -10.29600000     -1.69600000
O      8.28500000     -1.20000000     10.61500000
H      8.62000000     -0.35700000     10.31000000
H      7.33600000     -1.08000000     10.66000000
O      4.51700000      6.53900000      9.28300000
H      4.28800000      5.68100000      8.92500000
H      5.43200000      6.45000000      9.55100000
O     -4.28400000      4.68100000    -12.71700000
H     -3.71900000      5.40100000    -12.43300000
H     -4.36100000      4.79700000    -13.66400000
O     -4.31000000     11.13300000     -0.92800000
H     -5.08900000     11.37900000     -0.42900000
H     -3.64600000     11.77000000     -0.66600000
O    -13.56900000     -7.84500000     -7.68500000
H    -13.27600000     -7.98800000     -6.78500000
H    -13.89500000     -8.69900000     -7.96900000
O     14.75800000     -4.44800000     -3.79800000
H     15.54800000     -4.98900000     -3.77800000
H     14.47800000     -4.46800000     -4.71200000
O    -16.87900000     -7.73700000     -0.06000000
H    -17.72500000     -7.29100000     -0.01600000
H    -16.45100000     -7.36500000     -0.83100000
O     -6.18100000      3.96200000      0.46500000
H     -6.15900000      3.33100000     -0.25400000
H     -6.57200000      4.74800000      0.08200000
O    -12.80300000      5.96500000     -6.28500000
H    -13.29200000      6.78700000     -6.28600000
H    -12.12800000      6.08600000     -6.95300000
O     15.19900000     -3.26900000      9.40300000
H     14.91400000     -2.58900000      8.79300000
H     14.44900000     -3.86000000      9.47100000
O      2.84200000      9.78600000    -12.06900000
H      2.76300000     10.58700000    -11.55200000
H      3.74900000      9.50800000    -11.94400000
O     -3.16200000     -0.93100000     -8.31200000
H     -3.14700000     -1.01500000     -9.26500000
H     -2.27900000     -1.17700000     -8.03600000
O      4.92100000     -7.98800000      3.09800000
H      5.56300000     -7.27800000      3.09400000
H      5.23900000     -8.60200000      2.43600000
O     -1.89500000    -16.65600000     -2.46400000
H     -1.50500000    -16.07300000     -1.81300000
H     -2.66200000    -17.02500000     -2.02700000
O     12.23800000     -0.56000000      4.90300000
H     12.85100000     -0.97700000      4.29700000
H     12.23600000      0.36200000      4.64400000
O      1.52900000      0.26800000     17.46900000
H      0.88700000      0.16000000     18.17000000
H      1.07100000      0.78000000     16.80200000
O     15.42100000      6.14800000     -5.28600000
H     15.12300000      5.85100000     -4.42600000
H     16.37200000      6.21200000     -5.20100000
O     13.21400000     -3.67400000      5.50600000
H     13.06100000     -2.73600000      5.39100000
H     14.05300000     -3.83500000      5.07500000
O     -4.88300000    -16.12600000     -2.44500000
H     -4.95400000    -15.22300000     -2.13500000
H     -5.69400000    -16.54300000     -2.15400000
O     15.14600000      7.02900000      3.36100000
H     14.30700000      7.46100000      3.51900000
H     15.71000000      7.71900000      3.01300000
O     -9.10200000     10.72100000     -2.72100000
H     -8.92500000     11.34900000     -2.02000000
H     -8.65100000     11.08200000     -3.48500000
O      7.67100000      5.72300000     -2.20600000
H      8.23500000      6.44500000     -2.48300000
H      7.91600000      5.56200000     -1.29500000
O    -15.78200000     -2.25500000      4.76900000
H    -15.82600000     -2.73700000      3.94300000
H    -15.16400000     -2.75300000      5.30500000
O     -2.82400000     12.43000000      4.71100000
H     -2.33700000     12.27100000      5.51900000
H     -2.44600000     13.23500000      4.35800000
O     12.49800000     -2.15400000     -6.92900000
H     11.92700000     -1.44700000     -7.23100000
H     12.85800000     -1.83400000     -6.10200000
O     -9.85000000     -4.48100000      0.56900000
H    -10.72200000     -4.87200000      0.62200000
H     -9.99400000     -3.62800000      0.16000000
O      1.54100000      6.23500000      4.81700000
H      1.34200000      7.05100000      5.27700000
H      1.80200000      6.51200000      3.93900000
O     11.76400000     -4.82200000     12.76800000
H     11.21800000     -5.36900000     13.33300000
H     11.14100000     -4.35300000     12.21300000
O      5.66200000      6.21500000      1.97700000
H      6.17800000      6.57200000      2.70000000
H      6.30900000      5.82300000      1.39100000
O     -6.54300000     -8.68300000      4.47900000
H     -7.17300000     -8.18800000      5.00300000
H     -6.49100000     -9.53600000      4.91000000
O     -2.06200000    -16.36400000      4.03700000
H     -1.75300000    -16.92900000      3.32900000
H     -3.01600000    -16.37800000      3.95600000
O     -5.79000000      7.99200000     10.40700000
H     -5.65200000      8.14900000     11.34100000
H     -4.94400000      7.67800000     10.08800000
O    -12.50600000     -1.21900000      4.20100000
H    -12.10100000     -0.35600000      4.12100000
H    -12.58000000     -1.53400000      3.30000000
O      5.74000000     17.08300000     -3.16500000
H      6.58900000     17.52400000     -3.20900000
H      5.71200000     16.53900000     -3.95200000
O      0.66400000      2.22500000     15.84700000
H     -0.17800000      2.52900000     16.18600000
H      1.24700000      2.97800000     15.94500000
O      5.70100000    -11.23500000    -11.57500000
H      6.32400000    -11.30000000    -10.85100000
H      6.10100000    -11.74400000    -12.28100000
O      7.65200000     -7.93200000      4.69100000
H      7.40900000     -7.00600000      4.68100000
H      6.81600000     -8.39900000      4.67500000
O     -0.92900000     14.34400000     -3.42900000
H     -0.89400000     14.53300000     -4.36700000
H     -1.83800000     14.08900000     -3.26900000
O      4.57200000    -11.25800000      4.83900000
H      3.85300000    -10.63900000      4.96400000
H      4.38400000    -11.67800000      4.00000000
O     11.68500000     -2.53100000     -3.75100000
H     12.41700000     -1.92100000     -3.84100000
H     11.76200000     -2.86700000     -2.85800000
O     -0.12100000      4.53900000     -1.07900000
H     -0.51100000      3.96900000     -1.74200000
H     -0.48300000      5.40600000     -1.26600000
O      0.74400000     -9.36000000    -13.90800000
H     -0.09700000     -9.05200000    -14.24600000
H      0.91800000    -10.16500000    -14.39600000
O     15.40600000      2.32200000      0.40400000
H     15.89800000      1.77900000      1.02000000
H     14.87300000      2.89100000      0.95900000
O      1.99200000    -12.37100000     -5.31400000
H      2.91200000    -12.57800000     -5.14900000
H      1.60100000    -12.30800000     -4.44300000
O    -14.97700000      9.20300000     -0.35300000
H    -15.11400000      8.66600000     -1.13300000
H    -14.94900000      8.57500000      0.36900000
O      4.79200000     -0.21600000     -7.38000000
H      5.19100000      0.32300000     -8.06200000
H      5.40200000     -0.16000000     -6.64400000
O    -12.97800000    -10.00700000      7.27300000
H    -12.93200000     -9.77100000      8.20000000
H    -13.86700000     -9.76900000      7.00900000
O     -8.16700000     -6.41400000    -12.13300000
H     -9.06500000     -6.17300000    -11.90800000
H     -8.24000000     -6.83600000    -12.99000000
O     -7.25200000    -10.93600000     10.33600000
H     -7.89900000    -10.69900000      9.67200000
H     -7.46100000    -11.84300000     10.56100000
O     -0.58300000      6.50500000    -13.45400000
H     -0.04700000      6.79500000    -12.71700000
H     -0.87100000      7.31500000    -13.87500000
O     -0.31800000      5.51200000     -9.83600000
H     -0.60900000      5.16600000     -8.99300000
H      0.46700000      5.00500000    -10.04500000
O      3.25100000      4.22500000      0.83300000
H      3.17500000      5.02700000      0.31600000
H      3.96700000      4.40100000      1.44400000
O     14.84200000     -0.19300000      3.94900000
H     14.87500000      0.56800000      4.52900000
H     15.33500000     -0.86900000      4.41400000
O     -4.49600000    -10.44200000     10.62500000
H     -4.17800000    -10.16700000      9.76500000
H     -5.44100000    -10.54200000     10.50900000
O    -11.12300000      9.05800000      4.38000000
H    -11.86600000      9.54600000      4.02400000
H    -10.38300000      9.66000000      4.30600000
O    -14.14600000     -4.27400000      8.34100000
H    -14.29400000     -3.91300000      7.46700000
H    -14.07400000     -5.21800000      8.20100000
O     -5.80300000     -1.42800000    -13.61100000
H     -5.02700000     -1.94700000    -13.39900000
H     -6.54000000     -2.00100000    -13.39900000
O     -3.34100000      4.84500000     13.47900000
H     -3.80100000      5.67800000     13.58700000
H     -3.51600000      4.36800000     14.29000000
O    -16.33600000      3.79400000     -0.06600000
H    -15.44000000      4.00600000      0.19400000
H    -16.79900000      3.65800000      0.76100000
O      1.37500000    -11.53100000      2.98600000
H      2.15600000    -11.94300000      2.61600000
H      1.71100000    -10.94600000      3.66500000
O     -5.19600000     -8.18900000     -4.05400000
H     -5.26400000     -8.31900000     -3.10800000
H     -5.52300000     -7.30100000     -4.19800000
O      2.61200000     -4.78500000     -1.12900000
H      2.78900000     -5.62700000     -0.70800000
H      2.27200000     -4.23300000     -0.42500000
O    -12.85500000      6.66400000      2.46100000
H    -12.41100000      6.63100000      1.61400000
H    -13.76300000      6.88100000      2.24700000
O     -9.03800000     12.40800000      7.05400000
H     -9.51500000     12.77300000      6.30900000
H     -8.74500000     11.54800000      6.75300000
O     10.60600000     10.79400000      7.40700000
H      9.95500000     10.93900000      6.72100000
H     10.69800000     11.64600000      7.83400000
O      0.07400000     15.61800000     -0.81000000
H      0.99700000     15.45200000     -0.99900000
H     -0.31100000     15.82800000     -1.66100000
O     -6.00600000      5.52200000     -5.58200000
H     -5.47200000      4.99100000     -6.17300000
H     -6.62800000      5.96700000     -6.15700000
O     10.59900000     -8.19400000      0.12300000
H      9.98200000     -7.64200000     -0.35800000
H     11.43500000     -7.73400000      0.05700000
O     14.95200000      0.77800000     10.38400000
H     15.85800000      0.51100000     10.23400000
H     14.82300000      1.52700000      9.80200000
O      2.88700000     -1.87400000     16.33100000
H      2.15700000     -1.36400000     16.68300000
H      3.42400000     -1.23400000     15.86400000
O    -10.04000000    -14.46800000      2.27500000
H     -9.20500000    -14.77100000      1.91700000
H     -9.93200000    -14.53600000      3.22400000
O      9.54700000    -11.02300000     -6.96300000
H      9.74900000    -10.14100000     -7.27600000
H      9.17100000    -10.88700000     -6.09300000
O      4.98500000     -8.78200000     13.36900000
H      4.15900000     -8.44900000     13.01800000
H      4.80100000     -9.69400000     13.59300000
O      8.73200000      2.57400000     15.58200000
H      7.79100000      2.68900000     15.71500000
H      9.10500000      2.61500000     16.46200000
O      1.52500000      1.08800000    -14.20800000
H      0.70900000      0.61100000    -14.05900000
H      1.24900000      1.98800000    -14.38400000
O     -7.42500000     11.94500000     -4.62600000
H     -6.58300000     12.39500000     -4.54700000
H     -7.57500000     11.88300000     -5.56900000
O    -10.81300000    -10.43900000      5.83200000
H    -11.67800000    -10.27700000      6.21000000
H    -10.97600000    -10.53600000      4.89400000
O     -0.71000000     -6.88700000     -5.97000000
H     -1.63200000     -6.83800000     -5.71800000
H     -0.23600000     -6.92000000     -5.13900000
O      6.12500000      7.64700000    -14.24600000
H      5.82000000      8.34300000    -14.82700000
H      6.01500000      8.00500000    -13.36500000
O     -9.05000000    -12.60500000     -7.13200000
H     -8.58700000    -12.41200000     -7.94800000
H     -8.80100000    -11.89400000     -6.54200000
O     -5.60200000     12.09500000      4.68300000
H     -4.65700000     11.94600000      4.67200000
H     -5.69500000     13.03300000      4.84500000
O      5.95100000     13.59500000     -7.46600000
H      6.50500000     12.92600000     -7.06300000
H      6.29900000     13.69200000     -8.35200000
O     -5.28900000      5.91600000      5.32600000
H     -4.69300000      5.77600000      6.06200000
H     -6.10300000      5.48900000      5.59200000
O      0.36400000     -0.73000000      5.68000000
H     -0.46200000     -1.20800000      5.59700000
H      1.03600000     -1.37400000      5.45800000
O    -12.17000000      6.23200000      7.34900000
H    -12.61200000      5.38400000      7.36900000
H    -11.57000000      6.17200000      6.60500000
O     11.94900000      1.84900000      4.03000000
H     10.99700000      1.85100000      3.93300000
H     12.14500000      2.66400000      4.49100000
O     -1.51800000     13.40400000      7.16900000
H     -0.65700000     13.78200000      7.34800000
H     -2.13800000     14.07900000      7.44200000
O      9.18100000      4.66900000     -7.60700000
H      9.74800000      4.90800000     -8.34100000
H      8.34200000      5.08300000     -7.80800000
O     -3.44500000     -2.11200000     10.79500000
H     -3.48800000     -2.42200000     11.70000000
H     -3.67900000     -2.87600000     10.26900000
O      3.15400000    -11.70800000     -8.37300000
H      3.76300000    -12.41300000     -8.59200000
H      2.75500000    -11.98400000     -7.54800000
O     -7.64900000      8.78900000    -13.53700000
H     -7.64200000      7.95300000    -14.00300000
H     -6.72600000      9.03300000    -13.46800000
O      3.10400000     -4.08000000     11.69600000
H      2.15800000     -3.98200000     11.80200000
H      3.47700000     -3.34200000     12.17800000
O     -7.32600000      3.48300000      2.88200000
H     -6.66200000      3.42200000      3.57000000
H     -6.82900000      3.66400000      2.08500000
O     -2.45900000     -2.06600000     13.53300000
H     -1.96800000     -1.32000000     13.18900000
H     -3.16300000     -1.67300000     14.04900000
O     -2.04100000     -8.37300000      9.48000000
H     -1.58000000     -7.58900000      9.18000000
H     -2.62700000     -8.59700000      8.75700000
O     12.00400000     11.32400000      1.53700000
H     11.59900000     11.72000000      0.76500000
H     11.35400000     10.69700000      1.85400000
O    -10.58600000     -2.86900000    -12.26800000
H     -9.65300000     -3.08200000    -12.25600000
H    -10.69600000     -2.23700000    -11.55800000
O     -2.15100000     -9.56900000     14.68700000
H     -1.46100000     -9.24300000     15.26500000
H     -2.30600000     -8.85300000     14.07100000
O      5.66600000     13.26400000      7.55000000
H      4.98400000     12.80200000      8.03700000
H      5.81800000     12.72100000      6.77700000
O     -2.27500000      4.51800000      2.73000000
H     -1.34400000      4.41200000      2.53100000
H     -2.62100000      5.02400000      1.99500000
O      3.17300000      4.55300000     12.06200000
H      3.04900000      3.61100000     11.94900000
H      2.36000000      4.94200000     11.74000000
O      5.48600000     -9.61600000      0.76800000
H      6.43800000     -9.71600000      0.76400000
H      5.24300000     -9.60000000     -0.15800000
O     -7.98200000    -15.29900000     -3.73400000
H     -8.28400000    -15.07000000     -2.85500000
H     -7.33700000    -14.62400000     -3.94800000
O     -9.91500000      3.58300000      5.79200000
H     -9.99500000      2.67800000      5.49000000
H    -10.48000000      4.08200000      5.20200000
O     14.62000000      5.44200000     -2.83200000
H     14.82800000      6.01900000     -2.09700000
H     14.58400000      4.56600000     -2.44600000
O    -15.45300000     -5.75600000      5.85000000
H    -15.57900000     -5.13100000      5.13600000
H    -16.29900000     -6.19300000      5.93700000
O     -6.26900000      2.50700000     -1.87300000
H     -5.57100000      1.89000000     -2.09100000
H     -6.25300000      3.14900000     -2.58200000
O     -1.75300000     18.22700000     -1.94700000
H     -0.88900000     17.85100000     -2.11600000
H     -1.74500000     19.06300000     -2.41400000
O     -5.37800000      0.02300000      0.19200000
H     -5.17200000      0.46000000      1.01800000
H     -5.06700000      0.62600000     -0.48300000
O     12.84500000      7.17500000     11.15000000
H     12.65200000      7.15600000     12.08700000
H     12.19200000      6.59500000     10.75900000
O     -8.04900000      3.23100000    -14.80800000
H     -8.60200000      2.48100000    -14.58500000
H     -7.98400000      3.73000000    -13.99400000
O     -6.56800000      0.37400000     -5.07700000
H     -6.58000000      1.33100000     -5.05300000
H     -5.81200000      0.15800000     -5.62300000
O      6.18100000     -3.29300000      4.26400000
H      6.44900000     -3.31900000      5.18200000
H      5.44200000     -2.68500000      4.24800000
O     -1.71300000      4.02400000     17.46900000
H     -2.17200000      4.37400000     18.23300000
H     -2.40100000      3.62100000     16.94000000
O      0.74100000     -3.65700000     12.67900000
H      0.94300000     -3.57600000     13.61100000
H      0.21400000     -2.88300000     12.48000000
O     -4.56100000      1.19700000      2.47200000
H     -4.24800000      2.02300000      2.84300000
H     -4.75900000      0.65300000      3.23400000
O      9.95100000      5.32700000      1.98800000
H     10.85000000      5.65500000      1.97200000
H      9.80900000      5.06200000      2.89600000
O     10.46400000     -4.35900000    -11.68800000
H     10.78000000     -3.87800000    -12.45300000
H      9.51300000     -4.38900000    -11.80000000
O      1.02900000      5.69500000     10.72000000
H      0.08600000      5.70600000     10.88700000
H      1.11000000      5.92300000      9.79400000
O      8.63900000     -4.56400000     15.53800000
H      7.97700000     -3.88000000     15.44000000
H      8.63800000     -4.76600000     16.47300000
O     -2.84700000     10.68100000      2.56800000
H     -2.56100000     11.49800000      2.97700000
H     -2.85200000     10.04400000      3.28200000
O     -3.53400000     -6.05400000     -2.92800000
H     -2.71500000     -6.35000000     -2.53100000
H     -4.21100000     -6.57500000     -2.49600000
O    -15.70200000      3.59000000      3.58000000
H    -15.99900000      4.49900000      3.59300000
H    -16.45400000      3.08700000      3.89000000
O      8.65700000     -9.08400000     -4.06400000
H      9.58200000     -9.32700000     -4.03000000
H      8.64900000     -8.23800000     -4.51200000
O     -9.66100000      0.55300000    -11.76000000
H     -9.08100000      0.45100000    -12.51400000
H     -9.24600000      0.04000000    -11.06700000
O    -10.93100000     -4.40800000     12.28800000
H    -11.61800000     -5.07500000     12.27800000
H    -11.36500000     -3.61300000     11.98000000
O     12.53500000     -8.88500000      8.63000000
H     12.85100000     -9.46000000      7.93300000
H     12.02800000     -8.21300000      8.17400000
O    -11.55700000     -2.24700000     -9.76200000
H    -11.54600000     -2.18600000     -8.80700000
H    -12.01000000     -3.07000000     -9.94400000
O      0.81500000     17.68800000     -3.14400000
H      1.29900000     16.98200000     -3.57400000
H      1.49400000     18.26600000     -2.79700000
O    -14.33600000     -2.55800000     -8.78000000
H    -14.01100000     -2.72600000     -7.89500000
H    -13.85100000     -3.17000000     -9.33400000
O      7.34100000     12.52600000      1.83400000
H      7.87500000     12.94500000      2.50900000
H      7.19200000     13.21400000      1.18500000
O     -5.99900000     14.43000000     -5.83800000
H     -6.88200000     14.35200000     -6.20000000
H     -5.90200000     15.36100000     -5.64200000
O      7.68600000      5.22200000      0.38500000
H      7.79500000      4.31600000      0.09600000
H      8.45400000      5.39200000      0.93100000
O    -10.30700000      3.89100000     -9.36200000
H    -10.65600000      3.19600000     -8.80300000
H    -10.87100000      3.88000000    -10.13600000
O      6.80800000     -9.00900000    -12.59900000
H      6.44100000     -8.37800000    -11.98000000
H      6.33300000     -9.82200000    -12.42200000
O    -13.18400000     -1.52000000     11.54300000
H    -12.65500000     -0.77800000     11.83700000
H    -13.55700000     -1.23200000     10.71000000
O     -2.54000000     -3.65800000      2.82600000
H     -2.73400000     -4.44700000      2.31900000
H     -3.17700000     -3.01300000      2.51900000
O      2.03200000    -11.86400000      9.21100000
H      1.40000000    -12.46200000      9.61100000
H      1.58900000    -11.01600000      9.20400000
O      2.94500000      4.43600000    -13.96900000
H      2.00300000      4.54600000    -13.84200000
H      3.34300000      4.93300000    -13.25300000
O      7.66500000      8.31900000      6.54600000
H      7.47200000      8.97800000      7.21400000
H      7.99600000      7.56900000      7.03900000
O     -2.28800000     10.77600000     13.92100000
H     -1.68700000     11.42800000     13.56200000
H     -1.91100000     10.54400000     14.77000000
O      4.23100000     16.95600000      0.73900000
H      3.67100000     16.55000000      0.07700000
H      5.08000000     17.05200000      0.30700000
O     -9.06800000     -2.25400000      8.99600000
H     -9.40600000     -1.91800000      8.16600000
H     -8.19900000     -1.86100000      9.07800000
O      9.97100000     -7.26900000    -13.86500000
H     10.34500000     -7.55400000    -13.03200000
H      9.21300000     -6.74000000    -13.62000000
O      9.31000000      2.74100000     11.54200000
H      8.73900000      3.45100000     11.24800000
H      9.29900000      2.11100000     10.82200000
O      3.04600000     -0.80500000    -11.67600000
H      2.80900000     -1.22400000    -12.50300000
H      3.43700000     -1.50600000    -11.15500000
O     -3.56500000     -3.07000000    -12.87400000
H     -3.35800000     -3.59100000    -12.09900000
H     -3.87000000     -3.70900000    -13.51800000
O     -3.18800000     -8.39800000     12.00300000
H     -3.54000000     -9.22900000     11.68500000
H     -2.44800000     -8.21400000     11.42500000
O      4.67800000     -7.28400000      7.06800000
H      4.79100000     -8.21600000      6.88300000
H      4.71100000     -7.22300000      8.02200000
O    -11.35900000      5.13500000      4.18300000
H    -12.06400000      5.46500000      3.62500000
H    -10.55600000      5.42400000      3.74900000
O    -12.05600000      0.45400000    -13.14800000
H    -12.14300000      1.40700000    -13.11800000
H    -11.53900000      0.23700000    -12.37200000
O     -2.76900000     -5.73300000      8.27200000
H     -2.03200000     -5.18500000      8.54200000
H     -2.51700000     -6.06700000      7.41100000
O      7.45400000      6.14800000     14.91900000
H      6.67400000      6.49700000     14.48800000
H      7.11300000      5.53500000     15.57100000
O      3.95400000      4.75900000     -6.72400000
H      3.46900000      4.42100000     -5.97100000
H      3.41500000      5.47700000     -7.05500000
O    -10.56800000      0.31900000      8.17400000
H    -11.13100000     -0.45500000      8.17700000
H    -10.07000000      0.25000000      7.36000000
O    -11.88500000    -10.36000000     -6.65100000
H    -11.96400000    -10.90100000     -5.86600000
H    -11.02000000     -9.95700000     -6.58000000
O     16.27900000     -1.61500000     -5.63900000
H     17.07700000     -2.01800000     -5.29800000
H     15.98700000     -2.20900000     -6.33000000
O     -4.97200000     -5.24000000    -14.07600000
H     -5.03700000     -5.86700000    -13.35700000
H     -5.82500000     -5.28400000    -14.51000000
O     -7.98600000     -0.36300000     -0.74000000
H     -7.85700000     -0.41300000     -1.68800000
H     -7.21600000      0.10600000     -0.41800000
O     -9.41500000     -1.63100000      1.17900000
H     -8.94800000     -1.28800000      0.41700000
H     -9.00100000     -1.20000000      1.92700000
O    -12.13000000      9.80300000      0.93300000
H    -11.35800000      9.24500000      1.02100000
H    -12.47700000      9.59700000      0.06500000
O     -4.81800000     -5.52500000      5.00500000
H     -5.47500000     -5.25000000      5.64400000
H     -4.19700000     -6.04900000      5.51100000
O     13.43400000     -6.13700000     -6.08300000
H     13.67800000     -6.13100000     -7.00800000
H     13.41500000     -7.06400000     -5.84600000
O      8.96900000     12.91400000      7.44000000
H      8.77700000     13.21100000      8.33000000
H      9.48200000     13.62500000      7.05600000
O     10.77900000      3.33500000    -12.40500000
H     11.53000000      3.87800000    -12.64400000
H     10.21000000      3.36100000    -13.17400000
O     -5.01800000     -1.50400000      7.36500000
H     -4.44600000     -0.86500000      6.93900000
H     -4.46600000     -2.27700000      7.48600000
O     -0.97400000     -0.32700000    -13.80100000
H     -1.21500000      0.38000000    -13.20200000
H     -1.77900000     -0.51700000    -14.28200000
O     -4.25000000      1.35500000     -6.89600000
H     -3.94800000      0.52300000     -7.25900000
H     -3.65000000      2.00600000     -7.25900000
O      9.25500000     14.19900000     -0.35100000
H      9.93600000     14.79900000     -0.65500000
H      9.60800000     13.82500000      0.45600000
O     -4.68300000     13.55700000     10.23200000
H     -5.62500000     13.56100000     10.06300000
H     -4.58900000     13.06500000     11.04800000
O      0.78500000     -2.55300000    -13.65700000
H      0.17200000     -1.83800000    -13.48300000
H      1.34600000     -2.22100000    -14.35800000
O     12.97600000      4.39100000      5.13200000
H     13.81100000      4.34700000      4.66600000
H     12.63600000      5.26300000      4.93300000
O     15.55300000      9.78900000     -0.32100000
H     15.41700000     10.05000000     -1.23200000
H     14.72100000      9.39600000     -0.05800000
O     -3.15100000    -13.25900000      4.58400000
H     -3.40400000    -13.78000000      3.82200000
H     -2.65100000    -12.52900000      4.22000000
O      5.67200000      9.16600000    -12.04300000
H      6.06300000      9.16800000    -11.16900000
H      5.76000000     10.06900000    -12.34700000
O     -7.48000000      4.72600000      6.40300000
H     -7.51100000      5.04400000      7.30600000
H     -8.38800000      4.51100000      6.19300000
O      8.33700000     -5.23000000     -3.27100000
H      7.75900000     -5.48000000     -3.99300000
H      8.90100000     -5.99200000     -3.14100000
O     -3.14300000    -16.30000000     -5.17500000
H     -2.34000000    -16.81600000     -5.24400000
H     -3.53900000    -16.58200000     -4.35000000
O    -12.32300000      0.58800000     -3.52800000
H    -11.61400000      0.64800000     -2.88700000
H    -13.03700000      1.09800000     -3.14300000
O     11.42300000      7.18800000      5.38800000
H     11.02700000      6.83500000      6.18400000
H     11.63300000      8.09600000      5.60800000
O    -12.24300000    -13.08400000      3.77300000
H    -11.63100000    -12.38600000      3.54200000
H    -11.73000000    -13.68400000      4.31500000
O     16.65100000      2.05800000      5.27000000
H     17.38500000      2.40900000      5.77500000
H     16.21500000      2.83100000      4.91200000
O     -6.26300000    -11.64100000      5.11800000
H     -6.93100000    -12.12100000      5.60900000
H     -6.26200000    -12.05000000      4.25200000
O     -3.71300000     12.22300000    -11.01500000
H     -2.79800000     12.35400000    -10.76800000
H     -3.72800000     11.36000000    -11.42900000
O      9.95200000    -12.92600000     -0.09000000
H      9.68200000    -13.80500000     -0.35700000
H     10.70200000    -13.07100000      0.48600000
O    -14.95800000     -4.61800000      2.96800000
H    -14.32800000     -5.28600000      2.69700000
H    -15.30800000     -4.27200000      2.14700000
O      1.82300000     -3.25600000    -17.16800000
H      1.67500000     -4.17400000    -16.94300000
H      2.06800000     -2.84300000    -16.33900000
O     -9.02000000     -8.06100000      5.45000000
H     -9.46000000     -7.72200000      6.22900000
H     -9.69200000     -8.57000000      4.99700000
O     11.40600000      5.05400000     -0.77800000
H     10.80800000      5.49600000     -1.38100000
H     11.90300000      5.76300000     -0.37000000
O      9.82700000      6.02100000     13.20800000
H      9.92700000      5.44500000     12.45100000
H      8.99700000      5.75500000     13.60400000
O     -1.69400000      5.60500000     -3.68600000
H     -1.88400000      5.83500000     -2.77600000
H     -1.85000000      4.66200000     -3.73200000
O     -2.10300000      8.55300000     -4.89000000
H     -2.51900000      9.25600000     -4.39200000
H     -2.53800000      7.75500000     -4.58800000
O      4.08100000      7.93300000     15.46000000
H      4.77300000      8.58100000     15.58700000
H      3.47100000      8.08800000     16.18100000
O    -16.04400000     -4.42700000     -4.80200000
H    -15.46900000     -4.22800000     -5.54100000
H    -16.32300000     -5.33000000     -4.95200000
O      8.17900000     14.34400000     -2.80900000
H      8.19000000     15.27300000     -3.03800000
H      8.59900000     14.30400000     -1.94900000
O     -7.94700000    -13.05200000      7.60800000
H     -8.15100000    -12.12200000      7.51500000
H     -8.02700000    -13.22200000      8.54700000
O     13.26000000      8.62800000      0.33500000
H     12.37200000      8.97900000      0.40600000
H     13.20600000      7.75800000      0.72900000
O      3.86900000      3.45300000     -1.93600000
H      3.56500000      3.13300000     -1.08700000
H      3.51300000      4.34000000     -1.99900000
O     -3.64200000     13.14600000     -6.49200000
H     -4.31000000     13.58300000     -5.96400000
H     -3.46500000     13.75600000     -7.20800000
O     -3.34900000     14.89800000     -8.58600000
H     -2.91700000     15.74400000     -8.70800000
H     -2.80300000     14.27800000     -9.06900000
O     11.24300000      5.28200000     10.16300000
H     10.88600000      5.03600000      9.31000000
H     11.71900000      4.50500000     10.45700000
O      0.44500000     -9.90600000     12.38600000
H      0.59300000    -10.51100000     13.11300000
H      0.47400000     -9.03800000     12.78800000
O    -10.79300000     -4.50100000      9.02300000
H    -10.17000000     -3.86700000      9.37900000
H    -10.72000000     -4.40000000      8.07400000
O    -14.35500000     -1.21400000     -1.89600000
H    -14.70700000     -0.57500000     -1.27600000
H    -14.48500000     -0.81100000     -2.75400000
O     -6.16300000     -7.45900000     -1.69600000
H     -6.24300000     -7.90600000     -0.85300000
H     -6.98600000     -7.64800000     -2.14600000
O      2.76700000     -1.69000000     -6.04500000
H      3.52000000     -1.50700000     -6.60600000
H      2.87000000     -1.09300000     -5.30300000
O      1.10500000      9.64100000     13.43000000
H      0.37400000      9.07400000     13.18600000
H      1.87400000      9.22100000     13.04400000
O     14.61100000     -9.30100000      0.20100000
H     15.47800000     -8.89700000      0.18600000
H     14.00300000     -8.56200000      0.22700000
O     -0.70400000    -17.65600000     -4.71500000
H     -0.30400000    -16.83400000     -5.00200000
H     -1.05200000    -17.46200000     -3.84500000
O      6.78000000      0.90100000    -17.41000000
H      6.74500000      1.22300000    -16.50900000
H      6.04600000      1.33400000    -17.84600000
O      9.15800000      3.27900000      6.10400000
H      9.68600000      3.92900000      5.64000000
H      8.29300000      3.68100000      6.17800000
O     10.35900000     10.06100000     -8.80300000
H     10.37300000     10.10000000     -9.75900000
H     10.01300000      9.19100000     -8.60400000
O      2.38100000      1.16600000     -7.77500000
H      2.12000000      1.71600000     -7.03600000
H      3.07000000      0.60200000     -7.42200000
O      1.92100000     -3.55200000      9.47500000
H      2.51700000     -3.45300000      8.73200000
H      2.49800000     -3.63100000     10.23500000
O     -3.37200000      7.05400000      9.86700000
H     -3.13800000      6.19900000     10.22800000
H     -3.28200000      7.65800000     10.60500000
O     12.49400000      7.96900000     -2.36900000
H     13.15100000      7.87800000     -3.05900000
H     12.95000000      8.42800000     -1.66400000
O    -16.26800000      1.61000000     -4.09100000
H    -16.19000000      0.66900000     -3.93800000
H    -15.78100000      1.76200000     -4.90100000
O     10.13000000     -3.58600000     -0.89700000
H     10.32900000     -3.26700000     -1.77800000
H     10.92700000     -4.03700000     -0.62000000
O      2.82400000     -9.28500000      4.42600000
H      2.73100000     -8.79900000      5.24600000
H      3.43700000     -8.76400000      3.90700000
O      7.15200000     -1.78000000     14.99200000
H      7.81600000     -1.72500000     14.30400000
H      7.63800000     -1.64000000     15.80500000
O    -10.19400000     13.94100000     -3.35500000
H     -9.42400000     13.37800000     -3.43400000
H    -10.89500000     13.35200000     -3.07700000
O     -3.95600000    -10.18100000      5.05900000
H     -3.15800000    -10.61900000      4.76300000
H     -4.64100000    -10.84400000      4.97200000
O     -7.48600000     -3.16700000    -12.31400000
H     -7.60500000     -4.03400000    -11.92800000
H     -7.52100000     -2.56600000    -11.57000000
O    -12.40800000     13.65200000      2.46000000
H    -12.13400000     14.50600000      2.79300000
H    -11.58900000     13.19800000      2.26400000
O     13.93400000      2.82600000     -2.10200000
H     13.11200000      2.96300000     -2.57300000
H     13.66400000      2.57800000     -1.21700000
O      3.40800000     -5.65300000      2.78800000
H      2.74300000     -5.57700000      2.10300000
H      3.93100000     -6.41300000      2.53100000
O      4.76600000     13.27100000     10.61700000
H      5.30300000     12.92100000     11.32800000
H      5.38300000     13.41400000      9.90000000
O      3.48500000    -11.13400000     14.22400000
H      2.65300000    -11.40600000     14.61200000
H      3.31000000    -11.09300000     13.28400000
O      3.59900000    -15.55600000      2.96700000
H      4.49700000    -15.22600000      2.95700000
H      3.30500000    -15.42500000      3.86800000
O     -0.55400000     11.61100000    -14.58400000
H     -0.21700000     12.50700000    -14.57400000
H      0.04100000     11.12400000    -14.01400000
O      7.28400000     -0.04000000     -5.95100000
H      7.79100000      0.73300000     -6.19800000
H      7.93700000     -0.66400000     -5.63300000
O      7.01300000      8.82600000     -9.53800000
H      7.59700000      8.09900000     -9.75500000
H      6.66100000      8.60100000     -8.67600000
O     -1.63500000      2.07600000    -12.83900000
H     -2.47800000      2.52200000    -12.92800000
H     -1.48800000      2.02800000    -11.89400000
O      6.54700000      4.02100000      6.67000000
H      6.08400000      3.43000000      6.07600000
H      6.08100000      4.85300000      6.59100000
O     -0.54500000    -15.17500000      5.97900000
H     -0.90500000    -15.52700000      5.16400000
H     -0.60900000    -14.22600000      5.87900000
O    -13.24100000     -6.68100000      2.66300000
H    -12.47900000     -6.98600000      2.17000000
H    -13.90900000     -7.34900000      2.50900000
O      2.71100000      6.20500000     -1.07200000
H      2.55500000      6.96000000     -0.50400000
H      2.44000000      6.49900000     -1.94100000
O     -0.63900000     -5.43600000     10.98300000
H     -1.58300000     -5.57100000     11.05600000
H     -0.49800000     -4.54500000     11.30500000
O     -7.16400000     10.63000000     12.17100000
H     -7.62100000     10.32400000     11.38700000
H     -6.97100000      9.83200000     12.66200000
O      6.09000000      9.86900000      2.91400000
H      5.34600000     10.41700000      2.66100000
H      6.85900000     10.36800000      2.64000000
O     -8.29100000      9.91500000      5.96800000
H     -8.58900000      9.04200000      6.22300000
H     -7.36700000      9.93400000      6.21800000
O    -14.29400000     -4.95300000     -7.26300000
H    -13.54400000     -4.82300000     -6.68300000
H    -14.17800000     -5.83800000     -7.60900000
O    -11.10900000     -7.97400000     -2.50700000
H    -11.36300000     -7.67900000     -1.63200000
H    -11.77000000     -8.62600000     -2.74000000
O      4.71400000     -0.31800000     15.09500000
H      5.02200000      0.50300000     14.71300000
H      5.51200000     -0.76200000     15.38300000
O      0.46200000      8.23900000     -2.06800000
H      0.16800000      8.79400000     -2.79000000
H      0.41100000      7.34800000     -2.41400000
O     13.36500000      5.91400000      1.47900000
H     13.30000000      4.96000000      1.45100000
H     13.93800000      6.09300000      2.22500000
O      3.23900000     -3.24000000    -10.15200000
H      2.38500000     -3.65900000    -10.04500000
H      3.86900000     -3.90900000     -9.88400000
O     -7.44800000      6.99100000     -9.07500000
H     -6.82100000      7.61800000     -9.43700000
H     -7.13800000      6.13900000     -9.38300000
O    -10.98000000     -7.35200000      7.03400000
H    -11.21600000     -8.23300000      6.74300000
H    -11.57400000     -6.77500000      6.55500000
O     -4.73900000      1.84900000    -12.30500000
H     -5.33300000      1.66100000    -13.03200000
H     -4.46700000      2.75600000    -12.44700000
O     -6.38200000      2.27400000     -8.73500000
H     -5.88800000      1.50400000     -9.01700000
H     -6.53500000      2.13200000     -7.80100000
O      0.39400000      2.70400000     -6.17500000
H      1.23200000      3.02100000     -5.83700000
H     -0.00700000      2.25000000     -5.43400000
O      8.79600000     -0.64300000    -15.69600000
H      8.21000000     -0.16700000    -16.28500000
H      8.38100000     -1.49800000    -15.58600000
O      5.33000000     11.08500000     -9.66100000
H      5.94400000     10.36300000     -9.52400000
H      5.88700000     11.84600000     -9.82400000
O     -5.36600000     -2.07100000     -7.15800000
H     -4.64800000     -1.61700000     -7.59900000
H     -4.96100000     -2.46300000     -6.38400000
O      6.64400000      4.85600000    -14.30700000
H      6.68000000      4.95200000    -13.35600000
H      6.39300000      5.72300000    -14.62600000
O      2.00500000      7.36700000      8.24900000
H      2.64700000      6.95800000      8.83000000
H      2.53300000      7.84000000      7.60500000
O    -12.17400000     -6.31900000     10.34300000
H    -11.70500000     -5.62600000      9.87700000
H    -12.58300000     -6.83800000      9.65100000
O    -11.83100000     -5.53200000      4.75400000
H    -11.10200000     -5.21900000      4.21900000
H    -12.42700000     -5.94400000      4.12900000
O     -4.55700000     -5.97000000     11.55500000
H     -4.07100000     -6.76400000     11.33300000
H     -4.12000000     -5.63300000     12.33800000
O     -8.79700000      6.64300000     11.90900000
H     -9.74200000      6.61200000     11.76000000
H     -8.41400000      6.32200000     11.09200000
O      5.43300000      2.50100000      4.73400000
H      4.59300000      2.53300000      4.27500000
H      5.22200000      2.13500000      5.59300000
O      7.10100000      8.40800000     -6.71900000
H      7.48900000      8.87000000     -5.97700000
H      7.78100000      7.79600000     -7.00300000
O      4.84700000      0.36500000      2.08900000
H      5.01000000      1.30700000      2.02900000
H      5.31300000     -0.00700000      1.34000000
O     -4.73900000    -10.52800000      0.74000000
H     -3.94800000    -10.10100000      0.41200000
H     -5.36600000     -9.81400000      0.85700000
O      0.59800000    -13.71100000     10.52400000
H      1.39500000    -13.98000000     10.98100000
H     -0.08400000    -13.74000000     11.19600000
O     -4.68400000     -3.88500000     15.62800000
H     -5.51500000     -4.35500000     15.69600000
H     -4.05600000     -4.54800000     15.34300000
O     -6.84700000      2.02100000      6.65600000
H     -5.95600000      2.02100000      7.00400000
H     -7.04500000      2.94400000      6.50200000
O      4.29700000      1.26200000    -13.33700000
H      4.19900000      0.51600000    -12.74500000
H      3.51200000      1.23800000    -13.88500000
O      7.63000000    -11.23100000      2.61300000
H      7.29700000    -11.07500000      1.72900000
H      8.49600000    -10.82400000      2.61800000
O     16.39400000      3.07800000     -6.56100000
H     16.80400000      3.83100000     -6.13600000
H     16.48600000      3.25200000     -7.49800000
O     -8.64000000      9.87700000      3.12600000
H     -8.41500000     10.15300000      4.01400000
H     -8.27300000      8.99600000      3.04800000
O     -6.76500000      2.67300000     16.01800000
H     -6.99600000      3.47000000     15.54100000
H     -6.68800000      2.00200000     15.34000000
O      6.56300000     -9.63300000     -7.29900000
H      6.93300000     -8.76400000     -7.45300000
H      6.63400000    -10.07700000     -8.14400000
O      9.33300000      3.93700000    -14.65500000
H      8.43600000      4.14500000    -14.39500000
H      9.41500000      4.29400000    -15.54000000
O     -4.49700000      0.79000000     -2.82900000
H     -5.03200000      0.61400000     -3.60300000
H     -3.85500000      0.08000000     -2.81400000
O     -3.76900000     -9.53300000      7.75300000
H     -3.87400000     -9.91000000      6.87900000
H     -4.64300000     -9.22000000      7.98600000
O      3.39600000      4.26600000      8.84400000
H      2.75800000      3.91200000      9.46400000
H      2.93500000      4.27600000      8.00500000
O    -10.82400000      4.63900000      0.21000000
H    -10.37400000      4.38800000     -0.59700000
H    -10.21900000      4.39100000      0.90900000
O      1.32600000     -3.79700000     15.38700000
H      2.17000000     -3.49500000     15.72300000
H      0.67800000     -3.28800000     15.87500000
O    -11.35900000      6.28000000     -8.53300000
H    -11.04800000      6.68200000     -9.34400000
H    -11.26700000      5.33900000     -8.68100000
O     10.19500000    -11.36500000      6.27400000
H      9.96600000    -10.51300000      6.64500000
H      9.35500000    -11.75200000      6.02700000
O     -7.14600000      9.46800000      8.59400000
H     -6.63700000      9.65800000      7.80600000
H     -6.58000000      8.89400000      9.11100000
O     -9.70600000      4.20000000      9.00200000
H     -9.55700000      5.12800000      8.82000000
H     -9.49800000      3.75800000      8.17900000
O    -13.92400000      6.24300000     -1.34400000
H    -13.29100000      6.54300000     -1.99600000
H    -13.40700000      5.72200000     -0.73000000
O     12.72300000     -4.91800000      7.64400000
H     13.00000000     -4.39000000      6.89600000
H     13.46500000     -5.50000000      7.81300000
O     -2.88400000     -4.97400000     -5.49700000
H     -2.66700000     -4.04300000     -5.54600000
H     -3.04800000     -5.13400000     -4.56800000
O     12.09800000      4.67800000     -4.04800000
H     12.47600000      5.06500000     -3.25900000
H     12.83700000      4.25500000     -4.48600000
O     -7.44000000     -0.12400000      2.48400000
H     -6.94000000      0.53600000      2.00500000
H     -6.89600000     -0.33300000      3.24400000
O      6.05500000     -1.16400000     -9.78600000
H      5.59200000     -1.64200000     -9.09800000
H      6.19100000     -0.29000000     -9.42100000
O    -14.28100000     -0.53100000    -11.02200000
H    -13.86300000     -0.90000000    -10.24400000
H    -13.90100000     -1.02000000    -11.75200000
O     -0.55700000      8.73200000     10.28300000
H     -0.10900000      9.55300000     10.08200000
H     -0.99200000      8.49000000      9.46500000
O     -3.34300000      5.96100000      7.31200000
H     -2.58600000      6.42300000      6.95100000
H     -3.48300000      6.36400000      8.16900000
O     -1.86200000     10.54300000      7.80700000
H     -1.31200000     11.28400000      8.06100000
H     -2.38000000     10.35100000      8.58900000
O     -4.62500000      6.76900000     15.19300000
H     -5.27000000      6.28100000     15.70600000
H     -5.13900000      7.42900000     14.72800000
O     -1.82000000     14.81400000      3.68500000
H     -0.89400000     15.05600000      3.71600000
H     -2.07600000     14.96100000      2.77500000
O     11.45300000     -2.20400000    -13.48600000
H     11.72600000     -2.70900000    -14.25200000
H     11.28100000     -1.32600000    -13.82700000
O      1.08600000      1.29400000    -18.07800000
H      0.70000000      1.38300000    -18.95000000
H      0.75700000      2.04900000    -17.59200000
O     -5.56100000     14.95900000      6.77300000
H     -6.32200000     14.62500000      7.24900000
H     -4.82600000     14.82100000      7.37000000
O      0.56700000      3.54700000      4.03100000
H      0.83000000      4.13400000      4.73900000
H      0.27900000      4.13200000      3.33000000
O    -11.35300000    -10.00500000      3.15300000
H    -10.71900000    -10.18300000      2.45800000
H    -12.09900000     -9.61100000      2.70100000
O      2.22000000    -14.85900000     -1.93100000
H      2.35800000    -14.02800000     -2.38600000
H      2.98900000    -14.95400000     -1.36900000
O      7.00300000    -13.76700000      8.09000000
H      7.32800000    -13.15700000      7.42800000
H      6.21000000    -14.13900000      7.70500000
O     -8.91300000     -6.22100000     13.56500000
H     -8.77500000     -6.99200000     13.01500000
H     -9.36900000     -5.60000000     12.99700000
O      2.30700000      2.12200000     10.50400000
H      1.54600000      2.63400000     10.22900000
H      1.98300000      1.22300000     10.56100000
O      4.59200000    -12.75000000     -4.70300000
H      5.19800000    -13.09600000     -4.04700000
H      5.11000000    -12.11200000     -5.19400000
O     -4.58400000    -10.66700000     14.34600000
H     -5.19000000     -9.94400000     14.51300000
H     -3.73800000    -10.24200000     14.20400000
O      6.80200000    -12.67700000     -3.01600000
H      6.55600000    -11.93000000     -3.56200000
H      7.17000000    -13.31200000     -3.63100000
O      2.22900000      3.91800000     -4.65400000
H      2.94500000      3.50200000     -4.17300000
H      2.10400000      4.76000000     -4.21600000
O     -7.65300000     -9.89400000     12.86400000
H     -7.66800000    -10.36500000     12.03200000
H     -6.80600000     -9.44600000     12.87100000
O     -6.41400000    -14.23300000     -9.51700000
H     -6.76500000    -15.11700000     -9.41200000
H     -5.58800000    -14.24400000     -9.03300000
O      1.63900000     13.16400000      5.50500000
H      1.60400000     13.01400000      4.56100000
H      1.55600000     14.11200000      5.60100000
O     -8.74500000    -10.40600000      7.93000000
H     -9.42100000    -10.41700000      7.25300000
H     -8.12400000     -9.73900000      7.63800000
O    -16.95000000     -2.59000000      2.08900000
H    -16.69600000     -3.22100000      1.41500000
H    -17.86400000     -2.38500000      1.89300000
O     -8.43100000      9.14200000     -0.38600000
H     -8.02600000     10.00400000     -0.29000000
H     -9.07600000      9.25700000     -1.08300000
O    -12.69700000      9.83100000     -5.68100000
H    -13.64900000      9.80600000     -5.77700000
H    -12.52300000     10.66100000     -5.23800000
O      6.02000000      1.27200000     13.07100000
H      5.74800000      1.54500000     12.19400000
H      6.97200000      1.19600000     13.01300000
O    -15.60700000      5.67300000     -3.39500000
H    -14.92100000      5.84800000     -2.75100000
H    -16.40000000      6.04200000     -3.00600000
O      3.08900000     15.54100000     -1.22400000
H      3.77800000     14.88000000     -1.28800000
H      2.66600000     15.52900000     -2.08300000
O      1.07800000    -15.46600000      8.10100000
H      0.77000000    -15.39800000      9.00400000
H      0.27800000    -15.51800000      7.57800000
O    -12.13000000     -0.87800000      1.60500000
H    -12.27700000     -0.31100000      0.84800000
H    -11.22100000     -1.16600000      1.51600000
O     -0.68500000     18.25600000      2.28900000
H      0.18100000     18.48300000      1.95000000
H     -0.68400000     17.30000000      2.33000000
O     -2.62200000      2.09600000      9.71800000
H     -3.11600000      2.01800000      8.90200000
H     -2.32500000      1.20500000      9.90400000
O      8.17900000    -14.41200000     -4.43300000
H      8.81100000    -14.98300000     -3.99600000
H      8.53500000    -14.29000000     -5.31300000
O      6.35300000     -6.14300000     -0.09100000
H      7.29500000     -6.26300000     -0.21000000
H      6.20900000     -5.21000000     -0.24500000
O     13.95100000      9.03300000     -4.74500000
H     14.53400000      8.34500000     -5.06500000
H     14.17400000      9.80000000     -5.27200000
O     -6.95100000      1.19200000     13.55300000
H     -7.63300000      0.77800000     14.08200000
H     -7.39400000      1.43500000     12.74000000
O      0.74500000     11.56200000     10.47900000
H      0.03100000     12.08000000     10.10700000
H      0.61900000     11.62600000     11.42600000
O     -6.30900000    -10.45900000    -12.27400000
H     -5.83000000    -11.28800000    -12.28000000
H     -6.44200000    -10.26700000    -11.34600000
O     -0.78800000     -3.81100000      8.45800000
H     -1.08800000     -3.00200000      8.04600000
H      0.06800000     -3.59000000      8.82500000
O      3.03400000     -4.95900000      5.20800000
H      3.30500000     -5.17500000      4.31600000
H      2.70400000     -5.78400000      5.56500000
O      5.00600000     -5.58300000     -2.55800000
H      5.10600000     -6.15400000     -1.79700000
H      4.12300000     -5.22400000     -2.47400000
O     -6.69200000    -10.25600000     -5.44500000
H     -6.16000000    -10.31700000     -6.23800000
H     -6.28500000     -9.55400000     -4.93700000
O     -8.50600000     -6.53900000      8.67800000
H     -9.27500000     -6.94700000      8.27900000
H     -8.85400000     -5.78000000      9.14600000
O      3.06200000      2.76700000      3.53000000
H      3.14400000      2.68100000      2.58000000
H      2.16000000      3.05500000      3.66700000
O     -8.74100000     -9.26900000     -1.54700000
H     -9.45100000     -8.94200000     -2.10000000
H     -9.18200000     -9.78800000     -0.87400000
O    -10.63400000     -5.66000000    -12.09800000
H    -11.37900000     -5.93700000    -11.56500000
H    -10.71100000     -4.70700000    -12.14100000
O      2.61600000     -8.76200000      9.69100000
H      1.79300000     -8.88200000      9.21600000
H      2.46300000     -7.99600000     10.24400000
O     -9.57700000    -14.98600000     -1.17300000
H     -9.69700000    -15.91500000     -1.37300000
H     -8.69900000    -14.93400000     -0.79600000
O      8.22700000      6.83300000    -10.61600000
H      8.93300000      6.67500000     -9.98900000
H      8.67000000      6.91000000    -11.46100000
O    -11.98500000     -2.38900000     -3.33000000
H    -12.59000000     -1.76400000     -2.93000000
H    -11.32400000     -2.54700000     -2.65600000
O      9.22800000     10.39800000      4.46500000
H      9.00800000      9.71800000      5.10100000
H      8.71600000     11.15800000      4.74000000
O     10.79700000     -5.52700000     -8.10300000
H     11.01800000     -5.17200000     -7.24200000
H     10.17200000     -4.90000000     -8.46700000
O      1.09100000     -6.26600000      8.94000000
H      1.61600000     -5.46900000      8.86300000
H      0.35200000     -6.01300000      9.49400000
O    -13.11600000     -2.14200000    -12.96900000
H    -12.77500000     -1.42200000    -13.50000000
H    -12.34200000     -2.65600000    -12.73700000
O      2.99000000     11.84900000      9.25200000
H      3.52100000     12.36800000      9.85600000
H      2.14800000     11.75000000      9.69600000
O    -15.18300000     -0.08100000      2.86500000
H    -15.80200000     -0.24900000      2.15500000
H    -15.42300000     -0.71000000      3.54600000
O      5.76700000     -9.00000000     -1.85500000
H      5.49600000     -9.18900000     -2.75300000
H      6.67200000     -8.70100000     -1.93600000
O     13.99200000     -7.31400000      3.04200000
H     14.74700000     -7.90000000      3.09300000
H     13.64700000     -7.29000000      3.93400000
O     13.83800000    -10.76000000     -2.17900000
H     14.27800000    -10.28600000     -1.47400000
H     12.90600000    -10.59600000     -2.03300000
O     16.90300000     -4.29700000      0.64200000
H     17.12900000     -3.38900000      0.84600000
H     17.55800000     -4.56800000     -0.00100000
O    -13.39700000     -3.25400000      5.90100000
H    -13.04600000     -3.97600000      5.37900000
H    -12.98100000     -2.47200000      5.53800000
O      7.06600000      4.28500000      9.60400000
H      7.08200000      5.16600000      9.97700000
H      7.25600000      4.41500000      8.67500000
O     -3.84600000      3.16000000     15.84000000
H     -4.68400000      3.16300000     16.30200000
H     -3.97900000      2.55800000     15.10800000
O      0.52900000    -14.62800000     -5.91000000
H      0.27600000    -13.71600000     -5.76800000
H      1.48100000    -14.63200000     -5.80700000
O      5.12500000    -10.18000000      7.25200000
H      4.82600000    -10.69400000      8.00200000
H      4.74300000    -10.62000000      6.49300000
O      6.45900000     -5.25100000      8.84200000
H      5.84100000     -5.91100000      9.15400000
H      7.23900000     -5.75000000      8.59800000
O     -3.36000000     16.34200000      5.36900000
H     -3.28000000     15.85700000      6.19000000
H     -2.71100000     15.94200000      4.79000000
O      4.10200000     -7.34700000    -14.15500000
H      4.23700000     -6.55600000    -13.63300000
H      3.34500000     -7.77300000    -13.75300000
O      9.19100000     -6.84600000     -5.45700000
H     10.12600000     -6.82900000     -5.66000000
H      8.89800000     -5.94600000     -5.60300000
O     -0.33600000     -4.38800000      3.94400000
H      0.16800000     -3.60600000      4.16800000
H     -1.11100000     -4.05200000      3.49300000
O      4.21300000    -15.09500000     -0.06900000
H      4.98200000    -15.56600000      0.25100000
H      3.53500000    -15.27200000      0.58300000
O    -11.11600000      1.45600000     13.99500000
H    -12.00600000      1.25500000     14.28600000
H    -10.56000000      1.19200000     14.72800000
O      0.65500000    -15.19700000     -8.54100000
H      0.53900000    -14.91200000     -7.63400000
H      0.01300000    -14.68700000     -9.03500000
O     -2.94900000      6.68900000     -8.15000000
H     -3.88900000      6.53500000     -8.06100000
H     -2.54600000      5.85100000     -7.92300000
O    -16.13700000     -4.27600000      0.24800000
H    -15.74000000     -4.43200000     -0.60900000
H    -17.01400000     -4.65500000      0.17700000
O      4.47000000    -16.34500000     -3.66800000
H      4.60000000    -15.45400000     -3.34500000
H      3.63500000    -16.61900000     -3.28700000
O    -14.25200000      7.47500000      4.96600000
H    -13.41700000      7.25000000      4.55700000
H    -14.39300000      8.39300000      4.73200000
O     -1.44500000    -11.92500000      2.99700000
H     -0.49800000    -11.84200000      3.11200000
H     -1.54500000    -12.52900000      2.26200000
O      5.80700000      2.89000000      1.68500000
H      6.53700000      3.28700000      1.21100000
H      5.81100000      3.32500000      2.53800000
O    -13.17400000     -9.59300000      0.88500000
H    -13.16900000     -9.98000000      0.01000000
H    -14.08900000     -9.64000000      1.16200000
O    -15.55800000     -0.89500000     -4.22000000
H    -16.27000000     -1.53400000     -4.24900000
H    -15.05900000     -1.05600000     -5.02100000
O     -0.18400000      8.19300000    -10.27300000
H     -0.26700000      7.29700000     -9.94500000
H     -0.07300000      8.72700000     -9.48600000
O    -17.88900000      2.74000000     -2.05400000
H    -17.35000000      2.34800000     -2.74000000
H    -17.25900000      3.09500000     -1.42700000
O    -13.70700000      5.08200000     10.72700000
H    -12.75200000      5.05000000     10.77200000
H    -13.99900000      4.47800000     11.41000000
O      5.82300000      7.25000000     -0.91000000
H      6.28200000      6.51600000     -1.31900000
H      4.91500000      6.95600000     -0.84100000
O     12.90500000     -4.26500000     -1.54700000
H     13.26900000     -4.45200000     -2.41200000
H     13.67200000     -4.15600000     -0.98400000
O      8.09300000      2.44900000     -6.57600000
H      7.93100000      2.54800000     -5.63800000
H      8.53100000      3.26100000     -6.83100000
O    -16.60100000      6.28800000      3.93400000
H    -16.94400000      7.07000000      3.50200000
H    -15.81700000      6.59100000      4.39200000
O     12.36600000     -5.17300000      1.65400000
H     12.55800000     -5.32200000      0.72800000
H     12.68300000     -5.96200000      2.09400000
O      2.12000000      4.18400000     -9.45800000
H      1.94200000      3.37500000     -9.93900000
H      2.93000000      4.00400000     -8.98000000
O     11.91700000      1.94200000      7.54800000
H     11.17600000      1.61900000      7.03500000
H     12.58200000      1.25900000      7.46500000
O      9.36800000      0.98300000      1.26200000
H      9.71400000      0.09100000      1.27700000
H      9.33600000      1.24300000      2.18200000
