# Supplementary material for: Integrated Multiscale Multilevel Approach to Open Shell Molecular Systems
Source: J Chem Theory Comput. 2023 Feb 13;19(5):1446–56. doi: 10.1021/acs.jctc.2c00805 (PMC10018740; doi:10.1021/acs.jctc.2c00805)
Supplement: Supplementary file 2 — ct2c00805_si_002.zip [file ct2c00805_si_002.zip › structures/PROXYL/frame118.xyz]

2600

C     -0.50900000      1.78300000      0.46500000
H     -1.58800000      1.80600000      0.62000000
H     -0.14200000      2.80400000      0.35500000
C     -0.11900000      0.99600000     -0.75800000
C     -1.07500000      1.17100000     -1.95000000
H     -1.05500000      0.42500000     -2.74400000
H     -1.00300000      2.15900000     -2.40500000
H     -2.09900000      1.09600000     -1.58200000
C      1.28200000      1.28400000     -1.37200000
H      2.00800000      1.51700000     -0.59300000
H      1.68600000      0.47100000     -1.97500000
H      1.21900000      2.18300000     -1.98600000
N     -0.12900000     -0.32100000     -0.08400000
O      0.18600000     -1.30300000     -0.78800000
C     -0.14500000     -0.43100000      1.33300000
C     -1.39300000     -1.14900000      1.74800000
H     -2.25500000     -0.69100000      1.26300000
H     -1.43800000     -2.19900000      1.45800000
H     -1.62900000     -1.05600000      2.80800000
C      1.10200000     -1.28000000      1.83500000
H      0.99700000     -1.36000000      2.91700000
H      2.06800000     -0.83400000      1.60000000
H      1.00900000     -2.30800000      1.48600000
C      0.08700000      1.06000000      1.74100000
H     -0.51300000      1.21800000      2.63700000
H      1.15500000      1.27400000      1.76100000
O    -12.09800000     11.59000000     -6.54200000
H    -11.74300000     11.47500000     -5.66100000
H    -12.37500000     10.71200000     -6.80500000
O      6.93600000     -7.15200000      3.18900000
H      6.10800000     -7.62100000      3.08200000
H      6.67800000     -6.23800000      3.31700000
O      5.86100000     -8.13700000     10.96900000
H      5.22100000     -8.83500000     10.83300000
H      5.34900000     -7.32900000     10.92200000
O      4.28200000      6.46600000     12.06600000
H      3.76800000      6.61800000     11.27300000
H      3.75000000      5.86200000     12.58400000
O     -0.71500000     -6.56200000     10.48300000
H     -0.95800000     -6.33000000     11.37900000
H     -1.23000000     -5.97200000      9.93400000
O     16.71300000     -1.11000000     -6.27300000
H     16.01600000     -0.79300000     -5.69900000
H     17.30200000     -1.59000000     -5.69100000
O      2.87300000      4.61100000     13.39300000
H      3.63800000      4.05200000     13.53000000
H      2.13200000      4.00500000     13.38700000
O      0.81500000      4.47000000      3.16500000
H      1.21600000      4.23300000      2.32900000
H      0.02400000      3.93300000      3.21300000
O     -0.64400000     -8.45600000     -9.20500000
H     -0.62300000     -9.11700000     -8.51300000
H      0.27700000     -8.25800000     -9.37600000
O      6.62000000     -6.04400000    -15.67500000
H      6.43600000     -5.72000000    -16.55700000
H      6.27100000     -5.36800000    -15.09400000
O     13.37800000     -7.73500000      4.00500000
H     12.46300000     -7.95900000      4.17200000
H     13.35000000     -6.83300000      3.68600000
O     -0.36600000     -0.67200000     15.12600000
H     -0.33400000     -1.41500000     15.72900000
H      0.45200000     -0.20000000     15.28300000
O     -6.25600000     -5.08500000      8.83600000
H     -5.90200000     -5.90900000      8.50000000
H     -6.28200000     -5.20500000      9.78500000
O      4.29100000    -10.05500000     14.45900000
H      3.44400000     -9.85600000     14.06000000
H      4.08900000    -10.69100000     15.14600000
O     -3.72900000      3.04100000      8.34300000
H     -4.40800000      3.49100000      8.84500000
H     -3.90900000      2.11000000      8.47600000
O    -11.06100000     -8.00900000      9.89300000
H    -11.46300000     -7.96100000      9.02500000
H    -11.74900000     -7.71700000     10.49200000
O      6.94200000      8.58000000      4.99400000
H      7.71100000      8.93100000      5.44200000
H      6.93800000      7.64900000      5.21800000
O     -8.75800000     -8.25500000     11.56000000
H     -9.40500000     -8.21600000     10.85600000
H     -8.56600000     -9.18800000     11.65700000
O      1.67800000     -8.93400000     -1.24300000
H      2.27400000     -8.18700000     -1.18400000
H      1.64300000     -9.14000000     -2.17700000
O     -1.97200000     -6.29900000      1.09600000
H     -2.21000000     -5.46300000      1.49700000
H     -1.30200000     -6.07300000      0.45200000
O      2.57200000      8.17500000     -3.24600000
H      2.28600000      8.55700000     -2.41600000
H      1.97800000      7.43800000     -3.38800000
O     -2.53200000    -14.49300000     -2.13000000
H     -2.52000000    -15.31300000     -1.63700000
H     -3.31200000    -14.55600000     -2.68200000
O      2.73600000     -6.06400000     -1.35300000
H      2.88500000     -5.59700000     -2.17500000
H      3.07800000     -5.47700000     -0.67800000
O    -11.81800000    -10.80100000      5.54700000
H    -12.18200000    -11.63700000      5.83800000
H    -12.49800000    -10.42700000      4.98600000
O      6.50500000     10.49200000     12.60400000
H      7.34000000     10.08100000     12.37900000
H      6.67500000     10.94100000     13.43300000
O      6.33100000     -5.69400000      0.48600000
H      7.06100000     -6.00700000      1.02000000
H      6.04400000     -6.46600000     -0.00200000
O      4.20500000      3.50400000      5.80400000
H      3.80100000      3.75300000      4.97300000
H      4.99400000      3.02400000      5.55300000
O     -2.73500000    -10.76700000      1.27000000
H     -2.13800000    -10.37300000      0.63500000
H     -2.80500000    -11.68200000      0.99900000
O      7.36600000     12.72700000     10.00000000
H      7.62400000     11.90400000      9.58400000
H      6.43300000     12.81200000      9.80400000
O      9.82300000      4.17900000     11.36700000
H      9.79400000      4.26700000     12.32000000
H      8.97600000      4.51000000     11.07000000
O      6.12100000     -5.42700000     -4.28700000
H      5.39100000     -5.59800000     -3.69200000
H      6.72900000     -4.89500000     -3.77400000
O      9.34100000      9.97800000      5.84000000
H     10.23300000     10.30800000      5.73700000
H      8.78600000     10.67600000      5.49200000
O     -1.86100000     -6.48900000    -17.22500000
H     -1.34700000     -6.05000000    -16.54700000
H     -1.55800000     -6.09900000    -18.04500000
O     -1.50500000     12.60000000      6.41900000
H     -0.77800000     13.02800000      5.96600000
H     -2.05000000     12.24700000      5.71700000
O    -11.43300000     -5.03100000     -5.00600000
H    -11.79500000     -5.62500000     -5.66300000
H    -10.64000000     -5.47000000     -4.69700000
O     -0.11200000      2.37000000     17.58000000
H     -0.24200000      2.40700000     16.63300000
H     -0.75800000      1.73400000     17.88600000
O     -8.23700000     -6.08300000     -8.86200000
H     -8.06000000     -6.96700000     -9.18300000
H     -9.17600000     -5.96000000     -9.00300000
O    -13.04900000    -11.03100000     -3.94200000
H    -13.66300000    -11.38600000     -3.30000000
H    -12.18500000    -11.18700000     -3.56000000
O      8.22500000     -6.28400000     13.71900000
H      9.05800000     -6.59500000     13.36400000
H      7.94300000     -5.60400000     13.10800000
O      1.08000000    -16.23900000     -7.84500000
H      0.26600000    -15.94900000     -8.25600000
H      1.38500000    -15.47700000     -7.35300000
O     -9.16300000     -2.41500000    -13.88700000
H     -9.44500000     -3.10800000    -13.29000000
H     -9.86400000     -1.76500000    -13.84800000
O      4.17500000      5.98300000     -3.59600000
H      4.71400000      5.80700000     -4.36600000
H      4.16900000      6.93800000     -3.52100000
O     12.49700000      5.47500000      6.79200000
H     12.56100000      6.34400000      6.39700000
H     11.68400000      5.49900000      7.29600000
O    -10.00600000    -14.56100000      1.80000000
H     -9.73200000    -15.40000000      2.17000000
H     -9.59900000    -13.90500000      2.36600000
O      5.34300000      0.97100000    -14.57400000
H      5.81100000      1.11200000    -13.75000000
H      5.93300000      0.42600000    -15.09400000
O     -6.13000000     -0.13800000     -7.80800000
H     -6.17500000      0.05200000     -8.74500000
H     -5.21700000     -0.38400000     -7.65700000
O    -10.09900000     11.41800000      9.52500000
H    -10.75400000     10.82600000      9.15400000
H     -9.88400000     12.01600000      8.80900000
O     -4.03900000     13.18800000     -1.52100000
H     -3.47900000     13.74300000     -0.97900000
H     -3.70800000     13.30900000     -2.41100000
O     12.78000000     -4.26500000     -9.72600000
H     13.13600000     -4.17700000     -8.84200000
H     13.30100000     -3.66000000    -10.25500000
O     13.02700000     -3.78200000      8.16000000
H     12.58300000     -2.94600000      8.02100000
H     13.67600000     -3.82800000      7.45800000
O      7.24500000    -11.09400000     -6.43200000
H      7.34700000    -11.64900000     -5.65900000
H      6.91400000    -10.26400000     -6.09000000
O     -6.56200000      3.16800000     -8.52700000
H     -6.80300000      3.36500000     -7.62200000
H     -7.39700000      3.04300000     -8.97600000
O     -7.31100000      0.50400000     -4.90100000
H     -7.95900000     -0.18400000     -4.75700000
H     -6.81200000      0.20800000     -5.66200000
O      7.69600000     16.31500000     -1.78900000
H      8.26200000     16.19200000     -1.02700000
H      7.18000000     15.51000000     -1.83700000
O     -7.88100000     -1.81700000    -11.44800000
H     -7.65200000     -2.45500000    -12.12300000
H     -8.69200000     -2.15300000    -11.06600000
O     -2.69800000      5.44400000     -0.23600000
H     -3.54000000      5.21300000     -0.62900000
H     -2.06100000      5.31100000     -0.93900000
O      7.11900000     -2.26100000      1.89900000
H      6.54800000     -1.49300000      1.89700000
H      7.89200000     -1.98300000      2.39000000
O      2.40500000      9.14000000      5.21200000
H      2.04100000      8.80900000      6.03300000
H      1.65600000      9.52100000      4.75300000
O      0.37900000     10.21000000     15.12500000
H     -0.02300000     10.28400000     15.99100000
H      0.82300000      9.36200000     15.13900000
O     -5.16600000     16.73000000      3.52100000
H     -4.82800000     16.03900000      4.09100000
H     -5.37600000     17.45000000      4.11600000
O     -4.91100000      8.06700000     -1.26600000
H     -4.69900000      8.99900000     -1.31300000
H     -4.32600000      7.65700000     -1.90400000
O    -10.17400000      0.46000000      9.88400000
H     -9.54100000     -0.15800000     10.25000000
H     -9.67600000      0.96000000      9.23900000
O    -15.25900000      0.55500000      6.96200000
H    -15.35500000      0.88900000      7.85400000
H    -16.11100000      0.71600000      6.55400000
O      4.29400000    -14.51500000     -5.72400000
H      4.70000000    -15.25000000     -6.18400000
H      5.03000000    -13.97100000     -5.44400000
O     10.02600000     -9.77900000    -11.27100000
H     10.59800000    -10.46400000    -11.61800000
H      9.43700000    -10.24000000    -10.67300000
O      0.34400000     17.03500000      1.49200000
H      0.42900000     16.47600000      0.72000000
H     -0.45400000     17.54100000      1.33500000
O      8.02200000    -11.61300000      5.98200000
H      8.35000000    -10.85800000      6.47100000
H      7.17700000    -11.81100000      6.38600000
O     15.61200000     -8.96200000     -2.86000000
H     14.74100000     -8.94400000     -3.25700000
H     15.91900000     -9.85800000     -2.99800000
O    -14.29800000      9.46800000     -0.06500000
H    -14.82000000      9.95100000      0.57600000
H    -14.33000000     10.00800000     -0.85500000
O     -0.52500000    -12.34500000    -10.23000000
H     -0.45400000    -11.41400000    -10.01900000
H      0.28100000    -12.54500000    -10.70400000
O      4.44200000      0.25500000     -1.71200000
H      4.33000000      1.18800000     -1.89200000
H      5.39000000      0.12300000     -1.71300000
O      5.76700000     13.19200000      4.63600000
H      5.12800000     12.49000000      4.75300000
H      6.25300000     12.94600000      3.84900000
O     12.38900000      5.64600000     -4.28000000
H     12.13100000      6.34800000     -4.87800000
H     13.02100000      5.12700000     -4.77700000
O     -1.04400000      4.68500000     -2.39700000
H     -0.23300000      4.30800000     -2.05700000
H     -1.35600000      4.04600000     -3.03800000
O     12.75600000     -5.52700000     -1.64900000
H     12.58500000     -6.42700000     -1.36900000
H     13.39000000     -5.19500000     -1.01400000
O      0.38100000     12.83600000     -4.17900000
H      1.07300000     12.18900000     -4.32300000
H      0.37900000     13.36500000     -4.97700000
O     -2.03600000     -4.86700000      8.90000000
H     -2.17300000     -4.94000000      7.95600000
H     -2.80600000     -4.39500000      9.21800000
O     13.39400000     -8.53800000     -5.20500000
H     14.12600000     -8.59400000     -5.81900000
H     12.66600000     -8.20600000     -5.73000000
O     -6.27700000     -7.24800000     -6.45900000
H     -5.37400000     -6.94100000     -6.38100000
H     -6.41900000     -7.33600000     -7.40100000
O    -12.84600000     -1.67400000      0.22500000
H    -12.39300000     -2.47500000      0.48800000
H    -12.19600000     -1.18400000     -0.27800000
O      9.79900000     -1.79600000      3.05000000
H     10.00900000     -0.88400000      2.84600000
H     10.11300000     -1.91900000      3.94600000
O      1.14900000     13.00400000     -0.09700000
H      1.77000000     12.31900000     -0.34600000
H      1.69300000     13.77800000      0.05000000
O      3.03100000     -2.21300000      6.74500000
H      2.62700000     -3.02800000      6.44600000
H      3.61100000     -2.48000000      7.45700000
O      7.60100000      2.13200000     15.31100000
H      7.50900000      1.18100000     15.36600000
H      7.63000000      2.42300000     16.22200000
O    -13.09400000      6.51100000     11.56700000
H    -12.96400000      5.85000000     10.88700000
H    -12.66200000      7.29400000     11.22400000
O     -4.77000000     11.96200000     -4.76600000
H     -5.12500000     12.68000000     -5.29000000
H     -3.85500000     11.89600000     -5.03800000
O      3.94300000     11.09100000      4.07400000
H      3.37900000     10.33000000      4.21500000
H      3.33800000     11.83000000      4.01400000
O    -12.86400000     -5.81000000      2.14800000
H    -13.30300000     -5.41700000      1.39400000
H    -12.71000000     -6.71800000      1.88800000
O    -11.28900000      8.45000000     10.76700000
H    -10.68100000      7.71100000     10.79500000
H    -11.27100000      8.74000000      9.85500000
O      2.32300000    -11.66800000      5.38000000
H      1.57000000    -12.08100000      5.80200000
H      1.95200000    -10.93000000      4.89700000
O     -0.95400000     15.05700000    -10.49100000
H     -0.38100000     15.44000000    -11.15500000
H     -0.92900000     14.11700000    -10.66600000
O     -9.85000000     13.99100000     -2.59000000
H     -9.16600000     13.51100000     -3.05600000
H     -9.49500000     14.87500000     -2.48800000
O     -3.10300000    -13.78700000     -6.55700000
H     -3.09000000    -13.50300000     -7.47100000
H     -3.79000000    -13.25900000     -6.15100000
O    -13.88600000      2.63400000     11.03000000
H    -14.44700000      2.32800000     11.74200000
H    -13.00400000      2.63100000     11.40200000
O     -5.58000000      6.90300000    -13.03500000
H     -4.84100000      7.16800000    -12.48700000
H     -6.21400000      7.61400000    -12.94200000
O    -16.12700000     -6.89400000      1.28800000
H    -16.34700000     -6.77100000      0.36400000
H    -15.52300000     -7.63600000      1.29200000
O     -9.91300000     -8.85300000      4.43000000
H    -10.50700000     -9.42100000      4.92000000
H    -10.17900000     -8.95900000      3.51700000
O     -0.87600000     -9.25800000     -0.16500000
H      0.04200000     -9.16900000     -0.42200000
H     -1.08400000     -8.42900000      0.26700000
O    -12.01200000      2.74700000      1.81800000
H    -12.74800000      2.16800000      2.01700000
H    -12.42000000      3.55000000      1.49500000
O      1.55000000     16.24900000     -3.50700000
H      2.49900000     16.28600000     -3.38600000
H      1.39400000     15.40000000     -3.92100000
O      0.69000000     -2.72700000     16.45200000
H      1.14100000     -3.36000000     15.89300000
H      1.29300000     -2.57700000     17.18000000
O      5.89600000      5.47600000    -14.46100000
H      6.58900000      4.83300000    -14.31200000
H      5.28400000      5.03600000    -15.05100000
O     -9.54600000      9.82500000      5.01300000
H     -8.91900000      9.39700000      5.59500000
H    -10.28200000      9.21400000      4.96200000
O    -12.93800000      5.52500000     -5.46000000
H    -12.96700000      4.56900000     -5.42200000
H    -13.10500000      5.80600000     -4.56100000
O     14.68300000      9.59800000     -0.59200000
H     14.60600000     10.22300000     -1.31300000
H     14.42400000      8.75900000     -0.97300000
O     -3.07600000     14.20500000      8.46300000
H     -2.52800000     13.53900000      8.04800000
H     -3.07200000     13.97400000      9.39200000
O     -0.57300000    -10.41400000     -7.26900000
H     -1.20300000     -9.81500000     -6.86900000
H     -0.64200000    -11.21500000     -6.75000000
O      4.14000000      4.54200000    -16.50100000
H      3.56200000      5.24700000    -16.79500000
H      4.58400000      4.24800000    -17.29600000
O     -4.01700000      2.63400000     -4.80700000
H     -4.09600000      1.69900000     -4.62100000
H     -4.36300000      3.06400000     -4.02500000
O    -15.45200000     -1.80700000      3.13600000
H    -15.57000000     -2.46800000      2.45400000
H    -15.98300000     -2.12000000      3.86800000
O      8.61700000    -14.41100000      5.27100000
H      8.55500000    -13.47000000      5.43600000
H      8.70200000    -14.80200000      6.14000000
O      3.56300000      7.70000000      2.74900000
H      3.53700000      8.20300000      3.56300000
H      3.70600000      8.35500000      2.06700000
O      1.60100000    -13.13100000    -12.17800000
H      1.80900000    -12.41500000    -12.77800000
H      2.43200000    -13.58900000    -12.05400000
O    -12.83300000      4.81600000      9.16100000
H    -13.45500000      5.22800000      8.56200000
H    -13.27500000      4.02000000      9.45600000
O     -3.65100000     -0.73500000     17.19000000
H     -3.10200000     -1.50000000     17.01700000
H     -3.20700000     -0.27700000     17.90300000
O    -11.69800000     -5.36900000    -13.76900000
H    -12.21400000     -4.56300000    -13.73700000
H    -10.85600000     -5.13000000    -13.38300000
O     14.72600000     -6.97300000     -7.98500000
H     15.28800000     -6.26300000     -7.67400000
H     13.84200000     -6.70900000     -7.72700000
O     -6.38300000     10.79000000     -2.88500000
H     -6.45200000      9.93200000     -3.30400000
H     -5.57300000     11.16200000     -3.23400000
O     -8.48800000      7.34500000     -9.59100000
H     -8.84100000      7.29300000     -8.70300000
H     -7.62300000      7.74000000     -9.48200000
O      5.88800000     -7.44400000      7.95900000
H      5.25000000     -8.11400000      7.71300000
H      6.04300000     -7.59300000      8.89200000
O     15.33500000     -5.75500000      1.31400000
H     15.00900000     -6.64700000      1.19400000
H     15.23400000     -5.34600000      0.45400000
O     -6.17600000     10.39000000     -6.55100000
H     -5.95200000     10.76000000     -7.40400000
H     -5.80300000     11.00300000     -5.91800000
O      7.36000000     -0.62100000     15.30200000
H      7.89000000     -1.41700000     15.27100000
H      6.47200000     -0.91500000     15.10000000
O     -8.78400000     -4.41600000     12.49100000
H     -8.74500000     -3.47900000     12.68300000
H     -8.91500000     -4.83000000     13.34300000
O      5.43400000     -7.71500000     -1.43700000
H      6.31000000     -8.08900000     -1.53300000
H      4.89900000     -8.19100000     -2.07200000
O     -5.67500000     -0.58500000    -10.64700000
H     -6.51300000     -0.83800000    -11.03500000
H     -5.18700000     -1.40500000    -10.57400000
O      8.31400000      8.60000000     -9.34000000
H      9.20000000      8.74700000     -9.67100000
H      7.75300000      9.11700000     -9.91900000
O     -2.77900000     -9.39900000     -2.20100000
H     -2.78000000    -10.23900000     -2.66000000
H     -2.06800000     -9.47500000     -1.56400000
O      3.54500000     -3.19100000      3.61100000
H      3.83100000     -2.28300000      3.70500000
H      3.05600000     -3.37300000      4.41300000
O      4.16800000      6.99700000      9.31800000
H      3.41100000      7.07500000      8.73700000
H      4.55100000      7.87500000      9.33100000
O     -0.50500000     -2.85400000     11.86300000
H     -0.12200000     -2.90800000     10.98700000
H      0.21800000     -2.57400000     12.42300000
O      6.56300000     -0.05700000     -4.79300000
H      5.99400000      0.66600000     -4.52900000
H      6.94600000     -0.37100000     -3.97300000
O     13.86000000     -3.75600000     -7.22800000
H     14.38500000     -3.94400000     -6.45100000
H     13.01000000     -3.48400000     -6.88300000
O     -3.71200000     -7.92000000      2.53100000
H     -3.15600000     -7.48400000      1.88500000
H     -3.56300000     -8.85400000      2.38300000
O     -1.41100000    -14.44400000      9.91700000
H     -0.96100000    -13.64900000     10.20300000
H     -1.49300000    -14.97200000     10.71100000
O     -9.23600000      0.47500000    -10.01900000
H     -9.40000000      0.88300000     -9.16800000
H     -8.77200000     -0.33600000     -9.81000000
O      1.95500000     -6.60900000     10.20700000
H      1.00000000     -6.67200000     10.21100000
H      2.24600000     -7.36100000     10.72200000
O     -4.94600000    -12.57900000    -11.49300000
H     -4.86200000    -13.09600000    -10.69100000
H     -4.18500000    -12.82600000    -12.01800000
O     -7.79200000      7.57600000      8.64700000
H     -8.43100000      8.20600000      8.98000000
H     -7.43400000      7.16100000      9.43100000
O     -5.18700000      2.17400000    -11.77300000
H     -6.10400000      2.42100000    -11.64900000
H     -5.09400000      1.35000000    -11.29600000
O     -6.56900000     -6.04300000     11.51300000
H     -6.66600000     -6.95500000     11.24100000
H     -7.42200000     -5.81100000     11.88000000
O     -7.64000000     -8.90800000     -9.71500000
H     -8.07800000     -9.58300000     -9.19700000
H     -6.70800000     -9.03400000     -9.53300000
O    -14.04300000      6.87400000      0.61100000
H    -14.78300000      7.01400000      1.20100000
H    -14.07300000      7.61700000      0.00800000
O     -7.16300000    -15.73400000     -3.11000000
H     -6.90100000    -16.15300000     -3.92900000
H     -7.25800000    -16.45700000     -2.49000000
O     -4.94000000     15.50100000      7.06400000
H     -4.24100000     15.09600000      7.57800000
H     -5.63500000     14.84300000      7.04400000
O      4.51800000    -13.07700000      4.03000000
H      4.04800000    -12.49200000      4.62500000
H      4.42200000    -13.94500000      4.42300000
O      4.18100000     -7.29100000      2.38800000
H      3.58700000     -6.63800000      2.01600000
H      3.83700000     -8.12900000      2.08000000
O      1.53300000      7.50800000     15.59300000
H      2.31300000      6.96000000     15.67400000
H      1.01500000      7.08700000     14.90800000
O    -14.33100000     11.29300000     -2.17100000
H    -14.07300000     11.84600000     -1.43300000
H    -13.59000000     11.33900000     -2.77500000
O     -8.93700000      3.05400000    -13.38600000
H     -8.59200000      2.25800000    -13.78900000
H     -8.38000000      3.75500000    -13.72400000
O    -14.51700000      8.31000000     -4.46000000
H    -13.76800000      7.83200000     -4.10300000
H    -14.24600000      8.55400000     -5.34500000
O      6.23200000      5.70700000      8.30400000
H      5.44400000      6.10200000      8.67800000
H      6.88400000      6.40700000      8.32600000
O     10.22400000     -0.82700000     -3.78900000
H     10.47500000     -1.75100000     -3.78900000
H     10.39900000     -0.53100000     -2.89600000
O     -3.46900000      8.51100000     -9.06800000
H     -3.85200000      9.27900000     -9.49300000
H     -4.16400000      7.85400000     -9.09000000
O     11.24800000      5.51300000     -1.70200000
H     11.67500000      5.74000000     -2.52800000
H     10.83100000      4.66800000     -1.87300000
O     -5.74500000      6.27900000     -6.85700000
H     -6.59900000      6.62600000     -6.60100000
H     -5.83100000      6.09600000     -7.79200000
O      5.03700000     -0.24700000    -11.00300000
H      5.82900000      0.23700000    -11.23400000
H      5.18800000     -1.12900000    -11.34100000
O    -12.68300000     -0.51800000      9.50600000
H    -11.76700000     -0.24300000      9.53300000
H    -12.97600000     -0.46700000     10.41600000
O     12.88900000     -4.93000000      4.47200000
H     12.03200000     -4.71200000      4.83800000
H     13.30500000     -4.08300000      4.31500000
O     -1.79900000     11.81900000      1.43300000
H     -2.08500000     12.51400000      0.84000000
H     -0.86600000     11.71500000      1.24700000
O     -3.19100000      6.89100000     -4.21600000
H     -2.89700000      6.36300000     -4.95800000
H     -2.73300000      7.72500000     -4.31800000
O    -11.13800000     10.20000000     -0.98600000
H    -10.26100000      9.82200000     -0.93200000
H    -11.62000000      9.60800000     -1.56300000
O     -9.47400000      6.35400000     10.93900000
H     -9.74900000      5.61800000     10.39200000
H     -8.51800000      6.30500000     10.94400000
O      8.34300000     -1.97200000     -0.52800000
H      7.76500000     -1.97600000      0.23400000
H      9.22500000     -2.02400000     -0.16000000
O     -9.52900000     10.03500000     -4.25300000
H     -9.06000000     10.66700000     -3.70700000
H     -9.19900000     10.19200000     -5.13700000
O      1.77700000      6.26400000      5.13700000
H      1.15800000      5.72700000      4.64400000
H      2.27300000      6.73500000      4.46700000
O    -16.34400000      5.55900000     -2.52000000
H    -15.54500000      5.08000000     -2.73900000
H    -17.05200000      5.01200000     -2.85900000
O     -5.09600000     11.14000000      4.58100000
H     -5.42800000     10.37600000      5.05300000
H     -5.86600000     11.50700000      4.14700000
O      4.27500000     -1.35400000     12.23100000
H      4.66300000     -0.54100000     12.55600000
H      4.68000000     -1.48600000     11.37300000
O     -5.06100000      0.96600000      9.64400000
H     -5.81000000      0.39000000      9.79700000
H     -4.84100000      1.30800000     10.51000000
O     -2.97400000    -13.24500000      0.34100000
H     -2.10800000    -13.60700000      0.53100000
H     -3.25900000    -13.70700000     -0.44700000
O      3.24400000      4.20100000      8.47900000
H      3.68800000      4.01400000      7.65200000
H      3.83900000      3.86900000      9.15100000
O     -9.34800000      4.45500000      6.47000000
H     -8.43900000      4.59900000      6.20500000
H     -9.79800000      4.21600000      5.66000000
O     -0.68600000     -1.10900000    -16.02600000
H      0.21600000     -0.93100000    -16.29200000
H     -1.03100000     -0.25600000    -15.76300000
O     -8.57700000    -12.85500000      3.31200000
H     -8.17700000    -12.30400000      3.98400000
H     -8.01500000    -12.74500000      2.54500000
O     -7.36300000     15.69700000     -4.43300000
H     -7.79500000     16.32500000     -3.85400000
H     -7.12600000     14.96700000     -3.86100000
O     10.18400000    -12.85400000      1.66800000
H      9.97400000    -12.28700000      2.41000000
H      9.46600000    -13.48600000      1.63800000
O     -5.03000000     -9.37100000     -0.18300000
H     -5.44900000     -9.44500000      0.67400000
H     -4.22300000     -9.87800000     -0.10000000
O     -4.25500000      1.69500000     12.15800000
H     -3.35300000      1.94600000     12.35800000
H     -4.48000000      1.05300000     12.83200000
O      2.52900000      0.10600000    -14.50400000
H      2.23800000     -0.06500000    -13.60900000
H      3.38600000      0.51900000    -14.40300000
O      5.34300000     -1.18500000      9.21400000
H      5.13400000     -0.33300000      8.83100000
H      6.29400000     -1.25700000      9.13200000
O    -17.90100000      2.62100000      1.63100000
H    -17.34600000      3.33900000      1.32900000
H    -17.39200000      1.83100000      1.44900000
O     -9.18700000    -13.39500000     -3.09900000
H     -8.56000000    -14.10700000     -2.96600000
H     -8.71000000    -12.75200000     -3.62300000
O     -3.15100000     -6.86500000     -3.12000000
H     -2.20800000     -6.78900000     -3.26100000
H     -3.28500000     -7.78200000     -2.88200000
O     -7.33800000     -6.69200000     15.25800000
H     -6.53900000     -6.21000000     15.04500000
H     -7.09000000     -7.25300000     15.99300000
O     14.31700000     -0.91200000     -4.55100000
H     14.76400000     -0.89700000     -3.70500000
H     13.87300000     -1.75900000     -4.57200000
O      1.39100000     -6.56600000      1.09200000
H      0.71500000     -6.11400000      0.58700000
H      1.92100000     -7.01500000      0.43400000
O      9.77200000    -10.10000000      7.79400000
H     10.61600000     -9.83200000      8.15700000
H      9.41000000    -10.69900000      8.44800000
O      6.35700000      5.98800000      5.27600000
H      5.76800000      5.85400000      6.01900000
H      7.12800000      5.46000000      5.48300000
O      1.76100000     -3.16100000    -11.94400000
H      1.79000000     -3.56100000    -12.81300000
H      2.60400000     -3.38500000    -11.54900000
O     -2.34300000      7.19700000      1.89900000
H     -2.71900000      6.76800000      2.66700000
H     -2.58400000      6.63100000      1.16600000
O     -6.41200000    -15.02300000      4.31500000
H     -6.01900000    -14.15300000      4.24200000
H     -6.12500000    -15.34400000      5.17100000
O     -8.27400000     -9.84400000      8.63800000
H     -8.91700000    -10.54100000      8.51100000
H     -8.46200000     -9.21500000      7.94200000
O      9.94500000     -2.67100000    -13.07300000
H      9.99000000     -3.28900000    -12.34300000
H     10.46500000     -3.07900000    -13.76500000
O     -0.43200000      4.12800000    -13.97000000
H     -0.37700000      4.40500000    -13.05500000
H      0.40700000      4.38800000    -14.34900000
O      4.84600000      9.53200000      9.94900000
H      4.40400000     10.23000000      9.46500000
H      5.18900000      9.96300000     10.73200000
O      3.83100000     -5.08400000     13.64300000
H      4.53000000     -4.66900000     14.14800000
H      3.17800000     -5.33300000     14.29700000
O      6.75100000      7.12700000     11.73300000
H      6.56600000      7.69000000     10.98200000
H      5.88800000      6.85900000     12.05000000
O     -3.08100000     12.64100000     -8.25700000
H     -2.58000000     12.55200000     -7.44600000
H     -2.45700000     12.42300000     -8.94900000
O     -6.19000000     12.46300000      9.64300000
H     -6.83000000     11.77800000      9.44800000
H     -6.46000000     13.20400000      9.10000000
O     -6.08500000     -2.66200000      9.88800000
H     -6.38100000     -3.39300000      9.34500000
H     -5.16700000     -2.86000000     10.07500000
O     -9.06600000      1.13800000     -7.47900000
H     -9.58300000      0.53300000     -6.94600000
H     -8.18100000      1.07800000     -7.11800000
O      9.46600000     -6.37400000     -1.71000000
H     10.25400000     -6.04400000     -1.27800000
H      8.97400000     -5.58600000     -1.94200000
O      5.13400000      2.82500000      2.06400000
H      5.11400000      3.48400000      2.75800000
H      6.06500000      2.65100000      1.92600000
O      7.05200000     -4.51600000    -11.37100000
H      7.03000000     -5.39200000    -11.75500000
H      7.90700000     -4.46200000    -10.94600000
O      5.06100000      3.39200000    -10.09300000
H      5.40100000      4.20900000     -9.72800000
H      4.11700000      3.53400000    -10.16200000
O     -7.67000000     -0.64300000     10.88600000
H     -7.15800000     -1.36300000     10.51700000
H     -7.48900000     -0.67700000     11.82500000
O      0.50600000     -5.94900000      3.59000000
H      0.80100000     -6.21300000      2.71800000
H     -0.17900000     -5.30100000      3.42400000
O      8.55600000      1.12400000     -9.68600000
H      9.32300000      1.61600000     -9.39300000
H      7.92900000      1.20800000     -8.96700000
O     12.01500000      2.98800000      5.83900000
H     11.69200000      3.03000000      4.93900000
H     12.17600000      3.90100000      6.07800000
O     -6.38000000     12.32100000     -0.25500000
H     -5.60400000     12.78200000     -0.57300000
H     -6.69300000     11.82700000     -1.01300000
O     10.10100000     10.10100000      2.76900000
H      9.83200000     10.68000000      3.48200000
H     10.97500000     10.40900000      2.52700000
O     -4.69500000    -14.61700000      6.90800000
H     -4.82100000    -13.68800000      7.10000000
H     -5.45100000    -15.04900000      7.30800000
O      3.76500000     -9.09200000    -13.90400000
H      4.45400000     -9.73400000    -13.73300000
H      4.10000000     -8.56800000    -14.63200000
O      3.03100000    -10.38100000    -10.06500000
H      2.54300000     -9.75500000     -9.53000000
H      2.57400000    -10.38600000    -10.90600000
O     -5.82300000      8.60000000      1.35000000
H     -5.06700000      9.01800000      1.76300000
H     -5.51000000      8.34000000      0.48400000
O      5.49500000     -1.10900000      4.77400000
H      5.44400000     -0.97200000      5.71900000
H      6.43300000     -1.15700000      4.58900000
O      8.05600000     11.74600000     -4.63200000
H      8.22100000     12.66000000     -4.86400000
H      7.95500000     11.30000000     -5.47300000
O     -0.06300000     10.31900000      4.28800000
H      0.46100000     10.54000000      3.51800000
H     -0.94200000     10.63200000      4.07700000
O      1.77600000      6.30300000      7.91900000
H      1.63900000      6.40500000      6.97700000
H      2.36300000      5.55100000      7.99500000
O     11.78600000      8.70300000     -0.44300000
H     11.60900000      9.61400000     -0.67500000
H     12.44000000      8.41600000     -1.08000000
O      0.37800000      7.17500000      2.44000000
H      0.30800000      6.22300000      2.37100000
H     -0.52000000      7.47200000      2.58700000
O    -10.55100000    -10.04400000     -5.99500000
H    -11.34400000    -10.39600000     -5.59000000
H     -9.84200000    -10.58300000     -5.64300000
O      2.25900000     10.48300000     -4.90700000
H      2.51100000      9.73600000     -4.36400000
H      3.06000000     10.72300000     -5.37200000
O     -9.52700000     -3.10700000     10.15300000
H     -9.10800000     -3.55100000     10.89100000
H    -10.31800000     -3.61800000      9.98400000
O    -11.68600000     10.43000000      1.63600000
H    -10.76400000     10.59500000      1.83500000
H    -11.69300000     10.20800000      0.70500000
O     -2.01100000     -2.29800000     -6.28200000
H     -2.73600000     -2.32400000     -5.65700000
H     -2.11400000     -1.46100000     -6.73400000
O      9.86800000     -6.75000000    -12.55300000
H      9.65300000     -7.43800000    -11.92300000
H      9.73900000     -5.93400000    -12.06900000
O     11.71200000     -6.46400000     -6.82600000
H     11.60100000     -5.51400000     -6.85800000
H     10.84900000     -6.81400000     -7.04700000
O     -1.76100000      3.04200000     -8.64800000
H     -2.58600000      2.62300000     -8.40300000
H     -1.71700000      3.82500000     -8.10000000
O      2.61900000     -9.42500000     -6.73100000
H      1.74200000     -9.78800000     -6.86000000
H      3.13800000    -10.16100000     -6.40700000
O     -5.94800000     -9.81600000    -13.15500000
H     -6.39900000     -9.19200000    -13.72300000
H     -6.17000000    -10.67400000    -13.51700000
O    -11.90900000     -7.48700000      7.34900000
H    -11.62800000     -6.71900000      6.85200000
H    -12.52500000     -7.93600000      6.76900000
O    -14.02900000     -4.39200000      6.63300000
H    -13.97700000     -3.69200000      7.28400000
H    -13.24900000     -4.27200000      6.09100000
O      1.33600000      9.45100000     -1.11500000
H      1.26300000      9.48500000     -0.16100000
H      0.47200000      9.16600000     -1.41200000
O      6.18500000      6.50200000     -9.86100000
H      6.35600000      6.98600000    -10.66900000
H      6.43900000      7.10500000     -9.16200000
O      0.89300000     -3.37100000    -17.82100000
H      0.06500000     -3.08600000    -18.20800000
H      1.26600000     -2.57500000    -17.44200000
O     -0.33100000    -15.06600000      6.15000000
H     -1.13500000    -14.55900000      6.03900000
H     -0.58300000    -15.79200000      6.72000000
O     -4.87400000     -1.81800000      1.18400000
H     -4.96600000     -0.86600000      1.23000000
H     -4.88600000     -2.10500000      2.09700000
O     13.47600000     -1.71100000      4.65600000
H     14.11100000     -1.93100000      3.97400000
H     13.60300000     -0.77500000      4.80900000
O     10.42600000      2.86500000    -12.32500000
H     11.19800000      3.35900000    -12.04900000
H     10.76800000      2.01000000    -12.58600000
O    -14.19000000      4.13500000      0.72900000
H    -13.98500000      5.02100000      0.43000000
H    -14.38700000      3.65200000     -0.07400000
O      9.37100000     -4.11400000      1.60600000
H      8.50400000     -3.99600000      1.21800000
H      9.52800000     -3.30400000      2.09200000
O      1.97200000     -4.67700000    -14.16600000
H      1.84000000     -5.58100000    -13.88200000
H      2.91400000     -4.61100000    -14.32600000
O      5.67000000    -10.69900000      2.85900000
H      6.41800000    -10.74100000      2.26400000
H      5.36400000    -11.60400000      2.92300000
O     -7.71900000      5.19800000     14.88100000
H     -6.96100000      5.38900000     14.32900000
H     -8.46800000      5.25500000     14.28800000
O     -3.44100000      9.69800000      1.91000000
H     -2.79700000     10.40100000      1.82400000
H     -2.91900000      8.89700000      1.94000000
O     -9.60300000    -14.32200000      5.30300000
H     -9.62900000    -15.22700000      4.99200000
H     -9.32600000    -13.81500000      4.54000000
O     11.00500000    -14.67400000     -3.80700000
H     10.57700000    -13.81900000     -3.75800000
H     11.61700000    -14.67700000     -3.07100000
O      0.93300000      7.49100000     -6.97500000
H      0.59300000      6.72200000     -6.51800000
H      1.79900000      7.63400000     -6.59200000
O    -10.85500000      7.14000000     -6.81300000
H    -11.60600000      6.73900000     -6.37500000
H    -11.00200000      8.08200000     -6.72600000
O     -5.97500000      8.36900000     -4.85100000
H     -5.88300000      9.12500000     -5.43100000
H     -5.41600000      7.69700000     -5.24100000
O     -8.00000000      0.27400000    -13.52000000
H     -7.15300000     -0.16800000    -13.57300000
H     -8.58600000     -0.37800000    -13.13500000
O     -9.73200000     -1.23800000     -5.63200000
H    -10.62100000     -1.56300000     -5.76900000
H     -9.52100000     -1.48800000     -4.73200000
O      8.84300000      1.10000000      0.22700000
H      8.72500000      1.99300000     -0.09600000
H      9.35400000      0.66400000     -0.45500000
O     10.37400000     -6.82200000      2.33700000
H     10.40400000     -5.86600000      2.35600000
H     10.38900000     -7.08100000      3.25800000
O    -12.46400000     -2.12800000      5.54000000
H    -13.08600000     -1.92800000      6.23900000
H    -11.61100000     -2.13900000      5.97500000
O     -1.25100000     -5.33200000     -9.33100000
H     -1.08200000     -5.19500000    -10.26300000
H     -0.85800000     -6.18400000     -9.13900000
O     -2.13600000     -4.19900000      3.02100000
H     -3.03900000     -3.88400000      3.06200000
H     -1.65700000     -3.63000000      3.62500000
O     -2.49300000     11.53200000      4.20300000
H     -2.31300000     11.37600000      3.27600000
H     -3.44100000     11.42600000      4.28400000
O      3.39900000     13.72900000     -6.19100000
H      3.97000000     13.97200000     -5.46200000
H      3.52500000     12.78600000     -6.29000000
O      2.11700000     14.12900000     -8.54700000
H      1.53400000     13.41600000     -8.28700000
H      2.78600000     14.15300000     -7.86200000
O     -1.42000000      2.10400000     11.87400000
H     -1.20400000      1.99900000     10.94700000
H     -0.58500000      2.31200000     12.29300000
O     -4.03900000     -4.10700000     -0.00600000
H     -4.37500000     -3.32800000      0.43600000
H     -4.31100000     -4.83500000      0.55300000
O    -11.25000000      2.36600000    -11.92600000
H    -11.57400000      1.47800000    -12.07900000
H    -10.36600000      2.36400000    -12.29400000
O     -0.73300000      5.72500000    -11.66500000
H     -1.16000000      6.12000000    -12.42500000
H     -0.88500000      6.34700000    -10.95400000
O    -14.37200000      3.53600000     -2.24900000
H    -14.73300000      2.65700000     -2.36700000
H    -13.73100000      3.62900000     -2.95300000
O      1.90900000     -2.73500000     13.49900000
H      2.49700000     -3.48900000     13.54100000
H      2.41300000     -2.06300000     13.04000000
O     -0.43700000     -4.62600000    -15.51300000
H      0.33300000     -4.48100000    -14.96400000
H     -0.15000000     -4.39100000    -16.39500000
O      2.70700000      3.96700000      1.27900000
H      2.80500000      3.30500000      0.59400000
H      3.44100000      3.81000000      1.87200000
O     -2.22000000    -13.55600000      7.47400000
H     -3.07000000    -13.86600000      7.16200000
H     -2.17900000    -13.84600000      8.38500000
O     -7.58400000    -11.74400000      5.47700000
H     -6.75100000    -12.05200000      5.83700000
H     -7.64800000    -10.83400000      5.76700000
O      7.58700000     -4.62000000      5.79100000
H      7.26700000     -4.53900000      4.89300000
H      6.82600000     -4.41500000      6.33500000
O     -6.05500000    -11.06300000     -7.91900000
H     -5.84700000    -11.09500000     -8.85300000
H     -7.01200000    -11.07600000     -7.88600000
O    -11.68200000     -4.96500000      9.56600000
H    -12.58900000     -5.20900000      9.38100000
H    -11.17300000     -5.74200000      9.33600000
O     -3.01200000    -16.45800000     -0.39900000
H     -2.28900000    -16.34000000      0.21600000
H     -3.02700000    -17.39900000     -0.57500000
O     -4.67700000      2.67900000     -2.03000000
H     -5.54900000      2.56000000     -2.40700000
H     -4.48800000      3.61000000     -2.15200000
O      1.70000000     15.75200000      7.62200000
H      2.34000000     16.39300000      7.93100000
H      1.52300000     15.20200000      8.38500000
O     -7.44400000      1.36100000      3.83700000
H     -7.57300000      2.28800000      3.63700000
H     -8.27600000      0.94800000      3.60700000
O     -3.38300000     -0.19400000      7.75500000
H     -4.16100000     -0.07800000      8.30000000
H     -2.67200000     -0.33600000      8.38000000
O      0.59300000      5.60900000     -4.79100000
H     -0.25700000      5.19600000     -4.93900000
H      0.80400000      5.40400000     -3.88000000
O     10.34700000     -4.16000000      5.42700000
H      9.80400000     -4.94700000      5.38600000
H      9.73100000     -3.45500000      5.62900000
O      0.47200000     -7.48200000    -15.07600000
H      0.80900000     -7.40000000    -14.18300000
H     -0.14400000     -6.75600000    -15.16700000
O     -4.07900000      2.25900000     -7.49100000
H     -4.20100000      2.49000000     -6.57000000
H     -4.91700000      2.46600000     -7.90300000
O     -1.77600000      3.37700000      3.40800000
H     -2.40500000      4.06300000      3.63300000
H     -2.08800000      2.60400000      3.87800000
O      1.75700000     13.02700000      3.11100000
H      1.19900000     13.50300000      3.72600000
H      1.64200000     13.48600000      2.27900000
O      3.46900000     16.53200000      3.37400000
H      3.66300000     17.31000000      2.85100000
H      2.62500000     16.72200000      3.78300000
O      2.34700000      2.79800000     -4.25000000
H      1.48700000      2.52700000     -4.57300000
H      2.15300000      3.41000000     -3.54000000
O     15.72000000     -4.95400000     -5.51700000
H     15.95500000     -5.40800000     -4.70800000
H     16.51000000     -5.00000000     -6.05500000
O     16.10500000     -2.11000000      0.79000000
H     16.67200000     -2.41900000      0.08400000
H     16.68100000     -1.59200000      1.35100000
O      7.07500000      8.41200000      9.09600000
H      7.71600000      9.11300000      9.21800000
H      6.23800000      8.80900000      9.33700000
O     10.15900000     -9.54200000     -3.40900000
H      9.72900000     -8.99700000     -4.06900000
H     10.90500000     -9.01800000     -3.11600000
O     -9.96300000    -11.57100000      7.36500000
H     -9.49700000    -12.33700000      7.03000000
H    -10.36700000    -11.17900000      6.59100000
O      7.86200000      7.33100000     -6.90800000
H      8.09800000      7.87800000     -7.65800000
H      7.27300000      7.87900000     -6.38900000
O     12.33700000     -6.29800000      8.00000000
H     12.35000000     -5.35300000      8.14900000
H     11.43800000     -6.48600000      7.73200000
O      3.81400000      7.89500000     -6.44300000
H      4.54400000      8.05500000     -5.84500000
H      3.94400000      6.99600000     -6.74500000
O     -3.55400000     -3.40800000     13.65200000
H     -3.24700000     -3.36600000     14.55800000
H     -3.51500000     -2.50300000     13.34400000
O     -6.45300000      9.19100000    -10.06800000
H     -6.49400000      9.97600000     -9.52200000
H     -6.30200000      9.52300000    -10.95300000
O      6.15200000     -4.56200000      3.34100000
H      6.27200000     -3.85600000      2.70600000
H      5.20500000     -4.69500000      3.37500000
O    -13.11700000      8.91300000     -7.10200000
H    -13.96000000      8.58200000     -7.41200000
H    -12.58900000      9.00400000     -7.89500000
O      8.74100000     -8.04600000     10.26600000
H      7.85800000     -7.78100000     10.52600000
H      8.81400000     -8.95500000     10.55600000
O     -8.63700000      2.32800000     15.43400000
H     -9.32800000      1.84400000     14.98300000
H     -8.03200000      1.65200000     15.73900000
O      7.11200000      4.41700000     10.39400000
H      6.81300000      5.04300000     11.05500000
H      6.95000000      4.85500000      9.55900000
O     10.10100000      7.79200000      7.46500000
H     10.93700000      8.16300000      7.74800000
H      9.82800000      8.34600000      6.73300000
O     -1.22800000      0.58000000    -12.35200000
H     -0.36400000      0.18600000    -12.23100000
H     -1.20300000      1.37800000    -11.82500000
O     -1.27000000    -14.67600000     -8.86700000
H     -0.93400000    -13.91200000     -9.33400000
H     -1.72800000    -15.18400000     -9.53600000
O    -13.30200000      4.79000000     -8.06700000
H    -13.17200000      5.14800000     -7.19000000
H    -12.42100000      4.57400000     -8.37100000
O     -1.68800000     -3.46700000     -1.69200000
H     -1.86900000     -2.52900000     -1.63300000
H     -2.51500000     -3.88600000     -1.45200000
O      3.53600000     -4.52100000     -3.40200000
H      4.14000000     -3.80800000     -3.19300000
H      2.66600000     -4.14300000     -3.27100000
O      8.43600000     -1.80500000      5.96800000
H      8.52700000     -1.57000000      6.89100000
H      8.09300000     -2.69900000      5.98100000
O      2.33800000     -8.00700000      4.63800000
H      1.89100000     -7.33300000      4.12500000
H      2.41000000     -7.63000000      5.51500000
O      7.27200000      7.36400000    -12.80800000
H      8.20500000      7.37900000    -13.01900000
H      6.87500000      6.85800000    -13.51700000
O    -15.30600000     -2.80900000     -7.62400000
H    -15.96000000     -3.01200000     -8.29400000
H    -15.12500000     -1.87600000     -7.74200000
O     -7.33700000      4.62100000      1.31400000
H     -7.55100000      4.87900000      0.41700000
H     -7.52500000      3.68300000      1.34400000
O      7.69700000      6.28600000      2.68400000
H      7.96600000      7.14200000      2.35300000
H      7.52200000      6.43200000      3.61400000
O     -9.79300000     -2.43600000      7.02300000
H     -9.92300000     -2.31600000      7.96300000
H     -9.30700000     -3.25700000      6.95100000
O      2.72200000     -5.18100000     -8.86500000
H      2.11000000     -4.60500000     -8.40700000
H      3.46200000     -4.61600000     -9.08600000
O     -9.18200000     10.63000000      2.43200000
H     -8.45000000     11.24100000      2.51900000
H     -9.37000000     10.35300000      3.32800000
O     13.56700000      7.53800000     -2.51600000
H     13.85700000      6.89600000     -1.86800000
H     13.15600000      7.01500000     -3.20400000
O    -10.78900000     13.12900000      0.08600000
H    -10.52600000     13.54900000     -0.73300000
H    -10.70200000     12.19200000     -0.08700000
O     -6.43800000     -9.94100000      2.06700000
H     -6.38700000    -10.89100000      1.95900000
H     -7.30700000     -9.71000000      1.74000000
O     -8.19600000    -12.27700000      0.41700000
H     -8.72800000    -13.03700000      0.18100000
H     -7.84400000    -11.96400000     -0.41600000
O      5.52100000      9.64100000     -8.71100000
H      4.62300000      9.31000000     -8.67600000
H      5.68200000      9.79700000     -9.64200000
O     -6.53600000      4.63700000    -14.61400000
H     -6.15700000      4.76000000    -13.74300000
H     -6.68500000      5.52500000    -14.93800000
O      1.92900000      5.03700000     -2.52500000
H      2.81200000      5.31700000     -2.76500000
H      1.76800000      5.45100000     -1.67700000
O    -11.63200000     -1.95800000     -8.82000000
H    -10.68300000     -1.86500000     -8.73200000
H    -11.90500000     -2.39200000     -8.01100000
O      8.62300000     11.90900000      0.36000000
H      8.18000000     12.71500000      0.62800000
H      9.05300000     11.59600000      1.15500000
O      1.23700000      4.22100000     10.73700000
H      0.83200000      5.06900000     10.54900000
H      1.83600000      4.07500000     10.00500000
O     -8.01100000      1.11900000      8.06400000
H     -7.39700000      1.33000000      7.36100000
H     -7.75700000      1.69500000      8.78500000
O    -12.81100000      4.79100000    -12.40400000
H    -12.08800000      4.24900000    -12.09000000
H    -13.37000000      4.91200000    -11.63600000
O     -2.03500000    -11.04800000      4.10300000
H     -2.17100000    -10.92700000      3.16300000
H     -1.08800000    -10.97100000      4.21900000
O      8.88100000      8.21300000      0.95500000
H      9.05700000      8.33800000      0.02200000
H      9.44000000      8.85500000      1.39300000
O     -6.48700000      2.17900000    -16.45600000
H     -6.56700000      2.70200000    -15.65800000
H     -6.23700000      1.30800000    -16.14800000
O     -7.47200000      4.89600000     -1.33400000
H     -7.23300000      5.57000000     -1.96900000
H     -7.34000000      4.07000000     -1.80000000
O     -5.74900000     -4.02200000     -5.39500000
H     -6.13700000     -4.10300000     -6.26600000
H     -5.05700000     -4.68300000     -5.37900000
O      6.63300000     14.72900000     -6.07400000
H      7.55800000     14.57900000     -5.87700000
H      6.50700000     14.34700000     -6.94200000
O      3.95900000     -4.06100000     -6.13200000
H      4.00100000     -4.25300000     -5.19500000
H      3.21000000     -4.56700000     -6.44700000
O      4.90100000      9.96200000      6.49700000
H      4.04600000      9.78000000      6.10700000
H      5.52600000      9.52200000      5.92100000
O     -7.97000000    -11.35000000     -4.52500000
H     -7.04900000    -11.60000000     -4.60000000
H     -7.94900000    -10.40700000     -4.35800000
O      3.67700000     11.22500000    -10.96200000
H      3.66400000     10.51600000    -11.60500000
H      3.54900000     10.78800000    -10.12000000
O      5.73600000      0.05800000      1.50900000
H      5.91200000      0.65100000      0.77800000
H      4.78700000      0.09800000      1.62600000
O     -0.54500000      0.08100000      5.54000000
H     -0.94100000     -0.47700000      4.87000000
H     -1.15900000      0.80900000      5.63800000
O     11.96500000     -8.94100000      9.08400000
H     12.83600000     -9.17400000      9.40700000
H     12.05700000     -8.03900000      8.77700000
O      5.26000000     14.13400000     -1.31300000
H      4.48700000     13.57000000     -1.31600000
H      5.51900000     14.18200000     -0.39300000
O     11.95100000      6.33900000     10.12700000
H     11.40700000      6.56900000     10.88000000
H     12.84400000      6.32400000     10.47200000
O     -2.82600000      5.38800000    -15.19000000
H     -3.49400000      4.80900000    -14.82300000
H     -2.01200000      5.10900000    -14.77300000
O     10.43500000      0.18800000    -13.23700000
H     10.22700000      0.23500000    -12.30300000
H     10.46500000     -0.74900000    -13.42900000
O     13.26500000     -9.28100000     -8.15600000
H     13.95400000     -8.61800000     -8.20600000
H     12.48800000     -8.84700000     -8.50900000
O      0.68200000     -9.98400000     11.93300000
H      0.76500000    -10.63200000     12.63200000
H      0.45000000     -9.17200000     12.38400000
O    -11.22500000      5.99800000     -1.16300000
H    -10.78500000      6.63800000     -1.72200000
H    -11.14900000      6.35800000     -0.28000000
O    -17.19900000      0.10200000     -6.34300000
H    -16.84500000     -0.78100000     -6.45200000
H    -16.43400000      0.67400000     -6.39300000
O    -14.06700000     -6.24300000      8.81300000
H    -14.20700000     -5.74700000      8.00600000
H    -14.04600000     -7.15700000      8.53100000
O     -7.36800000     -4.22500000      0.96700000
H     -7.78000000     -3.64700000      1.60900000
H     -6.66400000     -4.65700000      1.45100000
O     -2.52400000     -2.97600000    -15.27100000
H     -1.77600000     -3.56000000    -15.15100000
H     -2.14700000     -2.17500000    -15.63600000
O    -13.77600000     -9.59300000      4.17000000
H    -13.87100000     -9.46100000      3.22700000
H    -14.08200000     -8.77300000      4.55800000
O      9.58400000     -7.19100000      7.79300000
H      8.93500000     -7.59200000      7.21500000
H      9.33500000     -7.48200000      8.67100000
O      5.14400000     -2.51800000     -1.64000000
H      4.61100000     -2.81500000     -0.90200000
H      4.92700000     -1.59100000     -1.73400000
O     14.31400000      6.39000000      2.29000000
H     13.67700000      6.66000000      1.62800000
H     14.79300000      7.19100000      2.50200000
O     13.98400000      1.07100000      5.77800000
H     14.61400000      0.91100000      6.48100000
H     13.44100000      1.79000000      6.10300000
O      5.00900000     15.53500000      5.70100000
H      5.07800000     14.61300000      5.45300000
H      4.40200000     15.91100000      5.06400000
O     -9.97800000     -4.43200000    -11.80800000
H     -9.34400000     -5.09500000    -12.08300000
H    -10.17000000     -4.65000000    -10.89600000
O      0.55900000     14.10200000      5.56100000
H      0.87200000     14.34600000      6.43200000
H      0.57800000     14.91900000      5.06200000
O     -2.35700000      4.54600000     12.89300000
H     -2.02100000      3.79300000     12.40600000
H     -2.02100000      5.30700000     12.41900000
O      9.12800000     -7.31700000     -4.39800000
H      9.48500000     -7.11000000     -3.53400000
H      8.99100000     -6.46400000     -4.81000000
O    -14.34100000     -1.82500000      7.71200000
H    -14.81500000     -1.06600000      7.37300000
H    -13.78200000     -1.47000000      8.40300000
O      7.67700000     -2.00300000     11.69800000
H      7.40900000     -2.90800000     11.85900000
H      8.61500000     -2.05900000     11.51800000
O      5.05400000     -8.82800000      4.77400000
H      4.18600000     -8.55800000      4.47400000
H      5.34000000     -9.47400000      4.12800000
O     -0.71300000     11.99600000     -1.71100000
H     -0.18100000     12.32200000     -0.98500000
H     -0.27700000     12.32800000     -2.49500000
O     -0.96600000      7.21700000    -16.02700000
H     -1.57800000      6.66200000    -16.51000000
H     -0.24000000      6.63400000    -15.80300000
O     17.38700000     -1.28200000      4.91600000
H     17.79300000     -1.55700000      5.73800000
H     17.05800000     -0.40100000      5.09500000
O      1.48800000    -10.23100000    -12.38100000
H      0.62700000    -10.48500000    -12.71300000
H      2.06100000    -10.27100000    -13.14700000
O     -7.67900000      1.74500000      0.53300000
H     -7.99800000      1.01800000      1.06700000
H     -6.75600000      1.54300000      0.38000000
O      8.82000000    -12.47800000      9.17700000
H      9.40700000    -13.16100000      8.85400000
H      8.60100000    -12.75100000     10.06800000
O      5.60500000     -4.77200000      7.87100000
H      5.55600000     -5.72500000      7.94300000
H      4.79100000     -4.46000000      8.26800000
O      5.08300000      2.16100000     -4.73700000
H      5.26700000      2.17000000     -5.67600000
H      4.14600000      2.34800000     -4.67400000
O     12.33700000      8.92900000      8.43800000
H     13.12900000      8.44800000      8.19800000
H     12.63200000      9.83100000      8.56200000
O     10.53500000     -6.70000000     11.93500000
H     10.09800000     -7.34800000     11.38200000
H     11.32400000     -6.46400000     11.44900000
O     11.12900000     10.30400000     -7.51400000
H     10.64100000     10.09300000     -6.71800000
H     11.23300000      9.46400000     -7.96100000
O     -3.97200000      3.46800000      1.31600000
H     -4.40000000      4.25800000      1.64500000
H     -3.07800000      3.74600000      1.11600000
O     -0.68500000     -6.47400000     -3.83800000
H     -0.71100000     -6.20300000     -4.75600000
H      0.16800000     -6.89600000     -3.73700000
O     11.92400000      7.92600000     -5.84300000
H     11.39500000      8.59000000     -5.40100000
H     11.62300000      7.94500000     -6.75100000
O     -3.71100000      9.61300000    -11.68300000
H     -2.76100000      9.72000000    -11.65600000
H     -3.98500000     10.10200000    -12.45900000
O      6.30600000      9.95800000      2.29200000
H      6.94900000      9.35900000      2.67200000
H      5.82500000     10.30100000      3.04400000
O    -11.90600000     -2.60700000     -6.11500000
H    -12.73600000     -2.32700000     -5.72900000
H    -11.73100000     -3.45900000     -5.71500000
O     -5.70800000      6.15900000      2.63800000
H     -5.62700000      6.99400000      2.17800000
H     -6.30600000      5.64400000      2.09500000
O      7.29400000     -2.93100000     -5.74700000
H      7.41500000     -2.95100000     -6.69600000
H      6.63000000     -2.25600000     -5.60500000
O     11.14300000    -10.77000000      5.46800000
H     10.57800000    -10.65200000      6.23200000
H     10.55200000    -11.06900000      4.77700000
O     -4.73100000    -11.33400000      7.43200000
H     -4.80600000    -10.94000000      6.56300000
H     -3.90200000    -10.99900000      7.77500000
O      7.32500000     -1.99900000     -8.23900000
H      7.73700000     -1.97300000     -9.10300000
H      7.56300000     -1.16500000     -7.83400000
O     -6.27100000     -1.08300000      7.18900000
H     -7.15600000     -0.79100000      7.41100000
H     -5.90800000     -1.39800000      8.01600000
O     -0.37700000    -12.96900000     -5.84500000
H      0.39200000    -13.30300000     -6.30700000
H     -1.11500000    -13.43200000     -6.24200000
O     -1.02200000      7.28600000     -9.33700000
H     -0.45700000      7.30700000     -8.56500000
H     -1.87300000      7.58600000     -9.01900000
O    -14.12500000      5.90700000      6.99500000
H    -13.99700000      5.23500000      6.32500000
H    -14.41700000      6.67800000      6.50900000
O     -5.31200000     -9.32400000     -4.64500000
H     -5.48000000     -9.13400000     -3.72200000
H     -5.68300000     -8.57700000     -5.11500000
O      5.15200000     12.46100000      7.63800000
H      5.70700000     12.38300000      6.86200000
H      4.83200000     11.57300000      7.79400000
O      2.35900000      4.30600000     -9.39000000
H      1.51000000      4.00700000     -9.71500000
H      2.35100000      4.08400000     -8.45900000
O     -0.50100000    -14.33200000      0.58400000
H     -0.57100000    -15.23200000      0.90000000
H     -0.01400000    -13.87400000      1.26900000
O     -5.03500000      8.98300000      9.71100000
H     -4.35500000      9.48200000     10.16400000
H     -5.85000000      9.43300000      9.93200000
O      1.82600000    -13.35500000     -3.96700000
H      1.01200000    -13.53900000     -4.43500000
H      1.80500000    -13.94000000     -3.21000000
O     10.16200000      5.25600000      8.46500000
H      9.84100000      6.12500000      8.22400000
H     10.63600000      5.39400000      9.28500000
O      6.46900000     -8.67600000     -5.70400000
H      7.15700000     -8.08300000     -5.40300000
H      5.86800000     -8.11500000     -6.19600000
O     12.99100000    -10.16100000     -1.11800000
H     13.12100000    -10.84300000     -0.46000000
H     12.04300000    -10.02800000     -1.14100000
O     -2.09900000     14.43000000      0.00500000
H     -1.27000000     14.90100000     -0.07400000
H     -2.62500000     14.96800000      0.59700000
O     -9.78300000      0.18200000      3.12900000
H    -10.07800000      0.04800000      4.03000000
H    -10.23400000     -0.49600000      2.62600000
O    -10.83200000      0.91200000     14.23600000
H    -11.33700000      0.47900000     14.92400000
H    -10.45000000      0.19400000     13.73100000
O     13.44700000     -1.40600000     -0.11200000
H     14.26100000     -1.77200000      0.23300000
H     13.65000000     -1.18200000     -1.02000000
O      4.32300000     12.66700000     10.78400000
H      3.91900000     13.53500000     10.81300000
H      3.74900000     12.15500000     10.21400000
O    -11.28300000     -5.52500000      5.28900000
H    -10.56200000     -4.92400000      5.47600000
H    -11.17500000     -5.74900000      4.36500000
O      3.70200000      0.99200000     -8.72400000
H      4.13400000      0.73900000     -9.53900000
H      3.56300000      0.16700000     -8.25900000
O      0.70200000      1.08500000     -8.32700000
H      1.55800000      1.43500000     -8.57400000
H      0.09300000      1.80600000     -8.49000000
O      2.78000000    -15.38000000      0.25600000
H      3.73600000    -15.40300000      0.25800000
H      2.53400000    -15.57200000      1.16100000
O     -8.26000000      7.31300000     -6.32000000
H     -9.17900000      7.07200000     -6.43900000
H     -8.27800000      8.25700000     -6.16300000
O      5.33300000      2.89900000     -7.33400000
H      6.14200000      2.38900000     -7.38000000
H      4.84200000      2.63900000     -8.11400000
O     -3.21000000     -7.37800000     14.67500000
H     -3.94700000     -6.78300000     14.53900000
H     -3.31300000     -7.68600000     15.57500000
O      0.03500000     14.50400000     -6.24100000
H     -0.85800000     14.83400000     -6.14600000
H      0.37700000     14.95800000     -7.01200000
O      9.24700000      3.34400000     -6.35600000
H     10.13800000      3.59200000     -6.60400000
H      8.68800000      3.80900000     -6.97800000
O     -3.94300000      0.22400000    -13.59000000
H     -4.21600000      0.78100000    -12.86100000
H     -2.99100000      0.31700000    -13.61900000
O      7.79100000     15.28000000      4.00000000
H      8.22400000     15.96200000      3.48700000
H      7.64200000     15.68300000      4.85600000
O      1.99100000     -1.13400000    -16.83500000
H      2.12100000     -0.61300000    -16.04200000
H      2.68800000     -0.84800000    -17.42500000
O      2.70100000      2.08500000    -16.75700000
H      3.33700000      2.78700000    -16.61700000
H      3.10900000      1.31100000    -16.36900000
O     -6.37100000     -1.34800000      4.57900000
H     -6.03900000     -0.50900000      4.25900000
H     -6.34800000     -1.26700000      5.53200000
O      9.48100000      2.32800000      9.17000000
H      8.67900000      2.70300000      9.53500000
H     10.03200000      3.08600000      8.97600000
O     -7.22400000     15.13100000      2.58700000
H     -8.07500000     15.54400000      2.73600000
H     -6.59200000     15.74100000      2.96700000
O      0.05400000      1.42400000     -5.14500000
H      0.64200000      0.75000000     -4.80400000
H      0.15600000      1.37300000     -6.09500000
O     -9.48500000    -10.17300000      1.82600000
H     -9.02700000    -10.94900000      1.50300000
H    -10.21900000    -10.06000000      1.22300000
O      5.10000000    -14.21600000      9.19500000
H      4.67400000    -14.87600000      9.74200000
H      5.99100000    -14.54500000      9.07400000
O     -0.33300000     -1.15100000     -9.30000000
H      0.15000000     -1.87900000     -8.90800000
H      0.01500000     -0.37200000     -8.86600000
O     -5.06600000     -7.52000000      4.85300000
H     -4.65600000     -7.50000000      3.98800000
H     -5.90200000     -7.06900000      4.73200000
O     -4.68200000      5.09700000     -9.48100000
H     -5.28500000      4.36900000     -9.32700000
H     -4.49100000      5.05700000    -10.41800000
O      4.62400000     13.73500000    -10.01400000
H      3.84200000     13.96400000     -9.51100000
H      4.38200000     12.93500000    -10.48200000
O     -3.72700000      6.86900000     14.16200000
H     -3.94100000      7.79400000     14.28300000
H     -3.32700000      6.82700000     13.29400000
O    -16.68200000     -0.03000000      1.38800000
H    -15.81000000     -0.08700000      1.77900000
H    -16.64700000     -0.62100000      0.63700000
O    -12.09000000     -1.40300000      3.13100000
H    -12.24800000     -1.81800000      3.97800000
H    -12.56800000     -1.94600000      2.50400000
O      9.54800000     -4.44800000     -4.47400000
H      8.71800000     -4.21700000     -4.89100000
H      9.47700000     -4.09400000     -3.58700000
O     -5.09800000    -10.16700000    -10.52700000
H     -5.42200000     -9.88200000    -11.38100000
H     -4.60500000    -10.96600000    -10.71200000
O     -0.69300000      6.40500000      9.27900000
H     -1.46700000      6.53900000      8.73100000
H      0.02700000      6.31000000      8.65500000
O      4.54500000      2.18400000     13.55700000
H      5.38000000      1.75800000     13.36300000
H      4.46300000      2.12700000     14.50900000
O    -10.67000000     -4.01700000     -0.28300000
H    -11.43800000     -4.50300000     -0.58300000
H     -9.94400000     -4.37900000     -0.79100000
O     10.02600000    -12.34900000     -3.40400000
H      9.99500000    -12.29600000     -2.44900000
H     10.07100000    -11.43800000     -3.69300000
O     -4.98500000    -12.09700000     -5.62200000
H     -4.50100000    -11.42100000     -5.14600000
H     -5.32600000    -11.64700000     -6.39500000
O     17.10900000      4.61600000      1.15100000
H     16.15400000      4.63200000      1.09100000
H     17.33400000      3.68600000      1.15900000
O     11.72200000     -7.61000000     -0.05100000
H     11.54200000     -8.54500000     -0.14800000
H     11.11500000     -7.31900000      0.62900000
O     -3.58400000     14.68100000      4.69000000
H     -3.94500000     14.65300000      5.57600000
H     -3.14000000     13.83900000      4.58600000
O     -0.77300000     -9.75000000    -15.83300000
H     -0.48800000     -8.85300000    -15.66200000
H     -0.73300000    -10.18200000    -14.98000000
O      9.09800000     15.63400000      0.60200000
H      8.64500000     14.91000000      1.03300000
H      8.97600000     16.37800000      1.19200000
O     -3.68700000      6.12800000     16.80500000
H     -3.84300000      6.47100000     15.92600000
H     -3.11600000      5.37200000     16.66900000
O      6.76900000     -6.14500000     -7.12600000
H      6.74900000     -5.50700000     -6.41400000
H      5.84800000     -6.32800000     -7.31000000
O     12.18500000      2.98400000     -5.89100000
H     12.82100000      3.66600000     -6.10600000
H     12.61700000      2.16700000     -6.14000000
O     11.06900000     -3.03700000     -2.46500000
H     10.93900000     -2.96800000     -1.51900000
H     11.60600000     -3.82100000     -2.57700000
O      1.12000000      2.13500000     13.18400000
H      1.52100000      2.45700000     12.37700000
H      1.83100000      1.68700000     13.64200000
O     13.03200000     10.40100000      2.12000000
H     13.15400000      9.92900000      1.29700000
H     13.60300000      9.95000000      2.74300000
O     -4.43500000    -10.20500000      5.15300000
H     -3.58900000    -10.29900000      4.71400000
H     -4.77400000     -9.36600000      4.84200000
O     15.61500000      6.70300000      5.82100000
H     15.26200000      7.25700000      5.12500000
H     14.97100000      6.76400000      6.52600000
O      0.64300000    -10.52300000     -3.73300000
H      1.10000000    -11.36200000     -3.78500000
H     -0.28200000    -10.75700000     -3.66400000
O     -2.01900000      9.21500000     -3.86000000
H     -1.63000000     10.08900000     -3.90500000
H     -2.83500000      9.34200000     -3.37600000
O     -6.13200000     -8.00800000     -2.39300000
H     -5.74500000     -8.31900000     -1.57500000
H     -5.87700000     -7.08600000     -2.44200000
O      9.75800000      8.07600000     -2.94900000
H      9.05500000      7.44700000     -3.10800000
H     10.42600000      7.57500000     -2.48200000
O     -2.33500000     13.35000000     11.11700000
H     -2.69300000     13.78200000     11.89200000
H     -1.39400000     13.30100000     11.28300000
O     17.26700000     -2.68900000     -1.90600000
H     17.14900000     -2.56800000     -2.84800000
H     18.17400000     -2.98400000     -1.81400000
O     13.24100000     -6.81800000    -10.91700000
H     13.57600000     -6.03700000    -10.47800000
H     12.43500000     -7.03100000    -10.44600000
O      0.15200000     10.51200000     -6.66000000
H     -0.07900000      9.65700000     -7.02400000
H      0.85200000     10.32500000     -6.03500000
O     -6.45000000      2.47300000      6.33100000
H     -5.64900000      2.53800000      6.85000000
H     -6.47400000      3.28500000      5.82500000
O      3.68900000     -3.34700000    -17.16300000
H      2.97600000     -2.70800000    -17.16300000
H      3.41100000     -4.01500000    -17.79000000
O     -3.50700000      3.94800000    -12.82300000
H     -4.19700000      3.37600000    -12.48600000
H     -2.69600000      3.57200000    -12.48300000
O     -2.18800000     17.44200000     -2.93600000
H     -2.90400000     16.82700000     -2.77900000
H     -2.28400000     17.69300000     -3.85500000
O      6.46500000      2.12800000      5.04700000
H      6.22500000      1.72100000      4.21400000
H      7.22600000      2.67000000      4.83900000
O      9.20100000     -2.81200000     15.11800000
H      9.99000000     -2.57300000     15.60600000
H      9.44800000     -3.60100000     14.63600000
O    -13.13700000     10.14100000      5.36000000
H    -12.77100000      9.50500000      4.74500000
H    -13.05100000     10.98300000      4.91400000
O      3.29400000     11.55200000     -1.74400000
H      2.81300000     10.72600000     -1.80200000
H      4.20300000     11.31300000     -1.92500000
O      8.57900000    -14.79800000      2.45700000
H      8.41400000    -15.71300000      2.23000000
H      8.55800000    -14.78100000      3.41400000
O     -9.22300000     -1.94900000     -2.87500000
H     -9.89000000     -1.39900000     -2.46500000
H     -8.88400000     -2.48800000     -2.16000000
O     -5.04000000      1.11700000      0.40500000
H     -4.88200000      1.14000000     -0.53800000
H     -4.68700000      1.94600000      0.72800000
O      6.30700000      9.23500000    -11.27900000
H      6.15700000      9.96400000    -11.88100000
H      6.66200000      8.53800000    -11.83100000
O     -6.65500000      6.60100000     10.93800000
H     -6.45000000      5.76800000     11.36300000
H     -5.80200000      6.99500000     10.75900000
O      0.52700000      3.40400000      6.74100000
H      1.46800000      3.54700000      6.63500000
H      0.34500000      2.61700000      6.22700000
O     -3.40100000     -3.88300000     -8.72900000
H     -2.49700000     -4.04600000     -8.99900000
H     -3.32300000     -3.48700000     -7.86000000
O      3.43100000     17.62800000     -0.45000000
H      2.64900000     18.16200000     -0.31000000
H      4.15000000     18.26000000     -0.47600000
O     -1.79600000    -17.20400000      3.75800000
H     -2.16500000    -16.33200000      3.89800000
H     -2.49700000    -17.80500000      4.01000000
O     14.91600000     -4.03500000      6.18300000
H     15.54900000     -3.45600000      5.75800000
H     14.51600000     -4.52200000      5.46200000
O     -5.85600000      4.31500000      9.07900000
H     -6.67200000      3.94300000      9.41300000
H     -6.12800000      5.09500000      8.59500000
O     -0.02800000     -5.40400000     -0.68500000
H     -0.61100000     -4.78000000     -1.11800000
H      0.52400000     -5.74400000     -1.39000000
O      8.72600000      4.96800000    -11.39800000
H      7.96700000      4.89400000    -11.97600000
H      9.34500000      4.31900000    -11.73300000
O      3.70800000    -12.79200000     -8.88200000
H      4.63500000    -12.75800000     -8.64500000
H      3.51800000    -11.92100000     -9.23100000
O     14.88300000      5.56200000     -1.21500000
H     14.07100000      5.05700000     -1.17200000
H     15.57600000      4.91200000     -1.10100000
O      6.96600000     -0.26900000     -2.07300000
H      7.60800000      0.36000000     -1.74500000
H      7.31400000     -1.12300000     -1.81500000
O     14.11000000      1.77900000     -3.79300000
H     13.72100000      0.90400000     -3.79600000
H     13.36100000      2.37400000     -3.79000000
O    -13.92300000     -4.68100000     -9.05100000
H    -14.41800000     -3.99600000     -8.60000000
H    -14.07700000     -4.51500000     -9.98100000
O    -11.98800000      2.00600000      6.49100000
H    -12.91100000      1.76700000      6.57400000
H    -11.55000000      1.19100000      6.24700000
O     -1.03300000      7.27900000      6.24200000
H     -1.21900000      6.40600000      6.58900000
H     -0.75600000      7.12300000      5.33900000
O    -14.16300000     -2.13000000     -4.58000000
H    -13.96700000     -2.65200000     -3.80200000
H    -14.82100000     -2.64100000     -5.05200000
O      1.30400000     -0.60800000    -11.92100000
H      1.54600000     -1.52600000    -12.04600000
H      1.29400000     -0.49100000    -10.97100000
O     -0.96300000    -11.03900000    -13.43000000
H     -1.32300000    -11.92500000    -13.46500000
H     -1.72500000    -10.46700000    -13.52400000
O     -7.69000000      9.33200000     12.78000000
H     -7.13900000      9.88500000     13.33300000
H     -7.93800000      8.60000000     13.34500000
O     11.22900000     -8.07500000     -9.62800000
H     10.81600000     -8.67600000    -10.24800000
H     10.51400000     -7.78800000     -9.06000000
O      4.25500000      4.89100000      3.39200000
H      5.00000000      5.33200000      3.80100000
H      3.65900000      5.60100000      3.15200000
O     -5.62200000    -12.86000000     10.56300000
H     -5.20800000    -12.61400000     11.39000000
H     -5.04500000    -12.49900000      9.89000000
O     -6.47800000      8.76800000      4.51600000
H     -6.41300000      8.56000000      3.58400000
H     -7.03800000      8.08100000      4.87700000
O      8.51200000      4.14100000      4.94300000
H      8.99100000      3.67200000      5.62600000
H      9.09800000      4.85300000      4.68500000
O     10.66700000     -8.04800000      4.85700000
H     10.79100000     -8.99300000      4.93400000
H      9.84900000     -7.87500000      5.32400000
O     11.80100000     11.31200000      5.05800000
H     12.61300000     10.80600000      5.03700000
H     12.08800000     12.22400000      5.08800000
O    -14.08400000     -8.75500000      1.31300000
H    -14.87300000     -9.17900000      0.97700000
H    -13.36200000     -9.24400000      0.91700000
O     -2.98100000      5.55900000     -6.85400000
H     -2.73200000      6.07200000     -7.62300000
H     -3.91700000      5.39400000     -6.97000000
O    -12.85800000     -8.50200000     -2.51000000
H    -12.11800000     -7.92800000     -2.31400000
H    -12.45900000     -9.28600000     -2.88800000
O      5.90700000      7.99600000    -15.85900000
H      5.92700000      7.77900000    -16.79100000
H      5.76700000      7.15600000    -15.42000000
O     -7.62300000     -5.63000000    -14.08500000
H     -7.87700000     -6.40700000    -13.58600000
H     -7.40300000     -4.97900000    -13.41800000
O      4.89900000    -11.28400000     -0.58400000
H      4.37400000    -10.48300000     -0.55500000
H      4.42100000    -11.90300000     -0.03200000
O      5.51900000    -15.45000000      1.01800000
H      6.16700000    -15.13000000      0.38900000
H      6.02300000    -15.62300000      1.81300000
O     -6.92200000     15.26400000     -0.61100000
H     -6.82800000     14.32200000     -0.46600000
H     -6.72300000     15.65800000      0.23900000
O     -3.38200000     -9.49200000    -13.54000000
H     -4.32700000     -9.42800000    -13.39700000
H     -3.04500000     -8.62900000    -13.30300000
O     -5.02900000     16.50100000     -2.65800000
H     -5.57400000     16.27000000     -1.90600000
H     -5.51800000     17.19100000     -3.10600000
O      2.00000000    -13.75100000     -7.06300000
H      2.37100000    -13.52400000     -7.91600000
H      2.75800000    -13.81900000     -6.48300000
O     -6.31600000     -4.64700000      5.75900000
H     -6.67300000     -4.75400000      6.64100000
H     -7.02600000     -4.92000000      5.17900000
O     -1.06100000     -2.72300000      4.95200000
H     -1.89500000     -2.73800000      5.42200000
H     -0.41700000     -3.01200000      5.59800000
O      8.95000000      1.58800000     -3.25100000
H      9.73800000      2.12900000     -3.18800000
H      9.24600000      0.78300000     -3.67500000
O     -8.14600000      9.92400000     10.18700000
H     -8.06100000      9.75500000     11.12500000
H     -8.71300000     10.69300000     10.13200000
O      9.01100000    -10.95500000      3.53900000
H      8.47900000    -10.48700000      2.89600000
H      8.37800000    -11.29600000      4.17100000
O      3.84200000     -4.33000000      0.36500000
H      4.67200000     -4.78100000      0.52100000
H      3.65900000     -3.87600000      1.18800000
O     -1.49300000      2.97900000    -11.27700000
H     -0.80500000      3.64400000    -11.29900000
H     -1.70600000      2.88600000    -10.34800000
O     15.57400000      1.77800000      0.57100000
H     16.51200000      1.71500000      0.39200000
H     15.49700000      1.61900000      1.51100000
O    -12.53800000     -4.49400000     12.59500000
H    -12.30400000     -5.39500000     12.81900000
H    -12.05200000     -4.31400000     11.79000000
O      5.44500000      1.08300000      7.65200000
H      5.99300000      1.38800000      6.93000000
H      4.55500000      1.09700000      7.30100000
O      2.32600000     -5.58500000     15.88700000
H      2.90200000     -6.18900000     16.35600000
H      1.47100000     -5.70000000     16.30100000
O     -2.75300000    -10.27100000     12.87300000
H     -2.74700000     -9.35900000     12.58200000
H     -1.96500000    -10.35700000     13.40900000
O      5.36900000     -9.23900000     -9.83400000
H      4.66800000     -9.89100000     -9.80400000
H      5.01800000     -8.48800000     -9.35600000
O     -1.72800000     -7.41400000      5.95600000
H     -1.97300000     -6.48900000      5.98200000
H     -1.10400000     -7.47600000      5.23400000
O      0.82400000     -3.02500000     -7.58000000
H      0.14300000     -2.60600000     -7.05500000
H      1.56700000     -2.42300000     -7.53500000
O     -1.01200000     -5.18500000     -6.56600000
H     -1.08800000     -4.29000000     -6.23700000
H     -1.32200000     -5.13500000     -7.47000000
O     -5.44000000    -12.64800000      1.57100000
H     -6.02900000    -13.08400000      0.95600000
H     -4.56400000    -12.92000000      1.29600000
O      0.91100000    -13.54000000      3.76700000
H      0.64700000    -13.90500000      4.61200000
H      1.33000000    -12.70900000      3.98600000
O     10.25900000     -1.51800000     10.88100000
H     10.43000000     -0.62600000     11.18500000
H     11.12800000     -1.90100000     10.76100000
O      1.34900000      5.78600000    -15.38400000
H      1.75100000      6.11600000    -16.18700000
H      2.05300000      5.80900000    -14.73600000
O      1.87100000     -7.06600000    -12.82800000
H      2.19800000     -7.95600000    -12.96100000
H      2.57800000     -6.61800000    -12.36400000
O      3.17700000     10.40800000    -15.32500000
H      2.30100000     10.11200000    -15.57400000
H      3.15700000     10.43600000    -14.36800000
O     -0.87300000     -8.04200000     13.33800000
H     -0.80300000     -7.09300000     13.22800000
H     -1.61900000     -8.16100000     13.92500000
O      8.11200000     -8.75200000     -1.41400000
H      8.62200000     -9.51200000     -1.69600000
H      8.48100000     -8.02000000     -1.90800000
O      6.45200000    -12.32400000     -8.61400000
H      6.31300000    -11.84800000     -7.79500000
H      7.19000000    -11.87700000     -9.02800000
O      3.60400000      2.50200000     16.26200000
H      4.14000000      2.01700000     16.88900000
H      3.23800000      3.22700000     16.76900000
O    -13.53700000     -4.77400000     -0.16300000
H    -14.44700000     -5.07200000     -0.14900000
H    -13.27000000     -4.86600000     -1.07700000
O      6.56400000      0.61200000     12.24900000
H      6.84700000     -0.26000000     11.97300000
H      7.36300000      1.03400000     12.56500000
O     -8.40500000     -8.86200000     -3.78500000
H     -8.76800000     -8.09200000     -4.22300000
H     -7.62400000     -8.53700000     -3.33800000
O     -3.29100000      5.77700000      3.94600000
H     -3.20500000      5.61600000      4.88600000
H     -4.21000000      6.02000000      3.82800000
O     -7.00700000     12.35400000      2.56300000
H     -6.68600000     12.13900000      1.68700000
H     -7.15900000     13.29800000      2.53700000
O     -4.17900000      7.56400000    -16.09500000
H     -3.74200000      6.82500000    -15.67300000
H     -4.94300000      7.73700000    -15.54500000
O      6.42100000     -7.55200000    -11.82800000
H      5.92100000     -8.20700000    -11.34200000
H      6.49900000     -7.91600000    -12.70900000
O     -0.91500000      9.53100000     12.66100000
H     -1.49300000     10.27500000     12.49100000
H     -0.63700000      9.64600000     13.57000000
O      7.77500000     -8.03800000      5.84000000
H      6.95500000     -7.76800000      6.25300000
H      7.62800000     -7.90300000      4.90400000
O      5.59200000     16.11900000      1.62100000
H      5.90600000     17.00500000      1.79900000
H      5.16300000     15.84900000      2.43300000
O    -14.52600000      3.10400000     -5.25100000
H    -14.95400000      3.31500000     -6.08000000
H    -14.81800000      2.21500000     -5.05000000
O     14.48000000      3.64600000      8.02000000
H     14.02400000      4.39000000      7.62800000
H     13.95300000      3.42000000      8.78700000
O     11.06400000      6.04000000    -10.94300000
H     11.40900000      6.18300000    -11.82400000
H     10.15300000      5.78300000    -11.08100000
O      5.34000000      5.34900000     -6.19500000
H      6.24500000      5.65500000     -6.25200000
H      5.37900000      4.43300000     -6.47000000
O     -5.82100000     -6.61000000      1.48400000
H     -5.09600000     -7.21400000      1.64500000
H     -6.52400000     -6.92300000      2.05300000
O      1.36200000      6.22400000     -0.16800000
H      1.43600000      7.17400000     -0.25800000
H      1.73800000      6.03500000      0.69100000
O      3.16700000     -1.58500000     -7.06100000
H      3.22700000     -1.03900000     -6.27700000
H      3.81100000     -2.27800000     -6.92100000
O      1.64200000     -7.97100000     -4.26700000
H      2.56400000     -8.09000000     -4.49400000
H      1.32400000     -8.85600000     -4.08600000
O     15.72500000     -3.48600000     -8.95300000
H     15.40000000     -3.46500000     -8.05300000
H     16.44400000     -4.11700000     -8.93400000
O     -3.25200000     -8.64200000     -8.72300000
H     -3.69300000     -9.18100000     -9.38000000
H     -2.32500000     -8.69400000     -8.95400000
O     -3.77100000     -2.57700000      6.22500000
H     -4.68700000     -2.85300000      6.22900000
H     -3.77500000     -1.72600000      6.66300000
O      7.45300000      6.04300000     -0.15400000
H      7.32500000      5.83900000      0.77200000
H      7.98400000      6.83900000     -0.15300000
O     -7.03900000      4.45600000      4.29900000
H     -6.82100000      5.09300000      3.61900000
H     -7.12900000      4.97800000      5.09700000
O    -16.44700000      5.99100000      2.11600000
H    -15.80300000      5.41400000      2.52700000
H    -16.72100000      5.52200000      1.32800000
O     -5.50200000      4.72500000     12.54800000
H     -5.01900000      3.90800000     12.42800000
H     -4.89600000      5.29400000     13.02200000
O      0.40800000     13.12000000     10.75000000
H      0.87900000     12.38400000     11.14000000
H      0.18300000     12.82100000      9.86900000
O      3.62100000     -3.49900000      9.13300000
H      3.45600000     -3.92900000      9.97200000
H      4.29200000     -2.84500000      9.32700000
O    -11.94900000      8.82100000     -9.75700000
H    -11.20600000      8.28600000    -10.03500000
H    -12.56800000      8.76700000    -10.48500000
O      4.75700000     15.13100000      8.40000000
H      4.69700000     15.38600000      7.47900000
H      4.81900000     14.17600000      8.37900000
O      8.00800000      3.54100000    -13.75700000
H      7.69700000      2.69900000    -13.42300000
H      8.95800000      3.50600000    -13.64600000
O     12.99600000      3.33600000     10.20500000
H     12.08000000      3.61400000     10.20100000
H     13.14700000      3.02200000     11.09700000
O      6.66900000     10.28900000     -0.50100000
H      6.68500000      9.74900000      0.28900000
H      7.35100000     10.94400000     -0.35700000
O      4.37100000     -9.15100000     -3.94000000
H      4.21600000     -9.98300000     -4.38700000
H      5.09400000     -8.75000000     -4.42200000
O     -3.61100000     14.43800000     -3.88100000
H     -4.09900000     15.10700000     -3.40000000
H     -3.48100000     14.81700000     -4.75000000
O     12.56600000     -0.73700000    -11.28500000
H     13.14100000     -0.37700000    -10.61000000
H     12.94500000     -1.59200000    -11.49100000
O      7.58300000      6.53700000     -3.02100000
H      7.41700000      5.66500000     -3.37900000
H      7.42500000      6.44300000     -2.08100000
O     10.15500000      9.81400000     -4.91500000
H     10.16900000      9.16700000     -4.21000000
H      9.79400000     10.60300000     -4.50900000
O      1.29300000      9.57200000     10.85000000
H      2.02400000      9.55400000     11.46700000
H      0.51900000      9.41700000     11.39200000
O      3.56200000      6.46900000    -13.51200000
H      4.34400000      6.07400000    -13.89900000
H      3.70500000      6.40600000    -12.56800000
O      6.96300000     13.84200000      1.77100000
H      7.37200000     14.23800000      2.54100000
H      6.40500000     14.53400000      1.41400000
O     12.34700000      0.07300000      1.81400000
H     13.09200000      0.57300000      2.14500000
H     12.67100000     -0.33900000      1.01300000
O     -4.12800000     -3.40300000    -11.36500000
H     -3.99700000     -3.64500000    -10.44800000
H     -3.51500000     -2.68300000    -11.51300000
O      9.20500000     -7.70800000     -8.04200000
H      8.47100000     -7.10500000     -7.92900000
H      8.80900000     -8.50200000     -8.40300000
O     10.94800000     -4.55400000     13.60200000
H     10.67500000     -5.25400000     13.00900000
H     11.15400000     -3.81800000     13.02500000
O     17.75400000      1.74500000      4.56300000
H     17.42900000      2.13000000      5.37700000
H     17.01200000      1.79700000      3.96100000
O    -13.97800000      2.21900000     -9.07700000
H    -13.88400000      3.05300000     -8.61700000
H    -14.85800000      1.91900000     -8.85200000
O     -5.75400000     -0.64400000    -15.73000000
H     -5.97100000     -1.55000000    -15.94900000
H     -5.24400000     -0.70900000    -14.92200000
O      7.16100000    -14.74000000     -1.42900000
H      7.14500000    -15.48400000     -2.03200000
H      7.97200000    -14.85000000     -0.93400000
O     -2.24300000     -2.96000000     16.65600000
H     -1.28600000     -2.99700000     16.66300000
H     -2.51600000     -3.71100000     17.18300000
O     13.74200000    -10.55500000      6.43100000
H     12.85800000    -10.63200000      6.07400000
H     13.83200000     -9.62800000      6.65100000
O      4.15900000    -11.43100000     -5.06200000
H      3.64500000    -12.11600000     -4.63400000
H      5.05400000    -11.77000000     -5.06500000
O      9.51700000    -13.94700000     -7.94500000
H      9.16600000    -13.49800000     -7.17600000
H      8.96800000    -14.72600000     -8.03800000
O    -12.45300000     -0.27500000    -10.95000000
H    -12.25500000     -1.06000000    -10.44100000
H    -13.03000000      0.23900000    -10.38400000
O      6.94900000     -9.17000000     14.04600000
H      6.68300000     -8.32000000     13.69600000
H      6.16200000     -9.71200000     13.98500000
O      8.52500000     -1.80600000      8.68300000
H      9.16500000     -1.44600000      9.29800000
H      8.63500000     -2.75400000      8.75100000
O     -1.69000000      6.93000000     11.73300000
H     -1.50700000      7.86800000     11.79700000
H     -1.17000000      6.63500000     10.98500000
O      4.80700000      5.44700000     -0.88400000
H      4.72400000      5.89100000     -1.72800000
H      5.62400000      5.78200000     -0.51500000
O     -8.46500000     -7.36200000    -12.08300000
H     -8.33100000     -8.04500000    -11.42600000
H     -8.67400000     -7.84000000    -12.88600000
O     -0.86900000     -5.39200000     12.95200000
H     -1.71100000     -5.27900000     13.39200000
H     -0.64700000     -4.51700000     12.63200000
O     -1.99300000      7.62900000    -13.24200000
H     -1.75300000      7.86200000    -14.13800000
H     -2.78100000      7.09300000    -13.33700000
O     -3.19500000     10.68700000     -1.68800000
H     -3.64400000     11.52400000     -1.57000000
H     -2.27100000     10.88800000     -1.53700000
O      4.24400000    -16.07500000      5.88000000
H      3.63200000    -16.79200000      6.04500000
H      4.04300000    -15.42700000      6.55600000
O     11.07800000      3.08900000     -3.21200000
H     11.94800000      3.18100000     -2.82500000
H     11.17300000      3.43500000     -4.10000000
O     -6.08800000     -3.58500000    -15.69600000
H     -5.44400000     -3.91800000    -16.32000000
H     -6.28700000     -4.33400000    -15.13400000
O      7.26900000     -4.79600000     11.56400000
H      7.73000000     -4.91900000     10.73400000
H      6.40800000     -5.18700000     11.41900000
O     -5.14700000     -7.17100000      7.59100000
H     -4.46100000     -7.72000000      7.97100000
H     -5.04000000     -7.27300000      6.64600000
O     10.64600000      0.90500000      6.99700000
H     11.19800000      1.66700000      6.81900000
H     10.13300000      1.15500000      7.76500000
O     -8.71600000     -5.08600000     -1.77500000
H     -8.12800000     -5.26600000     -1.04100000
H     -8.13200000     -4.88400000     -2.50500000
O     -2.09200000     -1.85700000    -11.46400000
H     -1.69500000     -1.51800000    -12.26600000
H     -1.72200000     -1.31600000    -10.76700000
O      1.78400000      3.86200000     -6.63300000
H      1.23500000      4.51600000     -6.20000000
H      2.43900000      3.62700000     -5.97600000
O     -1.20000000     -9.80000000      9.97400000
H     -0.55600000    -10.04000000     10.64100000
H     -1.21500000     -8.84300000      9.99000000
O      1.08600000    -14.86400000     -1.74200000
H      1.86800000    -14.88100000     -1.19000000
H      0.35700000    -14.83900000     -1.12300000
O      1.92300000     -7.69000000     -9.77700000
H      2.15700000     -8.01300000    -10.64700000
H      2.23400000     -6.78500000     -9.76500000
O     17.96300000      0.09100000     -0.91200000
H     18.85100000     -0.23100000     -1.06800000
H     17.96600000      0.36400000      0.00600000
O     -3.80600000     16.45200000      0.94200000
H     -4.06800000     17.32100000      0.63800000
H     -4.15800000     16.39200000      1.83000000
O     -1.63100000      4.83400000     15.43600000
H     -1.37200000      3.91700000     15.53200000
H     -1.91500000      4.90800000     14.52500000
O      6.75400000    -13.07900000     -4.67800000
H      6.83200000    -12.64100000     -3.83000000
H      7.15800000    -13.93600000     -4.54200000
O     10.03700000     13.30300000      2.81100000
H      9.46300000     13.65900000      3.49000000
H     10.69800000     13.98200000      2.67700000
O     10.46000000      0.29200000     14.27400000
H     10.50600000     -0.65300000     14.12300000
H     10.31900000      0.66600000     13.40400000
O     -0.15400000    -16.16300000     -3.91200000
H      0.07200000    -15.67500000     -3.12000000
H     -1.11000000    -16.12900000     -3.95100000
O    -13.60000000     -0.24400000     -7.95300000
H    -12.89800000     -0.78100000     -8.32100000
H    -13.31000000      0.65700000     -8.09100000
O     -6.84000000    -10.90100000     -1.63800000
H     -7.20000000    -10.27500000     -2.26700000
H     -6.02600000    -10.49700000     -1.33800000
O    -11.13900000      2.65800000     11.98700000
H    -10.81800000      2.08300000     11.29300000
H    -11.13000000      2.11300000     12.77400000
O     -8.42100000      9.22100000      0.34900000
H     -8.85900000      9.74300000      1.02100000
H     -7.52600000      9.12000000      0.67000000
O     -9.48700000     -1.44400000     13.61200000
H     -8.70500000     -0.91100000     13.46800000
H     -9.37300000     -1.80400000     14.49200000
O     -8.86200000     10.09900000     -6.94000000
H     -7.93200000     10.30600000     -6.84200000
H     -9.08800000     10.42500000     -7.81200000
O     10.13900000      1.14400000     11.56600000
H     10.04500000      2.06600000     11.80300000
H      9.76100000      1.08200000     10.68800000
O      2.76200000      9.34300000    -12.67600000
H      3.18400000      8.72600000    -13.27400000
H      2.03300000      8.85000000    -12.29800000
O     11.09500000      7.70700000     -8.37500000
H     10.64200000      6.99600000     -7.92200000
H     11.51100000      7.28600000     -9.12700000
O     -4.29400000     -0.16700000     14.05900000
H     -3.66500000     -0.33600000     13.35800000
H     -3.75700000     -0.07400000     14.84600000
O     -9.71700000     11.06900000     -9.25500000
H    -10.09000000     11.77800000     -9.77800000
H    -10.44000000     10.45400000     -9.13400000
O      2.85300000      1.20400000      3.51800000
H      3.81000000      1.18600000      3.51600000
H      2.61900000      1.43700000      4.41600000
O      3.61200000     -9.50100000     10.11000000
H      3.48500000    -10.38400000     10.45800000
H      3.39900000     -9.57700000      9.18000000
O     -9.78000000      7.75100000     -2.63400000
H     -8.91900000      7.39000000     -2.42000000
H     -9.58900000      8.56600000     -3.09800000
O      4.59300000    -17.62900000      2.65200000
H      3.86300000    -17.00900000      2.64300000
H      5.19700000    -17.27800000      3.30700000
O     11.44800000      6.35700000      0.75100000
H     11.31000000      7.27700000      0.52200000
H     11.25600000      5.87900000     -0.05500000
O     -0.78300000     11.24900000     -9.67700000
H     -0.00500000     11.70800000     -9.99300000
H     -0.46800000     10.37700000     -9.44000000
O    -10.11700000      0.07600000      6.17000000
H     -9.86500000     -0.80900000      6.43100000
H     -9.50000000      0.64600000      6.62800000
O     16.25200000      2.31900000     -5.61100000
H     17.01000000      2.64600000     -5.12700000
H     15.62700000      2.06400000     -4.93200000
O      0.05900000      9.13800000      7.98300000
H     -0.34200000      8.63400000      7.27500000
H      0.09600000      8.52800000      8.72000000
O    -13.89300000     -5.96600000     -6.65200000
H    -14.10400000     -5.38900000     -7.38500000
H    -13.30900000     -6.62500000     -7.02600000
O     11.07500000     -3.64000000     -6.61400000
H     10.85500000     -2.76400000     -6.93200000
H     10.46000000     -3.79600000     -5.89700000
O    -11.13900000     13.60700000      2.65600000
H    -10.98700000     14.53600000      2.48200000
H    -10.97400000     13.17600000      1.81800000
O      3.63100000    -12.24200000     10.64700000
H      4.35500000    -12.28100000     11.27200000
H      3.94700000    -12.72400000      9.88300000
O      1.31100000      9.90400000      2.04600000
H      1.11100000      9.01800000      2.34800000
H      2.24200000      9.87900000      1.82700000
O     -6.93300000      6.90900000     -3.00000000
H     -6.72700000      7.34300000     -2.17200000
H     -6.67300000      7.54000000     -3.67200000
O      9.00800000     -1.46200000    -10.24600000
H      8.85700000     -0.52800000    -10.10600000
H      9.10900000     -1.54800000    -11.19400000
O     -1.16100000      1.50700000    -15.43200000
H     -0.81500000      1.80300000    -14.58900000
H     -1.95900000      2.02100000    -15.55600000
O     13.65100000    -10.92100000     -3.90100000
H     13.18800000    -10.26500000     -4.42100000
H     13.48600000    -10.66600000     -2.99300000
O    -10.10000000      4.96100000     13.09300000
H    -10.42800000      4.20800000     12.60200000
H    -10.02300000      5.65700000     12.44000000
O    -11.26600000      6.07700000      4.01800000
H    -10.99300000      6.50200000      3.20500000
H    -11.05700000      5.15200000      3.88600000
O      0.79300000    -12.98400000     11.14600000
H      1.05100000    -12.60100000     11.98500000
H      1.51200000    -12.76600000     10.55300000
O     -9.16000000     -7.52100000      6.81200000
H     -9.40100000     -7.78700000      5.92500000
H     -9.79900000     -7.95700000      7.37500000
O     12.71500000      0.34200000     -6.47600000
H     11.82600000     -0.01100000     -6.46300000
H     13.18500000     -0.16900000     -5.81700000
O      5.14700000      2.38900000     10.50100000
H      5.92600000      2.91300000     10.31500000
H      5.43300000      1.75800000     11.16100000
O     -8.72100000     -4.90500000      7.52100000
H     -8.11900000     -5.09000000      8.24200000
H     -8.94400000     -5.76700000      7.16900000
O    -16.42500000     -3.98200000      1.31100000
H    -16.17500000     -4.86200000      1.59500000
H    -17.35300000     -3.91400000      1.53500000
O     -0.94200000     -4.38900000    -11.87300000
H     -0.12700000     -3.91000000    -12.01800000
H     -1.49500000     -3.78000000    -11.38300000
O      2.65100000      0.52900000      6.20100000
H      1.77500000      0.27900000      5.90700000
H      3.10400000     -0.30200000      6.34200000
O     11.33200000     11.43200000     -1.00600000
H     11.60600000     12.31100000     -0.74700000
H     10.37700000     11.48100000     -1.04600000
O      0.00500000     11.86700000      8.52400000
H     -0.64200000     12.01800000      7.83500000
H      0.29300000     10.96400000      8.38900000
O     -8.63200000     -3.87600000     -5.27000000
H     -7.78100000     -3.59300000     -5.60400000
H     -9.26700000     -3.48000000     -5.86700000
O    -10.74900000      3.54400000      4.16000000
H    -11.24200000      3.18100000      3.42400000
H    -11.01200000      3.01100000      4.91000000
O     -5.08300000     -3.43800000      3.41000000
H     -5.42000000     -2.72700000      3.95400000
H     -5.43300000     -4.23300000      3.81200000
O      1.18800000     -3.03400000     -2.81800000
H      1.05300000     -2.32900000     -2.18500000
H      0.47200000     -3.64700000     -2.65000000
O     -2.72500000     -4.87700000      6.21300000
H     -3.08800000     -3.99300000      6.25100000
H     -3.49100000     -5.45100000      6.21100000
O     13.62000000      3.14500000     -1.25300000
H     12.96600000      2.77500000     -0.66100000
H     14.38100000      2.57200000     -1.15800000
O      8.38500000     12.69800000      5.32700000
H      8.55200000     12.99700000      6.22000000
H      7.90400000     13.41700000      4.91900000
O     -5.31600000     -9.74100000      9.90500000
H     -5.72200000     -8.94500000      9.56300000
H     -5.07200000    -10.23900000      9.12400000
O     -7.66400000     12.87500000     -3.80400000
H     -7.49600000     12.68800000     -4.72800000
H     -7.19400000     12.18800000     -3.33100000
O     -2.29500000     -7.15200000    -12.99900000
H     -2.63800000     -6.39500000    -13.47400000
H     -2.02000000     -6.79900000    -12.15300000
O     -6.77200000     -3.97200000     -7.95200000
H     -7.17900000     -4.76600000     -8.30000000
H     -5.91300000     -3.94100000     -8.37200000
O      1.72500000     -4.54400000      5.63100000
H      1.37800000     -4.97800000      4.85200000
H      2.17100000     -5.23900000      6.11400000
O     -5.38800000     -5.43700000     -2.17600000
H     -5.08100000     -4.67300000     -1.68800000
H     -4.59400000     -5.93900000     -2.35900000
O    -11.19400000      3.68600000     -2.61300000
H    -10.73100000      3.27700000     -1.88100000
H    -11.13800000      4.62500000     -2.43700000
O     -0.37000000      2.27200000      9.19600000
H      0.23400000      2.83600000      9.68000000
H     -0.43800000      2.68000000      8.33300000
O     11.49100000      2.17300000      0.10900000
H     11.56800000      1.51800000      0.80300000
H     10.74000000      2.70700000      0.36600000
O      1.73100000    -10.37600000      8.27300000
H      1.12200000    -10.88100000      7.73400000
H      1.35400000    -10.40600000      9.15200000
O      3.43800000      5.51700000     15.78900000
H      4.18400000      6.03100000     15.48100000
H      3.05600000      5.14900000     14.99200000
O     -4.85800000    -12.74200000      4.22100000
H     -4.84800000    -12.43100000      3.31500000
H     -4.58000000    -11.98500000      4.73700000
O    -16.78500000      2.36500000      4.29100000
H    -17.16800000      1.91800000      5.04600000
H    -17.33600000      2.10400000      3.55300000
O     -4.23900000      9.53400000     13.76900000
H     -3.90000000      9.96700000     12.98600000
H     -4.97900000     10.07600000     14.04100000
O     10.72800000     -0.20700000     -1.17400000
H     11.14600000     -0.86200000     -0.61400000
H     11.10500000      0.62600000     -0.89200000
O     12.48700000     -3.23700000     10.98500000
H     12.30200000     -3.27000000     10.04600000
H     13.31800000     -3.70100000     11.08300000
O     -4.64700000      5.25500000     -2.59000000
H     -5.42200000      5.77700000     -2.38200000
H     -4.20700000      5.74700000     -3.28300000
O    -10.86800000      0.05900000     -1.02900000
H    -11.37100000      0.37200000     -1.78100000
H    -10.37500000      0.82500000     -0.73500000
O    -10.55100000     -7.00200000     -2.31500000
H    -10.12400000     -6.16600000     -2.12600000
H     -9.83700000     -7.58300000     -2.57600000
O     -3.72400000     -4.91800000    -13.67500000
H     -3.29200000     -4.13100000    -14.00600000
H     -3.98600000     -4.69000000    -12.78300000
O      9.63000000      7.37000000     11.49700000
H      8.74300000      7.01300000     11.45700000
H      9.51000000      8.31700000     11.43200000
O    -15.29500000     -8.51400000     -3.61200000
H    -15.22400000     -7.66800000     -4.05500000
H    -14.42400000     -8.66500000     -3.24400000
O     -3.69000000     -5.68600000     -5.47000000
H     -3.54100000     -6.05700000     -4.60100000
H     -2.82900000     -5.70100000     -5.88800000
O     13.43200000      3.88300000      2.30100000
H     12.49200000      3.97800000      2.45500000
H     13.78100000      4.77000000      2.39300000
O      0.89500000    -10.16300000      3.58600000
H      1.24400000     -9.30200000      3.81600000
H      1.22700000    -10.32800000      2.70300000
O    -13.62200000     -4.66600000     -2.83000000
H    -14.44300000     -4.80100000     -3.30400000
H    -12.98400000     -5.20400000     -3.29700000
O     10.21100000     -1.20900000     -6.58500000
H      9.92900000     -1.27800000     -5.67300000
H      9.59900000     -0.58600000     -6.97900000
O     15.24100000     -4.87300000     -1.25900000
H     15.90500000     -4.18800000     -1.17900000
H     15.44900000     -5.31300000     -2.08300000
O     -2.95400000    -16.50500000     -7.09900000
H     -3.25700000    -15.63800000     -6.83000000
H     -2.14000000    -16.63600000     -6.61300000
O      2.33700000    -16.41400000     -4.58100000
H      1.43900000    -16.34900000     -4.25600000
H      2.58900000    -15.51000000     -4.76900000
O      3.61100000      6.58800000    -10.82400000
H      4.16400000      6.96800000    -10.14200000
H      3.27400000      5.78000000    -10.43500000
O     -0.51000000    -11.74000000      6.24700000
H     -0.97300000    -12.25100000      6.91100000
H     -1.19400000    -11.46500000      5.63700000
O      6.09600000      8.22300000     -4.72700000
H      5.96700000      8.97100000     -4.14400000
H      6.76200000      7.69100000     -4.29200000
O     -2.16200000    -12.02500000     -3.72000000
H     -2.32800000    -12.81300000     -3.20300000
H     -1.59000000    -12.31900000     -4.42900000
O      2.60500000     15.32300000      0.47200000
H      2.68200000     16.12800000     -0.04100000
H      3.25300000     15.42100000      1.17000000
O     14.29800000      4.89900000     -5.96500000
H     15.09100000      4.46200000     -5.65300000
H     14.60800000      5.50600000     -6.63600000
O     -3.57300000     -3.10200000     10.76000000
H     -2.66100000     -2.93900000     10.51800000
H     -3.52300000     -3.50100000     11.62800000
O     14.32700000     -7.79000000      6.81500000
H     13.74200000     -7.34200000      7.42700000
H     13.93200000     -7.64200000      5.95500000
O    -17.16400000      4.60100000     -0.04100000
H    -16.64500000      5.08300000     -0.68500000
H    -17.80000000      4.11200000     -0.56300000
O      5.75300000    -12.08100000      6.74700000
H      5.38600000    -12.53700000      7.50400000
H      5.12700000    -11.38200000      6.56100000
O      7.41300000     10.94800000     -7.30100000
H      6.95800000     10.35900000     -7.90200000
H      7.31100000     11.81500000     -7.69300000
O     15.22500000     -3.77400000      3.06800000
H     15.18200000     -4.58900000      2.56800000
H     15.66800000     -3.15700000      2.48500000
O      1.94700000    -17.85900000     -0.81900000
H      1.98700000    -16.96800000     -0.47300000
H      2.59500000    -18.34400000     -0.30800000
O     -6.78100000      6.34300000      6.41700000
H     -7.17600000      6.85600000      7.12200000
H     -5.83800000      6.45300000      6.54000000
O     10.74800000      4.60400000      2.81000000
H      9.92000000      4.13300000      2.72600000
H     10.81400000      5.11700000      2.00400000
O     -1.37300000     -0.25300000      9.85300000
H     -0.98900000      0.56700000      9.54500000
H     -0.66600000     -0.89300000      9.77700000
O     -4.41300000     -6.00400000    -16.26100000
H     -4.12200000     -5.74000000    -15.38800000
H     -3.60600000     -6.22700000    -16.72500000
O     13.82100000     10.14700000     -5.80100000
H     13.46700000      9.25900000     -5.85100000
H     13.40300000     10.61200000     -6.52600000
O     11.07600000     -2.71400000      0.24100000
H     10.75500000     -3.31000000      0.91700000
H     12.02700000     -2.71900000      0.34700000
O     -2.47600000      0.01500000     -7.23900000
H     -2.91400000      0.74200000     -7.68000000
H     -2.71500000      0.11500000     -6.31700000
O      7.21600000      3.84000000     -3.39200000
H      6.38600000      3.41300000     -3.60400000
H      7.86900000      3.14200000     -3.45900000
O      2.25600000      0.43900000     15.36100000
H      2.88300000     -0.28400000     15.35300000
H      2.77700000      1.20600000     15.59900000
O     -2.45900000     -9.01400000     -6.11300000
H     -2.94900000     -8.86700000     -6.92300000
H     -3.12400000     -8.99100000     -5.42500000
O     12.58900000     -1.39800000     13.00400000
H     13.18400000     -0.66400000     12.85300000
H     12.67700000     -1.94300000     12.22300000
O     15.32300000     -8.17700000     -0.24100000
H     14.44300000     -8.55100000     -0.19700000
H     15.68600000     -8.51400000     -1.05900000
O     -3.79300000     -1.02500000     -1.90500000
H     -4.00000000     -1.92800000     -2.14500000
H     -4.35100000     -0.84500000     -1.14800000
O      7.05700000     -4.59500000     -1.79000000
H      6.79800000     -3.67400000     -1.82800000
H      6.76300000     -4.89000000     -0.92800000
O     -9.57600000      8.58300000    -12.12100000
H     -8.87900000      8.94400000    -12.66900000
H     -9.17400000      8.48200000    -11.25800000
O      1.50000000    -14.85300000      8.40700000
H      1.03700000    -14.81600000      7.57000000
H      0.84100000    -14.60400000      9.05600000
O      4.32900000     16.58100000     -3.35000000
H      4.59400000     16.53500000     -2.43200000
H      4.84700000     15.90300000     -3.78400000
O     -6.53100000    -14.57400000     -7.18500000
H     -6.53100000    -13.69100000     -6.81500000
H     -7.45700000    -14.77600000     -7.32200000
O      5.85700000     10.69200000     -3.17400000
H      6.24100000     10.43200000     -2.33600000
H      6.44000000     11.37700000     -3.50200000
O      8.14900000      4.48400000     14.09000000
H      7.68900000      5.09700000     14.66400000
H      7.82000000      3.62300000     14.34800000
O     -5.95800000    -16.51600000      2.08400000
H     -5.82200000    -15.98000000      1.30300000
H     -5.76000000    -15.93000000      2.81400000
O     13.05400000     -3.64000000     -4.53000000
H     13.59600000     -4.42900000     -4.51300000
H     12.15800000     -3.96700000     -4.61400000
O      2.61700000     11.26900000      9.14500000
H      2.10500000     10.49000000      9.36200000
H      2.00300000     11.83800000      8.68000000
O    -15.44400000     -1.90400000     -0.53800000
H    -14.52000000     -1.91300000     -0.28900000
H    -15.85400000     -2.54900000      0.03800000
O     12.03600000      4.84300000     -8.88000000
H     11.47800000      4.90400000     -9.65600000
H     12.48100000      5.68900000     -8.83800000
O     -8.45000000     -6.47800000     -5.11300000
H     -8.64800000     -5.54800000     -5.22300000
H     -7.63600000     -6.60900000     -5.59900000
O      7.83300000     -1.10500000    -13.28300000
H      8.69000000     -1.51600000    -13.16300000
H      7.93300000     -0.56800000    -14.06800000
O    -11.94500000     12.06000000     -3.60900000
H    -11.43700000     11.95200000     -2.80500000
H    -11.95900000     13.00500000     -3.75800000
O      0.48000000      8.64800000    -11.23600000
H      0.12400000      8.13700000    -10.50900000
H     -0.16300000      8.54700000    -11.93700000
O     -2.96300000    -14.64100000      3.80400000
H     -3.74700000    -14.44900000      4.31900000
H     -2.89900000    -13.91300000      3.18600000
O     -2.64800000     15.87800000     -6.44800000
H     -2.69400000     16.05000000     -7.38800000
H     -2.73600000     16.73900000     -6.04100000
O     -0.96500000      2.35900000     14.95000000
H     -1.19100000      1.45700000     15.17800000
H     -0.47200000      2.28300000     14.13300000
O     -7.91900000     -7.13300000      3.74200000
H     -8.65300000     -6.58000000      3.47500000
H     -8.33000000     -7.91400000      4.11300000
O    -11.79900000     -9.97200000      0.18000000
H    -12.27900000    -10.73300000     -0.14600000
H    -11.49200000     -9.52700000     -0.61000000
O     -7.08600000      0.09900000     13.57000000
H     -6.19800000      0.00800000     13.91400000
H     -7.15100000      1.02000000     13.31700000
O      0.35600000     -3.01800000      9.20800000
H      1.19400000     -2.97700000      8.74700000
H     -0.16300000     -3.64800000      8.70800000
O     -7.94400000      2.99300000     10.07300000
H     -7.87900000      2.73000000     10.99100000
H     -8.80600000      3.40300000     10.00200000
O    -16.09600000     -6.88700000     -1.45700000
H    -16.34500000     -6.35100000     -2.21000000
H    -15.57400000     -7.59800000     -1.83100000
O     -9.85500000      7.19300000      6.20800000
H    -10.57300000      6.86800000      5.66500000
H     -9.51600000      6.41300000      6.64800000
O     10.37400000    -10.57700000      0.08900000
H     10.43600000    -11.34500000      0.65600000
H      9.64300000    -10.07300000      0.44800000
O     -6.82200000     -4.63200000    -11.61800000
H     -5.95500000     -4.29000000    -11.40300000
H     -6.90000000     -5.43300000    -11.10000000
O    -11.14700000      3.21700000     -9.18600000
H    -10.89400000      2.52400000     -8.57800000
H    -11.23700000      2.77500000    -10.03000000
O     15.03800000     -9.60900000      2.64800000
H     14.50600000     -8.91100000      3.02900000
H     15.64600000     -9.15500000      2.06400000
O    -11.01600000     12.48000000      5.19500000
H    -10.51900000     11.66400000      5.13500000
H    -10.97400000     12.85100000      4.31300000
O     16.52800000     -6.37600000     -3.11300000
H     17.36600000     -6.56600000     -2.69100000
H     16.13800000     -7.23600000     -3.26900000
O     -4.61600000     -6.25100000     -8.61400000
H     -4.08900000     -5.45300000     -8.65800000
H     -4.05900000     -6.92800000     -8.99700000
O      2.20900000    -16.03900000      2.65200000
H      1.88300000    -15.35100000      3.23300000
H      1.79400000    -16.84000000      2.97300000
O    -14.92500000     -7.41100000      5.55900000
H    -15.85100000     -7.40100000      5.31900000
H    -14.67900000     -6.48700000      5.60100000
O     -7.86700000    -10.96000000     11.07900000
H     -7.09200000    -11.50100000     10.92700000
H     -7.76900000    -10.22600000     10.47300000
O     -8.84800000     -2.03300000     -8.45500000
H     -7.98700000     -2.44900000     -8.48900000
H     -8.91400000     -1.69200000     -7.56300000
O     -6.64500000     -2.71700000     -1.08400000
H     -6.14900000     -2.26800000     -0.40000000
H     -7.18500000     -3.35100000     -0.61200000
O     -4.84000000      8.08300000      7.14400000
H     -4.99700000      8.19500000      8.08100000
H     -3.88700000      8.10900000      7.05600000
O     -4.52300000      1.13800000      3.68400000
H     -4.08600000      1.56600000      2.94700000
H     -5.44700000      1.36700000      3.58000000
O     -8.27500000     -2.43400000      2.86300000
H     -8.56400000     -1.52300000      2.81100000
H     -7.68400000     -2.45500000      3.61600000
O     -9.83100000      6.65600000      1.55100000
H     -9.25500000      7.40700000      1.41300000
H     -9.34500000      5.91200000      1.19500000
O    -10.04800000      0.75300000    -15.39000000
H     -9.25400000      0.51300000    -14.91100000
H    -10.75600000      0.62800000    -14.75800000
O     -2.07900000     12.06800000     -5.21600000
H     -1.22900000     11.77000000     -5.54000000
H     -1.87500000     12.83100000     -4.67500000
O      4.50500000      2.92600000     -1.59500000
H      4.75900000      3.49500000     -0.86800000
H      4.59700000      3.47700000     -2.37300000
O    -14.83600000      0.50500000     -4.58500000
H    -15.16600000      0.48400000     -3.68600000
H    -14.69300000     -0.41500000     -4.80900000
O      8.57600000     -4.63800000      8.81100000
H      7.75000000     -4.76300000      8.34300000
H      9.20100000     -5.19700000      8.34800000
O    -10.62800000    -11.06800000     -2.88700000
H     -9.82200000    -10.61500000     -3.13500000
H    -10.36900000    -11.98600000     -2.80100000
O      1.11500000     12.36800000    -11.20700000
H      1.96300000     11.96300000    -11.38700000
H      1.32100000     13.28500000    -11.02600000
O     -6.57200000     13.13900000      6.47900000
H     -6.46100000     12.18900000      6.49900000
H     -6.01400000     13.43000000      5.75700000
O    -10.08200000      4.32500000      9.14700000
H     -9.82400000      3.90100000      8.32800000
H    -11.03700000      4.37100000      9.10200000
O     -9.62900000      5.35500000    -11.03000000
H     -9.25800000      6.08900000    -10.54000000
H    -10.02700000      4.79800000    -10.36200000
O     16.36400000      0.14400000      7.41500000
H     16.46000000      0.96800000      7.89400000
H     16.65800000     -0.52700000      8.03100000
O    -16.13800000     -3.68700000      4.93100000
H    -15.28900000     -3.77300000      5.36700000
H    -16.23800000     -4.50100000      4.43900000
O    -12.65400000      8.48000000      3.37000000
H    -12.62200000      7.59600000      3.00300000
H    -12.46200000      9.05400000      2.62900000
O      2.94500000      8.98900000     -9.20300000
H      2.60500000      8.61800000     -8.38800000
H      2.73200000      8.33600000     -9.87000000
O     15.30700000      3.62200000    -10.19800000
H     15.11100000      3.03000000     -9.47100000
H     16.15100000      4.01200000     -9.96900000
O     -4.01300000     -0.39600000     -4.78900000
H     -4.79900000     -0.93700000     -4.71500000
H     -3.70000000     -0.30400000     -3.88900000
O      7.84700000     -9.85800000     -9.08500000
H      6.96600000     -9.58900000     -9.34300000
H      7.75300000    -10.14800000     -8.17800000
O     -0.90700000    -16.96400000      1.21600000
H     -0.67900000    -17.81700000      0.84800000
H     -1.05700000    -17.13600000      2.14600000
O    -10.28500000     -5.13600000      2.85400000
H     -9.93700000     -4.41300000      2.33200000
H    -11.19300000     -5.22600000      2.56400000
O      2.42500000     -1.04000000     -4.18700000
H      2.97900000     -0.63700000     -3.51900000
H      1.92900000     -1.71000000     -3.71600000
O     10.12900000     -4.10900000    -10.65700000
H     10.98400000     -4.42900000    -10.36900000
H      9.88000000     -3.46300000     -9.99600000
O     -8.93300000    -10.79800000     -8.24800000
H     -9.67300000    -10.59200000     -7.67700000
H     -9.21500000    -11.57100000     -8.73700000
O    -13.55600000      0.90700000      3.15000000
H    -13.01900000      0.12900000      2.99900000
H    -14.31800000      0.58300000      3.62900000
O      4.00600000      9.58700000      0.81800000
H      4.86700000      9.70300000      1.22000000
H      4.12800000      9.85700000     -0.09200000
O     -4.95500000    -14.38000000     -9.47400000
H     -5.55600000    -14.84400000    -10.05800000
H     -5.41000000    -14.35700000     -8.63200000
O     15.38500000     -0.49200000     -2.00000000
H     15.83800000     -1.31500000     -1.82100000
H     15.93500000      0.17800000     -1.59300000
O     -6.94100000     10.35800000      6.97100000
H     -6.30800000      9.65200000      7.10600000
H     -7.71900000     10.07700000      7.45300000
O      7.67200000      2.31800000      2.26200000
H      8.00900000      1.81700000      1.51900000
H      8.11300000      1.94200000      3.02400000
O     14.99000000      1.76000000      3.36000000
H     14.48300000      2.56600000      3.26200000
H     14.61500000      1.33400000      4.13200000
O     -2.07400000     17.13600000      4.53400000
H     -1.98600000     17.45600000      5.43200000
H     -2.69800000     16.41200000      4.59800000
O    -11.67300000     -0.81300000    -13.35200000
H    -12.19400000     -0.15700000    -13.81600000
H    -12.07500000     -0.86700000    -12.48500000
O     -5.84800000     -2.09600000     -3.60600000
H     -5.89300000     -2.89000000     -4.14000000
H     -6.29100000     -2.33200000     -2.79100000
O      8.44000000      7.48600000     14.74700000
H      9.38500000      7.62700000     14.81200000
H      8.29000000      7.29900000     13.82000000
O      4.32400000     -7.21700000     -7.85900000
H      3.78200000     -8.00600000     -7.87100000
H      3.72500000     -6.51100000     -8.10000000
O     -3.87100000     10.98300000     11.19200000
H     -3.24600000     11.70900000     11.20700000
H     -4.67400000     11.36500000     10.83800000
O     -2.12500000      4.70000000      6.95300000
H     -1.35800000      4.14600000      6.81000000
H     -2.77900000      4.11100000      7.32900000
O     13.60700000      0.44700000     -8.95700000
H     14.43600000      0.86800000     -8.72800000
H     13.18400000      0.27900000     -8.11500000
O      3.47600000    -12.63300000      1.42900000
H      3.21200000    -13.46600000      1.03700000
H      3.83900000    -12.87400000      2.28100000
O      4.00600000     -5.46900000    -11.78000000
H      4.10300000     -4.69400000    -11.22700000
H      4.89600000     -5.67200000    -12.06600000
O      5.70000000     -2.35100000    -12.41600000
H      6.27500000     -1.68000000    -12.78500000
H      6.21900000     -3.15500000    -12.44800000
O      4.44300000     -3.17300000    -10.07800000
H      4.42800000     -2.33000000     -9.62500000
H      5.35600000     -3.45700000    -10.02400000
O      8.35800000     -9.22100000      1.42900000
H      8.25100000     -8.66100000      0.66100000
H      8.35800000     -8.61500000      2.17000000
O     11.35300000      2.23700000     -9.20400000
H     11.59500000      3.04900000     -8.75900000
H     12.14100000      1.69500000     -9.15800000
O     -1.38000000     10.98800000    -13.35100000
H     -1.65600000     10.57200000    -14.16700000
H     -0.47800000     10.69300000    -13.22400000
O    -12.08000000      1.17800000     -3.22800000
H    -12.89100000      1.10600000     -3.73300000
H    -11.83300000      2.10000000     -3.30300000
O      1.64800000     -6.00000000     -6.46100000
H      0.74100000     -5.69800000     -6.51200000
H      1.62200000     -6.73600000     -5.84900000
O     -7.68400000      2.49300000    -10.95000000
H     -8.26400000      1.74000000    -10.83700000
H     -8.20000000      3.12000000    -11.45700000
O    -15.34100000      0.77700000     -1.88600000
H    -14.67100000      0.44100000     -1.29100000
H    -16.12400000      0.26600000     -1.67800000
O    -11.00800000     -5.47300000     -9.32500000
H    -11.81200000     -4.97800000     -9.48300000
H    -11.26300000     -6.14900000     -8.69700000
O     -0.00200000     16.55900000     -1.23600000
H      0.49200000     16.36500000     -2.03200000
H     -0.88100000     16.77400000     -1.54600000
O      7.85700000      0.28900000    -15.59700000
H      8.13500000      1.15300000    -15.90400000
H      8.13400000     -0.31100000    -16.28900000
O      3.71900000      9.82800000     13.37200000
H      4.51500000      9.30100000     13.43500000
H      3.99900000     10.71400000     13.59900000
O     -7.22500000      4.07600000     -5.94700000
H     -7.88100000      4.38200000     -5.32100000
H     -6.59900000      4.79800000     -6.00800000
O     -7.58600000      2.89800000     12.97400000
H     -7.88600000      3.06000000     13.86900000
H     -6.88100000      3.53200000     12.83900000
O     -3.04000000     -8.99000000      8.08300000
H     -2.38100000     -8.57700000      7.52500000
H     -2.53900000     -9.36100000      8.81000000
O      4.42500000     -5.76500000     11.11400000
H      3.56200000     -5.93300000     10.73700000
H      4.24500000     -5.50900000     12.01900000
O     -5.44600000     11.49900000     -8.97200000
H     -5.52500000     12.01900000     -9.77200000
H     -4.55900000     11.67600000     -8.65800000
O      4.71400000     11.17100000     -5.92700000
H      5.16500000     10.84700000     -6.70600000
H      5.29500000     10.94200000     -5.20100000
O      4.21800000     -9.30700000      7.26600000
H      4.48000000     -9.27300000      6.34600000
H      3.32200000     -9.64400000      7.24800000
O      6.93500000    -14.96000000     -8.55700000
H      7.38800000    -15.06500000     -9.39300000
H      6.61400000    -14.05800000     -8.57000000
O     -7.43400000      2.46900000     -2.95200000
H     -8.38100000      2.47600000     -2.81600000
H     -7.28900000      1.77700000     -3.59700000
O     16.27200000      1.29500000     -8.26700000
H     17.07500000      0.79200000     -8.13500000
H     16.24400000      1.90100000     -7.52700000
O     -0.27000000      7.38500000     -2.18000000
H     -0.25600000      6.42800000     -2.16500000
H     -1.07700000      7.60600000     -2.64300000
O      2.76900000     -6.89300000      7.16400000
H      3.49100000     -7.48000000      7.38800000
H      2.31200000     -6.74900000      7.99300000
O     11.77900000     -1.58100000      6.87100000
H     11.62000000     -0.64700000      7.00700000
H     12.49700000     -1.61100000      6.23800000
O    -13.30700000      6.47700000     -2.94000000
H    -14.08000000      6.39400000     -2.38200000
H    -12.58300000      6.16900000     -2.39400000
O      6.65000000      1.77600000    -11.63200000
H      6.01700000      2.44400000    -11.36900000
H      7.16800000      1.61300000    -10.84400000
O      0.22900000      2.43800000    -17.72300000
H      1.15700000      2.39100000    -17.49500000
H     -0.22900000      2.33000000    -16.89000000
O      4.78400000     -4.22400000    -14.81800000
H      4.45600000     -3.96800000    -15.68000000
H      4.59100000     -3.47300000    -14.25600000
O      9.48200000      0.72900000      4.58800000
H      8.88900000      0.17700000      5.09800000
H     10.27100000      0.79400000      5.12500000
O      9.22000000     14.24300000     -5.15900000
H      9.92200000     14.19900000     -4.51000000
H      9.66900000     14.42600000     -5.98500000
O     -6.14100000     13.51800000     -6.68200000
H     -7.00200000     13.88900000     -6.87600000
H     -5.61300000     13.72300000     -7.45400000
O    -14.60400000      5.34100000    -10.46200000
H    -15.15500000      6.06500000    -10.16700000
H    -14.20000000      5.00600000     -9.66100000
O      7.75400000      1.01800000     -6.90500000
H      7.58600000      0.54200000     -6.09100000
H      8.38000000      1.69900000     -6.66000000
O      8.72000000     10.65100000      9.04300000
H      9.06400000     10.26600000      8.23600000
H      9.48600000     10.74600000      9.60800000
O    -10.08300000      2.44500000     -0.23100000
H     -9.22400000      2.20700000      0.11700000
H    -10.67500000      2.36800000      0.51800000
O      8.05000000      4.44700000     -8.55000000
H      7.56600000      5.27000000     -8.48100000
H      8.16000000      4.31200000     -9.49100000
O    -13.37500000     12.05700000      3.49800000
H    -12.69900000     11.50500000      3.10600000
H    -13.03500000     12.94800000      3.41400000
O     -2.02300000     -0.92800000     12.75700000
H     -1.17300000     -0.92800000     13.19800000
H     -1.87900000     -1.43700000     11.95900000
O    -11.87900000     -7.52200000     -7.05500000
H    -12.21100000     -8.03500000     -7.79200000
H    -11.13600000     -8.02800000     -6.72700000
O     -5.12400000     -5.61400000     13.80400000
H     -4.58500000     -4.84400000     13.62400000
H     -5.58100000     -5.78400000     12.98000000
O    -16.36400000     -5.36300000     -4.23300000
H    -16.58400000     -5.70600000     -5.09900000
H    -16.91000000     -4.58300000     -4.13800000
O      6.98700000     13.35800000     -8.72900000
H      6.26900000     13.47500000     -9.35100000
H      7.73900000     13.77600000     -9.15000000
O     -9.56000000      5.79700000    -13.98800000
H     -8.96500000      6.22700000    -13.37400000
H    -10.04400000      5.16800000    -13.45300000
O      1.74700000    -10.45000000      1.16400000
H      1.63300000    -10.13600000      0.26700000
H      2.41000000    -11.13700000      1.09600000
O     -1.36700000      3.70600000     -5.04900000
H     -2.27500000      3.45300000     -5.21300000
H     -0.87100000      2.89300000     -5.14200000
O     12.74000000      8.01500000      5.75600000
H     12.03400000      7.87700000      5.12500000
H     13.04600000      8.90500000      5.58300000
O     10.79000000      6.92800000      4.16900000
H     11.08700000      7.38900000      3.38500000
H     10.72500000      6.01200000      3.89900000
O      8.78300000      3.88600000     -0.79700000
H      8.59400000      4.79700000     -0.57100000
H      8.21700000      3.70300000     -1.54700000
O     -5.41600000    -15.02300000     -0.25100000
H     -5.92200000    -15.00700000     -1.06400000
H     -4.66300000    -15.57900000     -0.44800000
O     -4.93700000    -14.21600000     -3.56900000
H     -4.92800000    -13.56600000     -4.27200000
H     -5.72500000    -14.73400000     -3.73300000
O     -2.81600000      1.60400000      5.82300000
H     -3.06200000      0.98900000      6.51400000
H     -3.46400000      1.46300000      5.13400000
O      0.67000000     16.47800000      4.15000000
H     -0.21100000     16.69100000      4.45700000
H      0.68600000     16.77900000      3.24100000
O    -14.32900000      4.18100000      4.19900000
H    -13.89500000      3.72800000      3.47500000
H    -15.22500000      3.84400000      4.18900000
O      6.93100000    -12.09500000     -2.02900000
H      6.93900000    -12.98600000     -1.67900000
H      6.21400000    -11.66100000     -1.56700000
