# Supplementary material for: Integrated Multiscale Multilevel Approach to Open Shell Molecular Systems
Source: J Chem Theory Comput. 2023 Feb 13;19(5):1446–56. doi: 10.1021/acs.jctc.2c00805 (PMC10018740; doi:10.1021/acs.jctc.2c00805)
Supplement: Supplementary file 2 — ct2c00805_si_002.zip [file ct2c00805_si_002.zip › structures/PROXYL/frame26.xyz]

2573

C      1.00700000     -1.56400000      0.69400000
H      1.59500000     -1.91700000      1.54100000
H      1.25600000     -2.17900000     -0.17100000
C      1.18600000     -0.02200000      0.41100000
C      1.44000000      0.73100000      1.67500000
H      2.38500000      0.41700000      2.11700000
H      0.65000000      0.43900000      2.36700000
H      1.29400000      1.80600000      1.56500000
C      2.33400000      0.18600000     -0.58600000
H      2.58700000      1.23100000     -0.76600000
H      3.21600000     -0.39600000     -0.31600000
H      2.08000000     -0.34900000     -1.50100000
N     -0.12700000      0.38000000     -0.14600000
O     -0.38000000      1.50000000     -0.66700000
C     -1.18800000     -0.61200000      0.01000000
C     -2.36100000     -0.03200000      0.82600000
H     -1.90600000      0.39500000      1.72000000
H     -2.78900000      0.79800000      0.26300000
H     -3.16200000     -0.73300000      1.05700000
C     -1.57400000     -1.33100000     -1.34300000
H     -0.66300000     -1.73600000     -1.78600000
H     -2.06500000     -0.65200000     -2.04100000
H     -2.17600000     -2.18000000     -1.01900000
C     -0.45800000     -1.70200000      0.98100000
H     -0.66400000     -1.45100000      2.02200000
H     -0.82600000     -2.72200000      0.86600000
O     -1.10600000     -5.34700000     -1.16400000
H     -1.47400000     -4.93800000     -1.94800000
H     -0.49300000     -6.00000000     -1.50100000
O     -6.68400000     -2.28000000      1.99700000
H     -7.50500000     -1.94100000      2.35400000
H     -6.00200000     -1.85200000      2.51500000
O     17.34100000     -5.77000000      2.18600000
H     16.63200000     -5.18700000      1.91600000
H     17.51100000     -6.31300000      1.41700000
O    -14.21300000      1.75600000      2.46000000
H    -14.58500000      1.57000000      1.59800000
H    -14.95600000      2.05900000      2.98200000
O     12.10100000    -13.09300000      4.81800000
H     11.17900000    -12.85100000      4.90200000
H     12.08500000    -14.01900000      4.57700000
O      8.75300000      3.04300000     -0.83700000
H      8.90800000      3.61200000     -1.59100000
H      7.89400000      2.65500000     -1.00200000
O      5.30700000     -3.21500000     14.81400000
H      4.94100000     -2.54000000     14.24200000
H      6.23500000     -2.99200000     14.88400000
O    -14.03700000      2.35400000      6.04700000
H    -13.87700000      3.24200000      5.72900000
H    -14.67900000      2.46300000      6.74900000
O     -8.67300000    -12.00000000     -4.40700000
H     -9.57200000    -12.05600000     -4.08500000
H     -8.74200000    -11.51100000     -5.22700000
O    -13.12100000     -6.91600000     -2.66700000
H    -12.28200000     -7.37700000     -2.69500000
H    -12.94000000     -6.11900000     -2.16800000
O      6.37400000      6.81000000    -12.77000000
H      7.29300000      6.90500000    -12.52000000
H      6.16700000      7.62200000    -13.23300000
O     -6.90800000      1.06100000     -0.36500000
H     -7.65500000      1.36100000      0.15300000
H     -6.20100000      1.66400000     -0.13700000
O     -6.78300000      2.63800000    -10.37100000
H     -6.43500000      1.86200000    -10.80900000
H     -7.57300000      2.32900000     -9.92700000
O     13.36900000     -3.91000000     -4.48900000
H     12.44100000     -3.92000000     -4.25200000
H     13.37300000     -3.97000000     -5.44400000
O      8.46300000    -12.95200000     -4.49800000
H      8.84200000    -13.79200000     -4.24100000
H      8.47300000    -12.42900000     -3.69600000
O     -1.14900000      7.08000000     -3.83500000
H     -1.12500000      7.62500000     -4.62200000
H     -1.55100000      6.26000000     -4.12400000
O     -6.44200000      3.40300000      8.08600000
H     -7.04200000      4.14300000      7.99600000
H     -6.13700000      3.23200000      7.19500000
O     15.19200000     -7.21400000     -5.45000000
H     14.26300000     -6.98200000     -5.45100000
H     15.59000000     -6.61200000     -6.07800000
O      6.21500000    -13.23900000     -6.11500000
H      5.41200000    -13.24800000     -5.59400000
H      6.90800000    -13.04600000     -5.48200000
O    -11.29500000    -12.38200000     -3.74300000
H    -12.05300000    -12.53700000     -4.30600000
H    -11.32500000    -13.09100000     -3.10000000
O    -12.63500000      5.46800000     -0.36900000
H    -11.84400000      5.72800000      0.10200000
H    -13.26300000      6.16800000     -0.18900000
O     -1.22500000      6.85300000    -11.11000000
H     -1.54600000      7.56800000    -10.56000000
H     -0.74800000      6.28300000    -10.50700000
O      9.34200000    -12.21800000      5.22900000
H      9.45900000    -12.73100000      6.02900000
H      8.72000000    -11.53300000      5.47300000
O     -4.00200000     15.65400000     -0.91400000
H     -3.39500000     15.42300000     -1.61800000
H     -4.27500000     14.81300000     -0.54800000
O     -0.77600000     10.42300000      4.49000000
H     -1.72200000     10.28200000      4.48600000
H     -0.44300000      9.80300000      5.13800000
O     -6.21600000      3.21100000    -14.32400000
H     -6.41800000      2.63600000    -15.06200000
H     -5.26300000      3.17300000    -14.24300000
O      4.31500000      0.68600000    -16.45800000
H      5.12900000      0.91700000    -16.90700000
H      4.47600000      0.91000000    -15.54100000
O      4.02500000     14.30000000      0.84000000
H      4.03700000     14.98200000      1.51300000
H      4.31100000     13.50900000      1.29600000
O    -15.60300000     -5.15700000     -1.32500000
H    -15.12400000     -5.51000000     -0.57600000
H    -16.43100000     -4.84800000     -0.95700000
O    -11.31800000      2.78200000     -3.62400000
H    -11.21200000      3.69900000     -3.87500000
H    -11.47500000      2.32400000     -4.45000000
O     -4.69600000     15.12100000     -4.97600000
H     -5.63300000     15.12300000     -4.77900000
H     -4.60800000     15.71100000     -5.72500000
O     -4.53800000      9.08900000     -6.72300000
H     -4.73400000      8.29200000     -7.21600000
H     -4.82100000      9.80100000     -7.29700000
O      3.77400000    -10.34900000      6.68800000
H      3.22700000    -10.46700000      5.91200000
H      3.30900000     -9.69600000      7.21100000
O     10.96900000     -4.26800000     -3.77100000
H     10.61200000     -3.45700000     -4.13200000
H     10.32400000     -4.54500000     -3.12000000
O      6.09300000    -11.54900000    -11.51900000
H      6.63800000    -10.85300000    -11.15100000
H      5.26400000    -11.11800000    -11.72800000
O      3.21100000    -11.98400000     -1.83700000
H      3.32400000    -12.65900000     -1.16800000
H      3.22100000    -12.46300000     -2.66500000
O     13.16700000     -5.83800000      2.96800000
H     12.76100000     -5.71700000      2.10900000
H     13.82500000     -5.14500000      3.02100000
O     15.89900000      7.31800000     -5.06700000
H     14.96800000      7.35300000     -4.84900000
H     16.07900000      8.16000000     -5.48600000
O      5.75600000     -7.18700000     -8.24000000
H      4.95400000     -6.88100000     -8.66400000
H      5.70800000     -6.83000000     -7.35300000
O      0.80800000      0.87000000      6.27000000
H      1.19600000      0.61000000      7.10500000
H      0.84600000      0.07900000      5.73200000
O     -3.20500000    -10.23200000     -1.79700000
H     -4.13800000    -10.42600000     -1.70300000
H     -3.08500000     -9.40300000     -1.33300000
O      8.23900000     -6.28400000    -12.24500000
H      9.12100000     -6.59600000    -12.44300000
H      7.66000000     -6.95000000    -12.61600000
O      6.07600000     14.26400000     -4.35900000
H      6.98600000     14.54400000     -4.46100000
H      5.98000000     14.10200000     -3.42000000
O     -2.64400000      0.84900000    -14.74200000
H     -2.18800000      1.07600000    -15.55200000
H     -2.55500000     -0.10200000    -14.67500000
O     12.01500000     13.25300000     -1.30600000
H     11.62000000     13.93400000     -0.76100000
H     11.64600000     13.39800000     -2.17700000
O     -8.63500000     -2.31200000     -0.50100000
H     -9.35000000     -1.68400000     -0.39800000
H     -8.21300000     -2.33700000      0.35700000
O     -5.59800000     17.43300000     -2.51100000
H     -5.70600000     18.10100000     -1.83500000
H     -5.18300000     16.69800000     -2.05800000
O     -6.46900000    -15.51400000      1.15000000
H     -6.11000000    -14.86800000      0.54100000
H     -7.32600000    -15.73600000      0.78700000
O      1.82200000      8.26800000    -10.64500000
H      1.51100000      9.00300000    -11.17300000
H      2.59000000      8.60900000    -10.18800000
O      8.24300000      7.74600000     -2.57500000
H      8.12300000      7.98500000     -1.65600000
H      7.55300000      7.10500000     -2.74700000
O     -4.81700000      6.83600000    -14.65700000
H     -5.72700000      6.70400000    -14.92400000
H     -4.77300000      6.47400000    -13.77200000
O      9.02300000     -4.02900000    -13.73600000
H      8.74300000     -4.71500000    -13.13000000
H      9.93500000     -3.85700000    -13.49800000
O     13.40500000     -0.89300000     -2.94800000
H     13.63600000     -1.80500000     -3.12500000
H     12.77400000     -0.94100000     -2.23000000
O     15.62600000     -7.94500000     -2.59000000
H     15.25500000     -7.35200000     -3.24300000
H     15.50500000     -8.81900000     -2.96200000
O    -12.20300000      0.38100000      5.59800000
H    -12.89300000      1.02100000      5.77100000
H    -11.57800000      0.84600000      5.04100000
O      1.42000000      7.19600000      9.74300000
H      1.71600000      6.98500000     10.62900000
H      2.12500000      6.88300000      9.17500000
O     -2.64700000      7.31800000     11.36200000
H     -2.23800000      6.48500000     11.12800000
H     -3.15900000      7.12200000     12.14600000
O     15.61000000      3.23000000     -0.28300000
H     14.95800000      3.31800000      0.41300000
H     16.42900000      3.04900000      0.17800000
O      9.13300000     -0.85700000      5.34500000
H      8.52200000     -0.99800000      6.06800000
H      9.99600000     -0.84500000      5.76000000
O     -4.10600000     13.22300000      9.77300000
H     -4.61400000     12.52900000     10.19200000
H     -4.75800000     13.75700000      9.31900000
O      5.71500000    -16.81200000      1.80600000
H      6.03500000    -16.02300000      2.24300000
H      6.36400000    -16.98900000      1.12400000
O     -4.24900000     -3.56600000    -17.55000000
H     -5.06400000     -3.15900000    -17.84500000
H     -3.91000000     -2.96700000    -16.88500000
O      3.84000000      7.81800000     -4.48600000
H      4.48400000      7.68900000     -5.18300000
H      2.99600000      7.81800000     -4.93800000
O     10.11700000     -2.76000000      2.89500000
H     10.22400000     -2.29500000      3.72500000
H     10.21000000     -2.08100000      2.22700000
O      6.76100000     -1.63000000     -6.98900000
H      6.17000000     -2.03700000     -6.35500000
H      7.29100000     -1.02600000     -6.46900000
O     12.46600000     -0.40000000     -7.29300000
H     12.84700000     -1.18100000     -7.69200000
H     13.16100000     -0.05300000     -6.73400000
O      6.16600000    -11.04800000     -1.13600000
H      5.33900000    -10.56600000     -1.13000000
H      6.49600000    -10.96800000     -0.24100000
O     -7.71000000     -1.54600000     -6.74900000
H     -8.41300000     -2.12900000     -7.03500000
H     -7.73600000     -1.59100000     -5.79300000
O      2.01400000     11.65000000      8.38100000
H      1.28500000     12.16100000      8.73300000
H      1.79800000     10.74400000      8.59900000
O     -6.88600000     -9.54200000     -7.48200000
H     -7.82000000     -9.75100000     -7.50600000
H     -6.75000000     -9.15100000     -6.61900000
O     11.18000000      5.22000000     -6.22300000
H     10.50300000      4.86100000     -5.65000000
H     11.35400000      4.52300000     -6.85500000
O      2.48700000      2.75900000     -5.47900000
H      3.05000000      3.23000000     -6.09300000
H      1.61000000      2.82600000     -5.85700000
O     -0.56800000     -9.91700000     -7.90100000
H     -0.96300000     -9.92900000     -8.77300000
H     -0.07200000    -10.73400000     -7.85100000
O     13.08000000     -2.22400000      0.39100000
H     13.70100000     -1.98800000      1.08000000
H     13.36200000     -3.09100000      0.10100000
O      6.13900000     11.14900000     -1.66200000
H      5.73400000     10.90200000     -2.49300000
H      5.60400000     11.87500000     -1.34100000
O     -5.76800000     -3.59800000     11.86900000
H     -5.21500000     -4.33100000     12.13800000
H     -5.82500000     -3.67700000     10.91700000
O     -5.73300000     10.83300000     -9.25100000
H     -5.03800000     11.05700000     -9.87000000
H     -6.52200000     10.76900000     -9.78900000
O      7.37200000     -0.95600000      2.92500000
H      6.72100000     -0.52500000      3.47900000
H      8.14000000     -1.05100000      3.48800000
O     15.26000000      2.34600000     -8.28000000
H     14.98000000      3.14100000     -7.82700000
H     16.14700000      2.54100000     -8.58200000
O      0.41400000     -4.56200000      3.76300000
H      0.52600000     -4.06600000      4.57400000
H      0.04100000     -5.39800000      4.04200000
O     -2.77900000     -6.96800000     16.86800000
H     -2.59800000     -6.03200000     16.78600000
H     -3.30500000     -7.17900000     16.09700000
O     14.42200000      7.52600000     -8.51100000
H     15.17600000      8.01500000     -8.18100000
H     13.78300000      7.56400000     -7.80000000
O     -7.38600000      3.24800000     -5.17200000
H     -7.58400000      3.03700000     -4.26000000
H     -7.37300000      2.40100000     -5.61700000
O     -1.93600000     -9.95600000      8.18100000
H     -2.19600000     -9.13100000      8.59100000
H     -1.05000000    -10.11600000      8.50400000
O     -1.60500000    -13.92400000     -7.06200000
H     -2.18000000    -13.87400000     -7.82500000
H     -0.96900000    -14.60400000     -7.28400000
O     -7.77600000      2.79500000     -2.63700000
H     -8.33200000      3.52300000     -2.35600000
H     -7.60200000      2.30400000     -1.83400000
O     13.17300000     -1.05000000      3.94300000
H     12.67600000     -1.76000000      3.53800000
H     13.03400000     -0.30000000      3.36500000
O      4.79300000     -4.69600000      4.71900000
H      5.66900000     -4.98900000      4.47000000
H      4.29200000     -4.72000000      3.90400000
O      9.01500000      3.51600000      3.21800000
H      8.54600000      2.76600000      3.58300000
H      9.69300000      3.71300000      3.86400000
O     -3.76000000     12.62100000     -6.23000000
H     -4.00800000     13.49600000     -5.93300000
H     -2.93900000     12.75300000     -6.70500000
O      2.34400000      6.44200000     12.14500000
H      3.23200000      6.26500000     12.45600000
H      1.80200000      5.78300000     12.57800000
O      9.20000000     10.58100000     -3.16900000
H      9.40300000      9.73100000     -2.77800000
H      8.62700000     10.37300000     -3.90800000
O     -0.90900000     10.79900000     -8.79800000
H     -1.09700000     11.29500000     -8.00200000
H     -0.58000000     11.45200000     -9.41500000
O      8.67000000      8.02300000    -12.10000000
H      8.73300000      8.90600000    -12.46400000
H      9.51100000      7.88500000    -11.66300000
O      9.49300000      2.72700000     -7.81600000
H      8.64300000      3.15600000     -7.71200000
H      9.58900000      2.61200000     -8.76100000
O     -1.04000000     14.03800000      1.08100000
H     -1.73000000     13.65500000      0.53900000
H     -0.46900000     13.30200000      1.29800000
O      2.99000000    -11.20900000      3.88100000
H      2.55800000    -11.91300000      3.39800000
H      3.76000000    -10.99400000      3.35500000
O      8.06200000      0.55900000    -13.02300000
H      7.30700000      0.90300000    -12.54600000
H      7.76300000     -0.28000000    -13.37300000
O      0.41500000      4.59300000     12.96400000
H     -0.08800000      4.04800000     12.35700000
H     -0.24900000      5.04300000     13.48700000
O      2.62700000     -7.12900000      1.30200000
H      2.83800000     -6.58600000      0.54200000
H      2.91500000     -6.61100000      2.05300000
O    -14.52900000     -4.52800000      5.03700000
H    -15.15300000     -5.19200000      5.32700000
H    -14.96700000     -4.08900000      4.30800000
O      5.40300000     -3.72800000     11.45100000
H      6.04200000     -4.09700000     10.84100000
H      5.90100000     -3.09100000     11.96300000
O     11.52300000     -1.80500000    -14.11100000
H     11.14300000     -0.97800000    -14.40800000
H     11.20300000     -1.90800000    -13.21500000
O     -1.06800000     -3.68600000     16.18900000
H     -0.64300000     -3.37800000     16.99000000
H     -1.93000000     -3.27100000     16.20100000
O      1.82200000     11.59300000      4.08700000
H      0.92200000     11.27300000      4.14700000
H      2.34900000     10.80300000      3.96000000
O     -3.18500000      4.39000000      5.22400000
H     -2.73500000      4.84500000      4.51200000
H     -3.18200000      5.01600000      5.94800000
O     -1.46200000      0.34300000     -4.91500000
H     -2.36300000      0.58400000     -4.69800000
H     -1.44100000      0.33100000     -5.87200000
O     -2.21200000      5.52900000     13.95300000
H     -2.70800000      4.96800000     13.35700000
H     -2.70900000      6.34700000     13.98200000
O      5.68800000      7.37700000      7.63000000
H      6.47600000      7.15900000      8.12800000
H      5.36800000      8.18500000      8.03100000
O     -3.42800000      3.37200000    -14.03600000
H     -3.20000000      2.45100000    -14.16600000
H     -2.70000000      3.85600000    -14.42400000
O     -3.96700000    -13.80800000      1.99400000
H     -3.30100000    -14.03500000      1.34400000
H     -4.46300000    -14.61600000      2.12100000
O     -8.29800000     -1.61700000     -4.06400000
H     -7.64200000     -1.44900000     -3.38700000
H     -9.06700000     -1.12400000     -3.77900000
O     -8.78300000     -9.66900000     11.96100000
H     -9.32100000     -9.03200000     11.49200000
H     -9.01800000     -9.55100000     12.88100000
O      8.62000000     12.42900000     -0.68100000
H      8.99500000     12.19900000     -1.53100000
H      7.71100000     12.13600000     -0.73300000
O      2.79400000     -1.76900000     -5.95800000
H      3.01800000     -0.86200000     -5.74900000
H      1.89900000     -1.87600000     -5.63600000
O    -13.63400000      7.95400000      0.36000000
H    -13.90400000      7.88800000      1.27600000
H    -13.28500000      8.84100000      0.27700000
O     -4.73100000      3.17600000     -6.22400000
H     -5.37200000      2.53200000     -6.52600000
H     -5.25700000      3.92500000     -5.94400000
O    -10.48300000     -4.78400000      6.17400000
H    -10.73600000     -3.89100000      5.94200000
H    -10.59300000     -5.28200000      5.36400000
O     15.52700000      5.10700000      4.90500000
H     14.65400000      5.46900000      5.05600000
H     15.36700000      4.21500000      4.59800000
O     -1.85100000     -3.91000000    -13.84600000
H     -1.43800000     -4.75400000    -14.02900000
H     -1.47500000     -3.63500000    -13.01000000
O      7.08200000     -0.38100000      0.08500000
H      7.02800000     -0.72800000      0.97600000
H      6.80800000      0.53300000      0.16800000
O     -8.77900000      4.22300000     15.31600000
H     -8.06000000      3.77600000     15.76200000
H     -8.68900000      3.96600000     14.39800000
O     -5.15900000      6.93400000      2.04700000
H     -5.63300000      7.52300000      2.63600000
H     -4.28700000      6.86000000      2.43500000
O     -5.01300000      6.89800000     13.24500000
H     -5.71800000      6.78900000     13.88400000
H     -5.17300000      6.21600000     12.59300000
O     12.72700000      2.19600000     -3.49600000
H     12.39800000      2.27900000     -4.39100000
H     12.17400000      2.78400000     -2.98200000
O      7.67700000     11.71500000     -7.43300000
H      7.12400000     11.71100000     -6.65200000
H      7.12300000     11.34500000     -8.12100000
O     -7.04800000     -0.35300000    -14.57800000
H     -6.77500000      0.28400000    -13.91800000
H     -6.68100000     -1.18400000    -14.27600000
O      9.45400000      7.16900000     -8.75300000
H      9.90400000      6.58700000     -9.36400000
H      8.53700000      7.14200000     -9.02700000
O     -9.90900000      5.97600000      0.43600000
H     -9.72500000      5.87400000     -0.49800000
H     -9.17600000      5.54200000      0.87300000
O     -4.01700000      9.08400000     14.89900000
H     -4.17300000      9.88800000     14.40400000
H     -4.29000000      8.38200000     14.30800000
O      4.76800000     -8.23700000     11.90800000
H      5.30500000     -8.45900000     12.66900000
H      5.35700000     -8.34100000     11.16100000
O     -9.53200000      8.08400000      8.98400000
H    -10.36200000      8.49800000      9.22300000
H     -9.39200000      8.33800000      8.07200000
O      9.83800000     13.86400000      5.09100000
H     10.78600000     13.95300000      5.19500000
H      9.52500000     14.76200000      4.97600000
O     -6.94700000      0.73900000     11.25000000
H     -6.76700000      0.13900000     10.52600000
H     -7.27200000      1.53400000     10.82700000
O      4.80000000      4.07500000    -10.39000000
H      5.23900000      4.49100000    -11.13200000
H      4.26900000      4.77100000    -10.00400000
O     10.20500000     -5.56100000      3.29000000
H     11.03800000     -5.72200000      3.73300000
H     10.02000000     -4.63600000      3.45500000
O      7.39600000     -3.44700000      1.32400000
H      8.30800000     -3.57200000      1.06000000
H      7.44900000     -3.11100000      2.21800000
O     -2.92300000     -1.25000000     -9.55700000
H     -2.58900000     -1.08600000     -8.67500000
H     -3.86400000     -1.37700000     -9.43800000
O      4.60100000     -0.50400000      7.15000000
H      4.16800000     -0.72200000      6.32400000
H      5.44400000     -0.13500000      6.88800000
O      1.16100000     18.07300000      5.05600000
H      1.41600000     17.19800000      4.76200000
H      0.58400000     18.39900000      4.36600000
O     -5.79300000    -12.88900000     -3.86400000
H     -5.49700000    -13.60300000     -4.42900000
H     -6.72600000    -12.80100000     -4.05900000
O    -12.68300000      3.32400000     11.09900000
H    -12.23700000      2.51100000     10.85900000
H    -13.15100000      3.11200000     11.90600000
O     14.13200000      7.39300000     -0.30300000
H     14.40500000      7.99800000      0.38600000
H     13.17500000      7.40900000     -0.27200000
O     12.75100000      4.18000000     12.07900000
H     12.72300000      5.12800000     11.94500000
H     11.99500000      3.84800000     11.59500000
O      7.14300000      5.84600000     -6.52400000
H      6.98000000      6.72100000     -6.17100000
H      6.81300000      5.88500000     -7.42200000
O     10.67400000     -2.94600000     -0.41100000
H     11.46800000     -2.85700000      0.11500000
H     10.90600000     -2.56900000     -1.26100000
O    -15.19600000     -2.09900000     -8.68600000
H    -15.37000000     -2.46200000     -7.81700000
H    -15.75500000     -2.60600000     -9.27400000
O      7.75100000    -13.20200000     -8.96600000
H      8.61600000    -12.82400000     -9.12000000
H      7.30900000    -12.56700000     -8.40200000
O      4.43800000     -2.31500000      1.52900000
H      5.24300000     -1.89300000      1.82700000
H      4.49200000     -2.28700000      0.57400000
O    -14.56900000      0.41200000     -9.74700000
H    -14.13900000      1.01000000     -9.13500000
H    -14.65800000     -0.40700000     -9.26000000
O    -15.29300000     -1.97800000     -2.99900000
H    -16.11700000     -1.49300000     -2.95300000
H    -15.50700000     -2.76500000     -3.50100000
O    -10.70000000     -6.23900000     -6.04600000
H     -9.95700000     -5.99000000     -6.59700000
H    -10.91900000     -5.44000000     -5.56600000
O     -3.58100000     11.59500000    -11.27700000
H     -3.61400000     12.30200000    -10.63300000
H     -3.47200000     12.04100000    -12.11700000
O      3.45400000     -5.68100000     11.99100000
H      4.14100000     -5.01500000     11.97700000
H      3.91400000     -6.50400000     11.82500000
O      0.19100000     -5.32400000     -9.97000000
H      0.88800000     -5.09000000    -10.58300000
H      0.21600000     -4.63600000     -9.30500000
O      1.41400000     14.39600000     -1.06200000
H      0.64700000     13.99800000     -1.47400000
H      2.09600000     13.72800000     -1.12800000
O    -16.09800000     -0.24300000     -5.75900000
H    -16.28300000     -1.18200000     -5.77300000
H    -15.21100000     -0.17800000     -5.40600000
O      5.96600000      1.98500000      0.23300000
H      5.43100000      2.34500000      0.94000000
H      5.57700000      2.34100000     -0.56600000
O      0.00000000     13.40700000     -9.59400000
H      0.93600000     13.46500000     -9.40200000
H     -0.07500000     13.68900000    -10.50600000
O      1.00000000     -2.97800000     14.18400000
H      0.04500000     -2.93000000     14.15100000
H      1.23100000     -2.58000000     15.02300000
O     -6.55000000     -5.41800000     14.16400000
H     -5.75500000     -5.94600000     14.08800000
H     -6.26400000     -4.61700000     14.60300000
O      8.83700000      4.82100000     -4.58500000
H      8.27800000      5.21900000     -5.25300000
H      8.41900000      3.98200000     -4.39300000
O     11.13700000      6.91300000     -1.73500000
H     11.55000000      7.46200000     -2.40100000
H     10.19800000      7.06200000     -1.85000000
O     -3.29200000     10.25200000     -4.36100000
H     -3.35800000     11.05800000     -4.87300000
H     -3.24500000      9.55600000     -5.01600000
O    -11.16600000     10.35900000      7.64900000
H    -12.07100000     10.33600000      7.96000000
H    -11.22800000     10.15300000      6.71600000
O     12.35300000      0.60600000      2.13300000
H     11.43000000      0.74700000      1.92300000
H     12.75300000      0.36100000      1.29800000
O     -0.97900000     11.14000000     12.72200000
H     -1.85600000     10.81500000     12.92900000
H     -0.49300000     10.36100000     12.45200000
O      3.14700000      5.93600000      8.08000000
H      2.94700000      5.37500000      7.33100000
H      3.99200000      6.33200000      7.86600000
O     -4.22300000     -5.81300000     12.03400000
H     -4.45300000     -6.52800000     11.44100000
H     -4.17900000     -6.22300000     12.89800000
O      8.37200000     15.16100000      0.16500000
H      8.59200000     14.49600000      0.81700000
H      8.20300000     14.66500000     -0.63600000
O     -8.21200000      3.82700000     12.62100000
H     -8.46300000      3.08400000     12.07200000
H     -8.69900000      4.56700000     12.26000000
O     -0.78200000      5.39100000    -14.24000000
H     -0.60300000      5.30300000    -15.17600000
H     -0.23400000      6.12300000    -13.95800000
O      1.39400000     -6.99000000     16.79500000
H      0.74600000     -6.72200000     16.14300000
H      1.23200000     -6.41700000     17.54400000
O     -1.92800000      5.27000000      3.16100000
H     -0.98900000      5.36000000      3.32200000
H     -1.99500000      4.56100000      2.52100000
O     -9.89800000      0.06000000    -15.21100000
H     -8.98200000      0.11900000    -14.93800000
H    -10.29600000     -0.54400000    -14.58300000
O    -15.89400000      1.53900000      0.31900000
H    -15.50800000      1.25300000     -0.50900000
H    -16.75600000      1.87800000      0.07800000
O     -6.23900000     -2.62100000     14.61800000
H     -7.05400000     -2.17200000     14.84300000
H     -6.16200000     -2.51600000     13.66900000
O      4.65100000      6.87500000     16.04600000
H      4.90900000      6.45000000     15.22800000
H      5.04200000      6.33200000     16.73100000
O     12.96200000    -11.53400000     -2.39000000
H     12.54600000    -12.30000000     -2.78500000
H     12.28400000    -10.85800000     -2.40700000
O      5.88800000     12.01400000    -11.33400000
H      6.11900000     12.81300000    -10.86100000
H      6.63700000     11.85000000    -11.90700000
O     -3.15300000    -17.06500000     -2.03400000
H     -3.48200000    -16.48700000     -1.34600000
H     -3.19400000    -16.53700000     -2.83100000
O    -12.89100000    -11.52800000      1.99000000
H    -13.42900000    -11.92100000      1.30200000
H    -13.16900000    -11.96900000      2.79300000
O    -14.25900000      0.45000000     -1.81500000
H    -14.42200000      0.65400000     -2.73600000
H    -13.48400000      0.96400000     -1.59000000
O     -6.33300000    -12.32200000     -7.29600000
H     -6.40700000    -11.54700000     -6.73900000
H     -6.62200000    -12.02600000     -8.15900000
O     11.83700000      9.60900000      1.05300000
H     11.65400000      8.70200000      1.29500000
H     10.99700000     10.05700000      1.15000000
O     -7.18800000      8.96200000     -0.58300000
H     -7.06600000      9.70000000     -1.18100000
H     -7.00500000      8.18900000     -1.11700000
O     -6.70000000    -11.63600000    -12.49200000
H     -6.13900000    -10.86100000    -12.46800000
H     -7.07700000    -11.63200000    -13.37100000
O      2.99000000     -3.72200000     -3.29500000
H      2.71800000     -4.50600000     -3.77100000
H      2.70700000     -2.99500000     -3.84900000
O     -2.83100000     11.91600000     -1.24100000
H     -3.75500000     12.11400000     -1.39300000
H     -2.68600000     11.08700000     -1.69600000
O     -9.80300000     -3.51300000    -14.78800000
H    -10.32600000     -3.74700000    -14.02100000
H     -9.96500000     -4.22100000    -15.41200000
O      9.85500000      2.44500000    -13.96200000
H      9.79100000      2.23000000    -14.89200000
H      9.15600000      1.93700000    -13.55000000
O    -11.15900000     -6.80100000     -9.72300000
H    -11.80200000     -6.67600000    -10.42100000
H    -11.63500000     -7.27200000     -9.04000000
O     14.51800000      8.90500000      2.22000000
H     13.67900000      9.28700000      1.96100000
H     14.41100000      8.70400000      3.15000000
O    -11.83300000     11.13200000     -3.13500000
H    -11.22300000     10.42000000     -3.32900000
H    -12.68400000     10.80400000     -3.42300000
O      3.51700000     -1.93200000     10.47000000
H      3.73800000     -2.42500000     11.26100000
H      3.92900000     -2.42300000      9.75900000
O     12.09300000     -8.19900000      5.35500000
H     12.11400000     -8.08200000      6.30500000
H     12.66300000     -8.95100000      5.19400000
O      5.50400000      9.17800000     12.93700000
H      5.03000000      9.43100000     13.73000000
H      4.87400000      9.31200000     12.22900000
O      5.39400000      5.21800000      5.77600000
H      5.52100000      5.99600000      6.32000000
H      5.98300000      5.34700000      5.03300000
O     -3.28700000     -7.86000000     -0.50100000
H     -2.62100000     -8.08200000      0.15000000
H     -2.88800000     -7.16400000     -1.02300000
O      0.88300000     11.92600000      1.40600000
H      1.58800000     12.10900000      0.78500000
H      1.30300000     11.96900000      2.26500000
O     -7.34700000     -8.78500000      1.84700000
H     -8.00400000     -8.70500000      1.15500000
H     -6.50900000     -8.73000000      1.38800000
O     -7.53100000     -8.51900000    -10.18600000
H     -8.12300000     -9.26000000    -10.31600000
H     -7.14200000     -8.67100000     -9.32500000
O      7.50000000    -13.79100000      1.63400000
H      7.15400000    -13.70500000      0.74600000
H      6.74600000    -13.63000000      2.20100000
O    -16.46600000      1.86900000     -3.80400000
H    -16.26200000      1.35500000     -4.58500000
H    -16.25300000      2.77000000     -4.04800000
O      2.89900000     13.71500000      5.07700000
H      3.42700000     13.53400000      5.85500000
H      2.63600000     12.85000000      4.76000000
O     -7.39000000      0.57000000     16.54300000
H     -7.89300000     -0.16700000     16.88900000
H     -7.51300000      0.52000000     15.59500000
O    -15.98800000     -2.92900000      6.83900000
H    -15.90300000     -3.02600000      7.78700000
H    -15.19300000     -3.32700000      6.48500000
O     -7.11000000      8.07300000      3.95700000
H     -7.24000000      7.12600000      4.00400000
H     -7.67200000      8.35700000      3.23700000
O      1.64000000     14.71800000      7.40000000
H      2.43900000     15.23900000      7.48400000
H      1.77400000     14.20200000      6.60500000
O      3.43600000    -13.43200000      0.81100000
H      2.57500000    -13.01700000      0.76700000
H      3.24900000    -14.37000000      0.85400000
O      2.55700000      4.55500000     -3.08500000
H      3.41100000      4.80000000     -2.72800000
H      2.74700000      3.84000000     -3.69200000
O     11.67900000     -1.81300000      6.17500000
H     12.38600000     -1.24600000      5.86500000
H     11.93400000     -2.69100000      5.89000000
O      6.82600000     10.46600000      9.93000000
H      7.72700000     10.61200000      9.64200000
H      6.80300000     10.80500000     10.82500000
O      1.58200000     -5.92200000      7.70800000
H      1.34600000     -4.99700000      7.63900000
H      0.84300000     -6.38800000      7.31600000
O     11.76900000     -0.06800000     10.36600000
H     12.72500000     -0.05300000     10.39900000
H     11.55100000     -0.97200000     10.13700000
O      3.79100000      4.65700000    -15.24800000
H      3.25700000      3.93100000    -14.92500000
H      4.19800000      4.31800000    -16.04600000
O      6.86600000     -7.59800000     -0.42800000
H      7.80400000     -7.41400000     -0.48100000
H      6.48400000     -6.79500000     -0.07200000
O      7.88300000     -1.64300000     -2.27300000
H      7.22800000     -2.33300000     -2.37300000
H      7.63500000     -1.19100000     -1.46700000
O      1.92400000    -11.82000000    -13.15700000
H      1.26000000    -11.40000000    -13.70400000
H      2.02700000    -12.69400000    -13.53400000
O     -7.81900000     11.51500000      8.58500000
H     -7.59600000     11.35600000      7.66800000
H     -7.80600000     12.46800000      8.67300000
O     -7.90700000      5.15200000    -11.29000000
H     -7.21900000      4.48700000    -11.28400000
H     -8.40100000      4.97800000    -12.09100000
O     -4.92700000     -4.79700000    -12.68000000
H     -4.62000000     -5.69900000    -12.59500000
H     -4.85800000     -4.43500000    -11.79600000
O      1.91400000     -3.10700000    -10.59500000
H      2.71600000     -2.66000000    -10.32300000
H      1.64200000     -2.65000000    -11.39000000
O    -10.65300000      1.30300000     -5.88300000
H    -10.77600000      0.61400000     -6.53700000
H     -9.72200000      1.26000000     -5.66200000
O    -13.78200000     -3.79200000     -6.40600000
H    -13.07000000     -3.46600000     -6.95600000
H    -13.36400000     -3.99900000     -5.57000000
O     14.17500000     -5.31000000     -9.94800000
H     14.78500000     -5.43200000    -10.67500000
H     13.35000000     -5.06600000    -10.36600000
O     13.63000000     -2.47800000     -8.42300000
H     14.46000000     -2.34400000     -7.96700000
H     13.87800000     -2.86000000     -9.26500000
O     -6.19100000     -1.05100000     -1.83400000
H     -6.93700000     -1.48000000     -1.41600000
H     -5.89200000     -0.40900000     -1.19100000
O     -8.05900000    -14.69900000     -4.74200000
H     -8.49800000    -13.85200000     -4.81900000
H     -7.91400000    -14.80900000     -3.80200000
O     10.19500000      8.73200000      5.68300000
H     10.60800000      8.22300000      6.38100000
H     10.92100000      9.18900000      5.25800000
O      5.37500000     11.59600000      5.23000000
H      5.02200000     12.03700000      6.00200000
H      6.32000000     11.57000000      5.38000000
O      9.53200000     -0.26200000     12.38700000
H      9.74100000      0.33700000     13.10400000
H     10.30800000     -0.24600000     11.82700000
O    -15.15900000     -6.25700000     -7.21200000
H    -15.51800000     -5.69200000     -7.89500000
H    -14.68100000     -5.66100000     -6.63400000
O    -13.96400000      4.75200000     -9.41800000
H    -14.18600000      5.01400000    -10.31200000
H    -14.78100000      4.84900000     -8.93000000
O     -3.82300000     13.67100000     -9.62300000
H     -3.32900000     14.28800000     -9.08300000
H     -4.58100000     14.17200000     -9.92600000
O    -13.43800000     -0.10200000     -4.59100000
H    -13.91900000     -0.74700000     -4.07400000
H    -12.77900000     -0.61400000     -5.06000000
O     -5.19900000     10.78700000      0.85800000
H     -4.54200000     10.43700000      0.25700000
H     -4.94900000     10.44100000      1.71500000
O      6.99600000     14.14400000      3.23300000
H      7.56900000     13.44700000      3.55300000
H      6.28500000     13.68400000      2.78700000
O      3.03400000    -14.79600000      7.81300000
H      3.82000000    -15.34200000      7.80600000
H      3.34100000    -13.93600000      8.10000000
O    -15.41000000     -0.28100000      8.01100000
H    -15.50700000     -0.86000000      7.25500000
H    -15.79000000      0.55000000      7.72600000
O      7.14500000    -15.61500000     -2.03900000
H      6.88900000    -14.81400000     -1.58200000
H      6.40200000    -15.81500000     -2.60700000
O     14.82200000      0.82200000    -10.70900000
H     14.82900000      1.09000000     -9.79000000
H     15.71300000      0.99200000    -11.01400000
O      7.14100000     -9.92000000      0.99500000
H      7.44400000     -9.06100000      0.70100000
H      7.78200000    -10.18800000      1.65300000
O      1.07800000    -12.73900000     -7.80000000
H      1.87000000    -13.21900000     -7.55700000
H      0.41800000    -13.03100000     -7.17200000
O     -9.51400000    -10.31600000    -10.02100000
H    -10.13100000    -10.71000000     -9.40400000
H    -10.02300000    -10.19000000    -10.82100000
O      2.00900000    -14.06000000      3.09600000
H      2.47000000    -14.37900000      2.32000000
H      2.54500000    -14.35500000      3.83200000
O    -12.04700000      5.68000000     10.09700000
H    -12.34400000      4.81300000     10.37100000
H    -12.17700000      5.68900000      9.14800000
O    -16.22000000      4.77200000     -1.68500000
H    -16.75100000      4.39200000     -2.38600000
H    -15.37300000      4.94600000     -2.09400000
O    -15.49400000     -7.21100000      5.00600000
H    -14.90100000     -6.87900000      4.33100000
H    -15.39700000     -8.16200000      4.96300000
O     -1.59100000     -0.56500000     13.29400000
H     -1.86700000     -1.42500000     12.97500000
H     -0.85600000     -0.32500000     12.72900000
O    -10.23900000     -0.54900000     -8.22700000
H    -11.02800000     -0.77100000     -8.72100000
H    -10.02400000     -1.35000000     -7.74800000
O     -9.98400000    -10.18600000      6.58400000
H     -9.29400000     -9.95000000      7.20400000
H    -10.43100000     -9.36100000      6.39700000
O      6.26300000     -7.64700000     -4.54600000
H      6.76600000     -8.27900000     -4.03300000
H      6.90100000     -6.97800000     -4.79300000
O     -9.30000000     -5.69000000     11.78600000
H    -10.05300000     -5.62600000     11.19900000
H     -8.66700000     -6.22600000     11.30700000
O    -15.32700000     -3.93400000      1.63800000
H    -15.38200000     -4.84500000      1.92400000
H    -16.03100000     -3.84100000      0.99700000
O     10.55600000      3.53300000      0.94300000
H      9.93600000      3.44000000      0.22000000
H     10.00700000      3.68200000      1.71200000
O      3.58200000      7.69400000    -15.81000000
H      3.27500000      7.48600000    -14.92800000
H      3.67000000      6.84300000    -16.24000000
O     10.58200000     -1.84900000     -5.31500000
H     11.46600000     -1.58600000     -5.57100000
H     10.03400000     -1.09800000     -5.54200000
O     -5.54600000      2.90300000      5.70700000
H     -5.16500000      2.24900000      6.29300000
H     -4.79700000      3.41500000      5.40000000
O      8.05800000     -2.97100000     14.71000000
H      8.15100000     -2.66000000     15.61100000
H      8.74500000     -3.63000000     14.61200000
O     -6.65900000     12.61200000      5.73000000
H     -7.19900000     12.79900000      4.96200000
H     -6.80600000     11.68300000      5.90600000
O      4.31700000     -5.02100000     -9.70500000
H      3.65000000     -4.37700000     -9.46700000
H      5.01300000     -4.50600000    -10.11300000
O     -5.37700000      7.22000000     -8.54800000
H     -5.17400000      6.31800000     -8.79600000
H     -5.18600000      7.73300000     -9.33300000
O     -2.84800000    -11.46000000     -6.50300000
H     -2.04600000    -10.97500000     -6.70000000
H     -2.62000000    -12.37500000     -6.67000000
O     -6.47100000      6.71000000     -2.21200000
H     -5.97200000      7.16500000     -2.89000000
H     -5.84300000      6.57500000     -1.50200000
O     -8.82700000     -5.64200000    -11.32300000
H     -9.52700000     -6.26000000    -11.10900000
H     -8.03300000     -6.17600000    -11.33800000
O      7.93100000     -0.43200000    -16.77300000
H      7.19800000     -0.75000000    -17.30000000
H      7.84800000     -0.90000000    -15.94200000
O      8.66000000     -2.25700000     -9.50600000
H      7.78300000     -1.89700000     -9.37400000
H      9.25100000     -1.54200000     -9.26900000
O     -7.01900000     -3.98500000     -2.12500000
H     -7.80100000     -3.43300000     -2.13700000
H     -7.00400000     -4.39700000     -2.98900000
O    -13.44100000     -1.99900000      2.61800000
H    -14.09000000     -1.43200000      3.03600000
H    -13.95000000     -2.54100000      2.01500000
O      3.60200000    -10.61900000     10.74600000
H      4.09900000    -10.18500000     11.43900000
H      2.88600000    -10.01400000     10.55000000
O      0.58900000     16.22200000     -5.41100000
H     -0.28000000     16.16500000     -5.80900000
H      0.82800000     17.14500000     -5.48800000
O     -8.76400000      5.31400000     -2.14800000
H     -7.86200000      5.60500000     -2.01000000
H     -9.03800000      5.75600000     -2.95100000
O      8.83200000    -11.83100000     -1.83800000
H      9.22300000    -12.42600000     -1.19700000
H      8.05100000    -11.49000000     -1.40200000
O      0.70800000      8.45700000      2.59200000
H      0.29900000      9.30600000      2.75900000
H      0.53000000      8.28300000      1.66700000
O      1.95200000      7.79600000    -13.38500000
H      2.15100000      7.57400000    -12.47500000
H      1.44300000      8.60500000    -13.32800000
O      8.57500000     -6.87600000     -8.74100000
H      7.65400000     -7.12000000     -8.64600000
H      8.66000000     -6.06100000     -8.24700000
O    -10.97000000      5.14400000      3.39900000
H    -10.54600000      5.66300000      2.71600000
H    -11.85700000      4.99400000      3.07100000
O     11.51500000      6.93000000      0.96500000
H     12.05900000      6.52800000      1.64300000
H     11.39100000      6.23700000      0.31600000
O     10.50000000     -8.61100000     -9.94100000
H     10.78900000     -8.17500000    -10.74200000
H      9.80400000     -8.04900000     -9.60000000
O     -2.27700000     -5.26100000      5.19000000
H     -3.06200000     -4.85100000      5.55100000
H     -2.28600000     -5.02300000      4.26300000
O      5.48900000     -2.51700000     -4.92300000
H      4.54900000     -2.69300000     -4.91700000
H      5.86600000     -3.20900000     -4.38000000
O     12.17900000     10.24700000      4.76500000
H     12.11400000     10.89800000      4.06700000
H     13.08400000      9.93700000      4.72000000
O     10.60600000     -2.01000000    -11.58800000
H     11.25400000     -1.31000000    -11.50100000
H      9.81400000     -1.65400000    -11.18400000
O     -8.17000000     13.08700000     -0.73500000
H     -9.10300000     13.25200000     -0.87100000
H     -8.12900000     12.62000000      0.09900000
O      4.53000000     15.43700000      3.28200000
H      5.46300000     15.22900000      3.24400000
H      4.22500000     15.02200000      4.08900000
O     -9.00800000      2.24300000     10.23800000
H     -9.66700000      1.59900000      9.97400000
H     -8.86500000      2.77300000      9.45400000
O      0.66200000     16.55600000     -2.53700000
H      1.13000000     15.82300000     -2.13700000
H      0.86600000     16.49000000     -3.47000000
O     -8.02000000      8.05200000     14.60300000
H     -8.64800000      8.77300000     14.55700000
H     -8.14500000      7.57400000     13.78300000
O      9.11300000     -4.84600000     -1.90600000
H      9.15400000     -4.04200000     -1.38800000
H      9.47900000     -5.51900000     -1.33200000
O     -4.56700000      0.79500000      7.80400000
H     -5.24100000      0.68700000      8.47500000
H     -4.30400000     -0.09800000      7.58300000
O     -4.52000000      6.21900000     -0.53800000
H     -3.56800000      6.11800000     -0.55800000
H     -4.72000000      6.41500000      0.37700000
O     -5.22900000    -11.48800000      2.46100000
H     -4.60400000    -10.78700000      2.27400000
H     -4.88900000    -12.24500000      1.98300000
O     -2.65400000     -2.74500000     12.30100000
H     -3.18700000     -3.54000000     12.27400000
H     -2.95800000     -2.22800000     11.55500000
O     -2.49400000    -17.65600000      1.81500000
H     -2.44800000    -16.86000000      1.28700000
H     -2.58300000    -17.34300000      2.71500000
O     -5.74900000     -8.87700000     -0.72200000
H     -4.86200000     -8.52100000     -0.67300000
H     -6.30700000     -8.11200000     -0.85900000
O    -17.37600000     -3.39100000     -0.23300000
H    -17.88100000     -2.70200000      0.19900000
H    -17.82200000     -3.52800000     -1.06900000
O    -13.74500000      5.06100000     -2.96200000
H    -13.24100000      5.53800000     -3.62100000
H    -13.32400000      5.28300000     -2.13200000
O     -5.08800000    -14.63200000     -6.09200000
H     -4.82100000    -15.24600000     -6.77600000
H     -5.71300000    -14.05000000     -6.52300000
O     15.36000000      2.13700000     -2.85700000
H     14.46100000      1.92500000     -3.10900000
H     15.27500000      2.57100000     -2.00800000
O    -12.74300000     10.42400000     -0.41100000
H    -12.34000000     11.19800000     -0.01700000
H    -12.61600000     10.54000000     -1.35200000
O      2.58300000     -8.42900000      8.35200000
H      2.21200000     -7.60100000      8.04800000
H      3.50600000     -8.23300000      8.51400000
O      7.83100000      5.49500000      7.93000000
H      8.48100000      5.84200000      7.31900000
H      7.22700000      4.99500000      7.38000000
O     -0.61300000    -17.82400000     -1.02100000
H     -1.30100000    -17.36200000     -1.49900000
H     -0.69600000    -17.51100000     -0.12000000
O     -0.45300000    -10.75100000     -4.75000000
H      0.44600000    -11.07800000     -4.78500000
H     -0.37000000     -9.80700000     -4.88000000
O      4.46100000     -9.00400000     -0.46500000
H      4.23900000     -9.43100000      0.36200000
H      5.16200000     -8.39300000     -0.23800000
O    -12.14900000      8.13400000     11.12800000
H    -12.87000000      8.51000000     10.62300000
H    -12.11300000      7.21900000     10.84900000
O     -0.69900000     -7.12100000      6.46400000
H     -1.27900000     -6.59300000      5.91500000
H     -0.64200000     -7.96200000      6.01200000
O    -11.12600000     -7.88400000      5.97200000
H    -11.27400000     -7.62700000      5.06200000
H    -10.68100000     -7.13200000      6.36400000
O     -2.83300000      9.28600000    -10.07800000
H     -3.25400000     10.08100000    -10.40500000
H     -2.04500000      9.59700000     -9.63300000
O    -10.39100000     13.25100000     -4.54400000
H     -9.54200000     13.16700000     -4.11200000
H    -10.81800000     12.40600000     -4.40100000
O      3.22400000     -6.73200000     -3.92100000
H      4.12100000     -6.83200000     -3.60100000
H      2.82300000     -7.58900000     -3.78000000
O     10.21300000    -11.69800000     -9.29900000
H     10.48900000    -11.48300000     -8.40800000
H     10.10300000    -10.84900000     -9.72700000
O      5.29300000      1.71400000    -14.06700000
H      5.69100000      2.58400000    -14.03300000
H      5.26900000      1.42600000    -13.15400000
O    -12.62100000      7.74700000      3.10500000
H    -11.91500000      8.32100000      3.40200000
H    -13.23600000      7.72400000      3.83900000
O     10.92500000      4.33400000     -2.86900000
H     10.22400000      4.48600000     -3.50300000
H     10.91700000      5.11200000     -2.31200000
O     16.62100000      6.71700000      1.76200000
H     15.67700000      6.86200000      1.82400000
H     16.71700000      6.05700000      1.07500000
O     -9.09500000      2.56900000      0.51100000
H     -9.79800000      2.21900000      1.05800000
H     -8.79400000      3.34900000      0.97700000
O     -4.87900000     -7.59700000     10.15000000
H     -4.52600000     -7.12500000      9.39600000
H     -4.12100000     -8.04200000     10.52900000
O      2.71500000     13.92800000     -9.48900000
H      3.40000000     13.26100000     -9.53900000
H      2.93700000     14.44000000     -8.71200000
O     -4.77300000     -2.59500000     -6.48500000
H     -3.83600000     -2.77500000     -6.56500000
H     -4.93600000     -2.59400000     -5.54200000
O      9.67700000     11.59400000      1.62700000
H      9.10500000     10.99900000      2.11200000
H      9.11200000     11.97400000      0.95500000
O     13.39200000     11.21900000     -0.60000000
H     12.83100000     11.98700000     -0.71200000
H     13.03000000     10.76700000      0.16200000
O     -0.58200000      5.45400000    -16.98800000
H     -1.49700000      5.56700000    -17.24500000
H     -0.08100000      5.73800000    -17.75200000
O      4.48000000     -2.39800000     -1.28200000
H      5.33700000     -2.78400000     -1.46600000
H      3.90000000     -2.77500000     -1.94300000
O      1.87800000     11.61400000     13.17000000
H      1.12400000     12.10400000     13.50000000
H      2.59000000     12.25400000     13.15300000
O    -16.24200000      4.12700000     -7.61100000
H    -16.08300000      3.44300000     -6.96100000
H    -17.10200000      4.48000000     -7.38200000
O     -9.06500000     -5.48200000      8.26300000
H     -9.59700000     -5.34000000      7.48000000
H     -9.69500000     -5.73400000      8.93800000
O     -6.54400000      0.93100000     -7.05100000
H     -7.09700000      1.19600000     -7.78600000
H     -6.78000000      0.01800000     -6.89000000
O     -6.71700000      9.91900000      6.09100000
H     -6.39400000      9.78100000      6.98200000
H     -6.26900000      9.25400000      5.56800000
O     10.19600000     10.85000000     -6.86600000
H     10.14800000      9.92200000     -6.63600000
H      9.29300000     11.09500000     -7.06700000
O      0.36800000     -3.42500000      7.52600000
H     -0.41200000     -3.04100000      7.12700000
H      0.45500000     -2.97400000      8.36600000
O      4.82500000      2.34300000      8.85200000
H      4.38400000      2.79400000      9.57200000
H      4.32100000      1.53900000      8.72800000
O      0.67900000    -12.63700000      0.01200000
H      0.57200000    -13.23500000     -0.72800000
H      0.95000000    -11.81000000     -0.38500000
O      0.13200000     -5.81700000    -14.14500000
H      1.07900000     -5.77700000    -14.27600000
H     -0.22100000     -6.02100000    -15.01000000
O     -9.79400000     -5.96300000      0.51300000
H     -8.84500000     -5.88700000      0.40900000
H     -9.94900000     -6.90300000      0.60700000
O     14.43100000      0.03600000     -5.46300000
H     14.69200000      0.95500000     -5.40300000
H     14.18700000     -0.20300000     -4.56900000
O     -1.69800000      8.44100000     -6.21900000
H     -2.47900000      8.61500000     -6.74400000
H     -1.09500000      8.00700000     -6.82300000
O     13.61400000      7.34500000     -3.77900000
H     13.38600000      8.10900000     -3.24900000
H     13.78000000      6.65200000     -3.14000000
O      3.18000000     -4.56700000      2.77000000
H      3.32100000     -3.85800000      2.14200000
H      2.23800000     -4.55200000      2.94100000
O      0.63900000    -12.33800000     11.18200000
H      0.32500000    -12.17000000     12.07000000
H      0.58800000    -11.48700000     10.74500000
O     -5.04600000      2.88900000      1.01200000
H     -4.80200000      2.28700000      1.71500000
H     -4.22700000      3.32300000      0.77300000
O     14.44700000      0.09200000      9.28700000
H     14.40400000      1.02400000      9.49900000
H     15.12400000      0.03000000      8.61400000
O      9.87900000    -11.43500000     -6.72300000
H      9.81700000    -10.59800000     -6.26300000
H      9.30500000    -12.02200000     -6.23200000
O      5.64400000     11.90300000     -5.61900000
H      5.69600000     12.75900000     -5.19400000
H      5.06700000     11.39000000     -5.05400000
O     -9.76700000     -3.30200000     -7.53300000
H    -10.67700000     -3.32600000     -7.82900000
H     -9.34100000     -4.01400000     -8.00900000
O     -8.20000000      2.89200000      5.02700000
H     -8.40900000      3.19800000      5.91000000
H     -7.24600000      2.82000000      5.01800000
O      2.54800000     -5.16800000     -0.70200000
H      2.06300000     -4.34300000     -0.74200000
H      2.81100000     -5.33500000     -1.60700000
O      1.76000000     -0.99100000     16.42800000
H      1.08800000     -0.65400000     17.02100000
H      2.57200000     -0.58400000     16.73000000
O     -3.41000000      5.76400000    -12.23600000
H     -3.19900000      5.03900000    -12.82400000
H     -2.55900000      6.11600000    -11.97400000
O      0.39500000     -2.08500000     -4.46400000
H      0.44300000     -2.18500000     -3.51300000
H     -0.31100000     -1.45400000     -4.60300000
O      0.21100000      8.37700000     12.69600000
H      0.78700000      7.94400000     13.32700000
H      0.02900000      7.70600000     12.03800000
O      5.49300000     14.00400000     -1.50100000
H      5.63700000     14.91100000     -1.77000000
H      4.90600000     14.06700000     -0.74700000
O    -11.97700000     -4.53100000     -8.52500000
H    -12.91200000     -4.64900000     -8.69400000
H    -11.56000000     -5.27400000     -8.96200000
O    -15.26700000     -6.69000000      1.76100000
H    -16.18000000     -6.90900000      1.57200000
H    -14.77000000     -7.44600000      1.45000000
O     -8.07700000     -6.57300000      4.87000000
H     -8.36800000     -7.46800000      4.69200000
H     -7.77300000     -6.24800000      4.02200000
O    -16.75400000      2.81100000      3.57400000
H    -16.94900000      3.74900000      3.57700000
H    -17.40400000      2.43400000      2.98100000
O     12.64000000     -6.61100000     -5.61800000
H     12.09900000     -6.06300000     -5.04900000
H     12.65500000     -6.14500000     -6.45400000
O     -3.77300000      3.47200000      8.93600000
H     -3.93400000      2.56100000      8.69100000
H     -4.63800000      3.88200000      8.91300000
O     -0.85600000    -13.50700000     -3.89800000
H     -1.08400000    -12.78600000     -4.48500000
H     -0.89900000    -13.12500000     -3.02100000
O      1.03600000      2.22000000      9.38200000
H      1.43800000      1.41400000      9.05900000
H      0.32500000      1.92400000      9.94900000
O      1.05600000      9.79500000     15.68500000
H      0.75700000     10.02700000     14.80600000
H      1.34500000      8.88600000     15.60800000
O     -3.92800000     -9.83700000     -8.63900000
H     -4.14200000     -9.13900000     -8.02000000
H     -4.15800000    -10.64400000     -8.17900000
O     -6.63800000     -0.69500000      8.68100000
H     -7.31000000     -0.46200000      8.04100000
H     -6.72000000     -1.64400000      8.78000000
O     -6.33500000      1.75400000    -16.44000000
H     -6.38800000      1.22400000    -17.23600000
H     -6.28500000      1.11500000    -15.73000000
O      5.01900000     -9.73800000     -5.77900000
H      5.85000000    -10.03200000     -6.15200000
H      5.14000000     -8.80000000     -5.63200000
O      6.20900000     -8.88800000      9.86000000
H      6.49700000     -8.64700000      8.98000000
H      6.92200000     -9.42200000     10.20800000
O     11.07200000      6.51900000      8.33400000
H     10.52100000      7.08500000      8.87300000
H     10.97500000      5.65000000      8.72200000
O      5.86800000      5.36900000     14.02400000
H      6.82400000      5.41400000     14.00300000
H      5.61900000      5.17400000     13.12000000
O      5.82100000      9.42900000    -13.11000000
H      5.01800000      9.89700000    -13.34000000
H      6.38900000     10.10100000    -12.73300000
O      6.38200000    -10.29500000      5.33500000
H      6.83300000     -9.47500000      5.53500000
H      5.67100000    -10.33900000      5.97400000
O     14.67800000      4.70400000     -6.91200000
H     15.17400000      5.46200000     -7.22100000
H     14.89500000      4.64000000     -5.98100000
O     13.09300000      2.57400000      4.26700000
H     13.86100000      2.04900000      4.49100000
H     13.02900000      2.51000000      3.31400000
O     -5.97900000    -11.89400000      7.00100000
H     -5.08000000    -11.58300000      6.89400000
H     -6.16500000    -12.37200000      6.19300000
O      1.23900000      7.25200000     -2.79400000
H      0.38500000      7.25800000     -3.22600000
H      1.61300000      6.39900000     -3.01500000
O     -2.65400000      6.57200000      7.39900000
H     -2.11600000      6.54600000      8.19100000
H     -3.54200000      6.38900000      7.70600000
O     11.93200000     -4.69600000      5.96900000
H     12.17300000     -4.56400000      6.88600000
H     12.64300000     -5.22500000      5.60800000
O     -7.19100000    -11.90000000     -9.83600000
H     -6.96000000    -11.71800000    -10.74700000
H     -8.10700000    -11.63200000     -9.76300000
O     -9.89000000     -2.11600000     14.92200000
H     -9.35500000     -2.41300000     14.18600000
H     -9.33700000     -2.25300000     15.69100000
O     15.09700000     -3.62800000      3.40400000
H     15.49300000     -3.17400000      2.66100000
H     15.15200000     -3.00100000      4.12500000
O      4.18100000     -6.87000000     16.31200000
H      4.05700000     -6.11100000     15.74300000
H      3.29300000     -7.14600000     16.54000000
O      0.43900000     -7.71900000     11.70200000
H      0.23800000     -6.79300000     11.56700000
H      0.22100000     -7.88000000     12.62000000
O      7.29700000     -1.79800000     12.47600000
H      8.09900000     -1.30300000     12.31100000
H      7.38600000     -2.10400000     13.37900000
O     -2.71000000     -4.77200000      0.83200000
H     -3.53400000     -4.55300000      0.39700000
H     -2.11100000     -4.98500000      0.11700000
O     -9.92000000    -13.43100000     -0.54900000
H     -9.92000000    -12.58400000     -0.10300000
H    -10.74400000    -13.44600000     -1.03600000
O     -3.58600000      1.33800000     12.48400000
H     -3.17500000      0.78500000     13.14900000
H     -4.20400000      0.75900000     12.03900000
O      6.27100000      7.00900000     -9.70100000
H      6.28400000      6.97700000    -10.65700000
H      5.36900000      7.23900000     -9.48100000
O     -7.31600000    -11.79900000     10.87900000
H     -7.80100000    -11.02100000     11.15300000
H     -6.55300000    -11.45400000     10.41400000
O     -9.25600000      8.20700000      6.32100000
H     -9.78700000      8.51700000      5.58700000
H     -8.46700000      8.75000000      6.29200000
O     -3.19500000      9.01600000      0.17100000
H     -2.59500000      8.46100000      0.66800000
H     -3.99700000      8.49800000      0.09900000
O      9.34100000     -7.02000000      8.02000000
H     10.20400000     -7.43200000      7.97500000
H      9.18400000     -6.89400000      8.95500000
O      0.19300000      5.35000000     -9.27500000
H     -0.25800000      5.43600000     -8.43400000
H     -0.06400000      4.48600000     -9.59600000
O     10.26900000     -7.26800000     -1.05700000
H     10.67400000     -7.25400000     -0.18900000
H     10.45000000     -8.14700000     -1.39100000
O     12.38800000     -4.44700000     -7.27600000
H     12.77900000     -3.70300000     -7.73400000
H     11.44800000     -4.35900000     -7.43400000
O      6.21100000      4.43300000    -13.91800000
H      6.32100000      5.21600000    -13.37800000
H      5.47900000      4.64300000    -14.49800000
O     -4.08000000     -8.68300000      4.80800000
H     -4.96500000     -8.96500000      5.04000000
H     -4.20400000     -7.83900000      4.37300000
O     -1.33500000      3.00000000    -10.08300000
H     -1.99600000      3.28200000     -9.45100000
H     -1.68500000      2.18900000    -10.45100000
O     -1.07600000     -0.51900000     -7.56200000
H     -0.71700000     -1.39300000     -7.71100000
H     -0.57300000      0.05000000     -8.14600000
O    -13.46500000     -8.95300000      6.96100000
H    -13.67600000     -9.28700000      6.08900000
H    -12.71000000     -8.38100000      6.82100000
O     -7.62700000     11.52100000      1.37300000
H     -6.70000000     11.59100000      1.14900000
H     -7.80900000     10.58200000      1.35200000
O     -9.85900000    -10.02000000     -2.26400000
H    -10.14500000     -9.61200000     -3.08100000
H    -10.02800000    -10.95300000     -2.38900000
O     13.23500000      5.26400000     -9.42700000
H     13.59200000      5.94300000     -8.85500000
H     13.14500000      4.49700000     -8.86100000
O    -10.47300000     -0.44300000     -3.23000000
H    -10.75500000      0.41400000     -3.54900000
H    -10.78300000     -0.47600000     -2.32500000
O      6.94700000     -4.09100000    -10.75600000
H      7.45700000     -3.35600000    -10.41800000
H      7.59900000     -4.76500000    -10.95200000
O      1.33200000     -5.13600000     10.39700000
H      1.47600000     -5.41400000      9.49200000
H      2.19700000     -5.18600000     10.80400000
O      0.86300000      5.68300000      5.52200000
H      0.99500000      4.73700000      5.58000000
H      1.70700000      6.02500000      5.22600000
O     17.21200000     -3.92200000     -3.48800000
H     17.85300000     -4.55100000     -3.81900000
H     17.62600000     -3.06800000     -3.61500000
O    -10.31000000    -11.33300000      1.29400000
H     -9.90500000    -11.23700000      2.15600000
H    -11.25100000    -11.31100000      1.46800000
O     -1.43600000     -1.26000000      5.14000000
H     -1.65800000     -0.34100000      5.28700000
H     -0.48000000     -1.27100000      5.09000000
O     -3.05900000    -13.40400000      4.68600000
H     -3.33800000    -12.70700000      5.28000000
H     -3.26900000    -13.07200000      3.81300000
O    -17.48300000     -0.96700000      1.17200000
H    -18.22800000     -0.39200000      0.99500000
H    -16.72000000     -0.39000000      1.13200000
O     10.28700000      1.52200000      7.74700000
H      9.90800000      0.67000000      7.96000000
H      9.79800000      2.14400000      8.28700000
O      3.74900000      2.79100000     15.39100000
H      3.31800000      2.56600000     14.56600000
H      4.07800000      3.68000000     15.25400000
O      4.57600000     16.44300000     -4.97900000
H      4.35200000     16.27900000     -5.89500000
H      5.02600000     15.64700000     -4.69600000
O     11.83200000    -10.91800000      2.10300000
H     12.68200000    -10.54100000      1.87700000
H     12.01600000    -11.50200000      2.83900000
O     12.09100000     10.30600000     -5.00800000
H     12.49600000      9.57100000     -5.46700000
H     11.55700000     10.74000000     -5.67300000
O     -3.85300000     -7.35800000    -12.96600000
H     -3.81400000     -8.02100000    -13.65500000
H     -3.25600000     -7.68000000    -12.29000000
O      4.03600000      0.44700000     -5.60800000
H      3.53300000      1.17800000     -5.24900000
H      4.83800000      0.42900000     -5.08700000
O    -12.08200000      5.81700000     -5.11600000
H    -12.14000000      5.19200000     -5.83900000
H    -11.14900000      5.85200000     -4.90400000
O     -7.74100000      5.38900000      3.95600000
H     -7.61100000      4.44800000      4.07800000
H     -8.69200000      5.49900000      3.94400000
O     -5.55500000     11.19000000     10.74800000
H     -5.39300000     10.39400000     10.24200000
H     -6.46400000     11.10900000     11.03800000
O     -0.76300000     -4.87400000     12.29100000
H     -1.25100000     -4.05600000     12.19600000
H     -0.05600000     -4.80800000     11.64800000
O     10.52600000     -1.29800000     -2.70900000
H     10.46000000     -1.20900000     -3.66000000
H      9.62500000     -1.43300000     -2.41700000
O      0.06200000      2.69100000      4.51100000
H      0.52200000      2.23100000      5.21300000
H     -0.74800000      2.19700000      4.39100000
O     16.00200000     -5.14800000     -7.76200000
H     16.10100000     -4.23400000     -7.49400000
H     15.16200000     -5.17300000     -8.22000000
O      8.67400000      5.32500000    -15.42000000
H      8.08500000      5.30100000    -16.17500000
H      8.11400000      5.11700000    -14.67300000
O    -10.92400000     -6.98400000      3.30700000
H    -11.23000000     -6.10400000      3.09000000
H    -11.43100000     -7.56200000      2.73700000
O    -13.94100000      7.27500000      5.60500000
H    -14.19100000      8.18000000      5.41800000
H    -14.75300000      6.77800000      5.50700000
O      3.95300000    -14.32400000      5.14100000
H      4.51000000    -14.99300000      5.53900000
H      3.76600000    -13.71300000      5.85400000
O    -11.87700000     -2.00700000     -5.60100000
H    -10.93000000     -1.91200000     -5.49600000
H    -12.13600000     -2.60700000     -4.90200000
O     12.21000000      3.65400000    -13.31800000
H     11.44500000      3.12000000    -13.53200000
H     12.11000000      3.85400000    -12.38800000
O     14.13800000     -4.82900000      0.14800000
H     14.31600000     -5.74600000      0.35600000
H     14.40300000     -4.73500000     -0.76700000
O     12.51600000      5.52400000      5.14700000
H     12.63600000      5.91400000      6.01300000
H     11.80200000      4.89700000      5.26400000
O     -9.80100000    -12.21000000      4.15900000
H     -8.86600000    -12.34900000      4.31300000
H    -10.04100000    -11.50600000      4.76100000
O    -10.26200000      8.95800000     -8.49900000
H    -10.73300000      9.25600000     -7.72100000
H    -10.63900000      9.46800000     -9.21700000
O      8.76000000      7.97800000      0.23000000
H      9.65200000      7.94300000     -0.11600000
H      8.80600000      7.50300000      1.06000000
O     -2.81700000     -6.26600000     -3.51500000
H     -2.86400000     -7.12600000     -3.93200000
H     -3.73000000     -5.99300000     -3.42700000
O      3.61200000     17.25200000     -0.99700000
H      3.17800000     16.82600000     -0.25700000
H      3.37200000     18.17500000     -0.91700000
O      8.30400000     11.79200000      4.58000000
H      8.91600000     12.48400000      4.83100000
H      8.56100000     11.04000000      5.11300000
O     -4.35100000     -9.93400000    -11.55200000
H     -4.03000000    -10.83200000    -11.47600000
H     -4.20700000     -9.55400000    -10.68500000
O      4.41400000     -5.61700000     -6.25200000
H      4.02700000     -6.06100000     -5.49800000
H      3.66800000     -5.23200000     -6.71200000
O    -14.55600000      7.82000000     -6.19000000
H    -15.36400000      7.39600000     -5.90100000
H    -13.93400000      7.10000000     -6.29600000
O     -9.26700000    -14.60800000      1.91900000
H     -9.41800000    -14.08400000      1.13200000
H     -9.41100000    -13.99800000      2.64400000
O     13.57500000      3.57500000      8.24600000
H     13.87600000      3.31800000      9.11800000
H     12.93100000      2.90800000      8.00800000
O     -4.85200000    -10.66300000     -4.85300000
H     -5.37600000    -11.38300000     -4.50200000
H     -4.22300000    -11.08600000     -5.43700000
O     -6.90400000     -9.37600000      4.82100000
H     -7.04300000    -10.32200000      4.76200000
H     -6.80600000     -9.09100000      3.91200000
O     -8.42000000      0.45500000      7.10500000
H     -8.60300000      1.35700000      6.84400000
H     -9.12800000      0.23200000      7.70900000
O      0.59200000      0.74900000     -9.17400000
H      1.34800000      0.26600000     -9.50700000
H      0.71000000      1.63800000     -9.50600000
O      8.26800000     -4.43900000     -7.37400000
H      7.40700000     -4.11600000     -7.64200000
H      8.84600000     -3.68100000     -7.45800000
O      7.40100000     -5.21000000      4.11800000
H      8.04900000     -5.61800000      3.54400000
H      7.92100000     -4.74600000      4.77500000
O     11.45000000     -5.78100000     12.79000000
H     12.15300000     -5.37000000     13.29400000
H     10.95300000     -5.04600000     12.43000000
O      1.96200000      2.35300000    -17.20200000
H      2.81000000      1.99200000    -16.94500000
H      1.63200000      2.77700000    -16.40900000
O      6.39500000    -14.40900000      9.56500000
H      6.14100000    -14.72300000      8.69800000
H      6.02900000    -13.52600000      9.61600000
O      2.54700000     11.09300000     -7.15000000
H      2.78600000     11.43500000     -8.01100000
H      1.98600000     11.77000000     -6.77000000
O      4.78400000      0.75700000     11.98800000
H      4.64800000      1.42900000     12.65600000
H      4.61600000     -0.06900000     12.44200000
O      2.08700000      8.49400000     -6.52200000
H      2.22100000      9.41500000     -6.30000000
H      1.51100000      8.51300000     -7.28600000
O      1.21900000     13.16300000     -5.70100000
H      1.17100000     14.11700000     -5.63800000
H      2.03500000     12.93500000     -5.25600000
O      3.99000000     -0.89700000     13.81900000
H      4.51700000     -0.27000000     14.31400000
H      3.21300000     -1.03700000     14.36000000
O     -0.20300000    -12.80700000      5.61600000
H     -0.63800000    -13.46000000      5.06700000
H      0.67600000    -13.15900000      5.75400000
O     -8.77800000      8.32800000      1.74700000
H     -9.23400000      7.54800000      1.43200000
H     -8.28000000      8.63600000      0.99000000
O     -2.00000000    -15.23200000      0.30000000
H     -1.34200000    -14.92500000      0.92400000
H     -1.83600000    -14.72000000     -0.49200000
O    -13.11500000     -2.92100000     10.94000000
H    -14.03600000     -3.12400000     11.10400000
H    -12.78700000     -2.59900000     11.77900000
O     -2.73200000      3.83300000      0.35500000
H     -2.20000000      3.24100000     -0.17600000
H     -2.29500000      4.68100000      0.27800000
O      6.01800000      8.67300000     -0.29500000
H      6.85100000      8.29700000     -0.01100000
H      6.26600000      9.42200000     -0.83600000
O      3.05600000    -16.02100000      1.27000000
H      3.94400000    -16.36200000      1.37000000
H      2.59700000    -16.69300000      0.76600000
O    -10.39600000      0.29100000      9.12900000
H    -11.32100000      0.04700000      9.09500000
H    -10.00100000     -0.34800000      9.72200000
O      3.11300000     -3.41100000      6.35100000
H      3.52200000     -3.52400000      7.20900000
H      3.54100000     -4.06100000      5.79400000
O      1.60500000     -6.22000000     -7.65000000
H      1.48800000     -6.87600000     -6.96300000
H      1.59400000     -6.72200000     -8.46500000
O     -5.00500000      1.27700000      3.23100000
H     -4.86900000      0.34300000      3.39000000
H     -5.93300000      1.42000000      3.41600000
O    -12.35900000     -1.51200000     -9.69900000
H    -12.30900000     -2.38100000    -10.09600000
H    -13.17200000     -1.52600000     -9.19200000
O    -12.77400000      0.52400000     12.02800000
H    -12.55900000     -0.23500000     12.57100000
H    -13.01700000      0.15000000     11.18000000
O    -11.70500000     -0.02900000      1.86100000
H    -12.17300000     -0.67100000      2.39500000
H    -12.21500000      0.77700000      1.95500000
O      1.81900000      5.59500000     -6.33200000
H      0.91300000      5.32900000     -6.48700000
H      1.77700000      6.54600000     -6.23700000
O      7.86200000     -4.84500000     11.35400000
H      8.38300000     -4.31500000     11.95600000
H      8.14700000     -5.74400000     11.51900000
O      2.37500000    -17.31100000     -2.56400000
H      1.45800000    -17.40300000     -2.30600000
H      2.58400000    -18.13300000     -3.00700000
O     -7.41000000      4.82400000      1.23300000
H     -6.97200000      5.30400000      1.93600000
H     -6.71000000      4.32600000      0.81100000
O     -9.26100000      6.26800000     -4.54500000
H     -8.55000000      5.77700000     -4.95600000
H     -9.15400000      7.16200000     -4.87000000
O      2.57600000      8.73100000     -1.06900000
H      3.41200000      8.27600000     -0.97100000
H      1.99500000      8.08300000     -1.46600000
O     10.75000000     -7.10100000    -12.20500000
H     11.16400000     -6.29400000    -11.90100000
H     11.18200000     -7.29400000    -13.03700000
O     10.69300000      1.53100000     13.90100000
H     11.30300000      2.25900000     13.77900000
H     11.24700000      0.79700000     14.16900000
O      3.74100000      0.86500000     17.43900000
H      2.95400000      1.16400000     17.89500000
H      3.88500000      1.52000000     16.75500000
O     -8.86700000      1.65500000     -8.61400000
H     -9.55300000      2.30000000     -8.44300000
H     -9.32000000      0.81200000     -8.58900000
O     16.73300000     -2.47800000      1.12600000
H     16.13800000     -2.13700000      0.45800000
H     17.03900000     -3.31200000      0.77000000
O     -9.29100000     -1.12900000      2.78800000
H     -9.57000000     -2.04500000      2.76800000
H    -10.05300000     -0.64100000      2.47500000
O     -3.37600000     10.83200000      5.80900000
H     -2.92400000     11.44600000      6.38900000
H     -3.98800000     10.36900000      6.38000000
O      8.10400000    -10.41800000     11.07700000
H      7.82300000    -11.26700000     11.41800000
H      8.87400000    -10.61600000     10.54400000
O     -5.32400000      4.70500000     -9.81300000
H     -4.97200000      4.81500000    -10.69600000
H     -5.86200000      3.91600000     -9.86600000
O     -9.05600000     -5.68100000     -8.24300000
H     -9.44800000     -6.37400000     -8.77400000
H     -8.11300000     -5.80800000     -8.34300000
O      9.07900000     -7.55100000     11.19100000
H      9.89000000     -7.55000000     11.70000000
H      8.59900000     -8.31700000     11.50700000
O      0.67000000      7.70700000    -15.91500000
H      1.41800000      7.50000000    -15.35500000
H      0.37600000      6.85800000    -16.24500000
O     10.75300000     12.38300000     -9.13500000
H     11.36800000     13.01000000     -8.75300000
H     10.50800000     11.81300000     -8.40600000
O    -13.13800000     -8.59700000      2.56800000
H    -13.05800000     -9.22100000      1.84600000
H    -13.44300000     -9.12400000      3.30700000
O      3.16400000      3.39700000      5.53200000
H      4.08000000      3.67100000      5.57200000
H      3.06800000      2.77500000      6.25300000
O    -10.16700000      9.15000000     -4.86700000
H     -9.34500000      9.58200000     -5.09800000
H    -10.82000000      9.55700000     -5.43600000
O     -6.06600000    -16.51900000     -4.02600000
H     -6.00300000    -15.88300000     -4.73800000
H     -5.20500000    -16.93600000     -4.00000000
O      3.06500000      9.10400000      6.68300000
H      3.58000000      9.35000000      7.45200000
H      2.15700000      9.13500000      6.98300000
O      0.01800000    -10.12600000     -1.03300000
H     -0.44500000     -9.66700000     -0.33300000
H      0.59800000     -9.46500000     -1.41000000
O     16.58000000     -0.81700000      7.56300000
H     16.46200000     -0.78400000      6.61300000
H     17.23700000     -0.14400000      7.74600000
O      5.29700000      1.52100000      3.47500000
H      6.20400000      1.78000000      3.63700000
H      4.94100000      2.22300000      2.93000000
O     15.91300000     -1.81400000     -1.22100000
H     16.29900000     -1.00300000     -1.55100000
H     16.34000000     -2.50600000     -1.72700000
O     -5.80800000    -15.68900000      3.77200000
H     -6.54100000    -15.64300000      3.15800000
H     -6.10600000    -16.28900000      4.45600000
O     -9.80200000      4.28500000     -9.00900000
H     -9.34300000      4.98100000     -8.53900000
H     -9.62100000      4.46100000     -9.93300000
O      2.68300000     -1.48900000    -16.84000000
H      2.55300000     -1.26500000    -15.91800000
H      3.33100000     -0.85700000    -17.15100000
O     13.83900000      0.80200000     -0.22100000
H     13.90200000      1.32700000     -1.01800000
H     14.26400000     -0.02600000     -0.44500000
O     -0.50600000    -12.51300000    -10.28000000
H     -0.66100000    -11.71300000    -10.78300000
H     -0.50700000    -12.22600000     -9.36700000
O      9.79400000     -0.44000000      1.08000000
H     10.18900000     -0.56400000      0.21700000
H      8.85700000     -0.35900000      0.90500000
O      2.73000000      3.05100000     12.72300000
H      2.03500000      3.62800000     13.03800000
H      2.75400000      3.19900000     11.77700000
O      1.65100000     -9.43100000      2.20200000
H      1.90000000     -8.57800000      1.84800000
H      2.39300000     -9.69100000      2.74700000
O      5.20800000      0.14800000     -9.12700000
H      4.57600000     -0.14500000     -9.78400000
H      5.18900000     -0.53300000     -8.45600000
O     -2.96700000    -10.07100000      2.37700000
H     -2.14000000    -10.48200000      2.12600000
H     -3.02900000    -10.21500000      3.32200000
O    -11.46400000     -5.57600000     10.15900000
H    -11.81000000     -6.27900000     10.70700000
H    -12.15100000     -5.41700000      9.51200000
O     -4.16700000    -12.03600000     12.94800000
H     -4.36000000    -12.52500000     12.14800000
H     -4.64600000    -11.21400000     12.84700000
O      0.42100000      0.00300000     11.33400000
H      1.32300000      0.06700000     11.64900000
H      0.35800000     -0.87800000     10.96500000
O      9.20700000      0.53500000     -5.82200000
H      9.38700000      0.81200000     -6.72100000
H      8.79400000      1.29700000     -5.41600000
O     -3.49100000      5.33400000    -17.00600000
H     -4.25900000      4.87000000    -17.33800000
H     -3.81500000      5.82300000    -16.25000000
O      0.20600000    -15.80700000      1.92500000
H      0.87200000    -15.33900000      2.42800000
H      0.67900000    -16.15700000      1.16900000
O      3.82700000     -9.75100000    -12.47300000
H      3.21900000    -10.43800000    -12.74600000
H      3.27200000     -8.98500000    -12.32500000
O      9.88600000     -3.49300000     12.70900000
H      9.21200000     -2.84100000     12.90200000
H     10.69200000     -2.98500000     12.61600000
O     -9.26400000     -5.73400000     14.55800000
H     -9.28200000     -5.57200000     13.61500000
H     -8.34300000     -5.63300000     14.80100000
O     -0.75000000     15.97100000      7.70600000
H      0.05200000     15.46600000      7.56900000
H     -1.13900000     15.59200000      8.49500000
O      4.19800000      3.25000000      1.83900000
H      3.27200000      3.45300000      1.96700000
H      4.61700000      4.10300000      1.72600000
O     11.79800000     -2.30000000      8.85300000
H     12.55400000     -2.88200000      8.92100000
H     11.99900000     -1.73300000      8.10800000
O    -10.38400000      2.69500000      6.94600000
H    -10.62400000      2.71300000      6.02000000
H    -10.79500000      1.90000000      7.28500000
O     -5.48000000    -14.00500000     -1.00400000
H     -5.83700000    -13.12700000     -0.87400000
H     -5.03500000    -13.96100000     -1.85000000
O    -10.26900000      3.18700000    -12.22100000
H    -10.84500000      2.58300000    -12.68900000
H     -9.63900000      3.47700000    -12.88200000
O     -1.85900000     12.64500000      7.68200000
H     -1.21900000     12.77300000      8.38200000
H     -2.70800000     12.72600000      8.11700000
O     -7.87400000     10.64600000     -5.47100000
H     -7.95600000     11.42700000     -6.01900000
H     -7.27800000     10.90700000     -4.76900000
O     -6.40300000     -8.33200000     -5.16100000
H     -5.83400000     -8.94600000     -4.69800000
H     -7.17700000     -8.25400000     -4.60200000
O     -4.52000000     14.11800000      6.95700000
H     -3.86100000     13.67000000      6.42600000
H     -5.34400000     13.68900000      6.72900000
O     -9.13900000      0.71600000    -12.48400000
H     -9.38900000      1.51000000    -12.01000000
H     -8.46200000      0.31500000    -11.93900000
O      5.48100000     -3.22300000    -16.28900000
H      5.11700000     -3.07900000    -17.16300000
H      4.81100000     -3.73100000    -15.83100000
O      9.48400000      8.08300000      9.78900000
H      9.30900000      7.61200000     10.60300000
H      8.75400000      8.69700000      9.70500000
O     15.88300000     -2.06400000     -6.99000000
H     16.45700000     -1.47600000     -7.48100000
H     15.54900000     -1.52800000     -6.27100000
O     -2.03800000      0.55200000    -17.44700000
H     -2.51600000     -0.00100000    -18.06600000
H     -1.60600000      1.20600000    -17.99600000
O     10.67700000      5.42900000    -10.70000000
H     11.46000000      5.59100000    -10.17400000
H     10.70000000      6.10400000    -11.37800000
O     -0.49600000    -10.28500000      4.55600000
H     -0.28400000    -10.58100000      3.67100000
H     -0.42200000    -11.07200000      5.09600000
O     -5.09800000      6.35300000      8.42800000
H     -5.93200000      6.35200000      7.95800000
H     -5.27700000      5.86600000      9.23300000
O      1.81100000     -0.34200000    -13.21000000
H      0.91200000     -0.04900000    -13.05800000
H      1.72500000     -1.26500000    -13.44700000
O     -8.70400000      4.84000000    -13.91200000
H     -7.82400000      4.55900000    -14.16000000
H     -8.65300000      5.79600000    -13.89200000
O      0.18600000      3.78100000    -12.29600000
H     -0.16100000      4.47300000    -12.85900000
H     -0.48400000      3.66200000    -11.62300000
O     10.31600000      0.02500000     -8.86700000
H     11.17100000     -0.27500000     -8.55800000
H     10.51900000      0.70000000     -9.51500000
O     -3.04700000      7.79600000      4.01400000
H     -2.42400000      8.11800000      4.66500000
H     -2.61700000      7.03300000      3.62800000
O     -4.15900000     -1.67600000      3.31100000
H     -3.35000000     -2.17600000      3.20200000
H     -4.51300000     -1.97200000      4.15000000
O     -9.83200000     -3.86000000      2.38500000
H    -10.74300000     -3.89700000      2.67900000
H     -9.76100000     -4.56300000      1.73900000
O      4.71100000      5.84500000      2.08100000
H      4.14400000      6.29100000      2.70900000
H      5.56200000      5.79800000      2.51700000
O     -3.20600000     -6.77600000      8.10000000
H     -2.26800000     -6.96300000      8.05800000
H     -3.40100000     -6.34400000      7.26900000
O    -14.53100000     -9.10900000     -0.01700000
H    -14.80300000     -9.26300000     -0.92200000
H    -14.67700000     -9.94600000      0.42200000
O     -3.19900000    -15.15500000     -3.98300000
H     -3.61400000    -15.04000000     -4.83800000
H     -2.48300000    -14.51900000     -3.97700000
O      1.31400000     10.50200000    -12.08200000
H      1.74100000     11.34900000    -12.21200000
H      0.44400000     10.61100000    -12.46800000
O    -11.81500000    -10.68000000     -8.44700000
H    -12.50200000    -11.31800000     -8.64000000
H    -12.25500000     -9.83200000     -8.49500000
O      5.78000000     -7.85600000    -12.43100000
H      5.09900000     -7.29300000    -12.06400000
H      5.30000000     -8.52900000    -12.91400000
O     -9.69200000    -10.42200000     -6.64400000
H    -10.43900000    -10.78300000     -7.12100000
H    -10.08100000     -9.83000000     -6.00000000
O     -8.06100000     13.17900000      3.35000000
H     -7.87800000     12.57400000      2.63200000
H     -7.94400000     14.04900000      2.96700000
O     -5.40100000     -5.86700000     -3.92100000
H     -6.04100000     -6.55300000     -3.73200000
H     -5.79700000     -5.35900000     -4.62900000
O      0.53400000     -9.71500000      9.63500000
H      1.38500000     -9.38300000      9.35000000
H      0.28200000     -9.14000000     10.35800000
O     -7.47100000     15.31000000      1.81400000
H     -7.92800000     15.76800000      1.10900000
H     -6.56400000     15.60800000      1.74500000
O      1.54600000     15.75600000      3.69600000
H      0.67100000     15.37100000      3.74500000
H      2.11400000     15.11300000      4.12200000
O     -2.25200000     -0.24000000     15.86100000
H     -1.73000000     -0.14500000     15.06500000
H     -2.85600000      0.50300000     15.84100000
O     -2.80300000     14.30000000     -3.12200000
H     -3.45400000     14.54200000     -3.78100000
H     -3.30700000     13.86000000     -2.43700000
O      2.79900000     -9.24700000     -2.67200000
H      3.24300000     -8.82400000     -1.93700000
H      2.57700000    -10.12000000     -2.34800000
O     -2.32500000     -3.56000000     -4.78600000
H     -2.86000000     -2.98000000     -4.24500000
H     -2.13500000     -4.30800000     -4.22000000
O      1.77500000    -13.70400000    -11.18400000
H      1.70300000    -13.24600000    -12.02100000
H      1.03700000    -13.37900000    -10.66800000
O      9.68900000     -9.21800000      5.46900000
H     10.46200000     -8.71900000      5.20700000
H      9.08700000     -8.56100000      5.81800000
O     -9.00400000     13.76500000      7.21400000
H     -8.60000000     14.28800000      7.90700000
H     -8.33700000     13.72100000      6.52800000
O     15.03200000      5.43700000     -2.03900000
H     14.85500000      6.12500000     -1.39800000
H     15.26600000      4.67300000     -1.51200000
O      3.70400000    -16.36900000     -6.48700000
H      3.81300000    -15.75900000     -7.21700000
H      3.57800000    -17.22100000     -6.90300000
O     -0.43500000     -5.96000000     14.92700000
H     -0.63100000     -5.61200000     14.05700000
H     -0.56900000     -5.21900000     15.51700000
O      1.39700000     -3.08700000    -13.60400000
H      0.66800000     -3.69100000    -13.46400000
H      2.01200000     -3.57500000    -14.15100000
O      5.07100000      5.32200000     11.49800000
H      4.79700000      6.17000000     11.14800000
H      4.53800000      4.68400000     11.02500000
O     -8.91100000      7.77200000    -11.02200000
H     -8.35300000      7.00400000    -10.90300000
H     -9.29500000      7.92400000    -10.15800000
O      0.68700000    -16.92300000      4.50600000
H     -0.16300000    -17.32200000      4.68700000
H      0.70300000    -16.81400000      3.55500000
O     -6.37800000     12.56300000     -7.35600000
H     -6.18200000     11.97600000     -8.08600000
H     -5.57900000     12.56200000     -6.82800000
O     -7.67000000     -7.39900000     10.32900000
H     -7.93400000     -7.47700000      9.41200000
H     -6.72500000     -7.55200000     10.31900000
O     -0.98400000      7.84900000      5.75400000
H     -1.66700000      7.42300000      6.27200000
H     -0.34100000      7.15900000      5.59200000
O     -5.36300000     -3.38300000     -0.02100000
H     -5.87400000     -3.29700000     -0.82600000
H     -5.86300000     -2.89500000      0.63300000
O     14.78100000     -4.65400000     -2.45500000
H     14.15700000     -4.39600000     -3.13300000
H     15.63400000     -4.61900000     -2.88700000
O      3.00900000     -0.19400000    -10.75900000
H      2.92400000      0.74200000    -10.94000000
H      2.74500000     -0.62100000    -11.57300000
O     -5.47200000      7.69600000     -4.33600000
H     -5.11700000      8.31600000     -4.97300000
H     -5.82900000      6.98500000     -4.86800000
O      2.81100000      5.73600000     -9.86000000
H      2.74600000      6.69000000     -9.91300000
H      1.90900000      5.42900000     -9.94500000
O     -2.01900000     -8.24400000     14.22200000
H     -1.40500000     -8.89900000     13.88900000
H     -1.46500000     -7.51400000     14.49600000
O      2.97500000      3.97900000     10.11500000
H      2.19800000      3.51300000      9.80600000
H      3.08100000      4.70300000      9.49800000
O      3.91000000    -13.73000000     -7.59600000
H      4.04400000    -13.97400000     -8.51200000
H      4.79200000    -13.57600000     -7.25700000
O     -5.72900000    -14.09700000      9.26300000
H     -5.33100000    -13.24500000      9.08700000
H     -6.52200000    -13.89300000      9.75900000
O     -0.38900000      8.62900000     -0.18000000
H      0.17000000      7.98100000     -0.60900000
H     -0.79900000      9.10600000     -0.90200000
O     -0.60800000     -7.49000000      3.57900000
H     -1.48300000     -7.70100000      3.90300000
H     -0.04900000     -8.18200000      3.93400000
O    -13.69000000      8.98000000     -3.87500000
H    -13.71700000      8.83700000     -4.82100000
H    -12.92600000      8.48400000     -3.57900000
O    -11.40300000      7.99800000     -2.73500000
H    -10.63400000      8.02900000     -3.30300000
H    -11.10900000      7.52200000     -1.95800000
O      2.01000000      2.50500000    -14.27900000
H      1.35500000      2.82100000    -13.65600000
H      2.50200000      1.84300000    -13.79300000
O      2.96500000     -5.12500000    -14.84500000
H      3.70100000     -5.24100000    -14.24400000
H      3.12900000     -5.75200000    -15.54900000
O     -1.09500000     10.95100000    -12.83400000
H     -1.57400000     11.64400000    -13.28900000
H     -1.69100000     10.20200000    -12.84400000
O      1.40400000      5.38400000      0.03900000
H      1.64200000      4.90800000      0.83500000
H      0.99400000      4.72400000     -0.52100000
O      5.66600000      6.68100000     -2.75100000
H      4.94000000      7.27900000     -2.93100000
H      5.49300000      6.35200000     -1.86900000
O      6.43900000      0.54300000     -3.55200000
H      5.87100000      0.64700000     -2.78800000
H      7.05500000     -0.14500000     -3.30100000
O      1.81300000     16.34600000      1.02100000
H      1.70500000     15.59500000      0.43600000
H      1.96700000     15.95800000      1.88200000
O      2.55600000     -0.01900000      8.73600000
H      2.81900000     -0.62400000      9.43000000
H      3.26700000     -0.06400000      8.09700000
O    -12.38400000     -4.73600000     -1.08700000
H    -13.01800000     -4.04100000     -0.91200000
H    -11.97000000     -4.90200000     -0.24000000
O      6.16600000     16.65600000     -2.12700000
H      6.37900000     17.21700000     -2.87300000
H      5.31500000     16.97200000     -1.82400000
O     -1.27600000     -7.55900000    -11.52000000
H     -1.29000000     -6.93800000    -12.24800000
H     -0.66500000     -7.17600000    -10.89000000
O      9.27500000     -4.47300000      6.53200000
H      9.16600000     -5.27900000      7.03800000
H     10.18800000     -4.49300000      6.24400000
O      8.81000000     16.23200000      2.78200000
H      8.18800000     15.62500000      3.18400000
H      8.36900000     16.53600000      1.98900000
O      7.28500000      5.36200000      4.03000000
H      7.91700000      4.64300000      4.00300000
H      7.82300000      6.15400000      4.03300000
O     -7.15100000     -3.70600000      5.92700000
H     -7.10100000     -3.10400000      6.66900000
H     -7.98700000     -4.15800000      6.04000000
O     10.61100000     -7.56500000      1.62000000
H     10.79000000     -8.32300000      2.17600000
H     10.51900000     -6.83500000      2.23200000
O     -0.50100000    -11.10800000      1.84700000
H     -0.16500000    -11.85300000      1.34900000
H      0.22500000    -10.48500000      1.86600000
O     -5.95400000     10.24000000     -3.35400000
H     -6.23500000      9.41600000     -3.75300000
H     -4.99900000     10.18400000     -3.33700000
O     17.66900000     -4.29100000     -0.71100000
H     18.43000000     -3.71500000     -0.77900000
H     17.43500000     -4.48700000     -1.61800000
O    -15.65700000     -4.94100000     -3.98100000
H    -15.75900000     -5.82700000     -4.32900000
H    -15.76100000     -5.04100000     -3.03500000
O      5.51200000      4.12500000     -4.49800000
H      5.65600000      5.06900000     -4.44000000
H      5.53800000      3.93500000     -5.43600000
O      0.98900000      0.79100000     -3.74500000
H      0.09600000      0.76500000     -4.08900000
H      1.50300000      1.19500000     -4.44500000
O      2.38000000    -10.39200000     14.06100000
H      2.43200000     -9.46500000     13.82800000
H      2.56100000    -10.41300000     15.00100000
O     -2.28700000      9.64300000      9.05300000
H     -1.36900000      9.90700000      9.10900000
H     -2.43900000      9.13500000      9.85000000
O    -12.14000000      5.54900000    -12.08100000
H    -12.83800000      4.99000000    -12.42300000
H    -11.65300000      4.98400000    -11.48100000
O    -12.69700000      2.75400000     -1.18400000
H    -12.91400000      3.62700000     -0.85700000
H    -12.01200000      2.90400000     -1.83500000
O      0.07600000     -8.02100000     -6.00600000
H     -0.57800000     -7.33900000     -6.15600000
H     -0.08800000     -8.66700000     -6.69400000
O     -0.95400000     17.46300000      1.21900000
H     -0.92900000     18.04900000      1.97500000
H     -0.13200000     16.97500000      1.26700000
O      3.89000000     -0.81700000      4.24200000
H      3.90600000     -1.39700000      3.48100000
H      4.26100000      0.00600000      3.92300000
O     -4.80400000      9.28800000      7.95000000
H     -4.79400000      8.40700000      8.32400000
H     -3.91100000      9.61100000      8.07400000
O     -1.22900000     13.30100000      5.12100000
H     -1.03700000     13.05900000      6.02700000
H     -0.82500000     12.60800000      4.59700000
O     10.71500000      3.34600000      5.50500000
H     11.58000000      3.07700000      5.19600000
H     10.44400000      2.64500000      6.09800000
O     -1.89000000      4.12500000     -4.31700000
H     -1.42000000      4.00800000     -3.49200000
H     -2.61500000      3.50200000     -4.27000000
O      3.99200000      5.83100000     -0.55700000
H      3.05700000      5.64500000     -0.46800000
H      4.30500000      5.92500000      0.34300000
O     -1.64400000      6.18700000     -0.63600000
H     -1.18400000      7.02400000     -0.57300000
H     -1.14800000      5.68900000     -1.28600000
O      8.76700000     -6.41500000     -5.27000000
H      9.33900000     -6.07300000     -4.58300000
H      8.30400000     -5.64600000     -5.60200000
O     13.41600000     -4.61400000      8.44100000
H     12.97200000     -5.23100000      9.02200000
H     14.34600000     -4.81800000      8.53900000
O     10.75400000    -10.10900000     -2.70000000
H     10.37300000     -9.62700000     -3.43400000
H     10.08000000    -10.74300000     -2.45400000
O      9.73700000    -12.76600000      0.33300000
H      9.28900000    -12.86600000      1.17300000
H     10.50200000    -12.22500000      0.53300000
O    -11.48200000     -1.13500000    -12.67400000
H    -11.51300000     -2.00700000    -12.28000000
H    -10.69800000     -0.73200000    -12.30100000
O     -0.69800000     -8.01100000      0.46500000
H     -0.86100000     -7.74900000      1.37100000
H      0.08400000     -7.52000000      0.21100000
O      7.65900000      7.27700000     11.94100000
H      7.03600000      7.98200000     12.11700000
H      8.16700000      7.19900000     12.74900000
O      7.59100000     -9.33400000    -10.69800000
H      6.98400000     -8.97500000    -11.34600000
H      8.45900000     -9.15200000    -11.05700000
O     10.51700000     -8.78100000     -5.37300000
H      9.93900000     -8.01900000     -5.41000000
H     11.38700000     -8.43000000     -5.56200000
O     -4.00200000     -2.04000000     -3.40800000
H     -3.86100000     -1.11000000     -3.58700000
H     -4.58100000     -2.05200000     -2.64600000
O    -10.15500000     -2.21900000     10.40000000
H     -9.70600000     -2.39400000     11.22700000
H    -10.97800000     -2.70400000     10.46700000
O     -3.42200000    -11.32800000      6.33400000
H     -3.07800000    -11.18400000      7.21600000
H     -3.32000000    -10.48300000      5.89600000
O      5.70400000      9.54900000     -7.14700000
H      5.35700000     10.33600000     -6.72500000
H      6.26000000      9.14600000     -6.48100000
O     12.53200000     -6.38900000     10.42400000
H     12.26900000     -6.29900000     11.34000000
H     13.47900000     -6.52200000     10.45900000
O      4.53400000    -10.28200000      1.87800000
H      4.73900000    -11.21200000      1.78400000
H      5.38100000     -9.84200000      1.80700000
O    -16.09000000      4.56600000     -4.51900000
H    -15.19000000      4.72200000     -4.23000000
H    -16.38500000      5.41400000     -4.85000000
O     -7.91700000     14.82400000     -8.05100000
H     -7.98200000     14.72500000     -9.00100000
H     -7.49000000     14.02000000     -7.75500000
O      5.03200000     -6.19900000      6.93700000
H      4.83000000     -5.73700000      6.12300000
H      5.08800000     -5.50800000      7.59700000
O     -5.58700000     -9.52500000     12.76200000
H     -6.30500000     -9.17900000     12.23300000
H     -5.80500000     -9.26900000     13.65800000
O     -3.27100000     -1.84400000      7.20800000
H     -2.63800000     -1.88500000      6.49100000
H     -3.74000000     -2.67700000      7.16200000
O     17.36700000      0.27500000     -2.43100000
H     16.78900000      1.01600000     -2.61200000
H     18.22400000      0.67200000     -2.27200000
O      6.94000000      0.92300000     10.54300000
H      6.00000000      0.96800000     10.71500000
H      7.28100000      0.34000000     11.22100000
O     -7.18400000     -0.44700000      4.20100000
H     -7.47100000     -0.11100000      5.05000000
H     -7.99600000     -0.61100000      3.72100000
O      1.48600000    -14.98600000     -5.58200000
H      2.11900000    -15.59700000     -5.96100000
H      0.74600000    -15.53600000     -5.32500000
O      3.56700000     10.85000000     -9.96200000
H      4.38800000     11.04700000    -10.41200000
H      2.96200000     10.60700000    -10.66200000
O     -6.82000000     -5.07900000      2.58100000
H     -7.61600000     -4.55000000      2.52500000
H     -6.12400000     -4.44700000      2.75600000
O     -6.28700000     -7.37500000      7.22700000
H     -6.92100000     -7.14000000      6.55000000
H     -5.44800000     -7.41200000      6.76800000
O     -3.50700000    -14.14400000     -9.14000000
H     -4.27700000    -13.74300000     -8.73700000
H     -3.84700000    -14.58200000     -9.92100000
O      6.02000000     -5.26300000      0.02900000
H      5.16000000     -4.86200000      0.15600000
H      6.60600000     -4.75700000      0.59100000
O     -5.13800000     12.88200000     -2.48500000
H     -6.00700000     12.90900000     -2.08500000
H     -5.26200000     12.38500000     -3.29400000
O      2.44000000    -10.41900000     -5.03700000
H      3.16200000    -10.55300000     -5.65100000
H      2.82700000     -9.92100000     -4.31700000
O     -0.59800000     13.20600000     -2.21300000
H     -1.08500000     13.88400000     -2.68200000
H     -1.27300000     12.62500000     -1.86200000
O     16.24900000      2.52600000      3.79000000
H     17.18000000      2.32900000      3.88800000
H     16.20200000      3.08000000      3.01100000
O     13.41700000      5.61100000      2.61800000
H     13.04400000      5.44900000      3.48500000
H     13.34600000      4.77000000      2.16700000
O     12.44900000      0.11700000    -12.01800000
H     13.21500000      0.40000000    -11.51900000
H     12.50400000      0.60500000    -12.83900000
O     -1.24500000     18.08500000     -1.48400000
H     -0.57100000     17.48000000     -1.79300000
H     -1.37100000     17.85400000     -0.56400000
O      3.11400000     -4.69500000     14.94800000
H      2.40100000     -4.26600000     14.47500000
H      3.84700000     -4.08300000     14.88400000
O    -12.06200000     -4.12100000      3.62000000
H    -12.67000000     -4.40900000      4.30200000
H    -12.54300000     -3.44700000      3.14000000
O     -5.89100000      5.34400000     10.78000000
H     -5.22100000      4.77000000     11.15000000
H     -6.70400000      5.06600000     11.20100000
O     16.39900000      4.28700000     -4.72300000
H     16.44600000      5.12100000     -4.25600000
H     15.91600000      3.70900000     -4.13200000
O     -4.39500000     -7.23400000     14.27500000
H     -3.58000000     -7.73600000     14.26300000
H     -5.06300000     -7.87000000     14.53000000
O    -17.39900000     -2.69600000      3.95700000
H    -17.60000000     -2.02900000      3.30100000
H    -16.81600000     -2.25700000      4.57600000
O      8.79500000      2.71100000      9.56600000
H      8.57800000      3.53800000      9.99500000
H      8.01700000      2.16600000      9.68800000
O      2.07400000     14.91900000     10.54200000
H      2.74900000     14.60500000      9.94000000
H      1.24800000     14.67300000     10.12600000
O     -4.27200000      0.62700000     -4.58300000
H     -4.43900000      1.56800000     -4.52300000
H     -5.14200000      0.23100000     -4.60700000
O     -4.23900000     -7.17600000     -6.75000000
H     -4.75200000     -7.50000000     -6.00900000
H     -3.60700000     -6.57400000     -6.35700000
O      3.78000000     -2.37500000     -8.34200000
H      4.42700000     -2.79200000     -7.77300000
H      3.30700000     -1.77400000     -7.76600000
O     -3.66800000     -6.63300000      2.86400000
H     -3.00300000     -7.30100000      2.70100000
H     -3.54800000     -5.99800000      2.15700000
O     -4.59600000      1.58400000     16.25600000
H     -5.51300000      1.83700000     16.14400000
H     -4.10800000      2.40000000     16.15100000
O      3.59000000     10.31200000      0.88700000
H      2.84400000      9.98400000      0.38500000
H      4.31400000      9.73300000      0.64800000
O     -1.78300000    -13.21900000      7.65100000
H     -1.32600000    -12.85400000      6.89200000
H     -2.34800000    -13.89900000      7.28500000
O    -13.20200000      1.62300000     -7.64300000
H    -12.80500000      1.26600000     -6.84900000
H    -12.80100000      2.48600000     -7.74500000
O     -5.40900000     -2.11100000     -9.11800000
H     -5.48600000     -2.10800000     -8.16400000
H     -5.11500000     -2.99700000     -9.33200000
O      1.25900000    -14.85200000     -1.94300000
H      1.02400000    -14.62500000     -2.84300000
H      1.78000000    -15.65100000     -2.02600000
O     -2.91100000    -12.98500000    -11.71000000
H     -2.47700000    -13.08400000    -10.86300000
H     -3.46200000    -13.76400000    -11.79000000
O     -0.65100000    -16.86800000     -4.93000000
H     -1.31800000    -16.22300000     -4.69300000
H     -1.13600000    -17.68700000     -5.03400000
O    -12.10900000     -2.34000000      6.74000000
H    -12.02400000     -1.56900000      6.17800000
H    -11.74900000     -2.06300000      7.58200000
O      7.53300000     -3.29900000      8.73500000
H      8.11600000     -3.54900000      8.01800000
H      7.88200000     -3.75900000      9.49800000
O     -5.58800000     -3.94900000      8.88300000
H     -6.47900000     -3.68700000      9.11400000
H     -5.63900000     -4.89700000      8.76600000
O      6.21800000     -9.69600000     -8.34400000
H      5.99300000     -8.79400000     -8.11700000
H      6.80700000     -9.61400000     -9.09400000
O      6.97400000      2.35600000      7.21000000
H      6.13200000      2.28700000      7.66100000
H      7.56300000      2.73700000      7.86200000
O      6.60900000     -4.04500000     -2.44600000
H      7.50100000     -4.36100000     -2.59100000
H      6.27200000     -4.59500000     -1.73800000
O      1.24200000     -1.96500000      5.10400000
H      2.05600000     -1.52800000      4.85500000
H      1.51300000     -2.64000000      5.72600000
O     -9.89000000      8.00200000     12.63500000
H     -9.58800000      7.42900000     11.93000000
H    -10.80300000      8.18800000     12.41700000
O      8.28000000      5.14600000     10.57500000
H      8.21700000      5.38400000      9.65000000
H      7.98300000      5.92500000     11.04400000
O     -0.76800000    -14.54000000      9.98000000
H      0.04800000    -14.06300000     10.12900000
H     -1.12700000    -14.15600000      9.18000000
O    -12.11000000      6.05600000      7.38900000
H    -11.25900000      6.25400000      6.99800000
H    -12.72900000      6.12500000      6.66300000
O      6.07500000      1.42600000    -11.32500000
H      5.77300000      0.86600000    -10.61000000
H      5.85600000      2.31400000    -11.04400000
O      8.93900000    -13.56300000      7.73500000
H      9.37600000    -13.32200000      8.55200000
H      8.06200000    -13.18600000      7.81200000
O     -0.76300000     10.33600000     -3.26100000
H     -0.15600000      9.97000000     -3.90400000
H     -1.55100000     10.54000000     -3.76500000
O    -14.72300000     -0.48200000      4.56400000
H    -14.55000000      0.40000000      4.23400000
H    -14.10300000     -0.59400000      5.28400000
O      3.73200000    -13.12900000     -4.72100000
H      3.07300000    -12.43600000     -4.76500000
H      3.36900000    -13.83900000     -5.25100000
O      3.98700000      8.30100000     -8.60800000
H      4.74700000      8.81200000     -8.32900000
H      3.35300000      8.40900000     -7.90000000
O    -15.49600000     -8.45400000     -3.02100000
H    -15.73800000     -8.14600000     -3.89500000
H    -14.97600000     -7.74100000     -2.65100000
O      7.56100000     -1.91700000    -14.48100000
H      8.22100000     -2.55600000    -14.21400000
H      6.74000000     -2.40800000    -14.48600000
O      3.51400000     -7.24900000    -11.08600000
H      3.51700000     -7.87200000    -10.36000000
H      3.70200000     -6.40300000    -10.67800000
O     -3.09700000     17.59100000      4.85300000
H     -2.41300000     17.00000000      4.53500000
H     -3.28100000     17.28800000      5.74200000
O     -4.83400000      8.11600000    -11.73300000
H     -4.50200000      7.22800000    -11.86900000
H     -4.09100000      8.59700000    -11.37100000
O      9.25600000    -10.44000000      2.80500000
H      9.32500000    -10.10400000      3.69900000
H     10.13200000    -10.76700000      2.60400000
O     -8.06000000     13.33300000     -3.33900000
H     -7.98200000     13.20500000     -2.39400000
H     -7.88300000     14.26400000     -3.47000000
O      8.07500000      2.52300000     -3.97800000
H      7.19400000      2.15200000     -4.03700000
H      8.56000000      1.90200000     -3.43600000
O      5.34800000     -4.87900000    -12.84200000
H      5.56300000     -4.75500000    -11.91800000
H      5.99900000     -5.50600000    -13.15800000
O     -4.80800000     11.63700000     13.44000000
H     -4.87900000     11.34800000     12.53000000
H     -5.70500000     11.85700000     13.69200000
O      7.88200000      2.17600000     14.68500000
H      7.70700000      3.05400000     14.34600000
H      8.64500000      1.87500000     14.19100000
O     -3.35600000    -16.17200000      4.36100000
H     -4.26600000    -15.88900000      4.44400000
H     -2.84700000    -15.36400000      4.42300000
O     -6.01600000     -6.23800000    -14.91700000
H     -5.57100000     -5.69100000    -14.26900000
H     -5.85200000     -7.13500000    -14.62600000
O     12.76000000      7.51600000     -6.34600000
H     13.19900000      7.47000000     -5.49600000
H     12.23100000      6.71900000     -6.38500000
O     -4.72500000     13.46100000      0.31900000
H     -5.04100000     13.83500000      1.14200000
H     -4.86500000     12.51900000      0.41500000
O    -16.36300000     -3.03800000     -6.15400000
H    -15.43300000     -3.21300000     -6.29600000
H    -16.63000000     -3.68300000     -5.50000000
O    -13.10500000     -5.19200000      7.98600000
H    -13.12500000     -4.80500000      7.11100000
H    -13.92300000     -4.90600000      8.39300000
O    -17.54500000     -0.46100000     -2.52100000
H    -17.28100000      0.35300000     -2.95000000
H    -18.15200000     -0.18300000     -1.83400000
O    -11.65300000     10.45700000     -6.51200000
H    -11.40700000     11.37100000     -6.65500000
H    -12.56300000     10.40600000     -6.80600000
O     -3.87200000     -4.63100000     -9.80200000
H     -3.31500000     -5.21500000    -10.31700000
H     -3.29000000     -4.27600000     -9.13000000
O    -10.63300000     12.44500000      3.81700000
H    -10.76900000     12.34500000      4.75900000
H     -9.80700000     12.92300000      3.74400000
O      3.38500000     -3.59600000     17.60300000
H      2.90000000     -3.85500000     16.82000000
H      4.07300000     -3.01500000     17.27800000
O     -2.17000000     -3.52300000     -7.62900000
H     -1.26800000     -3.34500000     -7.89700000
H     -2.13800000     -3.53000000     -6.67200000
O      7.68100000    -15.62200000     -6.97600000
H      8.47900000    -15.46300000     -6.47300000
H      7.36900000    -14.74900000     -7.21300000
O     14.33500000     -8.33200000      3.09500000
H     13.91900000     -7.57800000      3.51300000
H     14.50200000     -8.04700000      2.19700000
O     -0.92600000      5.44800000      9.91500000
H      0.00700000      5.54200000      9.72500000
H     -1.14400000      4.56500000      9.61900000
O      0.63200000     -2.44500000     10.23100000
H      0.61400000     -3.33500000     10.58400000
H      1.55000000     -2.29500000     10.00600000
O     -1.99700000     14.99000000      9.93200000
H     -2.17600000     15.73300000     10.50800000
H     -2.67700000     14.35100000     10.14700000
O    -10.05400000     -4.29500000     -2.89900000
H     -9.97900000     -4.37100000     -1.94700000
H    -10.11200000     -3.35400000     -3.06000000
O     -7.88800000     -3.17000000    -11.18500000
H     -7.66100000     -3.33100000    -10.26900000
H     -8.26900000     -3.99500000    -11.48500000
O     -8.24700000      0.28400000     13.98100000
H     -8.73300000     -0.40100000     13.52300000
H     -7.63100000      0.61700000     13.32800000
O     -1.68800000    -10.04600000    -10.40000000
H     -1.57200000     -9.34500000    -11.04200000
H     -2.59100000     -9.94800000    -10.10000000
O      4.27100000     13.03500000      7.37200000
H      3.60300000     12.45200000      7.73200000
H      4.69400000     13.41800000      8.14100000
O     -6.22800000     -2.63300000    -13.41200000
H     -5.82100000     -3.47700000    -13.60700000
H     -6.90900000     -2.83800000    -12.77100000
O      5.64500000    -15.76600000      7.41300000
H      5.88700000    -15.68500000      6.49000000
H      5.85000000    -16.67400000      7.63600000
O      4.54600000      9.42800000      9.14600000
H      3.96900000      9.31600000      9.90200000
H      5.36100000      9.76800000      9.51400000
O     13.23300000      3.22600000      1.45400000
H     12.33700000      3.49800000      1.25900000
H     13.26900000      2.30800000      1.18600000
O     -3.11200000      4.12400000     16.11600000
H     -2.29900000      3.87400000     16.55700000
H     -2.83400000      4.72300000     15.42300000
O    -12.83400000     -4.27200000     -3.98600000
H    -12.19300000     -4.66200000     -3.39200000
H    -13.67900000     -4.43400000     -3.56700000
O      4.89800000      2.72300000     -1.99100000
H      5.18300000      3.29300000     -2.70500000
H      3.98900000      2.97500000     -1.83100000
O    -11.80700000     12.33200000      1.13000000
H    -11.37300000     12.87100000      0.46900000
H    -11.16300000     12.25000000      1.83300000
O     11.95000000     -7.88600000      8.22000000
H     12.41900000     -8.45900000      8.82700000
H     11.95100000     -7.03000000      8.65000000
O      6.66600000      2.57900000     -7.91000000
H      6.28200000      1.74900000     -8.19000000
H      5.91400000      3.12700000     -7.68300000
O     12.12700000    -12.59200000     -5.95700000
H     11.38800000    -12.08000000     -6.28500000
H     12.84100000    -11.96000000     -5.88000000
O      1.65500000     11.46500000     -2.36300000
H      1.65200000     11.22700000     -1.43500000
H      0.74400000     11.68300000     -2.55700000
O     -3.33000000     -1.64600000    -13.75600000
H     -2.81400000     -2.19300000    -14.34900000
H     -4.00500000     -2.23300000    -13.41600000
O      9.82100000      2.79900000    -10.49900000
H      9.28100000      2.51900000    -11.23800000
H     10.10800000      3.68200000    -10.73300000
O     -1.33400000     15.57700000      3.43400000
H     -1.22000000     14.75800000      3.91700000
H     -1.14500000     15.34700000      2.52500000
O     -4.63200000     -4.21200000      6.25900000
H     -4.94200000     -4.17900000      7.16400000
H     -5.41500000     -4.41100000      5.74500000
O     14.12500000    -10.90900000      0.08300000
H     13.71400000    -11.23300000     -0.71800000
H     14.02900000    -11.62800000      0.70800000
O      3.94600000      9.50300000      4.11100000
H      4.66700000     10.11900000      4.23900000
H      3.64000000      9.30500000      4.99600000
O      5.11700000     12.14500000      2.41500000
H      4.46000000     11.61200000      1.96700000
H      4.96700000     11.97900000      3.34600000
O      4.87600000     13.42200000     -7.97200000
H      5.64000000     13.99800000     -8.00100000
H      4.86300000     13.08700000     -7.07500000
O     -6.37600000      0.08000000    -11.29800000
H     -6.51000000     -0.42700000    -10.49700000
H     -5.77400000     -0.45100000    -11.81900000
O      0.05000000      8.35900000     -8.28900000
H     -0.43500000      9.17300000     -8.42400000
H      0.52300000      8.22300000     -9.10900000
O     13.09200000     -8.29700000     -9.58700000
H     12.19200000     -8.60800000     -9.48400000
H     13.00900000     -7.34700000     -9.67200000
O      7.26300000     10.37200000      2.45300000
H      6.38700000     10.63100000      2.16700000
H      7.46200000     10.96100000      3.18100000
O     12.20400000      9.51300000     -2.44100000
H     11.81700000      9.93400000     -3.20900000
H     12.55600000     10.23700000     -1.92300000
O     11.56600000     -4.47400000    -12.42400000
H     12.19600000     -4.19900000    -13.09000000
H     11.26200000     -3.65600000    -12.03000000
O      2.70600000    -13.43300000     12.69900000
H      2.12200000    -13.08500000     12.02500000
H      2.91500000    -14.31800000     12.40200000
O      7.32600000      8.61500000     -5.26600000
H      7.59800000      8.21700000     -4.43900000
H      8.13900000      8.93500000     -5.65700000
O    -10.60800000     -3.38400000    -11.43200000
H     -9.85100000     -2.87000000    -11.71200000
H    -10.24900000     -4.24800000    -11.22800000
O      7.19700000     -9.13500000     -2.55600000
H      6.78500000     -9.97300000     -2.34500000
H      6.89700000     -8.54100000     -1.86800000
O     -3.15000000      4.13700000     -8.42000000
H     -3.72200000      4.51500000     -9.08800000
H     -3.73400000      3.60900000     -7.87600000
O     -8.60600000      7.10700000     -7.23000000
H     -9.34400000      7.47500000     -7.71600000
H     -7.96500000      7.81800000     -7.19500000
O      7.99600000     -0.59500000      8.25600000
H      7.72300000     -1.46000000      8.56200000
H      7.78500000     -0.00700000      8.98200000
O     -6.89200000     -4.37500000     -5.70500000
H     -6.34900000     -3.69000000     -6.09500000
H     -7.78900000     -4.05700000     -5.80900000
O     -9.23700000      5.76300000     10.87500000
H    -10.06900000      5.36700000     10.61600000
H     -8.95600000      6.25700000     10.10500000
O    -12.88000000     -8.07800000     -7.79400000
H    -13.66800000     -7.59300000     -8.03900000
H    -13.02600000     -8.32600000     -6.88100000
O    -11.24100000     -1.14000000     -0.54000000
H    -12.10600000     -1.54800000     -0.55900000
H    -11.20400000     -0.69600000      0.30700000
O      9.67300000    -13.85700000      3.12300000
H      8.79500000    -13.92000000      2.74700000
H      9.61200000    -13.13900000      3.75300000
O    -12.23800000      4.13800000     -7.39100000
H    -12.94900000      4.30700000     -8.00800000
H    -11.44100000      4.34200000     -7.88100000
O    -10.76800000      2.53000000      4.25500000
H    -10.98500000      3.24700000      3.66000000
H     -9.81100000      2.53800000      4.30200000
O    -10.88600000     13.14100000     -1.31400000
H    -10.77800000     12.77100000     -2.19000000
H    -11.80900000     13.39100000     -1.27100000
O     16.22200000     -1.20700000      4.50400000
H     16.98200000     -1.38800000      3.95100000
H     15.80100000     -0.45200000      4.09400000
O     -8.19800000     -2.97400000      8.54900000
H     -8.34700000     -3.91400000      8.45000000
H     -8.89500000     -2.68100000      9.13600000
O     10.99500000     13.61600000     -3.73500000
H     10.89100000     12.79300000     -4.21300000
H     10.22300000     14.13000000     -3.97200000
O     -2.68900000     -9.00700000     -4.20100000
H     -2.46400000     -9.52900000     -3.43000000
H     -3.22300000     -9.59200000     -4.73800000
O     -7.58900000     -7.61400000     -2.74400000
H     -8.21400000     -8.30100000     -2.51100000
H     -7.63000000     -6.99500000     -2.01500000
O     -2.01800000     -3.44200000      3.01400000
H     -1.07900000     -3.62800000      3.03300000
H     -2.35000000     -3.96200000      2.28200000
O      1.74600000      4.23100000      2.71300000
H      2.36100000      4.63600000      3.32400000
H      1.18500000      3.68500000      3.26400000
O      0.50300000     -2.49900000     -8.07800000
H      0.95000000     -3.16100000     -7.55200000
H      1.13700000     -2.26200000     -8.75500000
O     11.18800000      2.47200000     10.81200000
H     10.28200000      2.33000000     10.53800000
H     11.59600000      1.60900000     10.74700000
O     -1.15300000     12.69400000     -6.94400000
H     -1.05600000     13.20800000     -7.74500000
H     -0.39800000     12.93800000     -6.40900000
O     -0.85500000    -10.52800000     13.43200000
H      0.05900000    -10.62300000     13.69900000
H     -1.23400000    -11.39800000     13.55900000
O      3.14700000      9.56600000     11.39400000
H      2.54000000      8.85200000     11.58800000
H      2.85100000     10.29000000     11.94600000
O     -0.63900000     -6.09700000    -16.83300000
H     -0.69200000     -5.24100000    -17.25800000
H     -0.05000000     -6.60500000    -17.39100000
O    -10.31700000      9.29400000      3.71000000
H    -10.32600000     10.19200000      3.38100000
H     -9.61600000      8.86500000      3.21900000
O      7.79100000      1.45500000      4.60400000
H      8.24700000      0.61400000      4.60000000
H      7.64700000      1.64600000      5.53000000
O      0.00700000     12.97800000      9.93700000
H     -0.65500000     13.66400000     10.02700000
H      0.25600000     12.76700000     10.83700000
O     -0.69600000      2.55400000     11.68800000
H     -1.45400000      2.10800000     12.06500000
H     -0.01700000      1.88000000     11.64800000
O     12.25000000     12.21200000      2.88100000
H     12.51900000     13.11200000      2.69700000
H     11.40100000     12.12200000      2.44800000
O     -0.27600000     -7.11000000     -3.12000000
H     -1.18800000     -6.84600000     -3.24100000
H     -0.10300000     -7.71200000     -3.84400000
O     -4.40400000    -11.48100000      9.85300000
H     -3.97400000    -10.62700000      9.89500000
H     -3.68600000    -12.11300000      9.89100000
O     -3.40100000     -1.08400000     10.27300000
H     -3.92100000     -1.59300000      9.65100000
H     -3.09100000     -0.33200000      9.76900000
O      0.56700000      9.26600000      7.91300000
H      0.06700000      8.71800000      7.30800000
H      0.71000000      8.70900000      8.67800000
O      5.92700000    -13.67300000     -0.51900000
H      5.17800000    -13.88300000      0.03900000
H      5.82100000    -12.74500000     -0.72400000
O     -3.64100000      4.03200000     11.96600000
H     -3.02700000      3.78800000     11.27300000
H     -3.96200000      3.19600000     12.30600000
O     -2.52200000      1.61800000      4.41800000
H     -3.33000000      1.47200000      3.92500000
H     -2.62000000      2.49700000      4.78200000
O     -6.76100000     -7.69400000    -12.68000000
H     -5.88800000     -8.04000000    -12.86500000
H     -7.00400000     -8.09100000    -11.84300000
O     -3.76700000     -2.67200000     15.98300000
H     -3.32300000     -1.83800000     16.13600000
H     -4.59500000     -2.43100000     15.56700000
O    -12.92400000     -0.61700000      8.90400000
H    -13.76400000     -0.29000000      8.58100000
H    -13.14800000     -1.40900000      9.39100000
O    -11.76300000      3.01600000      1.51400000
H    -11.96500000      3.27500000      0.61500000
H    -12.59600000      2.70500000      1.86700000
O      5.94500000    -12.82800000      3.65700000
H      5.16500000    -13.16000000      4.10100000
H      6.20200000    -12.05900000      4.16600000
O     -1.70800000      0.32600000    -11.62300000
H     -2.17300000     -0.26000000    -11.02600000
H     -2.12300000      0.18000000    -12.47300000
O     -8.33200000     10.83600000     11.29300000
H     -8.37300000     11.08000000     10.36900000
H     -8.42900000      9.88400000     11.29500000
O     -2.78100000     -9.31500000     11.32700000
H     -3.56200000     -9.52500000     11.83800000
H     -2.05800000     -9.69400000     11.82700000
O     -6.43100000    -11.57300000     -0.50500000
H     -6.32400000    -11.33700000      0.41700000
H     -6.43000000    -10.73500000     -0.96800000
O     -8.45700000     -3.31500000     12.57300000
H     -8.83900000     -4.05500000     12.10100000
H     -7.51900000     -3.50300000     12.59300000
O     -7.00400000    -12.63600000      4.21500000
H     -6.69300000    -13.54100000      4.24000000
H     -6.55000000    -12.24700000      3.46800000
O      2.65500000      6.86900000      3.73300000
H      1.90200000      7.20500000      3.24600000
H      3.06100000      7.64800000      4.11300000
O     14.02100000     -7.82900000      0.24700000
H     13.46200000     -7.52400000     -0.46900000
H     14.27300000     -8.71600000     -0.00800000
O      2.17300000     -7.58200000     13.84200000
H      2.60000000     -6.76000000     14.08300000
H      2.15500000     -7.57200000     12.88500000
O      4.28200000     10.68400000     -3.71500000
H      3.61600000     11.31300000     -3.43800000
H      3.87300000      9.82900000     -3.58500000
O      0.65900000    -15.64600000      6.91200000
H      0.88500000    -16.09200000      6.09600000
H      1.50200000    -15.40300000      7.29400000
O      4.21200000      3.98000000     -7.13400000
H      3.56600000      4.64000000     -6.88100000
H      4.47700000      4.23100000     -8.01900000
O    -13.57300000     -9.09700000     -5.34900000
H    -13.93900000     -8.93800000     -4.47900000
H    -14.23700000     -9.62100000     -5.79700000
O     -0.89800000      4.89800000     -6.81900000
H     -1.17200000      4.69700000     -5.92400000
H     -1.53800000      4.45000000     -7.37200000
O     -8.09800000     -2.32800000    -16.50400000
H     -8.36900000     -2.55100000    -15.61300000
H     -7.63200000     -1.49700000    -16.41000000
O      9.54800000     11.20500000      9.14100000
H      9.91000000     10.36200000      8.86700000
H      9.86900000     11.32400000     10.03500000
O     -7.51800000      6.10200000      7.08000000
H     -7.62700000      6.15800000      6.13100000
H     -8.08700000      6.78900000      7.42800000
O     -7.13800000      9.59000000    -12.13600000
H     -7.70700000      8.82400000    -12.06900000
H     -6.25100000      9.23800000    -12.05500000
O     -8.36300000    -15.20000000     -1.96600000
H     -7.45200000    -14.91500000     -2.03600000
H     -8.83100000    -14.43100000     -1.64300000
O      5.87100000      0.34200000     15.53000000
H      6.39200000      1.03300000     15.12000000
H      5.77200000      0.62500000     16.43900000
O     -4.45600000      9.92200000      3.31500000
H     -4.07500000      9.04600000      3.36500000
H     -4.24400000     10.32500000      4.15700000
O     -1.42000000     -3.21600000    -11.14000000
H     -0.74700000     -3.59100000    -10.57200000
H     -1.98600000     -2.72200000    -10.54700000
O     -1.73100000    -12.61300000     -1.55200000
H     -2.46400000    -12.00700000     -1.65400000
H     -1.08200000    -12.12200000     -1.04800000
O     -7.81100000     -9.60900000      8.14800000
H     -7.05200000     -9.07800000      7.90500000
H     -7.50800000    -10.51300000      8.05800000
O      4.91600000     -3.12700000      8.32700000
H      5.85600000     -3.21400000      8.48100000
H      4.83600000     -2.36500000      7.75400000
O    -10.84300000     -8.46600000     -4.32600000
H    -10.62000000     -7.67200000     -4.81200000
H    -11.65200000     -8.77700000     -4.73200000
O     -6.43100000     -6.12600000     -8.47400000
H     -5.63300000     -5.92800000     -8.96400000
H     -6.17100000     -6.06200000     -7.55600000
O      4.17400000    -12.41200000      8.72700000
H      4.31900000    -11.87700000      7.94700000
H      3.88900000    -11.78900000      9.39500000
O    -14.04300000     -2.37700000     -0.41600000
H    -14.35700000     -1.93000000     -1.20100000
H    -14.83800000     -2.68500000      0.02000000
O      2.38600000      2.53800000    -10.78300000
H      1.75500000      3.21900000    -11.01700000
H      3.22800000      2.99200000    -10.75400000
O      0.00900000      3.99400000     -2.12600000
H     -0.06900000      3.09600000     -1.80400000
H      0.91100000      4.06000000     -2.43700000
O     -4.40300000      3.17400000     -3.09500000
H     -4.74600000      3.52900000     -2.27600000
H     -5.07700000      3.37500000     -3.74400000
O      1.95100000      7.38400000     15.24300000
H      1.46400000      7.06800000     16.00400000
H      2.74400000      6.84800000     15.22700000
O      9.96700000    -14.77200000     -1.35100000
H      9.05500000    -15.04400000     -1.45800000
H      9.95000000    -14.16700000     -0.60900000
O     -9.55800000     -9.01400000      0.22800000
H    -10.09900000     -9.67400000      0.66200000
H     -9.65200000     -9.20400000     -0.70600000
O    -11.82300000     -9.86200000      8.92900000
H    -11.16500000    -10.54700000      8.80900000
H    -12.32700000     -9.86900000      8.11600000
O     -4.61600000     15.51200000      2.24300000
H     -3.90700000     15.36800000      2.87100000
H     -4.42200000     16.36400000      1.85400000
O      4.73700000    -15.97600000     -3.24900000
H      4.07600000    -16.56600000     -2.88800000
H      4.23700000    -15.23300000     -3.58700000
O     -6.40400000      5.49900000     -5.90500000
H     -6.85100000      5.85100000     -6.67500000
H     -6.94000000      4.75200000     -5.63800000
O     -3.71800000     17.71100000      0.96100000
H     -3.91800000     17.24500000      0.14900000
H     -2.76200000     17.70100000      1.01300000
O     11.61400000      2.42400000     -6.05900000
H     10.94000000      2.48700000     -6.73600000
H     12.02800000      1.57500000     -6.21200000
O     -1.85300000     -8.47800000    -15.54500000
H     -1.55000000     -7.68500000    -15.98900000
H     -2.77900000     -8.31300000    -15.36700000
O    -10.89700000    -13.12500000      6.94500000
H    -10.72400000    -12.24300000      6.61500000
H    -10.71700000    -13.06800000      7.88400000
O     13.81600000      6.03000000      7.72400000
H     13.08900000      6.42700000      8.20400000
H     13.82400000      5.11800000      8.01300000
O     -6.97500000     -5.90400000     -0.41200000
H     -6.97000000     -5.11800000     -0.95900000
H     -6.53000000     -5.63800000      0.39300000
O      6.91200000     -8.07600000      7.09900000
H      6.25900000     -7.41500000      6.86900000
H      7.65100000     -7.57400000      7.44400000
O      8.55700000      7.57400000      3.55900000
H      9.21900000      7.69900000      4.23900000
H      8.27600000      8.46000000      3.33200000
O      3.09100000     -9.41500000     -8.63300000
H      2.36400000     -9.98000000     -8.37100000
H      3.86500000     -9.82400000     -8.24600000
O      9.85700000      8.21000000     -6.15500000
H      9.96300000      7.73700000     -6.98000000
H     10.40000000      7.72800000     -5.53100000
O      5.22200000     13.48600000      9.90300000
H      6.01300000     13.44100000      9.36700000
H      5.50900000     13.21800000     10.77600000
