# Supplementary material for: Integrated Multiscale Multilevel Approach to Open Shell Molecular Systems
Source: J Chem Theory Comput. 2023 Feb 13;19(5):1446–56. doi: 10.1021/acs.jctc.2c00805 (PMC10018740; doi:10.1021/acs.jctc.2c00805)
Supplement: Supplementary file 2 — ct2c00805_si_002.zip [file ct2c00805_si_002.zip › structures/PROXYL/frame115.xyz]

2513

C     -0.01600000      1.81900000      0.78900000
H     -0.33400000      2.42800000      1.63400000
H      0.30600000      2.54000000      0.03600000
C     -1.04200000      0.74500000      0.37700000
C     -1.83200000      0.03600000      1.49000000
H     -1.13500000     -0.42300000      2.19200000
H     -2.48700000     -0.72600000      1.06900000
H     -2.42800000      0.80100000      1.98700000
C     -2.11800000      1.27700000     -0.63700000
H     -2.77400000      0.43700000     -0.86700000
H     -2.81100000      1.98300000     -0.17900000
H     -1.59700000      1.77900000     -1.45200000
N     -0.16700000     -0.21800000     -0.26000000
O     -0.56000000     -1.07100000     -1.06500000
C      1.27600000     -0.15200000      0.12600000
C      1.83800000     -1.38200000      0.76800000
H      1.32100000     -1.67900000      1.68000000
H      1.71000000     -2.11400000     -0.02900000
H      2.91200000     -1.28800000      0.92400000
C      2.18900000      0.31800000     -1.07900000
H      3.21800000      0.44100000     -0.74300000
H      1.90600000      1.29400000     -1.47500000
H      2.15600000     -0.42600000     -1.87500000
C      1.18600000      0.98700000      1.16200000
H      1.09800000      0.62900000      2.18800000
H      2.07000000      1.61800000      1.07300000
O      8.08900000     -6.60300000     -0.84100000
H      7.99500000     -7.47300000     -1.22900000
H      8.51600000     -6.08200000     -1.52100000
O     -3.30900000     15.33700000     -2.76700000
H     -3.10000000     16.26400000     -2.89000000
H     -4.00500000     15.33400000     -2.11000000
O      1.84600000      8.28800000      6.85900000
H      1.91600000      9.23100000      7.00700000
H      1.03700000      8.18300000      6.35800000
O     -8.16700000      4.96200000      7.27300000
H     -8.30700000      5.69500000      7.87400000
H     -8.81000000      5.09700000      6.57700000
O      5.77200000     -6.03000000      0.37600000
H      6.01700000     -5.89200000      1.29100000
H      6.60600000     -6.11400000     -0.08500000
O    -11.47400000     10.33900000     -6.53900000
H    -10.64700000      9.86300000     -6.61400000
H    -11.62200000     10.70100000     -7.41300000
O    -11.30800000     -1.44700000      9.26900000
H    -12.12100000     -1.63900000      9.73600000
H    -11.32600000     -0.49900000      9.13500000
O     -2.21300000    -15.21700000     -8.61500000
H     -1.27900000    -15.33500000     -8.79000000
H     -2.50700000    -14.60200000     -9.28700000
O     -3.80700000    -10.93100000     -6.18400000
H     -4.22100000    -10.07300000     -6.09500000
H     -3.68300000    -11.23200000     -5.28400000
O      0.40300000      5.67400000     11.68900000
H     -0.14700000      4.89700000     11.79200000
H      0.40100000      5.84600000     10.74700000
O     -4.34100000     12.34300000     12.32100000
H     -5.02100000     12.13700000     12.96100000
H     -3.63100000     11.73200000     12.52000000
O      6.71700000     -6.32700000      5.72700000
H      6.67900000     -7.28000000      5.64800000
H      5.80100000     -6.04800000      5.70200000
O      1.95900000      3.42500000    -15.07300000
H      2.37100000      4.14500000    -15.55100000
H      2.57100000      3.22800000    -14.36300000
O     13.30200000     -9.95400000      7.27400000
H     12.40700000    -10.06800000      6.95600000
H     13.78400000     -9.61900000      6.51700000
O     -8.43700000     -3.03700000    -15.46900000
H     -7.93000000     -2.56400000    -16.12900000
H     -7.79900000     -3.25700000    -14.79000000
O      6.50000000      0.95000000    -16.74300000
H      6.85000000      1.46600000    -16.01600000
H      7.23000000      0.87900000    -17.35900000
O     -8.71200000     12.06200000     -7.07300000
H     -7.87200000     12.11400000     -7.53000000
H     -9.27600000     12.68100000     -7.53700000
O      1.74300000     15.56300000      8.21200000
H      1.68700000     15.56600000      7.25700000
H      1.38400000     14.71300000      8.47000000
O      4.57700000    -10.18200000      8.84900000
H      5.11900000    -10.26800000      9.63300000
H      5.07500000    -10.62600000      8.16200000
O     -8.32600000     10.06800000      9.67900000
H     -7.71600000     10.04600000      8.94100000
H     -8.27600000     10.96700000     10.00400000
O     -4.59300000      7.80500000     -3.62300000
H     -4.22700000      8.43000000     -4.24900000
H     -3.94200000      7.75700000     -2.92300000
O      5.63000000      5.11200000     -6.51600000
H      5.84100000      5.61200000     -5.72700000
H      4.71300000      4.86200000     -6.40300000
O     -2.95200000      2.25800000     17.44000000
H     -2.01200000      2.34300000     17.27700000
H     -3.21900000      3.12100000     17.75800000
O     -1.57000000    -10.10000000    -12.54300000
H     -1.93300000     -9.91700000    -13.41000000
H     -1.49700000    -11.05400000    -12.51100000
O      8.01700000     -5.42900000      8.13000000
H      8.85900000     -5.86400000      7.99700000
H      7.61800000     -5.40600000      7.26000000
O     -8.27200000    -13.45800000      6.38800000
H     -8.42000000    -14.37400000      6.62500000
H     -8.23500000    -12.99700000      7.22700000
O      7.80400000     13.86500000     -0.80000000
H      7.28800000     14.61100000     -1.10600000
H      8.45400000     14.24900000     -0.21200000
O      5.39800000     10.08200000      5.60700000
H      5.71100000      9.60500000      6.37600000
H      5.83000000     10.93500000      5.66300000
O      3.75200000    -16.25800000     -4.30600000
H      2.86800000    -15.97100000     -4.53400000
H      3.70200000    -17.21400000     -4.31100000
O      6.46000000     -0.62000000     -4.68400000
H      5.77500000     -0.18800000     -5.19400000
H      6.23500000     -1.54900000     -4.71900000
O      6.36500000     -3.39300000     -3.36100000
H      6.26100000     -4.17600000     -3.90100000
H      5.47800000     -3.18700000     -3.06500000
O     -3.73300000      8.55700000     -0.88200000
H     -3.80300000      9.47300000     -1.15200000
H     -4.43900000      8.44000000     -0.24600000
O    -15.23900000     -5.51900000      3.04400000
H    -15.35400000     -6.05800000      3.82700000
H    -14.99400000     -6.14100000      2.35900000
O      3.76700000      6.21000000     -0.34000000
H      4.55300000      6.71800000     -0.14100000
H      3.46300000      6.55800000     -1.17900000
O     -1.47100000     -8.73400000     15.87800000
H     -1.03000000     -8.01400000     15.42600000
H     -1.39600000     -9.47500000     15.27600000
O      0.72800000      1.46800000      7.70000000
H      1.64500000      1.49200000      7.97500000
H      0.48100000      0.54600000      7.76700000
O     10.45400000    -11.69800000     -1.30300000
H     11.03000000    -10.97600000     -1.55700000
H     10.79900000    -12.45700000     -1.77300000
O     12.51300000    -10.90500000      2.44600000
H     13.45200000    -10.93800000      2.26600000
H     12.12600000    -11.50900000      1.81200000
O     -5.87400000     -0.19300000    -12.35400000
H     -5.46000000     -0.97200000    -11.98000000
H     -6.74700000     -0.17400000    -11.96200000
O    -13.52700000      5.60600000     -8.10600000
H    -13.03100000      6.35100000     -8.44700000
H    -14.43100000      5.78000000     -8.36600000
O     -7.03700000     12.84700000     -4.43900000
H     -6.80400000     13.77600000     -4.44000000
H     -7.44800000     12.70300000     -5.29100000
O     -9.97300000      0.73500000    -13.77800000
H     -9.13600000      0.74700000    -14.24100000
H    -10.37500000     -0.09600000    -14.03100000
O     12.85200000     -0.14900000     -9.92200000
H     13.44300000      0.57600000    -10.12500000
H     13.42800000     -0.84800000     -9.61200000
O    -15.73900000      0.54400000      9.41100000
H    -15.43700000      1.45000000      9.34800000
H    -15.53100000      0.16300000      8.55800000
O      9.64300000     12.36800000     -9.69700000
H      8.92600000     11.73400000     -9.68600000
H      9.88400000     12.44200000    -10.62000000
O     -2.86200000     12.88800000     -3.80200000
H     -2.87500000     13.72200000     -3.33200000
H     -3.01500000     12.22900000     -3.12500000
O     -0.22500000    -12.86900000      8.20000000
H     -0.48300000    -13.16700000      7.32700000
H      0.71300000    -13.05300000      8.24900000
O      2.08600000     12.53900000      2.96800000
H      1.42100000     13.04500000      2.50200000
H      2.07300000     11.68000000      2.54500000
O      8.51000000      4.99200000      0.54200000
H      8.13100000      4.67400000      1.36100000
H      8.71700000      4.19800000      0.04900000
O     -3.40800000     -0.72500000     17.30800000
H     -3.97200000     -1.42300000     17.64200000
H     -3.42200000     -0.05800000     17.99500000
O      5.42200000    -11.60400000      6.66700000
H      4.97900000    -12.45100000      6.71100000
H      6.02300000    -11.68600000      5.92700000
O     11.89500000      5.26500000    -12.83200000
H     11.49700000      5.81800000    -13.50500000
H     11.15400000      4.93400000    -12.32500000
O     -9.41900000      2.86800000      0.66900000
H     -9.40200000      3.76900000      0.34600000
H    -10.03300000      2.88800000      1.40300000
O    -15.42500000      3.03000000      8.35300000
H    -14.90400000      3.20000000      7.56900000
H    -15.70000000      3.89700000      8.65100000
O    -12.21900000     -2.35700000    -12.90300000
H    -11.62400000     -1.88200000    -13.48300000
H    -11.90000000     -2.16400000    -12.02200000
O      0.38900000      5.98500000     -2.59100000
H      1.00000000      5.28400000     -2.36100000
H     -0.35500000      5.85600000     -2.00300000
O      6.87300000    -13.16300000     -0.54800000
H      7.04100000    -13.47500000     -1.43600000
H      6.00500000    -13.50500000     -0.33300000
O      1.93000000     -9.00300000      2.19900000
H      1.86600000     -8.32400000      1.52800000
H      1.82900000     -8.53300000      3.02700000
O     -9.10400000     -4.03300000     10.61900000
H     -9.09500000     -4.87800000     10.17000000
H     -8.18300000     -3.77300000     10.66000000
O     -0.19100000      2.80600000     -9.90300000
H     -0.69100000      1.99300000     -9.82800000
H      0.42000000      2.64600000    -10.62300000
O      6.24400000     -2.56900000     -7.01200000
H      6.93600000     -2.02400000     -7.38600000
H      6.50700000     -3.46600000     -7.21900000
O      1.23500000     -0.55900000     11.33600000
H      1.40300000      0.32300000     11.66800000
H      0.98300000     -0.42800000     10.42200000
O     -9.25600000      7.47600000     -0.70000000
H     -9.38500000      7.23600000     -1.61700000
H     -8.32600000      7.31800000     -0.53900000
O     -1.84800000    -15.11600000      2.41900000
H     -1.76700000    -14.22000000      2.74400000
H     -2.19600000    -15.01900000      1.53200000
O      8.24400000    -14.29100000      1.61500000
H      7.61400000    -14.43600000      2.32100000
H      7.70800000    -14.03800000      0.86300000
O     -3.95800000      0.88700000     15.16600000
H     -3.35700000      1.39500000     15.71200000
H     -4.04800000      0.05100000     15.62300000
O     -3.70900000     -3.13200000     -6.16700000
H     -3.32700000     -3.80400000     -5.60100000
H     -4.33900000     -3.60600000     -6.71000000
O     -5.77200000      5.72500000    -16.24100000
H     -5.73000000      5.72000000    -15.28500000
H     -5.36900000      6.55500000    -16.49400000
O     -3.79800000    -12.00000000     -9.30900000
H     -3.42800000    -11.30000000     -8.77200000
H     -4.40900000    -12.45100000     -8.72600000
O     -0.44600000      3.55800000     15.93000000
H      0.47600000      3.76700000     15.77600000
H     -0.75800000      3.22000000     15.09000000
O     -9.32100000     -8.29200000     -2.84700000
H    -10.19500000     -8.30000000     -3.23800000
H     -8.81300000     -7.70500000     -3.40800000
O      3.33900000     -0.34400000     17.60500000
H      2.47900000     -0.02300000     17.33600000
H      3.66800000     -0.81900000     16.84200000
O     -1.15400000     10.33900000     -2.00600000
H     -0.84700000      9.79900000     -2.73500000
H     -0.35300000     10.66700000     -1.59800000
O      1.31900000      4.31900000      2.81400000
H      0.74900000      3.56600000      2.97100000
H      0.79700000      5.07400000      3.08600000
O     -5.84400000     -6.84200000     -8.77600000
H     -5.95500000     -7.55400000     -8.14700000
H     -6.42800000     -7.06900000     -9.50000000
O     -7.10100000     -4.31900000      4.53000000
H     -7.08300000     -4.96900000      5.23300000
H     -7.94600000     -3.88100000      4.63000000
O     -5.34900000     -1.78300000     -1.56000000
H     -4.66700000     -1.31200000     -2.03900000
H     -6.01800000     -1.12100000     -1.38300000
O     -1.39500000    -13.34100000      5.57600000
H     -2.00000000    -13.09500000      4.87600000
H     -0.55500000    -12.96600000      5.31000000
O     -0.94900000     -0.66700000     15.42300000
H     -0.16900000     -0.31300000     15.85000000
H     -1.51200000     -0.94700000     16.14400000
O      2.66800000      7.66200000    -14.23600000
H      1.81600000      7.80000000    -13.82200000
H      2.59000000      8.08700000    -15.09000000
O     17.25200000     -3.93100000      2.28300000
H     17.48000000     -4.33200000      3.12100000
H     16.33000000     -3.69000000      2.37600000
O    -12.60600000      3.16400000     -5.02400000
H    -13.43600000      2.72900000     -5.22200000
H    -12.25900000      3.41700000     -5.87900000
O     13.86200000     -9.42200000     -6.85100000
H     13.74000000    -10.20700000     -7.38500000
H     13.23600000     -9.52200000     -6.13300000
O     -6.71900000     16.37200000      0.68700000
H     -6.13300000     16.36700000     -0.07000000
H     -6.14300000     16.21900000      1.43600000
O      2.45100000    -13.24500000      8.00500000
H      2.40000000    -12.36700000      8.38400000
H      3.35000000    -13.52600000      8.17300000
O     13.17600000     11.05000000     -7.56200000
H     12.76100000     10.24700000     -7.24600000
H     12.55000000     11.74200000     -7.34900000
O     -5.69800000     -8.40900000     -0.05000000
H     -5.01200000     -7.76200000     -0.21300000
H     -5.49000000     -8.76700000      0.81300000
O      5.29900000    -10.99700000    -10.04400000
H      4.51500000    -11.34100000     -9.61500000
H      5.03300000    -10.14000000    -10.37800000
O      1.24000000     11.50300000     -1.16000000
H      1.05000000     12.15100000     -1.83900000
H      2.09500000     11.76100000     -0.81500000
O      7.43100000     -1.47100000    -11.61000000
H      8.26600000     -1.53700000    -11.14800000
H      7.22500000     -2.37100000    -11.86200000
O    -14.50100000     -3.90300000      8.95900000
H    -14.80500000     -3.36400000      8.22900000
H    -14.61800000     -3.34900000      9.73100000
O     -0.01400000     -1.00700000      8.17000000
H     -0.19600000     -1.80500000      7.67400000
H     -0.69500000     -0.98200000      8.84200000
O      2.47000000     -3.02200000      5.01300000
H      2.68400000     -3.42600000      4.17200000
H      2.53500000     -2.08100000      4.84900000
O      8.52700000     -2.54300000      0.00400000
H      7.65500000     -2.25200000     -0.26200000
H      8.36800000     -3.32500000      0.53300000
O     13.53900000      1.36900000     -5.57600000
H     13.70300000      2.03800000     -6.24100000
H     13.72300000      1.80700000     -4.74500000
O     -9.48800000    -10.31500000    -10.21400000
H    -10.31700000    -10.42000000     -9.74600000
H     -9.24600000    -11.20300000    -10.47400000
O      7.53600000     -4.91100000     -8.27100000
H      8.17800000     -4.60900000     -8.91400000
H      8.06100000     -5.32700000     -7.58700000
O    -10.87500000     -0.31400000     -2.48100000
H    -10.60800000      0.59500000     -2.61400000
H    -10.24600000     -0.82600000     -2.98900000
O     -0.44400000      1.63700000     13.84400000
H     -0.73600000      0.87200000     14.33900000
H      0.48200000      1.47000000     13.67000000
O     -0.91900000     11.72200000    -10.75100000
H     -0.10100000     11.80200000    -11.24200000
H     -1.04100000     12.58100000    -10.34700000
O     -7.98800000      4.79700000    -12.90800000
H     -8.19400000      5.66900000    -12.57100000
H     -7.54400000      4.35900000    -12.18200000
O     -5.85100000      1.20500000     12.71700000
H     -5.86200000      2.08800000     12.34800000
H     -4.93500000      1.05500000     12.95100000
O     17.09000000     -4.21300000      5.44300000
H     16.23200000     -4.22500000      5.01800000
H     17.04900000     -3.47000000      6.04500000
O     12.16500000      5.50600000      0.83700000
H     11.37000000      5.99800000      0.63100000
H     11.86100000      4.61100000      0.98600000
O     -1.80000000      0.31600000    -16.06600000
H     -1.29200000      1.03800000    -15.69600000
H     -1.19500000     -0.42600000    -16.06800000
O     -7.04800000      4.30300000     13.36100000
H     -6.34900000      3.96600000     13.92000000
H     -7.82400000      3.80500000     13.61900000
O     -5.69300000      2.59400000     -3.35600000
H     -5.74700000      2.30700000     -2.44500000
H     -4.92500000      3.16600000     -3.38200000
O     -4.10700000      5.57300000      3.06300000
H     -3.59600000      6.37600000      2.95900000
H     -4.77600000      5.79800000      3.71000000
O      5.38300000    -10.98500000     -5.72400000
H      4.46900000    -11.24700000     -5.83300000
H      5.79400000    -11.72900000     -5.28200000
O     -6.87900000      4.62700000      0.15600000
H     -6.20500000      3.95000000      0.10500000
H     -6.74000000      5.16300000     -0.62400000
O     -3.94500000     -6.21500000     -0.04300000
H     -3.91000000     -5.50000000     -0.67900000
H     -3.71100000     -5.80600000      0.79000000
O     -3.54500000     -0.14600000    -13.80300000
H     -3.47100000     -0.00600000    -14.74600000
H     -4.48400000     -0.25800000    -13.65100000
O    -12.94300000     12.44200000      3.92000000
H    -12.50200000     11.69300000      3.51900000
H    -12.63200000     13.19800000      3.42300000
O    -14.57000000     -0.82300000    -10.13900000
H    -14.38100000     -0.44800000    -11.00000000
H    -14.58900000     -1.76800000    -10.28900000
O      8.51500000      1.31000000     11.13800000
H      9.06800000      0.56200000     10.91200000
H      8.67200000      1.94500000     10.43800000
O     14.98700000     -6.92400000     -2.01200000
H     14.79500000     -7.46900000     -2.77500000
H     14.77500000     -6.03400000     -2.29400000
O      2.77200000     -1.01900000    -15.87700000
H      2.62600000     -1.81500000    -16.38900000
H      2.47600000     -1.24400000    -14.99500000
O      9.21900000     15.02800000      1.07400000
H      8.58400000     15.04500000      1.79000000
H      9.99200000     14.60800000      1.45000000
O      3.57100000     -2.23200000     -7.56700000
H      4.52400000     -2.27600000     -7.48100000
H      3.32700000     -3.07000000     -7.96000000
O     -0.08000000     -2.69300000    -16.08600000
H     -0.30400000     -3.60300000    -15.88900000
H      0.63700000     -2.75400000    -16.71700000
O    -14.61000000     -4.55600000     -1.97600000
H    -15.34500000     -4.44900000     -1.37200000
H    -14.13800000     -5.32000000     -1.64500000
O      4.05400000    -13.21600000      1.54000000
H      4.29500000    -12.29300000      1.61300000
H      3.14600000    -13.20400000      1.23800000
O     -4.33700000     -3.03400000      0.50800000
H     -5.17300000     -3.30700000      0.88600000
H     -4.57700000     -2.57900000     -0.30000000
O     -3.84900000      5.66900000     11.30000000
H     -3.51500000      4.88700000     10.86100000
H     -4.78900000      5.50900000     11.39000000
O      8.30300000     -9.63200000     -1.45200000
H      8.86900000    -10.39700000     -1.34300000
H      7.68700000     -9.68400000     -0.72100000
O      9.58700000     -6.11100000     -7.05100000
H      9.37200000     -5.82800000     -6.16200000
H     10.41700000     -6.57800000     -6.96000000
O      1.76100000      7.31100000      1.58500000
H      1.51100000      6.54300000      2.10000000
H      2.50200000      7.01400000      1.05700000
O     -5.87600000      3.12800000     10.68000000
H     -5.01600000      3.27300000     10.28500000
H     -6.35800000      3.93600000     10.50600000
O    -15.81200000      3.62300000     -1.13500000
H    -14.95800000      4.04500000     -1.23000000
H    -15.66600000      2.72100000     -1.42000000
O     -9.00600000      4.83000000      4.62700000
H     -9.85000000      5.28200000      4.60300000
H     -9.21400000      3.94900000      4.93600000
O      1.20200000     13.49300000     -3.12000000
H      1.19200000     13.86000000     -4.00400000
H      1.11700000     14.25200000     -2.54400000
O     11.40500000      7.38900000     -8.54900000
H     11.13900000      6.55600000     -8.16000000
H     10.66200000      7.64700000     -9.09500000
O      8.64600000    -11.54300000      5.85500000
H      8.69300000    -11.94000000      6.72500000
H      8.10300000    -12.14600000      5.34600000
O      9.87500000      2.10500000    -11.59400000
H      9.89500000      3.06000000    -11.53100000
H     10.78900000      1.85500000    -11.73500000
O     -6.06600000      9.63600000      7.99200000
H     -5.88800000     10.22300000      7.25700000
H     -5.39000000      9.84500000      8.63600000
O     14.59800000      7.18700000      1.41800000
H     15.01800000      7.26300000      0.56200000
H     13.78100000      6.72000000      1.24300000
O     -5.89900000     -2.73400000     15.22100000
H     -6.77700000     -3.11200000     15.26400000
H     -5.86600000     -2.12100000     15.95600000
O     -7.29500000    -14.20200000     -1.78400000
H     -7.63200000    -14.92200000     -2.31700000
H     -7.97000000    -13.52600000     -1.84100000
O     -6.27100000     -7.50100000     13.23600000
H     -5.59700000     -7.77300000     12.61400000
H     -6.71000000     -8.31400000     13.48500000
O     -7.94600000     -9.43700000      6.68900000
H     -8.53000000     -9.80300000      6.02500000
H     -8.04300000    -10.02000000      7.44100000
O      2.44600000     -5.82500000     13.33500000
H      2.46200000     -5.31500000     12.52500000
H      2.77100000     -5.22300000     14.00400000
O     -2.00600000     -9.57700000     11.51600000
H     -2.20700000    -10.46800000     11.23100000
H     -2.75800000     -9.32100000     12.05100000
O      8.04500000      2.10100000     -7.97000000
H      7.18200000      1.95000000     -8.35400000
H      8.62600000      1.50600000     -8.44500000
O    -12.25200000      7.61000000    -10.08200000
H    -12.30800000      7.48900000    -11.03000000
H    -11.43900000      7.17100000     -9.83200000
O     11.58400000    -10.52800000     -5.48300000
H     10.68200000    -10.32300000     -5.72700000
H     11.63600000    -11.48300000     -5.53800000
O      9.94100000      8.19200000      6.82100000
H      9.41100000      8.76300000      7.37700000
H     10.81000000      8.59300000      6.82400000
O     -4.63300000      9.55600000     10.85900000
H     -3.96000000      9.06100000     11.32700000
H     -5.44200000      9.37100000     11.33600000
O     -1.67800000     -2.12900000     12.84700000
H     -0.86900000     -2.57500000     12.59300000
H     -1.53000000     -1.86300000     13.75400000
O      4.71800000    -14.76300000      5.83400000
H      3.88100000    -14.53200000      5.43200000
H      4.80700000    -15.70400000      5.68000000
O    -10.36500000     -4.98200000     -2.96000000
H     -9.71000000     -4.63700000     -3.56600000
H    -11.00200000     -5.42300000     -3.52300000
O     -6.00900000     -3.94000000     -7.30000000
H     -5.78800000     -4.27900000     -8.16700000
H     -6.77300000     -4.45000000     -7.03000000
O     -6.78200000      5.50200000     10.93600000
H     -6.90600000      5.21800000     11.84200000
H     -7.57200000      6.00100000     10.73100000
O      4.68400000     -2.14300000     10.29400000
H      4.30200000     -3.02000000     10.26000000
H      4.14600000     -1.62500000      9.69600000
O     -2.48300000      9.83100000    -12.20400000
H     -2.13200000     10.44300000    -11.55700000
H     -2.56500000      9.00300000    -11.73100000
O      5.91200000     12.66200000     11.12100000
H      5.58500000     11.82800000     10.78500000
H      5.27400000     12.91800000     11.78700000
O     -3.61800000     11.24000000     -1.73700000
H     -2.71600000     10.94200000     -1.85000000
H     -3.65800000     11.54700000     -0.83200000
O      9.06900000      7.60800000      2.91700000
H      8.58300000      6.88500000      2.51900000
H      9.41200000      8.10400000      2.17300000
O      5.92100000     14.86700000      7.50200000
H      5.39100000     14.94700000      8.29600000
H      6.70400000     15.38700000      7.68400000
O    -12.58100000     -5.86200000      8.08100000
H    -12.39500000     -6.40600000      8.84600000
H    -13.16100000     -5.17600000      8.41100000
O      0.07600000     -3.34500000      6.50600000
H      0.74800000     -3.28300000      5.82800000
H     -0.69900000     -3.66800000      6.04600000
O     17.59700000      0.16500000     -0.70800000
H     17.18000000     -0.45400000     -0.10900000
H     18.37700000      0.46300000     -0.24000000
O     16.63100000     -3.01700000     -2.39700000
H     17.19600000     -2.95800000     -1.62700000
H     16.22100000     -2.15500000     -2.46000000
O     -5.44900000    -10.57200000      4.67000000
H     -6.26800000    -10.44500000      5.14800000
H     -4.88400000     -9.86100000      4.97000000
O     -8.17400000    -14.63300000     -6.18400000
H     -8.11000000    -13.75200000     -5.81500000
H     -7.28500000    -14.83800000     -6.47100000
O      0.84100000      0.82300000     -3.98000000
H      1.41500000      1.58400000     -3.89500000
H      1.32600000      0.21800000     -4.54100000
O     -0.34100000      6.81000000      3.62600000
H     -1.24700000      6.73300000      3.32600000
H     -0.35500000      7.54200000      4.24300000
O     -4.18600000     -2.37700000     12.10600000
H     -3.23900000     -2.49400000     12.17500000
H     -4.53400000     -2.76300000     12.91000000
O     -2.46500000    -11.95500000     10.38000000
H     -3.32000000    -12.38000000     10.44200000
H     -1.92700000    -12.57000000      9.88200000
O      5.50500000      3.26600000      7.38000000
H      5.10800000      3.55100000      6.55700000
H      4.88100000      2.63700000      7.74200000
O      3.00000000    -12.05900000    -13.19400000
H      3.80700000    -11.54900000    -13.26700000
H      3.00700000    -12.39200000    -12.29700000
O     -0.78000000    -10.38200000      0.16900000
H     -0.16500000    -10.73300000     -0.47500000
H     -0.57100000     -9.44900000      0.21600000
O    -15.75500000     -2.90400000     -3.82900000
H    -16.05800000     -3.53600000     -4.48100000
H    -15.24600000     -3.42500000     -3.20800000
O     -5.28600000      0.77000000     -7.09500000
H     -4.70900000      0.05600000     -7.36300000
H     -6.16700000      0.45500000     -7.29900000
O     -2.87800000      7.87100000     12.32800000
H     -2.92900000      7.14500000     11.70500000
H     -2.11200000      7.67100000     12.86600000
O    -10.53000000    -10.61300000      9.03700000
H    -11.43200000    -10.88700000      9.20200000
H    -10.49100000    -10.47700000      8.09000000
O      3.19800000      3.76200000    -10.20000000
H      3.67000000      4.58400000    -10.06700000
H      2.69000000      3.64400000     -9.39800000
O     -7.08600000      9.13800000     -4.57500000
H     -7.66900000      8.53300000     -4.11600000
H     -6.32900000      9.22800000     -3.99600000
O     -1.87700000      1.72900000     -4.40200000
H     -0.92000000      1.69800000     -4.39700000
H     -2.09600000      2.47900000     -3.84900000
O    -15.49800000     -7.34700000      4.90200000
H    -15.79000000     -8.14400000      4.46100000
H    -16.13600000     -7.21300000      5.60300000
O     -4.77500000     -9.25100000      2.32000000
H     -5.25200000     -9.55800000      3.09100000
H     -4.34600000     -8.44500000      2.60900000
O    -15.20500000      7.96200000      2.64500000
H    -16.13600000      7.73800000      2.62800000
H    -15.09700000      8.47700000      3.44400000
O    -11.55700000     -0.43600000     -9.34300000
H    -12.50500000     -0.46900000     -9.46700000
H    -11.33200000     -1.29600000     -8.98600000
O    -10.44500000     -1.05100000      5.01100000
H    -10.09000000     -1.07900000      4.12300000
H    -10.06900000     -1.81700000      5.44500000
O    -10.58200000      2.08000000     -9.04600000
H    -11.03200000      1.23500000     -9.04600000
H    -10.45600000      2.28400000     -9.97300000
O      5.18800000      3.62700000     -0.68100000
H      4.49500000      3.79200000     -0.04200000
H      5.96900000      4.02400000     -0.29600000
O      5.72700000    -16.87900000     -1.15100000
H      5.77500000    -17.62700000     -1.74700000
H      6.30700000    -16.22500000     -1.54100000
O     -9.81100000    -12.47800000     -1.30000000
H     -9.94600000    -11.95400000     -2.09000000
H     -9.49600000    -11.85200000     -0.64800000
O     -2.03300000      6.19500000     -1.09400000
H     -1.95500000      5.64600000     -0.31400000
H     -2.68900000      6.85200000     -0.86100000
O     -7.54700000      0.09000000     -1.42500000
H     -8.21900000     -0.06500000     -0.76100000
H     -8.03900000      0.25500000     -2.22900000
O      8.74500000      2.63400000      8.35400000
H      7.79500000      2.68800000      8.24700000
H      9.05200000      2.19700000      7.56000000
O      3.01700000      0.01700000    -11.45900000
H      3.09200000      0.20000000    -10.52300000
H      3.92200000     -0.06500000    -11.76100000
O     -6.15400000     15.49200000     -4.86000000
H     -6.17900000     15.32100000     -5.80200000
H     -5.91800000     16.41700000     -4.79100000
O      6.21200000     -7.58500000     12.53900000
H      6.10900000     -6.69500000     12.87500000
H      6.83700000     -7.49800000     11.82000000
O      2.02500000    -11.08200000      9.61400000
H      1.56000000    -10.36600000     10.04600000
H      2.84600000    -10.69000000      9.31700000
O     -2.08200000      2.78800000      4.27600000
H     -2.50200000      3.64800000      4.25000000
H     -2.67100000      2.22000000      3.77900000
O      4.82500000      9.83600000      1.42600000
H      3.89400000      9.96700000      1.60400000
H      5.26600000     10.14000000      2.21900000
O     -3.91000000     -9.57300000     13.64400000
H     -4.63500000    -10.18200000     13.79000000
H     -3.54300000     -9.42600000     14.51600000
O     15.16100000     -8.64100000     -4.15600000
H     14.56400000     -8.70200000     -4.90200000
H     15.64000000     -9.46900000     -4.16300000
O      1.47300000      6.77300000    -11.10200000
H      1.48300000      7.65600000    -11.47200000
H      2.18700000      6.31800000    -11.55000000
O     10.12100000     10.20300000      9.76900000
H     10.42200000      9.65500000     10.49300000
H     10.40800000     11.08600000     10.00100000
O     -9.07600000      6.59500000    -10.00400000
H     -8.45100000      5.91300000     -9.76000000
H     -8.86400000      6.80000000    -10.91500000
O     -2.07900000     11.34000000     13.44800000
H     -1.41400000     11.47900000     14.12200000
H     -1.59700000     10.96000000     12.71300000
O     -2.40100000      2.97500000    -17.47400000
H     -2.14000000      2.20100000    -17.97300000
H     -2.83600000      2.62300000    -16.69700000
O     -1.56900000     18.12200000      0.31300000
H     -1.49400000     18.79300000     -0.36500000
H     -0.66700000     17.85300000      0.48600000
O     -5.81700000     -5.90400000     -4.52500000
H     -5.66300000     -6.68700000     -3.99700000
H     -6.03100000     -5.22300000     -3.88700000
O      5.67800000     -1.65100000      1.84600000
H      6.29800000     -0.98200000      1.55500000
H      5.86900000     -1.76700000      2.77600000
O      0.99000000     12.27000000    -12.57500000
H      0.45000000     12.23200000    -13.36500000
H      1.31500000     13.17000000    -12.55000000
O     -2.44300000     -7.56300000      2.73600000
H     -1.52600000     -7.65900000      2.99500000
H     -2.40900000     -7.37700000      1.79800000
O     -7.10100000     -0.97400000      4.31300000
H     -7.80700000     -1.03700000      3.67000000
H     -7.34800000     -0.23300000      4.86700000
O     -1.34300000     -8.35700000     -4.06600000
H     -1.87600000     -8.85100000     -4.68900000
H     -1.15200000     -7.53400000     -4.51500000
O      3.00600000     14.28400000      0.55300000
H      3.35300000     13.48800000      0.15200000
H      3.49900000     14.37700000      1.36800000
O     14.62700000      2.56700000      2.14800000
H     15.47800000      2.86700000      1.82900000
H     14.00000000      2.89400000      1.50300000
O      5.09000000     -1.33300000     15.87800000
H      5.70100000     -1.89100000     16.36000000
H      5.24900000     -1.54300000     14.95800000
O     -5.05300000      0.48700000      9.67000000
H     -4.98700000      0.02000000     10.50300000
H     -5.50500000      1.30200000      9.88800000
O      1.23300000      2.71200000     -7.53500000
H      0.41000000      2.96200000     -7.95500000
H      1.25100000      1.75600000     -7.59300000
O     -1.02500000     -6.71500000     13.92500000
H     -0.24700000     -6.53400000     13.39800000
H     -1.74900000     -6.35300000     13.41400000
O      9.78800000      0.42000000     -9.49000000
H      9.81100000      1.00400000    -10.24800000
H     10.66600000      0.48000000     -9.11400000
O     11.21700000     -2.76400000      4.31900000
H     11.19600000     -2.62800000      5.26600000
H     11.01000000     -1.90500000      3.94900000
O      4.21800000     -1.45900000     -3.02400000
H      3.50200000     -1.61300000     -3.64100000
H      4.88600000     -1.00800000     -3.54100000
O     -7.72900000    -16.76400000      0.53500000
H     -8.16200000    -15.96500000      0.23400000
H     -7.72300000    -16.68800000      1.48900000
O     -1.79900000     -4.55500000      5.19200000
H     -1.36500000     -5.09300000      4.53000000
H     -2.36600000     -3.96900000      4.69000000
O    -16.72500000      3.69300000     -3.96400000
H    -16.53300000      3.88100000     -3.04500000
H    -15.95700000      3.21400000     -4.27600000
O      5.86500000     -2.93400000    -14.62200000
H      5.47600000     -3.48500000    -15.30100000
H      5.14500000     -2.75500000    -14.01700000
O     11.32100000     -2.31900000     10.05200000
H     10.61400000     -1.99000000     10.60800000
H     11.39700000     -3.24400000     10.28300000
O      9.65800000      0.87200000     15.33300000
H      9.95400000      0.04800000     14.94800000
H     10.46500000      1.35200000     15.52100000
O     11.40400000      0.72100000     -4.01900000
H     11.97800000      0.99900000     -4.73300000
H     10.55700000      0.57100000     -4.43900000
O      2.13300000     -2.06500000     -5.15600000
H      1.49100000     -2.74400000     -4.95000000
H      2.55500000     -2.36900000     -5.96000000
O     -2.62300000      4.96200000    -15.46200000
H     -2.78000000      4.79700000    -16.39200000
H     -2.81200000      4.12600000    -15.03500000
O      5.81100000    -14.67900000      3.13400000
H      5.74000000    -15.51600000      2.67500000
H      4.96200000    -14.25800000      2.99700000
O      4.14400000      7.76300000     -8.03300000
H      4.57800000      7.63700000     -7.18900000
H      4.40800000      7.00500000     -8.55400000
O     -8.15400000      7.51500000    -12.41200000
H     -7.25200000      7.71700000    -12.16600000
H     -8.28900000      7.98700000    -13.23400000
O     -8.04300000     -1.36600000    -10.90000000
H     -8.20900000     -0.42600000    -10.83100000
H     -7.59900000     -1.59100000    -10.08200000
O    -10.11300000    -11.01100000     -3.55400000
H    -10.42000000    -11.47900000     -4.33000000
H    -10.35300000    -10.09800000     -3.71400000
O     -4.09500000     10.94300000     -5.03500000
H     -5.01900000     11.06300000     -5.25200000
H     -3.81100000     11.79800000     -4.71100000
O     10.33000000     -7.05800000      0.82400000
H     10.74200000     -7.55200000      0.11500000
H      9.41700000     -6.96400000      0.55100000
O      5.90500000     -7.10600000     -8.72500000
H      6.39900000     -6.31000000     -8.53200000
H      6.03800000     -7.66300000     -7.95800000
O     -4.97600000      4.43500000      7.76300000
H     -4.68900000      4.89200000      8.55300000
H     -5.59600000      5.03600000      7.35000000
O      1.10500000    -11.49100000    -10.69100000
H      1.83200000    -11.75000000    -10.12500000
H      0.83400000    -10.63600000    -10.35600000
O     -4.69000000     -4.46900000     -9.67600000
H     -5.12900000     -5.30200000     -9.50500000
H     -3.86500000     -4.53000000     -9.19400000
O     10.77500000    -13.15100000      1.07700000
H      9.99500000    -13.56300000      1.44800000
H     10.47400000    -12.77000000      0.25200000
O      1.17700000    -10.34900000    -14.16300000
H      0.43500000    -10.38800000    -13.56000000
H      1.79900000    -10.99000000    -13.81800000
O     -3.28700000      7.27700000      6.10500000
H     -3.76900000      7.67000000      5.37800000
H     -3.95500000      7.09600000      6.76500000
O      8.47600000      6.18600000      5.43300000
H      8.67800000      6.95900000      5.96000000
H      8.59700000      6.47500000      4.52800000
O    -16.68500000      0.11900000     -6.60400000
H    -17.60300000      0.25200000     -6.84100000
H    -16.34600000      1.00100000     -6.45200000
O     -4.75000000    -14.23900000     -2.77700000
H     -4.44700000    -13.40900000     -2.41000000
H     -5.63300000    -14.34900000     -2.42400000
O      6.44800000    -15.22800000     -3.83300000
H      5.62300000    -15.70000000     -3.94800000
H      7.00500000    -15.54200000     -4.54500000
O      0.86300000     -9.13300000     11.46300000
H      1.04800000     -8.19800000     11.56000000
H     -0.08200000     -9.20400000     11.59200000
O      4.57000000      6.04600000      2.93900000
H      5.09300000      6.52200000      2.29400000
H      4.17300000      6.73000000      3.47800000
O    -10.58100000     -3.83800000      2.60200000
H    -11.53800000     -3.83500000      2.62600000
H    -10.33300000     -4.64200000      3.05900000
O     12.06200000     -7.06200000     -6.87100000
H     12.52900000     -7.84500000     -7.16300000
H     12.72900000     -6.37500000     -6.86200000
O      0.42500000     -5.35800000      2.40500000
H      0.23100000     -5.36800000      1.46700000
H     -0.07300000     -4.61400000      2.74500000
O     -3.08900000    -11.25300000      1.37300000
H     -3.60300000    -10.63800000      1.89600000
H     -2.43400000    -10.70800000      0.93700000
O     -5.28300000    -14.18100000     -5.72100000
H     -4.33800000    -14.31600000     -5.66300000
H     -5.59600000    -14.28700000     -4.82300000
O     16.23200000      6.77800000     -1.21300000
H     15.90700000      6.37700000     -2.01900000
H     17.07100000      6.34700000     -1.05200000
O     -0.80700000     -3.70500000    -12.19300000
H     -1.58800000     -3.76600000    -12.74200000
H     -0.25700000     -3.05400000    -12.62900000
O    -12.83700000      0.07500000      2.36200000
H    -13.22200000      0.27400000      1.50900000
H    -12.79100000     -0.88100000      2.38700000
O      6.52100000     -0.85000000     -0.80000000
H      6.14700000     -0.97600000     -1.67200000
H      5.87200000     -0.32100000     -0.33600000
O     -8.97300000      7.12600000      8.66000000
H     -9.29300000      6.66200000      9.43400000
H     -9.18400000      8.04500000      8.82700000
O      9.49000000     -6.87600000    -10.56400000
H      8.76600000     -6.55200000    -11.09900000
H     10.14800000     -7.16000000    -11.19800000
O      7.21500000      2.17000000    -12.46500000
H      8.08700000      1.90700000    -12.17000000
H      6.66200000      1.41000000    -12.28100000
O     -8.94700000     12.87200000      4.15700000
H     -8.96100000     12.43200000      3.30700000
H     -9.34100000     12.24000000      4.75900000
O      0.66000000    -10.67300000      7.04200000
H      0.29600000     -9.92300000      7.51300000
H      0.32900000    -11.43600000      7.51500000
O     -9.62000000    -14.85300000     -0.15500000
H    -10.34900000    -14.82300000      0.46300000
H     -9.51200000    -13.94600000     -0.44400000
O    -11.19500000      2.36200000      2.52700000
H    -10.68700000      1.72400000      3.02800000
H    -11.98200000      1.88700000      2.26100000
O      0.85500000     -5.07200000      8.75800000
H      0.77200000     -4.67200000      7.89200000
H      0.17700000     -4.64800000      9.28400000
O      9.95600000     -6.31200000     12.65200000
H     10.19200000     -7.23300000     12.54400000
H      9.11500000     -6.22600000     12.20300000
O    -10.05400000      0.14200000      0.17600000
H    -10.49700000     -0.07500000     -0.64400000
H     -9.89100000      1.08400000      0.11900000
O     -9.63600000      6.26900000     11.24500000
H    -10.03100000      6.98100000     11.74800000
H     -9.95900000      5.47100000     11.66500000
O     -6.58300000      6.22700000     -2.02800000
H     -5.96200000      6.74900000     -2.53600000
H     -7.43600000      6.42400000     -2.41600000
O      0.77900000     13.09700000      5.49700000
H      1.08000000     12.82400000      4.63000000
H      0.22000000     13.85500000      5.32900000
O     13.64000000     -2.65000000     -8.57600000
H     13.86100000     -2.18100000     -7.77200000
H     12.73500000     -2.93300000     -8.44800000
O     -4.36900000     -2.32100000    -11.41900000
H     -3.96700000     -2.87400000    -12.08900000
H     -4.61200000     -2.93000000    -10.72200000
O      6.58300000     -4.20200000    -12.02100000
H      6.51600000     -3.80000000    -12.88700000
H      6.76300000     -5.12500000    -12.19900000
O    -16.70300000      6.17100000     -0.07800000
H    -15.80100000      6.49000000     -0.11200000
H    -16.62900000      5.22600000     -0.20900000
O    -12.06300000    -12.76500000      4.38700000
H    -11.79800000    -12.05200000      4.96900000
H    -12.97500000    -12.57300000      4.17300000
O      2.38100000     -6.50100000    -16.47800000
H      1.63400000     -6.70100000    -17.04200000
H      2.42500000     -5.54500000    -16.47100000
O     -7.25500000      0.41000000    -14.78200000
H     -6.75700000      0.09700000    -14.02700000
H     -6.63200000      0.38000000    -15.50800000
O      7.94100000     -8.98100000     -7.00900000
H      7.46600000     -9.16600000     -6.19900000
H      8.60400000     -8.33800000     -6.75700000
O      9.11500000    -12.96600000      8.44400000
H     10.06600000    -12.87600000      8.51400000
H      8.76800000    -12.20600000      8.91200000
O     -1.88500000     -8.33300000      8.85400000
H     -1.55100000     -8.64700000      9.69400000
H     -2.53900000     -8.98400000      8.59900000
O     -2.01200000      9.03400000     -5.98000000
H     -2.62800000      9.76000000     -5.88000000
H     -1.66600000      8.89100000     -5.09900000
O      0.80400000     -8.76100000    -10.15700000
H      0.69200000     -8.22100000    -10.94000000
H      1.52900000     -8.35100000     -9.68500000
O    -13.81200000      6.00600000      6.38900000
H    -14.32200000      6.74500000      6.72100000
H    -14.20700000      5.80500000      5.54000000
O      5.88200000    -10.50900000     -0.03600000
H      6.22500000    -11.37900000     -0.24000000
H      5.66800000    -10.54800000      0.89600000
O     -2.74200000    -14.93400000     -0.13100000
H     -3.28400000    -14.24700000      0.25700000
H     -3.31000000    -15.70400000     -0.15100000
O     -1.78800000      5.28700000     -9.54700000
H     -2.14700000      4.41800000     -9.72800000
H     -0.89100000      5.25000000     -9.88100000
O     -7.65900000      0.97500000     15.30500000
H     -7.27500000      1.05400000     14.43200000
H     -8.52600000      0.59900000     15.15200000
O     -8.24500000    -16.01100000      3.50600000
H     -7.93100000    -15.12200000      3.67200000
H     -9.13300000    -16.02200000      3.86400000
O     11.05100000     -2.20800000     -4.29400000
H     11.44100000     -1.38500000     -3.99900000
H     10.22000000     -2.26200000     -3.82200000
O      4.68200000     -4.58700000     -9.74400000
H      5.33500000     -4.13100000    -10.27500000
H      5.10500000     -5.41000000     -9.49800000
O     -1.29000000      4.69900000     -4.27600000
H     -0.68600000      5.34000000     -3.90100000
H     -1.32800000      4.92100000     -5.20700000
O      0.71000000     -7.75300000      8.37700000
H     -0.23500000     -7.83400000      8.50200000
H      0.94400000     -6.94500000      8.83400000
O      7.74800000     -7.64400000    -12.76800000
H      7.80500000     -7.70200000    -13.72200000
H      8.02700000     -8.50600000    -12.45900000
O      8.72500000      2.47100000     -0.57700000
H      7.93500000      1.93100000     -0.57100000
H      9.30200000      2.05900000      0.06700000
O     -6.42000000     15.95500000      6.51600000
H     -7.33000000     16.10300000      6.77400000
H     -6.20700000     15.09400000      6.87500000
O     13.69600000      7.47300000    -10.25300000
H     13.63100000      6.56000000    -10.53300000
H     12.92600000      7.61000000     -9.70200000
O    -11.00400000      7.18200000      4.36100000
H    -11.82300000      6.77100000      4.63500000
H    -11.03500000      8.05800000      4.74600000
O      4.43700000     -0.45300000      6.14800000
H      4.10300000      0.32100000      6.60100000
H      4.15400000     -1.18900000      6.69100000
O     -6.88000000    -10.43100000     -2.03000000
H     -7.69900000     -9.93600000     -2.00300000
H     -6.48700000    -10.29200000     -1.16800000
O      9.00700000     11.86900000      6.28700000
H      8.89500000     11.53700000      7.17800000
H      8.15400000     12.23900000      6.06000000
O    -11.28800000      4.21800000     -3.02600000
H    -11.74500000      3.81300000     -3.76300000
H    -11.33300000      5.15800000     -3.20300000
O      6.23500000      6.74900000     15.65300000
H      6.58800000      7.60200000     15.40000000
H      5.90300000      6.37600000     14.83600000
O     -6.13900000     15.51200000     -1.93800000
H     -6.12300000     15.73500000     -2.86900000
H     -7.04700000     15.65900000     -1.67200000
O      3.57800000     -3.51700000    -13.19300000
H      2.85700000     -2.90600000    -13.34500000
H      3.17000000     -4.38200000    -13.22800000
O      8.15000000      8.02100000    -14.36600000
H      8.92500000      8.18700000    -13.82900000
H      7.53100000      7.60100000    -13.76900000
O     -5.29200000     12.65400000      3.62800000
H     -5.12300000     13.59100000      3.52700000
H     -6.02100000     12.47800000      3.03300000
O     15.42200000      5.38000000     -3.59200000
H     15.51900000      5.51400000     -4.53500000
H     14.81900000      4.64100000     -3.51600000
O     -9.53800000    -10.11400000      4.88500000
H     -9.68000000     -9.62100000      4.07700000
H    -10.36400000    -10.03300000      5.36300000
O      4.50400000     -8.65900000    -11.02200000
H      3.73700000     -8.16200000    -11.30700000
H      4.94700000     -8.08000000    -10.40200000
O     -1.56900000     -4.24800000     10.02900000
H     -2.01500000     -4.92300000      9.51800000
H     -1.76500000     -4.46800000     10.94000000
O      7.30700000     -6.12300000      2.92700000
H      6.87600000     -5.82200000      3.72700000
H      8.01700000     -5.49700000      2.78700000
O     -9.93900000      3.08600000      8.85200000
H     -9.06600000      2.96100000      8.48100000
H    -10.32600000      3.78600000      8.32600000
O      5.46000000      5.73300000     -9.23200000
H      5.92200000      5.58100000    -10.05600000
H      5.92400000      5.19200000     -8.59400000
O      6.60700000      4.87600000    -11.49000000
H      6.30500000      5.38200000    -12.24400000
H      6.95300000      4.06700000    -11.86700000
O      0.93500000     -4.87700000     -8.03300000
H      1.60200000     -5.30800000     -7.49900000
H      1.42800000     -4.44200000     -8.72800000
O      0.89200000      9.35000000    -12.46800000
H     -0.04100000      9.56100000    -12.42700000
H      1.31500000     10.17700000    -12.69700000
O      7.70300000      2.98100000     -5.16900000
H      6.98900000      2.80900000     -4.55500000
H      7.26900000      3.32800000     -5.94900000
O      3.60700000      5.20300000    -16.48400000
H      4.34400000      4.74700000    -16.88900000
H      3.79600000      6.13200000    -16.61800000
O    -11.27900000     10.32200000      2.88900000
H    -10.36100000     10.06000000      2.96100000
H    -11.49200000     10.19300000      1.96500000
O     11.23300000    -11.72900000     -8.63900000
H     11.69400000    -11.85800000     -9.46800000
H     10.77300000    -10.89600000     -8.74800000
O      9.77200000      0.03900000      0.86700000
H     10.64500000      0.09100000      0.47600000
H      9.44700000     -0.82400000      0.61100000
O      6.75300000     14.84000000      2.76500000
H      6.46200000     15.24700000      3.58100000
H      6.25500000     14.02400000      2.71400000
O      9.35500000     11.21000000     -6.14500000
H      9.68500000     11.67900000     -5.37900000
H      8.96500000     11.89200000     -6.69300000
O    -16.24300000     -6.73400000     -3.15800000
H    -16.32700000     -7.11300000     -4.03300000
H    -15.41500000     -6.25300000     -3.18400000
O      2.16400000     -0.55700000      4.24400000
H      3.06000000     -0.22300000      4.19900000
H      1.63200000      0.21000000      4.45500000
O     -9.05100000    -10.91100000      0.98300000
H     -9.52300000    -11.47500000      1.59600000
H     -9.51500000    -10.07500000      1.02200000
O    -10.63700000     -7.64500000      9.79000000
H     -9.87700000     -7.81900000     10.34600000
H    -11.10500000     -8.47900000      9.75600000
O     -8.73700000      9.12500000      2.45600000
H     -8.44100000      9.57600000      1.66500000
H     -8.46200000      8.21700000      2.33000000
O     -8.13000000     -7.57000000    -10.09600000
H     -8.75300000     -7.18400000     -9.48100000
H     -8.60400000     -8.30300000    -10.49000000
O     -0.97300000     -5.24900000    -15.31000000
H     -0.55300000     -5.57400000    -14.51400000
H     -1.46400000     -5.99900000    -15.64600000
O      1.29200000      8.14000000     -7.27000000
H      0.97600000      9.03900000     -7.18400000
H      2.17700000      8.23000000     -7.62300000
O      2.48300000     16.74900000     -4.49000000
H      3.21900000     17.18100000     -4.05600000
H      2.26100000     17.32800000     -5.21900000
O     -1.04400000      6.92900000    -14.13900000
H     -0.99800000      6.56500000    -13.25500000
H     -1.24300000      6.17700000    -14.69800000
O     -3.47700000      8.76900000     15.09400000
H     -4.36600000      8.82300000     14.74500000
H     -2.92100000      9.09200000     14.38500000
O      9.20900000     13.75500000      3.97900000
H      9.12400000     13.19300000      4.74900000
H      9.90300000     13.34800000      3.46100000
O    -12.69700000      3.80200000    -11.01600000
H    -13.55000000      4.01200000    -11.39500000
H    -12.88900000      3.57300000    -10.10600000
O      7.47400000    -11.35000000      2.09600000
H      8.32800000    -11.63900000      1.77600000
H      7.64900000    -10.50800000      2.51800000
O     -5.92500000      8.83600000    -14.29000000
H     -5.40300000      8.38600000    -13.62600000
H     -5.53500000      8.57000000    -15.12300000
O     -0.72500000      5.97000000     -6.97000000
H     -0.08900000      6.68400000     -7.02300000
H     -0.93000000      5.76400000     -7.88300000
O    -12.86900000      0.02500000      5.18300000
H    -12.08700000     -0.51200000      5.31300000
H    -12.96500000      0.08200000      4.23300000
O     -3.29300000    -16.40700000     -3.49500000
H     -3.31500000    -16.95900000     -2.71300000
H     -3.74100000    -15.60300000     -3.23300000
O      8.73000000    -13.20400000     -8.95600000
H      8.63400000    -12.25200000     -8.94900000
H      9.49000000    -13.36400000     -9.51600000
O      0.64300000      6.37100000     14.26000000
H      0.20800000      7.22200000     14.19900000
H      0.81500000      6.12500000     13.35100000
O    -10.89100000      9.59800000     10.68800000
H     -9.96200000      9.37600000     10.61300000
H    -11.02500000     10.29000000     10.04100000
O     -7.99600000      9.63100000      5.06400000
H     -8.75400000      9.95500000      5.55100000
H     -8.32200000      9.50200000      4.17300000
O      2.24900000      5.34600000     16.05500000
H      1.47900000      5.74200000     15.64700000
H      2.53100000      5.98800000     16.70700000
O      7.28500000    -12.50100000     -3.92500000
H      8.08600000    -12.80300000     -4.35300000
H      6.82800000    -13.30600000     -3.67700000
O      9.14800000      0.29200000     -5.19900000
H      8.41600000     -0.24900000     -4.90300000
H      8.74700000      1.12600000     -5.44300000
O     -5.80000000    -14.69100000      4.55500000
H     -5.59200000    -15.39900000      5.16500000
H     -6.61500000    -14.31800000      4.89000000
O      1.82900000     11.05900000      7.02300000
H      1.44300000     11.78600000      6.53400000
H      2.70300000     11.36800000      7.26200000
O     -0.19700000      6.96800000    -17.53600000
H     -0.19900000      6.63300000    -16.63900000
H     -0.30100000      6.19000000    -18.08300000
O      7.79100000    -10.63800000     -9.16600000
H      6.96100000    -10.90700000     -9.55900000
H      7.53900000    -10.06600000     -8.44100000
O      2.10900000    -13.27400000     -0.35700000
H      1.18000000    -13.34200000     -0.13700000
H      2.31600000    -14.10600000     -0.78300000
O      8.85200000      7.71900000     -9.47700000
H      8.21300000      7.00900000     -9.41300000
H      8.53600000      8.38100000     -8.86200000
O     -1.45400000     12.13500000     -5.94600000
H     -1.90200000     12.29900000     -5.11600000
H     -2.02100000     12.53400000     -6.60600000
O      6.02800000     -1.89700000      4.45100000
H      5.70600000     -1.19900000      5.02100000
H      6.81200000     -2.22400000      4.89100000
O     10.06100000     -9.02300000     -8.82200000
H      9.80600000     -8.18100000     -9.19900000
H      9.24200000     -9.51400000     -8.75700000
O      7.40300000     -9.14200000      6.28100000
H      7.66400000    -10.01900000      5.99800000
H      7.01400000     -9.27500000      7.14600000
O     11.72300000      5.51000000     12.12400000
H     12.16700000      4.76600000     12.53300000
H     10.83000000      5.20000000     11.97000000
O      2.89400000     -1.86400000      8.01400000
H      2.94500000     -2.53200000      7.33000000
H      2.04300000     -1.44800000      7.87900000
O      3.29800000     -4.80700000     -0.47000000
H      3.19200000     -5.23400000     -1.32000000
H      4.12600000     -5.14800000     -0.13200000
O     -3.11400000     13.04400000      0.54300000
H     -2.81300000     13.91100000      0.27500000
H     -2.52500000     12.79500000      1.25500000
O     14.17200000     -2.05300000      9.59700000
H     14.12800000     -2.91500000      9.18400000
H     13.28800000     -1.90100000      9.93100000
O      8.35100000      4.83800000     -8.36000000
H      8.16200000      3.91900000     -8.16800000
H      8.45500000      5.24500000     -7.50000000
O      7.78000000     11.17900000      0.20700000
H      7.56900000     12.07400000     -0.06100000
H      8.39000000     11.28600000      0.93700000
O      2.31100000      6.10600000      9.22300000
H      2.37600000      6.93100000      9.70500000
H      2.34600000      6.36300000      8.30200000
O    -15.38400000      2.66800000      3.40500000
H    -15.76800000      2.82000000      4.26900000
H    -16.09600000      2.28800000      2.89000000
O    -10.68900000     -6.23500000     12.55500000
H    -11.17800000     -5.46200000     12.83600000
H     -9.91900000     -5.88300000     12.11000000
O    -14.15000000     -8.12000000     -9.09400000
H    -13.32700000     -7.66300000     -8.92100000
H    -14.13300000     -8.29500000    -10.03500000
O      3.31200000     11.14900000     -6.13900000
H      3.23800000     12.07800000     -5.91900000
H      2.40600000     10.84200000     -6.18900000
O     11.68100000      5.05100000     -7.12700000
H     12.21800000      4.27900000     -7.30800000
H     11.56200000      5.04200000     -6.17700000
O     -5.70600000     -7.82100000     15.81700000
H     -5.30400000     -7.07000000     16.25300000
H     -5.94200000     -7.49500000     14.94800000
O     10.48400000      4.66900000      8.02700000
H      9.73400000      5.26100000      7.96700000
H     10.17900000      3.95300000      8.58500000
O     -6.33200000      8.84000000     13.06400000
H     -5.90200000      8.00400000     13.24300000
H     -7.26700000      8.63900000     13.08900000
O     -4.92300000     -8.84600000      8.46700000
H     -5.77300000     -9.27200000      8.35800000
H     -4.70200000     -8.52700000      7.59200000
O     -5.22400000     -8.48100000     -3.28400000
H     -4.40000000     -8.91800000     -3.50000000
H     -5.61000000     -9.02200000     -2.59500000
O      0.86200000    -11.64000000      2.07400000
H      1.38800000    -10.84200000      2.12400000
H     -0.00300000    -11.34000000      1.79600000
O    -10.15000000    -11.67800000     -6.14500000
H     -9.85300000    -11.30600000     -6.97600000
H    -10.72200000    -12.40200000     -6.39700000
O    -10.94300000      9.76700000     -0.03500000
H    -10.24200000      9.11600000     -0.07000000
H    -11.74000000      9.25400000      0.09800000
O      2.70700000    -12.93900000     -3.41400000
H      2.26700000    -13.61700000     -2.90100000
H      2.87600000    -12.23600000     -2.78700000
O     10.17800000    -14.46600000      5.08400000
H     10.03100000    -13.53600000      5.25500000
H      9.29900000    -14.84100000      5.02600000
O    -11.59900000      6.02600000    -12.33600000
H    -11.99100000      5.26200000    -11.91200000
H    -10.65500000      5.88700000    -12.25600000
O     -9.84800000     -0.41300000     14.42300000
H     -9.87500000      0.07600000     13.60000000
H     -9.74200000     -1.32600000     14.15500000
O     14.85800000     -0.05400000      2.81600000
H     15.56300000     -0.39300000      2.26300000
H     14.86300000      0.89000000      2.65800000
O      9.29500000     -4.25400000      2.54700000
H      9.82000000     -3.81300000      3.21500000
H      9.93700000     -4.60400000      1.93000000
O      3.77100000     10.55800000    -12.66700000
H      4.00000000      9.72800000    -12.24800000
H      3.96500000     11.22200000    -12.00500000
O     -3.10700000    -12.60500000      3.70600000
H     -3.15500000    -12.21300000      2.83500000
H     -3.98000000    -12.47500000      4.07600000
O     16.69600000     -1.16600000      6.52700000
H     16.33500000     -0.84300000      7.35300000
H     15.93000000     -1.31700000      5.97400000
O      2.48100000      3.56800000      9.45500000
H      2.37400000      3.52000000      8.50500000
H      2.43500000      4.50300000      9.65400000
O     15.31400000      9.50100000     -5.42400000
H     16.06500000      9.29600000     -4.86800000
H     14.55200000      9.30900000     -4.87700000
O     -4.45000000      1.70900000      3.59200000
H     -5.38900000      1.84600000      3.46800000
H     -4.32800000      1.73000000      4.54100000
O      5.63600000      6.23400000     -4.07300000
H      4.72500000      6.38800000     -3.82200000
H      6.09900000      7.02400000     -3.79200000
O      2.21200000    -14.74100000     -8.81100000
H      1.94100000    -14.77200000     -9.72800000
H      1.53800000    -15.23500000     -8.34500000
O      5.58200000      2.04500000     -9.06700000
H      5.24900000      1.48200000     -8.36800000
H      4.80700000      2.49800000     -9.39900000
O     -7.31300000      2.08500000      2.84600000
H     -7.69000000      2.31100000      1.99600000
H     -8.03900000      2.17800000      3.46300000
O     11.56500000      1.98700000      4.11100000
H     11.06600000      2.11000000      4.91800000
H     12.29700000      2.60000000      4.18600000
O     -6.37300000    -12.84200000     -8.00200000
H     -6.54000000    -11.90500000     -8.10400000
H     -6.35900000    -12.98100000     -7.05500000
O     -5.01400000     -7.35700000     10.55900000
H     -4.84900000     -7.92500000      9.80600000
H     -5.37000000     -6.55400000     10.17900000
O      2.49900000     -9.03900000     -2.67100000
H      3.15900000     -8.34800000     -2.60700000
H      2.91600000     -9.80500000     -2.27600000
O     -3.15400000     15.58300000     -5.68000000
H     -3.86300000     15.29500000     -5.10500000
H     -2.54200000     16.03300000     -5.09800000
O     -9.18400000     -6.59900000     -7.70100000
H     -9.03500000     -6.67600000     -6.75900000
H     -9.25300000     -5.65700000     -7.85700000
O     -3.31200000      3.08000000      9.65200000
H     -3.33000000      2.12300000      9.67000000
H     -2.60100000      3.29500000      9.04700000
O     13.77700000      9.25300000      3.02000000
H     14.07400000      8.47700000      2.54500000
H     12.91100000      9.01500000      3.35000000
O      0.54100000     10.87100000     -6.98300000
H      0.91800000     11.53500000     -7.55900000
H     -0.24600000     11.28300000     -6.62500000
O     11.45800000      5.52000000     -4.33400000
H     10.86700000      4.92900000     -3.86700000
H     12.22300000      5.59400000     -3.76400000
O      1.26100000    -17.84200000     -0.08400000
H      1.33500000    -17.12300000      0.54300000
H      1.07700000    -18.61200000      0.45400000
O     -5.10700000     -0.10900000      1.39600000
H     -5.23400000      0.14700000      2.30900000
H     -4.79500000     -1.01300000      1.44200000
O    -12.86100000      1.88400000      9.15500000
H    -13.39200000      2.43700000      8.58300000
H    -11.96300000      2.18100000      9.00900000
O     -4.32500000     -4.95400000     14.07500000
H     -4.54000000     -5.64700000     14.69800000
H     -4.70400000     -4.16200000     14.45700000
O     -3.46500000      0.31500000    -10.19900000
H     -3.12200000     -0.37400000     -9.62900000
H     -4.06500000     -0.13900000    -10.79000000
O     -0.02900000    -17.08900000      6.84900000
H      0.63200000    -16.40500000      6.74400000
H     -0.61000000    -16.75800000      7.53400000
O     -6.41000000     -1.53400000     -4.91500000
H     -5.94500000     -2.32200000     -5.19700000
H     -5.77100000     -1.05500000     -4.38700000
O    -10.07800000     11.13900000      5.98200000
H    -10.90700000     10.90500000      5.56600000
H    -10.25200000     11.97800000      6.40800000
O    -15.50400000      1.14200000     -2.13700000
H    -14.82700000      0.50700000     -1.90100000
H    -16.08900000      0.66200000     -2.72200000
O     15.04100000     -8.12200000      5.16400000
H     15.17400000     -8.10200000      4.21700000
H     15.85300000     -7.76600000      5.52700000
O      0.11900000    -16.76900000     -2.46400000
H     -0.63800000    -17.35400000     -2.44100000
H      0.73100000    -17.14400000     -1.83200000
O     13.45400000     -3.46300000     -5.39800000
H     12.60500000     -3.54600000     -4.96400000
H     13.52900000     -2.53100000     -5.60400000
O      4.28400000     12.25700000     -0.45900000
H      4.40600000     11.99700000     -1.37200000
H      4.70200000     11.55900000      0.04600000
O      4.18500000     14.10400000     -5.60200000
H      4.85300000     14.31200000     -4.94900000
H      3.43400000     14.64600000     -5.35800000
O     -9.85700000     -5.55600000     -0.47500000
H     -9.91800000     -5.44700000     -1.42400000
H    -10.32900000     -4.80400000     -0.11700000
O      9.53200000     -4.69500000     -2.28900000
H     10.21000000     -4.50300000     -1.64100000
H      9.11600000     -3.85000000     -2.45900000
O     -1.44500000     -7.69600000      0.06400000
H     -2.12900000     -7.21300000     -0.40000000
H     -0.81400000     -7.92900000     -0.61600000
O      7.77100000      2.92500000    -15.28300000
H      7.66800000      2.74000000    -14.35000000
H      8.70400000      3.11000000    -15.38900000
O    -14.35900000     -9.57800000     -3.83800000
H    -14.43700000    -10.15000000     -3.07400000
H    -14.75900000    -10.07600000     -4.55100000
O     -9.22500000      7.11800000     -3.49400000
H     -9.18700000      6.72000000     -4.36400000
H     -9.98400000      7.69900000     -3.52900000
O     -4.29100000    -13.84500000      9.83800000
H     -4.27600000    -14.72800000     10.20800000
H     -5.07900000    -13.82500000      9.29600000
O     -8.38600000     -6.72600000     -5.04400000
H     -8.10600000     -7.62900000     -5.19400000
H     -7.57100000     -6.22400000     -5.01900000
O     11.58600000      8.91200000     -6.37300000
H     11.73000000      8.25400000     -7.05300000
H     10.63400000      8.97500000     -6.29900000
O     -2.36700000     -6.91900000     -8.42600000
H     -1.80200000     -6.32700000     -8.92300000
H     -2.54800000     -7.63900000     -9.03000000
O      4.00600000     -5.93000000      6.38500000
H      3.59100000     -5.69100000      5.55600000
H      3.75300000     -6.84200000      6.52500000
O     -0.09200000     15.11000000      3.65000000
H     -0.44800000     15.97800000      3.83800000
H     -0.73800000     14.70700000      3.07000000
O     10.23100000      9.06000000    -11.96300000
H     10.89100000      9.71900000    -11.74700000
H      9.90500000      8.76000000    -11.11400000
O      2.16200000      2.04400000     11.86600000
H      2.18400000      2.58800000     11.07900000
H      2.94500000      2.29700000     12.35400000
O      2.85100000    -15.59500000     -1.59400000
H      3.10300000    -15.83300000     -2.48600000
H      3.36500000    -16.17800000     -1.03600000
O      0.41300000     13.00300000      9.04500000
H      0.35300000     12.04900000      9.09800000
H     -0.49600000     13.29700000      8.99000000
O     -5.03400000      3.53100000     14.84300000
H     -4.89200000      2.64600000     14.50800000
H     -4.47400000      3.58700000     15.61700000
O      9.79300000      5.04600000    -10.86300000
H      8.92500000      5.09500000    -10.46500000
H     10.40000000      5.11400000    -10.12600000
O     -1.89000000    -17.09200000      4.26600000
H     -2.21500000    -16.46500000      3.62100000
H     -1.62600000    -16.55400000      5.01200000
O      7.06300000     12.80900000     -7.64900000
H      7.51800000     12.23800000     -8.26800000
H      6.70300000     13.51100000     -8.19100000
O     -2.70100000      7.94700000      2.55400000
H     -2.08800000      8.41100000      1.98400000
H     -3.05400000      8.62600000      3.13000000
O     14.99400000      1.69300000     -9.76500000
H     15.61500000      1.42900000     -9.08700000
H     15.54200000      1.91200000    -10.51900000
O      4.17300000    -10.43700000      2.68600000
H      4.00800000    -10.34100000      3.62400000
H      3.75100000     -9.67400000      2.29000000
O      4.71400000     -1.03800000    -17.69300000
H      4.07400000     -0.86300000    -17.00300000
H      5.52500000     -0.64400000    -17.37200000
O      1.00200000     -3.20500000     11.96100000
H      1.72200000     -3.62800000     11.49300000
H      1.14800000     -2.26800000     11.82900000
O     12.60600000      4.31900000     -2.00300000
H     12.33500000      3.45900000     -1.68100000
H     12.34600000      4.92700000     -1.31100000
O    -14.17800000    -11.33300000     -1.78800000
H    -13.43700000    -10.88700000     -1.37700000
H    -13.79600000    -12.11400000     -2.18800000
O     14.48200000      7.39200000      6.90600000
H     15.23100000      7.64000000      6.36400000
H     13.81500000      7.11400000      6.27900000
O    -13.75200000      2.67100000      6.16200000
H    -13.54700000      3.26100000      5.43600000
H    -13.23900000      1.88300000      5.98200000
O     10.59500000     10.94800000      4.45900000
H     10.20700000     11.29000000      5.26400000
H     10.55800000      9.99700000      4.55900000
O    -10.24700000     -8.14700000     -0.29100000
H     -9.72100000     -8.35400000     -1.06400000
H    -10.26300000     -7.19000000     -0.26200000
O      1.09000000    -15.99600000      2.37800000
H      1.27800000    -15.31200000      3.02000000
H      0.13800000    -15.97200000      2.27500000
O     -5.72500000      1.94200000     -0.51000000
H     -6.53200000      1.53500000     -0.82300000
H     -5.47700000      1.42500000      0.25700000
O     -4.68600000     -2.37500000      4.83800000
H     -5.20500000     -2.89500000      5.45200000
H     -5.30200000     -1.73000000      4.49100000
O     -7.13100000     -4.71600000    -13.60800000
H     -7.34700000     -5.38100000    -12.95400000
H     -6.23300000     -4.92100000    -13.87000000
O     -5.28500000      1.23700000    -17.00700000
H     -5.45000000      2.07400000    -17.44100000
H     -4.65300000      0.79400000    -17.57200000
O     10.79400000     -2.78800000      7.07000000
H     11.26600000     -3.61500000      7.16800000
H     10.75900000     -2.42700000      7.95600000
O     11.99600000      7.58100000     -1.60000000
H     12.15400000      8.16300000     -2.34400000
H     11.42700000      6.89500000     -1.95000000
O     -6.22300000    -11.52800000      1.06700000
H     -7.09100000    -11.14400000      0.94000000
H     -5.73800000    -10.86500000      1.55900000
O      4.82800000     -7.80800000     -1.52600000
H      5.01200000     -8.61800000     -1.04900000
H      5.00300000     -7.11200000     -0.89300000
O    -14.26200000      5.08600000      2.33300000
H    -14.82500000      5.85800000      2.39300000
H    -14.87100000      4.34800000      2.30000000
O     -7.21200000     -5.84600000      0.44300000
H     -6.73400000     -6.58200000      0.06300000
H     -8.05600000     -5.84900000     -0.00800000
O      2.53800000     -6.99000000    -11.83800000
H      2.07500000     -6.95900000    -12.67600000
H      2.39000000     -6.12600000    -11.45200000
O     -3.18200000     -1.11800000      7.95500000
H     -2.78400000     -1.28600000      8.81000000
H     -3.98000000     -0.63000000      8.15500000
O      7.81200000     -8.76300000      3.39200000
H      7.87600000     -8.48500000      4.30500000
H      7.44600000     -8.00600000      2.93500000
O     -6.32600000      6.41400000     -8.31000000
H     -5.70500000      5.96800000     -7.73400000
H     -6.40800000      7.29300000     -7.94000000
O     -4.25100000     -8.30900000      5.58300000
H     -3.35600000     -8.59500000      5.76800000
H     -4.15000000     -7.59200000      4.95800000
O     -0.61800000     10.71200000      3.45200000
H     -0.31700000     10.09000000      2.79000000
H     -0.93700000     10.16400000      4.16900000
O    -13.51100000     -1.07200000     -2.00900000
H    -12.56500000     -1.10100000     -2.15500000
H    -13.89100000     -1.31300000     -2.85400000
O     -0.25600000     14.28600000     -9.90800000
H     -0.74000000     14.83400000    -10.52500000
H      0.14800000     14.90700000     -9.30100000
O     12.28500000     -4.77600000     -1.51100000
H     13.13400000     -4.73100000     -1.95300000
H     11.77800000     -5.39900000     -2.03100000
O     -6.55400000     -3.74200000      2.04000000
H     -6.98500000     -3.83800000      2.88900000
H     -7.00400000     -4.36700000      1.47100000
O    -11.17800000      4.78600000     13.39100000
H    -11.63000000      4.31600000     14.09200000
H    -10.66300000      4.11300000     12.94500000
O     -1.71500000      9.36400000     -8.75000000
H     -1.98600000      9.23900000     -7.84000000
H     -0.76300000      9.26900000     -8.73100000
O      4.23100000      0.35600000     -6.04800000
H      3.74400000      1.14500000     -5.81200000
H      3.72800000     -0.03100000     -6.76500000
O      0.46800000    -10.62900000     -5.20100000
H      0.79000000    -10.02300000     -4.53500000
H      0.24500000    -10.07000000     -5.94600000
O      1.92200000     10.00600000      1.90200000
H      1.70300000     10.00900000      0.97100000
H      1.90200000      9.08200000      2.15000000
O     -7.43200000      3.84800000     -6.14000000
H     -6.58700000      4.16000000     -6.46500000
H     -7.21300000      3.32600000     -5.36900000
O      4.99400000    -14.12900000      8.66800000
H      5.69000000    -14.18800000      9.32200000
H      5.26000000    -14.73800000      7.97900000
O      2.40000000     -0.00500000     -8.56900000
H      1.51200000      0.09700000     -8.22600000
H      2.68500000     -0.86000000     -8.24700000
O      4.21300000    -16.52600000     -7.77700000
H      3.84100000    -15.92800000     -8.42600000
H      4.51000000    -15.95600000     -7.06800000
O      5.20600000    -10.22600000    -13.19000000
H      6.07600000    -10.07300000    -13.55800000
H      5.13900000     -9.60200000    -12.46700000
O     -4.80200000     -5.92700000      4.29700000
H     -3.97700000     -5.58000000      3.95800000
H     -5.46400000     -5.30100000      4.00200000
O     -2.84200000      7.60100000    -10.49300000
H     -2.40700000      8.12900000     -9.82300000
H     -2.90500000      6.72800000    -10.10700000
O     -2.46800000     -1.69400000     -8.17700000
H     -2.37500000     -2.49100000     -8.69900000
H     -2.74600000     -2.00400000     -7.31500000
O     -8.66300000     -7.07300000    -12.93000000
H     -8.45700000     -7.97200000    -13.18500000
H     -8.59700000     -7.07300000    -11.97500000
O      2.74000000    -12.16600000     -5.93900000
H      1.98600000    -11.62700000     -5.70200000
H      3.04600000    -12.52800000     -5.10700000
O     10.48300000      8.74300000      0.16000000
H     11.28400000      8.37400000     -0.21200000
H     10.01600000      9.10700000     -0.59200000
O    -10.10300000      3.27200000     11.53000000
H     -9.77700000      2.50300000     11.99800000
H     -9.95500000      3.07100000     10.60600000
O    -11.48200000      3.86300000     -7.34000000
H    -11.29800000      3.20000000     -8.00600000
H    -12.04600000      4.49700000     -7.78300000
O     -4.95800000      6.58300000    -12.89800000
H     -4.24600000      5.98700000    -13.12900000
H     -5.70600000      6.00900000    -12.73100000
O     -5.86500000      8.42000000    -10.97900000
H     -5.01900000      7.97500000    -11.00800000
H     -6.10400000      8.42100000    -10.05200000
O     10.76600000     -9.04000000      3.24300000
H     10.59800000     -8.37000000      2.58100000
H     11.38300000     -9.64100000      2.82600000
O      2.35600000      4.08400000     -1.61000000
H      3.17500000      4.47000000     -1.30100000
H      2.54000000      3.14600000     -1.67000000
O     -3.29500000     -6.48300000    -11.93100000
H     -3.49100000     -5.65800000    -11.48600000
H     -3.08800000     -7.09300000    -11.22300000
O      5.30100000     -5.24600000     -4.88800000
H      4.83200000     -5.31200000     -5.72000000
H      5.50300000     -6.15100000     -4.65400000
O     12.90500000      9.06600000     -3.83200000
H     12.41700000      8.88800000     -4.63600000
H     12.63800000      9.95100000     -3.58100000
O      7.69200000    -10.30500000      9.05500000
H      8.45600000     -9.82700000      9.37900000
H      7.26000000    -10.62900000      9.84500000
O      8.20500000      4.28000000      3.31700000
H      7.88100000      4.43600000      4.20500000
H      8.75100000      3.49800000      3.39500000
O      8.36100000     -6.60300000     -4.30700000
H      8.91100000     -7.33700000     -4.03200000
H      8.52100000     -5.92500000     -3.65000000
O     -3.07700000     -2.80800000    -13.75900000
H     -3.03100000     -3.07800000    -14.67700000
H     -2.99200000     -1.85500000    -13.78400000
O     -0.24800000      1.87100000    -14.51900000
H      0.13800000      1.53300000    -13.71100000
H      0.32400000      2.59500000    -14.77300000
O      7.18900000     -7.89400000     15.01900000
H      6.25000000     -8.02700000     15.15400000
H      7.29200000     -7.86600000     14.06800000
O     17.06500000      4.05600000      1.90100000
H     17.88300000      4.22800000      1.43400000
H     17.17400000      4.49700000      2.74400000
O      4.02200000     16.25100000     -0.86700000
H      4.97000000     16.12100000     -0.89800000
H      3.68000000     15.43200000     -0.50900000
O    -10.35100000     -5.13800000    -13.92300000
H     -9.90300000     -4.46700000    -14.43800000
H     -9.72600000     -5.86200000    -13.87800000
O    -11.93700000     -8.51800000     -4.12400000
H    -12.74900000     -9.01100000     -4.24500000
H    -12.14800000     -7.63300000     -4.42200000
O    -17.61600000      1.29300000      2.74000000
H    -18.07500000      1.51100000      1.92900000
H    -18.20100000      1.59300000      3.43600000
O     15.13100000      3.09000000      7.01800000
H     14.65500000      3.63000000      6.38700000
H     16.05200000      3.30500000      6.87000000
O     13.00900000      5.53900000      8.92200000
H     12.33200000      5.11700000      8.39300000
H     13.43300000      6.15400000      8.32300000
O     15.97000000     -7.93000000      2.48700000
H     16.68200000     -7.29300000      2.42700000
H     15.44400000     -7.77500000      1.70300000
O     14.37000000     -1.28900000      5.29600000
H     13.70700000     -0.98500000      5.91600000
H     14.33300000     -0.65700000      4.57700000
O      8.39900000    -15.31500000     -1.83700000
H      7.99200000    -15.17200000     -2.69100000
H      9.33900000    -15.25400000     -2.00700000
O     10.14900000     -7.11900000      7.59800000
H     11.10100000     -7.06800000      7.67900000
H      9.98600000     -7.99400000      7.24400000
O     11.79800000     -9.51000000    -10.71400000
H     11.33400000     -9.21100000     -9.93200000
H     12.47700000    -10.09700000    -10.38100000
O      7.04500000      7.35000000     12.51000000
H      7.64400000      8.07100000     12.70500000
H      6.93600000      7.37800000     11.56000000
O     14.25500000     -7.25500000      0.48200000
H     13.61800000     -6.54900000      0.59000000
H     14.51300000     -7.20700000     -0.43900000
O      7.93100000      2.38400000     13.63900000
H      8.23500000      1.96800000     12.83200000
H      8.45800000      1.98000000     14.32900000
O     -7.64000000      6.43200000      2.36900000
H     -7.77800000      5.97400000      3.19900000
H     -7.32700000      5.75400000      1.77100000
O    -12.96000000      2.07500000     11.75300000
H    -13.21400000      1.94400000     10.83900000
H    -12.26300000      2.73100000     11.71600000
O      6.39700000     12.28700000     -5.04900000
H      6.62500000     12.34100000     -5.97700000
H      6.89600000     12.99300000     -4.63800000
O     -6.06700000      4.68700000      4.81000000
H     -5.71300000      4.09800000      4.14400000
H     -6.98600000      4.43300000      4.89100000
O      7.64400000     -3.58300000     15.82200000
H      7.04200000     -3.65200000     16.56200000
H      8.43200000     -4.04400000     16.10900000
O     -0.44600000     -4.20600000     17.88100000
H     -0.36100000     -4.95800000     18.46800000
H     -0.98300000     -4.52700000     17.15700000
O    -12.02100000    -13.96200000     -2.36200000
H    -11.26700000    -14.49300000     -2.61800000
H    -11.64200000    -13.21400000     -1.90000000
O     -3.00500000     -3.55500000    -16.62700000
H     -2.11900000     -3.67800000    -16.96800000
H     -3.44000000     -4.39300000    -16.78500000
O     -9.35900000      2.20600000     -2.39500000
H     -9.93000000      2.95700000     -2.56100000
H     -8.51000000      2.59400000     -2.18600000
O    -16.82600000     -0.49200000     -3.85000000
H    -16.53700000     -1.40300000     -3.89700000
H    -16.76600000     -0.17500000     -4.75100000
O     -2.15100000    -10.31500000     -8.15900000
H     -1.46900000     -9.86300000     -7.66300000
H     -2.70000000    -10.72600000     -7.49100000
O    -11.64800000      8.39100000     -3.75900000
H    -11.98700000      8.30500000     -4.65000000
H    -11.30600000      9.28500000     -3.71900000
O    -17.11000000     -3.08000000     -0.20200000
H    -16.66300000     -2.36500000      0.25100000
H    -17.84200000     -2.65900000     -0.65200000
O      5.05300000     10.64700000     -8.51500000
H      4.57800000     10.16200000     -7.84000000
H      4.68400000     11.53000000     -8.47900000
O      3.04600000      7.07800000     -2.90700000
H      2.20700000      6.61800000     -2.89700000
H      2.81800000      7.98700000     -3.10500000
O      1.16900000     12.28400000     12.91500000
H      1.89800000     12.07000000     13.49700000
H      0.53800000     12.73500000     13.47600000
O      6.27200000    -11.31900000     11.20700000
H      5.91900000    -10.86500000     11.97200000
H      6.77500000    -12.04800000     11.57200000
O      7.12300000      8.72000000     -4.10500000
H      7.62400000      9.48800000     -4.37800000
H      7.61100000      7.97700000     -4.46200000
O      9.35100000      6.12400000     -2.09800000
H      8.79800000      6.20300000     -1.32000000
H      9.37200000      5.18500000     -2.28300000
O      3.08000000      8.79500000     10.20100000
H      3.63500000      8.24700000     10.75500000
H      2.46100000      9.20000000     10.80800000
O      4.58500000     -5.31900000      8.96100000
H      4.10800000     -5.43500000      8.13900000
H      5.50200000     -5.46400000      8.72800000
O      2.83800000     -4.39000000     15.69900000
H      2.59100000     -3.57600000     16.13800000
H      3.13700000     -4.96200000     16.40500000
O     -1.65900000     -8.83200000      5.88000000
H     -0.90200000     -9.38600000      6.07200000
H     -1.31400000     -8.14300000      5.31200000
O      3.17900000     -8.49800000     -5.82400000
H      4.05100000     -8.63000000     -5.45200000
H      2.61700000     -9.09800000     -5.33400000
O      5.92900000      1.76500000     10.33000000
H      6.81100000      1.52800000     10.61700000
H      5.35500000      1.42900000     11.01900000
O      6.59800000    -12.48700000      4.35500000
H      6.81900000    -12.11300000      3.50200000
H      6.21200000    -13.33900000      4.15100000
O      0.96600000     16.87500000      0.46300000
H      0.95100000     16.62500000     -0.46100000
H      1.30400000     16.10100000      0.91500000
O     -3.69900000     11.00700000      8.77100000
H     -3.58500000     11.08900000      9.71800000
H     -3.25400000     10.19000000      8.54600000
O      6.56200000    -13.01400000    -12.17600000
H      6.23700000    -12.30800000    -11.61700000
H      6.69300000    -12.60200000    -13.03000000
O      8.54600000     -1.70200000     -8.20000000
H      8.88900000     -1.07500000     -8.83600000
H      8.69000000     -1.28500000     -7.35100000
O      1.84900000     -7.14400000      0.35400000
H      2.19100000     -6.28500000      0.10500000
H      1.14300000     -7.31100000     -0.27100000
O     -5.03900000      4.88800000     -6.19900000
H     -4.25400000      4.34800000     -6.29100000
H     -4.91900000      5.34700000     -5.36800000
O      0.37600000      1.47000000      4.88800000
H      0.24500000      1.34000000      5.82700000
H     -0.50900000      1.55300000      4.53200000
O      0.20500000     -8.01500000     -2.02800000
H     -0.38600000     -8.25000000     -2.74300000
H      1.07600000     -8.24500000     -2.35200000
O     -0.24900000    -13.23300000     -4.13600000
H     -0.01200000    -12.41300000     -4.56900000
H     -0.99300000    -13.56400000     -4.63900000
O      1.27200000      1.95100000    -12.05900000
H      1.81600000      1.16800000    -12.13500000
H      1.89400000      2.65900000    -11.88900000
O      4.40700000     12.87100000    -10.92900000
H      4.70100000     13.66000000    -11.38400000
H      4.38400000     13.12300000    -10.00500000
O     13.65600000      4.23500000      4.16600000
H     13.80900000      3.51600000      3.55200000
H     14.13000000      4.97700000      3.78900000
O      4.99400000    -16.83400000      1.69400000
H      4.25900000    -17.38000000      1.97100000
H      4.98400000    -16.88700000      0.73800000
O     -0.78100000      8.78400000      5.58400000
H     -1.55400000      8.24700000      5.75500000
H     -1.04300000      9.66900000      5.83500000
O      3.59600000     -3.53000000      2.41100000
H      4.10300000     -2.79300000      2.07200000
H      3.24800000     -3.96000000      1.62900000
O     -1.60900000     -1.49600000     10.27400000
H     -1.21800000     -2.36800000     10.22300000
H     -1.50100000     -1.23900000     11.19000000
O      5.44200000      3.29000000     -3.31500000
H      5.41000000      3.13600000     -2.37100000
H      5.01000000      4.13600000     -3.43500000
O     -2.86700000      4.51600000      0.86900000
H     -3.46400000      4.77300000      1.57100000
H     -3.30400000      3.78200000      0.43800000
O     -4.08000000     -7.97700000     -6.29800000
H     -3.42900000     -7.93200000     -6.99800000
H     -4.50700000     -7.12000000     -6.31200000
O     -0.36200000    -12.62100000    -13.02300000
H      0.33100000    -12.54400000    -12.36700000
H     -0.07400000    -13.33400000    -13.59300000
O      5.15400000     15.75700000      5.07200000
H      5.12500000     15.41700000      5.96600000
H      4.23900000     15.77000000      4.79000000
O     -3.03700000      0.57300000     12.29400000
H     -3.20700000     -0.26000000     11.85300000
H     -2.90000000      0.33500000     13.21100000
O      5.82900000      4.98400000     10.70100000
H      5.62800000      5.86200000     10.38000000
H      6.01600000      4.47600000      9.91100000
O     -4.06200000     -0.39300000     -3.48300000
H     -4.53400000      0.37600000     -3.80100000
H     -3.16000000     -0.25600000     -3.77200000
O     -8.80600000      0.99100000     12.18400000
H     -8.93800000      0.30300000     11.53200000
H     -7.91000000      0.85800000     12.49500000
O      1.27200000    -15.61900000     -4.71100000
H      0.71000000    -16.10900000     -4.11100000
H      1.10300000    -14.70000000     -4.50100000
O    -16.44200000     -0.49500000      0.44700000
H    -17.07400000     -0.21000000      1.10700000
H    -16.55600000      0.12200000     -0.27600000
O      1.65800000     12.14100000     -8.92800000
H      0.96700000     12.53900000     -9.45700000
H      2.17500000     11.63200000     -9.55300000
O      8.19400000     -2.31600000     13.53600000
H      8.16700000     -2.63200000     14.43900000
H      7.27900000     -2.14300000     13.31500000
O     11.59900000     -8.07500000     -1.30000000
H     12.43800000     -8.09500000     -0.83900000
H     11.63600000     -8.82300000     -1.89600000
O      0.90200000      0.40400000     17.22000000
H      0.85500000      1.24700000     17.67100000
H      0.38700000     -0.18900000     17.76600000
O     -0.95900000     -6.06000000     -5.64500000
H     -1.79800000     -5.74900000     -5.30500000
H     -0.39600000     -5.28600000     -5.64000000
O     -0.40900000     10.42700000     11.56000000
H     -0.30300000     10.38400000     10.61000000
H      0.21400000     11.09800000     11.84100000
O      7.80400000     -9.52700000     -4.12000000
H      8.05600000     -9.70300000     -3.21300000
H      7.56600000    -10.38400000     -4.47300000
O    -15.01000000      6.58800000     -4.45200000
H    -14.82600000      6.48200000     -3.51800000
H    -14.76200000      7.49200000     -4.64300000
O     -1.13200000    -14.31400000     10.83500000
H     -0.24700000    -14.34300000     10.47100000
H     -1.62800000    -14.94000000     10.30800000
O    -14.59200000     -7.29500000     -6.03200000
H    -14.23400000     -7.74200000     -6.79900000
H    -14.53400000     -7.94200000     -5.32900000
O     10.23600000      1.05600000      6.43200000
H     11.13600000      0.75300000      6.55900000
H      9.69400000      0.32400000      6.72400000
O     -2.83000000     -5.87000000      8.26100000
H     -2.47900000     -5.59000000      7.41500000
H     -2.56300000     -6.78500000      8.34000000
O     -0.70600000      8.68600000     14.12500000
H     -0.69700000      9.44100000     14.71300000
H     -0.52400000      9.05400000     13.26000000
O      6.67700000     12.91700000      5.57700000
H      6.42200000     13.62300000      6.17100000
H      6.64700000     13.31400000      4.70600000
O      2.34300000    -11.13900000     12.82100000
H      2.33700000    -10.18300000     12.86000000
H      2.18400000    -11.34300000     11.90000000
O     12.43400000     -0.62600000      0.32400000
H     12.93800000     -0.19800000      1.01600000
H     12.72800000     -1.53700000      0.34100000
O      1.04600000    -12.37100000      4.79600000
H      1.26900000    -12.16500000      3.88900000
H      1.54600000    -11.74000000      5.31500000
O      7.71700000    -15.73800000      5.05300000
H      8.07000000    -16.42600000      4.48900000
H      6.86700000    -15.52500000      4.66700000
O     -6.28800000     10.76900000     -2.35000000
H     -5.33500000     10.75100000     -2.26100000
H     -6.46700000     11.56900000     -2.84500000
O      2.69600000     -5.49000000     -2.95100000
H      3.44500000     -5.10900000     -3.40900000
H      1.93800000     -5.02100000     -3.29800000
O      1.33300000     -7.43800000    -14.16600000
H      1.64800000     -7.07200000    -14.99300000
H      1.38300000     -8.38600000    -14.28900000
O    -11.46200000     -5.72400000      5.60500000
H    -11.72200000     -4.83600000      5.84800000
H    -11.60300000     -6.24100000      6.39800000
O     -7.77500000     -9.54600000    -13.66000000
H     -6.94500000     -9.51300000    -13.18400000
H     -7.87000000    -10.46500000    -13.91100000
O     12.02600000     11.32500000     -1.58800000
H     12.81900000     11.76700000     -1.89200000
H     12.08400000     11.36000000     -0.63300000
O     -3.12100000    -10.54900000     -3.19800000
H     -2.44500000     -9.90500000     -2.98700000
H     -3.19600000    -11.08500000     -2.40800000
O     -2.83800000     -5.79100000     11.90400000
H     -3.43500000     -6.47500000     11.60000000
H     -3.35600000     -5.28100000     12.52700000
O    -11.13200000      6.78700000      1.12800000
H    -10.33300000      6.85800000      0.60700000
H    -10.83500000      6.86200000      2.03500000
O      4.08300000      7.89300000      4.94000000
H      3.40900000      7.81900000      5.61600000
H      4.58000000      8.67400000      5.18200000
O      1.83800000    -18.15600000      4.52800000
H      1.03500000    -18.03900000      5.03600000
H      1.88200000    -17.38000000      3.96900000
O     -9.42600000      2.08900000      4.96200000
H     -8.50700000      1.94400000      5.18900000
H     -9.90000000      1.40200000      5.43200000
O     -5.90900000     11.66900000      6.04100000
H     -5.70800000     12.09100000      5.20600000
H     -6.75500000     11.24600000      5.89800000
O     -5.01700000      6.60000000     14.08900000
H     -4.13700000      6.50200000     13.72500000
H     -5.25300000      5.72100000     14.38500000
O      1.59200000    -14.87300000      6.14600000
H      1.26700000    -14.16500000      5.59100000
H      1.88700000    -14.43500000      6.94500000
O     -1.85700000     -1.62500000      5.33000000
H     -2.66500000     -1.58500000      4.81700000
H     -2.14100000     -1.49600000      6.23500000
O      0.00500000     -7.08200000      4.37800000
H      0.46300000     -6.90100000      5.19800000
H      0.53900000     -6.65600000      3.70700000
O      5.50900000     -0.05200000    -12.61200000
H      6.14500000     -0.62000000    -12.17800000
H      5.44100000     -0.40400000    -13.50000000
O      4.72900000     11.32800000     -3.07400000
H      4.90600000     10.39300000     -3.17800000
H      5.14200000     11.73600000     -3.83500000
O    -13.30100000     -3.77900000      2.32600000
H    -14.05100000     -4.19300000      2.75200000
H    -13.68900000     -3.16700000      1.70000000
O    -15.21700000      0.11600000      6.58000000
H    -15.30900000      1.06400000      6.47900000
H    -14.31400000     -0.06500000      6.31900000
O     -9.64100000     -3.62800000    -11.56000000
H     -9.65600000     -3.99200000    -12.44600000
H     -9.04600000     -2.88100000    -11.61800000
O     14.27600000      1.60100000      9.12200000
H     15.03200000      1.07400000      9.38300000
H     14.60200000      2.15000000      8.40900000
O     -2.23100000      8.47900000      8.98400000
H     -2.79000000      8.35700000      9.75200000
H     -2.66300000      7.97900000      8.29200000
O      8.74100000     -2.16200000     -2.83100000
H      7.90000000     -2.56100000     -3.05500000
H      8.58500000     -1.73200000     -1.99000000
O      3.07100000    -12.23200000     -8.54900000
H      3.07800000    -11.94400000     -7.63600000
H      2.89100000    -13.17100000     -8.50300000
O    -12.00800000    -10.46900000      6.13800000
H    -12.13700000     -9.72800000      5.54500000
H    -12.65700000    -10.33800000      6.82900000
O     -6.00100000      7.51800000      4.80300000
H     -6.60500000      8.09200000      5.27400000
H     -6.18500000      6.64400000      5.14700000
O     11.14000000     -6.63300000      4.59500000
H     10.26800000     -6.29800000      4.80800000
H     10.98900000     -7.53900000      4.32700000
O     13.69500000      3.33800000     -7.67400000
H     13.74200000      3.08900000     -8.59700000
H     14.55300000      3.71600000     -7.48300000
O    -12.46300000      4.26100000      4.02500000
H    -13.09400000      4.65500000      3.42300000
H    -12.01000000      3.60200000      3.49900000
O     -7.17900000      8.85200000     -7.22800000
H     -7.15400000      8.90500000     -6.27200000
H     -8.11200000      8.82500000     -7.44200000
O     -3.74500000      2.97500000     -9.21600000
H     -3.77200000      3.04500000     -8.26200000
H     -3.50000000      2.06400000     -9.38200000
O     -1.73000000      2.95900000      7.35800000
H     -1.57700000      3.00500000      6.41400000
H     -0.90000000      2.65000000      7.72000000
O     11.87100000     -4.62500000     11.52500000
H     11.33700000     -5.38700000     11.75300000
H     12.74400000     -4.83700000     11.85500000
O     -9.31500000     15.25000000      1.23400000
H     -8.42600000     15.46400000      0.95100000
H     -9.25000000     14.35700000      1.57200000
O     -3.11300000     -5.29900000     -4.43800000
H     -4.06000000     -5.42400000     -4.50500000
H     -2.99100000     -4.83600000     -3.60900000
O     12.63800000     -0.29000000      7.04200000
H     12.33900000     -1.17300000      7.25700000
H     13.10300000      0.00300000      7.82600000
O      3.80400000      3.70500000      1.51200000
H      2.86100000      3.86500000      1.53200000
H      4.14600000      4.19100000      2.26200000
O      2.72300000     -7.85600000     -8.33200000
H      2.73000000     -8.14300000     -7.41800000
H      3.62600000     -7.58900000     -8.50500000
O      2.76700000     15.11100000      3.47100000
H      2.35400000     14.24800000      3.47700000
H      2.03700000     15.72700000      3.53300000
O      3.96100000    -13.29200000     11.37900000
H      4.23800000    -13.79900000     10.61600000
H      4.53700000    -12.52800000     11.38100000
O    -12.63900000     -9.55700000      2.48700000
H    -11.68400000     -9.61100000      2.52200000
H    -12.87900000     -9.04400000      3.25900000
O     -8.95700000     -1.01200000     10.41300000
H     -8.47300000     -1.77300000     10.73400000
H     -9.82000000     -1.35600000     10.18300000
O     -0.81300000      9.08300000      1.07100000
H     -1.45600000      9.13100000      0.36400000
H     -0.30500000      8.29400000      0.87900000
O     -8.16900000     12.03900000    -10.52300000
H     -8.32500000     11.46100000    -11.26900000
H     -7.92200000     11.45000000     -9.81000000
O    -15.62000000     -7.76500000      0.78900000
H    -15.36300000     -8.66700000      0.60100000
H    -16.41600000     -7.63000000      0.27400000
O     -7.03500000     -9.11300000     -5.62300000
H     -7.43300000     -9.97000000     -5.46900000
H     -6.48700000     -8.96100000     -4.85300000
O     16.30000000     -1.86300000      0.73800000
H     15.58300000     -2.45500000      0.51100000
H     16.93900000     -2.42000000      1.18300000
O     -9.80700000      7.81500000     -7.66000000
H     -9.59200000      7.52900000     -8.54900000
H     -9.58400000      7.06500000     -7.10800000
O     -9.05100000     15.59300000     -1.96900000
H     -9.64000000     15.23500000     -2.63200000
H     -9.20200000     15.04900000     -1.19500000
O      6.88800000      5.68800000      7.73300000
H      6.54700000      4.80200000      7.60600000
H      7.32400000      5.89700000      6.90700000
O     -3.20400000     -3.58200000      3.01200000
H     -3.61400000     -3.30200000      2.19300000
H     -3.85000000     -3.37400000      3.68700000
O     12.08100000      5.90200000      6.01900000
H     12.38000000      5.15200000      5.50600000
H     11.36200000      5.55800000      6.54900000
O     -2.78300000     16.24300000      2.36700000
H     -2.48900000     16.88400000      1.72000000
H     -2.24800000     16.42000000      3.14100000
O     -7.17300000    -10.30200000     -8.31900000
H     -7.22600000     -9.83000000     -7.48800000
H     -7.89700000     -9.95300000     -8.83900000
O      5.94500000      1.73300000      1.56400000
H      5.23800000      2.31600000      1.28800000
H      6.10200000      1.96500000      2.48000000
O     -6.71700000     -4.18500000     -2.56000000
H     -7.55300000     -3.75700000     -2.74100000
H     -6.30900000     -3.64000000     -1.88600000
O     -1.02100000      3.39800000     11.72100000
H     -1.03500000      2.68600000     12.36000000
H     -1.78300000      3.23600000     11.16400000
O      7.94000000     10.26700000      8.27200000
H      7.05900000     10.27400000      8.64500000
H      8.51600000     10.12500000      9.02400000
O     -0.58900000    -10.86300000     14.15700000
H     -1.14800000    -11.48000000     13.68500000
H     -0.23700000    -10.29000000     13.47500000
O     -7.52100000     10.05100000      0.25800000
H     -6.66900000      9.70100000      0.52000000
H     -7.43900000     10.20100000     -0.68400000
O      4.40700000      5.36700000     13.96700000
H      3.59300000      5.12200000     14.40700000
H      5.08300000      4.85600000     14.41300000
O     -9.15900000     -5.78200000      8.24600000
H     -9.63400000     -6.49300000      8.67600000
H     -8.51100000     -6.22400000      7.69700000
O      9.72500000     -1.22100000     11.78900000
H     10.41100000     -0.67200000     12.16800000
H      9.35200000     -1.69000000     12.53600000
O      1.07900000     14.13900000     -5.91000000
H      0.23400000     13.76400000     -6.15700000
H      1.22500000     14.84000000     -6.54600000
O      0.40000000     -4.04000000     -3.80400000
H     -0.06100000     -3.20600000     -3.71800000
H      0.12000000     -4.54900000     -3.04300000
O      3.08200000     -8.44900000      6.98900000
H      2.27900000     -8.15000000      7.41600000
H      3.40500000     -9.15400000      7.55200000
O     10.46400000     12.37400000     -3.86100000
H     10.91400000     12.21200000     -3.03200000
H     10.94500000     13.10100000     -4.25700000
O      4.55900000     12.28300000      3.66600000
H      4.55700000     11.52900000      4.25500000
H      3.63300000     12.49600000      3.54800000
O    -14.36600000      7.71200000     -1.44000000
H    -13.76600000      8.44900000     -1.33000000
H    -14.01500000      7.03000000     -0.86600000
O      6.04300000      7.38400000      0.60400000
H      6.69400000      7.67400000     -0.03500000
H      5.64300000      8.19300000      0.92300000
O     -7.40800000     -4.50500000     13.47200000
H     -6.75800000     -5.18500000     13.64800000
H     -7.25500000     -4.25700000     12.56000000
O      0.41900000     -4.68500000     -0.56800000
H     -0.05300000     -3.88900000     -0.32300000
H      1.34000000     -4.42500000     -0.57200000
O    -11.62000000     -3.02500000     -8.07700000
H    -11.77900000     -3.59000000     -8.83300000
H    -12.48800000     -2.88000000     -7.70000000
O      5.68400000      0.82300000     13.18500000
H      5.23400000      1.65700000     13.05600000
H      6.54900000      1.06600000     13.51500000
O    -14.20400000     -2.63400000     -7.36600000
H    -14.87400000     -3.22400000     -7.02100000
H    -14.66000000     -1.80300000     -7.49600000
O     12.80800000     -4.74100000    -10.80900000
H     13.39600000     -4.79600000    -10.05600000
H     12.12100000     -4.13400000    -10.53300000
O     -0.07800000     -8.69000000     -7.22800000
H      0.30500000     -8.68500000     -8.10500000
H     -0.35500000     -7.78500000     -7.08300000
O     10.91600000    -10.03500000      5.81000000
H     10.83500000     -9.71900000      4.91100000
H     10.16500000    -10.61700000      5.92900000
O     -0.01700000      0.13900000     -7.25700000
H     -0.39400000     -0.73400000     -7.37000000
H     -0.69800000      0.63700000     -6.80600000
O      6.43600000      7.53200000      9.66500000
H      6.77800000      6.93600000      8.99900000
H      6.13700000      8.29600000      9.17200000
O      8.75300000     -1.71800000      5.54900000
H      9.46700000     -1.93500000      6.14900000
H      9.17100000     -1.21100000      4.85300000
O    -15.02600000      2.16300000     -9.16300000
H    -15.60900000      2.41300000     -9.88000000
H    -15.22500000      1.24000000     -9.00400000
O     13.17800000    -12.14300000      4.86600000
H     12.83000000    -12.97300000      4.53800000
H     13.18900000    -11.56900000      4.10000000
O    -12.21700000      9.21300000      6.15500000
H    -11.87100000      9.42000000      7.02300000
H    -13.16800000      9.23900000      6.26400000
O      8.74500000      4.63500000     11.96400000
H      8.10500000      5.14800000     11.47000000
H      8.26700000      4.34000000     12.73900000
O     14.29800000     -5.32800000     -7.18100000
H     14.16700000     -4.72100000     -6.45300000
H     14.82000000     -4.83500000     -7.81400000
O     13.82100000     -3.38100000      0.33500000
H     13.08600000     -3.60800000      0.90500000
H     13.45600000     -3.40600000     -0.54900000
O     13.17700000      3.42600000     11.09700000
H     13.36200000      2.76800000     10.42700000
H     13.08700000      4.24500000     10.61000000
O     -4.80900000      3.23600000    -14.77500000
H     -5.08100000      2.37100000    -15.08200000
H     -4.95200000      3.21100000    -13.82900000
O     -7.09300000      0.97000000      5.98300000
H     -6.21800000      1.33400000      6.11700000
H     -7.40500000      0.76400000      6.86400000
O     12.45100000     10.91700000      0.90900000
H     11.90800000     10.13000000      0.86400000
H     12.58200000     11.06500000      1.84500000
O     -3.04600000    -15.06800000      6.44700000
H     -2.35700000    -14.45300000      6.19500000
H     -3.84100000    -14.71300000      6.05100000
O     -7.91800000    -10.94800000     11.43800000
H     -7.70200000    -10.03500000     11.25100000
H     -7.75200000    -11.04600000     12.37600000
O      4.23000000      4.17900000      5.26300000
H      4.70700000      4.84500000      4.76700000
H      3.32800000      4.25000000      4.95200000
O     -9.25400000      3.70800000    -15.14500000
H     -8.65000000      3.99300000    -14.46000000
H    -10.09300000      3.60300000    -14.69600000
O      6.36800000      3.55100000     15.46900000
H      6.76800000      3.21800000     14.66500000
H      7.07100000      3.51600000     16.11700000
O      4.09200000      3.12100000    -12.87100000
H      4.33000000      3.56000000    -12.05400000
H      4.68700000      2.37200000    -12.92100000
O     -6.15700000     13.06900000      0.59400000
H     -5.25400000     13.34800000      0.74200000
H     -6.29300000     13.18600000     -0.34700000
O      1.52800000     -1.71800000    -12.86500000
H      2.23400000     -1.25100000    -12.41900000
H      0.79900000     -1.09800000    -12.87300000
O     -5.04200000     15.17900000      3.30100000
H     -4.28700000     15.67600000      2.98400000
H     -5.24900000     15.57200000      4.14800000
O     -2.97400000     -3.43700000     -2.26900000
H     -2.42300000     -2.66000000     -2.17500000
H     -3.86300000     -3.12200000     -2.10500000
O    -13.97800000     -1.74100000      0.50000000
H    -14.83100000     -1.31200000      0.43800000
H    -13.54600000     -1.53500000     -0.32900000
O      2.23800000      9.76900000     -3.09600000
H      2.78400000     10.15700000     -3.78000000
H      2.19900000     10.43800000     -2.41200000
O     10.39300000     -0.27600000      3.44200000
H     10.86600000      0.54500000      3.58500000
H     10.03900000     -0.19700000      2.55700000
O     11.78000000      3.01400000      0.99100000
H     11.30500000      2.56900000      1.69200000
H     11.74600000      2.40500000      0.25400000
O     -0.01100000     -2.92200000      3.53500000
H      0.50700000     -2.11800000      3.51500000
H     -0.80800000     -2.68200000      4.00900000
O     13.02500000     12.15800000      3.97800000
H     13.69100000     11.60900000      4.39300000
H     12.20700000     11.67800000      4.10400000
O    -13.28900000     -6.78200000     -1.27400000
H    -12.92500000     -7.51600000     -1.76800000
H    -13.66000000     -7.18200000     -0.48800000
O    -16.29600000     -2.24700000      7.67700000
H    -17.24500000     -2.37300000      7.64200000
H    -16.13600000     -1.48200000      7.12600000
O    -10.19600000     -8.66100000      2.45200000
H    -10.18800000     -7.90000000      3.03200000
H    -10.02200000     -8.30100000      1.58200000
O      9.74600000     -8.81300000     10.14300000
H      9.54900000     -7.89800000      9.94500000
H     10.65600000     -8.80300000     10.44000000
O      2.63800000     -5.78400000     -6.15600000
H      3.25200000     -6.51800000     -6.13900000
H      2.19200000     -5.82600000     -5.31000000
O     -8.28100000    -13.27800000      3.80400000
H     -8.34400000    -13.32200000      4.75900000
H     -7.73600000    -12.51000000      3.63500000
O     -8.99900000     -3.94600000     -7.38600000
H     -9.94500000     -3.80100000     -7.40100000
H     -8.63300000     -3.18900000     -7.84400000
O     -5.13300000    -17.00000000     -5.73200000
H     -4.53900000    -16.90200000     -4.98800000
H     -5.59300000    -16.16200000     -5.78400000
O      4.90800000      8.69000000    -10.52100000
H      4.40100000      7.92400000    -10.25300000
H      5.04000000      9.18600000     -9.71300000
O      2.70700000     12.72700000     10.33500000
H      1.80000000     12.76100000     10.03000000
H      2.64800000     12.36800000     11.22000000
O    -10.50700000     -2.80300000     12.90700000
H    -10.19100000     -3.10200000     12.05400000
H    -11.39400000     -2.48800000     12.73700000
O     -7.62300000      0.09500000      8.26200000
H     -6.79000000      0.05100000      8.73300000
H     -8.24400000     -0.35900000      8.83200000
O    -11.12000000      3.08200000    -13.02800000
H    -10.99500000      2.14400000    -13.17500000
H    -11.65100000      3.13000000    -12.23200000
O     -9.50300000     10.70900000     -4.36000000
H     -8.54800000     10.70300000     -4.29500000
H     -9.67900000     10.87900000     -5.28500000
O      4.18600000     13.14300000     -8.21800000
H      3.27800000     12.95800000     -8.45600000
H      4.13500000     13.49000000     -7.32800000
O     -4.83500000    -16.66700000     -0.18200000
H     -5.15500000    -16.04500000      0.47200000
H     -5.62900000    -17.04600000     -0.56000000
O      3.76000000      5.72200000    -12.60700000
H      3.96100000      4.89500000    -13.04500000
H      3.27800000      6.22900000    -13.26000000
O     10.32500000     -1.98000000    -10.51400000
H     10.77200000     -1.87200000    -11.35300000
H     10.47700000     -1.15500000    -10.05300000
O     -8.56300000     -3.73000000     16.02700000
H     -8.50800000     -4.20000000     15.19500000
H     -9.50000000     -3.68300000     16.21600000
O      9.00200000      6.97500000     -5.00000000
H      9.88100000      6.64600000     -5.18800000
H      8.74900000      6.53300000     -4.19000000
O     -8.35200000      1.30200000    -11.46700000
H     -7.73700000      1.83600000    -11.97000000
H     -9.06200000      1.11200000    -12.07900000
O     14.42400000     -4.33100000     -3.07400000
H     14.20600000     -4.13700000     -3.98600000
H     15.27700000     -3.91800000     -2.93900000
O    -12.57000000     -6.00500000     -4.83000000
H    -13.07700000     -5.27100000     -4.48200000
H    -13.12700000     -6.37700000     -5.51500000
O    -12.86800000     -7.88900000      4.67000000
H    -13.77000000     -7.66200000      4.89700000
H    -12.37600000     -7.07800000      4.80000000
O    -10.45300000    -12.87300000      2.30200000
H     -9.60300000    -13.09600000      2.68300000
H    -11.05500000    -12.86600000      3.04600000
O     -6.49600000     -3.48500000     10.78200000
H     -5.76200000     -3.25700000     11.35200000
H     -6.09400000     -3.94000000     10.04300000
O     -5.76200000     13.64900000      7.86900000
H     -5.68900000     12.90600000      7.27000000
H     -5.95500000     13.25400000      8.71900000
O     -1.75800000     -4.33000000     -9.44600000
H     -0.97600000     -4.46700000     -8.91100000
H     -1.42500000     -4.25600000    -10.34100000
O     -4.65500000      2.00200000      6.45000000
H     -4.87700000      2.91700000      6.62400000
H     -3.96900000      1.79700000      7.08600000
O     -5.26100000     -5.02600000      9.10900000
H     -4.40900000     -5.36800000      8.83900000
H     -5.53400000     -4.46400000      8.38300000
O      8.09000000     13.81500000     -3.60900000
H      8.96000000     13.50400000     -3.86000000
H      7.86700000     13.30100000     -2.83300000
O     -3.93300000     11.06800000     -8.61900000
H     -3.16200000     10.59900000     -8.94000000
H     -3.61000000     11.94600000     -8.41400000
O     11.12800000     -3.91800000     -8.57600000
H     10.86900000     -4.72900000     -8.13800000
H     10.31600000     -3.58000000     -8.95500000
O     -1.01500000     -1.61100000     -3.68600000
H     -0.76900000     -1.56200000     -2.76200000
H     -0.57000000     -0.86700000     -4.09200000
O     -8.81800000      1.02400000     -6.98500000
H     -8.58300000      1.83200000     -6.52900000
H     -9.34300000      1.31400000     -7.73100000
O     -3.59400000      2.63000000     -6.38200000
H     -2.98100000      2.31700000     -5.71600000
H     -4.20500000      1.90400000     -6.50400000
O     -2.47000000      9.09700000    -14.75000000
H     -1.96000000      8.33100000    -14.48700000
H     -2.76800000      9.48100000    -13.92600000
O     -2.70900000     -8.76900000    -10.32100000
H     -2.49100000     -9.43900000     -9.67400000
H     -2.06200000     -8.88700000    -11.01700000
O    -13.11200000      5.30900000     -0.62700000
H    -12.58100000      4.68700000     -1.12400000
H    -12.49900000      5.70600000     -0.00800000
O     -7.33500000     -1.34000000     -8.12700000
H     -6.91000000     -1.86500000     -7.44900000
H     -7.67000000     -0.57400000     -7.66100000
O      6.96400000     -3.55900000     10.86200000
H      6.15700000     -3.12600000     10.58400000
H      7.45500000     -2.87700000     11.32200000
O      3.83900000      1.38000000      8.50100000
H      3.47000000      2.14400000      8.94500000
H      4.64600000      1.19300000      8.98000000
O      2.66100000      8.68900000     13.65200000
H      3.06300000      8.58500000     14.51400000
H      3.19700000      8.14900000     13.07100000
O     -8.82800000     -0.65100000     -4.56200000
H     -8.02000000     -1.06900000     -4.86300000
H     -9.09400000     -0.09300000     -5.29200000
O     -6.54700000     -0.59800000     17.26800000
H     -6.27100000      0.03000000     17.93600000
H     -6.76700000     -0.06000000     16.50800000
O      0.87100000     16.17800000     -2.21100000
H      0.46700000     17.02300000     -2.40900000
H      1.31500000     15.92900000     -3.02100000
O      5.20500000    -10.43500000     13.45000000
H      4.51500000     -9.89700000     13.06100000
H      4.73500000    -11.12900000     13.91300000
O     -4.81200000     -6.10200000    -14.23900000
H     -4.39500000     -6.14100000    -15.10000000
H     -4.08900000     -6.18600000    -13.61800000
O     -2.16300000     11.10800000      6.17100000
H     -2.87200000     11.65100000      6.51600000
H     -1.37800000     11.64700000      6.27000000
O     14.80300000     -3.85200000      3.94100000
H     14.39800000     -3.00900000      4.14500000
H     14.14200000     -4.31800000      3.43000000
O      3.33300000    -11.10400000     -1.40000000
H      2.95800000    -11.71700000     -0.76700000
H      4.23600000    -10.98000000     -1.10700000
O     -5.09800000      2.46500000    -12.18300000
H     -5.45400000      1.61200000    -12.43000000
H     -4.18900000      2.28500000    -11.94200000
O     11.82100000      1.61900000     -1.44700000
H     11.56400000      1.44200000     -2.35200000
H     12.43400000      0.91600000     -1.23100000
O     14.42700000     -1.12500000     -6.38300000
H     15.31600000     -1.19400000     -6.03400000
H     14.13400000     -0.25300000     -6.12000000
O     -0.77700000     -0.23500000    -12.57500000
H     -1.40500000      0.08300000    -13.22400000
H     -1.31500000     -0.48100000    -11.82200000
O     -7.50700000    -11.78400000     -4.44300000
H     -6.91100000    -11.49300000     -3.75300000
H     -8.37900000    -11.57400000     -4.11100000
O     -5.23700000      7.21800000      8.57900000
H     -5.73500000      7.89300000      8.11700000
H     -5.72400000      7.07500000      9.39100000
O      4.43900000      3.20600000     12.44500000
H      5.12600000      3.50100000     11.84800000
H      4.28500000      3.95400000     13.02100000
O     16.40400000      2.79000000     -1.63000000
H     16.87400000      1.96300000     -1.52400000
H     17.09300000      3.45000000     -1.70100000
O     12.98100000      7.83200000     10.39400000
H     12.94000000      6.88100000     10.49400000
H     12.71700000      7.98900000      9.48800000
O      3.46900000     -8.33600000     13.03100000
H      4.31700000     -7.95700000     12.79600000
H      2.84500000     -7.62000000     12.91100000
O     -8.62800000     -8.14800000     11.61100000
H     -8.00000000     -7.49200000     11.91300000
H     -9.08800000     -8.42300000     12.40400000
O      9.48100000      3.50600000     -3.20500000
H      8.87000000      3.40500000     -3.93500000
H      9.59800000      2.61900000     -2.86600000
O    -12.48000000     -9.74900000     -0.35800000
H    -12.70500000     -9.59000000      0.55800000
H    -11.61000000     -9.36500000     -0.46200000
O      2.66300000     -5.78700000      3.93900000
H      1.95000000     -5.40600000      3.42600000
H      3.44900000     -5.33800000      3.62800000
O    -13.88100000     10.94400000     -2.08800000
H    -13.69800000     11.08600000     -1.16000000
H    -14.78500000     11.23800000     -2.20200000
O     -9.48500000     -1.48200000      2.58800000
H     -9.67300000     -0.93700000      1.82400000
H     -9.77800000     -2.35700000      2.33600000
O     -4.02800000     10.18300000      4.03200000
H     -3.57400000     10.27200000      4.87000000
H     -4.64300000     10.91700000      4.01300000
O     14.35100000      2.64200000     -3.30100000
H     15.17300000      2.79500000     -2.83500000
H     13.68400000      3.05500000     -2.75300000
O     -6.41900000     -2.91500000      7.51200000
H     -6.40800000     -2.10800000      6.99700000
H     -7.34300000     -3.16400000      7.54600000
O     12.37900000      9.49000000      6.98400000
H     12.28100000     10.24500000      7.56400000
H     13.13100000      9.70600000      6.43300000
O      6.22900000     -5.16500000     13.60900000
H      6.11100000     -4.84500000     14.50400000
H      6.35500000     -4.37300000     13.08700000
O     -4.83700000    -13.61400000    -11.61500000
H     -5.66400000    -13.97100000    -11.29000000
H     -4.70600000    -12.81300000    -11.10800000
O    -10.93600000      5.32300000      7.09400000
H    -11.81800000      5.39200000      6.72700000
H    -10.63400000      6.22900000      7.16400000
O      5.45700000     -8.02600000     -4.27600000
H      5.15000000     -7.81700000     -3.39300000
H      6.25600000     -8.53400000     -4.13800000
O      1.88700000      1.22000000    -16.95400000
H      1.88700000      1.79600000    -16.19000000
H      2.47800000      0.50600000    -16.71500000
O     -7.24500000    -11.67600000      8.70700000
H     -6.90400000    -12.56200000      8.58900000
H     -7.45800000    -11.62300000      9.63800000
O     15.64900000     -0.63800000     -2.47400000
H     16.14500000     -0.39000000     -1.69300000
H     15.51900000      0.18400000     -2.94600000
O      7.85700000     -6.25400000     10.76300000
H      7.51000000     -5.40600000     11.03600000
H      7.87000000     -6.21100000      9.80600000
O     -0.18900000      8.44700000     -3.77500000
H      0.67800000      8.85300000     -3.80500000
H     -0.07200000      7.67500000     -3.22100000
O      2.53000000     -2.77700000     18.24300000
H      3.02600000     -1.95900000     18.24100000
H      1.80500000     -2.61900000     17.63800000
O     12.37000000      1.23300000    -12.27400000
H     13.11300000      1.75300000    -11.96700000
H     12.63300000      0.32500000    -12.11900000
O     -0.02800000     10.19200000      8.96000000
H     -0.62300000      9.44500000      9.03400000
H      0.58900000      9.94000000      8.27200000
O     11.55100000      7.89900000      3.77800000
H     10.60600000      7.88300000      3.62900000
H     11.67800000      7.37500000      4.56900000
O    -12.38500000     12.75700000     -3.73800000
H    -13.18000000     12.34400000     -3.40200000
H    -11.68800000     12.44000000     -3.16300000
O     -0.39400000    -13.76300000     -1.08000000
H     -0.97500000    -14.47900000     -0.82300000
H     -0.37000000    -13.80400000     -2.03600000
O     -9.47200000     -6.71900000      4.11000000
H     -8.63200000     -6.54100000      4.53500000
H    -10.12500000     -6.37100000      4.71700000
O      3.15300000      2.60800000     -4.86400000
H      2.85600000      3.42800000     -5.25800000
H      3.88000000      2.86400000     -4.29700000
O      2.00500000     -4.31500000    -10.65500000
H      2.91000000     -4.33300000    -10.34400000
H      1.89200000     -3.43400000    -11.01200000
O    -11.96400000     -4.58700000    -10.17600000
H    -11.35500000     -4.25600000    -10.83600000
H    -12.82900000     -4.47600000    -10.57100000
O      3.39600000    -10.51600000      5.22200000
H      4.20100000    -10.82300000      5.63900000
H      3.05900000     -9.84600000      5.81700000
O     13.30900000     -4.41200000      8.40100000
H     13.29100000     -4.97600000      9.17400000
H     13.47200000     -5.01000000      7.67100000
O     12.20900000    -10.11900000     -2.90400000
H     12.82800000    -10.84800000     -2.86100000
H     11.90800000    -10.11400000     -3.81300000
O     -5.23900000      8.09200000      1.37300000
H     -4.63000000      8.16200000      2.10900000
H     -5.95100000      7.54400000      1.70300000
O      4.11100000     12.65300000      7.71700000
H      4.72900000     13.34500000      7.48300000
H      3.68900000     12.96900000      8.51700000
O     -2.55600000     13.89700000     -7.77700000
H     -2.08400000     14.56200000     -8.27600000
H     -2.67600000     14.28600000     -6.91100000
O     13.08200000     -6.37000000      6.47800000
H     13.61100000     -7.03900000      6.04400000
H     12.54700000     -5.99600000      5.77800000
O      5.73000000     -1.91900000     13.04600000
H      5.69300000     -0.96300000     13.07300000
H      5.27200000     -2.15400000     12.23900000
O     -3.55600000      4.01400000     -2.97600000
H     -2.81100000      4.33500000     -3.48300000
H     -3.65200000      4.64800000     -2.26500000
O      4.55400000      9.06300000     -5.21300000
H      5.48400000      9.20400000     -5.03700000
H      4.26800000      9.86800000     -5.64600000
O    -10.61300000     11.73600000     -2.02200000
H    -10.17700000     11.36800000     -2.79100000
H    -10.47100000     11.08700000     -1.33300000
O      5.81100000      7.39700000    -12.71200000
H      4.98300000      6.91800000    -12.69600000
H      5.81800000      7.89200000    -11.89300000
O     -8.67000000     -3.47800000     -4.50800000
H     -8.72000000     -2.52800000     -4.40100000
H     -8.25900000     -3.60100000     -5.36400000
O     -5.32900000     11.31300000    -11.86600000
H     -5.78900000     10.58300000    -11.45200000
H     -4.42300000     11.01200000    -11.94400000
O     12.31600000     -5.52500000      1.77300000
H     12.20200000     -5.78800000      2.68600000
H     11.65300000     -6.02400000      1.29600000
O     -6.31600000      4.78400000    -10.67500000
H     -6.29200000      5.43900000     -9.97800000
H     -5.62400000      4.16300000    -10.44400000
O      7.41000000      8.64700000     -1.08300000
H      7.51400000      9.53900000     -0.75200000
H      7.49500000      8.73300000     -2.03300000
O      6.49700000     11.55900000    -12.04600000
H      5.99600000     11.29900000    -12.81900000
H      5.91700000     12.15700000    -11.57500000
O     -6.57200000     11.25500000     -8.39100000
H     -5.64900000     11.34300000     -8.62800000
H     -6.62200000     10.41800000     -7.93000000
O      2.31500000      4.92700000     -6.40600000
H      1.73300000      5.67800000     -6.51900000
H      1.85100000      4.19900000     -6.82000000
O     -2.35900000    -14.36200000     -5.51100000
H     -2.44100000    -14.74700000     -6.38300000
H     -1.91100000    -15.03200000     -4.99500000
O     -5.21400000    -14.18300000      1.21200000
H     -5.63300000    -13.38300000      0.89400000
H     -5.50100000    -14.25800000      2.12200000
O    -13.61500000      5.28900000      9.45100000
H    -13.79800000      6.22700000      9.40800000
H    -13.11400000      5.10600000      8.65600000
O     -9.59700000      5.47100000     -6.06000000
H    -10.33400000      4.88300000     -6.22600000
H     -8.82400000      4.90900000     -6.11800000
O      5.14000000     10.09000000      8.72200000
H      4.99200000     10.96000000      8.35000000
H      4.27300000      9.79800000      9.00400000
O     -2.10100000     12.99700000      3.13200000
H     -2.95400000     12.79500000      3.51500000
H     -1.58300000     12.20300000      3.27000000
O     -5.17800000     -9.63400000    -12.35700000
H     -4.67900000     -8.97700000    -12.84100000
H     -4.68500000     -9.76000000    -11.54600000
O     -7.32200000     -6.90800000      6.04200000
H     -7.55300000     -7.79200000      6.32800000
H     -6.48700000     -7.01500000      5.58600000
O      4.60500000     -7.77400000     15.79900000
H      4.09200000     -7.46300000     16.54500000
H      4.14000000     -7.43800000     15.03200000
O     -8.68500000     12.71100000      1.31300000
H     -7.75500000     12.85700000      1.13600000
H     -8.90200000     11.92000000      0.81800000
O      2.62900000     -4.87900000     10.75400000
H      2.07800000     -5.01400000      9.98400000
H      3.47400000     -5.26000000     10.51400000
O    -15.03900000      2.48200000     -6.57300000
H    -15.40600000      3.36500000     -6.53600000
H    -14.91900000      2.31200000     -7.50800000
O     -2.56300000     13.53500000      8.07100000
H     -3.29500000     14.11300000      7.85500000
H     -2.95400000     12.83700000      8.59600000
O     -6.52900000     -8.07600000    -15.36000000
H     -6.18300000     -7.53800000    -14.64800000
H     -6.94900000     -8.81400000    -14.92000000
O      2.60300000     -3.78200000    -17.34200000
H      2.44900000     -3.69900000    -18.28300000
H      3.53900000     -3.96700000    -17.26800000
O      7.44900000     10.83300000     -9.58200000
H      6.61100000     10.52400000     -9.23700000
H      7.22200000     11.28500000    -10.39400000
O      4.11000000      7.20700000     11.91200000
H      3.82300000      6.44700000     12.41800000
H      5.06400000      7.19600000     11.98200000
O     -1.54600000    -13.26400000    -10.45500000
H     -1.04900000    -12.75900000    -11.09900000
H     -2.18200000    -12.64100000    -10.10200000
O    -13.10800000      8.61800000      1.04400000
H    -12.73200000      7.77600000      1.30000000
H    -13.86400000      8.72800000      1.62100000
O    -11.90900000     -6.90300000     -8.54000000
H    -11.04300000     -6.87900000     -8.13300000
H    -12.03300000     -6.02200000     -8.89300000
O     -9.44000000     -3.16300000      7.39900000
H     -9.55900000     -4.02600000      7.79600000
H     -9.96500000     -2.57500000      7.94200000
O     -3.14000000    -12.27900000     -1.16200000
H     -3.10400000    -12.02800000     -0.23900000
H     -2.46800000    -12.95500000     -1.25200000
