# Supplementary material for: Integrated Multiscale Multilevel Approach to Open Shell Molecular Systems
Source: J Chem Theory Comput. 2023 Feb 13;19(5):1446–56. doi: 10.1021/acs.jctc.2c00805 (PMC10018740; doi:10.1021/acs.jctc.2c00805)
Supplement: Supplementary file 2 — ct2c00805_si_002.zip [file ct2c00805_si_002.zip › structures/PROXYL/frame101.xyz]

2609

C     -0.63100000      0.07700000      1.82500000
H     -0.48200000      0.70100000      2.70600000
H     -1.04300000     -0.87400000      2.16300000
C      0.68900000     -0.10200000      1.06300000
C      1.64200000      1.13700000      1.24700000
H      1.98700000      1.22800000      2.27700000
H      1.04300000      2.01200000      0.99200000
H      2.42500000      1.19100000      0.49200000
C      1.55100000     -1.39800000      1.42400000
H      2.51700000     -1.36300000      0.92100000
H      1.71400000     -1.38100000      2.50200000
H      1.10000000     -2.33800000      1.10800000
N      0.17500000     -0.22900000     -0.32500000
O      0.81700000     -0.75000000     -1.24600000
C     -1.22300000      0.23300000     -0.49200000
C     -1.19900000      1.35700000     -1.53600000
H     -0.45800000      2.08800000     -1.21500000
H     -0.95200000      0.94000000     -2.51200000
H     -2.16600000      1.85700000     -1.59200000
C     -2.16800000     -0.88200000     -1.00000000
H     -1.75700000     -1.21400000     -1.95400000
H     -3.16300000     -0.43700000     -0.98900000
H     -2.16300000     -1.76200000     -0.35600000
C     -1.61800000      0.75300000      0.89300000
H     -1.51000000      1.83700000      0.92800000
H     -2.66400000      0.55700000      1.12800000
O      6.67200000    -10.73200000     -4.64600000
H      7.20600000    -10.18100000     -4.07300000
H      6.06000000    -10.12500000     -5.06100000
O     -1.26500000      9.36200000     -2.22400000
H     -0.77800000      9.05400000     -2.98800000
H     -1.84400000     10.04200000     -2.56800000
O      8.01800000     14.16100000     -6.89100000
H      7.09300000     14.40900000     -6.90700000
H      8.47800000     14.93000000     -7.22800000
O     -4.47700000     12.23400000      9.84800000
H     -3.77400000     12.09100000      9.21400000
H     -4.19200000     12.99400000     10.35400000
O     -7.33000000    -15.35300000      1.08100000
H     -6.45300000    -14.98900000      0.96000000
H     -7.23400000    -16.28300000      0.87600000
O     -0.49600000      6.29800000      9.83500000
H      0.26200000      6.88100000      9.86300000
H     -1.23100000      6.87000000      9.61500000
O     -5.48900000    -13.07900000      4.40900000
H     -5.97600000    -12.80100000      3.63300000
H     -5.80300000    -13.96600000      4.58400000
O    -13.09700000     -8.93300000      2.63100000
H    -13.32000000     -8.15700000      3.14500000
H    -12.65000000     -9.51000000      3.25000000
O      1.96900000      0.20300000     15.41700000
H      1.57200000      0.44600000     16.25300000
H      2.90300000      0.12000000     15.61200000
O     15.73600000      6.21000000      1.67500000
H     14.81300000      6.44400000      1.77000000
H     15.88700000      5.55000000      2.35200000
O     -9.20200000      3.43500000      3.90900000
H     -8.76200000      4.25300000      3.67900000
H    -10.08900000      3.53300000      3.56200000
O     -0.65300000     11.96700000      1.35000000
H     -1.50400000     11.90600000      0.91500000
H     -0.86400000     12.19400000      2.25600000
O     -8.65100000     -6.89900000    -13.00100000
H     -9.31100000     -6.64200000    -13.64500000
H     -8.75600000     -6.27200000    -12.28600000
O      4.02200000    -10.80400000     12.01100000
H      4.46600000    -10.59300000     11.19000000
H      4.47100000    -11.58600000     12.33200000
O    -12.99900000      9.31400000     -5.86700000
H    -12.16600000      9.76300000     -6.00500000
H    -13.61300000     10.01100000     -5.63600000
O      6.47300000     -3.89600000    -10.10700000
H      5.99900000     -4.57000000    -10.59400000
H      5.98400000     -3.80300000     -9.29000000
O    -11.65500000      4.49800000      6.09100000
H    -12.07500000      5.32900000      5.86700000
H    -12.37900000      3.87700000      6.16800000
O     -7.78600000     -2.31700000     -5.00200000
H     -8.49400000     -2.95200000     -4.89400000
H     -7.44300000     -2.18800000     -4.11800000
O      9.05900000      0.46000000     12.78900000
H      9.29800000      1.18900000     12.21700000
H      9.14400000     -0.31700000     12.23500000
O      7.49000000      1.48300000     15.52700000
H      8.23500000      0.88900000     15.43200000
H      7.07300000      1.21500000     16.34600000
O     14.19800000     -0.95000000      2.99600000
H     14.69300000     -0.81500000      3.80400000
H     13.34200000     -1.26300000      3.28900000
O      1.76900000     10.92300000     -2.88500000
H      2.69600000     10.83400000     -2.66500000
H      1.63800000     10.32300000     -3.62000000
O     10.96900000     13.46100000     -0.87800000
H     10.17000000     12.93800000     -0.93900000
H     10.71000000     14.23800000     -0.38200000
O    -15.39900000      5.84000000     -5.15400000
H    -15.13400000      6.16100000     -6.01600000
H    -15.62200000      6.63100000     -4.66300000
O     -8.40100000     -3.16500000     10.28600000
H     -8.47100000     -2.81500000     11.17400000
H     -8.11200000     -4.07000000     10.40700000
O      4.13900000     -7.25800000      7.93300000
H      4.70000000     -7.19900000      7.16000000
H      3.50700000     -7.94500000      7.71800000
O    -12.74600000     -5.11600000      9.35200000
H    -11.88900000     -5.09400000      8.92500000
H    -13.21100000     -4.36000000      8.99400000
O     -2.67200000     -1.33900000      7.79600000
H     -1.75600000     -1.45100000      8.04900000
H     -2.68500000     -0.52500000      7.29300000
O     13.80900000     10.18500000      4.88600000
H     13.28400000     10.16400000      5.68600000
H     14.68300000      9.91400000      5.16600000
O      6.09700000      7.02600000      2.53600000
H      6.20400000      7.18500000      1.59800000
H      5.49100000      7.70800000      2.82700000
O     -1.59100000    -15.63000000     -8.78000000
H     -2.37100000    -15.55000000     -8.23000000
H     -1.36500000    -14.72700000     -9.00700000
O    -12.55500000      0.84600000      7.26800000
H    -12.06100000      1.38200000      7.88900000
H    -13.26300000      1.41600000      6.97000000
O     -0.07400000     -2.13500000     16.73700000
H      0.17000000     -1.26200000     17.04500000
H     -0.47500000     -2.55500000     17.49800000
O    -15.06500000     -0.59400000     -8.10300000
H    -15.87800000     -0.37900000     -8.56000000
H    -15.34600000     -1.09100000     -7.33500000
O     -6.46200000    -11.03700000      9.23400000
H     -7.05700000    -11.11500000      8.48800000
H     -5.72100000    -11.59800000      9.00800000
O      6.43800000      4.29500000      4.98300000
H      6.83500000      4.03600000      5.81500000
H      6.89300000      5.10200000      4.74200000
O     -4.00000000      6.01500000    -15.15400000
H     -3.88700000      5.58700000    -14.30500000
H     -3.10800000      6.17200000    -15.46400000
O    -11.56100000      7.57300000      8.51600000
H    -11.06200000      8.25700000      8.06900000
H    -11.77900000      6.94600000      7.82700000
O     16.25300000     -7.22400000      4.84500000
H     16.49500000     -7.62000000      4.00800000
H     15.54500000     -6.61700000      4.62700000
O      5.50000000      2.99000000     -3.78700000
H      5.70000000      3.92200000     -3.70300000
H      6.31100000      2.60000000     -4.11400000
O      0.54400000     15.19400000     -0.67000000
H      0.54400000     14.75900000     -1.52200000
H     -0.38100000     15.34600000     -0.47800000
O     10.12200000     -3.63700000     14.45200000
H      9.41100000     -4.27700000     14.49600000
H      9.81200000     -2.89900000     14.97700000
O     -7.14600000     -6.45400000     13.00200000
H     -6.58200000     -6.39300000     13.77300000
H     -6.90400000     -7.28500000     12.59400000
O     12.05000000     -5.84700000      2.13700000
H     12.06800000     -6.56100000      2.77400000
H     12.54500000     -5.14100000      2.55400000
O      8.70700000     -5.82800000     14.68800000
H      9.40300000     -6.39700000     14.35700000
H      7.95100000     -6.02800000     14.13600000
O    -14.04500000     -4.20100000     -0.44300000
H    -13.49900000     -4.97400000     -0.58400000
H    -13.54100000     -3.65800000      0.16300000
O     -1.11400000      3.33800000     -5.28500000
H     -1.08700000      3.62400000     -6.19800000
H     -1.58300000      2.50400000     -5.31000000
O      7.46100000     -8.17600000      1.42500000
H      8.10000000     -7.68300000      1.94000000
H      7.96700000     -8.53000000      0.69300000
O     -6.24500000      8.94200000      4.65900000
H     -6.13300000      9.66100000      5.28200000
H     -6.64200000      8.23900000      5.17400000
O      1.55700000      1.70300000    -15.36700000
H      0.80600000      2.24400000    -15.12400000
H      1.42300000      0.88100000    -14.89600000
O     15.28200000     -4.42400000      5.23500000
H     15.95300000     -4.37900000      5.91600000
H     15.62000000     -3.87400000      4.52900000
O     -1.08600000    -13.05000000     -8.58800000
H     -1.75200000    -12.45800000     -8.93700000
H     -0.30200000    -12.50700000     -8.50600000
O     -6.45400000      4.94800000      8.34000000
H     -6.77800000      5.01900000      7.44300000
H     -7.03000000      5.51800000      8.84900000
O     15.73400000     -0.28000000      8.36600000
H     14.90000000     -0.09600000      8.79800000
H     16.10800000     -1.00600000      8.86500000
O     -3.09400000     -0.50700000     12.42900000
H     -3.80200000     -1.15000000     12.38200000
H     -2.34100000     -0.95100000     12.03900000
O     -9.02800000     -8.10900000      8.74100000
H     -8.51700000     -8.18000000      9.54800000
H     -9.55500000     -7.31900000      8.86100000
O     -9.05800000     -0.37600000    -15.24400000
H     -8.25200000      0.07000000    -15.50400000
H     -8.76100000     -1.11300000    -14.70900000
O     10.24700000     11.93800000      3.80400000
H     11.18700000     11.98700000      3.63300000
H     10.12800000     11.10500000      4.25900000
O     -8.56700000      2.99600000    -16.05300000
H     -7.95700000      3.73400000    -16.07000000
H     -8.67100000      2.79300000    -15.12300000
O      5.64500000    -14.84200000     -2.71700000
H      4.89700000    -15.28300000     -2.31600000
H      5.32900000    -13.95800000     -2.90600000
O      5.70900000     12.55800000     -3.79300000
H      6.26300000     12.19500000     -4.48400000
H      5.24700000     11.80000000     -3.43400000
O     -4.51400000      0.20900000     -3.17000000
H     -4.22600000      0.81000000     -2.48200000
H     -5.04500000     -0.44200000     -2.71200000
O     -1.20100000     11.97700000     -5.24400000
H     -0.93600000     11.20200000     -5.73900000
H     -0.78800000     12.70800000     -5.70500000
O      3.87600000     -7.97200000     12.18200000
H      4.18800000     -8.85400000     12.38100000
H      2.97000000     -7.96300000     12.49000000
O      5.34100000      2.36200000    -17.46700000
H      4.97400000      3.10200000    -17.95100000
H      4.93500000      2.41600000    -16.60200000
O      0.12200000     -7.11200000     -5.47700000
H      0.86200000     -7.67300000     -5.24500000
H      0.16900000     -7.03600000     -6.43000000
O      4.79300000     -4.48000000      1.04500000
H      5.22100000     -4.54600000      1.90000000
H      4.22100000     -5.24600000      1.00400000
O     -4.29000000    -13.49900000     -1.94900000
H     -3.93200000    -12.62700000     -1.78700000
H     -5.23400000    -13.39700000     -1.83100000
O      7.70200000     13.12700000      3.24300000
H      8.62400000     12.87400000      3.27600000
H      7.22800000     12.29900000      3.16000000
O      2.69400000     -1.45800000      7.85300000
H      2.46400000     -0.71800000      8.41600000
H      2.05600000     -1.42300000      7.14000000
O     -0.19700000      8.38200000     13.21600000
H     -0.48200000      7.60400000     12.73600000
H      0.05000000      9.00700000     12.53400000
O     -4.97700000      8.14900000     -0.79300000
H     -5.13400000      8.38900000      0.12000000
H     -4.10800000      7.74700000     -0.78900000
O     -9.03900000      5.90600000     -0.10400000
H     -8.31000000      6.37400000     -0.51100000
H     -9.13300000      5.10900000     -0.62500000
O    -13.88000000     -3.28000000     -7.06200000
H    -13.71400000     -3.24500000     -8.00400000
H    -14.56100000     -3.94500000     -6.96300000
O     -1.64200000     -6.53600000      6.01200000
H     -0.87100000     -6.93600000      5.61000000
H     -1.87500000     -7.12900000      6.72600000
O      7.61200000      7.88900000     11.13000000
H      8.17100000      7.11400000     11.06200000
H      6.72100000      7.53900000     11.16400000
O     -2.10800000      6.86800000     14.98200000
H     -1.52200000      7.58500000     15.22200000
H     -2.79300000      7.28300000     14.45800000
O     -3.15000000      1.53800000     -5.14600000
H     -3.43200000      0.73100000     -4.71600000
H     -3.68200000      2.22300000     -4.74100000
O     -7.95700000    -10.12900000     -2.69600000
H     -7.32500000    -10.19400000     -3.41200000
H     -7.59100000     -9.46400000     -2.11200000
O      2.96200000     -5.27400000     -5.31500000
H      3.07700000     -5.12900000     -6.25400000
H      2.61000000     -6.16200000     -5.25100000
O     -7.07900000      9.82900000    -10.98600000
H     -7.70400000     10.30800000    -10.44100000
H     -7.24100000     10.14900000    -11.87400000
O     -7.59000000      0.49500000     -0.88400000
H     -7.72300000     -0.25900000     -1.45800000
H     -8.47100000      0.73300000     -0.59400000
O     -5.99900000     -2.11700000     -2.35600000
H     -5.80700000     -2.97500000     -2.73400000
H     -5.89300000     -2.24100000     -1.41300000
O     -2.74200000     -0.46300000    -17.33300000
H     -2.29700000     -0.71400000    -18.14200000
H     -3.67300000     -0.57800000    -17.52600000
O      8.20500000    -13.89800000      1.64700000
H      7.28100000    -13.84100000      1.89100000
H      8.54000000    -14.64100000      2.14800000
O    -12.21600000     12.42100000      0.38200000
H    -12.27900000     13.04900000      1.10200000
H    -11.98700000     11.59400000      0.80400000
O     12.10200000     -0.48400000     11.29800000
H     12.17000000      0.44100000     11.06300000
H     11.21900000     -0.73600000     11.03000000
O     15.03900000      7.41900000     -0.94500000
H     15.55200000      7.00700000     -0.24900000
H     14.31100000      6.81600000     -1.09500000
O     -0.67600000      7.26800000     -9.06300000
H     -1.52900000      7.67800000     -8.92600000
H     -0.31600000      7.16200000     -8.18200000
O    -16.27800000     -4.54500000     -1.71300000
H    -16.37000000     -5.45900000     -1.44100000
H    -15.38600000     -4.30800000     -1.45900000
O     -1.12300000     15.67100000     -4.66500000
H     -1.54800000     15.40400000     -3.85000000
H     -1.25800000     16.61700000     -4.70700000
O     -5.81400000      3.45900000    -10.09500000
H     -6.25200000      4.26800000     -9.83200000
H     -5.40500000      3.13600000     -9.29200000
O      2.53700000      4.32000000     -3.11700000
H      2.90100000      4.97400000     -2.52000000
H      2.83700000      3.48200000     -2.76700000
O     -0.28800000     -7.25000000    -12.52800000
H      0.20600000     -6.46600000    -12.76800000
H      0.22000000     -7.64600000    -11.82000000
O    -11.24900000     -0.88100000    -10.84500000
H    -10.83400000     -0.11700000    -11.24500000
H    -11.94400000     -0.51700000    -10.29700000
O    -10.94200000    -12.19400000     -7.30200000
H    -10.15100000    -11.73500000     -7.01900000
H    -10.61800000    -12.94200000     -7.80400000
O      7.38700000     -2.76500000      0.67200000
H      7.16000000     -2.38100000     -0.17500000
H      6.67400000     -3.37500000      0.85700000
O      4.33500000    -11.24500000    -12.09000000
H      3.75300000    -11.62900000    -11.43400000
H      4.63500000    -11.99000000    -12.61000000
O      2.06100000      5.06200000     11.57000000
H      2.32700000      4.32600000     12.12100000
H      2.09300000      4.71700000     10.67800000
O     -4.00300000    -15.58900000     -7.69700000
H     -4.83800000    -15.15400000     -7.87400000
H     -4.21700000    -16.26700000     -7.05700000
O      5.41200000     -2.76300000     13.19100000
H      6.20300000     -2.86100000     12.66100000
H      4.76800000     -2.38600000     12.59100000
O     -3.11500000    -11.49100000     -9.55600000
H     -2.81100000    -10.90300000    -10.24700000
H     -4.04100000    -11.63300000     -9.75200000
O     10.72100000    -10.88600000      2.41200000
H     10.19000000    -10.92300000      1.61600000
H     10.79400000     -9.95200000      2.60800000
O     13.07400000     -6.10600000      5.02200000
H     13.61100000     -5.39400000      5.37200000
H     12.22500000     -5.99700000      5.45000000
O     15.34100000      5.04900000      7.60000000
H     14.61000000      4.74000000      7.06600000
H     15.08400000      4.84700000      8.50000000
O      7.23900000      5.29800000     13.84700000
H      7.86800000      4.63700000     14.13800000
H      7.71000000      6.12700000     13.92600000
O     15.50600000      0.25200000     -1.15100000
H     15.53100000      0.24500000     -2.10800000
H     16.00100000      1.03400000     -0.90500000
O      5.02700000      7.10500000     12.88400000
H      5.41700000      7.14400000     13.75800000
H      4.82800000      8.01700000     12.67000000
O      9.37300000     -8.05500000     -9.45900000
H      8.65200000     -7.78600000    -10.02700000
H      8.97900000     -8.12900000     -8.59000000
O      2.15100000     -2.68600000    -17.20600000
H      2.29700000     -2.36600000    -16.31600000
H      2.85800000     -2.29700000    -17.71900000
O      0.44200000    -17.67100000      1.22100000
H      1.17700000    -17.97900000      0.69000000
H     -0.29600000    -18.21600000      0.94900000
O     -8.54600000     -0.00600000     12.18600000
H     -9.42200000      0.26000000     12.46600000
H     -8.61200000     -0.08500000     11.23500000
O     -9.01300000     -2.04600000      3.27900000
H     -8.85800000     -1.10800000      3.39200000
H     -9.83500000     -2.21000000      3.74200000
O    -17.60800000     -3.67200000     -4.03400000
H    -17.03700000     -3.92100000     -3.30700000
H    -18.26600000     -4.36600000     -4.07000000
O     13.77300000      4.33800000      5.53900000
H     14.51000000      4.64000000      5.00900000
H     13.00000000      4.53900000      5.01100000
O     -5.90200000     -1.52000000     11.98100000
H     -6.14400000     -0.87700000     11.31500000
H     -6.70000000     -1.64300000     12.49600000
O      7.73000000      0.95900000    -10.97500000
H      8.08100000      1.62700000    -11.56400000
H      8.44600000      0.77500000    -10.36700000
O      7.96100000      2.87600000     -7.32500000
H      8.46200000      2.15800000     -7.71100000
H      7.63100000      2.52100000     -6.49900000
O     -9.68600000      9.61600000      7.61300000
H     -8.75200000      9.77000000      7.46900000
H    -10.10900000      9.96200000      6.82700000
O     11.25200000     -2.74400000     -5.69700000
H     10.67800000     -3.17800000     -5.06600000
H     11.46700000     -1.90600000     -5.28700000
O      8.53800000      1.78200000     -0.89400000
H      7.67200000      1.37600000     -0.91400000
H      9.14900000      1.04900000     -0.96800000
O     -5.98900000      1.46800000      1.28600000
H     -6.28000000      0.85600000      0.60900000
H     -5.27900000      1.00900000      1.73400000
O      0.07900000     -9.41100000      7.02100000
H     -0.80500000     -9.14400000      7.27300000
H      0.01800000    -10.35900000      6.90200000
O      9.02900000     10.46600000     -4.04700000
H      9.59200000      9.83700000     -4.49700000
H      9.11800000     11.27300000     -4.55500000
O      6.40700000      0.31000000      9.92000000
H      6.75100000      0.29200000      9.02700000
H      6.86000000     -0.40600000     10.36600000
O      4.77300000      8.26800000     -9.19600000
H      4.74600000      8.12600000     -8.24900000
H      5.56000000      7.80600000     -9.48500000
O     -3.16100000      4.25000000      0.24600000
H     -4.00600000      4.46300000     -0.15000000
H     -2.51800000      4.47200000     -0.42700000
O     -0.52100000     14.07900000      6.77700000
H     -1.33800000     14.39000000      7.16800000
H      0.09600000     14.79900000      6.90900000
O      6.45500000    -13.80600000     -7.62900000
H      5.57100000    -14.13700000     -7.78300000
H      6.52800000    -13.04200000     -8.20000000
O    -10.08700000      1.51600000     -0.53300000
H    -10.89500000      2.02800000     -0.58200000
H    -10.30100000      0.69000000     -0.96600000
O     -7.67600000    -13.64000000     -1.26100000
H     -7.84100000    -14.38000000     -0.67700000
H     -8.35500000    -13.00300000     -1.03900000
O      2.81100000     15.84400000     -6.98800000
H      2.39500000     16.67300000     -6.75000000
H      2.88200000     15.87700000     -7.94200000
O     -6.86900000     11.55900000      6.50900000
H     -7.41700000     12.33100000      6.65100000
H     -6.13700000     11.87900000      5.98100000
O     -8.83100000      0.70000000      2.44100000
H     -8.89200000      1.64700000      2.31400000
H     -7.89100000      0.52300000      2.47000000
O     -5.27000000      7.02700000      2.38200000
H     -5.27400000      7.93600000      2.68400000
H     -4.34300000      6.81200000      2.28100000
O    -13.63500000      0.74200000      0.97800000
H    -13.97200000     -0.14100000      0.82400000
H    -14.34600000      1.32100000      0.70400000
O     12.21400000     -4.76700000      9.08300000
H     11.97900000     -4.26400000      9.86300000
H     11.42900000     -4.74000000      8.53500000
O     -6.80000000    -13.54000000     -4.42200000
H     -6.77200000    -14.49100000     -4.32200000
H     -6.95700000    -13.21100000     -3.53700000
O    -13.43600000      9.55200000      6.69000000
H    -14.24900000     10.01900000      6.50100000
H    -12.98200000     10.10800000      7.32400000
O     10.85100000    -14.05800000      1.01900000
H     10.81900000    -13.64400000      0.15700000
H      9.97100000    -13.93600000      1.37600000
O     17.68700000     -1.32000000      4.20600000
H     17.07500000     -0.93800000      4.83500000
H     17.20300000     -2.04300000      3.80900000
O    -11.50600000     11.79100000     -3.43200000
H    -12.42200000     11.73200000     -3.16400000
H    -11.26900000     12.70500000     -3.27800000
O     12.77900000     -2.14300000     13.44400000
H     12.79200000     -1.45400000     14.10900000
H     12.35300000     -1.73900000     12.68800000
O      3.25900000    -16.80200000     -2.45200000
H      2.54100000    -17.43100000     -2.37900000
H      3.96900000    -17.19000000     -1.94000000
O     -5.78000000     -0.57300000    -11.18100000
H     -4.92900000     -0.78800000    -10.79900000
H     -6.35200000     -0.42900000    -10.42700000
O      2.54500000     -8.22700000     -4.66900000
H      3.00000000     -8.11300000     -3.83500000
H      2.80600000     -9.09800000     -4.96800000
O     -2.81600000     -5.90400000     12.14900000
H     -2.08800000     -5.47500000     11.70000000
H     -3.54900000     -5.29700000     12.05100000
O      0.65100000      1.83800000    -18.00100000
H      0.96200000      1.70500000    -17.10500000
H      0.49500000      0.95400000    -18.33400000
O      9.78900000      3.74400000      4.23000000
H      8.90000000      3.55900000      4.53500000
H     10.16600000      2.88200000      4.05400000
O    -12.18000000     -5.78900000     12.07800000
H    -12.37700000     -5.46300000     11.20000000
H    -11.24800000     -6.00700000     12.04900000
O      1.12800000     -5.30300000      2.25800000
H      1.14500000     -6.24400000      2.43100000
H      0.26800000     -5.01800000      2.56900000
O     -0.72300000    -11.58600000    -12.24800000
H     -1.20800000    -12.31200000    -11.85600000
H     -0.08200000    -12.00800000    -12.82000000
O     -7.68100000    -12.86700000      2.13400000
H     -8.56400000    -12.69800000      1.80700000
H     -7.52000000    -13.78700000      1.92400000
O    -12.94900000      7.01200000      5.93600000
H    -13.08600000      7.93100000      6.16800000
H    -13.83200000      6.65000000      5.86500000
O    -17.13200000      2.08500000     -7.07800000
H    -16.39700000      2.19200000     -6.47400000
H    -16.80000000      2.40200000     -7.91800000
O      1.18700000      1.29300000      7.39600000
H      0.39000000      0.97800000      6.96800000
H      0.87300000      1.78000000      8.15700000
O     11.26800000      5.15700000      1.35600000
H     10.65200000      4.42900000      1.27500000
H     12.13000000      4.74100000      1.38200000
O     -5.34000000    -16.03600000     -3.16700000
H     -5.03600000    -16.61200000     -2.46500000
H     -4.56400000    -15.53600000     -3.41900000
O      0.77800000     -0.51400000     -4.52100000
H      0.35100000     -0.98800000     -3.80800000
H      0.26300000     -0.73300000     -5.29700000
O      3.86500000      4.05200000      5.77600000
H      3.86000000      4.55300000      6.59200000
H      4.72400000      4.22600000      5.39300000
O    -10.68000000     -1.41000000     -4.20000000
H    -10.54200000     -0.58000000     -4.65700000
H    -10.17700000     -1.32400000     -3.39000000
O     -5.36300000     -2.22200000      7.78600000
H     -5.75000000     -1.35000000      7.71600000
H     -4.43200000     -2.08600000      7.60800000
O    -15.50000000     -5.49400000     -6.96500000
H    -15.44800000     -6.05600000     -6.19200000
H    -14.96700000     -5.94100000     -7.62300000
O     -0.65600000    -16.21000000     -3.78200000
H     -0.67600000    -17.16600000     -3.82700000
H     -1.37100000    -15.98400000     -3.18700000
O      8.71900000      6.09800000    -15.25300000
H      7.97000000      6.45400000    -14.77500000
H      8.33500000      5.47900000    -15.87400000
O      7.42700000     -8.61400000      5.04100000
H      7.52800000     -7.93100000      4.37700000
H      7.65400000     -9.42500000      4.58700000
O     -0.83500000     -1.05100000     -6.79400000
H     -0.43400000     -1.67600000     -7.39800000
H     -1.45200000     -1.57400000     -6.28300000
O      5.40100000      7.16600000      5.86300000
H      4.49700000      6.89900000      6.02800000
H      5.34500000      7.74600000      5.10300000
O    -15.39500000      5.99400000      5.72100000
H    -16.21600000      5.91100000      5.23500000
H    -15.63200000      5.79300000      6.62600000
O     13.45500000     -2.32600000     -7.28200000
H     14.10800000     -1.78600000     -6.83600000
H     12.90800000     -2.67100000     -6.57700000
O     -8.24200000      9.29300000     10.34300000
H     -9.09500000      9.56000000     10.00000000
H     -7.91500000     10.06800000     10.80000000
O     -4.22500000    -10.55900000     -1.63600000
H     -3.79100000    -10.39100000     -2.47200000
H     -4.88000000     -9.86500000     -1.56200000
O     -2.41800000    -15.49800000     -1.80400000
H     -3.17500000    -14.92000000     -1.70000000
H     -1.84000000    -15.26900000     -1.07600000
O      6.17300000     -6.31600000     13.45000000
H      5.48500000     -5.72700000     13.13900000
H      5.84500000     -7.19300000     13.25200000
O     -5.05100000     -4.36400000     -8.65200000
H     -5.43500000     -5.21800000     -8.45100000
H     -5.54300000     -3.74600000     -8.11200000
O     -2.84700000      4.00600000     14.21300000
H     -2.45900000      4.82900000     14.51100000
H     -2.69800000      4.00100000     13.26700000
O     -5.38000000     12.33500000      4.42100000
H     -4.94100000     12.98600000      3.87300000
H     -5.67500000     11.66400000      3.80700000
O     -3.14600000      8.62000000     -8.72000000
H     -3.55400000      8.97700000     -7.93100000
H     -3.85900000      8.17800000     -9.18000000
O     -8.64700000      6.08600000     12.80100000
H     -8.48700000      5.18200000     12.53000000
H     -9.39300000      6.03000000     13.39700000
O      9.42000000    -11.77800000     -1.84400000
H      9.58300000    -11.57700000     -2.76500000
H      9.04500000    -12.65900000     -1.85400000
O     -4.14700000     10.36900000    -11.77400000
H     -4.93800000     10.06400000    -11.33200000
H     -4.13400000      9.88700000    -12.60200000
O     11.09800000      3.28400000     12.59100000
H     11.69000000      3.85100000     13.08700000
H     11.65500000      2.88000000     11.92600000
O    -10.77200000    -10.32600000     10.20300000
H    -10.45100000     -9.78000000      9.48600000
H    -10.01800000    -10.86000000     10.45400000
O     -9.86900000    -12.62300000      0.07000000
H    -10.48900000    -12.53200000     -0.65400000
H    -10.33700000    -13.14600000      0.72100000
O     -0.31500000    -11.31500000      2.74800000
H      0.51300000    -11.34400000      3.22600000
H     -0.98600000    -11.28900000      3.43000000
O      1.95300000     -6.27000000    -10.49200000
H      2.60900000     -6.03200000     -9.83600000
H      2.45700000     -6.67900000    -11.19600000
O    -10.57400000      9.94300000      4.92900000
H    -11.52900000      9.90200000      4.88200000
H    -10.31400000     10.40200000      4.13100000
O      2.05400000     -9.05200000      8.81000000
H      1.32000000     -8.97200000      8.20100000
H      1.77000000     -9.71200000      9.44200000
O      3.05900000     -5.13100000     -8.28000000
H      3.82000000     -5.71100000     -8.24500000
H      3.43100000     -4.25000000     -8.32600000
O      3.45400000     -7.27800000    -12.44000000
H      3.94800000     -8.09000000    -12.32800000
H      3.07000000     -7.34900000    -13.31400000
O      2.61400000     -8.07200000    -14.74000000
H      1.69900000     -8.24600000    -14.95800000
H      3.06900000     -8.09200000    -15.58300000
O     -5.25500000     10.38900000      1.00200000
H     -5.60100000     10.92000000      0.28400000
H     -5.91300000     10.46400000      1.69400000
O      3.85100000     -3.02600000     -0.99100000
H      4.09700000     -3.51400000     -1.77600000
H      4.16400000     -3.56600000     -0.26500000
O     13.22600000     -0.36500000     -4.47300000
H     13.86100000     -0.24400000     -5.17800000
H     13.73900000     -0.71800000     -3.74600000
O     -0.63400000     -1.76500000      5.10800000
H     -1.46300000     -2.01000000      4.69700000
H     -0.77700000     -0.87000000      5.41800000
O    -16.93400000      1.69200000      4.66600000
H    -16.70300000      2.35400000      5.31600000
H    -16.09300000      1.39400000      4.31800000
O    -10.52100000      2.06900000    -11.36300000
H    -10.04700000      1.89900000    -12.17800000
H     -9.84000000      2.31000000    -10.73600000
O     13.17400000      2.11400000     10.55800000
H     13.94400000      2.60500000     10.84400000
H     12.80800000      2.63700000      9.84600000
O      0.01300000     -1.74100000      8.71700000
H      0.65100000     -2.42800000      8.52500000
H      0.53000000     -1.03600000      9.10800000
O      5.03900000     -1.68300000     15.54400000
H      4.29100000     -2.25800000     15.70700000
H      5.55800000     -2.14600000     14.88600000
O      0.46600000     10.04200000     -0.08300000
H     -0.21700000      9.86900000     -0.73200000
H      0.07100000     10.67600000      0.51700000
O     13.19700000     -0.97200000     -0.27000000
H     13.52300000     -1.59400000      0.38000000
H     13.95700000     -0.43300000     -0.48900000
O      6.11400000      4.77900000     -1.00900000
H      6.73800000      4.88300000     -0.29000000
H      5.57300000      4.03300000     -0.75000000
O      9.66100000     -1.59300000     11.08800000
H      8.94500000     -2.07500000     10.67300000
H     10.22300000     -2.27300000     11.46000000
O     -2.96000000     11.85100000      0.02600000
H     -2.77400000     11.98100000     -0.90400000
H     -3.55300000     11.10000000      0.04900000
O     -3.33400000      4.28400000     17.10000000
H     -2.89400000      4.02200000     16.29100000
H     -3.49000000      5.22200000     16.99400000
O     -8.20600000      8.58600000     -5.26400000
H     -7.38600000      9.07100000     -5.16800000
H     -8.47300000      8.74500000     -6.16900000
O     -4.62600000      8.69300000    -14.74900000
H     -3.72100000      8.89700000    -14.51500000
H     -4.56100000      7.91300000    -15.30000000
O    -12.98300000     -1.95000000      6.73800000
H    -12.82200000     -1.00700000      6.77000000
H    -13.32500000     -2.16500000      7.60500000
O      1.58200000      6.98300000     -7.18800000
H      1.97600000      7.79100000     -7.51700000
H      1.93700000      6.29600000     -7.75200000
O      6.25000000     -6.11700000     -3.03800000
H      6.74500000     -6.33600000     -3.82800000
H      6.91200000     -5.81700000     -2.41600000
O    -12.90500000      3.43100000    -10.61300000
H    -12.94000000      3.45300000    -11.56900000
H    -12.09600000      2.95900000    -10.41400000
O      4.25900000     -2.83300000     -7.93100000
H      4.04000000     -1.91800000     -7.75200000
H      5.00600000     -3.01600000     -7.36000000
O     -2.04700000     -9.31300000     15.11900000
H     -1.54800000     -8.51500000     15.29300000
H     -1.38900000     -9.95100000     14.84200000
O      6.13700000      2.64800000      0.92300000
H      5.87500000      1.85100000      0.46100000
H      6.20000000      2.38200000      1.84000000
O     -9.61100000      6.49800000    -10.49400000
H     -9.11900000      5.85300000    -11.00300000
H     -9.55500000      6.18300000     -9.59200000
O    -10.94100000     -9.48700000     -2.69900000
H    -10.07900000     -9.09800000     -2.84900000
H    -10.90600000     -9.80800000     -1.79800000
O      7.88200000     -4.93600000     -4.85200000
H      8.46600000     -5.64500000     -5.12100000
H      8.47000000     -4.22300000     -4.60300000
O     -4.53900000     13.61900000      1.69100000
H     -5.06800000     13.80900000      0.91600000
H     -3.76700000     13.16800000      1.34900000
O     12.66200000     -3.31500000      3.88200000
H     11.99700000     -3.38400000      4.56700000
H     13.45300000     -3.03500000      4.34200000
O     -1.85500000    -16.11500000      4.50700000
H     -2.77000000    -16.39100000      4.56600000
H     -1.48600000    -16.32700000      5.36400000
O      0.36100000     -9.23700000     -2.24500000
H     -0.11600000     -9.48900000     -1.45400000
H      0.16600000     -9.93200000     -2.87400000
O     -9.44200000      5.39100000      7.33000000
H    -10.22100000      5.25600000      6.79100000
H     -9.40100000      4.61600000      7.89000000
O     12.23400000      5.47000000      8.32000000
H     12.94300000      5.47400000      8.96400000
H     12.50200000      6.11200000      7.66400000
O      1.29600000      8.76800000     -4.87400000
H      1.82700000      9.34600000     -5.42200000
H      1.86500000      8.02100000     -4.69200000
O    -11.00900000    -12.22600000     -2.32700000
H    -10.72400000    -12.91300000     -2.92900000
H    -11.24400000    -11.49200000     -2.89500000
O      2.42000000     -3.34400000     17.18400000
H      1.62200000     -2.93400000     16.85200000
H      2.68200000     -3.95300000     16.49300000
O     12.84000000      9.60700000      7.52100000
H     11.98600000     10.03900000      7.54800000
H     13.30900000      9.95600000      8.27900000
O    -14.96100000      2.05600000      9.18600000
H    -14.99200000      1.23400000      9.67500000
H    -14.04100000      2.31900000      9.21900000
O     -0.22300000      8.78300000      5.82400000
H     -0.93400000      9.20300000      6.30900000
H     -0.64700000      8.07200000      5.34500000
O     10.76700000      3.29300000     -7.77600000
H     10.87400000      2.42400000     -7.39100000
H     10.87100000      3.15300000     -8.71700000
O      9.45300000     -4.79300000      9.10300000
H      8.69900000     -4.38500000      9.52800000
H      9.07400000     -5.32500000      8.40300000
O    -15.03300000      8.20800000      3.86900000
H    -14.49100000      7.63800000      4.41500000
H    -15.00400000      7.80700000      3.00100000
O     -7.17400000     -2.98400000     -7.60900000
H     -7.49300000     -2.68900000     -6.75600000
H     -7.95900000     -3.03900000     -8.15300000
O      2.35300000      5.07300000    -16.95900000
H      2.87200000      5.07800000    -17.76300000
H      2.99800000      5.15700000    -16.25700000
O     -6.84800000      2.72000000     -6.13100000
H     -7.39900000      3.26800000     -5.57200000
H     -7.36400000      1.92600000     -6.27100000
O     -0.03700000     12.06100000     -8.68600000
H      0.89100000     12.29000000     -8.63200000
H     -0.41100000     12.71300000     -9.27900000
O     -3.60700000    -11.03000000     10.72000000
H     -3.42300000    -10.94900000     11.65600000
H     -3.10900000    -10.31800000     10.31600000
O     14.58000000     -5.70300000      8.66600000
H     14.54400000     -6.64900000      8.80400000
H     13.67700000     -5.45600000      8.46300000
O    -14.92300000      2.70200000     -5.40300000
H    -14.38700000      3.28600000     -4.86500000
H    -14.35600000      2.46500000     -6.13700000
O      9.01400000      5.07500000     -6.38900000
H      8.47700000      4.31700000     -6.62000000
H      9.72700000      5.06700000     -7.02800000
O      5.02800000    -11.42100000      9.39200000
H      5.77900000    -11.96700000      9.62700000
H      5.27800000    -11.01300000      8.56300000
O      5.51200000     -2.00100000     -3.99900000
H      4.99000000     -2.79400000     -3.88200000
H      4.86700000     -1.29700000     -4.06600000
O     -7.65000000     -1.39600000     15.09700000
H     -8.48000000     -1.87400000     15.08000000
H     -7.66200000     -0.86800000     14.29900000
O    -11.82500000      8.25600000     11.12300000
H    -11.16700000      8.90800000     11.36600000
H    -11.66700000      8.09100000     10.19400000
O    -13.73000000     11.93600000     -1.83000000
H    -14.56800000     11.47500000     -1.79300000
H    -13.42600000     11.95500000     -0.92200000
O     -9.76900000     -6.69400000     11.47900000
H     -9.12700000     -7.03000000     12.10400000
H     -9.24200000     -6.31000000     10.77800000
O      5.71200000    -14.18000000      2.69700000
H      5.98100000    -15.00100000      3.10800000
H      5.10300000    -13.78800000      3.32300000
O      3.18500000    -10.79600000     -5.83500000
H      3.89900000    -11.41400000     -5.68100000
H      2.39000000    -11.31700000     -5.73100000
O     -1.87400000    -11.90000000      5.12600000
H     -1.23300000    -12.07500000      5.81500000
H     -2.68500000    -11.70900000      5.59700000
O      4.18400000     -5.31800000     11.85500000
H      3.41400000     -4.86600000     11.51200000
H      3.91000000     -6.23200000     11.93300000
O     -3.14900000    -14.82900000      7.70200000
H     -2.26300000    -14.54900000      7.47100000
H     -3.57600000    -14.03400000      8.01900000
O    -11.06400000      5.07200000     -2.36500000
H    -10.68800000      5.95200000     -2.35500000
H    -10.37700000      4.52300000     -2.74300000
O     10.11000000    -13.01600000     -4.57600000
H     10.21300000    -13.79200000     -4.02500000
H      9.21400000    -13.07300000     -4.90600000
O     15.28400000     -0.25400000     -6.28900000
H     15.19900000      0.65500000     -6.57700000
H     15.80400000     -0.67400000     -6.97400000
O     -5.46600000     -3.55400000    -15.22400000
H     -5.46600000     -3.15300000    -16.09300000
H     -5.76500000     -2.85800000    -14.63900000
O     13.62600000     -9.41100000      6.01300000
H     13.25400000     -8.76300000      6.61100000
H     13.58300000    -10.23600000      6.49700000
O      6.22600000      9.81700000     14.35800000
H      6.46300000      9.69000000     13.43900000
H      6.88900000      9.32900000     14.84600000
O     16.26800000     -0.06600000     -3.87500000
H     16.96500000      0.56600000     -3.69800000
H     16.15000000     -0.03300000     -4.82400000
O     10.44500000     -5.32600000      6.11600000
H     10.01300000     -4.54500000      5.76900000
H      9.74000000     -5.96500000      6.21800000
O      6.44000000     -3.11100000     -6.21900000
H      6.86000000     -3.89000000     -5.85300000
H      6.10900000     -2.63700000     -5.45600000
O      0.32500000      3.95600000      8.63000000
H     -0.09800000      4.56700000      9.23300000
H      0.66500000      4.50900000      7.92700000
O      4.56800000    -15.03200000      6.86500000
H      4.00200000    -15.46700000      6.22800000
H      5.39700000    -15.50800000      6.81500000
O     13.06900000      4.16600000    -10.82400000
H     13.95700000      3.98600000    -11.13200000
H     13.10500000      5.06600000    -10.50000000
O     -6.91400000     -3.75400000    -11.39400000
H     -6.86100000     -4.34900000    -10.64600000
H     -6.06500000     -3.31100000    -11.40900000
O     -2.29900000     -9.59700000    -12.42200000
H     -1.79600000     -8.81600000    -12.65100000
H     -1.66000000    -10.31000000    -12.44300000
O      6.98500000      8.91000000     -2.62900000
H      7.12700000      8.24400000     -3.30200000
H      7.46700000      9.67500000     -2.94400000
O     -1.87600000      9.23200000    -13.56000000
H     -1.24800000      8.52100000    -13.43100000
H     -1.47500000      9.78800000    -14.22800000
O     -4.20900000    -14.24000000     11.23100000
H     -3.69400000    -14.05100000     12.01500000
H     -3.84800000    -13.66000000     10.56100000
O      3.87000000     14.59500000     -2.97100000
H      3.27200000     15.24600000     -3.33700000
H      3.53600000     13.75600000     -3.29000000
O      6.89800000     -7.42300000    -10.59500000
H      6.57400000     -8.13000000    -11.15400000
H      6.56700000     -6.62300000    -11.00300000
O      2.04500000     -1.04300000      5.21600000
H      2.35400000     -1.65200000      4.54500000
H      1.11600000     -0.91900000      5.01800000
O     -6.38900000     -0.84100000     17.30700000
H     -5.54600000     -0.71200000     16.87100000
H     -6.99600000     -1.05100000     16.59800000
O    -16.55500000     -4.19600000      1.66000000
H    -16.94400000     -5.04700000      1.45400000
H    -16.84100000     -3.62400000      0.94700000
O     -1.99900000     16.70400000      2.11500000
H     -2.49900000     15.97200000      2.47600000
H     -2.02800000     17.37500000      2.79700000
O    -14.53100000      2.85000000     -0.40900000
H    -14.93300000      3.05200000      0.43600000
H    -15.25000000      2.91600000     -1.03800000
O      3.08200000     -1.35400000    -14.87600000
H      3.57700000     -2.16500000    -14.98300000
H      3.74100000     -0.69900000    -14.64600000
O      5.36600000     14.70900000     -7.48000000
H      4.60300000     14.80700000     -6.91000000
H      5.04000000     14.92200000     -8.35500000
O     -5.44600000    -12.83200000    -10.49600000
H     -5.92000000    -13.34300000    -11.15300000
H     -6.07200000    -12.72500000     -9.77900000
O      8.67300000     -6.41700000     11.63700000
H      8.62300000     -6.86700000     10.79400000
H      7.81800000     -6.56800000     12.04000000
O      4.93700000      0.04400000     17.52000000
H      4.39700000     -0.63000000     17.93300000
H      5.20900000     -0.34500000     16.68800000
O    -12.25100000      1.37300000      3.38800000
H    -12.65300000      1.03800000      2.58700000
H    -12.00000000      2.27100000      3.17300000
O      5.57700000     10.24300000      1.97400000
H      5.11000000     10.82200000      1.37100000
H      6.16700000      9.73900000      1.41300000
O     -6.45400000     -1.65700000    -13.63000000
H     -7.38100000     -1.84200000    -13.48200000
H     -6.14200000     -1.31100000    -12.79300000
O     -2.49800000     14.61000000     -7.26200000
H     -3.04500000     13.83700000     -7.12400000
H     -2.04100000     14.73200000     -6.43000000
O     10.70800000    -15.00400000     -2.47100000
H     10.94900000    -15.90500000     -2.25600000
H      9.88500000    -14.85800000     -2.00500000
O    -11.65000000     -6.81800000     -0.54100000
H    -10.79500000     -6.38700000     -0.55800000
H    -11.50400000     -7.61900000     -0.03900000
O     -4.83300000      5.77900000      5.21600000
H     -5.59100000      6.19300000      5.62900000
H     -5.20700000      5.21600000      4.53800000
O      9.25700000    -12.23400000     -7.49200000
H      8.42200000    -12.66600000     -7.30800000
H      9.80900000    -12.92600000     -7.85600000
O      8.95700000      5.88000000     -3.51000000
H      9.25700000      5.64200000     -4.38700000
H      9.33600000      5.21200000     -2.93800000
O    -13.62200000      0.90200000     -2.27700000
H    -14.54600000      0.70400000     -2.42900000
H    -13.59100000      1.23100000     -1.37800000
O     -2.91400000     -4.05800000    -15.06900000
H     -3.85000000     -3.93500000    -15.22800000
H     -2.86700000     -4.42500000    -14.18600000
O     13.09500000      7.27200000      5.60900000
H     13.10600000      8.17600000      5.92300000
H     12.16600000      7.06200000      5.51500000
O      2.05600000     10.16600000      4.77100000
H      1.72800000     11.05200000      4.92800000
H      1.28400000      9.60700000      4.85700000
O     11.02600000     -0.69000000      5.49700000
H     11.79100000     -1.05100000      5.94400000
H     10.40500000     -0.49900000      6.20000000
O    -10.46700000     -2.97500000      8.57000000
H     -9.84200000     -2.81000000      9.27600000
H    -10.45900000     -2.17100000      8.05100000
O     -8.04700000      5.66800000      2.61100000
H     -8.40100000      5.71900000      1.72300000
H     -7.28700000      6.25000000      2.59900000
O     -8.82000000      8.97400000     -7.85000000
H     -8.14200000      9.27800000     -8.45300000
H     -9.54000000      9.59300000     -7.96600000
O      8.60200000     12.10400000     -1.02500000
H      7.71200000     12.39800000     -0.83200000
H      8.53300000     11.67400000     -1.87700000
O    -11.89400000      7.27400000      0.28800000
H    -11.29700000      6.60600000     -0.04700000
H    -12.01700000      7.04500000      1.20900000
O     10.56500000     10.16000000     -8.24500000
H     11.39000000      9.84100000     -7.88000000
H     10.08900000     10.51000000     -7.49200000
O     15.05600000     -4.30900000     -9.02300000
H     14.30400000     -3.89200000     -8.60200000
H     15.28100000     -3.72400000     -9.74600000
O     -7.48200000    -12.61100000     -8.63000000
H     -8.29100000    -13.11100000     -8.73400000
H     -7.77400000    -11.72400000     -8.41900000
O      2.99900000    -13.80600000      9.94000000
H      2.70400000    -13.75100000     10.84800000
H      3.65400000    -13.11300000      9.85800000
O      7.36700000     12.97700000      6.87700000
H      6.94300000     12.35400000      6.28700000
H      7.99700000     12.45000000      7.36900000
O      9.36800000     -0.43400000     -3.06700000
H      9.86200000      0.15900000     -3.63300000
H      9.86200000     -0.45000000     -2.24800000
O     -2.25700000     -8.53900000      7.78300000
H     -3.11400000     -8.56700000      7.35700000
H     -2.39900000     -8.01800000      8.57300000
O    -12.31500000     -7.60500000     -4.24700000
H    -11.71700000     -8.14900000     -3.73500000
H    -12.61100000     -8.17600000     -4.95600000
O      1.51500000     -7.50500000      5.64900000
H      1.89100000     -8.13100000      5.03000000
H      0.96600000     -8.03800000      6.22500000
O     12.66700000      2.74600000     -2.04900000
H     13.10000000      2.63700000     -2.89500000
H     12.92900000      3.61900000     -1.75700000
O     12.91500000     12.50700000      3.58500000
H     13.16500000     11.66000000      3.95400000
H     13.70900000     13.03800000      3.64300000
O     16.54400000     -5.25400000     -1.10400000
H     16.64700000     -4.56900000     -1.76500000
H     15.72600000     -5.03600000     -0.65800000
O     -2.11900000      6.81000000      4.80000000
H     -2.14700000      6.83100000      3.84400000
H     -2.89700000      6.31300000      5.05100000
O     -5.45900000     12.27400000     -3.82100000
H     -6.26300000     12.76400000     -3.65000000
H     -5.76000000     11.43400000     -4.16900000
O     -2.41500000     -5.26200000    -12.49800000
H     -2.71000000     -4.48400000    -12.02700000
H     -1.71800000     -5.62400000    -11.95100000
O      4.48800000    -17.77600000     -0.05200000
H      4.62800000    -16.91200000      0.33800000
H      5.37000000    -18.11500000     -0.20400000
O      3.98900000     11.89000000      0.43200000
H      3.59100000     11.28200000     -0.19100000
H      3.30300000     12.53200000      0.61300000
O     -2.44800000     -8.65900000     -7.13000000
H     -2.68900000     -9.58500000     -7.14400000
H     -3.07500000     -8.25700000     -6.52800000
O     -2.98300000     -9.89400000     -4.00600000
H     -3.06700000    -10.21600000     -4.90400000
H     -2.45900000     -9.09800000     -4.08400000
O     11.41400000     -3.34000000     -8.83100000
H     11.61700000     -2.70400000     -8.14500000
H     11.52000000     -4.19200000     -8.40700000
O      0.59200000      7.65600000     15.80700000
H      0.17700000      7.82700000     14.96100000
H      1.41800000      7.22500000     15.58500000
O      0.22000000     -2.86400000    -11.71800000
H      0.52000000     -2.03400000    -11.34800000
H     -0.42000000     -3.19100000    -11.08500000
O     13.06500000      7.30000000     -9.87500000
H     12.69200000      8.14800000    -10.11700000
H     13.55300000      7.47400000     -9.07000000
O      4.27700000     10.29300000     -2.67100000
H      4.28000000      9.84300000     -3.51600000
H      4.89100000      9.79400000     -2.13200000
O     15.85000000      2.45200000     -6.42200000
H     15.89300000      2.66900000     -7.35300000
H     16.72800000      2.64100000     -6.09200000
O      0.00500000     -5.61300000      8.32400000
H     -0.88700000     -5.37500000      8.57800000
H      0.05100000     -5.40900000      7.39000000
O      0.08300000     -9.46900000    -10.47500000
H      0.08000000    -10.08200000    -11.21000000
H      0.29600000    -10.00900000     -9.71400000
O     -3.96400000     15.20700000      3.81100000
H     -4.36900000     14.62000000      3.17300000
H     -4.64900000     15.84300000      4.02000000
O      9.02900000     -6.93900000      3.19900000
H      9.91400000     -7.20100000      3.45200000
H      9.15400000     -6.14300000      2.68200000
O     -6.11900000    -10.50900000      1.44100000
H     -6.67500000     -9.84000000      1.04200000
H     -6.66900000    -11.29300000      1.46800000
O     -6.85100000     -3.79200000      6.05600000
H     -6.58100000     -4.31700000      6.81000000
H     -6.12400000     -3.18600000      5.91400000
O      1.79000000     -8.72600000      2.74600000
H      1.78500000     -9.68300000      2.72200000
H      2.47900000     -8.47500000      2.13100000
O     -3.97300000     -7.87400000      0.39700000
H     -3.44700000     -8.67100000      0.46900000
H     -3.35500000     -7.16400000      0.57100000
O     -5.70900000     17.48500000     -1.09300000
H     -5.61500000     17.52700000     -2.04500000
H     -6.33800000     16.77900000     -0.94600000
O     -5.15800000      6.30600000    -11.96300000
H     -4.88600000      5.38900000    -11.98400000
H     -4.73400000      6.70000000    -12.72500000
O     13.73900000      2.30900000     -8.79300000
H     13.17300000      2.68000000     -9.47000000
H     14.55500000      2.80300000     -8.86600000
O    -11.08400000     -0.80800000      1.55000000
H    -11.69800000     -0.22900000      1.09900000
H    -10.39100000     -0.22500000      1.86200000
O      7.31000000    -12.98200000      5.50300000
H      7.34600000    -12.86900000      6.45300000
H      6.37700000    -12.95800000      5.29300000
O    -15.69800000      0.16600000     -4.69100000
H    -14.87800000     -0.32700000     -4.67900000
H    -15.42600000      1.08200000     -4.75600000
O      3.83200000    -11.53300000      1.95700000
H      3.21200000    -11.73600000      2.65700000
H      4.36800000    -10.82300000      2.31100000
O      9.55700000     -3.26000000     -3.61100000
H      9.04300000     -2.45700000     -3.69800000
H     10.19700000     -3.06200000     -2.92600000
O     -7.75300000     -3.70500000     13.04100000
H     -7.53400000     -4.61800000     12.85500000
H     -8.30100000     -3.74500000     13.82400000
O     11.14800000     -0.70100000     -9.73700000
H     11.31100000     -1.63900000     -9.63800000
H     11.83500000     -0.39900000    -10.33100000
O     -4.72300000      1.95000000     -1.13500000
H     -5.07900000      2.18200000     -0.27700000
H     -3.99200000      2.55500000     -1.26200000
O    -10.85200000      6.78100000      3.43000000
H    -10.09900000      7.37100000      3.39400000
H    -11.23900000      6.93900000      4.29100000
O      7.30400000     -4.71200000    -14.47100000
H      7.56300000     -4.84900000    -15.38300000
H      7.88900000     -4.02200000    -14.15700000
O     15.68300000      8.62400000     -3.44400000
H     15.91100000      9.54000000     -3.29000000
H     15.45900000      8.28300000     -2.57800000
O      1.60600000    -14.49900000      7.54000000
H      2.22200000    -14.15200000      8.18600000
H      0.95100000    -14.96500000      8.06000000
O    -10.00000000      6.21300000     -7.30000000
H    -10.28100000      6.35600000     -6.39600000
H     -9.79200000      7.08800000     -7.62800000
O      8.43500000     -7.12200000      7.04300000
H      8.82400000     -7.69900000      7.70000000
H      8.24900000     -7.69500000      6.30000000
O    -12.64300000      7.51800000     -3.68300000
H    -13.04300000      7.96800000     -4.42700000
H    -11.90500000      7.03900000     -4.06100000
O    -14.49300000      0.36600000      4.35400000
H    -13.79900000      1.01200000      4.22600000
H    -14.50500000     -0.13700000      3.54000000
O     -6.41500000     -9.91700000    -13.58300000
H     -6.60600000    -10.83800000    -13.76400000
H     -5.90600000     -9.93300000    -12.77300000
O     -1.51400000     -1.20000000    -14.80900000
H     -1.84600000     -2.08200000    -14.64300000
H     -1.83100000     -0.98500000    -15.68600000
O      0.94100000     -2.78100000     -8.02000000
H      1.59600000     -3.31400000     -8.47000000
H      0.73700000     -3.27300000     -7.22400000
O      1.25200000    -10.37300000     11.66400000
H      1.24500000     -9.47000000     11.98000000
H      2.16600000    -10.64700000     11.74100000
O     -7.94000000     -2.31800000      0.39100000
H     -7.22300000     -2.91700000      0.18700000
H     -7.91800000     -2.23400000      1.34500000
O      0.00600000     -5.26300000     11.44000000
H      0.10500000     -5.13800000     10.49600000
H      0.72900000     -4.76700000     11.82500000
O      5.02100000      6.93500000     10.04700000
H      4.40200000      7.46500000      9.54500000
H      4.67900000      6.95100000     10.94100000
O      9.06400000      3.60400000     14.59900000
H      8.66600000      2.75500000     14.79200000
H      9.77100000      3.40400000     13.98700000
O     -5.81300000      1.96700000    -12.28900000
H     -5.88900000      2.48800000    -11.48900000
H     -5.70900000      1.06700000    -11.98000000
O      8.59400000    -11.04300000      4.28100000
H      8.21600000    -11.86700000      4.58700000
H      9.04300000    -11.27300000      3.46800000
O    -11.98900000      0.15700000     13.82500000
H    -11.26000000     -0.44800000     13.95800000
H    -12.70700000     -0.39700000     13.51900000
O     -0.26100000      6.68100000    -12.98500000
H     -0.65500000      5.89300000    -12.60900000
H      0.61400000      6.71900000    -12.59700000
O      1.10900000     -7.68200000     12.53100000
H      0.92600000     -7.31000000     11.66800000
H      0.39400000     -7.36800000     13.08400000
O     -1.83800000     -3.10400000     -4.98000000
H     -2.07400000     -3.73500000     -5.65900000
H     -1.10000000     -3.50800000     -4.52300000
O      6.93200000      3.14600000    -13.57500000
H      7.84100000      2.89600000    -13.40900000
H      6.45800000      2.31500000    -13.61400000
O     -6.35900000      0.04600000      6.34600000
H     -7.23000000     -0.35000000      6.38900000
H     -6.50900000      0.91400000      5.97200000
O      6.96800000      6.93400000     -9.91900000
H      6.68000000      6.02200000     -9.87700000
H      7.75500000      6.96200000     -9.37300000
O     11.76700000     -2.33000000     -2.23300000
H     12.20700000     -1.94600000     -1.47500000
H     12.40800000     -2.93900000     -2.59900000
O      3.35100000      9.09000000    -11.09100000
H      3.91300000      8.75600000    -10.39200000
H      2.53700000      9.33300000    -10.64900000
O     -4.80600000     -6.66500000    -12.33300000
H     -5.46600000     -6.13300000    -11.88700000
H     -4.07200000     -6.06700000    -12.47500000
O     -5.46100000      5.19100000     -1.18600000
H     -5.47200000      6.14700000     -1.23800000
H     -6.37900000      4.93600000     -1.28200000
O      8.79100000     -3.05100000    -13.04000000
H      8.25400000     -2.26900000    -12.90800000
H      8.90000000     -3.41700000    -12.16200000
O    -14.08000000     -3.56900000     -9.74300000
H    -14.77000000     -3.00500000    -10.09300000
H    -13.36500000     -3.49400000    -10.37600000
O      2.16600000      6.45700000    -11.46900000
H      2.41300000      7.38100000    -11.51700000
H      2.44800000      6.17900000    -10.59700000
O     -3.99500000      3.81000000    -12.83700000
H     -4.45000000      2.98400000    -12.67300000
H     -3.26600000      3.80900000    -12.21700000
O      4.75100000     12.02500000      4.46700000
H      4.92900000     11.90700000      3.53400000
H      4.28400000     12.85900000      4.51700000
O     -1.76200000      4.66400000    -11.49100000
H     -1.81100000      5.40000000    -10.88200000
H     -1.12200000      4.07000000    -11.09700000
O     -6.42800000     -8.74700000     11.67100000
H     -5.93500000     -9.15300000     12.38500000
H     -6.60000000     -9.46400000     11.06100000
O      6.12900000      5.73700000     -3.64700000
H      7.08500000      5.69100000     -3.63200000
H      5.86300000      5.47700000     -2.76500000
O      4.99800000      0.48100000    -13.66800000
H      4.30600000      0.55500000    -13.01100000
H      4.95100000      1.30200000    -14.15800000
O     16.30300000      4.40400000     -2.98500000
H     15.85100000      3.60300000     -2.72100000
H     17.14100000      4.36900000     -2.52400000
O    -14.67100000      7.46800000     -7.29300000
H    -14.15200000      8.09800000     -6.79300000
H    -14.59400000      7.76100000     -8.20100000
O      3.05600000      8.12100000    -15.93100000
H      3.52900000      7.99300000    -16.75300000
H      2.77700000      7.24200000    -15.67600000
O     -4.93400000     -3.98300000     12.96200000
H     -5.86800000     -3.87600000     13.14600000
H     -4.77300000     -3.42100000     12.20500000
O      0.27500000    -12.05700000     -3.15700000
H     -0.32200000    -12.02700000     -2.40900000
H      0.75500000    -12.87800000     -3.04600000
O     14.37200000     -7.97400000     -0.90700000
H     15.07000000     -7.70100000     -1.50300000
H     14.81900000     -8.49000000     -0.23600000
O     10.36200000      0.47200000      1.83900000
H     10.16700000      1.01900000      1.07700000
H     11.21300000      0.78400000      2.14600000
O     -4.46700000    -12.59700000      8.45100000
H     -4.39000000    -12.07800000      7.65000000
H     -4.17000000    -12.01000000      9.14600000
O     -1.04900000     12.07700000     13.39600000
H     -1.05500000     11.60800000     12.56100000
H     -0.16200000     12.43000000     13.46500000
O     -8.56400000     -1.56200000      6.92300000
H     -9.22800000     -1.37200000      6.26000000
H     -8.38200000     -2.49600000      6.81900000
O     -1.01800000      3.35200000     -7.95700000
H     -0.35300000      3.19200000     -8.62700000
H     -1.56100000      4.05200000     -8.32100000
O    -10.32300000      3.45500000     -7.14600000
H    -10.11400000      4.38900000     -7.12800000
H     -9.68300000      3.07800000     -7.75000000
O     -7.29700000     12.15200000     -1.04200000
H     -8.03100000     11.61700000     -1.34400000
H     -7.70000000     12.82200000     -0.48900000
O     15.37200000      1.60900000      2.01600000
H     15.04100000      0.74200000      2.24800000
H     15.87200000      1.88800000      2.78400000
O     -5.69000000      7.79000000     -9.92100000
H     -6.18100000      8.46100000    -10.39600000
H     -5.50300000      7.12000000    -10.57900000
O     -9.02700000     -2.32600000    -13.19900000
H     -9.98000000     -2.31800000    -13.11400000
H     -8.71900000     -2.76700000    -12.40700000
O      5.74400000     -8.18500000     -5.84900000
H      6.20500000     -7.58600000     -6.43600000
H      4.85000000     -8.21300000     -6.18900000
O     -2.30200000      3.40000000      8.86800000
H     -1.44300000      3.00500000      9.02200000
H     -2.30800000      3.60000000      7.93200000
O     -2.80300000     -5.25200000      8.78000000
H     -3.69500000     -5.34900000      8.44700000
H     -2.82000000     -4.43400000      9.27500000
O      3.54100000      5.73800000    -14.41100000
H      4.38400000      6.15200000    -14.22900000
H      3.14300000      5.61500000    -13.54900000
O     -9.63700000     -4.27900000     -3.72100000
H    -10.15800000     -4.95400000     -4.15600000
H    -10.19700000     -3.50200000     -3.73000000
O      3.79100000     14.59700000      4.62700000
H      4.38200000     15.00200000      5.26200000
H      2.92700000     14.94600000      4.84700000
O      4.74900000     -1.43700000      2.58500000
H      4.06800000     -2.10900000      2.58800000
H      5.56800000     -1.92500000      2.66600000
O    -12.43800000     -3.24800000      1.46000000
H    -11.75100000     -2.58500000      1.39300000
H    -12.30100000     -3.65000000      2.31800000
O      1.12200000    -11.32500000     -8.33900000
H      1.03800000    -11.54300000     -7.41100000
H      2.04900000    -11.45900000     -8.53400000
O    -13.92100000      3.13200000      5.63900000
H    -14.61900000      3.32300000      6.26500000
H    -14.19400000      3.57300000      4.83400000
O     11.14700000      8.10800000     -1.89600000
H     10.52200000      8.57500000     -1.34200000
H     11.39700000      8.74500000     -2.56500000
O     -7.20800000      5.82600000    -15.34200000
H     -7.64300000      6.58000000    -15.74100000
H     -6.29600000      5.89900000    -15.62600000
O     -2.62000000    -17.79100000      1.44400000
H     -3.27400000    -18.05300000      2.09300000
H     -2.60100000    -16.83500000      1.49600000
O     -2.45700000     11.24700000     -8.08800000
H     -1.53200000     11.48600000     -8.02900000
H     -2.47000000     10.48100000     -8.66300000
O     -4.18300000     -1.10200000     -8.03200000
H     -4.03400000     -1.45400000     -7.15400000
H     -3.42100000     -0.54800000     -8.20100000
O      2.58200000      9.73600000     -8.08100000
H      2.55100000     10.66300000     -7.84300000
H      3.38900000      9.64600000     -8.58900000
O     -4.03900000     10.44100000     14.07800000
H     -3.43200000     10.50100000     14.81600000
H     -3.90800000      9.55800000     13.73200000
O      0.47700000     10.39400000     11.26100000
H      1.09600000     10.98400000     11.69100000
H      0.85400000     10.24100000     10.39500000
O      3.73200000      2.40100000     -1.67300000
H      4.26700000      2.19900000     -2.44000000
H      4.18100000      1.96700000     -0.94700000
O      4.47300000     10.26700000      6.42500000
H      3.53200000     10.18000000      6.58200000
H      4.53700000     10.86800000      5.68200000
O      4.13700000      2.67700000    -15.22400000
H      4.10100000      3.55400000    -14.84200000
H      3.25500000      2.32600000    -15.10300000
O      2.92100000    -16.56300000      2.05200000
H      2.85100000    -15.61100000      2.11500000
H      2.01500000    -16.86700000      1.99900000
O     -8.49900000    -11.89800000     11.06300000
H     -8.53600000    -12.85300000     11.11400000
H     -7.77400000    -11.71900000     10.46400000
O    -12.37600000    -10.65800000      4.59900000
H    -12.00600000    -11.53600000      4.50300000
H    -12.16600000    -10.40700000      5.49800000
O     -4.65200000     -9.20600000    -11.21300000
H     -3.75000000     -9.43700000    -11.43600000
H     -4.72300000     -8.27700000    -11.43400000
O      2.81600000     -3.47100000      3.82000000
H      3.18300000     -4.12800000      4.41100000
H      2.24300000     -3.96700000      3.23500000
O      5.63700000     -6.60300000     -8.25500000
H      5.12200000     -7.37000000     -8.00300000
H      6.11800000     -6.88200000     -9.03300000
O     -3.75500000    -10.80100000     13.51500000
H     -4.64600000    -10.87900000     13.85600000
H     -3.33100000    -10.16800000     14.09400000
O     -2.72800000     11.40500000     -2.97000000
H     -3.59400000     11.79900000     -3.07800000
H     -2.26500000     11.62000000     -3.78000000
O     -4.32700000     -7.23500000     -3.35700000
H     -4.47600000     -6.80100000     -4.19700000
H     -3.40300000     -7.07500000     -3.16400000
O      1.55500000      6.55500000      0.84500000
H      1.39400000      6.51500000      1.78800000
H      1.99800000      7.39400000      0.71400000
O    -16.06600000      4.12700000     -2.32700000
H    -15.40900000      4.28800000     -3.00400000
H    -16.12300000      4.95400000     -1.84700000
O    -11.30400000     -5.44200000     -5.65800000
H    -11.88300000     -6.07000000     -5.22600000
H    -11.89600000     -4.79400000     -6.04000000
O      4.45400000     13.34700000    -11.45300000
H      5.16300000     13.84600000    -11.85900000
H      4.83700000     12.48700000    -11.27900000
O     12.19500000     -8.59800000      3.49100000
H     12.64000000     -8.34200000      4.29800000
H     12.90300000     -8.80800000      2.88200000
O    -10.68400000     10.57700000     -5.83200000
H     -9.82700000     10.97900000     -5.97400000
H    -10.98400000     10.94100000     -4.99900000
O    -11.08700000      1.51900000    -14.72400000
H    -10.40200000      2.13700000    -14.46700000
H    -10.61400000      0.71700000    -14.94700000
O    -10.55900000      9.93400000      0.51200000
H    -10.99800000      9.09600000      0.36400000
H    -10.14600000     10.13900000     -0.32600000
O     -5.63700000      9.52000000     -3.99300000
H     -5.57900000      9.25200000     -3.07500000
H     -4.91700000      9.05800000     -4.42300000
O      6.40000000     -5.07400000      6.49900000
H      7.00400000     -5.69300000      6.90900000
H      6.73800000     -4.21200000      6.74400000
O    -14.22500000      8.18700000     -1.17100000
H    -13.86500000      8.01400000     -2.04100000
H    -13.48500000      8.06400000     -0.57700000
O      6.95100000     -0.93600000    -12.76100000
H      6.14300000     -0.50600000    -13.04200000
H      7.40200000     -0.27800000    -12.23200000
O     -6.88000000     15.82700000     -3.49000000
H     -6.05500000     15.78700000     -3.97400000
H     -7.46300000     16.33800000     -4.05200000
O      4.78400000     -0.15600000      0.12300000
H      4.52200000     -0.76700000     -0.56500000
H      4.88400000     -0.70100000      0.90300000
O     -1.45200000      6.46700000    -16.44100000
H     -0.72800000      7.05300000    -16.22100000
H     -1.03300000      5.62300000    -16.61100000
O     -0.69600000     -9.84100000      0.31200000
H     -0.45400000     -9.81400000      1.23800000
H     -0.74400000    -10.77400000      0.10500000
O      5.76200000      8.14800000     -0.14900000
H      6.18600000      8.21500000     -1.00500000
H      4.90600000      8.55800000     -0.27300000
O      7.34200000     -1.79200000     -1.79700000
H      6.75100000     -1.92200000     -2.53900000
H      7.86000000     -1.02300000     -2.03600000
O    -10.15400000     -5.62700000    -10.70900000
H     -9.80700000     -5.94900000     -9.87700000
H    -10.92300000     -6.17200000    -10.87400000
O      0.17300000      5.54600000      5.70800000
H     -0.66200000      5.99900000      5.59300000
H      0.41700000      5.26700000      4.82600000
O    -11.86500000     11.34100000     -8.44400000
H    -11.37600000     11.15500000     -7.64200000
H    -12.78400000     11.25300000     -8.19000000
O      5.52500000     -9.09500000    -12.36100000
H      5.08000000     -9.91800000    -12.15800000
H      5.92100000     -9.24300000    -13.21900000
O    -11.44800000     -9.73800000     -8.22500000
H    -11.53500000    -10.62100000     -7.86700000
H    -12.07100000     -9.21300000     -7.72300000
O     -5.53700000     14.38200000     -0.87600000
H     -4.80600000     14.70100000     -1.40400000
H     -5.82200000     13.58300000     -1.31900000
O      4.01400000     -1.83900000     10.94100000
H      3.08700000     -1.64600000     10.79800000
H      4.30500000     -2.23500000     10.12000000
O     -0.13800000      5.27000000     -3.34600000
H      0.80400000      5.10800000     -3.40600000
H     -0.51800000      4.72700000     -4.03700000
O     17.03700000      1.96100000      4.57000000
H     17.27800000      1.94100000      5.49600000
H     17.85500000      1.78200000      4.10600000
O     -1.83900000     16.65900000     -0.75100000
H     -2.02600000     17.51400000     -1.13900000
H     -1.85100000     16.81700000      0.19300000
O      0.66500000     16.97600000      1.45000000
H      0.65700000     16.26000000      0.81400000
H     -0.22600000     16.99800000      1.79700000
O      9.44600000     -2.08100000      2.19000000
H     10.02400000     -1.39100000      1.86500000
H      8.84200000     -2.24900000      1.46700000
O      4.26100000      8.58000000      3.83800000
H      4.74300000      9.31100000      3.45100000
H      3.53700000      8.99300000      4.30900000
O      4.64500000      8.59800000     -4.73400000
H      4.79400000      8.54400000     -5.67800000
H      5.14100000      7.86300000     -4.37200000
O     11.88900000    -11.56900000     -6.13100000
H     12.24400000    -12.37100000     -6.51400000
H     11.08800000    -11.84900000     -5.68800000
O      1.14600000    -14.57700000     -2.75200000
H      1.92800000    -15.11800000     -2.64700000
H      0.48400000    -15.17700000     -3.09400000
O      4.72600000    -12.99200000      5.15400000
H      4.61500000    -13.70500000      5.78300000
H      4.27800000    -12.24800000      5.55500000
O     -4.40300000     -6.55100000     -6.02200000
H     -5.08000000     -6.76200000     -6.66500000
H     -4.09900000     -5.67900000     -6.27200000
O     -8.81700000     -0.12000000      9.14200000
H     -8.76200000     -0.90000000      8.59100000
H     -8.79200000      0.61100000      8.52500000
O     10.24200000      3.83900000     -2.15500000
H      9.60600000      3.31000000     -1.67300000
H     11.09200000      3.47400000     -1.90900000
O      7.55800000     -1.94400000     -8.37600000
H      7.04600000     -2.22400000     -9.13500000
H      7.17100000     -2.41700000     -7.63900000
O     -8.21700000     11.65900000     -6.41800000
H     -8.30900000     11.16200000     -7.23100000
H     -7.83200000     12.49200000     -6.68900000
O      9.79600000      9.37600000      4.58500000
H      9.50300000      8.65800000      4.02400000
H      8.98800000      9.74300000      4.94500000
O      9.17300000     -0.24300000    -15.04300000
H      8.46800000     -0.52500000    -15.62700000
H      9.53300000     -1.05800000    -14.69300000
O      1.70900000      4.72200000      3.54800000
H      2.37800000      4.57600000      2.87900000
H      2.17700000      4.62800000      4.37800000
O    -11.91000000     -3.55200000    -11.55800000
H    -11.46400000     -2.73600000    -11.33000000
H    -11.22800000     -4.22200000    -11.50100000
O     -2.78800000     15.01900000      7.56600000
H     -3.44300000     14.32800000      7.46400000
H     -2.68200000     15.11100000      8.51300000
O     -3.72700000     -3.00400000    -11.22000000
H     -3.55500000     -2.06200000    -11.22800000
H     -3.95200000     -3.19900000    -10.31000000
O     -6.22900000     -6.67700000     -8.29800000
H     -7.16900000     -6.51700000     -8.21300000
H     -6.15900000     -7.33200000     -8.99200000
O      0.84700000     14.08300000     -5.76800000
H      1.51400000     14.57600000     -6.24500000
H      0.20700000     14.74300000     -5.50100000
O     -2.53200000      1.11100000     17.90600000
H     -3.04600000      1.03500000     17.10200000
H     -3.15300000      1.43500000     18.55800000
O     -4.19600000      3.25500000     -7.35700000
H     -4.99900000      2.87800000     -6.99600000
H     -3.49700000      2.69700000     -7.01700000
O     -5.66200000     -6.05900000      7.60600000
H     -5.50800000     -6.93900000      7.94900000
H     -6.02000000     -6.20300000      6.73000000
O     -2.33700000     -4.00800000     -7.67300000
H     -3.12900000     -4.06000000     -8.20900000
H     -1.62000000     -3.97900000     -8.30700000
O      5.82000000     -9.40600000     13.99300000
H      5.04000000     -9.65900000     14.48700000
H      6.44500000     -9.12300000     14.66000000
O     -7.09800000      2.27500000      4.99900000
H     -7.92300000      2.47800000      4.55900000
H     -6.42600000      2.66200000      4.43900000
O      3.18400000    -13.68300000    -10.93200000
H      3.70200000    -14.44900000    -11.17900000
H      2.33800000    -13.81800000    -11.35900000
O     -5.20100000      2.64500000      9.31700000
H     -5.88300000      3.17900000      8.91100000
H     -4.38100000      3.00200000      8.97500000
O     -7.46800000      7.31100000     -2.17500000
H     -6.82300000      7.65500000     -1.55700000
H     -7.34500000      7.83500000     -2.96600000
O      1.50600000     11.23500000      8.65800000
H      1.15800000     11.99400000      8.19000000
H      2.39300000     11.49300000      8.90800000
O      4.40500000     -3.85800000    -14.35200000
H      3.83900000     -4.31200000    -13.72800000
H      5.29400000     -4.04600000    -14.05100000
O     10.06300000     -9.51700000      6.11100000
H     10.95400000     -9.73500000      5.83800000
H      9.50400000    -10.07900000      5.57400000
O      4.78000000      4.52900000     15.00700000
H      4.86800000      3.57800000     14.94000000
H      5.58200000      4.87200000     14.61200000
O     -2.61400000      2.88300000      3.90200000
H     -2.03400000      3.17100000      3.19800000
H     -3.49200000      2.92600000      3.52200000
O      7.26700000     10.03600000      5.53100000
H      7.67200000     10.18200000      6.38600000
H      6.34700000     10.26800000      5.65900000
O     13.57900000     -7.98100000     -5.04000000
H     12.87100000     -8.52900000     -4.70200000
H     14.14500000     -8.58800000     -5.51700000
O      5.62700000     10.46000000      8.82000000
H      5.37900000     11.38200000      8.89400000
H      5.13900000     10.14100000      8.06100000
O    -11.67500000      4.03500000      2.59300000
H    -11.48200000      4.96500000      2.70600000
H    -12.10300000      3.98100000      1.73900000
O      9.37100000     -4.38700000    -10.88100000
H      9.97700000     -4.29900000    -10.14500000
H      8.50200000     -4.31600000    -10.48600000
O     -1.12500000      7.62700000     -4.81000000
H     -0.21400000      7.91700000     -4.85400000
H     -1.09200000      6.80700000     -4.31800000
O      3.78600000      6.09500000     -1.46300000
H      4.73200000      6.23600000     -1.44700000
H      3.58400000      5.72800000     -0.60200000
O     -0.75600000      3.95000000      2.28400000
H      0.06300000      4.09400000      2.75800000
H     -0.49100000      3.86200000      1.36900000
O      7.18900000     -2.32700000      6.65000000
H      6.31500000     -1.97600000      6.48000000
H      7.63800000     -2.27300000      5.80700000
O      9.16500000      2.03500000      9.46700000
H      8.96400000      1.72000000      8.58600000
H      8.41600000      2.58400000      9.70200000
O     -1.03900000     11.28000000    -11.49500000
H     -1.54300000     10.96700000    -12.24600000
H     -0.51800000     10.52400000    -11.22300000
O     16.32800000      6.42300000     -4.86200000
H     16.33300000      5.67400000     -4.26600000
H     15.91800000      7.12600000     -4.36000000
O     -9.88400000      0.56100000     -8.20200000
H    -10.66400000      0.00600000     -8.19100000
H    -10.21400000      1.43200000     -8.42200000
O      1.76900000     12.36400000     13.56800000
H      2.21100000     12.42400000     12.72100000
H      2.34800000     12.82500000     14.17400000
O     -3.22800000    -11.24600000     -6.49700000
H     -2.63700000    -11.84200000     -6.95700000
H     -4.00900000    -11.77000000     -6.32000000
O      5.52700000     -5.49700000    -11.75600000
H      4.82600000     -5.98600000    -12.18700000
H      6.07800000     -5.18500000    -12.47500000
O     -1.41400000     13.60900000      3.99700000
H     -2.32500000     13.89100000      3.91700000
H     -1.05900000     14.14500000      4.70700000
O      8.16200000     15.47800000      5.21700000
H      8.64000000     15.17700000      4.44400000
H      7.72300000     14.69400000      5.54800000
O      9.37200000      7.78200000     -9.12100000
H      9.92100000      8.41000000     -8.65300000
H      9.91900000      7.48000000     -9.84700000
O     -5.12600000      6.09100000     11.22600000
H     -5.27900000      5.17200000     11.44700000
H     -5.66500000      6.24400000     10.45000000
O     -3.03000000     -3.03400000     10.05300000
H     -2.31600000     -2.46900000     10.35000000
H     -3.68000000     -2.43000000      9.69600000
O     -4.43900000    -16.23300000      5.55300000
H     -4.35900000    -15.78200000      6.39400000
H     -5.36300000    -16.14000000      5.32000000
O    -16.97400000     -1.79200000     -6.30300000
H    -16.69300000     -1.00200000     -5.84000000
H    -16.67900000     -2.51300000     -5.74600000
O     -2.01800000     -6.83200000     -9.72200000
H     -2.38200000     -7.20700000     -8.92100000
H     -1.71000000     -7.58700000    -10.22300000
O     -6.90000000    -15.61400000      4.30500000
H     -7.11100000    -15.95700000      3.43700000
H     -7.66200000    -15.83300000      4.84100000
O      3.64700000      1.25900000      5.40200000
H      3.18200000      2.07800000      5.57200000
H      2.96100000      0.59100000      5.40300000
O      3.35200000     -4.94400000      6.14800000
H      4.24700000     -5.01000000      6.48300000
H      2.98100000     -5.81600000      6.28400000
O    -17.50300000      1.59700000      0.72400000
H    -18.13900000      0.91400000      0.93500000
H    -17.63300000      1.76500000     -0.21000000
O      5.98300000     -4.93200000      3.55500000
H      5.65100000     -4.69000000      4.42000000
H      6.83400000     -5.33300000      3.72800000
O     -3.17500000     -7.50300000      3.41300000
H     -3.50300000     -6.68000000      3.77500000
H     -2.22700000     -7.46200000      3.54300000
O     14.02400000     -5.37400000     -5.59000000
H     13.34200000     -5.05700000     -6.18200000
H     13.83500000     -6.30700000     -5.48400000
O     12.50900000    -10.37100000      0.10600000
H     13.05900000    -11.00300000      0.57000000
H     11.63400000    -10.76000000      0.11900000
O     -3.43900000      3.70800000      6.37600000
H     -3.16600000      3.38400000      5.51700000
H     -3.99600000      4.46200000      6.18000000
O     -5.58000000      5.66600000     -6.49100000
H     -5.85300000      5.83900000     -5.59000000
H     -5.12400000      4.82500000     -6.44600000
O    -11.33100000     -9.79700000      6.89700000
H    -11.51200000    -10.70600000      7.13400000
H    -11.67700000     -9.28500000      7.62800000
O     14.25900000     -4.35100000     -0.13000000
H     13.72400000     -4.77500000      0.54100000
H     13.80400000     -4.53600000     -0.95200000
O     12.07600000     -7.65700000     -9.50800000
H     11.12500000     -7.76600000     -9.51100000
H     12.41100000     -8.48400000     -9.16100000
O      1.17200000     -0.67000000     -9.92600000
H      1.78900000     -0.22200000     -9.34600000
H      0.91400000     -1.45300000     -9.44100000
O      5.98500000     16.40800000     -4.56700000
H      5.11100000     16.64100000     -4.25500000
H      6.06200000     15.47100000     -4.38600000
O      6.18600000      0.86900000      7.01300000
H      6.36300000      1.80200000      7.13900000
H      5.35300000      0.84500000      6.54300000
O     -4.16000000     13.16000000    -11.28500000
H     -3.24600000     13.10000000    -11.00700000
H     -4.36900000     12.28400000    -11.61000000
O     -7.35800000     -5.79100000      9.84800000
H     -7.94800000     -5.70200000      9.09900000
H     -6.48300000     -5.83000000      9.46000000
O      7.36200000      3.50800000      7.35300000
H      8.20900000      3.90300000      7.55900000
H      6.83000000      3.65900000      8.13500000
O     -2.88100000     11.54600000      7.30900000
H     -2.86000000     10.59000000      7.25900000
H     -2.47500000     11.83800000      6.49300000
O     10.96000000      0.63400000     -0.95000000
H     11.54700000      1.13800000     -1.51500000
H     11.52100000     -0.03500000     -0.55900000
O      7.64800000     -9.75300000     11.27500000
H      6.71100000     -9.59500000     11.38500000
H      7.90100000     -9.19200000     10.54100000
O      6.18900000    -11.36400000     -0.12300000
H      6.74300000    -12.13600000     -0.24000000
H      5.41400000    -11.54300000     -0.65600000
O     13.64900000     -1.75800000      9.52900000
H     13.01100000     -1.23600000     10.01500000
H     13.76000000     -2.55100000     10.05500000
O     -0.98400000     -1.80500000     11.39200000
H     -0.33200000     -2.13000000     12.01200000
H     -0.48600000     -1.61200000     10.59800000
O     -0.75700000     -8.19600000      3.93100000
H      0.16000000     -8.33800000      3.69700000
H     -1.19700000     -9.00900000      3.68300000
O      9.50700000      5.00900000      8.16900000
H     10.43100000      5.21700000      8.03500000
H      9.04600000      5.82300000      7.96500000
O      3.56600000     -8.28900000     -7.30400000
H      3.31300000     -9.21200000     -7.28400000
H      3.04500000     -7.88300000     -6.61100000
O    -17.26500000     -2.09800000     -0.05500000
H    -17.32500000     -1.32400000     -0.61600000
H    -17.05700000     -2.81400000     -0.65600000
O     -8.50600000     15.84300000     -1.32800000
H     -9.37400000     15.47800000     -1.49600000
H     -7.98600000     15.58400000     -2.08900000
O      2.31900000      5.95800000     14.75200000
H      1.70600000      5.57600000     14.12400000
H      3.16600000      5.57800000     14.52100000
O     -9.74700000     -1.61300000     -1.30900000
H     -9.11300000     -1.82200000     -0.62300000
H    -10.43800000     -2.26700000     -1.20400000
O      8.94600000      3.78400000      1.10800000
H      8.55800000      3.76200000      1.98200000
H      8.47800000      3.10600000      0.62100000
O      3.16000000      5.42400000     -9.03800000
H      4.06500000      5.65500000     -8.82900000
H      3.20700000      4.51600000     -9.33700000
O      0.51100000      3.46700000    -10.45600000
H      0.09900000      2.67500000    -10.80000000
H      1.38600000      3.18600000    -10.19000000
O     -1.40900000     -6.90000000     -3.29200000
H     -0.87700000     -6.72300000     -4.06800000
H     -0.87200000     -7.49000000     -2.76300000
O     15.22500000     -0.10300000      5.36500000
H     14.74600000     -0.52700000      6.07700000
H     15.53100000      0.72200000      5.74100000
O      9.20900000     -2.86500000      4.62700000
H      9.30500000     -2.02800000      5.08100000
H      9.35700000     -2.65500000      3.70400000
O      6.43300000      4.34200000     -9.29000000
H      6.81100000      3.98300000    -10.09400000
H      6.72200000      3.74400000     -8.60200000
O     -2.17400000      0.87300000     -8.32000000
H     -1.64000000      0.39400000     -7.68600000
H     -1.86700000      1.77800000     -8.25500000
O     -7.61500000      6.36600000     15.42600000
H     -7.22900000      5.50900000     15.60800000
H     -7.93600000      6.29800000     14.52600000
O    -14.79500000     -1.54200000      1.95300000
H    -15.53800000     -2.05400000      1.63500000
H    -14.04800000     -2.13800000      1.88700000
O     -8.91600000      3.21300000     -4.04500000
H     -8.50800000      2.93600000     -3.22500000
H     -9.17300000      2.39500000     -4.47200000
O      2.52700000     -5.53000000      9.39200000
H      1.62400000     -5.52600000      9.07400000
H      2.89500000     -6.34800000      9.05800000
O     -8.53400000    -10.00900000     -8.50400000
H     -9.39600000     -9.61600000     -8.36600000
H     -8.25200000     -9.67600000     -9.35600000
O      3.18200000      2.55200000    -10.00900000
H      2.99300000      2.08100000     -9.19700000
H      3.82500000      2.00400000    -10.46000000
O     -6.57800000     -6.14400000    -15.98500000
H     -6.35800000     -5.39700000    -15.42800000
H     -5.74200000     -6.58200000    -16.14100000
O     12.55800000      5.69500000     -1.13000000
H     12.26000000      6.49800000     -1.55600000
H     12.09200000      5.68000000     -0.29400000
O      8.50400000     -9.63900000    -13.38100000
H      8.57000000     -9.73600000    -12.43100000
H      8.90100000    -10.43700000    -13.73000000
O      3.28200000     12.36300000     -8.22800000
H      4.19500000     12.08400000     -8.29200000
H      3.26300000     13.22100000     -8.65100000
O     -8.88400000     -5.31500000      2.93500000
H     -9.26500000     -4.46800000      2.70400000
H     -8.38500000     -5.57300000      2.16000000
O     -0.69500000      4.81100000     -0.64200000
H      0.03800000      5.22000000     -0.18200000
H     -0.49800000      4.94100000     -1.57000000
O      1.70400000      7.63900000     11.25200000
H      1.67200000      6.68800000     11.35500000
H      1.68800000      7.97800000     12.14700000
O    -11.18200000     -6.79600000      5.80100000
H    -10.35500000     -7.10000000      5.42900000
H    -11.54800000     -6.21800000      5.13200000
O    -11.89500000     -7.87200000    -10.41000000
H    -11.79400000     -8.02300000     -9.47100000
H    -11.96400000     -8.74900000    -10.78700000
O     -5.20100000      1.81900000     11.83800000
H     -4.66600000      1.02500000     11.83300000
H     -5.21500000      2.10300000     10.92400000
O     -4.39500000     16.35200000     -4.60300000
H     -3.73100000     16.41800000     -5.29000000
H     -4.41000000     17.22000000     -4.20000000
O     12.49100000     11.33000000     -0.09400000
H     11.97900000     12.13700000     -0.03600000
H     11.87300000     10.63800000      0.14200000
O     -7.85600000      5.48700000    -12.56400000
H     -7.62400000      5.70900000    -13.46500000
H     -7.20900000      5.94700000    -12.02900000
O     12.30600000      3.00900000    -13.28300000
H     12.72900000      3.43400000    -12.53700000
H     11.44600000      3.42500000    -13.33900000
O     12.48100000    -10.08900000     -8.44900000
H     12.67300000    -10.78100000     -9.08300000
H     12.01400000    -10.53500000     -7.74200000
O     11.83000000      6.92900000     -5.19300000
H     11.96700000      5.99900000     -5.00900000
H     12.60800000      7.36000000     -4.83900000
O      9.50600000      7.46600000      1.61000000
H     10.23000000      7.11900000      1.08800000
H      9.28400000      6.75600000      2.21300000
O      3.47600000     10.02100000    -13.50400000
H      3.10000000      9.27300000    -13.96700000
H      3.52500000      9.73700000    -12.59100000
O     11.41500000      2.78700000      8.21900000
H     10.71100000      2.33300000      8.68200000
H     11.15200000      3.70700000      8.22500000
O    -11.74300000      1.15100000     -4.41500000
H    -11.87400000      1.97000000     -4.89200000
H    -12.38200000      1.18500000     -3.70200000
O      3.56500000     -0.28700000     -3.09400000
H      3.21100000      0.51200000     -3.48400000
H      2.84800000     -0.63400000     -2.56400000
O     13.24800000     -4.42900000     -2.92800000
H     13.77300000     -4.44600000     -3.72800000
H     12.48700000     -4.97400000     -3.12900000
O    -13.48500000      5.69800000      9.32500000
H    -13.00100000      6.49700000      9.11600000
H    -13.17000000      5.44800000     10.19300000
O     16.47700000     -2.37800000     -2.58700000
H     16.55600000     -3.06300000     -3.25100000
H     16.21700000     -1.59800000     -3.07600000
O      9.55700000     -5.02300000      1.30600000
H      9.64900000     -4.14400000      1.67400000
H     10.44900000     -5.37000000      1.29100000
O     -5.29000000      2.93600000     14.33400000
H     -5.26700000      2.71300000     13.40400000
H     -4.43100000      3.32200000     14.50900000
O      6.28900000      6.06300000     -7.01900000
H      7.19100000      5.78600000     -6.86100000
H      5.94800000      5.42500000     -7.64600000
O     10.42400000      6.14700000      5.48800000
H      9.61300000      6.49400000      5.11700000
H     10.42800000      5.22400000      5.23500000
O     -9.34600000     -4.98000000     -0.76100000
H     -9.55900000     -4.70300000     -1.65200000
H     -8.42800000     -4.73400000     -0.64700000
O     -9.65900000      3.52500000      9.65200000
H     -9.34600000      3.63600000     10.55000000
H     -8.99100000      2.98400000      9.23100000
O     -1.35100000    -13.87400000      3.14900000
H     -1.58900000    -14.58900000      3.74000000
H     -1.76400000    -13.10000000      3.53100000
O     12.06200000      1.31500000      3.91100000
H     11.53200000      0.76000000      4.48300000
H     12.88100000      1.44100000      4.39200000
O     -1.17500000     -6.65200000     14.10400000
H     -1.17100000     -5.93700000     14.74000000
H     -1.89400000     -6.43900000     13.50900000
O     -4.12900000    -17.73000000     -1.52300000
H     -4.20900000    -18.36100000     -0.80700000
H     -3.29000000    -17.29700000     -1.36800000
O      4.08900000      0.74400000     11.96500000
H      4.15300000     -0.21000000     11.92700000
H      4.39100000      1.03900000     11.10500000
O    -12.03400000      3.65600000     -0.27000000
H    -11.85400000      4.20100000     -1.03500000
H    -12.91700000      3.31700000     -0.41800000
O      0.51500000     -7.57500000     -8.07200000
H      0.89700000     -7.92400000     -8.87800000
H     -0.23400000     -8.14400000     -7.89600000
O      4.61800000     12.67900000     12.00900000
H      5.31300000     12.88000000     12.63500000
H      3.97700000     13.38000000     12.12900000
O     -4.31300000     -1.94200000     -5.36100000
H     -3.43800000     -2.10600000     -5.00800000
H     -4.90300000     -2.40100000     -4.76300000
O     16.04400000      7.41200000      5.44900000
H     16.52000000      6.58500000      5.37400000
H     15.14100000      7.19000000      5.22100000
O      1.44000000      1.96500000     -5.72900000
H      1.30600000      1.14000000     -5.26200000
H      0.69800000      2.51000000     -5.46900000
O      6.10400000     11.11700000    -11.07100000
H      5.69400000     10.30600000    -10.77000000
H      6.98400000     11.09500000    -10.69500000
O      7.84400000      7.00100000      4.51500000
H      7.22800000      7.39500000      5.13300000
H      7.35000000      6.92800000      3.69900000
O      0.60000000     -4.48400000     -3.79500000
H      1.41500000     -4.27100000     -4.25100000
H      0.78200000     -4.28600000     -2.87600000
O     11.77000000      0.78200000     -7.49600000
H     11.39300000      0.33900000     -8.25600000
H     12.54700000      1.22500000     -7.83800000
O      5.91200000     11.43900000     -7.40800000
H      6.15200000     10.52200000     -7.27400000
H      6.68100000     11.82900000     -7.82300000
O      3.52700000      4.78900000      8.88800000
H      3.20300000      5.42900000      8.25400000
H      4.28200000      5.21500000      9.29400000
O      8.38300000      7.84300000    -12.37600000
H      7.78900000      7.85000000    -11.62500000
H      9.25800000      7.80600000    -11.99000000
O      1.51800000     -6.94500000     15.66400000
H      1.03700000     -6.51900000     16.37400000
H      0.84500000     -7.39700000     15.15500000
O    -16.62800000     -7.29000000     -1.47200000
H    -16.98200000     -8.11500000     -1.80400000
H    -15.68400000     -7.35700000     -1.62100000
O      1.00500000    -11.04000000    -14.27000000
H      1.53100000    -10.24600000    -14.17600000
H      1.64300000    -11.73200000    -14.44200000
O     -6.04900000      9.31100000      8.06400000
H     -6.08300000     10.26100000      7.95000000
H     -6.34600000      9.16700000      8.96300000
O     -0.69400000    -11.56800000      9.97300000
H     -0.61200000    -12.38100000     10.47100000
H     -0.11900000    -10.95100000     10.42600000
O     -6.59100000      0.04400000    -15.91200000
H     -6.47300000     -0.48700000    -15.12500000
H     -6.10100000      0.84700000    -15.73500000
O      3.28700000     -5.02900000     15.28100000
H      4.02600000     -5.37200000     14.77800000
H      2.71200000     -5.78400000     15.40700000
O      5.44800000      4.41300000     11.97500000
H      6.07400000      4.51100000     12.69300000
H      5.19600000      5.30900000     11.75300000
O    -15.26100000      3.35100000     -9.08700000
H    -14.96800000      3.54400000     -9.97800000
H    -14.45400000      3.17500000     -8.60300000
O      5.21500000     -9.14200000      2.41500000
H      4.72900000     -8.90500000      1.62500000
H      6.12400000     -8.92100000      2.21300000
O     -7.33000000     -8.59200000    -10.85500000
H     -6.56500000     -9.09900000    -11.12700000
H     -7.68200000     -8.23500000    -11.67100000
O     -6.14400000     -6.98000000      4.93600000
H     -7.06600000     -7.13000000      5.14200000
H     -5.84000000     -7.81200000      4.57500000
O    -15.68100000     -0.62000000      6.69400000
H    -15.75700000      0.12900000      6.10200000
H    -14.97800000     -1.15100000      6.31900000
O     -1.24800000    -12.28600000     -0.84400000
H     -2.12000000    -12.03300000     -0.54000000
H     -0.99100000    -13.00400000     -0.26500000
O     -8.12100000     -8.54700000      6.08000000
H     -8.50800000     -9.39000000      5.84600000
H     -8.64800000     -8.23700000      6.81700000
O      7.81500000     -2.19600000      9.12600000
H      7.43800000     -2.99900000      9.48500000
H      7.66200000     -2.26100000      8.18300000
O      8.61100000     -9.55100000     -7.08800000
H      8.93700000    -10.45000000     -7.11900000
H      7.94200000     -9.56200000     -6.40400000
O     -5.79800000     -3.84500000      0.31900000
H     -5.62100000     -3.35800000      1.12300000
H     -5.71100000     -4.76400000      0.57100000
O     -6.02300000    -10.35500000     -4.80400000
H     -5.88600000    -11.14000000     -5.33500000
H     -5.18900000     -9.88700000     -4.85100000
O     -5.69700000     -5.95700000      2.07300000
H     -6.05800000     -6.21500000      2.92100000
H     -4.98900000     -6.58200000      1.91300000
O     -9.78600000     -5.57000000      8.38200000
H     -9.79100000     -5.61500000      7.42600000
H     -9.75900000     -4.63400000      8.57700000
O    -14.16800000     -2.55900000      9.15500000
H    -15.04600000     -2.67200000      8.79000000
H    -14.28100000     -1.92300000      9.86000000
O    -16.04600000      6.27900000     -0.83900000
H    -16.79000000      6.87700000     -0.90800000
H    -15.28600000      6.81600000     -1.06200000
O     -3.25900000     -2.47100000      3.96800000
H     -3.21300000     -2.99900000      4.76500000
H     -4.11800000     -2.67300000      3.59600000
O     10.65100000     -4.03800000     11.78700000
H      9.95400000     -4.69400000     11.81500000
H     10.82800000     -3.83800000     12.70600000
O      8.07600000     -5.19600000     -0.94600000
H      8.21900000     -4.39700000     -1.45300000
H      8.63000000     -5.09100000     -0.17300000
O      9.96900000      0.10500000     15.33900000
H      9.77300000      0.07900000     14.40300000
H     10.88800000     -0.15700000     15.39900000
O     -3.90600000      0.49600000      5.95800000
H     -3.96700000      1.28500000      6.49600000
H     -4.79500000      0.14000000      5.95400000
O     -4.47100000      7.74600000     13.38500000
H     -5.38900000      7.89300000     13.61100000
H     -4.50100000      7.17800000     12.61500000
O     -9.13500000     14.21400000      1.07600000
H     -9.23400000     14.76200000      1.85400000
H     -8.91200000     14.82900000      0.37700000
O     -7.55400000      6.79100000      5.62600000
H     -8.20200000      6.25600000      5.16800000
H     -7.94600000      6.96300000      6.48200000
O    -11.18800000      8.33800000    -11.07800000
H    -10.45800000      7.77700000    -10.81800000
H    -10.77400000      9.14700000    -11.37800000
O    -12.98500000      0.62700000     -9.37500000
H    -13.35800000      0.43300000    -10.23500000
H    -13.64300000      0.31900000     -8.75300000
O     10.14900000     -8.50800000      8.89500000
H     10.31800000     -9.13000000      9.60300000
H     10.18900000     -9.03600000      8.09800000
O      8.92400000    -10.56300000      0.43100000
H      7.96800000    -10.59400000      0.45600000
H      9.15400000    -10.95000000     -0.41400000
O      2.34000000     14.39200000     -9.92600000
H      2.76300000     13.71300000    -10.45000000
H      1.40200000     14.24000000    -10.04800000
O      0.27900000     -5.51800000    -15.09800000
H     -0.14800000     -5.47500000    -14.24200000
H      1.13500000     -5.11300000    -14.95800000
O      4.82700000     -1.49400000      5.78300000
H      4.21700000     -1.46200000      6.52100000
H      4.31100000     -1.19500000      5.03400000
O     11.89000000      4.37100000     -4.59100000
H     11.04800000      4.13400000     -4.98000000
H     11.74700000      4.29600000     -3.64800000
O      1.78600000     13.32700000      0.89100000
H      1.51400000     14.10000000      0.39700000
H      1.02500000     12.74600000      0.86600000
O     -8.64800000      2.62800000    -13.47600000
H     -8.13400000      2.03100000    -12.93200000
H     -8.39800000      3.50200000    -13.17500000
O     13.11900000      9.29800000     -7.56900000
H     13.46700000     10.07700000     -7.13600000
H     13.72200000      8.59700000     -7.32000000
O    -14.12900000    -10.23500000     -2.33000000
H    -13.27700000     -9.80000000     -2.28600000
H    -14.34500000    -10.43100000     -1.41900000
O     13.54500000      3.80500000      1.00100000
H     13.75900000      3.28400000      1.77500000
H     14.26300000      3.63500000      0.39100000
O     -7.96600000      6.78200000      9.79400000
H     -8.86400000      6.52900000      9.57700000
H     -8.04700000      7.66600000     10.15300000
O     -7.30900000     10.61900000      2.67100000
H     -7.46200000      9.97900000      3.36600000
H     -8.13700000     11.09200000      2.59400000
O     -6.90700000     13.69900000    -10.13500000
H     -6.77100000     14.20600000    -10.93500000
H     -6.21600000     13.03700000    -10.14900000
O      8.04300000     -9.14000000     -3.18700000
H      8.25600000     -9.07500000     -2.25600000
H      8.86500000     -8.93900000     -3.63500000
O      8.86100000      0.25800000     -8.50700000
H      9.51900000     -0.21200000     -9.01800000
H      8.29300000     -0.42900000     -8.15800000
O     -2.32500000     -4.54300000     -1.58300000
H     -1.65600000     -4.95500000     -2.13000000
H     -2.05700000     -3.62600000     -1.52700000
O     -5.57800000    -12.48000000     -6.52600000
H     -6.30100000    -12.55100000     -7.14900000
H     -5.86900000    -12.98000000     -5.76300000
O     10.42500000     -2.36600000      8.05100000
H     10.10500000     -3.21000000      8.36800000
H     10.06300000     -1.72700000      8.66400000
O     10.55200000     14.87800000      3.58000000
H     11.37700000     14.82100000      3.09800000
H     10.33200000     13.97000000      3.78700000
O     11.99300000     -5.59900000     -7.53600000
H     11.40500000     -5.83900000     -6.82000000
H     12.07600000     -6.39800000     -8.05600000
O     -7.94800000      3.20600000     -1.20200000
H     -8.66900000      2.82400000     -0.70100000
H     -7.30000000      2.50300000     -1.26300000
O     13.23700000      7.40900000      2.16400000
H     12.38800000      6.97100000      2.21400000
H     13.18600000      8.10600000      2.81900000
O     -0.58400000     13.86300000    -10.97400000
H     -0.62800000     12.96100000    -11.29000000
H     -0.74900000     14.39700000    -11.75000000
O     -4.42100000     -5.93100000     14.50500000
H     -4.45300000     -5.06700000     14.09400000
H     -3.96900000     -6.48300000     13.86600000
O      3.38600000    -16.06100000     -5.16900000
H      3.34100000    -16.33400000     -4.25300000
H      2.52500000    -16.27800000     -5.52600000
O     -0.16400000      5.46200000     17.64100000
H     -0.98300000      5.03400000     17.39000000
H      0.28900000      5.61700000     16.81200000
O      5.93100000     15.55200000      6.98000000
H      6.45700000     15.99600000      6.31500000
H      6.49400000     14.84600000      7.29900000
O     -4.87300000    -14.28700000      1.70600000
H     -4.36600000    -13.59700000      1.27900000
H     -4.27500000    -14.65500000      2.35700000
O     12.52500000     -9.54000000     -2.79900000
H     13.47900000     -9.50000000     -2.86500000
H     12.35100000     -9.54800000     -1.85800000
O    -14.54200000     -6.16700000      2.32300000
H    -14.70500000     -6.75300000      1.58300000
H    -14.97500000     -5.34900000      2.07900000
O     10.18900000     -6.50200000     -5.40200000
H     10.21300000     -7.45800000     -5.45500000
H     10.71700000     -6.29200000     -4.63200000
O      8.03200000      1.58900000     -4.79500000
H      8.97500000      1.71900000     -4.89500000
H      7.95300000      0.76100000     -4.32200000
O    -10.73900000     -0.52800000      5.38300000
H    -11.16600000      0.00500000      4.71300000
H    -11.09200000     -0.20000000      6.21100000
O     -3.59100000      8.84800000      6.68500000
H     -3.63500000      8.23100000      5.95400000
H     -4.41600000      8.72300000      7.15400000
O      4.10700000     -9.80200000      5.47700000
H      4.84100000    -10.16500000      5.97300000
H      4.51700000     -9.34200000      4.74500000
O      4.27400000     16.36500000      2.42600000
H      4.10700000     16.03900000      1.54200000
H      4.05800000     15.62800000      2.99800000
O      6.44600000      5.79300000    -13.85600000
H      6.85400000      6.26400000    -13.12900000
H      6.55100000      4.86800000    -13.63000000
O     -5.87100000     -2.74400000      3.07400000
H     -6.10100000     -3.63100000      3.35100000
H     -6.50000000     -2.18100000      3.52600000
O     -4.76100000      2.18700000    -15.76600000
H     -4.92500000      2.95300000    -15.21700000
H     -3.85700000      2.29200000    -16.06200000
O     -2.50600000      7.17400000     -0.63300000
H     -1.97700000      6.38400000     -0.73900000
H     -1.98900000      7.86600000     -1.04600000
O      7.21100000    -16.99200000     -3.37200000
H      6.51100000    -17.60900000     -3.15500000
H      6.79300000    -16.13200000     -3.32900000
O      9.76100000    -10.12100000    -10.99900000
H      9.55100000     -9.36400000    -10.45300000
H      9.82000000    -10.85200000    -10.38300000
O     -2.99100000     -0.12400000    -10.81100000
H     -2.92900000      0.08700000     -9.88000000
H     -2.35400000      0.45600000    -11.23100000
O    -14.86900000     -7.03400000      5.79400000
H    -14.30600000     -7.24500000      6.53900000
H    -14.26200000     -6.79200000      5.09500000
O     -9.81800000     11.71200000      2.33700000
H     -9.59800000     12.48400000      1.81500000
H    -10.16600000     11.08600000      1.70200000
O     -9.94800000      6.82300000     -4.50100000
H     -9.29100000      6.13700000     -4.38100000
H     -9.45300000      7.57400000     -4.82800000
O      2.86400000    -11.60200000      7.14500000
H      3.24500000    -11.96200000      7.94500000
H      3.26000000    -10.73400000      7.06000000
O     13.79300000      1.86200000      6.39000000
H     12.93100000      1.76300000      6.79500000
H     13.82800000      2.78000000      6.12200000
O     -3.74100000      8.07100000     -5.50900000
H     -4.22100000      7.28500000     -5.77200000
H     -2.84000000      7.77100000     -5.38600000
O     -6.85700000     13.85000000     -7.30400000
H     -7.01400000     13.81400000     -8.24800000
H     -6.14600000     13.22700000     -7.15600000
O     11.80800000     12.31100000     -3.20900000
H     11.48400000     12.70100000     -2.39700000
H     11.06200000     11.82000000     -3.55200000
O     -1.56500000     -4.06700000     15.06300000
H     -2.52100000     -4.02500000     15.07700000
H     -1.28300000     -3.16000000     15.18200000
O      4.11900000      3.20700000     -6.65700000
H      3.16300000      3.17400000     -6.62200000
H      4.38400000      3.44800000     -5.77000000
O     -6.65400000      0.29700000     -8.71400000
H     -5.95900000     -0.07600000     -8.17200000
H     -7.37600000     -0.32700000     -8.64200000
O      7.42000000      6.92500000      8.00200000
H      6.80700000      7.13800000      7.29800000
H      6.88100000      6.91500000      8.79300000
O     -4.23000000      0.09800000      3.10400000
H     -4.34500000      0.38400000      4.01100000
H     -3.44300000     -0.44700000      3.12300000
O     16.20600000      4.73500000      4.29700000
H     17.11300000      5.04000000      4.33100000
H     16.27100000      3.78300000      4.37500000
O      8.28000000      3.72200000    -11.10300000
H      8.74200000      4.54400000    -11.26700000
H      8.95300000      3.13300000    -10.76100000
O      2.57100000     11.92900000     -5.56200000
H      3.09400000     12.15200000     -6.33100000
H      1.85000000     12.55900000     -5.57100000
O     -7.77200000    -11.80400000      7.25400000
H     -8.18000000    -11.89200000      6.39300000
H     -7.40700000    -12.67100000      7.43500000
O    -13.94500000     -7.03700000     -2.08900000
H    -13.61100000     -7.27300000     -2.95400000
H    -13.16800000     -7.01600000     -1.53000000
O     -2.02100000     15.96900000     -9.45400000
H     -1.64700000     15.18200000     -9.85000000
H     -2.22000000     15.71300000     -8.55300000
O     -0.30500000      3.34000000    -14.15300000
H     -0.94200000      3.03600000    -13.50600000
H     -0.53800000      4.25600000    -14.30600000
O     -7.84100000    -11.01800000      4.24100000
H     -8.02300000    -11.53300000      3.45500000
H     -7.03200000    -10.54800000      4.03700000
O     -8.39500000      2.39400000     -9.57000000
H     -7.58900000      2.85400000     -9.33600000
H     -8.29400000      1.52300000     -9.18700000
O      1.80200000     -4.67700000    -12.96600000
H      1.82700000     -5.15600000    -12.13700000
H      1.36200000     -3.85400000    -12.75300000
O      2.46900000    -10.98800000     -0.33100000
H      3.01100000    -11.36900000      0.36000000
H      2.62800000    -10.04600000     -0.26900000
O     -6.87300000     13.88400000      8.87300000
H     -6.42100000     13.09700000      8.56900000
H     -6.76200000     13.87200000      9.82400000
O      0.61600000     -4.21900000      6.07500000
H      0.55700000     -3.28400000      5.87900000
H      1.55000000     -4.41900000      6.01300000
O     -0.42700000     -8.10200000    -15.92100000
H     -0.00700000     -7.24300000    -15.87400000
H     -1.27500000     -7.97800000    -15.49400000
O      9.46100000      1.76500000    -13.05200000
H     10.28100000      1.44500000    -12.67800000
H      9.30800000      1.20100000    -13.81100000
O     11.47300000     -6.45600000     -3.08800000
H     11.11800000     -6.61300000     -2.21300000
H     12.24800000     -7.01700000     -3.13500000
O      1.94100000     -0.17400000     10.17300000
H      1.71300000     -0.29800000     11.09400000
H      2.22000000      0.74000000     10.11700000
O    -13.14800000     -5.31100000      4.54500000
H    -13.63200000     -5.43200000      3.72800000
H    -13.44400000     -4.46300000      4.87500000
O      3.78800000     15.36800000      8.53300000
H      4.05500000     16.02700000      9.17300000
H      4.50900000     15.33800000      7.90400000
O     13.94800000      2.54900000     -4.26300000
H     14.58600000      2.32500000     -4.94100000
H     13.32400000      3.12700000     -4.70200000
O     -9.32900000      1.94200000     14.85400000
H    -10.21000000      1.72400000     15.16000000
H     -8.90900000      2.35400000     15.60900000
O     10.67700000     -9.34200000     -4.83600000
H     11.00500000     -9.67500000     -4.00100000
H     10.89900000    -10.02400000     -5.47000000
O    -15.54300000     -3.62000000      4.18700000
H    -16.10200000     -3.92300000      3.47100000
H    -15.58600000     -2.66500000      4.13600000
O    -17.28700000      4.17100000      2.09900000
H    -17.32500000      3.24900000      1.84600000
H    -17.95500000      4.59500000      1.56100000
O     -9.72500000     13.67700000      5.29200000
H    -10.53400000     13.62300000      5.80100000
H     -9.78600000     12.95300000      4.66800000
O      7.96900000     15.20800000      0.36300000
H      7.55600000     15.00500000     -0.47600000
H      7.53900000     14.62500000      0.98900000
O     -5.09100000     -9.50300000      3.86000000
H     -5.14600000    -10.00700000      3.04900000
H     -4.39100000     -8.87000000      3.70200000
O     -4.38800000    -11.30300000      6.01900000
H     -4.73500000    -10.51300000      5.60500000
H     -4.57900000    -12.00400000      5.39600000
O     -8.79700000     -6.59100000     -7.29400000
H     -8.39700000     -7.04800000     -6.55500000
H     -9.65900000     -6.32500000     -6.97300000
O      9.70400000      9.44000000     10.24500000
H     10.35800000      8.75200000     10.36800000
H      8.90400000      9.08100000     10.63000000
O     -4.85800000     -4.46300000     -2.82400000
H     -5.13300000     -5.37900000     -2.85300000
H     -4.09900000     -4.45900000     -2.24100000
O     -6.06500000     -8.48900000     -1.61600000
H     -5.72300000     -7.98900000     -2.35800000
H     -5.64900000     -8.09500000     -0.85000000
O     13.15600000    -11.60000000      3.28900000
H     12.69700000    -12.21900000      3.85700000
H     12.46300000    -11.19800000      2.76500000
O      3.35500000     -8.25400000      0.21800000
H      3.83100000     -8.55500000     -0.55600000
H      2.53300000     -7.90600000     -0.12600000
O     -2.34000000      8.18300000      9.31800000
H     -2.42500000      8.91400000      9.92900000
H     -2.71600000      8.50800000      8.50100000
O     16.70200000     -1.68700000      0.37200000
H     16.31500000     -0.98300000     -0.14800000
H     17.06000000     -2.29500000     -0.27500000
O      2.84700000      0.51600000    -11.99600000
H      2.63500000     -0.05200000    -11.25600000
H      2.17000000      0.32500000    -12.64600000
O     -3.19000000     -8.10000000    -14.48800000
H     -3.67200000     -7.57600000    -13.84800000
H     -2.99700000     -8.91900000    -14.03200000
O      1.47500000     12.66100000      5.60600000
H      1.71700000     13.13600000      4.81100000
H      0.57300000     12.92900000      5.78000000
O      4.68300000     -8.53600000     -2.20200000
H      4.98800000     -8.01500000     -2.94600000
H      5.47000000     -8.69400000     -1.68200000
O      4.78900000      9.69900000     11.71000000
H      5.13000000      9.80200000     10.82100000
H      4.84700000     10.57600000     12.09100000
O     -6.65600000    -14.19400000      7.50500000
H     -5.78600000    -14.03200000      7.86800000
H     -6.94700000    -15.00000000      7.93100000
O     -8.86800000    -11.54200000     -5.48700000
H     -8.33400000    -10.83100000     -5.13000000
H     -8.47500000    -12.33800000     -5.13100000
O      6.33900000    -10.44200000      6.88400000
H      6.95100000    -11.09600000      7.22000000
H      6.89800000     -9.76600000      6.50000000
O     -1.28800000     -4.67600000      3.38000000
H     -1.78300000     -3.88000000      3.57300000
H     -0.86800000     -4.90400000      4.20900000
O      8.19200000    -14.40700000     -1.31400000
H      8.20400000    -14.61500000     -0.37900000
H      7.29200000    -14.58400000     -1.58700000
O     10.68700000      6.44900000    -11.31600000
H     11.47800000      6.42700000    -10.77800000
H     10.95600000      6.07300000    -12.15400000
O      3.70400000     12.49700000      9.44000000
H      4.12500000     12.66300000     10.28300000
H      3.56700000     13.36700000      9.06500000
O      2.26600000    -13.79200000     -0.19600000
H      2.21200000    -12.84400000     -0.31700000
H      1.84700000    -14.15800000     -0.97500000
O      0.93800000     -3.44000000     -1.28700000
H      1.50500000     -2.67400000     -1.20200000
H      1.08100000     -3.93500000     -0.48000000
O      1.48700000    -13.67300000      2.67400000
H      1.88900000    -13.52000000      1.81900000
H      0.56100000    -13.46700000      2.54300000
O     12.04200000      0.65000000    -11.98100000
H     12.55400000      1.27500000    -12.49400000
H     12.61200000     -0.11400000    -11.89600000
O      6.06700000     16.81500000     -1.27500000
H      6.51000000     17.45800000     -1.82800000
H      5.77200000     16.13800000     -1.88400000
O     -7.12300000      8.61300000     12.96300000
H     -6.69900000      9.03500000     12.21600000
H     -7.66700000      7.92800000     12.57500000
O      2.76800000      8.87200000     -0.16600000
H      2.07200000      9.52100000     -0.05500000
H      2.52800000      8.39800000     -0.96200000
O    -12.18100000      3.07900000      8.92700000
H    -12.60500000      3.93500000      8.99600000
H    -11.26200000      3.25100000      9.13100000
O     -8.51400000      3.28300000     12.55900000
H     -7.69800000      2.87600000     12.26800000
H     -8.81500000      2.72900000     13.27900000
O     -3.47000000     -7.89900000     10.28100000
H     -4.41800000     -7.93100000     10.15500000
H     -3.34600000     -7.28800000     11.00800000
O      5.06400000     -0.06300000    -10.13000000
H      4.80700000     -0.41800000    -10.98100000
H      5.91000000      0.35600000    -10.29000000
O     11.18500000      7.00800000     11.02700000
H     11.97100000      6.65900000     11.44800000
H     10.56700000      6.27800000     11.03100000
O     -2.86300000     -3.98600000      6.07100000
H     -2.87200000     -3.74900000      6.99800000
H     -2.49700000     -4.87000000      6.05300000
O      3.86800000    -14.80100000     -7.66900000
H      3.68100000    -15.51100000     -8.28300000
H      3.61900000    -15.15200000     -6.81400000
O     -1.16800000      1.49600000     12.74000000
H     -1.46300000      2.40700000     12.72800000
H     -1.94200000      0.99000000     12.49300000
O     -1.34400000    -14.92700000      0.75600000
H     -0.65700000    -15.54900000      0.99700000
H     -1.50900000    -14.43000000      1.55700000
O    -16.89100000      0.01300000     -2.07600000
H    -16.64800000     -0.31800000     -2.94100000
H    -17.18900000      0.90800000     -2.23700000
O      2.79700000      2.35100000      9.90100000
H      2.31100000      2.54800000      9.10000000
H      3.36200000      3.11100000     10.03200000
O     10.73800000      1.26900000     -4.68100000
H     11.47400000      1.22700000     -4.07100000
H     11.11100000      1.01600000     -5.52500000
O      2.69200000      6.61100000      6.79000000
H      2.02200000      6.72600000      6.11700000
H      2.38500000      7.13900000      7.52700000
O      9.98600000    -13.61000000      5.24000000
H      9.68700000    -14.51800000      5.20800000
H      9.18100000    -13.09200000      5.23700000
O     12.87000000     -7.94700000      8.98100000
H     12.81000000     -8.79500000      9.42100000
H     11.96800000     -7.74200000      8.73300000
O     -8.71700000      1.95900000      7.28800000
H     -7.98400000      1.77900000      6.70000000
H     -9.34400000      2.44100000      6.74900000
O      6.40700000    -11.69500000     -9.69100000
H      5.57500000    -12.07000000     -9.98000000
H      6.16900000    -11.11100000     -8.97000000
O      1.74400000     -3.50100000     12.36100000
H      2.61300000     -3.17600000     12.12400000
H      1.79300000     -3.64700000     13.30600000
O      1.15100000     16.35600000      7.82800000
H      1.56800000     17.16900000      7.54400000
H      1.86500000     15.83800000      8.20100000
O     -1.76800000      4.14400000     11.69200000
H     -1.86300000      3.64900000     10.87900000
H     -1.31600000      4.94700000     11.43400000
O     16.81700000     -4.44900000     -4.43300000
H     17.24400000     -5.30500000     -4.48400000
H     15.98300000     -4.57100000     -4.88600000
O      4.20100000      4.74200000      2.03400000
H      4.51800000      3.85600000      2.20700000
H      4.94600000      5.30800000      2.23800000
O     -6.76600000     11.43400000     11.23800000
H     -7.23700000     12.09600000     11.74300000
H     -6.02500000     11.90500000     10.85600000
O      8.20700000     10.30500000     -9.53400000
H      8.20600000      9.39000000     -9.25300000
H      9.13400000     10.53900000     -9.58200000
O     -2.28800000      2.35000000    -16.59300000
H     -2.41500000      1.40100000    -16.58000000
H     -1.38100000      2.46700000    -16.87400000
O     -0.38300000    -12.37900000      7.20300000
H     -0.67400000    -11.95700000      8.01100000
H      0.26900000    -13.01900000      7.48800000
O      0.56500000      9.16900000    -10.54300000
H      0.16400000      8.41100000    -10.11800000
H      0.68500000      9.80400000     -9.83600000
O      3.79100000    -12.14800000     -8.71700000
H      3.55700000    -12.67000000     -9.48400000
H      3.90700000    -12.79000000     -8.01600000
O      3.44100000     -5.23500000    -16.54500000
H      2.69300000     -4.67800000    -16.76000000
H      3.86400000     -4.79500000    -15.80800000
O     -4.17700000      0.51000000     15.18400000
H     -3.89700000      0.23700000     14.31000000
H     -4.73600000      1.27100000     15.03000000
O     10.93000000      2.47000000    -10.41600000
H     11.61700000      3.12400000    -10.54600000
H     11.26500000      1.68200000    -10.84400000
O      0.47800000    -15.37200000     -6.22600000
H     -0.10100000    -15.75600000     -6.88500000
H      0.15100000    -15.71100000     -5.39300000
O    -13.49700000     -1.45100000     -4.80100000
H    -12.55700000     -1.35100000     -4.65000000
H    -13.55900000     -1.87900000     -5.65500000
O      9.91700000     12.79700000     -5.39300000
H     10.70000000     13.17200000     -5.79700000
H      9.21700000     12.96900000     -6.02200000
O      0.94800000     -7.35400000     -0.29900000
H      0.72400000     -8.01200000     -0.95800000
H      0.23400000     -7.39900000      0.33700000
O     -5.45900000     -8.68300000      7.53400000
H     -5.95800000     -9.24900000      8.12200000
H     -5.93400000     -8.72100000      6.70400000
O     -5.40000000      3.65100000      3.01800000
H     -5.51900000      3.01000000      2.31600000
H     -5.48500000      4.50000000      2.58400000
O     16.32000000      2.67100000     -0.12300000
H     17.18800000      3.04700000      0.02100000
H     16.10900000      2.23100000      0.70100000
O    -14.33900000    -10.66600000      0.46800000
H    -14.16200000    -11.60400000      0.39900000
H    -13.83400000    -10.38200000      1.23000000
O     -2.48800000      6.47700000      1.99200000
H     -2.32800000      5.58200000      1.69100000
H     -2.43800000      7.00900000      1.19900000
O     16.08500000     -3.00400000      2.91400000
H     15.39700000     -2.37200000      2.70800000
H     16.32000000     -3.38700000      2.06900000
O      4.33400000     -4.28400000     -3.29500000
H      3.85500000     -4.64700000     -4.04000000
H      4.98100000     -4.95500000     -3.07600000
O     -8.47000000      0.60700000     -5.90100000
H     -8.12400000     -0.21800000     -5.55900000
H     -8.79900000      0.38500000     -6.77200000
O      8.94800000      5.37700000     10.95400000
H      8.91200000      4.55100000     11.43600000
H      8.94800000      5.11700000     10.03300000
O     11.83700000     -6.97200000     11.48600000
H     12.19100000     -7.37300000     10.69200000
H     11.37400000     -6.19400000     11.17600000
O      0.85500000    -12.49700000     -5.79300000
H      0.70600000    -12.38100000     -4.85500000
H      0.58700000    -13.39900000     -5.96900000
O      5.78300000      1.75600000      3.63500000
H      6.04700000      2.32000000      4.36200000
H      5.00800000      1.29600000      3.95800000
O      4.26500000    -12.03500000     -2.11900000
H      3.47000000    -11.63300000     -1.76900000
H      4.29900000    -11.74400000     -3.03000000
O     -6.98400000      5.58600000     -8.70300000
H     -6.39500000      5.51100000     -7.95200000
H     -6.83400000      6.47000000     -9.03700000
O      6.00600000     13.90200000     -1.11700000
H      5.56900000     13.87500000     -1.96800000
H      5.29200000     13.87200000     -0.48000000
O     -0.29600000    -13.80300000     11.07500000
H     -0.93800000    -13.67300000     11.77300000
H      0.54800000    -13.82300000     11.52700000
O     -9.65000000     10.56200000     -1.87100000
H    -10.29200000     10.99500000     -2.43400000
H     -9.14700000     10.00500000     -2.46500000
O    -11.97800000     -3.22200000     12.87200000
H    -12.07300000     -4.16100000     12.70900000
H    -11.32500000     -3.16500000     13.56900000
O      2.51600000    -15.77400000      5.22300000
H      1.99700000    -15.40500000      4.50800000
H      2.26200000    -15.26400000      5.99200000
O      1.19100000     -0.19700000     12.64400000
H      1.71300000     -0.03100000     13.42900000
H      0.29300000      0.00400000     12.90600000
O     -3.36000000     15.14900000     -2.44800000
H     -2.93000000     15.89900000     -2.03600000
H     -3.69300000     15.49000000     -3.27800000
O     -3.69700000    -12.03500000      0.53200000
H     -3.84500000    -11.48900000     -0.24000000
H     -4.18600000    -11.60000000      1.23000000
O     -9.40000000     -2.25300000     -9.09200000
H     -9.96600000     -2.90700000     -9.50100000
H     -9.67400000     -1.42200000     -9.48000000
O    -11.26900000     -3.08200000      4.29700000
H    -11.78700000     -2.60100000      4.94200000
H    -10.70700000     -3.65500000      4.82000000
O     -1.94700000     -4.41900000    -18.09900000
H     -2.22400000     -4.26200000    -17.19600000
H     -1.51200000     -5.27100000    -18.07200000
O     13.16900000     -1.90300000      6.97100000
H     13.62900000     -1.77200000      7.80000000
H     12.41600000     -2.44800000      7.19900000
O      6.69800000      3.04900000      9.92900000
H      6.64200000      2.12400000     10.17000000
H      6.22000000      3.50600000     10.62100000
O      2.32900000      0.66600000     -8.06700000
H      1.86100000      1.00600000     -7.30400000
H      3.22300000      0.52400000     -7.75500000
O      7.51700000    -12.45200000      8.31800000
H      8.43600000    -12.25300000      8.49600000
H      7.30900000    -13.17500000      8.91000000
O     -1.21900000      0.72200000      5.83500000
H     -1.16400000      1.51000000      5.29500000
H     -2.10700000      0.39500000      5.69300000
O      2.25200000      2.77000000     13.21900000
H      2.97600000      2.23500000     12.89500000
H      1.46900000      2.25200000     13.03200000
O      1.00100000     13.56500000     -3.04200000
H      0.51600000     13.42100000     -3.85500000
H      1.30800000     12.69400000     -2.79000000
O     -9.39100000     -4.54900000      5.68200000
H     -9.31500000     -5.17300000      4.96000000
H     -8.49700000     -4.23900000      5.82700000
O      8.61700000      0.79000000      3.96800000
H      7.77000000      0.53600000      3.60100000
H      9.24900000      0.57800000      3.28100000
O      4.75500000    -14.67800000      0.22700000
H      5.10800000    -14.47300000      1.09300000
H      3.98000000    -14.12200000      0.14600000
O    -11.16500000    -13.73600000     -4.65900000
H    -11.49100000    -14.33500000     -5.33100000
H    -10.82200000    -12.98900000     -5.14900000
O     -7.23100000      2.92800000     16.42400000
H     -6.66000000      2.56800000     17.10200000
H     -6.73000000      2.83400000     15.61400000
O    -10.92200000     -9.13700000      0.82500000
H    -11.50100000     -9.08200000      1.58500000
H    -10.65800000    -10.05600000      0.79100000
O      6.73200000      8.75500000     -6.69700000
H      7.49600000      8.67700000     -6.12600000
H      6.49300000      7.85100000     -6.90300000
O      4.93300000      0.24700000     -6.72200000
H      4.81100000      1.17000000     -6.94900000
H      5.36000000      0.26500000     -5.86600000
O    -13.08600000     -7.56600000      7.76100000
H    -13.03700000     -6.90500000      8.45200000
H    -12.55500000     -7.20900000      7.05000000
O      5.80400000     -7.32900000     10.09300000
H      5.25900000     -7.29000000      9.30600000
H      5.20900000     -7.62500000     10.78200000
O      9.44400000      8.10200000     -5.64200000
H      9.08300000      7.29600000     -6.01200000
H     10.33800000      7.87100000     -5.39100000
O      8.36900000     10.68000000      8.03400000
H      7.58300000     10.24800000      8.36700000
H      9.01800000     10.56600000      8.72800000
O     16.35000000      8.53400000      2.84000000
H     15.77900000      7.97300000      2.31500000
H     16.14600000      8.30100000      3.74600000
O    -15.09000000      6.37800000      1.74500000
H    -15.56300000      6.39300000      0.91300000
H    -15.62100000      5.81900000      2.31200000
O      5.20500000    -12.61200000     -5.44300000
H      5.94100000    -12.09700000     -5.11400000
H      5.61200000    -13.34600000     -5.90200000
O     -1.96000000     -5.94600000      0.92900000
H     -1.90600000     -5.38200000      0.15700000
H     -1.56500000     -5.42900000      1.63100000
O     -0.45900000      1.14100000    -11.47600000
H     -0.11400000      0.59900000    -10.76700000
H     -0.03500000      0.80200000    -12.26500000
O     -9.02200000     11.26300000     -9.43800000
H     -9.14100000     12.20900000     -9.34900000
H     -9.73800000     10.98400000    -10.00900000
O     -9.45500000    -13.66000000      5.01700000
H     -9.17200000    -14.49600000      5.38800000
H     -8.70400000    -13.35700000      4.50800000
O      2.09100000    -11.21100000      4.18700000
H      2.64700000    -10.63700000      4.71500000
H      2.13000000    -12.05800000      4.63100000
O     10.19300000     10.07800000      0.86900000
H      9.79400000     10.71700000      1.46000000
H      9.83300000      9.23600000      1.14700000
O      2.42300000      8.53100000      8.78600000
H      2.36700000      8.51900000      9.74100000
H      2.07100000      9.38600000      8.53700000
O      5.11600000      1.84600000     14.40300000
H      5.96300000      1.69200000     14.82200000
H      5.07600000      1.20000000     13.69800000
O    -13.34800000     10.57300000      3.80900000
H    -13.68000000     10.56100000      2.91100000
H    -13.72300000      9.79100000      4.21300000
O     12.18100000     -3.86300000    -13.08100000
H     11.75200000     -4.36500000    -12.38800000
H     11.98900000     -4.35000000    -13.88300000
O      6.75100000     -4.63200000      9.86700000
H      6.32400000     -5.23800000     10.47300000
H      6.04400000     -4.31400000      9.30700000
O    -16.74100000     -5.12400000      6.11900000
H    -16.32900000     -4.46500000      5.55900000
H    -16.06200000     -5.78600000      6.24800000
O      0.71200000     -0.27400000    -13.61600000
H     -0.13700000     -0.44200000    -14.02500000
H      1.33800000     -0.75100000    -14.16000000
O     -2.82200000      5.30100000     -9.12800000
H     -2.60900000      6.17700000     -8.80700000
H     -3.77500000      5.24400000     -9.05400000
O      8.89600000     -7.76200000     -1.06500000
H      9.60300000     -7.49200000     -0.47900000
H      8.32500000     -6.99500000     -1.12000000
O     11.77400000     -7.12700000     -0.35600000
H     11.74300000     -6.82900000      0.55300000
H     12.53000000     -7.71400000     -0.38900000
O    -13.69500000     -8.85400000     -6.63800000
H    -14.44600000     -8.75200000     -7.22200000
H    -13.84900000     -9.68600000     -6.19100000
O      8.98100000      0.57500000      6.93800000
H      8.82800000      0.96300000      6.07700000
H      8.14700000      0.16700000      7.16900000
O     14.99800000      7.44700000     -7.23400000
H     15.67600000      8.04200000     -6.91400000
H     15.20000000      6.60800000     -6.81900000
O     -4.66900000     12.17900000     -6.90200000
H     -3.86000000     11.96900000     -7.36900000
H     -4.52200000     11.86000000     -6.01200000
O     -0.21200000     -4.77700000     -9.70900000
H      0.60600000     -5.21700000     -9.47900000
H     -0.85600000     -5.48200000     -9.76700000
O    -13.14900000      4.29000000     -4.15800000
H    -12.49200000      4.41200000     -3.47300000
H    -13.50700000      5.16500000     -4.30600000
O    -12.90400000      2.50600000     -7.28600000
H    -12.13600000      3.07500000     -7.22700000
H    -12.66700000      1.85000000     -7.94100000
O      2.00700000      3.31800000     15.96100000
H      1.76900000      2.86500000     15.15300000
H      2.65900000      3.96400000     15.69100000
O      9.05700000     -6.32100000    -12.76700000
H      8.15900000     -6.14300000    -13.04800000
H      9.31500000     -5.53900000    -12.28000000
O      4.36400000     -3.54800000      8.72900000
H      3.87400000     -3.12700000      8.02300000
H      3.82000000     -4.29300000      8.98500000
