# Supplementary material for: Integrated Multiscale Multilevel Approach to Open Shell Molecular Systems
Source: J Chem Theory Comput. 2023 Feb 13;19(5):1446–56. doi: 10.1021/acs.jctc.2c00805 (PMC10018740; doi:10.1021/acs.jctc.2c00805)
Supplement: Supplementary file 2 — ct2c00805_si_002.zip [file ct2c00805_si_002.zip › structures/PROXYL/frame129.xyz]

2543

C     -1.00100000     -0.81700000     -1.47400000
H     -2.01300000     -1.08800000     -1.17300000
H     -0.78700000     -1.17600000     -2.48100000
C      0.00900000     -1.30900000     -0.43700000
C     -0.43300000     -2.59800000      0.16600000
H     -1.34700000     -2.46200000      0.74400000
H      0.34800000     -3.05900000      0.77200000
H     -0.77300000     -3.21600000     -0.66500000
C      1.41700000     -1.55000000     -1.01700000
H      1.70600000     -0.70700000     -1.64500000
H      2.11100000     -1.60200000     -0.17700000
H      1.47100000     -2.54900000     -1.44800000
N      0.03800000     -0.09600000      0.42200000
O      0.57700000     -0.05700000      1.55500000
C     -0.12200000      1.17700000     -0.28500000
C     -1.07900000      2.00700000      0.56200000
H     -0.83100000      1.90200000      1.61900000
H     -1.04300000      3.04700000      0.23700000
H     -2.06600000      1.55000000      0.49300000
C      1.25200000      1.89400000     -0.45200000
H      1.29400000      2.78500000     -1.07800000
H      1.93900000      1.11100000     -0.77600000
H      1.60400000      2.19400000      0.53500000
C     -0.76300000      0.66700000     -1.54100000
H     -1.72300000      1.13500000     -1.75900000
H     -0.04500000      0.81400000     -2.34800000
O      4.59600000     -4.18700000     15.05000000
H      5.53800000     -4.09800000     15.19700000
H      4.40900000     -5.10400000     15.24900000
O      5.78100000     -3.47300000    -16.34400000
H      5.06400000     -4.04700000    -16.61300000
H      6.29700000     -3.34500000    -17.13900000
O     -2.89000000      5.14700000    -14.20200000
H     -2.89900000      6.09700000    -14.32300000
H     -2.14100000      4.98500000    -13.62800000
O     17.23700000      6.19700000     -1.99900000
H     16.64900000      5.47400000     -1.78100000
H     16.66600000      6.96300000     -2.05400000
O     -6.06600000     -0.88800000    -15.93200000
H     -5.64100000     -1.74000000    -16.02800000
H     -5.34300000     -0.26500000    -15.86600000
O     -1.06100000     -4.86900000      5.14400000
H     -1.05100000     -3.98800000      5.51900000
H     -0.14500000     -5.05000000      4.93300000
O    -15.42700000     -2.01600000      8.87200000
H    -15.80800000     -2.49300000      9.60900000
H    -14.61000000     -1.65500000      9.21700000
O     -6.48300000    -11.49600000      7.42100000
H     -6.29400000    -11.08000000      6.58000000
H     -7.42500000    -11.66500000      7.39800000
O     -9.73100000    -12.71200000     -3.76600000
H    -10.35900000    -12.31900000     -3.16000000
H     -8.91500000    -12.23800000     -3.60700000
O      2.85000000    -12.23400000     -1.10800000
H      2.32000000    -12.17500000     -0.31300000
H      3.70100000    -11.87500000     -0.85500000
O      0.84300000      8.61500000     -8.70600000
H      0.09400000      8.97000000     -8.22800000
H      1.01100000      7.76800000     -8.29200000
O    -16.32000000      0.26900000     -0.37200000
H    -16.40100000     -0.66900000     -0.20100000
H    -16.60000000      0.37300000     -1.28100000
O     13.24800000     -4.63500000      3.73500000
H     12.79600000     -5.04800000      4.47100000
H     14.17500000     -4.80800000      3.89600000
O     13.12300000     -3.31100000    -12.12900000
H     12.64200000     -2.82100000    -12.79700000
H     12.46700000     -3.88900000    -11.73800000
O      0.61400000     -2.48000000      3.15400000
H     -0.08500000     -2.32600000      3.79000000
H      0.56700000     -1.72900000      2.56100000
O    -13.09300000     -8.16800000     10.05800000
H    -14.03400000     -8.30100000      9.93600000
H    -12.91900000     -7.31300000      9.66500000
O     -7.35000000    -14.40500000     -4.12200000
H     -8.17000000    -14.01100000     -3.82300000
H     -6.66900000    -13.92900000     -3.64700000
O     -7.30000000      9.51300000      3.92900000
H     -6.93500000     10.27400000      3.47900000
H     -7.83800000      9.88300000      4.62900000
O     10.31600000      3.22100000     -3.23200000
H     11.21300000      3.04000000     -2.95100000
H      9.96200000      2.36400000     -3.47100000
O    -14.91500000      5.23500000      0.82700000
H    -14.84400000      4.95800000     -0.08700000
H    -15.27500000      4.47400000      1.28100000
O     -6.48300000     -3.67900000     10.76500000
H     -6.43400000     -3.94100000     11.68400000
H     -6.35900000     -4.49300000     10.27700000
O      3.30100000     -6.29900000      8.03800000
H      2.84700000     -5.52800000      7.69800000
H      3.00000000     -7.01800000      7.48200000
O      4.92300000    -15.04700000     -0.60300000
H      5.38000000    -14.27600000     -0.93900000
H      4.77900000    -14.85500000      0.32400000
O     17.61500000     -1.31800000      0.57000000
H     16.71900000     -0.98900000      0.65000000
H     17.52400000     -2.14900000      0.10300000
O      1.42600000      1.78000000     -8.06400000
H      2.27400000      2.21200000     -7.96600000
H      1.61600000      0.84900000     -7.94600000
O     -2.02100000      5.15800000     -7.62500000
H     -2.15000000      4.57000000     -8.36900000
H     -2.89300000      5.25100000     -7.24000000
O      3.39300000     -4.97600000    -15.78800000
H      3.70200000     -5.76100000    -16.24100000
H      2.45200000     -5.11400000    -15.68400000
O     13.93200000     -2.39300000      2.17300000
H     14.27600000     -1.85400000      2.88600000
H     13.47800000     -3.11100000      2.61400000
O     -3.09200000     18.25600000     -3.31700000
H     -4.01700000     18.39000000     -3.52200000
H     -2.95500000     17.31600000     -3.43200000
O      3.56900000     -8.66500000      3.26800000
H      3.96800000     -7.84400000      2.98000000
H      3.16200000     -9.02300000      2.47900000
O     -3.72700000     -6.74400000     -6.21700000
H     -3.49900000     -6.16900000     -5.48700000
H     -2.99800000     -7.36200000     -6.27300000
O     -5.70400000      0.46300000     -4.86500000
H     -6.50300000      0.61600000     -5.37100000
H     -5.70000000      1.15700000     -4.20700000
O      8.83300000     -6.17700000    -10.60100000
H      8.05500000     -6.32900000    -10.06500000
H      8.63400000     -5.37900000    -11.09100000
O     11.00300000     -1.29900000      2.18800000
H     10.30600000     -1.65700000      2.73800000
H     10.58200000     -1.13300000      1.34500000
O    -10.46800000     14.70300000     -1.47700000
H    -10.74600000     13.98400000     -2.04500000
H     -9.95300000     15.27400000     -2.04700000
O     -5.87500000     -7.19800000     11.11400000
H     -5.94100000     -6.58400000     10.38200000
H     -5.02300000     -7.61800000     10.99900000
O    -14.66400000     -0.28400000     -9.08900000
H    -14.86700000     -1.09500000     -9.55500000
H    -14.47300000     -0.56300000     -8.19400000
O      0.32800000     -2.12200000    -10.57700000
H     -0.24800000     -1.45000000    -10.94200000
H     -0.16600000     -2.93700000    -10.67000000
O     -0.75900000     -7.74300000     11.36700000
H     -0.42200000     -7.20700000     12.08500000
H     -0.10900000     -7.64700000     10.67100000
O      8.40200000     10.47700000      5.41100000
H      7.92400000      9.81000000      4.91900000
H      8.21200000     10.28000000      6.32800000
O     -0.75500000      5.30300000      2.73200000
H     -0.12800000      4.82500000      3.27400000
H     -1.44100000      5.57500000      3.34200000
O      2.45200000     -0.93100000      5.04700000
H      1.70100000     -1.40300000      4.68600000
H      3.13800000     -1.03200000      4.38700000
O      0.87700000    -17.08500000      3.40300000
H      1.41300000    -16.96900000      4.18800000
H      0.56500000    -17.98800000      3.45800000
O      2.67600000     -3.50700000     13.34200000
H      3.11400000     -3.87400000     12.57400000
H      3.33000000     -3.56300000     14.03900000
O      7.41900000    -12.91700000      9.28400000
H      7.93500000    -12.63800000      8.52800000
H      7.58900000    -12.25000000      9.94900000
O      4.13800000      5.90100000     14.98200000
H      3.28300000      5.59300000     15.28200000
H      3.96200000      6.30600000     14.13300000
O      6.63300000     -1.73500000    -14.26200000
H      6.45800000     -1.94300000    -15.17900000
H      5.77600000     -1.51400000    -13.89800000
O     -6.89600000      9.19700000     -3.01400000
H     -6.83700000      8.93300000     -3.93200000
H     -5.99200000      9.18200000     -2.70200000
O     -4.31000000    -11.11200000      0.47500000
H     -4.10300000    -11.94500000      0.05200000
H     -5.26100000    -11.12700000      0.58100000
O      0.48600000     -7.07600000     15.35300000
H      0.65200000     -6.63300000     14.52100000
H      1.35100000     -7.16500000     15.75300000
O     -4.07500000      0.99800000    -15.61700000
H     -3.27300000      0.51400000    -15.81400000
H     -3.78400000      1.90000000    -15.48200000
O      3.93300000     10.96600000      4.55200000
H      4.05000000     11.88100000      4.29500000
H      3.74800000     10.50900000      3.73100000
O     -0.08800000     14.24900000     -0.18900000
H      0.66700000     14.66600000      0.22500000
H     -0.28900000     14.80800000     -0.94000000
O      4.30300000      1.39000000     -1.70800000
H      4.12700000      2.22200000     -1.26700000
H      4.26100000      1.59900000     -2.64100000
O     -5.20300000     -0.74300000    -12.92100000
H     -4.89400000     -1.43400000    -12.33600000
H     -4.93200000     -1.02800000    -13.79300000
O      4.28800000     12.41900000    -12.63500000
H      3.50000000     12.14600000    -13.10500000
H      3.96000000     12.92000000    -11.88800000
O     -7.14600000      8.60800000     -5.91800000
H     -7.75600000      8.91400000     -6.58900000
H     -6.91800000      7.71900000     -6.18900000
O      6.83600000      2.18900000     12.69400000
H      6.14500000      2.15400000     12.03200000
H      6.78300000      1.34400000     13.14000000
O     -3.12400000      4.57700000      0.82000000
H     -3.24000000      4.24900000     -0.07200000
H     -2.17600000      4.62500000      0.93700000
O    -14.15000000     -3.44200000     -1.69500000
H    -14.74100000     -2.98000000     -2.28900000
H    -13.39200000     -2.86300000     -1.61300000
O     12.28900000      7.03100000     -2.18000000
H     11.65600000      6.51600000     -2.68100000
H     13.11000000      6.54600000     -2.26200000
O     -7.99400000     11.01800000      9.03900000
H     -7.28500000     11.17300000      8.41600000
H     -7.92600000     10.08700000      9.25200000
O     10.33600000    -12.47500000      3.27600000
H      9.91100000    -12.02200000      2.54800000
H      9.84700000    -13.29300000      3.36700000
O      0.62000000      2.90000000    -15.69800000
H      0.89900000      2.27700000    -16.36900000
H     -0.29300000      3.09000000    -15.91200000
O     -6.97300000      1.80600000      4.43800000
H     -7.49800000      2.02300000      3.66800000
H     -6.77200000      2.65200000      4.83700000
O    -16.95400000     -2.17700000      0.50200000
H    -17.62300000     -1.90500000      1.13000000
H    -17.24800000     -3.03400000      0.19500000
O      9.08200000      3.63000000     12.28800000
H      8.94700000      3.74500000     11.34800000
H      8.39900000      3.01600000     12.55500000
O     -9.68500000      1.55300000     12.21100000
H    -10.57100000      1.66400000     12.55700000
H     -9.55600000      2.30800000     11.63700000
O     -7.31500000     -4.06600000      7.00900000
H     -8.11400000     -3.56200000      7.16300000
H     -6.95100000     -3.69800000      6.20400000
O     -8.25700000     -5.40300000     -5.73300000
H     -8.15600000     -5.51100000     -4.78700000
H     -9.16200000     -5.66200000     -5.90800000
O     -4.27200000    -14.95900000     -5.76200000
H     -3.44100000    -15.43300000     -5.73700000
H     -4.68800000    -15.24700000     -6.57500000
O     -1.99200000     -4.34900000    -14.92400000
H     -2.42700000     -5.11700000    -14.55500000
H     -2.32500000     -3.61400000    -14.40900000
O     11.67000000     -5.25900000      1.54500000
H     11.40800000     -4.51300000      1.00500000
H     12.37300000     -4.91900000      2.09800000
O     -2.88500000     -9.90400000     -4.20400000
H     -2.04500000     -9.46600000     -4.06700000
H     -3.12400000    -10.24100000     -3.34100000
O      5.96300000     13.32700000      2.56100000
H      6.55800000     12.61600000      2.79900000
H      6.34400000     13.70300000      1.76700000
O    -12.31400000    -10.39900000      0.46100000
H    -13.06800000     -9.84200000      0.26900000
H    -12.01500000    -10.11100000      1.32300000
O      9.16500000     -9.13000000    -10.29700000
H      8.23900000     -9.35700000    -10.38000000
H      9.17500000     -8.17400000    -10.24900000
O     -3.18300000      3.90000000     -1.97900000
H     -3.21200000      3.92700000     -2.93600000
H     -3.86800000      3.27600000     -1.73700000
O    -16.85000000     -4.66000000     -1.24400000
H    -16.96800000     -5.20100000     -0.46300000
H    -15.92700000     -4.40900000     -1.22400000
O    -13.36900000      2.36100000      4.70600000
H    -14.13900000      1.87600000      5.00300000
H    -13.49900000      3.24700000      5.04200000
O      2.23500000     10.84100000     -5.67100000
H      3.17100000     10.64700000     -5.72700000
H      2.18500000     11.62800000     -5.12900000
O     -0.69500000      6.79000000     -3.74100000
H     -0.61800000      7.62000000     -4.21000000
H     -0.99200000      7.03600000     -2.86400000
O     -2.84700000    -10.81200000    -13.68600000
H     -2.85500000    -11.46000000    -14.39000000
H     -3.75800000    -10.75700000    -13.39900000
O     -2.20300000      3.06100000     17.48100000
H     -3.12400000      2.96400000     17.72300000
H     -2.17500000      2.83900000     16.55000000
O      5.60400000    -10.41200000      2.09000000
H      6.06500000    -10.21700000      2.90600000
H      4.81200000     -9.87500000      2.12800000
O     -9.26400000     -8.48600000     -2.88900000
H     -9.52200000     -8.78600000     -2.01700000
H     -8.86200000     -9.25300000     -3.29700000
O     -3.64500000    -10.71000000      3.01800000
H     -3.07700000    -11.45500000      2.82200000
H     -4.06500000    -10.50200000      2.18400000
O      5.71400000    -13.01500000     -7.94800000
H      5.77800000    -13.27000000     -7.02800000
H      6.54600000    -13.29300000     -8.33200000
O      1.41100000    -11.36700000      3.99000000
H      1.55800000    -12.17700000      4.47900000
H      0.73100000    -10.90900000      4.48500000
O     -4.39900000     -4.47600000     16.05400000
H     -5.28600000     -4.31300000     16.37500000
H     -3.92400000     -4.80100000     16.81900000
O     -6.60300000     -7.50300000     -6.73000000
H     -5.70400000     -7.19200000     -6.62300000
H     -7.14600000     -6.76300000     -6.45900000
O     11.67900000     -5.36500000    -10.29100000
H     10.87500000     -5.72000000    -10.67000000
H     11.50500000     -5.32600000     -9.35100000
O     -7.56000000     -1.30200000      9.92500000
H     -8.42900000     -1.62100000      9.68300000
H     -7.06500000     -2.09300000     10.13700000
O    -10.05000000     14.17700000      1.42200000
H     -9.44300000     13.46700000      1.21200000
H    -10.17200000     14.64000000      0.59300000
O      9.20700000     14.77900000      6.63300000
H      9.37200000     14.03400000      7.21100000
H      8.30700000     14.65200000      6.33000000
O    -10.38200000      2.53500000     -1.73100000
H    -10.35000000      2.72900000     -0.79400000
H     -9.73900000      3.12800000     -2.12000000
O     -6.04300000     -5.76300000      4.08700000
H     -6.95000000     -5.95900000      4.32600000
H     -6.02700000     -4.81400000      3.96500000
O     10.52400000     -8.76600000     -0.08300000
H     10.53500000     -8.83200000     -1.03800000
H     11.31400000     -9.22800000      0.19800000
O      4.16200000      1.01200000     16.41100000
H      3.49900000      0.34300000     16.24000000
H      4.89600000      0.53000000     16.79200000
O     -7.91800000    -10.77500000     -4.13200000
H     -7.28100000    -10.43400000     -3.50500000
H     -7.54100000    -10.57600000     -4.98900000
O    -12.37700000     -9.40200000     -6.08100000
H    -12.78100000    -10.13700000     -6.54300000
H    -11.46200000     -9.41700000     -6.36200000
O      3.69700000     -1.05600000     18.43300000
H      3.93000000     -1.91500000     18.78700000
H      3.22000000     -1.25100000     17.62700000
O     17.34100000      2.27400000      0.41200000
H     17.94500000      2.35400000     -0.32600000
H     16.53100000      1.94300000      0.02300000
O     11.36200000      0.21800000     -3.04300000
H     10.76700000     -0.53100000     -3.07800000
H     12.19100000     -0.14900000     -2.73700000
O      2.28900000      7.26900000     -6.21000000
H      1.50400000      7.53900000     -5.73300000
H      3.01500000      7.60000000     -5.68200000
O      3.97000000     -0.34800000      7.21300000
H      4.58400000      0.12500000      6.65200000
H      3.46500000     -0.89300000      6.61000000
O      6.60800000      3.50000000      4.78300000
H      5.77300000      3.94500000      4.63900000
H      7.20000000      4.19200000      5.07800000
O      3.10900000     13.34900000     -7.69600000
H      2.29400000     13.76200000     -7.41000000
H      2.86600000     12.86000000     -8.48200000
O     -3.59400000      5.46400000      7.94300000
H     -3.85700000      5.05300000      7.11900000
H     -2.65800000      5.63600000      7.83700000
O      4.06800000    -13.27300000    -10.12200000
H      4.72600000    -13.11100000     -9.44500000
H      3.48700000    -12.51300000    -10.07700000
O     -2.85900000     -6.23900000      3.77100000
H     -3.20800000     -6.78800000      4.47300000
H     -2.16200000     -5.73200000      4.18700000
O     -1.28300000     -4.34100000     -7.22400000
H     -1.22400000     -4.12400000     -6.29400000
H     -0.37600000     -4.32500000     -7.53100000
O     -4.35900000    -13.96800000      2.37300000
H     -3.99000000    -14.19300000      1.51900000
H     -5.05800000    -13.34500000      2.17600000
O      1.47700000      7.95800000      4.48500000
H      1.08300000      8.64400000      3.94600000
H      2.15800000      7.57900000      3.93000000
O     10.38000000      6.74700000     -0.25400000
H     11.11700000      7.10000000     -0.75100000
H     10.42900000      5.80100000     -0.39100000
O      7.85700000     11.70700000     -7.86100000
H      8.27800000     12.02800000     -8.65800000
H      6.98500000     11.43200000     -8.14300000
O      1.71700000      4.66400000    -11.65100000
H      2.49800000      4.47400000    -12.17200000
H      2.05700000      5.02900000    -10.83400000
O      0.29300000     14.86300000     -9.61400000
H      0.32700000     13.90900000     -9.54500000
H      0.41200000     15.17300000     -8.71600000
O     -8.50700000      4.48700000     13.62300000
H     -9.14300000      4.41400000     12.91100000
H     -7.82000000      3.86200000     13.39600000
O      5.02400000    -18.04400000     -0.92800000
H      5.93000000    -18.35100000     -0.91200000
H      5.08700000    -17.10200000     -0.76900000
O     -2.66000000      1.18700000     -8.54800000
H     -3.34800000      1.84200000     -8.66600000
H     -2.46400000      1.21100000     -7.61100000
O     -7.27800000      6.81400000     -0.87100000
H     -7.57100000      7.19700000     -0.04400000
H     -7.24400000      7.55300000     -1.47900000
O     11.80900000     -0.54400000     12.75100000
H     11.95700000      0.35600000     13.04200000
H     11.84700000     -1.06400000     13.55300000
O      8.36400000     -7.88000000     13.03400000
H      8.13000000     -8.71700000     13.43500000
H      9.31500000     -7.92100000     12.93200000
O     -4.74600000     -8.27100000    -14.99200000
H     -4.35400000     -9.05100000    -15.38400000
H     -5.42300000     -8.61100000    -14.40600000
O     13.56900000    -10.74700000     -1.75500000
H     12.77000000    -10.70600000     -2.28000000
H     13.27100000    -10.61300000     -0.85500000
O      8.74900000    -11.02000000     -2.28000000
H      8.04400000    -10.78000000     -2.88200000
H      8.47500000    -10.66500000     -1.43500000
O    -11.82500000     -7.75300000     -3.56200000
H    -12.08500000     -8.19900000     -4.36800000
H    -10.86800000     -7.79300000     -3.56500000
O      3.41100000     -8.26900000     -8.58700000
H      2.94400000     -9.05300000     -8.30000000
H      3.72100000     -8.48300000     -9.46700000
O      0.50500000     -5.31100000     -2.42800000
H      0.37800000     -5.33800000     -1.47900000
H      1.20600000     -5.94100000     -2.59300000
O     12.14100000     -1.20500000     -8.04600000
H     12.09700000     -2.08400000     -7.67000000
H     11.80900000     -0.63200000     -7.35500000
O     -9.89000000    -14.38800000      4.52600000
H     -9.54700000    -14.58700000      3.65400000
H     -9.13400000    -14.47400000      5.10600000
O     -1.12400000     -0.29600000    -12.11300000
H     -0.40300000     -0.05900000    -12.69500000
H     -1.29100000      0.49700000    -11.60300000
O      1.63500000    -10.12600000     10.78500000
H      2.10000000     -9.33800000     11.06900000
H      1.97500000    -10.30100000      9.90800000
O      0.97000000      8.32900000     13.43700000
H      1.82700000      8.14300000     13.82000000
H      1.16700000      8.78700000     12.62100000
O     10.02800000     -2.15300000      8.22300000
H     10.47800000     -2.99800000      8.24100000
H      9.40200000     -2.19900000      8.94500000
O      9.08700000     13.05000000      2.00600000
H      8.75200000     12.42000000      1.36800000
H      9.94600000     13.30200000      1.66600000
O     -3.37200000     -1.26700000     -4.41300000
H     -4.05200000     -0.62600000     -4.62000000
H     -2.55000000     -0.80600000     -4.57500000
O     -1.61600000    -14.05200000     -2.96900000
H     -1.19400000    -14.53800000     -3.67700000
H     -1.91000000    -14.72700000     -2.35700000
O      4.71000000     -3.85300000     -8.99800000
H      3.81700000     -3.52100000     -9.09600000
H      5.17500000     -3.52000000     -9.76500000
O      7.54500000    -15.66600000     -2.92600000
H      7.38000000    -14.84200000     -2.46700000
H      6.96600000    -15.63500000     -3.68800000
O     -2.83000000    -16.47400000     -1.66900000
H     -3.78600000    -16.42300000     -1.63600000
H     -2.64000000    -17.41200000     -1.65900000
O      8.80200000     -0.57300000     14.86600000
H      9.60700000     -1.05400000     14.67700000
H      8.17300000     -0.89400000     14.22000000
O      7.92000000      5.57400000    -10.72300000
H      7.58200000      5.92200000     -9.89800000
H      8.24400000      4.70100000    -10.50000000
O      1.46400000     -5.00600000      1.95000000
H      2.37000000     -5.01500000      1.64200000
H      1.21500000     -4.08200000      1.93500000
O     11.95800000     10.02900000     -8.54500000
H     11.48600000      9.80600000     -9.34700000
H     12.73100000      9.46500000     -8.55700000
O     -6.28100000     -6.82600000     -1.16300000
H     -6.81200000     -6.72100000     -0.37400000
H     -6.20600000     -5.94200000     -1.52200000
O      5.47300000     -6.78800000      2.41800000
H      6.38700000     -6.84100000      2.13800000
H      5.09000000     -6.11000000      1.86100000
O      2.05000000     -3.67600000      7.15500000
H      1.41600000     -3.09300000      7.57200000
H      2.05800000     -3.40300000      6.23700000
O     -3.82200000      0.74300000      4.20800000
H     -4.21400000      1.54800000      3.86700000
H     -4.20000000      0.64600000      5.08200000
O     -5.02500000    -14.41900000     10.01600000
H     -4.38000000    -13.93700000      9.49900000
H     -5.68500000    -14.69500000      9.37900000
O      0.68600000     15.34800000      6.49700000
H     -0.18400000     15.10600000      6.17800000
H      1.25700000     14.64100000      6.19500000
O     -2.22600000      7.73200000    -11.36000000
H     -1.64700000      6.99000000    -11.53500000
H     -2.90400000      7.67000000    -12.03200000
O     -2.20000000      0.13400000     11.12900000
H     -1.34300000      0.45400000     10.84800000
H     -2.03900000     -0.25800000     11.98800000
O     -9.70400000      1.26400000      7.31200000
H     -9.16500000      1.42200000      8.08700000
H     -9.67000000      2.08800000      6.82500000
O     -0.21800000    -15.09400000     -5.16000000
H      0.33800000    -14.66400000     -5.80900000
H      0.39600000    -15.49200000     -4.54300000
O      0.49900000     -1.50200000      7.99100000
H      0.59400000     -0.55800000      8.11700000
H     -0.03300000     -1.79100000      8.73300000
O     -8.16400000      1.25100000     -8.96200000
H     -7.74800000      2.09800000     -9.12700000
H     -8.97700000      1.28200000     -9.46600000
O    -13.67300000      1.17100000      0.09100000
H    -13.26500000      1.55000000     -0.68700000
H    -14.47100000      0.75500000     -0.23600000
O     -7.86200000      4.38000000      8.85000000
H     -8.44800000      4.41600000      9.60600000
H     -8.44800000      4.30500000      8.09700000
O     -1.15400000     -4.17200000    -11.03600000
H     -1.16300000     -5.12100000    -11.16100000
H     -1.98800000     -3.87500000    -11.40000000
O      0.79500000      4.75100000      9.89800000
H      1.31700000      4.27500000     10.54300000
H      0.09200000      4.14500000      9.66400000
O     -4.67500000      3.01300000     -8.07200000
H     -5.05800000      3.17900000     -7.21000000
H     -5.29900000      3.39700000     -8.68900000
O     -0.46800000      9.64900000    -10.92100000
H     -1.25000000      9.14700000    -11.15200000
H     -0.08700000      9.17300000    -10.18300000
O      4.53200000     -2.11700000      1.95900000
H      4.58300000     -1.35800000      1.37800000
H      4.77900000     -1.77800000      2.81900000
O    -12.82200000     -1.24300000     -2.19500000
H    -11.99900000     -1.38000000     -2.66300000
H    -13.15100000     -0.40800000     -2.52600000
O     11.73800000      0.29500000     -5.88200000
H     12.39100000      0.98400000     -6.00400000
H     11.59000000      0.26900000     -4.93700000
O     -2.04300000     -6.56700000    -11.48000000
H     -2.70200000     -7.00100000    -10.93800000
H     -1.51200000     -7.28200000    -11.82900000
O    -10.07500000      5.49200000     -6.36900000
H     -9.23300000      5.82900000     -6.67300000
H     -9.84800000      4.75200000     -5.80600000
O    -10.60600000     -6.44800000     -6.41900000
H    -10.61800000     -7.37500000     -6.65900000
H    -11.31300000     -6.05800000     -6.93300000
O     -3.08600000     -3.95400000     11.68400000
H     -3.05000000     -4.81900000     12.09100000
H     -4.01600000     -3.80600000     11.51700000
O     -2.98400000     -5.23700000      7.68500000
H     -3.68500000     -5.88900000      7.68600000
H     -2.63600000     -5.26000000      6.79300000
O      4.81600000      3.45000000     11.27700000
H      5.63800000      3.92200000     11.41100000
H      4.41700000      3.87500000     10.51800000
O     -6.87000000     -6.97600000    -12.92600000
H     -7.22400000     -7.61700000    -12.31000000
H     -7.41500000     -7.06800000    -13.70800000
O     -6.59100000    -13.02900000     -8.51300000
H     -6.83100000    -12.17100000     -8.16400000
H     -7.26800000    -13.22200000     -9.16100000
O      8.63100000     -1.62900000    -12.36700000
H      8.01900000     -1.56600000    -13.10000000
H      8.60500000     -0.76400000    -11.95800000
O     -3.48100000     -8.60800000     -1.18100000
H     -3.15300000     -9.48100000     -1.39400000
H     -4.34700000     -8.76200000     -0.80300000
O     13.65900000     -0.69200000     -2.19100000
H     14.55400000     -0.39700000     -2.35800000
H     13.76200000     -1.47300000     -1.64600000
O      6.33100000      3.60500000      7.72700000
H      5.45000000      3.87100000      7.98900000
H      6.36100000      3.77000000      6.78500000
O     15.72000000     -4.26100000      7.00900000
H     16.29500000     -3.50200000      7.09700000
H     15.73800000     -4.46900000      6.07500000
O     -5.02100000     -1.43400000     12.46900000
H     -5.92800000     -1.25400000     12.22100000
H     -4.50200000     -1.10300000     11.73600000
O      0.25100000     -4.61100000     10.84700000
H      0.63000000     -4.98500000     10.05200000
H     -0.42400000     -4.01000000     10.53000000
O     -9.27700000     -7.77100000     12.64100000
H     -8.69700000     -8.17900000     13.28500000
H     -9.58400000     -8.49900000     12.10100000
O     -0.92200000     -9.39900000    -12.28600000
H     -1.53300000     -9.85700000    -12.86300000
H     -0.07100000     -9.79300000    -12.47700000
O     -5.52400000      3.63800000     -5.69800000
H     -6.02700000      3.14400000     -5.05000000
H     -4.88200000      4.12600000     -5.18200000
O     -6.04200000     11.42400000      6.29900000
H     -6.73000000     11.84800000      5.78700000
H     -5.78300000     10.66800000      5.77300000
O     14.11800000      5.00000000     -2.14600000
H     14.58500000      4.37300000     -2.69700000
H     13.97400000      4.53400000     -1.32200000
O    -12.08800000      2.19500000     13.18800000
H    -12.97400000      2.07200000     13.52900000
H    -12.11200000      3.05200000     12.76300000
O    -12.05400000     -3.00800000      7.73700000
H    -12.45400000     -2.57100000      6.98600000
H    -12.37200000     -2.52000000      8.49600000
O    -13.26400000     11.80900000      0.21500000
H    -13.16200000     12.76100000      0.18600000
H    -12.82600000     11.54700000      1.02500000
O     -6.24700000    -12.36100000     -1.65500000
H     -5.65100000    -12.68900000     -2.32900000
H     -6.24000000    -11.41100000     -1.77100000
O      6.21500000      6.13900000    -16.06300000
H      6.22900000      5.68800000    -15.21900000
H      5.62200000      5.61700000    -16.60400000
O      1.98700000     -5.23500000     -5.96600000
H      2.20300000     -5.15100000     -6.89500000
H      1.36900000     -4.52400000     -5.79800000
O      0.07100000     -1.70600000     -6.85300000
H      0.94600000     -1.34800000     -6.70300000
H      0.15400000     -2.20500000     -7.66600000
O     -5.99800000     -9.57200000     -2.51400000
H     -5.12700000     -9.31000000     -2.81300000
H     -6.36400000     -8.78100000     -2.11800000
O     -0.17600000    -12.44900000    -11.46900000
H      0.08100000    -11.62700000    -11.88600000
H      0.58900000    -13.01600000    -11.56400000
O      5.28600000     15.66700000     -3.46600000
H      6.07200000     16.12000000     -3.16100000
H      4.57200000     16.27600000     -3.28100000
O     -6.93100000      4.64600000      4.84000000
H     -6.03900000      4.95200000      4.67400000
H     -7.41900000      4.89100000      4.05400000
O     12.37800000    -10.46300000     -4.82100000
H     12.56400000     -9.57300000     -4.52300000
H     12.50900000    -10.43100000     -5.76900000
O      5.50300000      7.05600000      6.19300000
H      5.42700000      7.56400000      7.00000000
H      4.72100000      6.50300000      6.18400000
O    -15.97400000      3.00100000      2.12300000
H    -16.63500000      2.51800000      2.62000000
H    -15.28200000      2.36000000      1.95900000
O      6.38400000     13.33500000     -4.82800000
H      7.32900000     13.48100000     -4.86700000
H      6.02100000     14.18300000     -4.57100000
O     -0.81900000      2.72600000      8.83000000
H     -1.66800000      2.70300000      8.38800000
H     -0.74600000      1.87000000      9.25300000
O      3.86500000     -4.63400000      1.19700000
H      4.06200000     -3.73300000      1.45500000
H      4.14500000     -4.68800000      0.28300000
O     15.42600000      2.99200000     -3.71800000
H     16.23800000      2.63100000     -4.07400000
H     14.73300000      2.48200000     -4.13700000
O      5.93100000     -5.35400000      7.30300000
H      5.26600000     -5.67000000      7.91400000
H      5.82000000     -5.90100000      6.52500000
O     12.46800000     -6.46700000      6.31400000
H     12.46000000     -5.58700000      6.68900000
H     12.85200000     -7.01500000      6.99900000
O      2.21900000     -1.60600000     11.48800000
H      2.36900000     -2.27200000     12.15900000
H      2.28100000     -2.08100000     10.66000000
O    -14.61000000     -1.48700000     -6.36400000
H    -14.23500000     -2.27100000     -5.96300000
H    -15.48600000     -1.41900000     -5.98400000
O    -16.42200000     -2.57400000      6.45100000
H    -16.03400000     -2.47800000      7.32100000
H    -16.19500000     -1.76300000      5.99700000
O     10.33600000      6.10600000     -3.61500000
H      9.97700000      5.21900000     -3.62800000
H     10.27300000      6.40300000     -4.52300000
O     -4.46900000     -3.55200000      2.82100000
H     -5.21700000     -3.88800000      2.32800000
H     -4.05400000     -4.33200000      3.18800000
O     -8.49900000      4.59200000     -2.15700000
H     -8.25100000      5.33900000     -1.61300000
H     -7.68300000      4.32200000     -2.57900000
O      3.84500000     -2.62900000      8.87300000
H      3.34000000     -3.19600000      8.29000000
H      4.09600000     -1.88500000      8.32500000
O    -10.54800000      4.02900000    -12.49300000
H    -10.19300000      4.28300000    -11.64200000
H    -10.99800000      4.81300000    -12.80900000
O     -8.21000000     12.62700000      4.56400000
H     -8.73900000     13.40700000      4.73000000
H     -8.49100000     12.32600000      3.70000000
O     -6.60100000     -7.81300000     -9.46900000
H     -6.52200000     -8.03400000     -8.54100000
H     -7.26200000     -7.12100000     -9.49500000
O      9.10300000      1.68100000      0.61800000
H      8.49200000      1.74100000      1.35200000
H      8.95000000      2.48000000      0.11300000
O      6.80800000     -6.34700000     15.94200000
H      7.70400000     -6.43300000     15.61500000
H      6.27100000     -6.79500000     15.29000000
O      5.77400000      1.03900000      6.07400000
H      5.89600000      1.83900000      5.56200000
H      6.39800000      1.11800000      6.79500000
O     -2.71600000      1.18700000     15.31900000
H     -2.04200000      0.63300000     14.92700000
H     -2.77600000      1.94200000     14.73400000
O     -4.98900000     13.30200000      1.67900000
H     -4.51500000     14.12000000      1.53200000
H     -5.70800000     13.32500000      1.04700000
O      1.77600000    -15.82700000     -3.20800000
H      1.45400000    -15.41900000     -2.40400000
H      1.88600000    -16.75000000     -2.98100000
O     -7.49700000     -7.08800000      1.20500000
H     -6.87600000     -6.56200000      1.70900000
H     -7.38400000     -7.97700000      1.53900000
O    -13.65400000     -2.58100000      5.43100000
H    -14.22900000     -3.28700000      5.72700000
H    -14.04100000     -2.28600000      4.60700000
O    -14.47000000      6.83800000      8.94300000
H    -14.50900000      7.17900000      8.04900000
H    -14.01300000      7.51700000      9.43900000
O     -6.27200000     -6.03300000      8.59600000
H     -6.63400000     -5.29300000      8.11000000
H     -6.98800000     -6.66800000      8.63200000
O     -9.68600000     -9.89400000     -7.17600000
H     -8.73400000     -9.83000000     -7.10200000
H     -9.91900000    -10.64600000     -6.63200000
O      7.01600000     13.39100000     -1.41400000
H      7.51800000     13.80400000     -2.11700000
H      6.12100000     13.35300000     -1.75000000
O     -8.06600000     -0.30700000     13.35200000
H     -7.43000000      0.25700000     13.79100000
H     -8.69800000      0.30000000     12.96600000
O      8.82400000      3.79700000     -0.92900000
H      8.24400000      4.50900000     -1.19700000
H      9.44300000      3.70600000     -1.65400000
O     12.00900000     10.70600000      7.17700000
H     11.39800000      9.98600000      7.33900000
H     12.75800000     10.29200000      6.74800000
O     -6.93100000      1.88300000    -14.49100000
H     -6.62000000      2.78300000    -14.58300000
H     -6.13900000      1.34900000    -14.53700000
O      0.39100000      5.66200000     -8.77100000
H     -0.46100000      5.50400000     -8.36400000
H      0.29900000      5.31900000     -9.66000000
O      1.42200000     -5.59800000      4.50200000
H      1.87800000     -6.41800000      4.69500000
H      1.46000000     -5.52100000      3.54900000
O      7.74300000     14.93800000      0.74800000
H      8.36600000     14.31100000      1.11500000
H      7.52200000     14.58000000     -0.11200000
O      9.71900000      9.83500000     -6.81400000
H      8.96600000     10.19800000     -7.28100000
H     10.47300000     10.07300000     -7.35500000
O     -2.57200000     -6.86600000    -14.18200000
H     -3.28200000     -7.50600000    -14.23800000
H     -2.54700000     -6.61700000    -13.25800000
O      2.37900000     -7.43300000     -2.70600000
H      2.19000000     -8.28600000     -2.31600000
H      2.68500000     -7.63600000     -3.59000000
O     -7.14600000     -9.69300000     10.15200000
H     -6.45700000     -9.10400000     10.45800000
H     -6.71200000    -10.25800000      9.51300000
O    -15.83300000      1.58300000     -3.27500000
H    -15.15800000      2.23100000     -3.47500000
H    -15.88800000      1.04400000     -4.06400000
O      2.53200000    -10.90000000    -10.22400000
H      1.66600000    -10.66600000     -9.89000000
H      2.55400000    -10.53800000    -11.10900000
O      5.69500000      8.84600000     -6.69400000
H      6.42500000      8.84600000     -7.31400000
H      5.56700000      9.76900000     -6.47500000
O    -12.61700000     -6.07500000      2.96800000
H    -11.97500000     -6.52000000      2.41500000
H    -13.26400000     -5.72900000      2.35400000
O     -1.54600000     -5.72800000      1.08100000
H     -2.15000000     -5.73600000      1.82300000
H     -0.69000000     -5.54600000      1.46900000
O     -3.17000000     -8.49000000     10.76300000
H     -2.34300000     -8.12400000     11.07600000
H     -3.00500000     -8.70400000      9.84500000
O     -3.96500000      1.79800000      9.75100000
H     -4.46500000      1.22200000      9.17300000
H     -3.39300000      1.20800000     10.24100000
O      8.27800000     -5.74500000      3.35700000
H      8.78600000     -5.37300000      4.07800000
H      7.45800000     -5.25100000      3.36200000
O    -15.14400000     -2.81400000     -9.81300000
H    -15.67000000     -3.18000000    -10.52400000
H    -14.67800000     -3.56700000     -9.44900000
O     -6.55500000      2.38800000     13.37200000
H     -5.72400000      2.66700000     13.75700000
H     -6.41000000      2.43600000     12.42800000
O    -13.51300000      7.50600000     -1.48000000
H    -13.94300000      6.80800000     -1.97400000
H    -12.60500000      7.49000000     -1.78400000
O      2.04500000      4.54200000     15.99300000
H      1.67400000      4.00600000     15.29300000
H      2.25800000      3.91700000     16.68600000
O     10.95600000    -13.79200000     -0.56700000
H     10.12500000    -13.68100000     -0.10400000
H     10.70400000    -13.96100000     -1.47400000
O     -6.52000000     -2.90100000      4.53600000
H     -5.76800000     -2.88600000      3.94500000
H     -7.08300000     -2.19200000      4.22700000
O     -2.52600000     -3.09900000     14.58900000
H     -2.66000000     -3.34300000     13.67300000
H     -3.30600000     -3.42300000     15.04000000
O     -7.39500000    -15.14100000      5.99900000
H     -7.40500000    -15.20600000      6.95400000
H     -6.46700000    -15.07400000      5.77300000
O      8.64400000      6.72700000      2.20600000
H      9.47900000      6.28700000      2.36700000
H      8.79600000      7.24500000      1.41600000
O      4.53700000      9.36700000    -11.56000000
H      4.84200000      8.48400000    -11.77000000
H      4.61300000      9.84900000    -12.38300000
O      0.65500000     12.21000000     -9.56700000
H      1.56700000     11.93500000     -9.66100000
H      0.14900000     11.50400000     -9.96900000
O     -0.34500000    -11.64200000      6.93100000
H     -1.10100000    -12.22900000      6.94200000
H     -0.65200000    -10.84800000      7.36900000
O     -0.69500000     11.56700000    -12.85400000
H     -0.58900000     10.91100000    -12.16500000
H     -1.12600000     11.09800000    -13.56800000
O      6.94900000     -5.38500000     -4.57900000
H      7.31500000     -4.80500000     -5.24700000
H      6.01000000     -5.20000000     -4.59000000
O      8.18400000     -0.08200000     -3.74900000
H      7.70900000     -0.65300000     -3.14500000
H      8.93800000     -0.60100000     -4.02800000
O     -1.06000000      2.31600000     -6.39900000
H     -0.37500000      2.18900000     -7.05500000
H     -1.29700000      3.24000000     -6.47600000
O     -7.13400000     -1.66300000     16.91600000
H     -6.53800000     -1.00000000     16.56700000
H     -7.93500000     -1.55900000     16.40200000
O     -1.73200000     14.50600000      2.93600000
H     -2.44900000     15.05100000      2.61300000
H     -0.94000000     15.00400000      2.73100000
O      0.39900000    -15.23500000      1.56700000
H     -0.42300000    -15.47900000      1.14200000
H      0.61500000    -15.98500000      2.12200000
O     -3.39100000      6.84800000      4.15600000
H     -4.18100000      7.21200000      3.75600000
H     -2.94300000      7.60500000      4.53300000
O      4.24600000      0.65800000     12.11500000
H      4.22100000      1.09800000     11.26600000
H      3.56500000     -0.01200000     12.05900000
O      4.30400000     13.23500000     -2.28900000
H      3.34700000     13.26000000     -2.27600000
H      4.56200000     14.10600000     -2.59100000
O      9.98900000      8.74000000      7.17300000
H      9.13400000      8.77100000      7.60000000
H      9.81800000      9.02200000      6.27400000
O    -16.41500000      7.28500000      1.34300000
H    -15.90200000      6.54300000      1.02300000
H    -16.43200000      7.89800000      0.60700000
O     11.52900000     14.12400000      0.74900000
H     12.17200000     14.82400000      0.86000000
H     12.02000000     13.31900000      0.91100000
O      2.71400000     -7.47900000     11.06500000
H      2.97100000     -7.62900000     10.15600000
H      3.04000000     -6.60200000     11.26500000
O     -7.83300000     12.20300000     -4.49800000
H     -7.25100000     12.95900000     -4.58100000
H     -7.31300000     11.55300000     -4.02500000
O      2.51500000     -0.71900000     -7.48400000
H      3.35900000     -0.38300000     -7.18400000
H      2.67300000     -1.64700000     -7.65500000
O     -9.83100000     15.48800000      4.01300000
H     -9.67300000     14.96200000      3.22900000
H    -10.64600000     15.95400000      3.82900000
O    -10.00200000      3.10800000     -4.96800000
H    -10.40100000      3.11200000     -5.83800000
H    -10.25000000      2.26200000     -4.59400000
O    -10.84500000    -11.95300000      5.52500000
H    -10.29300000    -11.88300000      6.30400000
H    -10.49000000    -12.70200000      5.04600000
O      7.40500000     -4.80700000    -14.59100000
H      7.35300000     -5.68000000    -14.97900000
H      6.71700000     -4.30700000    -15.03100000
O    -10.44500000    -12.40300000     -6.53800000
H    -11.22800000    -12.44700000     -5.98900000
H     -9.73000000    -12.66400000     -5.95700000
O      8.84700000     -6.22900000      7.90100000
H      8.78100000     -7.16300000      7.70300000
H      8.02000000     -5.85900000      7.59100000
O     -8.84800000     -7.17100000      8.23200000
H     -9.30800000     -7.98400000      8.43900000
H     -9.53700000     -6.50900000      8.19400000
O    -10.01800000      7.24800000      0.89200000
H    -10.93100000      7.06700000      1.11500000
H     -9.57800000      7.33500000      1.73800000
O     -3.11800000      0.21800000     18.00100000
H     -3.68300000     -0.11300000     17.30300000
H     -2.73200000      1.01600000     17.63900000
O      9.31000000    -12.07200000     -6.49300000
H      9.93300000    -12.47500000     -5.88900000
H      8.50600000    -12.57800000     -6.38100000
O      1.61800000     -2.98400000    -13.01600000
H      1.43300000     -2.87000000    -12.08400000
H      2.39100000     -3.54600000    -13.04100000
O     -7.38300000     -2.89100000    -13.18200000
H     -6.77400000     -2.17300000    -13.35600000
H     -6.82100000     -3.65700000    -13.06600000
O      9.03800000     -1.27500000     -8.20500000
H      9.83400000     -1.55300000     -8.65700000
H      8.48400000     -0.91300000     -8.89600000
O    -10.16900000     -2.61900000      3.55700000
H    -10.24900000     -3.34400000      4.17600000
H    -10.39600000     -1.84200000      4.06800000
O    -10.12600000     -2.00600000    -12.90200000
H     -9.25700000     -2.35200000    -12.70200000
H     -9.95700000     -1.17200000    -13.34100000
O     -8.66200000     -5.81700000     -2.97800000
H     -7.81700000     -5.59900000     -2.58500000
H     -8.80900000     -6.73200000     -2.73700000
O    -14.83700000      9.87900000     -0.82600000
H    -14.31500000      9.12800000     -1.10800000
H    -14.20300000     10.47500000     -0.42700000
O      3.81000000      4.57300000      9.13400000
H      3.48100000      5.46400000      9.25200000
H      3.20500000      4.17600000      8.50700000
O     -1.10300000     -4.76700000     16.53400000
H     -1.43200000     -4.23400000     15.81000000
H     -0.58400000     -5.45100000     16.11200000
O     -8.49800000      6.53200000      3.52400000
H     -9.15600000      6.48700000      4.21800000
H     -8.35800000      7.46900000      3.38600000
O      2.88800000     -8.80800000     -5.06000000
H      3.29900000     -9.58200000     -4.67200000
H      3.61900000     -8.30200000     -5.41400000
O      2.05400000     11.35700000    -14.47100000
H      1.25000000     11.25600000    -13.96300000
H      1.78500000     11.84300000    -15.25100000
O      6.97800000     -3.67900000      0.94000000
H      7.29900000     -4.04100000      0.11400000
H      7.25100000     -2.76200000      0.92200000
O     13.57600000      3.75200000      0.18100000
H     12.84400000      3.20500000      0.46500000
H     13.45800000      4.57500000      0.65500000
O    -10.93600000    -11.75200000     -1.51900000
H    -11.16700000    -12.67600000     -1.41800000
H    -11.59300000    -11.28400000     -1.00400000
O      4.24100000    -10.48700000    -13.93700000
H      4.99200000    -11.05700000    -13.77300000
H      4.60900000     -9.60300000    -13.94600000
O     14.95300000     -2.46500000     -4.84200000
H     15.00700000     -1.57500000     -5.19000000
H     15.64900000     -2.50800000     -4.18600000
O     -2.29000000    -13.28700000     11.48500000
H     -1.66800000    -12.56000000     11.51700000
H     -2.92200000    -13.09200000     12.17700000
O     -3.20700000      5.79000000     14.45300000
H     -2.49300000      6.33600000     14.78200000
H     -3.31600000      6.06100000     13.54100000
O     17.15600000     -6.75500000     -2.45500000
H     16.33400000     -6.31600000     -2.23500000
H     16.88700000     -7.60300000     -2.80900000
O      1.37400000      7.05400000      7.08600000
H      2.13300000      7.15800000      7.65900000
H      1.57900000      7.58600000      6.31800000
O      3.92700000      7.64200000      8.40500000
H      3.74500000      8.55400000      8.63100000
H      4.26000000      7.25600000      9.21500000
O     10.63700000      7.19700000     -6.17000000
H     11.59000000      7.27100000     -6.22200000
H     10.31600000      8.07200000     -6.38800000
O     -4.49000000      8.91000000     -1.83700000
H     -4.44900000      8.91500000     -0.88100000
H     -3.70400000      8.43500000     -2.10800000
O    -10.35100000      8.67900000     10.20100000
H     -9.49300000      8.59700000      9.78500000
H    -10.42700000      9.60900000     10.41200000
O      1.49000000     -9.60900000      1.75400000
H      1.50900000    -10.29500000      2.42200000
H      0.60400000     -9.25100000      1.80200000
O      5.25900000     -9.63100000     10.93200000
H      4.65400000    -10.34100000     10.71700000
H      6.10600000    -10.06400000     11.03900000
O    -12.95700000     10.25100000     -4.90400000
H    -12.09400000      9.88600000     -5.10200000
H    -12.82900000     10.73800000     -4.09000000
O     13.93200000      3.02100000      8.64800000
H     13.59100000      2.13000000      8.72200000
H     14.23200000      3.08800000      7.74200000
O      6.97300000     -2.67000000     12.62500000
H      7.82600000     -3.10300000     12.57700000
H      6.59400000     -2.78900000     11.75400000
O      1.40200000    -10.85000000    -13.20400000
H      0.99800000    -11.07900000    -14.04100000
H      2.31000000    -11.13900000    -13.29000000
O      1.64600000      9.57000000     11.10800000
H      1.27100000      8.87400000     10.56800000
H      2.29000000      9.99300000     10.54000000
O     13.19000000     -0.54100000     10.26100000
H     12.66200000     -0.47800000     11.05700000
H     12.69000000     -0.05800000      9.60300000
O      2.17500000     -1.03100000     16.24000000
H      1.54600000     -1.42700000     15.63700000
H      1.68000000     -0.34200000     16.68400000
O    -11.44700000    -13.63100000      1.68700000
H    -11.58500000    -14.35900000      2.29300000
H    -12.31200000    -13.23300000      1.59000000
O    -12.63000000      4.04000000     -8.82000000
H    -13.29000000      3.81000000     -9.47500000
H    -12.88300000      4.91400000     -8.52200000
O      0.80200000     11.12300000     13.62400000
H      0.58500000     10.22100000     13.39000000
H      1.07100000     11.52600000     12.79900000
O     -2.81100000     -5.36000000     -3.97500000
H     -2.92100000     -5.64800000     -3.06900000
H     -1.94700000     -4.94700000     -3.99100000
O    -12.15300000      2.37800000     -6.72300000
H    -12.39900000      1.47100000     -6.90700000
H    -12.25300000      2.82800000     -7.56200000
O     -8.36500000      4.67200000    -15.21500000
H     -8.30600000      5.48700000    -15.71300000
H     -7.79100000      4.81000000    -14.46100000
O     -6.57100000    -12.80700000      1.30300000
H     -6.54600000    -13.42300000      0.57000000
H     -7.46400000    -12.46400000      1.29800000
O    -14.92400000     -3.25300000      2.08400000
H    -15.44800000     -2.63900000      1.57000000
H    -14.24200000     -3.55000000      1.48100000
O     13.03400000      4.81700000     -4.69700000
H     12.90100000      4.94300000     -3.75700000
H     13.81800000      5.32800000     -4.89800000
O     -2.47500000      8.72800000     10.00200000
H     -1.61100000      8.33000000      9.89300000
H     -2.41200000      9.56600000      9.54400000
O      1.62300000     -6.01500000     -8.76000000
H      2.15000000     -6.75500000     -8.46000000
H      1.31200000     -6.27800000     -9.62600000
O     13.11800000      2.63700000      3.09800000
H     12.83600000      2.27900000      2.25600000
H     12.30200000      2.83100000      3.56100000
O      9.87100000     -3.05400000     -6.19300000
H      9.52700000     -2.58600000     -6.95400000
H      9.99000000     -2.37500000     -5.52800000
O     -0.53400000      1.75700000    -10.12600000
H     -1.26200000      1.35400000     -9.65200000
H     -0.06100000      2.25500000     -9.46000000
O     -5.28400000      0.96000000      6.61000000
H     -5.43300000      0.28800000      7.27500000
H     -6.11000000      1.00900000      6.12900000
O      7.25900000      9.16800000      7.74400000
H      7.15900000      9.08400000      8.69200000
H      6.37400000      9.33700000      7.42300000
O      4.61900000      5.38400000     -3.58800000
H      4.54200000      6.24500000     -3.99900000
H      4.45100000      4.76400000     -4.29700000
O    -13.39500000    -11.13100000      5.94100000
H    -12.56000000    -11.51800000      5.67800000
H    -13.68800000    -10.64600000      5.17000000
O    -10.16800000     -5.30300000      4.93400000
H    -10.62000000     -5.50000000      5.75500000
H    -10.62600000     -5.82700000      4.27700000
O     -5.36500000      4.59500000    -11.57200000
H     -5.28300000      4.71900000    -12.51800000
H     -5.04500000      3.70700000    -11.41800000
O     -3.67300000     16.87700000     -0.43400000
H     -4.47700000     16.85900000     -0.95200000
H     -2.98000000     17.04100000     -1.07400000
O     -1.25800000     -8.67000000    -16.14000000
H     -2.05200000     -9.20300000    -16.18100000
H     -1.54700000     -7.83800000    -15.76400000
O     -6.74900000    -10.30500000     -6.63000000
H     -6.67300000     -9.36000000     -6.75800000
H     -5.84500000    -10.61300000     -6.57400000
O     -8.06800000     -1.75700000     -2.45600000
H     -8.11600000     -0.89500000     -2.86900000
H     -8.97600000     -1.97300000     -2.24500000
O     -3.13600000     11.87500000     -1.22600000
H     -2.69100000     12.04900000     -0.39700000
H     -2.60200000     11.20300000     -1.64900000
O    -14.56200000      7.78300000     -5.70000000
H    -13.93800000      7.15000000     -6.05700000
H    -14.07900000      8.61000000     -5.68100000
O      6.87400000      5.93300000     -1.42800000
H      6.93700000      6.84800000     -1.15500000
H      6.13500000      5.91500000     -2.03600000
O     -9.77100000     -6.59000000    -10.69900000
H    -10.27500000     -6.08700000    -11.34000000
H     -9.21600000     -5.94000000    -10.26800000
O     -2.32100000    -15.45200000      6.97000000
H     -2.06000000    -15.43300000      7.89100000
H     -2.32100000    -14.53300000      6.70200000
O     -7.82800000      9.69600000      0.21500000
H     -8.46700000     10.08600000     -0.38200000
H     -7.00500000     10.13700000      0.00500000
O    -11.52000000     11.28000000      2.25400000
H    -11.74000000     11.80400000      3.02400000
H    -10.76900000     11.73000000      1.86600000
O      5.30000000     -7.59000000     -6.97300000
H      5.59800000     -8.43000000     -6.62200000
H      4.53600000     -7.81000000     -7.50500000
O     -6.48500000     -4.18600000     -1.85200000
H     -5.62300000     -3.79800000     -2.00100000
H     -7.10200000     -3.53300000     -2.18400000
O     -1.00400000     -0.05500000     -5.02000000
H     -1.10700000      0.82800000     -5.37300000
H     -0.56200000     -0.54100000     -5.71600000
O      4.16200000      8.56800000      0.28100000
H      5.11600000      8.60100000      0.20600000
H      3.87200000      8.16100000     -0.53500000
O    -11.22900000      2.45700000      9.43400000
H    -10.90700000      1.88600000      8.73700000
H    -12.17800000      2.46700000      9.31700000
O     -2.94000000     -6.02400000     -1.38100000
H     -3.22300000     -6.93200000     -1.27600000
H     -2.56200000     -5.79100000     -0.53300000
O      2.66400000      4.32900000    -14.19900000
H      3.21700000      4.22400000    -14.97300000
H      1.94200000      3.71600000    -14.33500000
O     -7.30300000      3.04300000     16.25500000
H     -7.52200000      2.82800000     15.34800000
H     -8.02300000      2.67800000     16.76800000
O    -15.61000000      8.65600000      3.51200000
H    -14.70400000      8.86100000      3.28300000
H    -15.90000000      8.05400000      2.82600000
O     -9.24300000     -1.90000000     -5.60600000
H     -9.25700000     -0.94500000     -5.55400000
H     -8.48100000     -2.09900000     -6.15000000
O    -10.25100000     10.00100000     -9.26200000
H    -10.88300000     10.57900000     -9.68800000
H     -9.98500000     10.47600000     -8.47500000
O    -14.52000000     -8.66800000      0.59500000
H    -15.37200000     -8.23500000      0.64900000
H    -13.96000000     -8.04100000      0.13700000
O    -10.15400000     -9.26900000      2.32000000
H    -10.31400000     -8.43400000      1.87900000
H    -10.12700000     -9.04700000      3.25100000
O     10.99500000     10.17600000      4.19300000
H     10.99500000     10.28600000      3.24200000
H     10.22100000     10.65400000      4.49000000
O      2.28100000     -2.90900000    -17.35400000
H      2.99800000     -3.01800000    -16.72900000
H      1.49600000     -3.15500000    -16.86300000
O      5.67600000     -2.66600000    -11.18500000
H      6.20000000     -3.30900000    -11.66300000
H      4.86400000     -2.59700000    -11.68600000
O      4.30900000      7.81800000     -4.31500000
H      3.91200000      8.55100000     -3.84400000
H      5.04900000      8.20600000     -4.78200000
O     -1.13400000     -6.99900000     -7.97600000
H     -1.65700000     -6.24900000     -7.69400000
H     -0.23500000     -6.67100000     -7.99700000
O    -14.57700000      7.07200000      5.58100000
H    -14.52400000      7.92200000      5.14400000
H    -15.50600000      6.84400000      5.54900000
O      6.06300000     15.23800000      4.87300000
H      6.17100000     14.77400000      4.04300000
H      6.78600000     15.86500000      4.89200000
O    -10.82700000     -9.45800000      8.99400000
H    -11.19300000    -10.32700000      8.82700000
H    -11.56200000     -8.95000000      9.33700000
O      7.42200000      5.94000000     12.53800000
H      8.05500000      5.22300000     12.55100000
H      7.85900000      6.65400000     13.00200000
O      4.18400000      3.23900000      3.03600000
H      3.40200000      3.18800000      3.58600000
H      4.07500000      4.04900000      2.53900000
O      7.66100000    -13.73600000      1.04700000
H      6.79600000    -13.96300000      1.39000000
H      8.25700000    -14.34800000      1.47900000
O     -9.82800000      5.13000000     -9.71600000
H    -10.46700000      4.58200000     -9.26000000
H    -10.18300000      6.01600000     -9.65200000
O      6.23000000    -12.62400000     -4.89900000
H      6.70100000    -13.45400000     -4.82500000
H      5.36900000    -12.80300000     -4.51900000
O     -2.11300000     15.44500000     -3.46800000
H     -1.95500000     14.69500000     -4.04100000
H     -1.95000000     15.11100000     -2.58600000
O     10.08700000      2.77200000      3.44800000
H      9.19100000      3.00400000      3.68900000
H     10.52000000      3.61100000      3.29300000
O      9.12700000     13.83300000     -3.08100000
H      9.92300000     13.87800000     -2.55200000
H      9.31700000     13.16900000     -3.74400000
O     13.32700000     -7.08700000     -3.59300000
H     13.90500000     -7.84000000     -3.47500000
H     13.55400000     -6.74400000     -4.45700000
O     -9.53300000     12.86200000      7.28000000
H     -9.58700000     12.49900000      6.39600000
H     -9.09700000     12.18100000      7.79200000
O     13.11200000      3.25800000     -8.50100000
H     13.37400000      4.10200000     -8.86800000
H     13.44500000      2.61200000     -9.12500000
O      9.93600000     -2.25500000     -3.41200000
H      9.47500000     -2.95100000     -2.94300000
H     10.66400000     -2.70100000     -3.84500000
O     -9.01400000     -6.32900000    -14.58500000
H     -9.55500000     -6.41500000    -15.37000000
H     -8.68400000     -5.43100000    -14.61900000
O    -11.21500000     -3.70700000     -6.33200000
H    -10.57200000     -4.36500000     -6.06900000
H    -10.81100000     -2.87100000     -6.10100000
O    -10.32100000     11.39200000     10.53900000
H    -10.43900000     12.31500000     10.76200000
H     -9.49000000     11.36500000     10.06300000
O     -7.08600000     -3.25700000     -6.79700000
H     -7.42500000     -4.09800000     -6.48900000
H     -6.20500000     -3.20300000     -6.42700000
O      5.04600000    -13.08600000      1.84200000
H      4.13200000    -13.28400000      2.04700000
H      5.09200000    -12.13000000      1.85300000
O      6.18800000    -15.05100000      5.90000000
H      6.49400000    -14.17200000      5.68000000
H      5.62800000    -14.92500000      6.66600000
O     -2.38000000     -9.32700000      8.09900000
H     -2.93700000     -9.61900000      7.37800000
H     -1.64500000     -8.88800000      7.67200000
O     13.15800000     -0.14300000      3.76200000
H     12.34300000     -0.42000000      3.34200000
H     13.09400000      0.81100000      3.80300000
O     11.24900000      4.20300000     -6.50800000
H     11.81300000      4.02500000     -7.26100000
H     11.84900000      4.49200000     -5.82200000
O    -15.52600000     -5.18100000      6.18000000
H    -16.19600000     -5.81400000      6.43600000
H    -15.83000000     -4.35000000      6.54300000
O    -10.73000000     -9.22700000     -9.55700000
H    -10.54900000     -9.60300000     -8.69600000
H     -9.89100000     -8.86500000     -9.84200000
O     15.37000000     -0.28500000     -7.90200000
H     14.41700000     -0.37000000     -7.88000000
H     15.53100000      0.64500000     -7.73900000
O    -17.26100000     -2.06700000     -4.00600000
H    -17.79800000     -1.72000000     -3.29400000
H    -17.69200000     -1.75900000     -4.80300000
O      8.71600000    -11.17000000      1.28600000
H      8.14500000    -11.93700000      1.25200000
H      8.14000000    -10.45400000      1.55300000
O      3.53000000    -13.01200000     12.84600000
H      4.44700000    -13.10200000     13.10600000
H      3.52500000    -12.27100000     12.23900000
O     -2.12200000    -13.05800000     -6.80200000
H     -1.81700000    -13.27400000     -7.68300000
H     -2.72200000    -13.76800000     -6.57400000
O     -2.81400000      2.37900000      6.86200000
H     -3.73400000      2.13800000      6.75400000
H     -2.67800000      3.09100000      6.23800000
O      6.72300000      8.65400000      4.46400000
H      6.40400000      8.18100000      5.23200000
H      7.00300000      7.96800000      3.85800000
O     -3.99600000     -0.79000000      2.00200000
H     -4.03800000     -1.74000000      2.11000000
H     -3.87800000     -0.45300000      2.89100000
O      4.28300000     -0.87900000    -13.31300000
H      3.58900000     -0.55700000    -13.88700000
H      3.94600000     -0.73900000    -12.42800000
O     11.33500000     -5.41900000     -7.22400000
H     10.65800000     -4.80700000     -6.93400000
H     12.09400000     -4.86600000     -7.40900000
O     13.30100000     -8.30200000      8.33200000
H     12.56000000     -8.90800000      8.28700000
H     13.32600000     -8.02500000      9.24800000
O      9.39700000     -4.96900000     -2.19700000
H      8.49500000     -4.87400000     -2.50200000
H      9.56100000     -5.91100000     -2.22400000
O      1.80500000     13.15700000     -4.51600000
H      1.63600000     13.08200000     -3.57700000
H      2.44600000     13.86300000     -4.58900000
O      8.87700000     -2.74000000      3.25100000
H      8.67600000     -3.54000000      2.76600000
H      8.06600000     -2.52900000      3.71400000
O     -4.98200000      7.57000000      9.25100000
H     -4.64700000      6.74600000      8.89700000
H     -4.27100000      7.90200000      9.79800000
O    -10.91300000     -0.10700000      4.96200000
H    -11.74800000     -0.03300000      5.42600000
H    -10.40100000      0.64000000      5.27000000
O     -7.01600000     -9.59900000      1.99900000
H     -6.44600000     -9.70700000      2.76000000
H     -7.53200000    -10.40400000      1.97000000
O     12.94600000     11.93700000      1.70800000
H     13.29900000     11.81500000      2.58900000
H     13.55300000     11.46400000      1.13900000
O     -6.11800000     16.09300000      6.36800000
H     -5.86100000     16.41100000      7.23400000
H     -5.51600000     15.37100000      6.19000000
O    -14.07600000      1.32600000      9.97200000
H    -14.52300000      2.01900000      9.48600000
H    -14.46600000      1.35600000     10.84500000
O     -8.68900000     -2.43600000      1.19700000
H     -9.39400000     -1.84700000      0.92900000
H     -8.71500000     -2.42000000      2.15400000
O    -12.07200000     -2.44200000      1.50500000
H    -11.36500000     -2.56600000      2.13900000
H    -12.69600000     -1.87000000      1.95100000
O     15.68900000      8.27500000     -2.46700000
H     15.49900000      8.32600000     -3.40300000
H     15.55300000      9.16600000     -2.14600000
O    -13.68000000     -3.81900000     -4.71800000
H    -12.86500000     -4.04200000     -5.16700000
H    -13.44900000     -3.81300000     -3.78900000
O      0.99700000      2.93900000      2.90000000
H      1.40600000      2.17400000      2.49600000
H      0.09500000      2.66700000      3.07000000
O    -14.10900000    -10.73700000     -2.49600000
H    -14.93000000    -10.25100000     -2.56600000
H    -14.12800000    -11.34600000     -3.23400000
O     -3.96400000     -3.36000000     -1.31900000
H     -3.77100000     -3.15800000     -0.40300000
H     -3.54800000     -4.21000000     -1.46900000
O    -11.88400000     -0.73700000     -7.03500000
H    -11.47000000     -0.87400000     -7.88800000
H    -12.75400000     -1.12600000     -7.12700000
O     -2.53300000    -11.15800000     -1.74700000
H     -2.31700000    -11.35700000     -0.83600000
H     -1.80400000    -11.52100000     -2.25100000
O      3.22600000      6.01200000      2.27500000
H      2.56800000      6.03400000      1.57900000
H      4.05300000      6.19400000      1.82800000
O      6.89300000      6.47100000     16.20300000
H      7.09000000      5.58700000     16.51200000
H      6.13800000      6.36000000     15.62600000
O     -8.35300000      0.96800000     -3.06500000
H     -9.09800000      0.93200000     -2.46600000
H     -8.72900000      0.78100000     -3.92600000
O      7.10500000    -12.33400000      3.96200000
H      6.44800000    -11.90800000      4.51200000
H      6.70800000    -12.36000000      3.09100000
O     -6.88000000      5.73700000     -6.79600000
H     -7.03400000      5.41000000     -7.68300000
H     -6.18100000      5.18000000     -6.45400000
O      6.01400000     -4.21100000      3.59900000
H      6.08200000     -3.56000000      4.29700000
H      6.02800000     -3.69800000      2.79100000
O     -1.09800000      6.24500000      6.35900000
H     -1.26300000      6.97900000      5.76800000
H     -0.19000000      6.36200000      6.63800000
O      4.65600000    -16.05400000     -6.29900000
H      4.65800000    -15.39600000     -5.60500000
H      4.17900000    -15.64200000     -7.01900000
O      2.64200000      1.84800000     14.18900000
H      3.18000000      1.90800000     14.97900000
H      3.19500000      1.39100000     13.55600000
O      6.68800000     -2.82900000      6.15000000
H      6.40900000     -3.66000000      6.53400000
H      7.52800000     -2.64100000      6.56900000
O      6.19900000      3.46100000     15.00100000
H      5.54500000      4.11100000     14.74500000
H      6.37400000      2.96800000     14.20000000
O     10.23500000     -1.32400000      5.54500000
H     10.32500000     -2.00000000      6.21700000
H      9.99600000     -1.80500000      4.75300000
O    -11.31200000      9.14800000      5.91600000
H    -11.80700000      8.96400000      5.11800000
H    -11.91900000      9.64500000      6.46500000
O     -6.36300000      6.08300000     16.39900000
H     -6.55500000      5.15500000     16.52900000
H     -5.48000000      6.09600000     16.03100000
O    -10.59800000     -0.54800000     -0.22100000
H    -11.55100000     -0.54300000     -0.13500000
H    -10.28200000     -0.13500000      0.58300000
O     -5.29600000     -4.00100000     13.27700000
H     -4.95300000     -4.26700000     14.13000000
H     -5.31200000     -3.04500000     13.31300000
O     -9.77400000     -9.46500000     -0.56500000
H     -9.14000000     -9.84700000      0.04200000
H    -10.52500000    -10.05800000     -0.53100000
O      8.87300000    -10.79700000      5.45900000
H      8.31000000    -11.07000000      4.73500000
H      9.76200000    -10.97600000      5.15200000
O     -6.37500000      8.45600000    -11.74900000
H     -5.72100000      8.89400000    -11.20300000
H     -5.86600000      7.86900000    -12.30800000
O      5.52700000     -7.94100000    -13.66800000
H      5.72200000     -7.20000000    -13.09300000
H      6.24800000     -7.95200000    -14.29700000
O      1.70400000    -15.38200000      6.85900000
H      1.51600000    -15.00000000      7.71600000
H      1.35400000    -16.27200000      6.91200000
O    -13.68000000     -0.34700000      2.57600000
H    -13.57000000      0.30700000      1.88600000
H    -13.02200000     -0.11500000      3.23200000
O    -15.36500000      3.06800000      8.04400000
H    -15.07700000      3.62900000      7.32400000
H    -15.83400000      2.35200000      7.61600000
O      3.82600000      8.24400000     13.09500000
H      3.69500000      7.95900000     12.19000000
H      4.59700000      8.81100000     13.05800000
O      1.03400000     -7.24000000    -11.28400000
H      1.21300000     -7.21500000    -12.22400000
H      0.23100000     -7.75500000    -11.20600000
O      6.08000000      5.95300000      1.17600000
H      6.83300000      5.71300000      1.71500000
H      6.38000000      5.82700000      0.27600000
O     -5.59700000     -4.71100000    -13.47400000
H     -5.85100000     -5.61500000    -13.29200000
H     -5.36600000     -4.70900000    -14.40300000
O     -3.89200000     13.03400000      9.21400000
H     -4.00700000     13.12300000     10.16000000
H     -4.09400000     12.11600000      9.03300000
O     -4.15000000     -3.12700000      9.12400000
H     -4.90200000     -3.46600000      9.60900000
H     -3.78100000     -3.89500000      8.68800000
O     -6.77300000     12.98300000     -0.24400000
H     -7.57300000     13.39900000     -0.56700000
H     -6.34500000     12.64500000     -1.03000000
O     11.31300000      1.09300000    -14.90400000
H     11.18000000      1.05100000    -13.95700000
H     12.24300000      0.89800000    -15.02400000
O     -5.00700000      8.57800000      6.64500000
H     -4.42900000      8.49400000      5.88700000
H     -4.48300000      8.26000000      7.38100000
O     10.97700000     -3.53600000     -0.16600000
H     10.38700000     -2.85300000      0.15300000
H     10.55500000     -3.86600000     -0.95900000
O      3.20500000      0.80900000    -16.19100000
H      2.64100000      0.64500000    -16.94800000
H      4.05000000      1.04900000    -16.57000000
O    -12.71000000     -1.03000000      9.57900000
H    -13.26600000     -0.25200000      9.53300000
H    -12.05600000     -0.81600000     10.24500000
O      2.52900000     18.33300000     -0.18300000
H      2.68400000     17.54000000      0.33000000
H      1.92200000     18.84800000      0.34900000
O     -3.11000000    -12.28200000      9.15500000
H     -2.86700000    -12.46900000     10.06200000
H     -2.85600000    -11.36900000      9.02300000
O     13.77100000      1.50900000    -10.45000000
H     13.91700000      2.07800000    -11.20600000
H     14.08400000      0.65000000    -10.73300000
O     -9.96500000      0.32500000      2.19500000
H    -10.51200000     -0.04500000      2.88900000
H    -10.18200000      1.25700000      2.19100000
O     10.62300000     -7.87100000     -5.68900000
H     10.65500000     -7.12000000     -6.28300000
H     10.13700000     -8.53900000     -6.17300000
O      6.76400000      9.96600000     -2.69300000
H      6.81900000      9.67900000     -1.78100000
H      7.62800000      9.77500000     -3.05700000
O     -3.95500000     -8.08100000    -10.40100000
H     -4.06000000     -9.02200000    -10.26100000
H     -4.77400000     -7.69900000    -10.08700000
O     12.59000000      5.38500000    -10.45400000
H     12.33400000      5.25400000    -11.36700000
H     11.87900000      5.90300000    -10.07800000
O      0.22200000     17.66000000     -1.96200000
H      0.84900000     18.29400000     -1.61400000
H     -0.49300000     18.19600000     -2.30700000
O      3.54600000      3.33600000     -8.68500000
H      4.45700000      3.39700000     -8.39700000
H      3.34600000      4.20500000     -9.03300000
O     10.03800000     12.52200000      8.24800000
H     10.68000000     11.87200000      7.96200000
H      9.30900000     12.00500000      8.59100000
O     -1.24300000      1.92900000      3.99100000
H     -1.09900000      1.24100000      4.64000000
H     -2.05600000      1.67800000      3.55100000
O     -5.48000000     12.09300000     -2.73100000
H     -5.40800000     12.82400000     -3.34500000
H     -4.57600000     11.89400000     -2.48800000
O      4.34800000     -8.43300000    -11.23100000
H      5.01300000     -7.91100000    -11.68000000
H      3.59200000     -8.41500000    -11.81700000
O     -5.05100000     -4.63400000     -8.48700000
H     -4.47600000     -5.32300000     -8.15400000
H     -4.96900000     -3.92400000     -7.85000000
O      1.52500000     12.69400000     -1.95900000
H      1.50200000     11.74300000     -1.84900000
H      0.96900000     13.03000000     -1.25700000
O      0.72500000     -5.81400000     13.10000000
H      0.35300000     -5.53800000     12.26200000
H      1.31300000     -5.10000000     13.34700000
O     -7.03300000      4.67400000     -9.28800000
H     -7.96100000      4.77300000     -9.50000000
H     -6.58100000      4.82600000    -10.11800000
O     -7.18900000     16.02500000     -2.33500000
H     -8.11500000     16.20500000     -2.49400000
H     -6.75000000     16.85800000     -2.51000000
O      0.31500000     12.38200000      8.39700000
H     -0.09100000     13.23600000      8.54500000
H      0.98600000     12.31500000      9.07500000
O      7.67700000      1.35800000    -11.74900000
H      6.83700000      1.52200000    -12.17700000
H      7.63500000      1.86400000    -10.93700000
O     12.36000000     -3.32700000     -4.15700000
H     12.38900000     -4.06200000     -4.76900000
H     13.26700000     -3.02600000     -4.10100000
O     -0.23800000     -5.96000000      8.37500000
H     -0.34300000     -6.54300000      7.62400000
H     -1.05400000     -5.45900000      8.40600000
O     12.90200000      8.04100000      4.91900000
H     12.22300000      7.44200000      5.23000000
H     12.42000000      8.79600000      4.58300000
O     -3.94200000     13.79100000      6.56700000
H     -4.13700000     13.82500000      7.50300000
H     -4.43900000     13.03800000      6.24600000
O     -2.69000000      4.11700000     11.34200000
H     -1.88600000      3.76200000     11.72300000
H     -2.90300000      3.51500000     10.63000000
O      6.38000000    -10.29400000     -9.88300000
H      5.78600000    -10.74000000     -9.27800000
H      5.84700000     -9.60400000    -10.27700000
O     -9.20500000      3.98200000      6.14000000
H     -9.63800000      4.82300000      5.99400000
H     -8.32800000      4.09700000      5.77300000
O      4.45200000    -14.91400000     -3.28200000
H      4.58600000    -15.03700000     -2.34200000
H      3.55200000    -15.20200000     -3.43600000
O     11.60400000      9.13000000      1.18700000
H     11.45700000      9.85600000      0.58100000
H     11.28900000      8.35800000      0.71700000
O      4.58200000     -2.71100000     -6.22200000
H      4.24000000     -3.09200000     -7.03100000
H      5.15600000     -2.00400000     -6.51500000
O     -1.82300000    -15.67900000      3.88600000
H     -0.94800000    -16.06200000      3.94700000
H     -2.21300000    -16.09400000      3.11700000
O     -6.49100000      0.25600000      1.44200000
H     -5.82400000     -0.28000000      1.87100000
H     -6.93900000     -0.34900000      0.84900000
O     -1.98600000      7.56600000     -1.31000000
H     -2.58100000      6.86100000     -1.56500000
H     -1.85400000      7.44000000     -0.37000000
O     -0.08500000     -3.72500000     -4.53700000
H     -0.11600000     -2.79300000     -4.32100000
H      0.22900000     -4.14700000     -3.73800000
O     -1.96500000    -16.39200000     -6.57800000
H     -1.48600000    -17.05100000     -7.08000000
H     -1.30000000    -15.98400000     -6.02300000
O     12.66400000      9.73000000     -3.14500000
H     12.44400000      8.84000000     -2.87100000
H     13.12600000      9.61700000     -3.97600000
O      7.41500000     -9.13300000      3.96600000
H      7.71400000     -8.67800000      3.17900000
H      6.97800000     -8.45700000      4.48300000
O    -14.58000000     -7.61100000     -5.88700000
H    -13.73200000     -8.05400000     -5.92900000
H    -14.66800000     -7.18200000     -6.73800000
O    -13.06300000      3.61500000     -4.49800000
H    -12.65600000      3.15500000     -5.23300000
H    -12.32800000      3.99000000     -4.01400000
O      7.98200000      1.42600000      7.63000000
H      8.78600000      1.48800000      7.11400000
H      7.66800000      2.32800000      7.69200000
O      5.35200000     -7.14700000      5.14100000
H      5.68400000     -6.72000000      4.35100000
H      4.57800000     -7.62700000      4.84600000
O      6.10700000      3.62800000     -7.64700000
H      6.14200000      2.96700000     -6.95600000
H      6.71900000      4.30600000     -7.36200000
O      1.82800000      7.25100000     -1.32300000
H      1.79500000      6.55000000     -1.97400000
H      1.28000000      6.93700000     -0.60400000
O     -8.57100000      9.82200000      6.18600000
H     -9.49700000      9.59000000      6.12000000
H     -8.11500000      8.98200000      6.21800000
O     17.44100000     -3.64300000     -1.03800000
H     17.30600000     -4.30100000     -0.35700000
H     17.54100000     -4.14800000     -1.84400000
O      8.92300000    -13.02100000      7.07500000
H      8.94700000    -12.40500000      6.34300000
H      9.38400000    -13.79500000      6.75200000
O     -5.55900000     10.32600000     -8.36000000
H     -5.78400000     11.24700000     -8.22800000
H     -6.27700000      9.84300000     -7.95000000
O    -10.02700000     -5.20200000     12.72300000
H     -9.44100000     -5.03400000     13.46100000
H     -9.76300000     -6.06400000     12.39900000
O     -2.75800000     10.52900000     -8.40100000
H     -2.36900000     11.19100000     -7.82900000
H     -3.67800000     10.49800000     -8.14000000
O     -4.03200000      7.91000000    -13.47400000
H     -3.99900000      8.83900000    -13.70300000
H     -4.71700000      7.54800000    -14.03600000
O     -4.55400000    -15.04500000      5.04000000
H     -3.86500000    -15.51200000      5.51200000
H     -4.13400000    -14.75000000      4.23200000
O    -11.67500000     -5.13300000     -2.80400000
H    -11.77100000     -6.00900000     -3.17800000
H    -11.30600000     -5.28300000     -1.93400000
O     -2.84700000      9.13600000     -4.41200000
H     -2.66200000      9.54800000     -3.56900000
H     -2.02000000      9.18900000     -4.89100000
O      1.61000000      7.14200000    -14.29200000
H      1.98300000      6.41300000    -13.79600000
H      2.37000000      7.61200000    -14.63400000
O     11.07000000    -10.19400000      8.15100000
H     11.17400000    -11.13200000      7.99100000
H     10.27900000     -9.95500000      7.66700000
O     -4.80800000    -10.35800000      5.55300000
H     -4.62000000     -9.42100000      5.62200000
H     -4.33000000    -10.64100000      4.77300000
O     -1.77600000     12.57000000      0.97000000
H     -0.98400000     12.98300000      0.62700000
H     -2.01100000     13.09700000      1.73300000
O    -11.20600000      5.17900000     -3.07100000
H    -10.71200000      5.96400000     -2.83400000
H    -10.55400000      4.47900000     -3.07700000
O     -3.64900000      6.89000000     11.92400000
H     -2.88300000      7.33900000     11.56600000
H     -3.50100000      5.96600000     11.72200000
O      1.70800000     -3.32100000     -8.57900000
H      1.16400000     -2.94100000     -9.27000000
H      1.64400000     -4.26600000     -8.71700000
O     -6.95500000     12.28200000    -10.57500000
H     -6.91300000     12.24000000     -9.61900000
H     -7.62100000     12.94500000    -10.75600000
O     -1.14300000     10.24500000     -2.12700000
H     -0.20800000     10.31400000     -2.31800000
H     -1.20900000      9.51300000     -1.51300000
O     -7.61300000      8.34700000      9.91100000
H     -6.72500000      7.99000000      9.88900000
H     -7.85700000      8.32300000     10.83600000
O    -14.71700000      4.99500000     -2.09700000
H    -14.06000000      4.66200000     -2.70800000
H    -15.33400000      5.47800000     -2.64700000
O     -5.40300000     -0.97700000     -1.94500000
H     -4.86300000     -1.75700000     -2.07300000
H     -6.27000000     -1.23100000     -2.26200000
O     11.04000000      6.93900000     -9.02600000
H     11.00700000      6.90800000     -8.07000000
H     10.58100000      7.74700000     -9.25500000
O    -10.60000000      3.56800000      0.74400000
H    -10.88100000      4.46600000      0.56700000
H    -10.65900000      3.48200000      1.69500000
O      2.67500000     10.69500000      1.48100000
H      2.30800000      9.88000000      1.82400000
H      3.35500000     10.41300000      0.87000000
O     11.32400000     -4.46800000      8.59900000
H     10.61300000     -5.08200000      8.78200000
H     11.70000000     -4.27400000      9.45700000
O     -8.59100000     -4.89100000     15.08400000
H     -7.71000000     -4.79300000     15.44500000
H     -8.89800000     -5.73000000     15.42700000
O    -10.46100000     -2.41800000     -3.35800000
H     -9.95900000     -2.34800000     -4.17000000
H    -10.46600000     -3.35400000     -3.15900000
O      7.69700000    -14.81000000     -5.77100000
H      7.40500000    -15.72000000     -5.83100000
H      8.61100000    -14.83300000     -6.05300000
O    -11.01100000      0.19400000     -4.48900000
H    -10.82200000     -0.73400000     -4.34600000
H    -11.68700000      0.20000000     -5.16600000
O      0.39500000      0.44400000     10.09500000
H      1.26100000      0.54800000      9.70200000
H      0.49400000     -0.29000000     10.70200000
O     -9.11900000     10.96600000     -1.96200000
H     -9.69200000     11.46200000     -2.54800000
H     -8.41000000     10.65600000     -2.52600000
O     -1.09000000     12.34700000     -7.26400000
H     -0.61900000     12.66800000     -6.49500000
H     -0.46100000     12.42700000     -7.98100000
O    -12.94600000     -5.88900000      5.95500000
H    -12.96800000     -5.68700000      5.01900000
H    -13.83500000     -6.17900000      6.15800000
O     -2.85000000     -6.04700000     13.32100000
H     -3.23900000     -6.91700000     13.23700000
H     -2.38600000     -6.07100000     14.15800000
O     15.27300000     -7.64100000     -0.05400000
H     14.37500000     -7.40200000     -0.28100000
H     15.73400000     -6.80400000      0.01600000
O      1.85400000     12.81700000      6.16600000
H      2.23300000     11.95100000      6.02100000
H      1.19400000     12.68000000      6.84600000
O      0.06800000      7.52900000      9.59100000
H      0.37400000      6.73300000     10.02600000
H      0.35200000      7.43100000      8.68300000
O     12.56400000     -6.83400000     -0.75100000
H     11.78600000     -6.64100000     -0.22900000
H     12.22100000     -7.08500000     -1.60900000
O     -4.92800000     -7.18700000      5.98900000
H     -5.40000000     -6.72400000      6.68100000
H     -5.32900000     -6.87800000      5.17700000
O      2.51000000    -13.67100000      4.95500000
H      2.14100000    -14.11700000      5.71800000
H      2.98200000    -14.35600000      4.48200000
O     13.25600000      7.56700000     -6.44900000
H     13.95300000      7.05600000     -6.03900000
H     13.68300000      8.01100000     -7.18200000
O     -5.42700000    -16.42100000     -1.05000000
H     -5.88000000    -15.60400000     -0.84300000
H     -6.10500000    -17.09400000     -0.98200000
O      9.31100000     -9.44500000     -7.63200000
H      9.11600000    -10.37500000     -7.51900000
H      9.30400000     -9.31200000     -8.58000000
O      5.28600000      2.20700000    -12.73500000
H      4.38500000      2.15200000    -12.41800000
H      5.28000000      1.72200000    -13.56000000
O     -1.88500000      8.21100000    -16.74500000
H     -1.45800000      7.67800000    -16.07500000
H     -1.56500000      9.09900000    -16.58500000
O      9.58900000     -1.62600000     11.34600000
H      9.08100000     -0.89900000     10.98600000
H     10.30300000     -1.20500000     11.82400000
O     -3.40900000    -13.74700000     -0.18000000
H     -3.76500000    -13.88700000     -1.05700000
H     -2.53000000    -13.40000000     -0.33100000
O      6.73800000     -3.90500000     -1.94600000
H      6.32500000     -4.34500000     -2.68900000
H      6.10000000     -3.24700000     -1.67100000
O     -0.89800000     -9.58200000      4.04400000
H     -1.04200000     -8.80300000      3.50800000
H     -1.27200000    -10.29900000      3.53100000
O     -7.55500000    -14.65900000     -0.80000000
H     -8.48400000    -14.74200000     -0.58600000
H     -7.46800000    -13.77200000     -1.15000000
O      9.05100000      3.10100000     -9.74700000
H      8.90500000      2.43700000     -9.07400000
H      9.84300000      2.81300000    -10.20100000
O      1.96300000    -12.70000000      8.39000000
H      1.46400000    -13.23000000      9.01200000
H      1.35500000    -12.54300000      7.66800000
O      3.75800000      3.86200000     -1.33100000
H      2.89500000      4.24100000     -1.49700000
H      4.33400000      4.29400000     -1.96200000
O     -5.09900000     -0.59600000      8.85600000
H     -4.76700000     -1.48400000      8.98900000
H     -6.04000000     -0.66700000      9.01200000
O     -9.41900000     -1.02700000     15.53700000
H    -10.04700000     -0.30700000     15.58700000
H     -9.00000000     -0.92100000     14.68300000
O     -8.78300000      9.66700000    -12.06000000
H     -8.96800000      9.89200000    -11.14800000
H     -7.92400000      9.24600000    -12.03400000
O     -2.95800000     -2.37300000    -13.34000000
H     -3.43300000     -2.71900000    -12.58400000
H     -2.36500000     -1.71900000    -12.97200000
O     -6.17100000    -16.06300000      2.66900000
H     -6.18100000    -15.61300000      3.51400000
H     -5.56700000    -15.55100000      2.13200000
O     -7.50600000      7.67300000     12.68800000
H     -8.23400000      7.15900000     13.03800000
H     -6.93800000      7.02800000     12.26700000
O     -8.68400000    -12.77000000    -10.27200000
H     -8.45600000    -11.85300000    -10.12300000
H     -9.63200000    -12.80600000    -10.14500000
O     -1.99100000      9.06800000      4.81100000
H     -1.96300000      9.48100000      5.67400000
H     -1.49200000      9.65900000      4.24700000
O      0.27700000     -9.66000000     -9.44200000
H     -0.64100000     -9.50300000     -9.22000000
H      0.74200000     -9.58500000     -8.60800000
O     -6.09700000     14.28600000     -4.43200000
H     -5.36600000     14.69200000     -4.89800000
H     -6.31100000     14.90600000     -3.73500000
O     -3.21900000      4.82100000     -4.90400000
H     -2.34100000      4.46900000     -4.75700000
H     -3.08300000      5.76100000     -5.02200000
O      6.76400000      9.08100000     10.78300000
H      7.46200000      8.96800000     11.42800000
H      6.37900000      9.93100000     10.99300000
O     -5.40100000     -0.06500000     15.39700000
H     -5.17400000     -0.59500000     14.63300000
H     -4.86400000      0.72200000     15.31000000
O      4.79300000      0.18100000      0.70100000
H      5.54200000      0.76900000      0.80400000
H      4.41100000      0.42500000     -0.14200000
O     -1.56700000      8.33600000     -6.95800000
H     -1.85400000      7.42400000     -7.00900000
H     -2.06800000      8.78300000     -7.64100000
O    -15.40200000      4.06700000     -6.21000000
H    -14.61700000      3.67600000     -5.82600000
H    -15.52900000      4.88000000     -5.72100000
O     17.02500000     -5.39700000      1.20000000
H     16.41600000     -5.14000000      1.89300000
H     17.51000000     -6.13500000      1.56900000
O     14.08800000      3.88800000     11.39600000
H     13.47500000      3.39600000     11.94300000
H     13.97500000      3.52000000     10.51900000
O      0.25900000     16.30400000      2.20700000
H      1.19000000     16.51600000      2.26800000
H     -0.16100000     17.13500000      1.98200000
O    -10.71300000      2.87500000    -14.95200000
H    -10.96700000      2.81100000    -14.03100000
H     -9.96200000      3.46900000    -14.95200000
O     -8.26800000      1.20100000      9.52200000
H     -8.03100000      0.33700000      9.85700000
H     -7.70100000      1.80700000      9.99800000
O     -2.92100000      3.76200000    -16.60700000
H     -2.97500000      4.27900000    -15.80400000
H     -3.29500000      4.32900000    -17.28200000
O     -6.67800000    -10.11100000    -13.32100000
H     -7.51000000     -9.78600000    -12.97900000
H     -6.89200000    -10.96200000    -13.70500000
O      3.19800000     -0.89600000    -10.82500000
H      2.39600000     -1.40900000    -10.72500000
H      2.90200000      0.01400000    -10.82500000
O    -10.21600000     -6.57900000      1.76600000
H     -9.36900000     -6.65100000      1.32700000
H    -10.66300000     -5.86800000      1.30700000
O     -0.68900000     -8.47600000     -4.20000000
H     -0.59700000     -7.52300000     -4.19600000
H      0.08000000     -8.79300000     -3.72600000
O     13.52900000     -3.74200000     -7.21000000
H     13.96400000     -3.39400000     -6.43100000
H     14.15300000     -3.59200000     -7.92000000
O      6.14600000     -0.06500000     -9.87800000
H      6.30800000      0.63800000    -10.50600000
H      5.90500000     -0.81800000    -10.41800000
O     12.40700000    -11.55900000      4.86700000
H     11.86200000    -12.08000000      4.27800000
H     12.06800000    -10.66800000      4.78200000
O      8.26600000      5.18900000      6.11700000
H      8.80200000      5.27100000      6.90600000
H      7.77300000      6.00900000      6.07700000
O    -12.44000000      6.60700000     -7.04200000
H    -11.86400000      6.17100000     -6.41500000
H    -11.84500000      7.05000000     -7.64700000
O    -10.89700000      1.95100000     -9.91100000
H    -11.36200000      1.38200000    -10.52500000
H    -11.48200000      2.69800000     -9.78700000
O    -12.78900000      1.85400000     -2.34200000
H    -12.88600000      2.61500000     -2.91400000
H    -11.92600000      1.96300000     -1.94300000
O     -8.05400000     -1.66600000     -9.03700000
H     -7.48800000     -2.15100000     -8.43700000
H     -7.70200000     -0.77600000     -9.03300000
O     -7.62600000     -4.75200000     -9.60100000
H     -7.91400000     -3.85800000     -9.41800000
H     -6.68400000     -4.74000000     -9.43200000
O     14.58100000      9.84900000      5.85700000
H     15.36300000      9.31500000      6.00000000
H     13.99200000      9.28200000      5.36000000
O      4.65200000      3.60300000    -16.34900000
H      5.19600000      2.82600000    -16.22100000
H      4.82500000      3.87000000    -17.25100000
O      5.84500000     -5.79500000    -11.64800000
H      5.17200000     -5.21500000    -12.00500000
H      6.67100000     -5.35300000    -11.84500000
O     -3.75500000      3.15100000     13.83000000
H     -3.46700000      3.36600000     12.94300000
H     -3.71600000      3.98300000     14.30300000
O      1.34900000    -15.03000000      9.62100000
H      1.89800000    -15.57200000     10.18800000
H      0.45800000    -15.33800000      9.78400000
O     11.07100000      5.48900000      3.11700000
H     11.88000000      5.92500000      2.84900000
H     10.98500000      5.69200000      4.04800000
O    -10.76700000     -1.42800000     -9.77600000
H     -9.81500000     -1.38200000     -9.68200000
H    -10.98300000     -2.33800000     -9.57700000
O      7.22300000     -1.77600000      9.54900000
H      7.75200000     -0.98200000      9.62600000
H      6.31900000     -1.46400000      9.56100000
O      2.38000000     15.72900000     -4.59400000
H      3.13300000     16.29600000     -4.42600000
H      1.62000000     16.29600000     -4.46600000
O     -3.30600000      7.89900000      1.08000000
H     -4.10000000      8.42800000      1.00000000
H     -3.60200000      7.08200000      1.48300000
O      7.38300000      8.98300000     -8.93800000
H      7.46500000      8.19000000     -9.46800000
H      6.63400000      9.44500000     -9.31400000
O     10.32900000      9.44000000    -10.65300000
H     10.88000000      9.22000000    -11.40300000
H      9.45100000      9.15600000    -10.90900000
O      5.65800000     -1.34000000      4.25600000
H      6.19300000     -1.65700000      4.98300000
H      5.77400000     -0.38900000      4.27000000
O     17.18800000      2.43300000      3.06900000
H     17.49700000      1.63600000      3.50000000
H     17.35800000      2.28400000      2.13900000
O      4.16900000     -5.29300000     12.07700000
H      4.77100000     -5.22200000     11.33700000
H      4.51600000     -6.01700000     12.59900000
O      1.19600000     -7.37100000    -14.14700000
H      1.41700000     -6.96800000    -14.98700000
H      0.62100000     -8.10100000    -14.37500000
O      8.14600000      0.55500000     10.34500000
H      7.84800000      0.55800000      9.43600000
H      8.61500000      1.38400000     10.44600000
O    -12.70100000     -1.24100000    -11.87300000
H    -12.03800000     -1.73300000    -12.35600000
H    -12.43400000     -1.31300000    -10.95700000
O     -4.76400000    -11.77300000    -10.67700000
H     -3.86500000    -11.91400000    -10.38000000
H     -5.30500000    -12.01300000     -9.92500000
O      8.33500000     -5.16300000     12.88300000
H      8.73700000     -4.83200000     13.68600000
H      8.12400000     -6.07600000     13.07900000
O      5.94000000      1.21100000    -15.43500000
H      6.80100000      1.31800000    -15.03100000
H      6.12800000      0.91600000    -16.32600000
O      5.29100000    -10.78000000     -0.76200000
H      5.38300000    -10.21200000     -1.52700000
H      5.57000000    -10.23600000     -0.02500000
O     14.74200000      0.02400000      0.94900000
H     14.23000000     -0.20800000      1.72300000
H     14.38200000     -0.52300000      0.25000000
O      4.29200000    -11.91400000      9.62500000
H      3.53700000    -12.32200000      9.20100000
H      4.96000000    -12.60000000      9.63600000
O      5.92200000      5.05600000    -13.59700000
H      5.12300000      5.53600000    -13.37700000
H      5.71800000      4.14400000    -13.39000000
O     -1.00500000     12.73300000     -4.13700000
H     -0.15600000     12.29400000     -4.19300000
H     -1.49000000     12.23200000     -3.48200000
O      7.41600000     -7.85600000     -1.07900000
H      7.54700000     -7.87000000     -0.13100000
H      8.28600000     -7.68800000     -1.43900000
O     11.14800000      0.37200000      8.51200000
H     10.88400000     -0.53800000      8.38100000
H     10.46700000      0.88500000      8.07800000
O     -3.40900000     -9.53800000     13.86200000
H     -3.84800000     -9.45600000     13.01500000
H     -4.02800000    -10.02300000     14.40700000
O      6.64300000     -0.31200000     16.66900000
H      6.80700000     -0.06000000     15.76100000
H      7.47000000     -0.13700000     17.11900000
O     12.81800000     -6.60700000     10.91600000
H     13.66300000     -6.27900000     10.61000000
H     12.20900000     -5.88600000     10.75500000
O      7.79900000     -4.08600000    -12.17600000
H      8.03600000     -3.16000000    -12.12600000
H      7.68400000     -4.25300000    -13.11200000
O     -2.29300000      4.04000000    -10.28400000
H     -3.17900000      3.92100000    -10.62500000
H     -1.88500000      3.17800000    -10.37100000
O     -8.01100000      0.88600000     -6.08700000
H     -7.97600000      1.83100000     -5.94100000
H     -7.97900000      0.79000000     -7.03900000
O     12.64600000     -7.94900000      2.81200000
H     12.50800000     -7.14200000      2.31700000
H     11.85400000     -8.04500000      3.34100000
O     12.25900000     -3.27300000      6.39200000
H     12.96400000     -2.70400000      6.08100000
H     12.37300000     -3.29700000      7.34200000
O     -4.64300000      3.15600000      2.73100000
H     -4.14500000      3.73700000      2.15600000
H     -5.13300000      2.59100000      2.13300000
O     13.55600000      6.00800000      1.65100000
H     13.94100000      6.88300000      1.61500000
H     14.15500000      5.50400000      2.20100000
O      6.73100000    -13.24800000     -1.42200000
H      6.29200000    -12.48200000     -1.05400000
H      7.29600000    -13.56200000     -0.71700000
O      6.12100000    -10.17000000     -6.08500000
H      6.70300000     -9.70900000     -5.48000000
H      6.04300000    -11.05000000     -5.71800000
O     -1.34100000     -2.69800000      9.77900000
H     -1.81100000     -3.06900000     10.52600000
H     -2.02300000     -2.29000000      9.24600000
O      4.94000000     11.75900000     -6.16400000
H      4.44100000     12.43000000     -6.62900000
H      5.54600000     12.25200000     -5.61100000
O     10.03300000      1.31700000      5.76500000
H     10.05300000      0.37000000      5.63200000
H      9.84200000      1.67600000      4.89800000
O     -4.68300000      1.85700000     -0.97100000
H     -4.68300000      1.08500000     -1.53700000
H     -4.70600000      1.50200000     -0.08300000
O      8.27800000    -12.77500000     -9.82000000
H      9.09400000    -12.40400000     -9.48500000
H      7.80900000    -12.02700000    -10.19000000
O     -3.81700000     15.88500000      2.03800000
H     -3.65200000     16.21900000      1.15600000
H     -4.51600000     16.44400000      2.37800000
O      5.02500000      7.03200000     11.00300000
H      5.65900000      7.74400000     10.91100000
H      5.44200000      6.41700000     11.60700000
O    -11.00000000     -4.36700000    -11.78500000
H    -10.74500000     -4.06400000    -10.91300000
H    -10.51300000     -3.80300000    -12.38600000
O     -4.59900000     10.49100000      8.67900000
H     -4.71500000      9.68600000      9.18300000
H     -5.16900000     10.38100000      7.91800000
O     14.38900000      8.48400000      1.89200000
H     13.47600000      8.74300000      1.77200000
H     14.88900000      9.28400000      1.73200000
O      7.76100000    -10.63100000     11.15500000
H      8.41600000    -10.04100000     10.78100000
H      8.08900000    -10.82700000     12.03200000
O    -10.44900000     13.25100000     -3.88500000
H     -9.58200000     13.07500000     -4.24900000
H    -11.05000000     13.10300000     -4.61500000
O     -2.11500000     -0.22700000      7.75400000
H     -2.17800000      0.70400000      7.53900000
H     -2.99200000     -0.46100000      8.06000000
O    -10.67900000     -4.37300000      0.11200000
H     -9.88200000     -3.85000000      0.19900000
H    -11.35400000     -3.85700000      0.55300000
O     -4.73800000     -3.51800000     -5.11200000
H     -4.51300000     -4.05600000     -4.35200000
H     -4.11300000     -2.79300000     -5.08400000
O      3.98900000    -15.96100000      4.68500000
H      3.94800000    -16.13900000      5.62400000
H      4.91900000    -16.02200000      4.46900000
O     13.93500000     -6.47300000     -6.30300000
H     13.01300000     -6.44900000     -6.55800000
H     14.29400000     -5.64600000     -6.62500000
O      1.14200000     -9.82900000     -1.79800000
H      1.16000000     -9.67900000     -0.85300000
H      1.48600000    -10.71600000     -1.90600000
O     -2.19200000    -16.73800000      1.12900000
H     -2.25100000    -17.63500000      0.80000000
H     -2.59800000    -16.20500000      0.44500000
O     -4.00800000      7.19000000     -5.88400000
H     -3.76300000      7.93900000     -5.34100000
H     -4.61500000      7.55000000     -6.53000000
O      1.52800000      5.01000000     -3.22700000
H      1.92700000      4.68800000     -4.03500000
H      0.67200000      5.34200000     -3.49800000
O     -9.29100000      0.56800000    -14.13300000
H     -8.36300000      0.76900000    -14.01100000
H     -9.64600000      1.34000000    -14.57500000
O      3.60500000     -5.18200000     -1.69600000
H      4.03700000     -5.06600000     -2.54200000
H      3.09700000     -5.98700000     -1.79500000
O      0.06400000      9.22800000     -4.93900000
H     -0.33000000      9.10200000     -5.80200000
H      0.80300000      9.81600000     -5.09700000
O     -6.64000000     -4.16800000      1.13500000
H     -6.34400000     -4.08500000      0.22800000
H     -7.44400000     -3.65000000      1.17200000
O     -1.94400000     -0.66000000    -16.31600000
H     -1.81700000     -0.96600000    -17.21400000
H     -1.05800000     -0.57100000    -15.96500000
O     -4.03300000     -2.54000000    -10.72000000
H     -4.60400000     -3.16500000    -10.27100000
H     -3.60100000     -2.06000000    -10.01300000
O      0.60200000      1.04400000    -17.85200000
H      0.93400000      0.23000000    -18.23100000
H     -0.26000000      1.16000000    -18.25200000
O      5.93400000      6.59700000     -8.70700000
H      5.33000000      6.81100000     -7.99600000
H      6.64800000      6.12300000     -8.28100000
O     15.03700000     -5.38000000     -2.00300000
H     14.57000000     -4.68800000     -1.53500000
H     14.34600000     -5.90400000     -2.40900000
O     -4.27800000    -10.83600000     -6.29200000
H     -3.76300000    -11.64200000     -6.31900000
H     -3.90000000    -10.33300000     -5.57000000
O      6.77000000      2.04900000      2.24200000
H      5.82600000      2.17500000      2.14100000
H      7.00200000      2.57900000      3.00400000
O      5.88800000     -8.34700000      8.56500000
H      6.45800000     -7.58600000      8.67800000
H      5.73200000     -8.66400000      9.45400000
O      1.62500000    -10.16900000     -7.07400000
H      1.74700000     -9.41800000     -6.49400000
H      1.13500000    -10.80100000     -6.54800000
O      9.50000000      1.81600000     -6.88600000
H      9.93900000      2.65700000     -6.75900000
H     10.17800000      1.16300000     -6.71400000
O      1.67400000      3.55500000      7.57700000
H      1.52400000      2.71800000      7.13600000
H      0.79900000      3.85900000      7.81800000
O     -2.17100000     10.97600000      7.06500000
H     -3.08400000     11.13700000      7.30400000
H     -1.68000000     11.14100000      7.87000000
O    -11.85400000     -7.72200000     -0.78900000
H    -11.16300000     -8.34200000     -0.55300000
H    -11.91400000     -7.78200000     -1.74200000
O    -17.08000000     -4.42700000      3.58500000
H    -16.33200000     -4.01700000      3.15100000
H    -16.82400000     -4.47800000      4.50600000
O     -1.58500000     14.32200000      8.66600000
H     -2.31800000     13.70700000      8.70300000
H     -1.72800000     14.90900000      9.40900000
O      9.24800000     12.74100000     -5.67100000
H     10.10100000     12.35500000     -5.87200000
H      8.74200000     12.63800000     -6.47700000
O     -9.47700000    -10.20500000     11.21100000
H     -8.54600000    -10.15200000     10.99400000
H     -9.92600000    -10.03800000     10.38200000
O      6.81200000     -5.94500000     -8.55100000
H      6.30500000     -6.50400000     -7.96300000
H      6.16000000     -5.38200000     -8.96800000
O    -13.84900000     -4.77100000     10.15300000
H    -13.52000000     -5.09800000      9.31600000
H    -13.06800000     -4.46300000     10.61300000
O    -15.85900000     -0.93500000      3.98400000
H    -16.54600000     -1.29600000      3.42400000
H    -15.07200000     -0.95100000      3.43900000
O      3.70600000    -11.01700000     -3.42100000
H      3.48000000    -11.41100000     -2.57800000
H      4.36000000    -10.35200000     -3.20700000
O    -10.35600000      7.76500000     -2.04600000
H    -10.32800000      7.57100000     -1.10900000
H     -9.72900000      8.47900000     -2.16100000
O    -11.24300000      3.03600000      3.32400000
H    -12.12100000      2.80500000      3.62800000
H    -10.71600000      3.07300000      4.12200000
O      2.23000000     -9.12900000      5.80000000
H      2.96600000     -9.46300000      6.31200000
H      2.35200000     -9.50800000      4.93000000
O     -6.41400000      2.66100000     10.63400000
H     -6.85700000      3.27400000     10.04700000
H     -5.50800000      2.64600000     10.32400000
O     -1.96000000    -13.16400000      2.91800000
H     -1.50800000    -13.78800000      3.48600000
H     -2.85700000    -13.49400000      2.86400000
O      8.56900000      6.08400000    -13.44000000
H      8.54400000      5.93900000    -12.49400000
H      7.81900000      5.59300000    -13.77700000
O      6.78800000     -5.12200000     10.39400000
H      7.04800000     -4.20900000     10.27000000
H      7.51700000     -5.51600000     10.87200000
O      5.70300000     -9.14300000     -2.88300000
H      5.93500000     -8.38900000     -2.34100000
H      6.40900000     -9.20100000     -3.52800000
O      1.99300000      4.49900000     -5.96400000
H      2.42500000      4.06300000     -6.69900000
H      1.77400000      5.36900000     -6.29700000
O      6.38200000     -0.15400000     13.50600000
H      6.46600000     -1.04300000     13.16100000
H      5.63100000      0.21400000     13.04000000
O      8.34500000     11.41100000     -0.15700000
H      9.07900000     11.13000000     -0.70200000
H      7.93800000     12.12300000     -0.65100000
O     -9.64900000      4.09700000     10.79500000
H    -10.31400000      3.75100000     10.20100000
H    -10.06600000      4.85500000     11.20600000
O     14.98700000      2.19400000      6.10900000
H     15.09900000      1.24400000      6.12000000
H     15.19400000      2.44900000      5.20900000
O    -10.01400000      6.56400000      6.09300000
H     -9.32700000      6.91800000      6.65800000
H    -10.56800000      7.31800000      5.88900000
O      8.19000000      3.89400000      9.56900000
H      7.45400000      3.74000000      8.97700000
H      8.55500000      4.73100000      9.28400000
O     -0.00700000      0.42600000     13.76000000
H      0.82500000      0.86600000     13.93500000
H      0.15400000     -0.49000000     13.98800000
O      2.89700000     13.54100000      0.89300000
H      2.41900000     12.76400000      1.18300000
H      3.78700000     13.22700000      0.72900000
O    -10.77800000     -0.96600000     11.44600000
H    -10.33700000     -0.14300000     11.65600000
H    -10.96900000     -1.35900000     12.29800000
O     13.62400000     -3.06400000     -0.72700000
H     12.76600000     -3.47600000     -0.63100000
H     13.87600000     -2.82400000      0.16500000
O     -0.51200000      2.83400000     11.95800000
H     -0.48800000      1.97400000     12.37800000
H      0.40100000      3.12100000     11.94600000
O      0.99600000      1.44100000      6.07000000
H      0.91600000      1.68400000      5.14800000
H      1.31800000      0.54000000      6.05400000
O    -13.49100000     -5.44500000     -0.07200000
H    -12.96700000     -6.11200000     -0.51600000
H    -13.59100000     -4.74800000     -0.72000000
O     11.15900000    -12.27200000     -3.12000000
H     11.58600000    -11.80600000     -3.83900000
H     10.47900000    -11.67100000     -2.81500000
O     -4.08100000      9.52200000    -10.75300000
H     -4.12800000     10.08200000     -9.97800000
H     -3.30800000      8.97600000    -10.60700000
O      5.68900000     13.06700000      7.41000000
H      5.51100000     13.94500000      7.07400000
H      5.81400000     13.19100000      8.35100000
O     -7.53000000      7.47400000      7.20100000
H     -7.42000000      7.59500000      8.14400000
H     -6.65400000      7.60900000      6.83900000
O     -2.76700000     -6.28400000    -16.98100000
H     -3.38600000     -6.77500000    -16.44000000
H     -2.31000000     -5.71400000    -16.36300000
O     -1.78500000     18.31500000      2.08300000
H     -2.38100000     19.06100000      2.01700000
H     -2.27200000     17.58500000      1.70000000
O     -1.27700000     -8.79300000      1.24600000
H     -1.69400000     -9.56300000      0.86000000
H     -1.79100000     -8.05400000      0.91900000
O     -1.87700000     11.82600000     11.10400000
H     -1.75600000     11.30800000     11.90000000
H     -2.56100000     12.45600000     11.33000000
O      5.77700000     11.15900000     -9.48300000
H      4.83300000     11.15400000     -9.32900000
H      5.87100000     10.92700000    -10.40700000
O    -15.20900000      0.72500000      6.02300000
H    -15.29000000      0.23700000      5.20400000
H    -16.11200000      0.86800000      6.30700000
O     -3.17800000     14.70900000     -7.92700000
H     -2.45200000     14.47400000     -7.34900000
H     -2.76600000     15.17700000     -8.65200000
O     -4.59400000     11.26100000      3.33900000
H     -3.68400000     11.27700000      3.63700000
H     -4.71700000     12.10200000      2.90000000
O     -0.40500000     -8.60000000      6.55900000
H      0.54400000     -8.70500000      6.62400000
H     -0.59100000     -8.67600000      5.62400000
O      8.29100000     -8.05200000      1.60900000
H      8.42400000     -7.24400000      2.10400000
H      9.12000000     -8.19000000      1.15000000
O      0.48000000      6.98900000      1.05100000
H      0.29600000      7.84100000      1.44600000
H      0.10200000      6.35600000      1.66100000
O     11.27000000      1.19400000    -12.21300000
H     12.07400000      1.64100000    -11.94700000
H     11.13200000      0.52900000    -11.53800000
O      2.92700000      5.88100000     -9.30800000
H      2.11700000      5.89300000     -8.79700000
H      3.01300000      6.77400000     -9.64100000
O    -11.30100000      7.39100000     -9.53400000
H    -10.99800000      8.29800000     -9.57100000
H    -12.04900000      7.36400000    -10.13200000
O     -0.41700000    -11.31500000     11.87200000
H      0.28700000    -10.85200000     11.41800000
H     -0.66700000    -10.72900000     12.58700000
O      5.53600000     -0.19400000     -7.11500000
H      5.99600000      0.47700000     -6.61000000
H      5.71300000      0.03100000     -8.02900000
O     -0.89200000     -1.72400000      5.42800000
H     -1.75400000     -1.33000000      5.55900000
H     -0.41800000     -1.54100000      6.23900000
O     -0.85200000      4.84100000    -12.58800000
H      0.10200000      4.77900000    -12.53300000
H     -1.15900000      4.57900000    -11.72000000
O      9.55000000     -0.94000000     -0.21400000
H      9.69800000     -0.99200000     -1.15900000
H      9.38100000     -0.01200000     -0.05000000
O     -6.31500000     -6.56500000     13.89900000
H     -6.73700000     -6.79300000     13.07100000
H     -5.95000000     -5.69200000     13.74800000
O      7.21300000      2.04300000     -5.81300000
H      8.03100000      2.11500000     -6.30400000
H      7.46000000      1.60800000     -4.99700000
O     -9.21400000    -12.78500000      7.77200000
H     -8.42300000    -12.95500000      8.28300000
H     -9.77500000    -13.54200000      7.94000000
O      7.70600000     -8.05000000     -4.56800000
H      7.24800000     -7.23300000     -4.76400000
H      8.22900000     -8.22600000     -5.35000000
O    -11.32700000     -3.82400000     10.84200000
H    -10.81500000     -4.10600000     11.60000000
H    -11.20200000     -2.87500000     10.80900000
O     -1.11400000    -12.37000000      0.49700000
H     -0.32100000    -12.89000000      0.37300000
H     -1.37300000    -12.53800000      1.40300000
O    -13.92400000      4.68200000      6.37500000
H    -13.52300000      4.80300000      7.23600000
H    -14.13500000      5.56800000      6.08200000
O     15.94900000      7.21400000      3.79000000
H     15.51700000      6.39300000      4.02800000
H     15.34500000      7.63200000      3.17600000
O     11.89100000      1.70300000      0.91500000
H     10.93600000      1.67400000      0.86600000
H     12.18200000      1.01500000      0.31600000
O     11.09700000     -0.98000000    -10.46900000
H     11.73300000     -1.49100000    -10.97000000
H     11.49900000     -0.87900000     -9.60600000
O     -3.96500000      4.41000000      5.31600000
H     -3.94800000      3.92100000      4.49400000
H     -3.85800000      5.32400000      5.05300000
O      3.04200000     16.40800000      1.65200000
H      3.29600000     15.48600000      1.64200000
H      3.47900000     16.76900000      2.42400000
O      9.88700000      1.83800000     15.63700000
H     10.77100000      1.48200000     15.73200000
H      9.40300000      1.15700000     15.17100000
O    -12.80300000     -6.47500000     -8.53000000
H    -13.70800000     -6.54100000     -8.83700000
H    -12.33500000     -7.15000000     -9.02100000
O      5.30000000     10.46000000     13.43300000
H      6.08300000     11.01000000     13.44700000
H      4.62800000     10.98900000     13.86200000
O     -4.86400000     10.41100000      0.66700000
H     -4.35300000     10.93000000      0.04700000
H     -4.93000000     10.96400000      1.44600000
O     -5.06200000     11.29000000     14.07300000
H     -5.92100000     10.86800000     14.10100000
H     -4.45900000     10.59000000     13.82200000
O     10.74000000     -8.46200000      5.06900000
H     11.33700000     -7.77900000      5.37400000
H      9.88000000     -8.18800000      5.38500000
O     -5.83900000      7.46100000      2.98900000
H     -6.18400000      8.13000000      3.58100000
H     -6.18500000      7.70100000      2.13000000
O      2.85900000      1.79700000    -10.71600000
H      1.93700000      1.92400000    -10.48800000
H      3.33200000      2.39500000    -10.13800000
O     -1.07200000      7.29000000     14.75300000
H     -0.38900000      7.67200000     14.20100000
H     -0.62500000      7.07300000     15.57100000
O      0.73300000      0.58300000    -14.25600000
H      1.54100000      0.30100000    -14.68500000
H      0.57500000      1.46300000    -14.59700000
O      4.95600000     -7.72500000     12.98400000
H      5.11600000     -8.18100000     12.15800000
H      4.40000000     -8.32200000     13.48400000
O     -7.27100000    -10.31200000    -10.35500000
H     -7.17900000     -9.36300000    -10.27100000
H     -6.57500000    -10.56800000    -10.96100000
O    -18.18500000      3.76300000     -2.97600000
H    -18.12900000      2.83300000     -3.19300000
H    -17.27400000      4.05000000     -2.91200000
O     10.78200000     -7.90900000     -2.90000000
H     11.60400000     -7.86400000     -3.38800000
H     10.12700000     -8.15000000     -3.55600000
O     -8.05500000     -0.58200000      4.21900000
H     -7.59700000      0.24500000      4.37200000
H     -8.80500000     -0.34200000      3.67400000
O      9.00600000      9.35800000     -4.15600000
H      8.71200000      8.54300000     -4.56300000
H      9.38200000      9.86400000     -4.87700000
O     15.56200000     -0.47500000      5.58200000
H     14.70400000     -0.47700000      5.15900000
H     15.42900000     -0.95800000      6.39800000
O     -4.42100000    -13.11100000     -3.41600000
H     -3.48300000    -12.93500000     -3.49000000
H     -4.61200000    -13.70100000     -4.14500000
O      3.63800000     10.31900000      9.31200000
H      3.82200000     10.60300000      8.41700000
H      3.92400000     11.05000000      9.86000000
O    -14.91700000     -8.25800000      4.43200000
H    -15.65300000     -8.75500000      4.79000000
H    -15.32400000     -7.51600000      3.98400000
O      4.34200000     -4.73000000     -4.25900000
H      4.51400000     -4.11700000     -4.97400000
H      3.57100000     -5.22000000     -4.54300000
O      8.23300000      8.60300000    -12.26500000
H      8.74600000      7.82500000    -12.48400000
H      7.68300000      8.75100000    -13.03400000
O     -9.25300000    -11.78600000      1.65100000
H    -10.01700000    -12.34000000      1.81300000
H     -9.59400000    -10.89200000      1.68200000
O     -0.46400000      6.17000000    -15.70700000
H     -0.56800000      5.30700000    -15.30500000
H      0.15800000      6.62500000    -15.14000000
O      5.21000000     -1.38800000     -2.31300000
H      4.90000000     -0.49300000     -2.18100000
H      4.43000000     -1.87600000     -2.57700000
O     -5.96300000      6.89900000    -15.04400000
H     -6.48100000      7.67400000    -14.82400000
H     -6.09700000      6.77900000    -15.98400000
O      8.32600000     -8.90300000      7.45100000
H      7.39600000     -8.83300000      7.66600000
H      8.36200000     -9.56200000      6.75700000
O    -10.77200000      6.57100000     11.95700000
H    -10.72000000      7.11000000     12.74700000
H    -10.74000000      7.19900000     11.23600000
O      2.24100000      3.27800000     12.02400000
H      2.35500000      2.86900000     12.88200000
H      3.13200000      3.44900000     11.72000000
O     13.66700000      2.27400000     -5.94000000
H     13.86500000      2.41300000     -6.86600000
H     13.32700000      3.11600000     -5.63800000
O      4.84600000     12.38300000     10.61500000
H      5.71000000     12.57300000     10.98100000
H      4.30500000     13.12700000     10.88000000
O      4.97300000     11.93100000     -0.00300000
H      5.73500000     11.35400000     -0.04900000
H      4.77200000     12.13600000     -0.91600000
O     15.40800000      4.38300000      2.99200000
H     14.78200000      3.68300000      3.17800000
H     16.23800000      3.92900000      2.84800000
O      0.46600000     -2.20900000     14.40600000
H     -0.33200000     -2.69000000     14.18600000
H      1.17600000     -2.76500000     14.08600000
O     10.40200000     10.41200000     -1.57000000
H     11.28600000     10.60700000     -1.88100000
H      9.97900000      9.97200000     -2.30700000
O     -2.87700000    -12.62200000      6.45500000
H     -2.93400000    -12.72700000      7.40500000
H     -3.74900000    -12.32800000      6.19300000
O     -2.15000000    -12.22400000     -9.66200000
H     -2.13600000    -11.34000000     -9.29400000
H     -1.49900000    -12.20200000    -10.36300000
O     12.64400000      5.44200000      7.96500000
H     13.29300000      6.12600000      8.12700000
H     13.15200000      4.63100000      7.93900000
O     -9.36100000     -2.16500000      7.68300000
H    -10.27700000     -2.42000000      7.57300000
H     -9.31400000     -1.27900000      7.32300000
O      4.12200000    -10.08900000      7.29000000
H      4.30500000    -10.64200000      8.05000000
H      4.61200000     -9.28300000      7.45700000
O     10.81100000     -4.20000000     11.45800000
H     10.38000000     -3.34800000     11.38100000
H     10.15300000     -4.76600000     11.86100000
O      3.01400000     10.80700000     -9.84700000
H      2.49000000     10.02200000     -9.68400000
H      3.65100000     10.53600000    -10.50900000
O     -2.67400000     -1.98000000     -8.26500000
H     -2.40300000     -2.89700000     -8.23500000
H     -1.95400000     -1.50400000     -7.85000000
O    -16.18400000     -4.00300000     -5.32600000
H    -16.66200000     -3.35200000     -4.81300000
H    -15.28200000     -3.94100000     -5.01000000
O     -6.29100000      2.56900000     -3.18800000
H     -6.98900000      1.92100000     -3.09900000
H     -5.99400000      2.72700000     -2.29200000
O    -12.81000000      6.97500000      1.42000000
H    -13.41300000      6.25800000      1.61900000
H    -13.20700000      7.42000000      0.67100000
O      7.16200000      8.80300000     -0.20000000
H      7.73900000      9.54900000     -0.03600000
H      7.12200000      8.34200000      0.63800000
O     15.47800000      5.95300000     -4.98700000
H     15.99600000      6.73700000     -5.17000000
H     16.05800000      5.39800000     -4.46600000
O      4.65900000    -11.49300000      4.88800000
H      4.25300000    -11.15200000      5.68500000
H      4.03700000    -12.14400000      4.56300000
O     16.05000000     -5.29800000      4.20400000
H     16.16000000     -6.24900000      4.19600000
H     16.92100000     -4.95800000      4.40700000
O     -8.38500000     11.78400000      1.83900000
H     -8.40400000     10.88900000      1.50000000
H     -7.52300000     12.11700000      1.58700000
O      0.40800000     13.13700000     11.70000000
H     -0.11400000     13.61800000     12.34200000
H     -0.22300000     12.57500000     11.25100000
O      8.45600000      5.71100000     -7.98300000
H      8.98000000      6.25500000     -7.39500000
H      9.09200000      5.12800000     -8.40000000
O      9.88500000      5.65100000      8.82600000
H      9.90300000      5.98100000      9.72500000
H     10.79200000      5.71800000      8.52800000
O     15.54800000     -8.35400000      2.71000000
H     15.41900000     -8.44700000      1.76600000
H     14.69600000     -8.07000000      3.04100000
O      9.83900000     -4.33400000      5.89200000
H     10.63400000     -3.83900000      6.08600000
H      9.82200000     -5.02800000      6.55100000
O     12.98500000     -9.79600000      0.85300000
H     12.98000000     -9.00200000      1.38600000
H     13.50400000    -10.42100000      1.35900000
O    -12.92200000     -9.98000000      3.57400000
H    -13.62500000     -9.33400000      3.50300000
H    -12.12000000     -9.45900000      3.59400000
O     -0.93900000      9.25600000      1.68700000
H     -1.03200000     10.20400000      1.59600000
H     -1.83200000      8.91900000      1.61100000
O      8.39700000      1.54400000    -14.42600000
H      9.33100000      1.57600000    -14.63200000
H      8.36500000      1.42200000    -13.47800000
O      0.01400000    -11.74900000     -5.78300000
H     -0.62600000    -11.04500000     -5.68300000
H     -0.48500000    -12.47500000     -6.15900000
O     -4.74600000      1.93200000    -11.76200000
H     -4.33300000      1.77500000    -12.61100000
H     -5.14200000      1.09200000    -11.52900000
O    -11.64700000     -5.75400000      8.45600000
H    -11.52400000     -4.83200000      8.68300000
H    -11.98900000     -5.73700000      7.56200000
O      2.82000000    -14.60200000     -7.81300000
H      2.90500000    -13.79500000     -7.30600000
H      2.82200000    -14.31300000     -8.72600000
O     -9.12300000     -3.74100000    -15.02400000
H    -10.00900000     -3.38300000    -14.97200000
H     -8.59400000     -3.15200000    -14.48500000
O     -2.07200000     15.11600000      5.59900000
H     -1.91100000     14.87600000      4.68600000
H     -2.82400000     14.58300000      5.85700000
O     -5.64700000     -0.44600000     -8.07300000
H     -5.12400000      0.06800000     -8.68800000
H     -5.01500000     -0.76500000     -7.42900000
O      0.50800000     -3.58900000    -15.48700000
H      0.73100000     -3.52000000    -14.55800000
H     -0.40000000     -3.89200000    -15.49300000
O      4.16600000     15.25700000      6.80400000
H      4.57700000     15.41100000      5.95300000
H      3.58500000     14.51100000      6.65800000
O      3.27500000    -12.92700000     -5.65500000
H      3.40200000    -12.01200000     -5.40400000
H      2.91100000    -13.34100000     -4.87300000
O     -7.80600000      2.61200000      1.78500000
H     -8.44100000      2.97800000      1.17000000
H     -7.42900000      1.86300000      1.32300000
O     -3.30600000      9.14200000     13.47800000
H     -2.88600000      9.16800000     14.33700000
H     -3.51900000      8.21900000     13.34200000
O     -9.11600000     11.13300000     -7.05600000
H     -9.70500000     11.88700000     -7.04300000
H     -8.52600000     11.27700000     -6.31600000
O      3.99900000     10.65000000     -3.01600000
H      4.91800000     10.39100000     -3.08300000
H      4.02800000     11.57700000     -2.77600000
O     -3.55900000     11.62700000    -12.60100000
H     -3.75800000     11.07800000    -11.84200000
H     -3.29000000     12.46500000    -12.22500000
O     16.01200000     -0.21900000     -3.36200000
H     16.34700000      0.46000000     -3.94700000
H     16.79400000     -0.58400000     -2.94700000
O      4.35800000    -15.41000000      8.69900000
H      3.99300000    -15.99900000      9.36000000
H      3.62300000    -14.85300000      8.44400000
O     16.31900000      4.37700000      7.23500000
H     15.99200000      3.60200000      6.77800000
H     17.19400000      4.51700000      6.87200000
O    -12.73900000      0.74000000      7.11400000
H    -13.67600000      0.84900000      6.95000000
H    -12.69500000      0.16300000      7.87700000
O     -0.57800000     -9.98500000     14.12300000
H     -1.38000000     -9.50900000     13.90600000
H      0.07900000     -9.30100000     14.25400000
O     -2.03300000     11.86000000      4.43600000
H     -1.23400000     12.34000000      4.22000000
H     -2.22900000     12.11400000      5.33800000
O      5.00000000     10.59400000      6.97300000
H      4.58600000     10.47000000      6.11900000
H      5.25400000     11.51700000      6.98400000
O      1.16600000      1.01800000     17.91800000
H      1.43100000      0.74200000     18.79500000
H      0.80600000      1.89700000     18.04100000
O    -10.84700000      8.18800000     -4.84700000
H    -10.56100000      7.61800000     -5.56100000
H    -10.71100000      7.66600000     -4.05500000
O      0.54500000     14.56800000     -6.70200000
H      0.27100000     15.43500000     -6.40300000
H      0.66500000     14.06500000     -5.89700000
O     -2.27700000     -9.81600000     -8.24900000
H     -3.09800000     -9.80200000     -7.75700000
H     -1.91700000     -8.93600000     -8.14000000
O     11.04700000      6.49700000      6.08900000
H     10.50000000      7.11800000      6.57100000
H     11.56500000      6.06000000      6.76400000
O     11.10800000     -2.10300000    -13.64000000
H     10.41500000     -2.02500000    -14.29500000
H     10.67800000     -1.89300000    -12.81100000
O      3.41400000      5.09100000      5.64600000
H      2.72400000      4.67700000      6.16500000
H      2.96100000      5.76700000      5.14200000
O     -5.93000000     12.94800000     -7.71200000
H     -6.45400000     13.63100000     -7.29400000
H     -5.02500000     13.23900000     -7.60000000
O     14.94600000     -1.50200000      8.10000000
H     14.48100000     -1.41000000      8.93200000
H     15.82800000     -1.17700000      8.28100000
O      3.18700000      1.04500000      9.41600000
H      3.67500000      0.48700000      8.81100000
H      2.91800000      1.79500000      8.88700000
O      2.33300000    -12.89500000      1.78900000
H      1.72800000    -13.63600000      1.82500000
H      2.13600000    -12.38700000      2.57600000
O    -13.60600000      1.21100000    -11.18000000
H    -13.47300000      0.43800000    -11.72900000
H    -14.01700000      0.87100000    -10.38500000
O    -12.75700000      9.00500000      3.18900000
H    -12.15300000      9.72000000      2.98700000
H    -12.52800000      8.31400000      2.56800000
O      5.09300000      6.63300000    -11.46900000
H      5.14500000      6.52000000    -10.52000000
H      5.95200000      6.35800000    -11.79000000
O    -11.46000000     -3.92300000     -9.14500000
H    -11.64000000     -3.71000000     -8.22900000
H    -11.49200000     -4.87900000     -9.17900000
O     10.83400000      4.16900000     14.42000000
H     10.52400000      3.58300000     15.11100000
H     10.21200000      4.04500000     13.70400000
O     -8.13300000     -7.30400000      4.76600000
H     -8.62000000     -6.48100000      4.75300000
H     -8.77100000     -7.95500000      5.05900000
O      4.20300000     -4.14600000    -13.40300000
H      4.00700000     -4.66800000    -14.18100000
H      4.68000000     -3.38700000    -13.73800000
O    -16.00000000      6.37500000     -3.97800000
H    -15.44300000      6.90300000     -4.55000000
H    -16.57600000      7.01000000     -3.55200000
O      1.49500000     10.00500000     -2.43800000
H      1.49800000      9.08100000     -2.18600000
H      2.29900000     10.11700000     -2.94600000
O    -10.18500000     -9.06500000      5.20500000
H    -10.05000000    -10.01200000      5.16500000
H    -10.83000000     -8.94400000      5.90200000
O     -4.38800000     -2.76700000    -16.06100000
H     -3.51700000     -3.04400000    -15.77700000
H     -4.37200000     -2.86500000    -17.01300000
