# Supplementary material for: Integrated Multiscale Multilevel Approach to Open Shell Molecular Systems
Source: J Chem Theory Comput. 2023 Feb 13;19(5):1446–56. doi: 10.1021/acs.jctc.2c00805 (PMC10018740; doi:10.1021/acs.jctc.2c00805)
Supplement: Supplementary file 2 — ct2c00805_si_002.zip [file ct2c00805_si_002.zip › structures/PROXYL/frame17.xyz]

2564

C      1.39800000      0.99700000      1.13100000
H      2.09900000      0.82700000      1.94900000
H      1.07400000      2.02100000      1.32100000
C      0.12600000      0.06000000      1.25200000
C      0.52800000     -1.11000000      2.21100000
H      1.47500000     -1.59200000      1.97100000
H     -0.28200000     -1.82100000      2.37300000
H      0.63700000     -0.64500000      3.19100000
C     -1.12400000      0.83600000      1.74800000
H     -0.77100000      1.50300000      2.53500000
H     -1.51200000      1.60700000      1.08300000
H     -1.81700000      0.14900000      2.23400000
N     -0.11100000     -0.46200000     -0.10700000
O     -1.20400000     -1.07900000     -0.42000000
C      0.73000000      0.28300000     -1.10500000
C      1.20800000     -0.61100000     -2.24200000
H      0.23800000     -0.89300000     -2.65300000
H      1.84600000     -0.10000000     -2.96100000
H      1.69600000     -1.51800000     -1.88400000
C      0.07100000      1.58000000     -1.60800000
H     -0.89200000      1.34400000     -2.06000000
H      0.59200000      1.94800000     -2.49200000
H     -0.11300000      2.28800000     -0.80000000
C      1.95400000      0.67400000     -0.24600000
H      2.58700000     -0.20300000     -0.10900000
H      2.50200000      1.48700000     -0.72200000
O      3.62400000      4.73300000     -4.23100000
H      2.77600000      4.30900000     -4.36100000
H      4.11800000      4.12000000     -3.68800000
O      4.72800000     -5.71100000    -12.09800000
H      4.36800000     -5.23200000    -12.84400000
H      4.69200000     -5.08700000    -11.37300000
O     -8.38700000     -3.04900000    -15.56100000
H     -8.20000000     -2.64500000    -16.40900000
H     -8.44100000     -2.31300000    -14.95200000
O     13.34400000      2.49800000      4.79400000
H     12.99400000      1.61000000      4.72400000
H     13.22600000      2.87100000      3.92100000
O     -7.02200000     -1.15000000     -0.27100000
H     -7.85000000     -1.45500000     -0.64100000
H     -6.39700000     -1.84600000     -0.47500000
O      7.71400000     -5.81600000      4.11500000
H      8.34700000     -5.46100000      3.49200000
H      7.41200000     -6.63100000      3.71300000
O     12.06100000      1.04400000      0.91900000
H     11.24400000      0.98800000      0.42300000
H     12.64900000      0.42900000      0.48200000
O      3.78500000     13.09300000     -9.52700000
H      3.11100000     12.96500000    -10.19400000
H      4.30400000     13.82900000     -9.85100000
O    -12.89800000     -6.13500000    -10.23900000
H    -13.71300000     -5.98700000     -9.75900000
H    -12.23500000     -5.66200000     -9.73600000
O      4.21600000      2.46700000     -2.94100000
H      3.52500000      2.18100000     -3.53800000
H      4.55200000      1.65700000     -2.55800000
O     13.29100000      4.90500000    -10.59100000
H     13.16300000      4.19000000     -9.96700000
H     13.78900000      5.56100000    -10.10400000
O    -12.82900000     -0.58300000    -12.14500000
H    -13.63000000     -0.06100000    -12.13500000
H    -12.39100000     -0.36600000    -11.32100000
O      7.49800000      4.88800000     -7.97700000
H      8.19500000      5.40700000     -7.57500000
H      6.85900000      4.76100000     -7.27500000
O      2.17300000    -10.71600000     -4.23000000
H      2.70400000    -11.49800000     -4.07800000
H      2.77000000    -10.09800000     -4.65000000
O     16.47800000     -3.92300000      7.74900000
H     15.80400000     -3.90100000      7.07000000
H     16.73300000     -4.84400000      7.80300000
O     -7.46500000     -2.14200000    -10.13100000
H     -6.95100000     -2.89400000     -9.83800000
H     -8.36600000     -2.35800000     -9.88800000
O     12.75300000      2.33800000     -9.60500000
H     13.68500000      2.13600000     -9.52100000
H     12.30900000      1.52400000     -9.36800000
O     14.51000000     -2.25800000     -6.48100000
H     15.10200000     -1.94400000     -5.79800000
H     15.09000000     -2.59800000     -7.16200000
O     -5.34600000     -2.96200000      6.17600000
H     -5.99900000     -2.84900000      6.86700000
H     -4.65600000     -3.48700000      6.58200000
O     11.27200000      7.19300000      7.00100000
H     11.88400000      7.39000000      6.29200000
H     10.62800000      7.90100000      6.96500000
O     10.11700000      9.54100000     -3.00200000
H      9.38800000      8.92100000     -3.00500000
H     10.31200000      9.68700000     -3.92700000
O     -8.57300000    -13.41400000      6.02700000
H     -9.02100000    -13.39400000      6.87300000
H     -7.83800000    -14.01300000      6.16000000
O      2.55200000      9.58800000     -8.56800000
H      2.52500000      8.65200000     -8.37200000
H      3.23700000      9.67400000     -9.23200000
O      6.63600000     15.74300000     -2.24800000
H      6.59400000     16.52100000     -2.80400000
H      6.33300000     16.04300000     -1.39100000
O    -10.80900000      8.21800000    -10.49300000
H    -11.14500000      7.56500000    -11.10700000
H    -10.77300000      7.76100000     -9.65300000
O     -6.28500000     -4.04900000    -14.07400000
H     -6.97100000     -3.83700000    -14.70700000
H     -6.16200000     -3.24100000    -13.57400000
O     -5.34200000    -12.11600000      8.04000000
H     -4.48900000    -11.99000000      8.45600000
H     -5.93400000    -11.54400000      8.52900000
O     -1.56300000      4.67600000      3.15000000
H     -0.82100000      4.39800000      3.68800000
H     -2.19200000      3.95700000      3.22000000
O     15.38400000     -8.95700000     -0.02200000
H     15.65400000     -8.07400000      0.23000000
H     15.60500000     -9.50000000      0.73500000
O     -0.22000000     14.28700000      3.36800000
H     -0.76300000     13.58500000      3.00900000
H     -0.22900000     14.96600000      2.69300000
O      5.57600000    -11.91700000     12.62500000
H      6.20200000    -12.51000000     12.20900000
H      5.67100000    -11.09400000     12.14600000
O     -8.19300000      8.71600000      7.60000000
H     -7.90300000      8.58500000      6.69700000
H     -9.14400000      8.60800000      7.56400000
O     -6.55700000     -1.67300000     10.99700000
H     -7.07200000     -0.86900000     11.07200000
H     -7.17600000     -2.37400000     11.20100000
O     -8.45900000     14.62300000     -8.44900000
H     -9.37400000     14.54100000     -8.18000000
H     -8.07300000     13.77000000     -8.24600000
O      8.72700000     -9.10800000     -4.74500000
H      8.52800000     -8.17200000     -4.75500000
H      9.68300000     -9.15000000     -4.72900000
O      6.89500000     -2.66400000     -1.36600000
H      6.17500000     -2.11900000     -1.04900000
H      6.49100000     -3.24100000     -2.01400000
O     14.59200000     -1.52100000     -3.69300000
H     14.17900000     -0.68700000     -3.91500000
H     15.38300000     -1.27600000     -3.21300000
O      1.49200000    -16.78700000      4.20700000
H      0.87600000    -16.05600000      4.26000000
H      2.35300000    -16.38200000      4.31300000
O     -5.20900000      3.95100000     -8.31500000
H     -5.56400000      3.95500000     -9.20400000
H     -5.40200000      3.07400000     -7.98400000
O     -3.03000000      7.54300000      0.30200000
H     -2.95500000      7.47200000     -0.64900000
H     -2.17700000      7.26200000      0.63200000
O     -3.24100000     -7.10500000      0.62100000
H     -2.80500000     -6.89600000      1.44700000
H     -2.85900000     -7.94100000      0.35300000
O    -11.07800000      7.28700000     -7.71400000
H    -11.10800000      6.36800000     -7.44700000
H    -11.99600000      7.55200000     -7.76700000
O    -18.70300000      1.81700000     -2.34500000
H    -17.77600000      2.04800000     -2.27900000
H    -18.73500000      0.88800000     -2.11400000
O     -8.17100000     -8.03700000     10.58800000
H     -7.89000000     -7.48900000      9.85500000
H     -8.97700000     -8.45300000     10.28100000
O     14.05600000      5.89500000      5.47700000
H     14.36800000      6.70300000      5.07000000
H     14.85200000      5.39800000      5.66500000
O     12.02000000     -5.29900000      4.81600000
H     11.71900000     -4.50300000      4.37900000
H     12.10700000     -5.94200000      4.11200000
O     -6.19700000     -8.90300000    -10.88100000
H     -6.83200000     -9.61900000    -10.85100000
H     -6.23500000     -8.51200000    -10.00900000
O      5.71900000    -10.53400000    -12.27000000
H      5.63800000     -9.65500000    -11.90100000
H      5.10600000    -10.54400000    -13.00400000
O    -11.83300000      0.07800000     10.08400000
H    -11.53800000     -0.21500000      9.22200000
H    -11.06100000     -0.00600000     10.64300000
O      1.96900000      8.58200000     16.24400000
H      1.28100000      9.12900000     15.86400000
H      2.05800000      7.85100000     15.63200000
O     -0.15800000     -9.17800000     -4.35300000
H     -0.07700000     -8.86700000     -5.25400000
H      0.67900000     -9.60700000     -4.17200000
O     -4.58100000    -16.42800000     -2.12900000
H     -4.15700000    -16.24000000     -2.96700000
H     -4.97000000    -17.29400000     -2.24700000
O      3.51300000      1.06600000    -16.26700000
H      3.64100000      0.56800000    -15.45900000
H      2.93300000      1.78500000    -16.01500000
O      6.62200000     -7.91400000    -14.84100000
H      7.01000000     -7.11200000    -14.49400000
H      7.37000000     -8.43100000    -15.14300000
O    -10.75400000      7.91600000     -2.00600000
H    -10.66100000      7.12200000     -2.53200000
H    -10.00000000      8.45400000     -2.24800000
O      0.97200000      0.86800000    -17.89500000
H      0.76300000      0.20900000    -17.23300000
H      1.92000000      0.98400000    -17.82600000
O     -6.47900000     -1.47400000    -13.22300000
H     -5.74300000     -0.87100000    -13.12300000
H     -6.86700000     -1.52600000    -12.34900000
O     -3.78000000     -1.60900000     -8.49700000
H     -4.05500000     -2.42700000     -8.91000000
H     -3.15900000     -1.22500000     -9.11600000
O    -11.37900000     -0.70200000      7.59300000
H    -10.71600000     -1.11700000      7.04000000
H    -11.38800000      0.21300000      7.31000000
O     10.92100000    -11.96600000     -6.77100000
H     10.82300000    -12.47300000     -7.57700000
H     10.25000000    -11.28600000     -6.83200000
O     -1.87800000    -10.34600000    -14.71300000
H     -1.13400000     -9.76200000    -14.57000000
H     -1.59200000    -10.93100000    -15.41500000
O      8.94200000      1.78900000     13.68100000
H      8.92600000      2.32300000     12.88700000
H      9.83900000      1.45600000     13.72700000
O      7.70200000      8.46000000     -3.65800000
H      7.01000000      9.07600000     -3.41800000
H      7.93200000      8.69700000     -4.55600000
O      0.87200000    -11.67400000    -14.27500000
H      0.86200000    -11.87000000    -15.21200000
H      0.67100000    -10.73900000    -14.22500000
O     -0.09400000    -14.79100000     -0.39700000
H      0.28700000    -15.66600000     -0.32800000
H     -0.45200000    -14.61600000      0.47300000
O      7.07900000     -4.15200000     12.47300000
H      7.92600000     -4.56100000     12.64900000
H      7.21700000     -3.65100000     11.66900000
O     17.32400000      4.72600000     -3.15100000
H     18.27600000      4.63100000     -3.11500000
H     16.99300000      3.82800000     -3.11900000
O     -9.35200000    -11.60200000      8.66800000
H     -9.90000000    -12.37200000      8.82200000
H     -9.83600000    -11.08800000      8.02200000
O     -6.98100000    -10.28400000      9.60400000
H     -7.67000000    -10.91100000      9.38300000
H     -7.44300000     -9.56100000     10.02800000
O    -10.67100000     -5.42700000      3.00100000
H    -10.38400000     -4.83500000      2.30600000
H    -11.56900000     -5.65800000      2.76400000
O     13.86300000      9.65900000     -1.22200000
H     13.07700000      9.73700000     -0.68100000
H     13.57300000      9.90000000     -2.10200000
O      4.93200000     16.20700000      5.58200000
H      5.32900000     17.06900000      5.45600000
H      5.65900000     15.59200000      5.48900000
O      1.87300000     12.67500000     -7.30700000
H      2.47200000     11.92900000     -7.29100000
H      2.18800000     13.22000000     -8.02900000
O      0.76500000     -4.79700000     17.17900000
H      0.44800000     -4.89900000     18.07700000
H     -0.01700000     -4.57500000     16.67300000
O      1.46300000    -10.25700000     -8.08500000
H      0.86300000    -10.44200000     -8.80700000
H      1.11300000    -10.75900000     -7.34800000
O    -12.54200000     -5.54600000     10.87400000
H    -11.82100000     -5.34600000     11.47000000
H    -12.21800000     -5.28700000     10.01100000
O     15.97700000      5.28700000     -0.16500000
H     16.67000000      5.68200000     -0.69400000
H     15.17100000      5.69000000     -0.48700000
O     -3.20100000     -4.43900000    -17.60300000
H     -3.04300000     -3.66000000    -17.07000000
H     -4.09500000     -4.70200000    -17.38400000
O     10.52600000    -13.19600000      2.36900000
H     10.94800000    -13.17800000      3.22800000
H     10.70100000    -12.33200000      1.99700000
O      9.44200000      2.83800000     11.36300000
H     10.12400000      3.29500000     10.87100000
H      8.63000000      3.28100000     11.11300000
O    -14.23200000     -8.72900000     -0.72900000
H    -13.71700000     -9.47700000     -0.42900000
H    -13.64200000     -8.24900000     -1.31000000
O     -2.41600000    -12.85400000      5.88800000
H     -2.26800000    -12.00400000      5.47300000
H     -3.07800000    -12.68200000      6.55700000
O     10.58300000     -7.14400000     10.53300000
H     11.42400000     -6.81800000     10.21300000
H     10.25100000     -6.44100000     11.09100000
O     -5.03700000     -3.47600000      3.37000000
H     -4.98700000     -3.46200000      4.32600000
H     -4.88900000     -2.56700000      3.10900000
O     11.51100000     10.86300000      4.97300000
H     10.68400000     11.07000000      4.53900000
H     11.51200000     11.40800000      5.76000000
O    -11.36600000    -10.64800000      7.38500000
H    -12.15700000    -11.15400000      7.19800000
H    -11.27300000    -10.06300000      6.63300000
O      7.08500000    -13.37300000      6.77700000
H      7.84100000    -13.54400000      7.33900000
H      7.32000000    -13.76100000      5.93400000
O      0.13000000     -9.91700000      5.07000000
H     -0.39700000     -9.20100000      5.42400000
H     -0.15100000     -9.99200000      4.15700000
O    -16.53300000     -5.98800000      0.23700000
H    -16.71200000     -5.88400000      1.17200000
H    -16.76800000     -6.89600000      0.04800000
O     -3.48700000     13.71400000      7.95700000
H     -4.17900000     14.37400000      7.91200000
H     -2.89800000     13.93600000      7.23600000
O     -3.05100000      1.53400000     -3.71000000
H     -2.51200000      1.08700000     -4.36200000
H     -3.63000000      2.09700000     -4.22300000
O      1.17700000     -6.25700000     -0.22100000
H      0.66900000     -6.55500000     -0.97500000
H      1.72800000     -7.00600000      0.00700000
O      4.75800000      1.64000000     10.55100000
H      5.16300000      1.14200000      9.84100000
H      3.95100000      1.98700000     10.17000000
O     -9.66300000     11.22900000      0.56000000
H     -9.71200000     10.27300000      0.52300000
H     -9.16000000     11.41200000      1.35400000
O     -0.85400000    -14.61300000      4.30100000
H     -1.60100000    -14.37900000      4.85300000
H     -0.21100000    -13.92400000      4.46400000
O     10.63700000     -8.34300000     -7.41100000
H     11.56400000     -8.29100000     -7.64200000
H     10.39100000     -7.44100000     -7.20300000
O     -4.18400000     -0.90000000      7.43000000
H     -4.67100000     -1.58900000      6.97700000
H     -4.40700000     -0.09900000      6.95600000
O    -12.41500000     -7.46600000      6.48000000
H    -11.69000000     -6.86200000      6.64100000
H    -12.43300000     -7.57000000      5.52800000
O      3.62000000      4.33800000     -0.50900000
H      4.44300000      4.14600000     -0.05800000
H      3.55400000      3.66300000     -1.18400000
O      6.76300000      4.77900000    -12.58000000
H      6.85400000      5.33700000    -11.80800000
H      5.89500000      4.98900000    -12.92600000
O     -5.70500000    -12.15400000     -9.04400000
H     -5.39200000    -12.97800000     -9.41600000
H     -6.37300000    -11.85200000     -9.65900000
O      8.26100000      6.92800000     -0.57300000
H      8.14300000      6.96800000      0.37600000
H      7.62400000      7.55300000     -0.92000000
O     13.59400000     11.50700000      3.32800000
H     14.38100000     10.96300000      3.37300000
H     13.13300000     11.32900000      4.14800000
O     -9.94200000     -6.38600000     -6.73900000
H     -9.33300000     -6.17900000     -7.44800000
H     -9.46100000     -6.17200000     -5.94000000
O      6.88100000     -8.60100000      6.77800000
H      7.42800000     -8.49500000      7.55600000
H      6.29200000     -7.84700000      6.79400000
O     12.20600000     10.04500000      1.30500000
H     12.77400000     10.53500000      1.89900000
H     12.32300000      9.13000000      1.56300000
O     -2.84500000     16.89300000     -4.88100000
H     -3.31900000     16.35600000     -4.24600000
H     -3.29200000     17.73900000     -4.86000000
O     -1.09500000      7.68100000      7.92500000
H     -1.87600000      7.90500000      8.43000000
H     -0.37000000      8.06100000      8.42200000
O      9.55900000     -4.68200000     11.26800000
H      8.96200000     -4.19300000     10.70200000
H     10.19000000     -4.02900000     11.57200000
O     -7.22900000     -6.59700000    -15.33100000
H     -6.28900000     -6.69100000    -15.17100000
H     -7.45600000     -5.75500000    -14.93700000
O     -6.18300000      7.51500000      5.67800000
H     -6.54600000      6.68100000      5.97500000
H     -5.23500000      7.40900000      5.76700000
O    -14.55800000      2.49500000      6.49300000
H    -15.20300000      2.48800000      7.20000000
H    -14.81400000      1.76600000      5.92700000
O     12.27400000      4.97100000     12.32000000
H     11.38100000      4.92000000     11.97900000
H     12.32500000      5.83600000     12.72700000
O    -12.03900000     -8.11000000      3.54800000
H    -11.34900000     -8.16300000      2.88600000
H    -12.85000000     -8.05000000      3.04300000
O    -10.46900000     -9.63800000     10.56600000
H    -10.50700000    -10.21600000      9.80400000
H    -10.99000000    -10.08500000     11.23300000
O     -2.80500000    -16.64800000      0.30300000
H     -2.73000000    -15.83700000      0.80600000
H     -2.94500000    -16.35800000     -0.59900000
O    -12.25000000      5.25100000      3.09200000
H    -11.78700000      4.96800000      2.30300000
H    -12.76400000      6.00700000      2.81000000
O     -1.58400000     10.23400000     -2.45400000
H     -1.42200000     11.13500000     -2.73200000
H     -1.25800000     10.19900000     -1.55500000
O      3.36200000      6.90700000    -11.89100000
H      3.63500000      6.25500000    -12.53700000
H      2.61700000      6.50500000    -11.44400000
O    -12.26800000     -3.39800000     -1.39400000
H    -11.52600000     -3.84400000     -1.80300000
H    -12.82100000     -4.10600000     -1.06500000
O    -16.27200000     -3.94400000      4.36100000
H    -15.77500000     -3.62000000      5.11200000
H    -17.11400000     -3.49300000      4.41700000
O     10.29700000     -1.35600000    -13.55400000
H     10.38400000     -2.07900000    -14.17500000
H     11.04200000     -1.45800000    -12.96100000
O     -4.02600000     -6.40100000     11.68100000
H     -4.32600000     -6.38400000     12.59000000
H     -3.22300000     -5.87900000     11.68500000
O      0.54500000      0.19900000     -6.94100000
H     -0.01000000     -0.50700000     -6.61100000
H     -0.02500000      0.69800000     -7.52700000
O     -4.68000000    -10.01200000     13.56900000
H     -3.76700000    -10.02400000     13.85500000
H     -5.11000000     -9.40200000     14.16800000
O    -16.08500000      4.64300000     -3.96200000
H    -16.66600000      4.21100000     -4.58800000
H    -15.36200000      4.02700000     -3.84200000
O     -2.14400000    -13.10600000     -2.42700000
H     -3.01400000    -12.84500000     -2.12500000
H     -1.60500000    -13.10400000     -1.63600000
O     14.99400000      3.24600000     -4.78200000
H     14.40600000      2.62700000     -4.34900000
H     15.81800000      2.76800000     -4.87700000
O      0.83400000    -12.44000000      4.31800000
H      0.58700000    -11.66400000      4.82100000
H      1.20800000    -12.09200000      3.50800000
O     -6.03900000      8.43500000     -1.96000000
H     -6.12900000      7.50500000     -2.16600000
H     -5.28300000      8.72300000     -2.47300000
O      3.14600000      8.56500000      9.94200000
H      3.67300000      8.78100000      9.17300000
H      2.30600000      8.99700000      9.78600000
O    -14.44300000     -0.26100000      8.17400000
H    -13.52300000     -0.46200000      8.34800000
H    -14.71600000      0.27200000      8.92100000
O     -7.09900000     11.94600000     -6.44800000
H     -6.71300000     11.12400000     -6.75300000
H     -6.48000000     12.62000000     -6.73000000
O     -9.05700000    -14.36400000     -1.93300000
H     -8.27800000    -14.58400000     -1.42200000
H     -9.49100000    -15.20400000     -2.08200000
O    -12.68000000      0.73300000      4.03600000
H    -11.96800000      0.54000000      3.42600000
H    -12.29200000      1.33100000      4.67500000
O     -2.28900000     13.91000000     -0.16100000
H     -2.05700000     13.61900000     -1.04300000
H     -1.78200000     14.71200000     -0.03200000
O      5.62000000      4.17600000     16.75100000
H      6.13900000      3.38000000     16.63500000
H      5.92300000      4.76200000     16.05800000
O     -1.57200000      3.15800000     14.95700000
H     -1.71900000      4.10400000     14.99000000
H     -1.36800000      2.91600000     15.86000000
O     -3.22300000     -5.54800000      4.26700000
H     -3.58200000     -4.78900000      3.80900000
H     -2.50400000     -5.84700000      3.70900000
O    -16.05100000      8.04700000      3.98700000
H    -16.86700000      8.33400000      4.39700000
H    -15.53400000      7.68600000      4.70800000
O    -12.45200000      8.67400000      3.52900000
H    -13.02200000      8.08000000      3.04000000
H    -13.00500000      9.43000000      3.72500000
O     -2.53300000     14.70500000      5.82400000
H     -1.81300000     15.32700000      5.93300000
H     -2.57300000     14.54700000      4.88100000
O      2.92800000      3.18100000      9.06400000
H      2.53000000      2.40600000      8.66600000
H      3.39100000      3.60900000      8.34400000
O    -11.93400000     -4.54600000      5.65300000
H    -12.49400000     -3.88300000      5.25000000
H    -11.32900000     -4.80400000      4.95800000
O     -6.95500000    -11.13200000     -2.57100000
H     -6.95100000    -10.91400000     -1.63900000
H     -7.49000000    -10.44900000     -2.97400000
O     13.98800000    -10.29500000      3.99000000
H     14.58800000     -9.56500000      3.83500000
H     13.23900000     -9.89800000      4.43500000
O     -4.86000000     -9.15800000     -3.53600000
H     -4.74600000     -9.69300000     -2.75100000
H     -4.00600000     -9.18200000     -3.96800000
O      1.87500000     -5.79500000    -16.06500000
H      1.62400000     -6.70200000    -16.23800000
H      2.82200000     -5.83000000    -15.93100000
O      5.41000000      3.00900000     -6.02800000
H      4.61900000      3.11800000     -5.50000000
H      6.10200000      3.41800000     -5.51000000
O      8.36400000     -5.68500000    -13.84900000
H      7.74700000     -4.96000000    -13.75300000
H      9.03200000     -5.52000000    -13.18300000
O    -14.95900000     -5.03200000     -8.81900000
H    -14.76100000     -5.21900000     -7.90100000
H    -14.93500000     -4.07700000     -8.87900000
O     -0.78600000      7.91600000    -11.94100000
H     -1.56800000      7.99400000    -11.39500000
H     -0.72700000      8.75700000    -12.39500000
O     -0.04600000      3.50900000      5.33200000
H      0.82800000      3.46500000      4.94600000
H     -0.19500000      4.44200000      5.48400000
O      6.24900000      5.47100000     -1.85100000
H      5.57200000      6.03800000     -1.48200000
H      7.06800000      5.93800000     -1.68700000
O     -0.87200000     -4.86600000     10.16300000
H     -0.99300000     -5.78900000     10.38700000
H     -0.21100000     -4.87300000      9.47100000
O      2.71100000     14.00600000      1.40500000
H      2.33700000     14.70400000      0.86700000
H      2.75300000     14.37900000      2.28600000
O     14.04500000     -0.69500000      7.38700000
H     13.74300000      0.10100000      6.95000000
H     13.94700000     -0.50800000      8.32100000
O     -1.60800000     -4.42300000     15.53600000
H     -1.76900000     -4.62400000     14.61400000
H     -1.69700000     -3.47100000     15.59200000
O     -1.58900000      9.25300000      5.74800000
H     -0.68000000      8.98600000      5.88900000
H     -1.79900000      9.79500000      6.50800000
O     -3.21800000      3.65300000    -13.62000000
H     -2.62100000      4.39300000    -13.73100000
H     -2.91500000      3.00300000    -14.25400000
O      7.61200000      6.24900000    -10.18800000
H      7.36300000      5.75800000     -9.40500000
H      8.44000000      5.85600000    -10.46400000
O    -12.41100000     -5.53000000     -4.83200000
H    -11.92500000     -5.60900000     -4.01200000
H    -12.73800000     -6.41400000     -5.00300000
O      6.28600000     -4.70500000     -3.54600000
H      5.64600000     -4.88000000     -4.23600000
H      6.21500000     -5.45600000     -2.95800000
O     -6.43200000     -8.98100000     -5.79700000
H     -6.04000000     -8.85600000     -4.93300000
H     -6.88300000     -9.82300000     -5.73500000
O      2.29800000     -6.04600000     14.87800000
H      1.62000000     -5.70100000     15.45800000
H      1.93700000     -6.87000000     14.55100000
O     -2.58600000      3.69100000     -0.98600000
H     -2.08000000      3.50000000     -1.77600000
H     -3.10800000      2.90300000     -0.83900000
O      8.59500000     -7.93000000     -1.09000000
H      8.50500000     -8.80600000     -1.46500000
H      8.53200000     -8.06700000     -0.14500000
O      4.16000000     -2.24900000     -0.21400000
H      4.38900000     -2.25900000      0.71500000
H      3.32500000     -2.71400000     -0.26000000
O    -16.14800000      1.01000000     -5.27700000
H    -16.45400000      1.89300000     -5.48100000
H    -16.87200000      0.44000000     -5.53600000
O      8.84000000      2.85800000    -16.05000000
H      8.04800000      2.69200000    -15.53900000
H      9.40300000      2.10500000    -15.87100000
O      1.98900000     11.33500000     10.40900000
H      2.12700000     12.24800000     10.66300000
H      1.70200000     10.90400000     11.21400000
O     10.76000000     12.44100000      7.05600000
H     10.80900000     12.32500000      8.00500000
H      9.83700000     12.30000000      6.84500000
O     -5.11400000     -1.62700000     16.65000000
H     -5.98800000     -2.01800000     16.66200000
H     -5.25300000     -0.74200000     16.31300000
O    -17.09600000     -0.08100000      4.44500000
H    -17.64200000     -0.82700000      4.19700000
H    -17.23700000      0.56100000      3.74900000
O     -2.82300000     -2.75200000    -15.23100000
H     -3.41200000     -2.23200000    -15.77700000
H     -1.97100000     -2.68100000    -15.66100000
O      7.09500000     10.85600000     -0.35000000
H      7.08200000     11.63800000     -0.90200000
H      7.80400000     11.01500000      0.27300000
O     -5.58300000    -12.50600000    -12.20100000
H     -5.36100000    -12.07500000    -13.02700000
H     -4.74300000    -12.61900000    -11.75700000
O     -4.16000000     -4.82600000     -9.51800000
H     -4.83600000     -5.28100000     -9.01600000
H     -3.80300000     -5.49600000    -10.10100000
O     -3.65100000      6.78800000      3.04800000
H     -3.80500000      7.26500000      2.23200000
H     -2.79200000      6.38300000      2.93000000
O     -9.37800000      2.06300000     14.27000000
H     -9.56800000      2.37400000     15.15500000
H     -9.64800000      1.14400000     14.27700000
O     -2.13000000    -10.62800000      8.24900000
H     -1.54600000    -10.08700000      8.77900000
H     -2.92500000    -10.10300000      8.15500000
O     12.37700000     -1.59700000     -0.80100000
H     13.07300000     -2.06400000     -1.26300000
H     11.57300000     -2.04700000     -1.06300000
O      3.69300000    -12.69400000     -3.56900000
H      3.91600000    -13.28600000     -4.28700000
H      4.01800000    -13.13700000     -2.78400000
O      0.42700000    -17.50100000      1.76000000
H      0.58700000    -17.08900000      2.60900000
H      1.12600000    -18.15000000      1.67400000
O      2.48600000     -3.62400000    -13.05400000
H      1.66200000     -3.77600000    -12.59100000
H      2.52800000     -2.67300000    -13.16100000
O      9.86000000     -7.71700000      5.04300000
H      9.22100000     -7.45400000      5.70600000
H      9.78200000     -7.05200000      4.35900000
O     -7.73800000      7.25600000      0.65100000
H     -7.55900000      7.49900000      1.56000000
H     -6.98300000      7.58400000      0.16300000
O     -1.27500000    -15.03600000      9.16000000
H     -1.53800000    -15.60500000      8.43700000
H     -1.16800000    -14.17300000      8.75900000
O      3.31200000     -6.37500000      5.29500000
H      2.39100000     -6.20400000      5.09400000
H      3.29200000     -7.13400000      5.87700000
O      0.41300000     -9.05400000    -13.61800000
H     -0.12900000     -9.12000000    -12.83200000
H      1.17400000     -8.54200000    -13.34300000
O    -10.23000000      8.60500000      1.10700000
H    -10.62100000      8.46500000      1.96900000
H     -9.53100000      7.95300000      1.05200000
O      0.93600000     -7.77100000     -7.26400000
H      1.40800000     -8.42600000     -7.77900000
H      0.05700000     -7.75700000     -7.64200000
O     -9.78400000      5.03600000      6.18600000
H    -10.24800000      4.25500000      5.88500000
H    -10.38200000      5.44400000      6.81200000
O      8.91900000     -2.81700000      7.46800000
H      9.87100000     -2.87200000      7.38600000
H      8.66900000     -2.10100000      6.88400000
O      1.90000000      3.09500000    -15.61200000
H      1.16500000      2.70500000    -15.13800000
H      1.74400000      4.03800000    -15.56200000
O      4.98200000      8.80400000      5.16000000
H      5.62500000      9.50600000      5.25600000
H      4.34600000      8.96500000      5.85700000
O     14.61800000      2.05500000      9.40600000
H     13.92800000      1.85400000     10.03900000
H     14.22000000      2.69100000      8.81100000
O     -9.43000000      2.06900000     -2.74700000
H    -10.34200000      2.03400000     -2.45800000
H     -8.93300000      2.25200000     -1.95000000
O      8.21100000     -1.22100000      5.19300000
H      7.35000000     -1.63300000      5.26300000
H      8.51900000     -1.45500000      4.31800000
O     -3.98800000      2.91000000     10.34800000
H     -4.43300000      2.13000000     10.01600000
H     -4.34900000      3.63000000      9.83100000
O     12.88000000    -10.52300000      0.34300000
H     13.56100000     -9.85600000      0.26100000
H     12.35600000    -10.42900000     -0.45300000
O     -2.33900000     -4.61100000    -13.29000000
H     -2.45600000     -3.90000000    -13.91900000
H     -1.42300000     -4.87100000    -13.38900000
O     -5.34700000      8.89400000      0.65800000
H     -5.59500000      9.06600000     -0.25000000
H     -4.55100000      8.36600000      0.59300000
O      9.77200000      8.33200000     -9.46300000
H     10.39000000      8.27600000    -10.19200000
H      9.11300000      7.66400000     -9.65600000
O     -5.60100000      9.90300000     -7.93800000
H     -4.83400000      9.76000000     -8.49200000
H     -6.29900000      9.40500000     -8.36400000
O      6.73800000      9.28800000     12.52200000
H      6.38100000      8.78900000     13.25600000
H      6.04900000      9.91300000     12.29800000
O     -0.19200000    -11.11000000     14.36500000
H     -0.65700000    -10.28000000     14.25800000
H      0.72700000    -10.86000000     14.45400000
O    -14.62900000      2.46000000     -3.27000000
H    -14.93100000      2.30700000     -2.37500000
H    -14.87800000      1.66800000     -3.74600000
O     -5.48600000     16.39000000      2.04500000
H     -4.86400000     17.02500000      1.69000000
H     -5.57000000     16.62700000      2.96900000
O     -6.74900000     13.68700000      2.49400000
H     -6.28000000     12.89400000      2.23300000
H     -6.08400000     14.37500000      2.47900000
O    -10.14900000      4.20400000     13.09400000
H     -9.32600000      4.36300000     12.63300000
H     -9.99900000      3.39500000     13.58300000
O      5.59100000     -6.67400000     -1.72900000
H      5.65200000     -7.54700000     -2.11700000
H      6.03800000     -6.75600000     -0.88600000
O     -3.80100000      3.49300000      4.40100000
H     -4.69400000      3.83100000      4.46800000
H     -3.38800000      3.74200000      5.22700000
O      2.92300000      7.11200000     -0.82700000
H      3.36000000      6.42100000     -1.32400000
H      2.81800000      6.74600000      0.05200000
O      2.28400000     -1.86900000      8.44400000
H      2.78300000     -2.39500000      9.07000000
H      1.54900000     -1.52600000      8.95200000
O      7.88700000     13.47500000     -3.10900000
H      7.84900000     13.43000000     -4.06400000
H      7.54700000     14.34400000     -2.89600000
O    -14.81800000     -6.25500000      6.90800000
H    -13.88100000     -6.44900000      6.89900000
H    -15.12800000     -6.52800000      6.04500000
O      1.27000000      2.52400000     11.45700000
H      0.38900000      2.80500000     11.20900000
H      1.85100000      3.02400000     10.88300000
O      0.55900000     -5.77700000     -9.47500000
H     -0.06300000     -6.46800000     -9.24500000
H      1.32300000     -6.24600000     -9.81100000
O      5.47500000     -2.57700000      2.29000000
H      4.85800000     -3.28100000      2.48900000
H      6.26100000     -3.02700000      1.98100000
O     -8.83500000      7.07500000     13.85300000
H     -9.11600000      7.53400000     13.06100000
H     -8.54500000      6.21800000     13.54300000
O     14.11800000     -7.12900000     -3.89500000
H     14.88200000     -7.63300000     -3.61800000
H     13.46100000     -7.29800000     -3.21900000
O     12.94500000      2.73600000     -1.60700000
H     12.12500000      2.70400000     -1.11500000
H     13.20600000      3.65700000     -1.57900000
O     13.53200000      5.83000000     -1.24800000
H     13.90500000      5.94200000     -2.12200000
H     12.65600000      6.21000000     -1.31200000
O     11.84500000     -9.47400000      5.54500000
H     11.41800000     -8.63500000      5.37200000
H     11.15500000    -10.02000000      5.92200000
O      6.91500000     14.69000000      4.88400000
H      7.80000000     15.00500000      4.69700000
H      6.50400000     14.60400000      4.02400000
O      6.95400000      8.93900000      9.76100000
H      6.61300000      8.04400000      9.77800000
H      7.11200000      9.15300000     10.68000000
O     -7.25200000     -6.78600000      8.26100000
H     -7.11800000     -5.88600000      8.56100000
H     -6.88400000     -6.80100000      7.37800000
O    -10.64400000      5.92600000      8.75700000
H    -10.86900000      5.66300000      9.65000000
H    -11.04000000      6.79200000      8.65600000
O     11.51700000      0.01400000     -7.74600000
H     11.97000000     -0.75100000     -7.39300000
H     10.62900000     -0.29500000     -7.92900000
O     -1.36400000     -7.35000000     -8.78300000
H     -2.12500000     -7.10500000     -8.25700000
H     -1.69100000     -7.36900000     -9.68300000
O    -13.78100000     -5.02500000      2.27600000
H    -13.56800000     -4.84400000      1.36000000
H    -13.79500000     -4.16300000      2.69300000
O     -0.78500000      4.93600000      0.61100000
H     -1.13800000      5.11300000      1.48300000
H     -1.54700000      4.68300000      0.09000000
O     -3.96000000     -1.13700000     -5.66800000
H     -3.59200000     -0.25400000     -5.68300000
H     -3.97700000     -1.40600000     -6.58600000
O      5.22700000     10.21900000     -4.66900000
H      6.13800000     10.12400000     -4.94700000
H      5.04700000     11.15500000     -4.75600000
O      0.97300000     10.04100000      8.32700000
H      1.46600000     10.52300000      8.99100000
H      0.19000000     10.57100000      8.17800000
O    -10.05700000     12.19800000      9.86100000
H    -10.50900000     12.31000000      9.02500000
H     -9.27500000     11.69000000      9.64400000
O      9.35800000    -11.45800000      6.23700000
H      9.64600000    -11.00600000      7.03000000
H     10.08200000    -12.04400000      6.01800000
O     -2.28900000      4.25700000    -17.12500000
H     -2.70600000      4.88400000    -17.71600000
H     -2.34600000      3.42000000    -17.58500000
O      7.29600000      1.75100000     -3.64000000
H      7.53800000      2.50200000     -4.18100000
H      7.25800000      2.09900000     -2.75000000
O      3.86200000      0.12000000    -13.77200000
H      4.06300000     -0.67600000    -13.28000000
H      4.25000000      0.82600000    -13.25400000
O     -0.26800000      1.66400000      8.65900000
H     -0.68000000      2.31500000      9.22800000
H     -0.88700000      1.54900000      7.93900000
O     -5.83300000     13.17800000    -11.17000000
H     -6.27800000     12.56400000    -10.58600000
H     -4.99300000     13.34700000    -10.74400000
O    -11.45700000      8.37500000      7.64400000
H    -10.93400000      8.80100000      6.96500000
H    -12.31700000      8.25200000      7.24300000
O      3.96600000     -8.02600000      9.56900000
H      3.27000000     -7.84600000      8.93800000
H      4.58200000     -7.30100000      9.46100000
O     -0.02100000      3.80800000    -12.05800000
H     -0.11300000      3.08400000    -12.67800000
H     -0.66400000      3.62200000    -11.37400000
O      6.72400000      1.10700000     -0.25500000
H      6.09600000      0.80300000     -0.91000000
H      6.25500000      1.03700000      0.57700000
O      1.16800000      8.63100000      6.00200000
H      1.02800000      9.29400000      6.67800000
H      1.62600000      9.09700000      5.30200000
O      0.06200000      3.40200000     -9.13100000
H     -0.78700000      3.73500000     -8.84000000
H      0.04700000      2.47300000     -8.90100000
O      6.05600000      8.49600000     -1.21800000
H      5.14700000      8.79600000     -1.22700000
H      6.52600000      9.17400000     -0.73200000
O      8.23700000     -7.84800000      9.04600000
H      7.93600000     -6.96200000      8.84400000
H      8.96600000     -7.72100000      9.65200000
O      6.39900000     -9.52300000     10.87800000
H      6.83600000     -8.78400000     10.45300000
H      5.48700000     -9.45700000     10.59400000
O     -7.04800000     13.85800000      8.02000000
H     -7.43200000     13.01300000      8.25400000
H     -7.21200000     13.94400000      7.08100000
O      8.09500000     11.37600000      7.02800000
H      7.78600000     12.13900000      7.51500000
H      7.50800000     11.31800000      6.27400000
O     -2.67100000      3.01600000    -10.95000000
H     -2.94600000      3.63700000    -10.27500000
H     -2.91700000      3.43400000    -11.77500000
O     -7.82000000     10.98200000      9.16700000
H     -8.01900000     10.20000000      8.65100000
H     -6.89100000     10.89600000      9.38300000
O      4.38800000     -4.79700000     13.15000000
H      5.29400000     -4.49100000     13.19400000
H      4.40800000     -5.66300000     13.55700000
O    -11.37500000     13.24400000      0.79300000
H    -10.82000000     12.46400000      0.79700000
H    -10.78700000     13.95800000      1.03800000
O      1.86900000      2.86700000     16.21700000
H      1.12100000      3.27700000     16.65100000
H      2.38500000      3.60100000     15.88500000
O    -13.92900000      2.05900000      1.67800000
H    -14.68700000      2.26400000      2.22600000
H    -13.38600000      1.49000000      2.22300000
O     15.12600000      8.75600000      4.75200000
H     14.20000000      8.94400000      4.90200000
H     15.43900000      8.41100000      5.58900000
O      1.65600000     -2.80400000      5.51100000
H      0.73400000     -3.01900000      5.65000000
H      2.00300000     -2.65600000      6.39100000
O     13.74200000      3.66500000      7.35400000
H     13.34500000      3.22500000      6.60200000
H     13.96200000      4.53900000      7.03200000
O      4.54800000     13.94700000     -2.40500000
H      5.30700000     14.51400000     -2.27300000
H      4.63100000     13.64100000     -3.30800000
O      4.50500000    -14.57700000     -5.32700000
H      5.14600000    -14.98200000     -5.91100000
H      3.66800000    -14.96300000     -5.58500000
O     -3.17800000    -12.95500000    -10.87400000
H     -2.84200000    -13.32000000    -10.05600000
H     -2.41500000    -12.91700000    -11.45000000
O      1.88500000     16.08900000     -3.70800000
H      1.99800000     16.92900000     -4.15300000
H      2.16300000     15.43800000     -4.35200000
O      1.69900000      7.11400000     13.14300000
H      0.75900000      6.94100000     13.19000000
H      1.98400000      6.67600000     12.34100000
O    -13.87800000      1.83000000     -8.30700000
H    -13.79700000      2.61600000     -7.76700000
H    -13.14300000      1.88100000     -8.91700000
O    -17.74700000     -4.07800000     -1.61000000
H    -16.92400000     -4.29600000     -1.17200000
H    -18.31300000     -3.75300000     -0.91000000
O     -8.87300000     -2.36600000     -5.21500000
H     -9.04000000     -3.30800000     -5.25200000
H     -7.92000000     -2.29400000     -5.16700000
O     -4.79300000      7.86100000    -12.89700000
H     -5.05900000      8.74200000    -13.16200000
H     -5.53800000      7.52500000    -12.40000000
O      1.76000000     -3.68600000     -0.49900000
H      1.76100000     -4.62200000     -0.30000000
H      1.84800000     -3.64400000     -1.45100000
O     -0.07300000      1.50700000    -13.58800000
H      0.43500000      0.82100000    -14.02100000
H     -0.79100000      1.69100000    -14.19400000
O    -13.81100000     -8.58600000     -7.11900000
H    -13.14500000     -8.66900000     -7.80000000
H    -13.79900000     -9.43000000     -6.66700000
O      5.14300000     -9.21200000     -3.23300000
H      5.22300000    -10.00700000     -3.76000000
H      5.27400000     -9.50800000     -2.33200000
O      9.86200000      0.83200000     -0.95300000
H      8.91000000      0.92600000     -0.97200000
H     10.02500000     -0.02400000     -1.34900000
O     -0.64000000     -6.65600000     12.24000000
H     -0.28700000     -5.97000000     12.80600000
H      0.12700000     -7.15800000     11.96600000
O     -8.44900000      2.82100000     -0.45600000
H     -8.38500000      3.47400000      0.24100000
H     -7.58800000      2.40200000     -0.47200000
O     -5.04600000     -2.68100000     -1.25700000
H     -4.70800000     -3.54000000     -1.00100000
H     -4.58600000     -2.47600000     -2.07100000
O      8.83800000      5.76600000      8.03200000
H      9.55000000      6.35200000      7.77500000
H      8.60900000      5.30100000      7.22700000
O    -11.23900000      0.39800000      0.50300000
H    -11.95500000     -0.18900000      0.74200000
H    -11.58500000      0.91400000     -0.22500000
O     -8.45900000    -12.09100000      0.12900000
H     -9.34900000    -11.99700000      0.46900000
H     -8.57700000    -12.26900000     -0.80400000
O    -10.18100000     -3.36000000      0.98600000
H    -10.39400000     -3.24900000      0.05900000
H     -9.83000000     -2.51000000      1.25400000
O     -2.67200000    -10.17200000     -4.72500000
H     -1.81300000     -9.88700000     -4.41200000
H     -2.50400000    -11.00900000     -5.15700000
O    -12.18100000      2.00000000     -1.59300000
H    -12.57500000      1.31600000     -2.13400000
H    -12.92400000      2.52100000     -1.28800000
O      6.79000000      4.54200000     13.57700000
H      7.20700000      3.81100000     13.12200000
H      7.51900000      5.05900000     13.91900000
O     -5.21500000      2.09700000      2.29700000
H     -5.83500000      2.21400000      1.57700000
H     -4.99500000      2.98800000      2.57100000
O     -7.81300000      0.99900000      9.39900000
H     -7.84300000      1.64600000     10.10500000
H     -8.65200000      0.54200000      9.45800000
O      3.66000000      0.77200000     15.53900000
H      2.91300000      1.34700000     15.70700000
H      4.14300000      1.20600000     14.83600000
O     -0.40400000     13.00500000     -2.66800000
H      0.49000000     12.74000000     -2.88400000
H     -0.79400000     13.24300000     -3.50900000
O      4.11800000      9.46400000    -13.77300000
H      3.62700000      8.83200000    -13.24700000
H      4.61900000      8.92700000    -14.38700000
O    -12.96400000      2.76100000      9.71300000
H    -12.45000000      1.97600000      9.52100000
H    -12.34900000      3.34700000     10.15300000
O    -12.86800000      5.14600000     -6.90700000
H    -12.74800000      4.70200000     -6.06700000
H    -13.68400000      5.63500000     -6.80500000
O     -7.61200000    -11.27000000    -10.61300000
H     -7.40300000    -11.80800000    -11.37600000
H     -8.13300000    -11.84500000    -10.05100000
O     -8.65900000      8.84800000     -7.36500000
H     -9.21900000      8.22600000     -7.83000000
H     -9.07900000      9.69700000     -7.50300000
O      2.96700000     -7.86400000    -12.86700000
H      3.56800000     -7.14300000    -12.68000000
H      3.36000000     -8.31600000    -13.61300000
O     -5.32800000     11.44100000      1.67200000
H     -4.72900000     11.33000000      2.41000000
H     -5.72600000     10.57900000      1.55500000
O     11.24200000    -10.43400000     -1.75200000
H     11.64600000    -11.24300000     -2.06700000
H     10.30300000    -10.57300000     -1.87000000
O     10.10700000     -5.99700000      2.51300000
H     10.39200000     -5.30800000      1.91300000
H     10.85700000     -6.58900000      2.57100000
O      0.73900000      9.33200000     11.96400000
H     -0.11900000      9.41400000     12.37900000
H      1.17500000      8.63300000     12.45000000
O      4.55000000     -6.31200000    -15.68200000
H      5.16000000     -6.93500000    -15.28800000
H      4.30100000     -6.71400000    -16.51400000
O      7.31000000     -2.67200000     15.27600000
H      7.25400000     -1.80800000     15.68300000
H      7.20100000     -2.50400000     14.34000000
O     -7.16800000     -0.80800000     -7.38100000
H     -8.05200000     -0.44200000     -7.40600000
H     -6.90500000     -0.86300000     -8.29900000
O      8.99300000    -14.38400000     -4.54100000
H      8.56100000    -13.86300000     -5.21900000
H      9.60900000    -14.93700000     -5.02100000
O     -9.15300000     -2.38500000    -12.72400000
H     -8.92500000     -3.29700000    -12.90300000
H     -9.33400000     -2.36400000    -11.78400000
O      0.02300000     10.97100000     -9.07500000
H      0.80600000     10.42900000     -9.16800000
H      0.34000000     11.86900000     -9.16900000
O      5.52600000      1.62200000     13.32200000
H      5.47100000      2.57800000     13.34600000
H      5.25200000      1.38900000     12.43500000
O      0.03700000     -0.77900000     17.62200000
H     -0.50000000     -1.40900000     17.14100000
H      0.84900000     -1.25100000     17.81100000
O      4.38800000     -0.63000000      6.59800000
H      4.40900000      0.10900000      5.99100000
H      3.50200000     -0.61800000      6.96000000
O     -6.30200000     -2.60700000     -4.62100000
H     -5.83200000     -1.93800000     -5.11700000
H     -5.61300000     -3.16000000     -4.25100000
O      0.24000000     13.35900000      5.86700000
H      0.61400000     14.08700000      6.36200000
H      0.39000000     13.59100000      4.95000000
O     -9.32100000     -9.08000000     -9.30900000
H    -10.27000000     -9.20100000     -9.35400000
H     -8.96700000     -9.74200000     -9.90200000
O      2.74200000      3.87700000      5.01500000
H      3.69100000      3.95000000      4.91000000
H      2.49100000      4.66900000      5.49000000
O      1.09700000      6.35000000    -10.56300000
H      0.27800000      6.00300000    -10.20800000
H      0.82200000      6.97200000    -11.23600000
O     -9.95300000     -9.04100000     -6.32200000
H     -9.62700000     -9.36400000     -7.16200000
H    -10.06300000     -8.09900000     -6.45500000
O     -0.59300000     -7.49200000    -16.29900000
H     -0.81600000     -7.42500000    -15.37000000
H     -1.43800000     -7.55800000    -16.74400000
O      4.03500000     -0.57200000     -6.03800000
H      3.64300000      0.27100000     -6.26800000
H      3.99000000     -0.60400000     -5.08200000
O      1.78000000     -7.97800000    -10.48300000
H      2.18000000     -8.08900000    -11.34600000
H      0.97900000     -8.49900000    -10.52100000
O    -12.96100000      3.16700000    -10.86700000
H    -12.22600000      3.36100000    -10.28500000
H    -12.55200000      2.82400000    -11.66200000
O     -6.53800000    -11.18200000      5.45900000
H     -6.05600000    -11.37900000      6.26200000
H     -7.12600000    -11.92900000      5.34300000
O      7.30600000      1.94400000    -13.95800000
H      7.34100000      1.17000000    -13.39600000
H      6.87200000      2.60900000    -13.42300000
O     -6.48900000    -14.95800000     -0.60800000
H     -6.82800000    -15.84400000     -0.73200000
H     -5.71400000    -14.91700000     -1.16900000
O      4.37600000     -8.59400000     -9.08700000
H      3.48300000     -8.75200000     -9.39200000
H      4.90800000     -8.61200000     -9.88200000
O      5.84600000      3.51200000      5.11300000
H      6.26400000      3.26300000      5.93800000
H      6.47900000      3.26600000      4.43900000
O    -10.29500000     -3.74300000     -9.99400000
H     -9.90900000     -4.56000000    -10.31000000
H    -10.65200000     -3.96400000     -9.13300000
O      3.13300000     -5.11400000     -2.54000000
H      3.99800000     -5.20700000     -2.14100000
H      2.89800000     -6.00000000     -2.81300000
O      7.72600000      9.84100000     -6.02500000
H      7.20500000      9.62500000     -6.79800000
H      8.50200000     10.27900000     -6.37400000
O      4.54400000      4.72300000      7.69600000
H      5.00900000      4.23000000      7.02000000
H      4.10600000      5.42900000      7.22000000
O      6.89500000      7.11400000      4.20200000
H      6.98800000      6.45300000      4.88700000
H      6.17900000      7.67300000      4.50400000
O     14.44200000     -3.48400000     -1.61200000
H     14.54400000     -3.01100000     -2.43800000
H     15.25300000     -3.31100000     -1.13500000
O     -0.78100000      6.85100000     -8.10000000
H     -1.33700000      6.32100000     -7.53000000
H     -0.39800000      7.50700000     -7.51900000
O     -5.87500000      2.79600000     17.39500000
H     -5.12300000      2.69400000     17.97800000
H     -5.84000000      2.03000000     16.82300000
O      6.48900000     -2.04400000     -4.32600000
H      6.43900000     -2.49000000     -5.17200000
H      7.00500000     -2.63300000     -3.77500000
O     11.15600000      9.64200000     -5.39700000
H     11.37900000      8.74800000     -5.65700000
H     11.04100000     10.11000000     -6.22400000
O     -6.27800000    -14.94800000      6.48900000
H     -6.83100000    -15.29200000      7.19100000
H     -5.59200000    -14.45900000      6.94300000
O      6.82800000     -0.26300000     -6.81600000
H      5.98700000      0.19400000     -6.80300000
H      7.06000000     -0.36300000     -5.89300000
O      9.03800000      5.74200000    -14.58100000
H      8.30800000      5.38800000    -14.07300000
H      9.48000000      4.97000000    -14.93500000
O      1.25800000      0.40100000    -10.98900000
H      1.85800000     -0.20400000    -11.42500000
H      1.39200000      1.23600000    -11.43800000
O     -4.72300000     -6.81200000     14.47300000
H     -4.87100000     -7.64500000     14.92000000
H     -5.01200000     -6.14900000     15.10000000
O     -3.25900000     10.56400000      3.69300000
H     -3.67400000     10.97700000      4.44900000
H     -2.92700000      9.73000000      4.02700000
O      7.42000000      2.86400000      7.30500000
H      7.76100000      3.22300000      8.12400000
H      8.19100000      2.51700000      6.85600000
O    -15.18700000     10.23500000      0.03700000
H    -14.42400000      9.69100000     -0.15700000
H    -15.84600000      9.61800000      0.35400000
O    -14.78300000     -2.36600000      6.29700000
H    -14.17700000     -2.34500000      5.55700000
H    -14.69200000     -1.50600000      6.70700000
O     -4.94300000      0.63700000      9.57300000
H     -5.89300000      0.52700000      9.59900000
H     -4.63800000     -0.05400000      8.98400000
O     -8.89800000     -0.59600000      1.59700000
H     -9.66900000     -0.33100000      1.09500000
H     -8.16300000     -0.45700000      0.99900000
O     10.75300000      3.98600000     -0.52700000
H     10.78700000      4.91000000     -0.77200000
H      9.86000000      3.71400000     -0.74000000
O      0.66100000    -14.92700000      6.95700000
H     -0.11300000    -14.97800000      6.39600000
H      0.56000000    -14.10200000      7.43100000
O     -8.50100000     11.12000000      3.03200000
H     -7.96200000     10.33700000      3.14400000
H     -8.98800000     11.19600000      3.85200000
O     13.36700000     10.28700000     -4.06500000
H     12.70900000      9.75500000     -4.51200000
H     14.18300000     10.10100000     -4.53100000
O    -16.55400000     -3.19900000      0.67600000
H    -15.83700000     -3.60000000      1.16800000
H    -16.12800000     -2.54800000      0.12000000
O     12.62700000     -6.72600000      2.30200000
H     13.48400000     -7.11200000      2.48300000
H     12.78400000     -6.12700000      1.57200000
O     -3.46300000      8.10400000      9.33800000
H     -4.21700000      8.33500000      8.79600000
H     -3.20200000      8.92900000      9.74800000
O     -7.74000000      5.28000000     -5.48000000
H     -7.95300000      5.99100000     -4.87500000
H     -7.07400000      5.65100000     -6.06000000
O    -10.05200000     -4.75100000     -2.37300000
H    -10.22500000     -5.69000000     -2.43800000
H     -9.10800000     -4.67100000     -2.50900000
O     -4.78700000      1.04000000      5.26700000
H     -4.55200000      1.75400000      4.67400000
H     -4.76200000      0.25600000      4.72000000
O      1.99100000    -14.20700000     10.88100000
H      1.72600000    -13.28800000     10.84400000
H      1.73400000    -14.56500000     10.03100000
O      0.58600000     -5.82000000      4.75700000
H     -0.07900000     -6.34300000      5.20500000
H      0.60900000     -4.99500000      5.24200000
O      9.00500000     -6.86200000    -10.04300000
H      8.81500000     -6.02800000    -10.47400000
H      9.17800000     -6.62600000     -9.13200000
O     -2.36100000    -14.48800000      1.84200000
H     -3.13700000    -13.93900000      1.72700000
H     -1.97500000    -14.18800000      2.66500000
O      9.06400000    -15.28100000     -1.46900000
H      9.84400000    -15.17100000     -0.92700000
H      8.91400000    -14.41600000     -1.85100000
O     -5.31000000     11.66900000     11.79300000
H     -4.85600000     11.80600000     12.62400000
H     -5.50600000     10.73200000     11.78000000
O    -17.36900000      4.60800000      3.67700000
H    -17.88700000      4.79200000      4.46100000
H    -16.46000000      4.66600000      3.97100000
O     -6.10500000     -6.78300000     -0.38600000
H     -5.44400000     -6.34300000     -0.92000000
H     -6.25600000     -6.18700000      0.34700000
O    -10.17600000      5.56300000     -3.73200000
H    -10.88100000      5.08100000     -4.16400000
H     -9.66600000      4.88900000     -3.28300000
O     -8.25700000    -16.49100000     -3.72800000
H     -8.17400000    -15.61000000     -3.36300000
H     -8.67300000    -16.35900000     -4.57900000
O     -4.34100000    -16.41800000     -4.83200000
H     -3.63400000    -16.81200000     -5.34300000
H     -5.07200000    -17.03000000     -4.92400000
O      5.06700000      7.25000000     -6.52100000
H      5.06800000      6.62600000     -5.79500000
H      4.22400000      7.11500000     -6.95200000
O      9.74600000      5.36300000     -6.31600000
H     10.31900000      6.13000000     -6.31900000
H     10.21900000      4.70800000     -6.82900000
O      8.24700000     -3.65100000      0.82200000
H      7.83000000     -3.16000000      0.11400000
H      9.17900000     -3.64600000      0.60000000
O     -1.14300000      1.91800000     17.21900000
H     -0.72900000      1.06000000     17.12900000
H     -1.19500000      2.06100000     18.16400000
O    -15.03100000     -2.36600000     -9.75600000
H    -15.76800000     -2.36200000    -10.36600000
H    -15.01800000     -1.48200000     -9.38900000
O     -2.92200000      5.79800000     11.01700000
H     -2.86300000      6.51200000     10.38200000
H     -3.81700000      5.47100000     10.92600000
O     -5.53800000    -15.46100000      3.69300000
H     -5.81300000    -15.62600000      4.59500000
H     -5.86800000    -16.21200000      3.20100000
O      8.14100000     -2.73000000     10.17500000
H      7.36000000     -2.25700000      9.88700000
H      8.65500000     -2.85200000      9.37700000
O     -0.60000000     -2.74800000    -17.05900000
H     -1.06200000     -2.93500000    -17.87600000
H      0.30500000     -3.00800000    -17.23100000
O     -2.88000000      6.95300000     -9.95300000
H     -3.13500000      7.86100000     -9.78600000
H     -2.01100000      6.87200000     -9.55800000
O      1.73100000     11.24100000      5.00200000
H      1.99100000     11.26900000      4.08100000
H      1.03600000     11.89500000      5.07400000
O     10.03800000      3.27200000      2.48300000
H     10.14700000      3.34100000      1.53500000
H     10.70600000      3.85600000      2.84400000
O      3.61500000     -3.84200000      4.08000000
H      2.92200000     -3.31400000      4.47800000
H      3.18400000     -4.66300000      3.84300000
O     -5.79500000      0.73300000     15.46600000
H     -5.06700000      1.08100000     14.95100000
H     -6.27700000      0.17700000     14.85400000
O     -3.91900000      9.20500000     -3.43600000
H     -3.06900000      9.31800000     -3.01200000
H     -3.87100000      9.75300000     -4.22000000
O     12.30400000    -12.64700000     -2.64600000
H     12.52100000    -12.45800000     -3.55900000
H     12.17300000    -13.59500000     -2.62200000
O      2.89900000     -3.22500000     10.46000000
H      2.10200000     -3.17100000     10.98800000
H      3.60900000     -3.23800000     11.10100000
O     -1.38600000      3.18600000     10.66600000
H     -2.31100000      2.99600000     10.82000000
H     -1.30100000      4.12200000     10.84700000
O      5.81100000    -10.23800000     -7.32800000
H      5.35000000    -11.06000000     -7.49800000
H      5.36700000     -9.59600000     -7.88200000
O    -11.56500000      4.69500000     11.07100000
H    -11.06500000      4.45000000     11.84900000
H    -12.19600000      5.34200000     11.38500000
O     -8.03200000      7.25100000     10.41300000
H     -7.85700000      7.50900000      9.50800000
H     -8.87000000      7.66400000     10.62200000
O     11.97600000      5.00500000      3.41000000
H     12.34200000      5.35100000      4.22300000
H     12.71200000      4.56600000      2.98300000
O     13.62000000     -3.07000000      1.75500000
H     14.31500000     -3.61900000      2.11800000
H     14.07600000     -2.45300000      1.18200000
O      2.58200000      9.86600000     -5.72000000
H      3.00000000      9.79500000     -6.57800000
H      3.30100000      9.77300000     -5.09500000
O      1.78600000     13.31600000    -11.62100000
H      1.35400000     12.79400000    -12.29700000
H      1.71600000     14.21800000    -11.93300000
O      3.00100000      6.93600000     -8.53100000
H      2.24600000      6.73900000     -9.08700000
H      3.52200000      6.13300000     -8.54200000
O     -6.36300000      3.70400000    -10.78000000
H     -6.98700000      3.01900000    -10.54000000
H     -6.50100000      3.83600000    -11.71800000
O      2.28300000      6.77000000      3.49600000
H      2.30000000      7.54300000      2.93200000
H      2.14600000      6.03800000      2.89500000
O     -3.77400000    -10.64300000     -7.57500000
H     -3.35500000    -10.30400000     -8.36600000
H     -4.53300000    -11.13000000     -7.89600000
O      0.27600000      5.45700000    -14.25200000
H     -0.60800000      5.82200000    -14.24300000
H      0.41500000      5.14500000    -13.35700000
O     -0.14900000      6.16500000      5.41800000
H     -0.13900000      6.50000000      6.31500000
H      0.70700000      6.40600000      5.06300000
O     -3.82400000     -9.95300000    -10.41100000
H     -4.66400000     -9.55400000    -10.63900000
H     -3.89100000    -10.85300000    -10.73000000
O     -4.87900000     -0.75200000      2.59100000
H     -5.57800000     -0.95200000      1.96800000
H     -4.66900000      0.16800000      2.42800000
O      8.67900000     12.21900000     -9.52500000
H      7.75200000     12.45300000     -9.56900000
H      9.02900000     12.46700000    -10.38100000
O     -4.71100000     12.01400000      5.85700000
H     -4.15200000     12.52200000      6.44600000
H     -5.51500000     12.52900000      5.78800000
O     -7.34000000      8.51600000      3.15800000
H     -6.63100000      8.30800000      3.76700000
H     -8.09000000      8.02100000      3.48500000
O     -6.25400000      2.37600000    -15.09300000
H     -5.41800000      2.47800000    -15.54900000
H     -6.26300000      3.08200000    -14.44700000
O     -2.94600000      4.70300000      6.70700000
H     -3.24300000      5.55300000      6.38400000
H     -2.05400000      4.86300000      7.01700000
O      9.65400000      0.24200000    -15.79300000
H     10.57100000      0.27300000    -16.06800000
H      9.67700000     -0.18100000    -14.93400000
O    -15.10900000     -0.25900000     -2.94700000
H    -14.34800000     -0.78800000     -3.18500000
H    -15.66800000     -0.28100000     -3.72400000
O     12.43900000     -4.56700000      9.78400000
H     11.92000000     -4.41800000      8.99400000
H     12.28800000     -3.78900000     10.32000000
O      4.64900000     10.61500000     11.84300000
H      4.22900000      9.96200000     11.28500000
H      4.04600000     10.72600000     12.57800000
O      3.47200000     -9.03400000     -5.71200000
H      3.35400000     -8.17000000     -5.31700000
H      3.30300000     -8.89500000     -6.64400000
O     -7.69200000     -6.29800000     12.62000000
H     -7.14400000     -6.57200000     13.35600000
H     -7.69300000     -7.05200000     12.03000000
O      4.42800000      4.73700000     -8.55800000
H      3.78800000      4.18200000     -8.11200000
H      5.20100000      4.18000000     -8.65600000
O      6.75200000      3.56800000     10.52500000
H      6.32300000      4.38900000     10.28300000
H      6.05600000      2.91200000     10.48000000
O    -12.43700000     -7.13800000     -2.13500000
H    -12.79700000     -7.46800000     -2.95900000
H    -11.48900000     -7.22500000     -2.23700000
O      4.71500000      6.69100000     13.23500000
H      4.31200000      6.66100000     12.36700000
H      5.50600000      6.15800000     13.14900000
O      2.72200000      5.60400000     10.93600000
H      2.71300000      4.99500000     10.19800000
H      3.23400000      6.35000000     10.62500000
O     -5.48500000      6.46700000    -10.75500000
H     -5.67800000      5.57100000    -11.03100000
H     -4.56200000      6.44600000    -10.50300000
O     -4.27300000      0.51400000    -12.16600000
H     -3.91800000      1.27300000    -11.70300000
H     -3.62200000     -0.17400000    -12.03300000
O     10.82100000    -10.05200000      2.28800000
H     11.33600000     -9.75600000      3.03900000
H     11.45000000    -10.09000000      1.56700000
O     13.55700000     -6.30700000      8.28500000
H     13.11300000     -5.68900000      8.86600000
H     12.94500000     -6.43900000      7.56200000
O     11.72000000     -2.34100000      7.01800000
H     11.65900000     -2.10100000      6.09400000
H     12.38700000     -1.75400000      7.37500000
O      5.65400000     -6.54400000     15.57100000
H      5.10800000     -5.76100000     15.63300000
H      6.42800000     -6.34000000     16.09600000
O    -11.04000000      6.25000000    -12.34900000
H    -10.51300000      5.50700000    -12.64300000
H    -11.74900000      6.30900000    -12.98900000
O     -7.02200000      4.63500000    -13.53600000
H     -7.81700000      4.14000000    -13.34100000
H     -7.33700000      5.45300000    -13.92100000
O      9.01300000     13.87400000      2.55000000
H      9.62000000     14.61100000      2.62200000
H      8.66700000     13.93600000      1.65900000
O      8.03800000    -13.61900000      3.82100000
H      8.80200000    -13.17800000      3.45000000
H      8.08300000    -14.50900000      3.47100000
O     -6.47500000     -5.45900000    -10.99300000
H     -5.52000000     -5.45800000    -10.92600000
H     -6.76200000     -6.07300000    -10.31800000
O     17.49700000     -3.04400000      4.87700000
H     16.93600000     -2.28800000      5.05000000
H     17.75600000     -3.35400000      5.74500000
O     -0.64200000     -2.24300000     -6.33800000
H     -1.23500000     -2.85400000     -6.77600000
H      0.00100000     -2.80300000     -5.90400000
O     -0.29800000     -4.78700000     -4.14600000
H      0.49800000     -5.25400000     -3.89300000
H     -0.72800000     -4.58000000     -3.31600000
O      7.14800000     13.97500000      7.75400000
H      7.41500000     14.24600000      6.87500000
H      6.83700000     14.78000000      8.16800000
O    -13.22700000     -1.62300000      0.68800000
H    -14.04300000     -1.22000000      0.39100000
H    -12.89800000     -2.08900000     -0.08000000
O     -9.99400000     -1.15100000     -9.92800000
H    -10.76900000     -0.83400000     -9.46500000
H    -10.14400000     -2.09100000    -10.03100000
O    -14.42200000     -7.68400000      2.08700000
H    -14.29500000     -6.73700000      2.03200000
H    -14.50600000     -7.96800000      1.17700000
O     -6.85500000     -2.12200000      8.16600000
H     -7.76300000     -1.99800000      8.44200000
H     -6.37900000     -2.29700000      8.97800000
O    -10.61900000     11.79000000     -2.24400000
H     -9.92100000     12.38200000     -2.52400000
H    -10.48500000     11.69200000     -1.30100000
O     -5.38000000     17.16500000     -0.71100000
H     -4.66900000     17.76600000     -0.49000000
H     -5.33500000     16.48400000     -0.03900000
O      3.22200000     -6.59100000     -7.27900000
H      3.68100000     -7.14500000     -7.91000000
H      2.32300000     -6.91800000     -7.28300000
O     -4.81800000     15.10100000     -3.35400000
H     -5.52800000     14.95600000     -2.72900000
H     -4.49000000     14.22400000     -3.55300000
O    -10.10600000      0.54000000    -15.34500000
H    -10.84800000      0.19300000    -14.85000000
H     -9.38000000     -0.04700000    -15.13300000
O      5.08200000     -3.56700000     16.45700000
H      4.34800000     -3.19000000     15.97300000
H      5.86000000     -3.20900000     16.03000000
O     -6.73100000    -12.36000000     -6.56900000
H     -6.34700000    -12.15900000     -7.42300000
H     -6.05600000    -12.86600000     -6.11600000
O     -0.30100000     -7.99400000     -1.93600000
H     -0.28700000     -8.82300000     -1.45900000
H     -0.39500000     -8.24800000     -2.85400000
O     -3.91500000     10.40200000     -5.91900000
H     -4.53200000     10.28700000     -6.64100000
H     -3.07000000     10.54300000     -6.34500000
O     -4.53300000      8.08300000     13.19600000
H     -3.70700000      7.62200000     13.04800000
H     -4.38900000      8.57900000     14.00200000
O      0.11200000    -15.53800000     -3.20300000
H     -0.77400000    -15.69300000     -3.53000000
H      0.04700000    -14.71600000     -2.71500000
O     -3.64700000     -6.46900000    -11.65200000
H     -3.46000000     -5.84500000    -12.35400000
H     -3.63300000     -7.32400000    -12.08200000
O      2.91700000      5.24500000     15.13800000
H      3.85100000      5.42700000     15.23700000
H      2.62100000      5.86500000     14.47200000
O      9.16800000     -2.09700000      2.72700000
H      9.01800000     -1.23100000      2.34800000
H      8.62500000     -2.68600000      2.20300000
O     -9.55900000     -0.07400000     11.50400000
H     -9.69200000     -0.56100000     12.31700000
H     -9.13600000      0.74000000     11.77900000
O     -4.72300000      5.25200000     16.90800000
H     -5.01700000      4.36700000     16.69000000
H     -5.31600000      5.53800000     17.60200000
O     -1.91800000      5.15500000     -3.57900000
H     -2.70400000      4.81600000     -3.15200000
H     -1.70700000      5.95300000     -3.09500000
O     -5.05700000      4.87700000      8.63800000
H     -5.95200000      4.90800000      8.30000000
H     -4.51200000      4.74100000      7.86200000
O      4.77700000     -3.76500000    -10.05000000
H      5.69600000     -3.68600000     -9.79600000
H      4.31200000     -3.90500000     -9.22500000
O     -6.25500000     -9.09000000      3.90600000
H     -6.35600000     -9.90800000      4.39200000
H     -6.56900000     -9.29500000      3.02500000
O    -13.25400000     11.80500000     -2.49700000
H    -12.30400000     11.87600000     -2.40300000
H    -13.39600000     10.91900000     -2.82900000
O     11.85300000     12.86900000     -4.44000000
H     11.90500000     12.42600000     -5.28600000
H     11.77300000     12.16000000     -3.80200000
O      2.76000000      3.91300000    -11.32600000
H      1.89000000      3.70700000    -11.66800000
H      2.63800000      4.72300000    -10.83100000
O     -1.49900000     10.50900000     -6.72900000
H     -0.88700000     10.66000000     -7.44900000
H     -1.11500000      9.78500000     -6.23600000
O    -13.58200000      5.23300000      8.12600000
H    -13.55000000      4.99600000      7.19900000
H    -13.42600000      4.40900000      8.58900000
O      4.59400000     -1.55100000    -11.72000000
H      4.43600000     -2.41100000    -11.33300000
H      5.51100000     -1.36300000    -11.52200000
O      6.04400000      2.21600000     -8.72400000
H      5.91400000      2.32200000     -7.78200000
H      5.44400000      1.51200000     -8.97100000
O      0.00400000     -5.64300000    -14.08200000
H      0.52100000     -5.66800000    -13.27600000
H      0.64400000     -5.76700000    -14.78200000
O    -10.20100000      8.52900000     11.63200000
H    -11.06200000      8.54700000     11.21400000
H    -10.13600000      9.37000000     12.08400000
O     15.53300000     -4.48200000      3.30000000
H     16.17400000     -5.01700000      3.76800000
H     15.24400000     -3.83600000      3.94400000
O      5.57000000      1.14700000    -17.86700000
H      4.92300000      0.97200000    -17.18400000
H      5.11100000      0.95900000    -18.68500000
O     -7.10500000      4.84200000      5.97800000
H     -6.75200000      3.98000000      6.19900000
H     -8.05000000      4.75200000      6.10000000
O      5.36400000    -12.63900000      4.56800000
H      5.37000000    -12.50500000      5.51600000
H      6.26100000    -12.89600000      4.35700000
O     -7.37500000     -0.22300000    -15.31100000
H     -7.04600000     -0.82100000    -14.63900000
H     -6.92700000      0.60400000    -15.13600000
O     -4.99800000    -13.88800000      1.50600000
H     -5.36100000    -14.35300000      2.26000000
H     -5.47000000    -14.24500000      0.75400000
O    -11.64600000      2.10100000      7.11600000
H    -12.54600000      2.42600000      7.07800000
H    -11.27300000      2.33200000      6.26500000
O     -3.07800000     13.03000000     10.73000000
H     -3.18500000     13.29900000      9.81800000
H     -3.97100000     12.96000000     11.06600000
O    -11.55500000     -6.29600000    -12.61600000
H    -10.92200000     -5.63200000    -12.34400000
H    -11.97500000     -6.57500000    -11.80300000
O     -1.89600000     18.20600000     -0.39800000
H     -1.46800000     17.43200000     -0.03300000
H     -2.71600000     18.27900000      0.09100000
O     -3.25900000     -2.03300000    -12.61900000
H     -3.25300000     -2.97700000    -12.46300000
H     -3.08900000     -1.94400000    -13.55600000
O    -15.49900000      2.47600000     10.41100000
H    -15.85700000      2.68200000      9.54800000
H    -14.55300000      2.57300000     10.30800000
O      4.34300000    -14.36100000     -1.29600000
H      3.67300000    -15.04100000     -1.35900000
H      5.17100000    -14.83100000     -1.40200000
O     12.13100000      8.27800000      4.67000000
H     11.94100000      7.92000000      3.80300000
H     11.75300000      9.15700000      4.65500000
O     -7.19900000      8.13300000     -5.13800000
H     -7.34600000      8.68800000     -4.37300000
H     -7.55500000      8.63500000     -5.87100000
O     -0.46100000     -7.27800000      8.61400000
H     -0.47200000     -8.07500000      9.14400000
H      0.40700000     -6.90200000      8.76500000
O    -12.80400000     -1.96100000     -3.54900000
H    -12.02500000     -1.40600000     -3.60200000
H    -12.72100000     -2.41000000     -2.70800000
O     -6.40400000      1.48800000     -3.77100000
H     -6.37000000      1.65200000     -2.82800000
H     -7.33600000      1.37300000     -3.96000000
O      2.74500000     -7.65300000     -3.05600000
H      2.17900000     -8.11600000     -2.43700000
H      3.52800000     -8.20000000     -3.11900000
O     -2.30400000      5.67500000     -6.10200000
H     -3.06200000      6.22100000     -5.89500000
H     -2.13900000      5.17900000     -5.30000000
O    -11.20200000      3.36300000      4.73700000
H    -11.55100000      3.99900000      4.11300000
H    -10.70800000      2.74500000      4.19700000
O     -1.99200000     -2.42800000      8.18100000
H     -2.66600000     -1.86900000      7.79500000
H     -1.43800000     -1.82600000      8.67900000
O     11.68100000     -2.48100000      3.98400000
H     10.90900000     -2.32400000      3.44100000
H     12.35500000     -2.76400000      3.36600000
O      1.35700000     15.04400000      7.62100000
H      1.23000000     15.40700000      8.49800000
H      2.09300000     14.43900000      7.71600000
O     -0.51900000    -11.24800000    -10.23200000
H     -0.12900000    -11.82800000    -10.88600000
H     -0.97300000    -11.83700000     -9.63000000
O     -9.11700000      3.07000000    -12.94500000
H    -10.01200000      2.85900000    -13.20900000
H     -8.99200000      2.59800000    -12.12200000
O    -14.82100000     -3.98900000      8.36700000
H    -14.94500000     -3.24500000      7.77900000
H    -14.90600000     -4.75800000      7.80300000
O     -3.49700000    -14.24900000     -6.51300000
H     -3.93100000    -15.05500000     -6.23300000
H     -4.21400000    -13.65400000     -6.73200000
O     13.27600000     -0.66300000      9.91400000
H     13.99900000     -1.13300000     10.33100000
H     12.96000000     -0.06300000     10.59000000
O    -12.51700000     -2.28000000     -6.25400000
H    -13.45000000     -2.06800000     -6.29900000
H    -12.35900000     -2.46800000     -5.32900000
O      5.54000000    -11.25800000      1.95800000
H      6.30700000    -10.91400000      2.41500000
H      5.15600000    -11.88500000      2.57100000
O    -15.48200000     -7.61000000      4.56900000
H    -15.08800000     -7.40200000      3.72100000
H    -16.04300000     -8.36500000      4.39400000
O      7.97700000     -7.77000000     13.82500000
H      8.70500000     -7.25400000     14.17100000
H      7.19300000     -7.30200000     14.11300000
O      8.50200000    -10.76700000     -7.39800000
H      7.58400000    -10.49800000     -7.36600000
H      8.99100000     -9.97000000     -7.19400000
O      4.11700000     -4.83400000     -5.25200000
H      3.51500000     -4.81200000     -4.50900000
H      3.71500000     -5.44700000     -5.86800000
O      7.66500000    -10.00400000      4.46500000
H      8.29500000    -10.60100000      4.86800000
H      7.27900000     -9.52900000      5.20100000
O     -1.78900000     -4.51600000     -7.56100000
H     -1.13100000     -4.87100000     -8.15800000
H     -2.57900000     -4.43400000     -8.09600000
O      3.55100000     15.49300000     -6.66900000
H      3.02000000     15.86500000     -7.37400000
H      3.58700000     16.18300000     -6.00700000
O     -8.89700000     -9.38400000     -3.69100000
H     -9.33600000    -10.20300000     -3.46200000
H     -9.20300000     -9.18800000     -4.57600000
O      4.81100000     13.49300000     11.31200000
H      3.87800000     13.67000000     11.43500000
H      4.88300000     12.54000000     11.37200000
O      1.55800000    -15.55200000     -5.65300000
H      1.36500000    -16.47200000     -5.83500000
H      1.20700000    -15.40200000     -4.77600000
O     -9.95600000    -15.00200000      1.26900000
H    -10.78100000    -15.04800000      0.78500000
H     -9.51100000    -14.23300000      0.91200000
O      2.30300000    -13.47100000     -7.86900000
H      2.02400000    -14.31400000     -7.51200000
H      1.89300000    -12.82200000     -7.29700000
O     -7.22800000     -4.79800000     -2.67600000
H     -6.41000000     -5.26500000     -2.85000000
H     -6.95000000     -3.93100000     -2.37900000
O      8.96200000      6.18600000     14.59000000
H      9.17200000      6.55600000     13.73300000
H      9.76000000      5.72800000     14.85500000
O     11.50900000     -8.69200000     -4.66200000
H     12.13500000     -9.19300000     -5.18500000
H     11.91300000     -7.83000000     -4.56700000
O    -10.50400000     -6.12800000     13.01500000
H     -9.62600000     -6.40500000     12.75100000
H    -10.35700000     -5.54100000     13.75600000
O      0.73400000      4.57300000     -4.78300000
H     -0.12900000      4.22600000     -4.55800000
H      0.77400000      5.42200000     -4.34100000
O     -5.35100000     13.83100000     -7.41600000
H     -5.38900000     14.75400000     -7.66700000
H     -4.41700000     13.65100000     -7.30900000
O     -2.53400000     13.05000000     -7.32200000
H     -2.29900000     12.16800000     -7.03600000
H     -1.79300000     13.59400000     -7.05500000
O      5.76100000    -10.96500000      7.34700000
H      6.29900000    -10.17400000      7.31600000
H      6.32700000    -11.65300000      6.99500000
O     10.06400000      5.26200000     10.51800000
H      9.44700000      5.89100000     10.89100000
H     10.11300000      5.49500000      9.59100000
O    -12.08000000      3.76000000     -4.49700000
H    -12.85600000      3.99700000     -3.99000000
H    -12.12500000      2.80700000     -4.57200000
O      4.50200000    -11.78600000      9.77500000
H      5.02000000    -11.60700000      8.99000000
H      4.97000000    -12.49600000     10.21400000
O     -4.60500000     -6.62900000    -14.75300000
H     -3.88500000     -7.05200000    -14.28500000
H     -4.66500000     -5.75700000    -14.36200000
O      5.27800000      8.66100000     15.05300000
H      4.88900000      8.06400000     14.41400000
H      5.91100000      8.12300000     15.52900000
O    -15.74300000      0.16500000     -9.25700000
H    -15.13200000      0.81300000     -8.90500000
H    -15.88300000      0.43500000    -10.16400000
O     -0.99700000     -3.51500000      5.81000000
H     -1.43600000     -3.22700000      6.61100000
H     -1.70600000     -3.82600000      5.24700000
O     -1.72900000     -1.56500000    -10.35900000
H     -0.94700000     -2.07100000    -10.58100000
H     -2.25700000     -1.57900000    -11.15700000
O     -4.67200000      6.99000000     -5.16300000
H     -5.60800000      7.11200000     -5.32000000
H     -4.38200000      7.82200000     -4.78900000
O      7.61100000     -0.38300000     16.34300000
H      7.20100000      0.47400000     16.22000000
H      8.53500000     -0.18700000     16.49400000
O      8.00900000      3.49300000     -1.16600000
H      7.51800000      3.02400000     -0.49100000
H      7.53000000      4.31300000     -1.28400000
O      1.28100000     17.86100000      1.94300000
H      1.84300000     18.37400000      1.36200000
H      1.69500000     17.93400000      2.80300000
O      7.56200000     -0.40100000    -12.51400000
H      7.66900000     -0.80500000    -11.65300000
H      8.43300000     -0.44400000    -12.90900000
O      4.10600000      8.91200000      2.44800000
H      4.19000000      8.65000000      3.36500000
H      4.13900000      9.86800000      2.46800000
O    -11.82200000     -4.65000000     -7.89400000
H    -12.45500000     -4.17200000     -7.35700000
H    -11.30400000     -5.15100000     -7.26400000
O      7.45100000      2.70500000      3.08300000
H      7.28400000      1.77300000      2.94900000
H      8.38200000      2.81300000      2.88500000
O     -5.06600000      9.65800000      7.44000000
H     -5.62500000      9.19000000      6.82000000
H     -4.77800000     10.43600000      6.96400000
O      1.05200000    -12.51800000     -1.55900000
H      0.71000000    -13.34300000     -1.21600000
H      1.11600000    -12.65900000     -2.50300000
O      0.90000000     -1.38400000     14.13900000
H      0.64500000     -0.46800000     14.03100000
H      1.84300000     -1.35400000     14.29900000
O      9.93200000     10.45500000     -7.79100000
H      9.75500000      9.60000000     -8.18200000
H      9.39600000     11.06500000     -8.29700000
O      7.33900000    -12.35300000     -0.22000000
H      6.58500000    -12.42700000     -0.80500000
H      7.00600000    -11.87700000      0.54100000
O     15.84500000      4.99200000     -6.40100000
H     15.36600000      4.31100000     -5.92900000
H     16.74100000      4.66000000     -6.45600000
O     11.33900000     -8.26000000    -10.65700000
H     10.43100000     -8.19900000    -10.36000000
H     11.33500000     -8.97600000    -11.29300000
O      5.15100000     -9.95000000     -0.65900000
H      5.71300000    -10.14500000      0.09100000
H      4.41900000    -10.56100000     -0.57500000
O      7.98500000     -5.32400000      7.79700000
H      8.01300000     -4.37100000      7.71300000
H      7.21200000     -5.58600000      7.29800000
O    -17.19300000      1.98900000      2.75000000
H    -17.26900000      2.49800000      1.94200000
H    -17.40200000      2.61200000      3.44600000
O     12.14000000     -1.54100000    -11.53800000
H     11.57700000     -1.59100000    -10.76600000
H     12.80000000     -2.22000000    -11.39700000
O     -5.63000000    -11.92100000     11.71200000
H     -5.28600000    -11.29100000     12.34500000
H     -6.01700000    -11.38100000     11.02300000
O     -2.23900000     -1.76500000     16.03700000
H     -3.18800000     -1.68700000     16.13500000
H     -2.02200000     -1.16600000     15.32200000
O      9.53800000     10.92400000      0.68900000
H      9.77300000     11.54000000     -0.00400000
H     10.37000000     10.70900000      1.11100000
O      1.91500000      3.82200000     -6.97400000
H      1.59200000      4.04000000     -7.84800000
H      1.23200000      4.13700000     -6.38100000
O     10.64200000      5.86900000    -11.28800000
H     10.52400000      6.43500000    -12.05100000
H     11.58200000      5.68700000    -11.26800000
O      1.77100000      4.98700000      1.43800000
H      2.33400000      4.67400000      0.73000000
H      0.92200000      4.57900000      1.26700000
O     16.07000000     -6.41600000      1.00500000
H     15.24100000     -6.12200000      0.62600000
H     16.23000000     -5.80900000      1.72800000
O     -1.43500000      0.97600000     -8.83100000
H     -1.84000000      1.48100000     -9.53700000
H     -1.49200000      0.06700000     -9.12400000
O    -12.31500000      1.12400000     -5.03000000
H    -11.73200000      0.40700000     -4.78000000
H    -12.37800000      1.06000000     -5.98300000
O      8.42700000    -10.89600000      9.77900000
H      8.08000000    -11.74100000     10.06700000
H      7.76900000    -10.26000000     10.05900000
O     -2.93300000    -16.71100000      4.63900000
H     -3.55800000    -16.30400000      4.04000000
H     -2.14600000    -16.84500000      4.11100000
O     -3.44800000     -7.87500000     -6.93300000
H     -3.30400000     -8.82100000     -6.94900000
H     -3.79700000     -7.70100000     -6.05900000
O     15.21900000     -7.73600000      3.42700000
H     15.73200000     -7.28400000      2.75700000
H     15.50300000     -7.34200000      4.25200000
O     -3.52800000     -5.00600000     -0.83500000
H     -2.72700000     -4.70400000     -1.26400000
H     -3.23200000     -5.68200000     -0.22500000
O     11.05900000      6.89900000     -1.44500000
H     11.21900000      7.68000000     -1.97500000
H     10.17200000      7.01800000     -1.10600000
O    -12.86500000     -1.95200000      4.40900000
H    -12.86600000     -0.99500000      4.44200000
H    -12.17200000     -2.17000000      3.78600000
O     -8.05100000     -3.81800000     11.35500000
H     -8.32000000     -4.41100000     12.05600000
H     -7.31500000     -4.26200000     10.93400000
O     11.15900000     -4.45400000      0.63500000
H     11.25700000     -4.66800000     -0.29200000
H     11.82700000     -3.78700000      0.79800000
O     13.43400000      7.73700000      8.81700000
H     12.72500000      7.42100000      8.25800000
H     13.26000000      8.67200000      8.92100000
O     -5.62500000     -9.58800000     -0.49600000
H     -4.70600000     -9.59300000     -0.22900000
H     -5.87600000     -8.66400000     -0.47400000
O      2.79000000      6.29600000      6.18400000
H      3.01400000      6.44400000      5.26500000
H      2.55100000      7.16200000      6.51500000
O     13.68800000     -5.78300000     -0.06200000
H     13.83200000     -5.12000000     -0.73600000
H     13.31800000     -6.52900000     -0.53400000
O      2.48300000    -16.42500000     -2.10600000
H      1.95800000    -16.03800000     -2.80700000
H      1.95900000    -17.16100000     -1.79300000
O    -10.32000000     -0.73000000     -3.69900000
H     -9.88600000      0.09400000     -3.91900000
H     -9.93900000     -1.37000000     -4.30100000
O      7.14300000     -3.17400000    -13.37500000
H      6.52400000     -3.31400000    -14.09300000
H      7.78100000     -2.55300000    -13.72700000
O     16.90600000     -2.91400000     -0.49100000
H     16.89200000     -2.40200000      0.31700000
H     17.37400000     -3.71600000     -0.25900000
O     -2.27600000      1.72900000      6.72600000
H     -1.65200000      2.12400000      6.11600000
H     -3.13400000      1.91600000      6.34500000
O      9.96300000     -2.42500000     -2.11400000
H      9.90200000     -1.80600000     -2.84200000
H      9.20600000     -3.00000000     -2.22400000
O     -2.90200000      1.49700000     -6.49100000
H     -2.33900000      1.32200000     -7.24500000
H     -3.76400000      1.66900000     -6.87000000
O      6.08300000      0.28100000      8.60900000
H      5.41000000     -0.01300000      7.99600000
H      6.59800000      0.91700000      8.11200000
O     -2.10900000     -4.05100000     12.71700000
H     -2.75800000     -3.52500000     12.24900000
H     -1.34000000     -4.04500000     12.14700000
O    -13.84300000     -7.87600000     -4.32600000
H    -14.51900000     -8.42400000     -3.92600000
H    -14.09800000     -7.81600000     -5.24700000
O     -7.86500000     14.99000000     -5.50600000
H     -7.95000000     15.34600000     -6.39100000
H     -6.93700000     14.77000000     -5.42500000
O     11.82800000      0.57900000      3.70300000
H     11.60700000     -0.34900000      3.62900000
H     12.10000000      0.83200000      2.82000000
O      1.05600000     -4.34000000     12.91400000
H      1.52200000     -4.72000000     13.65800000
H      0.76900000     -3.48100000     13.22400000
O     13.20000000      0.94000000     -3.62200000
H     12.46400000      0.44200000     -3.97600000
H     12.85800000      1.33600000     -2.82000000
O      7.88200000      2.50800000     16.07800000
H      8.03400000      2.31200000     15.15300000
H      8.75000000      2.46200000     16.47800000
O     -1.69200000    -13.48800000     -8.74700000
H     -1.07900000    -14.16300000     -9.03600000
H     -1.87800000    -13.70800000     -7.83400000
O      2.81600000     -8.51500000      0.07300000
H      3.66700000     -8.76100000     -0.29100000
H      2.76700000     -8.98800000      0.90500000
O      3.71500000     -2.23100000     14.11200000
H      4.12900000     -1.80900000     13.35900000
H      3.63600000     -3.15100000     13.85800000
O      8.50300000    -12.73500000     -9.98300000
H      8.40500000    -12.03800000     -9.33400000
H      7.63600000    -13.13600000    -10.03700000
O     -4.79600000     -1.35900000    -16.45900000
H     -5.00100000     -1.36900000    -17.39400000
H     -5.33800000     -0.65400000    -16.10300000
O     16.79400000     -0.80800000     -2.35200000
H     17.05600000     -1.41100000     -1.65600000
H     17.49000000     -0.88000000     -3.00600000
O     -0.78000000     10.47000000    -13.76700000
H     -0.92300000     10.56000000    -14.70900000
H     -1.64000000     10.23900000    -13.41600000
O      5.26200000     -1.39700000     11.80900000
H      5.30500000     -1.01600000     10.93200000
H      6.12000000     -1.21300000     12.19200000
O     -3.77800000     -2.16800000     11.52600000
H     -4.68000000     -2.00900000     11.24800000
H     -3.25800000     -1.54800000     11.01600000
O     -1.08700000     11.72100000      7.68200000
H     -0.60600000     12.38400000      7.18800000
H     -1.98200000     12.05800000      7.72800000
O      3.36400000    -11.98000000     -0.42900000
H      3.79700000    -12.83200000     -0.49000000
H      2.56700000    -12.08000000     -0.95000000
O      5.31000000    -12.84300000     -8.07500000
H      5.32500000    -12.84400000     -9.03200000
H      4.41700000    -13.10300000     -7.84900000
O    -12.46500000      8.88600000      9.99200000
H    -13.29000000      9.33300000      9.80300000
H    -12.13900000      8.61200000      9.13400000
O     13.96500000     -5.65500000     -6.10100000
H     14.18600000     -5.96000000     -5.22100000
H     14.24500000     -4.74000000     -6.11500000
O     13.04400000      1.15800000     12.10000000
H     12.48100000      0.81200000     12.79300000
H     13.91000000      1.21800000     12.50300000
O      1.41600000    -10.62400000      1.96100000
H      1.73500000     -9.77900000      2.27900000
H      2.21000000    -11.11300000      1.74300000
O     10.18300000      0.06500000     10.72500000
H     10.00000000      0.91200000     11.13400000
H      9.85400000      0.15500000      9.83100000
O     -8.40200000      9.56400000     -2.92700000
H     -7.76400000      9.25200000     -2.28500000
H     -8.24100000     10.50500000     -2.98600000
O     10.98200000      3.29300000     -7.42400000
H     11.64100000      2.96400000     -8.03500000
H     10.16300000      2.89100000     -7.71500000
O     -2.46800000      6.29100000    -13.31300000
H     -3.09000000      6.95000000    -13.62000000
H     -2.18500000      6.61000000    -12.45600000
O      4.11700000    -15.55400000      4.27000000
H      4.71500000    -16.00900000      3.67600000
H      4.32200000    -14.62700000      4.15200000
O      4.65300000      2.10000000    -11.73300000
H      3.89500000      2.65600000    -11.55200000
H      5.26600000      2.29000000    -11.02300000
O     -0.88300000     -4.07200000     -1.71700000
H     -1.04900000     -3.13300000     -1.62800000
H     -0.47700000     -4.32300000     -0.88800000
O    -13.93500000     -0.00800000     11.99300000
H    -13.19200000      0.07700000     11.39600000
H    -14.54600000     -0.58500000     11.53400000
O      2.55000000     10.95500000     13.55100000
H      1.85700000     10.32900000     13.34100000
H      2.48700000     11.07100000     14.49900000
O     -0.19300000     15.80100000      0.56500000
H      0.49300000     15.33100000      0.09100000
H      0.27500000     16.47600000      1.05600000
O     15.83300000      2.12400000     -2.08500000
H     15.82300000      1.16700000     -2.11200000
H     14.91000000      2.37100000     -2.03500000
O      9.50200000     -0.25900000     -3.88100000
H      8.62500000      0.10200000     -3.74700000
H      9.99800000      0.45600000     -4.27800000
O      8.84200000      8.69700000      7.46400000
H      8.69200000      9.60800000      7.21200000
H      8.10700000      8.48300000      8.03800000
O     -3.73200000      0.84000000     -1.02000000
H     -3.64400000      0.63500000     -1.95000000
H     -3.28700000      0.12000000     -0.57300000
O      8.08100000     -8.88100000      2.21000000
H      8.90100000     -9.33700000      2.02200000
H      7.85300000     -9.15600000      3.09800000
O      5.12400000      9.73300000      7.93300000
H      5.11200000     10.66800000      7.72700000
H      5.75200000      9.65400000      8.65100000
O      5.38500000    -12.96200000    -10.64300000
H      5.46800000    -12.06800000    -10.97700000
H      4.87300000    -13.41900000    -11.31000000
O     -2.44000000     10.41700000     10.25000000
H     -2.78600000     11.14100000     10.77100000
H     -1.93500000     10.84100000      9.55600000
O     -7.72300000     -6.33500000     -5.26000000
H     -7.40900000     -6.16000000     -4.37300000
H     -7.26400000     -7.13200000     -5.52400000
O     -9.96300000     -8.47000000      1.77500000
H     -9.20700000     -9.04200000      1.64200000
H     -9.68000000     -7.61800000      1.44300000
O     -2.61500000     -5.54600000     -5.28000000
H     -1.80900000     -5.12500000     -4.97900000
H     -2.55900000     -5.51600000     -6.23500000
O      8.02100000     -4.62000000     -7.99000000
H      8.59700000     -3.95500000     -8.36700000
H      7.35100000     -4.12000000     -7.52400000
O    -10.98900000    -12.48000000      4.22900000
H    -10.27500000    -12.64500000      4.84500000
H    -11.58800000    -11.90500000      4.70500000
O    -11.77300000      2.73700000    -13.43400000
H    -11.76600000      2.96400000    -14.36400000
H    -12.64700000      2.37700000    -13.28200000
O     -7.01200000     10.17200000    -13.03300000
H     -6.56900000     10.47600000    -13.82500000
H     -7.12800000     10.96200000    -12.50500000
O    -11.82500000     -2.94100000    -13.65000000
H    -12.49200000     -2.59500000    -13.05600000
H    -11.00000000     -2.59300000    -13.31200000
O    -17.15200000     -0.71900000      7.28500000
H    -16.43700000     -1.35000000      7.37200000
H    -17.24800000     -0.59500000      6.34100000
O     -4.03000000      9.33600000    -10.44600000
H     -3.50900000      9.89700000    -11.02000000
H     -4.29300000      8.60300000    -11.00200000
O     11.97100000      7.35800000      1.89800000
H     11.76800000      7.13800000      0.98900000
H     12.09400000      6.51100000      2.32700000
O      0.40100000     -3.34300000    -10.76500000
H      0.96900000     -2.78300000    -10.23600000
H      0.41400000     -4.18900000    -10.31700000
O      2.07300000     -3.40400000    -17.64500000
H      2.87100000     -2.94600000    -17.38400000
H      2.12700000     -4.25200000    -17.20300000
O     -3.26700000     -8.71400000    -13.33200000
H     -3.92400000     -9.26100000    -12.90200000
H     -3.01300000     -9.21200000    -14.10900000
O     16.06800000      2.12500000      5.10300000
H     15.13700000      2.07200000      4.88800000
H     16.24000000      3.06300000      5.19300000
O      8.87300000      0.46100000      1.85700000
H      8.12700000      0.71600000      1.31500000
H      9.49400000      1.18300000      1.76600000
O      4.06000000      7.40100000     -3.60600000
H      5.00200000      7.54300000     -3.50800000
H      3.98600000      6.50000000     -3.92200000
O     -8.57100000     -5.88600000    -12.68400000
H     -7.65200000     -5.88300000    -12.41600000
H     -8.71000000     -6.75900000    -13.05300000
O     -1.70800000      2.05100000    -15.66700000
H     -1.54800000      1.49900000    -16.43300000
H     -1.98700000      2.89100000    -16.03100000
O      0.99200000     -0.85700000    -15.56900000
H      0.62800000     -1.54200000    -16.13000000
H      1.91500000     -0.80900000    -15.81600000
O      5.72100000      8.02900000    -10.90200000
H      6.36500000      7.37600000    -10.63000000
H      4.89800000      7.54400000    -10.96100000
O      1.60400000    -13.45900000    -10.58900000
H      1.13900000    -14.23600000    -10.28100000
H      1.86100000    -13.00000000     -9.79000000
O     -7.11300000     -0.85100000     13.86800000
H     -7.51500000     -1.47100000     14.47700000
H     -6.86600000     -1.38400000     13.11200000
O     -7.98200000      4.41100000      1.74100000
H     -7.39600000      4.59700000      2.47400000
H     -7.93300000      5.19200000      1.19100000
O     -6.58700000      2.34900000      6.88300000
H     -5.91000000      1.86900000      6.40700000
H     -7.06500000      1.67500000      7.36600000
O     -4.97100000     13.25400000     -0.23900000
H     -4.04800000     13.49700000     -0.16500000
H     -5.06800000     12.50000000      0.34200000
O    -10.11200000    -12.05000000     -2.45100000
H    -10.98600000    -12.05300000     -2.06300000
H     -9.86100000    -12.97400000     -2.48200000
O     -1.91500000    -14.28100000     11.91700000
H     -1.51200000    -15.11600000     12.15700000
H     -1.46400000    -14.02000000     11.11300000
O     -7.43600000     -9.66900000      1.37600000
H     -7.89000000    -10.51000000      1.42700000
H     -6.71200000     -9.82300000      0.77000000
O     -0.49700000     15.16300000     -4.47100000
H     -1.25400000     15.74600000     -4.40800000
H      0.22400000     15.66500000     -4.08900000
O      1.22100000     16.47300000      5.37800000
H      1.35700000     16.10700000      6.25200000
H      0.29100000     16.69700000      5.35400000
O      0.34200000      8.28100000     -5.96500000
H      1.03300000      8.91800000     -5.78100000
H      0.25400000      7.78200000     -5.15300000
O     -1.80000000     -8.73800000     13.72400000
H     -1.54900000     -8.40000000     14.58400000
H     -1.66700000     -8.00000000     13.12900000
O     -7.65700000     11.28800000     -9.94700000
H     -7.31400000     10.40400000    -10.07600000
H     -8.18400000     11.22600000     -9.15000000
O      8.47600000      6.84600000      2.05600000
H      8.13300000      7.05900000      2.92400000
H      9.15700000      6.19400000      2.22100000
O      5.67100000      3.85000000      1.24700000
H      6.23600000      3.71100000      2.00800000
H      5.49500000      4.79100000      1.24900000
O     -1.22100000     -7.68300000      6.09900000
H     -1.07400000     -7.41700000      7.00600000
H     -2.14800000     -7.92000000      6.06600000
O     -0.59400000      7.34900000      2.23400000
H     -0.41800000      7.47700000      3.16700000
H     -0.13900000      6.53600000      2.01500000
O      1.82000000     -8.38500000     11.64300000
H      2.30200000     -8.94400000     12.25300000
H      2.36400000     -8.36600000     10.85500000
O     -4.46400000      5.75700000    -15.65800000
H     -4.82000000      5.27100000    -14.91400000
H     -3.89900000      5.13000000    -16.10700000
O     -1.62000000      7.43800000     -2.15700000
H     -1.45200000      8.01300000     -2.90400000
H     -1.06600000      7.78500000     -1.45800000
O    -11.61800000     11.45400000     -5.37000000
H    -11.00800000     11.62100000     -4.65100000
H    -11.53500000     10.51600000     -5.54100000
O     -0.16300000     14.11100000     -7.02000000
H     -0.32900000     14.56300000     -6.19300000
H      0.57700000     13.53400000     -6.83400000
O    -10.30700000      9.67800000      5.43500000
H    -10.35200000     10.61100000      5.22600000
H    -11.02100000      9.28500000      4.93300000
O    -15.66200000     -0.78400000     -0.15800000
H    -16.45000000     -0.30800000      0.10400000
H    -15.54800000     -0.56700000     -1.08300000
O      5.69300000     -2.65700000      8.65600000
H      6.18500000     -3.12000000      7.97800000
H      5.15700000     -2.02700000      8.17400000
O      5.90300000     -4.00300000    -15.45800000
H      6.75700000     -4.29100000    -15.78000000
H      5.28100000     -4.61900000    -15.84400000
O      6.75700000     -1.42500000    -10.02500000
H      7.49800000     -1.34500000     -9.42400000
H      6.10200000     -0.81800000     -9.67900000
O     -4.96900000      3.42500000     12.86300000
H     -4.60200000      3.11700000     12.03400000
H     -4.38300000      3.07000000     13.53100000
O     11.51700000     -5.86100000     -6.94000000
H     11.20600000     -5.00300000     -6.65100000
H     12.40400000     -5.92500000     -6.58600000
O     -3.99400000    -11.34800000      2.61900000
H     -4.48000000    -11.37400000      3.44300000
H     -4.20500000    -12.17700000      2.19000000
O    -10.32500000     -0.69800000     14.32700000
H    -10.49600000     -0.27700000     15.17000000
H    -11.16900000     -1.07100000     14.07100000
O     -8.59200000     14.12100000      0.33600000
H     -8.01500000     13.94600000      1.07900000
H     -8.97600000     14.97700000      0.52600000
O    -15.06100000     -1.07600000     -6.63100000
H    -15.27500000     -0.86400000     -7.53900000
H    -15.31100000     -0.29500000     -6.13700000
O    -12.58000000    -11.07300000     -6.58500000
H    -12.46600000    -11.21200000     -7.52500000
H    -12.85100000    -11.92700000     -6.24800000
O     -1.19000000     -8.79900000    -11.27400000
H     -2.06500000     -8.66500000    -11.63900000
H     -1.23200000     -9.66000000    -10.85900000
O     -9.47100000     -2.59600000      8.74300000
H     -9.31100000     -2.67100000      9.68400000
H    -10.21200000     -3.17900000      8.57900000
O      7.12500000      4.36700000     -4.47700000
H      8.00800000      4.72600000     -4.39800000
H      6.67700000      4.65200000     -3.68100000
O     12.50800000     -5.85300000     -9.85300000
H     12.24800000     -5.94500000     -8.93600000
H     11.97900000     -6.50100000    -10.31800000
O    -14.64800000     -5.00000000     -6.19400000
H    -15.41800000     -4.70800000     -5.70700000
H    -13.94300000     -5.00500000     -5.54700000
O     -0.22500000    -12.55100000      8.48400000
H     -0.89000000    -11.87000000      8.38400000
H      0.44700000    -12.15000000      9.03500000
O     -5.23800000     -6.54500000     -3.79800000
H     -5.03500000     -7.48000000     -3.79400000
H     -4.41500000     -6.12000000     -3.55700000
O     -5.90900000     -4.97200000     16.23500000
H     -6.30100000     -4.10100000     16.29900000
H     -6.49800000     -5.53600000     16.73600000
O     -8.79700000    -12.68400000     -8.73500000
H     -8.44500000    -12.62700000     -7.84700000
H     -8.57700000    -13.57000000     -9.02400000
O     -4.47500000     12.45500000     -3.85800000
H     -4.39300000     11.94300000     -3.05400000
H     -4.10900000     11.89200000     -4.53900000
O      7.22500000     -6.92300000     -5.78200000
H      6.37500000     -7.30900000     -5.56900000
H      7.19100000     -6.77500000     -6.72700000
O      3.25500000    -10.63600000     12.68100000
H      3.96800000    -11.26000000     12.81700000
H      2.87000000    -10.51900000     13.55000000
O     -2.72600000     11.37400000    -11.95900000
H     -2.98300000     11.93300000    -12.69300000
H     -2.82700000     11.93200000    -11.18700000
O     -1.56900000     12.22700000      2.06300000
H     -2.23500000     12.70100000      1.56500000
H     -2.06500000     11.74200000      2.72300000
O     -3.62500000     -4.49100000      8.35200000
H     -2.81000000     -3.99800000      8.26100000
H     -3.35200000     -5.34800000      8.68000000
O    -11.86200000     -4.37100000      8.31400000
H    -11.61200000     -4.47000000      7.39600000
H    -12.80300000     -4.20000000      8.29000000
O     12.11200000      7.20900000     -6.64900000
H     11.94600000      6.95900000     -7.55800000
H     13.02300000      6.96100000     -6.49400000
O      1.97200000    -11.45100000     10.25700000
H      2.80100000    -11.42200000      9.78000000
H      2.19500000    -11.16400000     11.14200000
O      9.26500000     11.44700000      3.55900000
H      9.26900000     12.27400000      3.07700000
H      9.19700000     10.77500000      2.88200000
O      4.31400000     -2.19700000    -17.07500000
H      4.90200000     -2.58500000    -16.42700000
H      4.79700000     -2.25000000    -17.89900000
O     -8.30500000      1.66700000    -10.85500000
H     -9.03400000      1.12800000    -10.54900000
H     -7.72200000      1.05200000    -11.30100000
O     -3.52300000      7.12000000      5.77800000
H     -2.73700000      7.58600000      6.06300000
H     -3.43000000      7.05300000      4.82800000
O     -6.29400000      1.24600000     -0.38100000
H     -5.35500000      1.30500000     -0.55200000
H     -6.48100000      0.30700000     -0.38400000
O      4.99200000      0.16200000     -2.00100000
H      5.27700000     -0.24400000     -2.81900000
H      4.55700000     -0.54400000     -1.52200000
O      1.68600000     -5.67100000      9.13900000
H      2.58900000     -5.98400000      9.09900000
H      1.74300000     -4.83000000      9.59200000
O      7.47500000    -13.18400000     -6.75000000
H      7.97000000    -12.48400000     -7.17700000
H      6.61100000    -13.15200000     -7.16200000
O      8.91800000     14.46700000     -0.07300000
H      9.83500000     14.47500000     -0.34700000
H      8.54200000     15.25100000     -0.47400000
O      2.06100000     12.38700000     -3.67500000
H      2.99100000     12.43900000     -3.45500000
H      2.01500000     11.73100000     -4.37100000
O      1.81400000     15.45300000     -1.07300000
H      1.39500000     15.82800000     -1.84800000
H      2.62600000     15.06900000     -1.40200000
O     -7.91600000     12.03900000     -3.62600000
H     -7.31000000     12.64600000     -3.20100000
H     -7.91800000     12.30600000     -4.54500000
O      4.70300000     12.54100000      3.27100000
H      3.78900000     12.27400000      3.36700000
H      4.66200000     13.36900000      2.79300000
O      8.53700000      4.85500000      5.40100000
H      8.56100000      3.90000000      5.34600000
H      8.49500000      5.14700000      4.49000000
O     -2.07700000      8.34900000     15.48500000
H     -1.49900000      8.28000000     16.24500000
H     -2.26300000      7.44200000     15.24200000
O    -10.11000000     11.22800000     -8.25500000
H    -11.03700000     10.99200000     -8.27600000
H    -10.03000000     11.82200000     -7.50900000
O    -12.82400000    -12.35900000     -2.74400000
H    -12.64600000    -11.51000000     -3.14900000
H    -13.74900000    -12.31700000     -2.49800000
O     -2.24400000     -0.86100000     13.53000000
H     -3.08300000     -0.95400000     13.08000000
H     -1.60000000     -1.20600000     12.91100000
O     10.22000000     12.17400000     -2.12400000
H      9.36700000     12.48600000     -2.42700000
H     10.19400000     11.22800000     -2.26600000
O     -5.84000000     13.93200000     10.36600000
H     -6.22600000     13.91900000      9.49000000
H     -6.16900000     13.13700000     10.78500000
O      4.61900000     -5.39000000      8.68600000
H      4.77800000     -5.33000000      7.74400000
H      4.95700000     -4.56700000      9.03900000
O     -3.27800000     -9.03700000     10.97700000
H     -3.42000000     -9.54300000     11.77700000
H     -3.60300000     -8.16200000     11.18700000
O     -5.05600000      4.02400000     -4.13900000
H     -5.51900000      3.18600000     -4.15000000
H     -5.29800000      4.44300000     -4.96500000
O     -9.76000000     -7.33700000     -2.09900000
H     -9.36000000     -7.35000000     -1.22900000
H     -9.36000000     -8.07700000     -2.55700000
O     -1.17200000      6.49000000     12.99500000
H     -1.68000000      6.05600000     12.31100000
H     -1.54700000      6.16700000     13.81400000
O     -5.96300000      1.60800000     -6.62200000
H     -6.19200000      0.72600000     -6.91400000
H     -6.08200000      1.58400000     -5.67300000
O     -7.97400000     -6.60700000      4.02100000
H     -7.59800000     -7.46700000      3.83200000
H     -8.91600000     -6.72600000      3.89900000
O    -13.94900000     -5.34800000     -0.43600000
H    -14.85400000     -5.57400000     -0.21900000
H    -13.58900000     -6.14800000     -0.82100000
O     -6.80000000     -7.79600000     -8.56700000
H     -6.50700000     -8.05800000     -7.69500000
H     -7.67000000     -8.18600000     -8.65500000
O     -9.64600000     -6.27100000    -10.02300000
H     -9.56700000     -7.21300000     -9.87000000
H     -9.06800000     -6.10000000    -10.76700000
O      5.99700000      0.43100000      2.39700000
H      5.32400000      0.65800000      3.03900000
H      6.12900000     -0.51100000      2.51000000
O    -10.75500000      3.69900000      1.42000000
H     -9.81800000      3.85900000      1.52600000
H    -10.82900000      3.25500000      0.57500000
O      7.73400000     -0.99800000     12.95000000
H      7.59400000     -0.06700000     13.12500000
H      8.58100000     -1.03400000     12.50500000
O     11.93600000     14.10200000     -1.29800000
H     12.78900000     13.67700000     -1.39100000
H     11.33300000     13.53500000     -1.77900000
O    -10.61000000    -11.33100000      1.84800000
H    -10.53200000    -11.65300000      2.74600000
H    -10.33800000    -10.41500000      1.89700000
O      5.84600000     -3.07100000     -6.92100000
H      5.19200000     -3.50100000     -6.36900000
H      5.56800000     -2.15600000     -6.95400000
O     16.05300000     -0.63100000      5.15600000
H     16.19600000      0.31500000      5.19700000
H     15.31800000     -0.78900000      5.74800000
O      6.07900000     -8.14800000    -11.15500000
H      6.87600000     -7.86800000    -10.70500000
H      5.65400000     -7.33100000    -11.41800000
O      3.70800000     13.71200000      8.56700000
H      4.04800000     13.02200000      7.99700000
H      4.17700000     13.59300000      9.39300000
O      6.89200000     -6.42700000      0.66600000
H      7.12600000     -5.50000000      0.70700000
H      7.67400000     -6.88500000      0.97300000
O     -0.05900000     -2.10100000     10.09500000
H     -0.17800000     -1.36200000     10.69100000
H     -0.73000000     -2.73200000     10.35800000
O     -7.11100000      8.52000000     -9.81000000
H     -7.59600000      7.81000000     -9.38800000
H     -6.30200000      8.11000000    -10.11500000
O    -10.03600000      1.06700000      3.52000000
H     -9.76000000      0.19700000      3.80900000
H     -9.72700000      1.12800000      2.61600000
O     -6.96100000     13.59900000      5.20000000
H     -7.86200000     13.87000000      5.37800000
H     -6.88800000     13.62400000      4.24600000
O      0.73500000    -11.95700000     -6.14500000
H     -0.08600000    -12.33300000     -5.82800000
H      1.03100000    -11.39200000     -5.43200000
O      5.82400000     -5.88400000      6.12800000
H      4.98800000     -5.87800000      5.66300000
H      6.48300000     -5.93100000      5.43600000
O    -11.96400000    -10.07800000     -3.87300000
H    -12.54900000     -9.33000000     -3.99300000
H    -11.72000000    -10.33700000     -4.76100000
O      1.29600000     11.51500000      2.14100000
H      1.47200000     11.59900000      1.20300000
H      0.35800000     11.68600000      2.22500000
O      5.55600000      6.42200000      2.03400000
H      4.89500000      7.10500000      1.92800000
H      6.26800000      6.85000000      2.51000000
O     15.14600000     -8.47600000      6.60500000
H     14.24800000     -8.53900000      6.27900000
H     15.33400000     -9.34500000      6.96000000
O      6.99000000    -16.08400000      0.21300000
H      7.60300000    -16.14200000     -0.52000000
H      7.52000000    -15.76600000      0.94400000
O    -13.52400000      8.38300000     -8.28900000
H    -13.94500000      7.99500000     -9.05600000
H    -13.48900000      9.32000000     -8.48300000
O     -2.67400000      4.21900000     -8.46200000
H     -3.59700000      3.96400000     -8.44200000
H     -2.50300000      4.56900000     -7.58700000
O    -14.90000000      6.99700000     -6.24300000
H    -15.43500000      7.58800000     -5.71400000
H    -14.43700000      7.57300000     -6.85200000
O     -7.71400000      2.30500000     11.98800000
H     -6.86500000      2.18500000     12.41300000
H     -8.34400000      2.31400000     12.70800000
O     -9.15200000      3.10500000     -5.72100000
H     -8.68900000      3.93200000     -5.58800000
H     -9.78200000      3.06500000     -5.00100000
O     -6.70600000     -5.24400000      1.70000000
H     -6.20900000     -4.56400000      2.15400000
H     -7.23200000     -5.65400000      2.38700000
O      4.51500000      5.28500000    -13.81800000
H      4.79000000      5.53800000    -14.69900000
H      3.73900000      4.74200000    -13.95700000
O      8.99300000      3.77400000    -11.37400000
H      9.67500000      4.44200000    -11.30800000
H      8.40100000      4.10200000    -12.05200000
O     -5.16500000     -6.95300000      5.80500000
H     -4.52500000     -6.51500000      5.24400000
H     -5.64100000     -7.53800000      5.21500000
O      1.18000000      6.83600000     -3.45800000
H      2.07500000      7.17500000     -3.49200000
H      0.99300000      6.74600000     -2.52400000
O     10.43500000      9.35300000      9.87900000
H     11.16800000      9.81200000      9.47000000
H     10.01800000      8.87800000      9.15900000
O     -8.87700000     -6.44300000      0.56900000
H     -8.82700000     -5.49700000      0.71000000
H     -7.98000000     -6.75200000      0.69400000
O     10.29500000     -2.50900000     -9.14100000
H     10.01200000     -1.64800000     -8.83400000
H     11.15700000     -2.63400000     -8.74300000
O    -14.40300000      3.28300000     -0.65300000
H    -14.24700000      3.16200000      0.28300000
H    -14.65500000      4.20300000     -0.73700000
O      1.76500000     11.46800000    -13.92800000
H      2.44200000     11.03200000    -14.44700000
H      1.25500000     10.75200000    -13.55100000
O      6.51100000    -15.19200000     -3.24400000
H      7.41900000    -15.09300000     -3.52800000
H      6.05100000    -14.45700000     -3.65200000
O     11.27900000     -2.50000000     11.37700000
H     11.17300000     -1.68200000     10.89200000
H     11.87100000     -2.27800000     12.09600000
O      2.13300000     10.02900000     -0.75500000
H      2.71800000      9.42100000     -1.20600000
H      2.72000000     10.64000000     -0.31000000
O      6.52700000      9.18700000     -8.33700000
H      5.91000000      8.51400000     -8.05000000
H      6.95700000      8.80700000     -9.10400000
O     -2.33900000     -0.01700000     10.70500000
H     -1.77300000      0.72400000     10.92300000
H     -3.18000000      0.38100000     10.48200000
O     -9.14800000     -2.18700000     -1.54500000
H     -9.41500000     -2.93500000     -2.07800000
H     -9.53100000     -1.42900000     -1.98700000
O      8.53800000    -10.69300000     -1.96200000
H      8.31500000    -11.43800000     -1.40300000
H      8.33400000    -10.98900000     -2.84900000
O     -9.21700000      1.05000000     -7.54500000
H     -9.67200000      1.37500000     -8.32200000
H     -9.18400000      1.80300000     -6.95500000
O      0.02300000    -10.30300000     -0.43200000
H      0.35400000    -10.28100000      0.46600000
H      0.55200000    -10.97200000     -0.86600000
O      6.76400000    -11.28800000     -4.32600000
H      6.63500000    -11.65900000     -5.19900000
H      7.12600000    -10.41700000     -4.48700000
O      2.84100000     -8.77400000      6.56100000
H      3.69900000     -9.14600000      6.36100000
H      2.22100000     -9.47000000      6.34300000
O     -6.62400000     -4.64800000     -7.38800000
H     -6.63800000     -3.70200000     -7.24300000
H     -5.95100000     -4.97300000     -6.79000000
O     -4.22200000     -8.94800000      7.81100000
H     -4.74200000     -8.84300000      8.60700000
H     -4.62900000     -8.35500000      7.17900000
O     -3.35800000     13.07900000     -9.91900000
H     -3.12900000     14.00400000    -10.01000000
H     -3.29700000     12.90800000     -8.98000000
O     -3.67000000     -3.10400000     -3.83200000
H     -3.26700000     -3.92000000     -4.12900000
H     -3.52500000     -2.49000000     -4.55100000
O      1.73300000     -1.62400000     -9.08600000
H      1.33400000     -0.85000000     -9.48400000
H      1.75300000     -1.42800000     -8.14900000
O     -6.89200000     14.08300000     -1.71200000
H     -6.09200000     13.81700000     -1.25900000
H     -7.58500000     13.96800000     -1.06200000
O    -12.70600000     -1.27500000     -8.85700000
H    -13.31800000     -1.79300000     -9.38100000
H    -12.62800000     -1.75700000     -8.03400000
O      4.11200000     -0.27100000     18.09300000
H      4.18700000      0.16200000     17.24200000
H      3.35500000     -0.85000000     18.00100000
O      3.28200000     15.75900000      3.39900000
H      4.08000000     15.73600000      3.92800000
H      2.58500000     15.95700000      4.02400000
O    -11.12100000      3.04200000     -8.12500000
H    -11.85700000      3.55200000     -7.78600000
H    -10.38800000      3.27000000     -7.55300000
O     -2.68800000     -9.79800000     -0.10200000
H     -2.74000000    -10.04400000      0.82200000
H     -1.83700000    -10.12700000     -0.39000000
O    -15.86600000     -9.23000000     -2.89600000
H    -15.50100000     -9.08600000     -2.02300000
H    -16.45300000     -8.48800000     -3.03700000
O      9.02600000      7.60900000     11.91100000
H      8.35400000      8.25000000     12.14300000
H      9.62400000      8.08700000     11.33700000
O     -8.81600000     15.64300000     -3.07200000
H     -8.58900000     15.33700000     -3.95000000
H     -8.16900000     15.23100000     -2.50000000
O    -10.54900000     12.49300000      4.79500000
H    -10.25000000     12.88300000      5.61600000
H    -10.73100000     13.24100000      4.22500000
O     -7.73600000      5.19500000     12.19200000
H     -6.89300000      4.74200000     12.17600000
H     -7.71400000      5.76700000     11.42400000
O      2.31700000     -8.43100000      2.94000000
H      2.34400000     -8.50900000      3.89400000
H      3.07700000     -7.89200000      2.72200000
O      7.12700000      9.82500000    -12.93800000
H      6.48200000      9.62700000    -12.25800000
H      7.53800000      8.98200000    -13.13000000
O     -5.90600000      5.16200000      3.41700000
H     -5.11400000      5.66700000      3.23600000
H     -6.06600000      5.29400000      4.35100000
O     17.83200000      2.69600000      2.18500000
H     16.94300000      2.58000000      1.84800000
H     17.99400000      3.63600000      2.11500000
O      9.85500000     -5.69300000     -1.87000000
H      9.21800000     -6.37900000     -1.67100000
H      9.60900000     -5.38300000     -2.74100000
O      4.31200000     12.04800000      6.59600000
H      4.73100000     11.93800000      5.74200000
H      3.38700000     11.85800000      6.43500000
O      1.93700000      1.12800000      7.27100000
H      1.60700000      1.87200000      6.76800000
H      1.18700000      0.83800000      7.79100000
O     -4.94500000      5.22900000     -1.69500000
H     -4.26500000      4.83900000     -1.14600000
H     -4.90900000      4.73100000     -2.51100000
O     16.69400000     -1.75400000      2.26600000
H     16.35100000     -1.51700000      3.12800000
H     17.24900000     -2.51600000      2.43100000
O      0.25600000      1.35700000     13.74800000
H     -0.28200000      2.03900000     14.15100000
H      0.69300000      1.79700000     13.01900000
O     13.39300000      3.25000000      1.98700000
H     14.33900000      3.23500000      1.84500000
H     13.04600000      2.61400000      1.36200000
O     -1.41100000     17.12900000     -7.36800000
H     -1.27500000     16.20600000     -7.58000000
H     -1.67700000     17.12700000     -6.44900000
O     11.05100000     -5.36600000      7.55500000
H     10.11800000     -5.49900000      7.72000000
H     11.14300000     -5.46000000      6.60700000
O     -0.38600000    -17.75300000     -0.64900000
H     -1.24900000    -17.46300000     -0.35300000
H      0.10800000    -17.89800000      0.15800000
O     -1.47000000     10.21500000     13.65300000
H     -1.56600000      9.52000000     14.30400000
H     -2.25600000     10.75100000     13.75700000
O      6.27300000      6.10100000      9.13400000
H      5.73300000      5.71000000      8.44700000
H      7.17100000      6.00300000      8.81800000
O      8.93600000      2.37500000     -9.05600000
H      8.99600000      2.67900000     -9.96200000
H      8.20000000      2.86500000     -8.68800000
O      3.71900000     12.27100000     -0.41800000
H      3.51800000     12.92000000      0.25600000
H      4.01400000     12.78700000     -1.16800000
O     -8.11400000     -3.83300000      4.61600000
H     -7.21500000     -3.55000000      4.78300000
H     -8.06800000     -4.78900000      4.61800000
O    -12.76000000    -10.48900000      4.76500000
H    -13.61000000    -10.75000000      4.40900000
H    -12.54600000     -9.67800000      4.30400000
O     -0.53500000      9.32500000     -0.00300000
H      0.37500000      9.46000000     -0.26700000
H     -0.50900000      9.31600000      0.95400000
O      8.88800000     -0.40700000     -8.33000000
H      8.93800000      0.54800000     -8.29000000
H      8.07600000     -0.62400000     -7.87200000
O      9.00900000     -4.61200000     -4.33400000
H      8.14700000     -4.93600000     -4.07100000
H      9.02000000     -4.70800000     -5.28700000
O     12.08600000      2.83800000    -12.72100000
H     11.23800000      2.42500000    -12.55600000
H     12.33500000      3.21600000    -11.87700000
O     15.75400000      2.68800000      0.54300000
H     15.96900000      3.62000000      0.51500000
H     16.03100000      2.35200000     -0.30900000
O     -4.80400000    -12.75400000     -1.91300000
H     -5.15200000    -12.09300000     -2.51200000
H     -5.37700000    -12.70800000     -1.14700000
O    -14.03500000      7.03400000      2.38500000
H    -14.84500000      7.29800000      2.82200000
H    -14.28100000      6.93100000      1.46600000
O    -11.07400000      8.94600000     -4.66200000
H    -10.61800000      9.11200000     -3.83700000
H    -10.66600000      8.15000000     -5.00400000
O     10.66300000      2.04200000     -4.92100000
H     11.17500000      2.42300000     -4.20800000
H     11.14100000      2.28400000     -5.71500000
O     -5.58600000     16.72400000      4.71700000
H     -6.48500000     16.97100000      4.93300000
H     -5.23100000     16.37100000      5.53300000
O     -2.22200000      5.67400000     15.39900000
H     -3.16500000      5.54700000     15.49900000
H     -1.92600000      5.96100000     16.26300000
O      4.12200000     -9.84500000    -14.32000000
H      3.86400000    -10.25500000    -15.14600000
H      4.94700000     -9.40400000    -14.51900000
O      6.80400000     11.30700000      4.74400000
H      6.19300000     11.77900000      4.17900000
H      7.64900000     11.38300000      4.30000000
O     11.79800000     -2.52700000     -6.57500000
H     11.36900000     -2.37600000     -5.73300000
H     12.73400000     -2.47800000     -6.37800000
O      5.79700000     14.90400000      2.16500000
H      5.92100000     14.73200000      1.23200000
H      5.36200000     15.75600000      2.19600000
O     -9.79400000     -1.69500000      4.18300000
H     -9.56200000     -2.51500000      4.62000000
H     -9.40800000     -1.77200000      3.31100000
O      4.42000000     -0.21500000     -9.10000000
H      4.08000000     -0.18500000     -9.99500000
H      3.66700000     -0.46900000     -8.56600000
O      5.71800000     -2.47400000      5.48100000
H      5.07800000     -3.11200000      5.16400000
H      5.20100000     -1.69300000      5.67600000
O      2.51300000      1.66300000     -5.32000000
H      1.74600000      1.18100000     -5.62800000
H      2.48000000      2.49400000     -5.79400000
O    -14.72300000      6.19800000     -0.36000000
H    -15.50900000      6.53100000     -0.79200000
H    -14.00500000      6.69000000     -0.75700000
O    -12.85500000      8.77100000     -0.48600000
H    -12.05600000      8.36400000     -0.81900000
H    -12.63600000      9.03300000      0.40800000
O     14.24900000     -3.74300000      5.70400000
H     13.76500000     -2.96000000      5.96900000
H     13.61600000     -4.45600000      5.79000000
O     -1.68300000    -12.93800000     -5.07900000
H     -1.70300000    -13.12300000     -4.14000000
H     -2.30900000    -13.55500000     -5.45800000
O     11.04700000    -10.28100000      9.76500000
H     11.01200000     -9.34200000      9.94900000
H     10.13600000    -10.57000000      9.81900000
O     -3.40700000      1.45400000     14.25400000
H     -2.80900000      0.73700000     14.04100000
H     -2.84000000      2.14300000     14.60200000
O     -1.03700000     -6.43500000      2.47000000
H     -0.40000000     -6.51700000      1.76100000
H     -0.54000000     -6.06200000      3.19800000
O     -9.73400000      6.80900000      4.04900000
H    -10.58200000      6.48500000      3.74600000
H     -9.58700000      6.35700000      4.88000000
O    -13.01900000    -11.42100000      0.71500000
H    -12.97000000    -12.30900000      0.36200000
H    -12.19700000    -11.30700000      1.19200000
O     -5.86300000     -5.00200000      9.96800000
H     -5.10600000     -4.89900000      9.39200000
H     -5.56000000     -5.59100000     10.65900000
O      6.01900000     12.09100000     -8.00000000
H      5.14200000     12.20000000     -8.36600000
H      6.16200000     11.14400000     -7.99700000
O     -8.93500000    -13.09100000     -4.99000000
H     -8.71100000    -12.80100000     -4.10500000
H     -8.22500000    -12.75700000     -5.53800000
O      9.31200000      1.63700000      5.53400000
H     10.08000000      1.80100000      4.98600000
H      9.20700000      0.68600000      5.52200000
O      4.41600000      1.42300000      4.47200000
H      3.48800000      1.55400000      4.27500000
H      4.74400000      2.29900000      4.67600000
O     14.82500000      6.15300000     -3.61900000
H     14.60100000      5.43200000     -4.20700000
H     15.77600000      6.09800000     -3.52500000
O      4.68200000    -14.30200000      7.99900000
H      3.89000000    -14.29800000      7.46100000
H      5.37400000    -14.00600000      7.40800000
O     12.08900000     -7.51100000     -1.54000000
H     11.82800000     -8.43200000     -1.52800000
H     11.27000000     -7.02800000     -1.43000000
O      7.43400000     13.26700000     -5.75100000
H      8.20100000     13.68500000     -6.14300000
H      7.01800000     12.80100000     -6.47700000
O      5.09200000     -8.10200000      2.71000000
H      5.72300000     -8.78300000      2.94100000
H      5.58500000     -7.49700000      2.15500000
O      4.78100000     12.98500000     -4.95400000
H      4.27600000     13.40800000     -5.64800000
H      5.69400000     13.09600000     -5.22000000
O    -13.90000000      8.36200000      6.07700000
H    -13.40400000      8.57300000      5.28600000
H    -14.61300000      9.00000000      6.08900000
O     -0.63800000     -9.56600000     10.38300000
H     -1.50000000     -9.31900000     10.72100000
H     -0.10600000     -9.70700000     11.16600000
O     -6.40900000      9.10400000     11.54500000
H     -5.65000000      8.68400000     11.95100000
H     -6.85100000      8.39800000     11.07500000
O      8.99100000     -4.25000000    -11.13100000
H      8.34000000     -3.57000000    -11.30200000
H      9.82500000     -3.78100000    -11.09700000
O      9.98900000     14.54800000     -5.76400000
H     10.53900000     15.24600000     -5.40900000
H     10.07900000     13.83000000     -5.13800000
O    -14.54000000      4.11000000      3.98500000
H    -13.62600000      4.31700000      3.79100000
H    -14.51600000      3.70900000      4.85400000
O    -13.44900000      8.97700000     -3.43600000
H    -12.65400000      9.17700000     -3.93000000
H    -13.15000000      8.41800000     -2.71800000
O     -9.25000000      8.35900000    -13.22000000
H     -9.82100000      8.02900000    -12.52600000
H     -8.80200000      9.10700000    -12.82600000
