# Supplementary material for: Integrated Multiscale Multilevel Approach to Open Shell Molecular Systems
Source: J Chem Theory Comput. 2023 Feb 13;19(5):1446–56. doi: 10.1021/acs.jctc.2c00805 (PMC10018740; doi:10.1021/acs.jctc.2c00805)
Supplement: Supplementary file 2 — ct2c00805_si_002.zip [file ct2c00805_si_002.zip › structures/PROXYL/frame2.xyz]

2582

C     -0.07400000     -0.77800000     -1.71900000
H     -1.05600000     -1.09200000     -2.07400000
H      0.66100000     -1.15600000     -2.43000000
C      0.23000000     -1.29400000     -0.34000000
C     -0.71100000     -2.50900000      0.00000000
H     -1.74400000     -2.16600000     -0.03400000
H     -0.56800000     -2.97000000      0.97800000
H     -0.55900000     -3.31100000     -0.72200000
C      1.74200000     -1.68700000     -0.30800000
H      2.12300000     -2.16800000      0.59300000
H      1.93600000     -2.42800000     -1.08400000
H      2.38900000     -0.84300000     -0.54600000
N      0.00500000     -0.07200000      0.52500000
O      0.56600000      0.04500000      1.62100000
C     -0.41900000      1.12300000     -0.21300000
C     -1.94100000      1.20100000     -0.12600000
H     -2.26000000      1.19000000      0.91600000
H     -2.25700000      2.02500000     -0.76500000
H     -2.39100000      0.32200000     -0.58900000
C      0.28000000      2.39300000      0.29300000
H      1.35800000      2.23300000      0.28600000
H     -0.21900000      2.50700000      1.25500000
H     -0.09500000      3.24700000     -0.27000000
C     -0.06200000      0.75100000     -1.65700000
H     -0.74700000      1.20000000     -2.37600000
H      0.93100000      1.03400000     -2.00900000
O     10.44700000     -2.30800000     14.48400000
H     11.32800000     -2.56600000     14.75800000
H     10.57600000     -1.49400000     13.99800000
O      7.65800000      7.48300000     -1.37600000
H      6.99600000      7.98400000     -1.85200000
H      7.23000000      7.23900000     -0.55500000
O     -0.76500000      4.23200000     10.66000000
H     -0.09300000      3.57500000     10.48000000
H     -1.23100000      3.89400000     11.42500000
O      8.78400000     14.29200000     -6.09500000
H      8.17100000     14.27000000     -6.83000000
H      8.39600000     14.91200000     -5.47700000
O     -0.46000000     -8.96800000     -2.13600000
H      0.40200000     -9.05700000     -1.72900000
H     -0.71500000     -9.86500000     -2.35400000
O    -14.04900000      6.18900000      9.75200000
H    -14.32700000      6.24100000      8.83800000
H    -13.62700000      7.03100000      9.92300000
O      6.13100000      4.38200000     -1.55400000
H      5.46500000      5.07000000     -1.56900000
H      5.66300000      3.60200000     -1.25700000
O     12.47000000     -9.23200000      1.63600000
H     12.12900000     -8.35000000      1.78500000
H     12.10200000     -9.49200000      0.79200000
O      8.89300000     -3.19700000     11.24000000
H      8.71500000     -2.36700000     11.68200000
H      9.64100000     -3.01100000     10.67200000
O     -6.25300000     -9.42800000     -4.79200000
H     -6.84800000     -9.71800000     -4.10000000
H     -6.71700000     -8.71000000     -5.22200000
O    -10.26300000      6.98100000     -8.15300000
H    -10.80900000      6.33000000     -8.59400000
H    -10.20000000      7.70400000     -8.77700000
O      0.36700000      9.61000000     12.69200000
H     -0.53500000      9.29000000     12.70100000
H      0.84900000      8.95200000     12.19100000
O     -5.43500000     -0.72100000     13.83000000
H     -6.20500000     -0.52000000     14.36200000
H     -4.79600000     -1.06600000     14.45300000
O      2.28700000     10.81900000      9.12500000
H      2.61400000     10.84100000     10.02500000
H      1.44500000     11.27200000      9.16600000
O      2.89100000      8.39400000     -2.36900000
H      3.28200000      8.14500000     -3.20700000
H      3.23600000      7.75600000     -1.74500000
O     -7.91700000     -2.49300000    -10.80000000
H     -7.95300000     -3.26000000    -10.22900000
H     -7.02400000     -2.16300000    -10.70100000
O     -8.43400000    -13.29200000      8.46100000
H     -8.31600000    -13.62300000      9.35100000
H     -8.65100000    -12.36700000      8.57700000
O      4.33700000     -3.91700000    -10.91400000
H      4.82600000     -3.67200000    -11.70000000
H      4.55500000     -4.83900000    -10.77400000
O    -11.33900000     -0.24600000      0.45400000
H    -11.07400000     -0.27800000      1.37300000
H    -10.52500000     -0.09100000     -0.02500000
O    -10.21900000     -5.85800000     13.06700000
H    -10.82500000     -5.67900000     13.78700000
H     -9.78600000     -5.01900000     12.90500000
O      8.48700000     11.80200000     10.46400000
H      8.65700000     12.45900000      9.78900000
H      7.67500000     11.37900000     10.18600000
O    -13.33900000      3.70100000     10.51700000
H    -13.65000000      4.59700000     10.64600000
H    -12.75200000      3.75700000      9.76300000
O     -8.83400000     -3.54900000     13.20600000
H     -7.91500000     -3.77500000     13.06200000
H     -8.82600000     -3.00100000     13.99100000
O     -1.69500000      8.81000000      2.05000000
H     -1.64700000      7.87600000      1.84800000
H     -1.15300000      9.22800000      1.38100000
O     -4.54000000     12.98400000     -9.50200000
H     -5.16300000     13.66500000     -9.75800000
H     -3.68000000     13.38900000     -9.62300000
O     -2.76200000     -9.07500000      0.15700000
H     -1.83600000     -8.84100000      0.22500000
H     -3.17000000     -8.32000000     -0.26700000
O     -5.90400000    -11.94500000      5.52200000
H     -5.29200000    -12.65300000      5.32600000
H     -5.48100000    -11.15900000      5.17600000
O     -8.30500000     -1.37300000      2.86400000
H     -8.53100000     -1.86100000      3.65600000
H     -7.50100000     -1.78600000      2.55000000
O      7.57700000    -14.38600000     -6.13100000
H      6.80300000    -13.82700000     -6.20400000
H      7.42400000    -14.90600000     -5.34300000
O      7.57300000     -6.06500000     11.76000000
H      8.28200000     -6.68100000     11.94500000
H      7.70800000     -5.35000000     12.38200000
O     -9.79000000     -9.72500000     -8.17100000
H     -9.31900000     -9.65600000     -9.00200000
H     -9.43400000    -10.51100000     -7.75700000
O      7.25900000    -14.86000000     -0.80100000
H      7.37300000    -13.94000000     -1.03900000
H      6.87500000    -14.83400000      0.07600000
O     -1.26100000     -5.13700000      2.68000000
H     -1.84700000     -5.81800000      3.01100000
H     -1.42000000     -5.12200000      1.73600000
O      0.84400000     17.98800000      2.67000000
H      0.10500000     17.51900000      2.28200000
H      1.56500000     17.35800000      2.64900000
O      5.63200000    -11.32800000      2.80100000
H      5.35300000    -12.22000000      3.00600000
H      6.58400000    -11.34500000      2.90600000
O     -8.68300000      9.97300000      1.32000000
H     -8.80800000     10.84700000      1.68900000
H     -9.47700000      9.49600000      1.56000000
O      2.39300000      1.18700000      6.32500000
H      2.55900000      1.95400000      6.87300000
H      1.64300000      1.43600000      5.78500000
O      5.00100000      6.76700000      6.70100000
H      5.33200000      6.02400000      7.20500000
H      5.77700000      7.29800000      6.51900000
O      1.54500000      4.94100000     -5.54000000
H      2.46300000      5.20600000     -5.49300000
H      1.42500000      4.65200000     -6.44500000
O     -0.14900000    -10.14200000      5.38700000
H     -0.82400000    -10.65500000      5.83100000
H      0.64800000    -10.66400000      5.48100000
O    -13.82600000     -7.23000000     -7.92300000
H    -14.29800000     -6.71400000     -8.57700000
H    -14.30200000     -8.05800000     -7.88100000
O      3.82900000      2.63000000     11.86100000
H      4.77700000      2.57700000     11.98200000
H      3.46600000      2.16100000     12.61200000
O    -12.13700000     -9.00500000     -0.73200000
H    -12.95900000     -8.77900000     -0.29800000
H    -11.72700000     -9.64600000     -0.15100000
O     18.24700000      4.26400000      0.00500000
H     18.45500000      4.66800000     -0.83800000
H     17.58200000      3.60700000     -0.20200000
O     15.97900000     -3.13800000      0.41000000
H     15.75900000     -3.05700000     -0.51800000
H     16.08400000     -4.08000000      0.54900000
O      5.41600000      1.05500000      0.76200000
H      6.31500000      1.28700000      0.53100000
H      5.29000000      1.42700000      1.63500000
O    -17.11000000      6.52500000     -3.33200000
H    -17.22700000      5.66900000     -3.74600000
H    -16.27300000      6.84200000     -3.67300000
O    -13.63300000     -7.20900000      6.27400000
H    -13.75200000     -7.94500000      5.67400000
H    -12.89300000     -7.46600000      6.82400000
O      9.64600000      6.17400000      4.64900000
H      8.89500000      5.68900000      4.30900000
H      9.74000000      5.86800000      5.55100000
O    -13.88200000     -1.24800000      3.07500000
H    -14.52600000     -1.92800000      2.88000000
H    -13.60900000     -0.92300000      2.21700000
O      6.39000000     15.99500000      5.96200000
H      6.67600000     16.14900000      6.86200000
H      5.81500000     15.23200000      6.02100000
O     -7.43800000     -9.43000000     -1.48900000
H     -7.32900000     -9.89700000     -0.66100000
H     -7.54000000     -8.51300000     -1.23600000
O     -2.08300000     -6.71100000     13.49700000
H     -1.83000000     -6.94300000     12.60300000
H     -1.38100000     -6.13600000     13.80200000
O      3.12100000      1.58200000     -9.96600000
H      3.45100000      0.94400000    -10.59900000
H      3.75100000      2.30200000    -10.00200000
O     15.47100000      2.21000000      7.21700000
H     15.99000000      2.16600000      6.41400000
H     14.57700000      2.01600000      6.93500000
O    -12.50400000      2.28100000     -8.84800000
H    -11.71500000      2.81400000     -8.75400000
H    -13.22500000      2.88900000     -8.68800000
O     -0.46600000     -0.07700000    -12.85700000
H      0.11700000      0.36300000    -13.47700000
H      0.11900000     -0.60000000    -12.30900000
O     -9.12700000    -10.54900000      8.23700000
H     -9.29300000     -9.81200000      8.82500000
H     -8.39800000    -10.25900000      7.68900000
O      8.81200000      1.59600000     15.34100000
H      8.77300000      0.64200000     15.41100000
H      7.94800000      1.89300000     15.62600000
O     -3.03700000      6.24900000      0.66300000
H     -3.26200000      6.05000000     -0.24600000
H     -2.63400000      5.44500000      0.99100000
O     10.26000000    -13.84200000     -5.12400000
H      9.38000000    -14.00500000     -5.46300000
H     10.47200000    -14.62800000     -4.62000000
O      2.43400000     -2.30800000     -7.10400000
H      1.66600000     -2.87800000     -7.06700000
H      2.11500000     -1.50100000     -7.50700000
O     10.68700000     -4.26400000      1.85700000
H     11.32600000     -3.58900000      2.08400000
H     10.02600000     -3.80400000      1.34000000
O      4.13600000     13.79800000      6.36400000
H      3.43100000     14.43800000      6.46000000
H      4.18800000     13.63700000      5.42200000
O      6.72200000     -8.82100000     -3.24600000
H      6.97300000     -7.89900000     -3.18900000
H      6.71200000     -9.12300000     -2.33700000
O     -4.98700000      6.58900000    -13.43000000
H     -5.18900000      7.52400000    -13.44900000
H     -4.57200000      6.45000000    -12.57900000
O     -5.04000000    -10.97700000     -1.89700000
H     -5.78200000    -10.37300000     -1.92800000
H     -4.45500000    -10.60500000     -1.23800000
O     10.89000000      1.06200000      3.93700000
H     11.07100000      1.28700000      3.02500000
H     10.94100000      0.10700000      3.96300000
O     -5.94600000     13.93000000     -5.12900000
H     -5.85300000     14.49600000     -5.89600000
H     -6.08000000     14.53500000     -4.40000000
O    -13.70700000      4.22200000    -11.92900000
H    -14.56400000      4.64900000    -11.92800000
H    -13.58000000      3.93700000    -11.02500000
O    -16.27800000      2.50200000      0.76700000
H    -16.38800000      3.45000000      0.83100000
H    -16.76000000      2.25800000     -0.02300000
O      0.74300000     17.29200000     -3.78100000
H      0.41800000     17.46700000     -4.66400000
H      0.02400000     16.83300000     -3.34700000
O      4.94100000     -6.67500000    -10.29400000
H      5.22200000     -7.29000000    -10.97100000
H      5.70900000     -6.56800000     -9.73300000
O      0.18400000      9.38900000      3.91800000
H     -0.61200000      9.33800000      3.38900000
H      0.38800000      8.47800000      4.13200000
O      8.92100000     -6.31000000    -11.14100000
H      9.77100000     -6.63700000    -11.43600000
H      8.30100000     -6.99700000    -11.38600000
O      2.93500000     -8.42000000     -3.28400000
H      2.22000000     -8.00500000     -3.76500000
H      3.50400000     -8.78200000     -3.96400000
O      8.52100000      0.00900000     10.18100000
H      8.16000000     -0.74600000      9.71600000
H      8.02000000      0.05100000     10.99500000
O      6.45000000     13.60000000     -2.68500000
H      6.42800000     14.14300000     -3.47300000
H      5.57100000     13.22700000     -2.62700000
O     11.26600000      3.95200000     -8.98700000
H     10.48600000      4.19600000     -9.48600000
H     11.76900000      4.76300000     -8.91600000
O      5.22500000     13.49600000     11.01800000
H      5.53000000     12.89900000     10.33500000
H      6.01800000     13.94100000     11.31900000
O     -1.52200000     -3.28800000      6.71200000
H     -1.33200000     -3.14700000      5.78400000
H     -0.94500000     -4.00700000      6.96800000
O      4.27200000     -7.45700000     -7.00000000
H      5.14000000     -7.08900000     -6.83200000
H      3.75600000     -6.71600000     -7.31900000
O     -9.06500000      0.44200000     -0.75300000
H     -9.13700000      1.17200000     -1.36800000
H     -8.18000000      0.51500000     -0.39700000
O    -12.25600000      4.81700000     -3.10500000
H    -12.87200000      5.50800000     -2.86300000
H    -12.25600000      4.22300000     -2.35400000
O    -14.47400000     -0.90000000     10.26500000
H    -15.22100000     -0.53400000     10.73900000
H    -13.70900000     -0.49400000     10.67300000
O     13.06200000     -1.36300000     -7.31600000
H     13.75900000     -0.97500000     -6.78700000
H     12.31900000     -0.76900000     -7.20800000
O     -6.42400000     -5.02300000      4.05800000
H     -5.83600000     -4.69100000      4.73600000
H     -7.04600000     -5.57700000      4.53000000
O     14.13100000      8.24900000     -0.67400000
H     13.72100000      8.13400000     -1.53100000
H     13.66500000      7.64000000     -0.10200000
O      2.34000000     -6.44600000      9.62300000
H      2.73700000     -5.80600000     10.21300000
H      2.76700000     -7.27400000      9.84500000
O    -14.77000000      7.01700000      4.51000000
H    -14.46900000      7.29300000      5.37600000
H    -14.90900000      6.07400000      4.59300000
O    -10.35000000      9.58300000      5.52200000
H    -10.37300000     10.51600000      5.31100000
H    -10.49900000      9.14400000      4.68400000
O      2.03700000    -10.49100000      3.05800000
H      1.17800000    -10.85300000      3.27700000
H      2.02900000    -10.41800000      2.10300000
O     -7.26600000    -10.09000000    -13.76200000
H     -6.36300000     -9.79900000    -13.63600000
H     -7.32800000    -10.90300000    -13.26000000
O      1.66200000     -2.35500000      3.88600000
H      0.95000000     -2.77800000      4.36600000
H      1.69200000     -2.81500000      3.04700000
O     -1.35400000     11.03800000     -0.57900000
H     -1.87700000     10.37700000     -1.03300000
H     -0.51200000     11.03100000     -1.03400000
O      2.85600000     -4.59700000     11.36400000
H      2.18400000     -3.93500000     11.52500000
H      3.46900000     -4.49800000     12.09200000
O     -3.93700000     -3.10800000     -2.10600000
H     -4.09600000     -2.73700000     -2.97400000
H     -3.01300000     -3.35800000     -2.11900000
O    -15.06700000      8.71600000      2.56300000
H    -14.30400000      9.28500000      2.65800000
H    -15.11400000      8.23800000      3.39200000
O      0.91400000    -16.35800000     -0.17900000
H     -0.02300000    -16.43100000     -0.36000000
H      1.22200000    -15.67700000     -0.77700000
O     -4.01000000     -7.04900000     -1.21500000
H     -3.69500000     -7.02500000     -2.11800000
H     -4.90500000     -6.71200000     -1.26400000
O      4.99100000      4.22800000      8.52600000
H      4.94400000      5.12200000      8.86300000
H      5.78900000      3.86800000      8.91300000
O     -3.81500000      9.37300000     -7.47100000
H     -4.06400000      8.54200000     -7.06400000
H     -4.09300000     10.03900000     -6.84200000
O     14.53500000     -6.96900000     -3.21800000
H     15.31200000     -6.50200000     -2.91100000
H     13.94100000     -6.96600000     -2.46700000
O     -6.24800000      2.21600000     -1.52100000
H     -5.35400000      2.51500000     -1.68400000
H     -6.21400000      1.82200000     -0.64900000
O      0.28700000    -11.55000000     -0.70800000
H      0.89400000    -10.83500000     -0.51600000
H      0.20400000    -12.02300000      0.12000000
O    -17.90600000      1.17400000     -1.13000000
H    -17.35600000      0.41400000     -1.31900000
H    -17.99000000      1.62300000     -1.97100000
O      9.01000000      1.25800000      1.43200000
H      8.64400000      1.67900000      0.65400000
H      9.95600000      1.36500000      1.33900000
O      9.11200000     13.01000000     -1.62400000
H      8.25100000     13.40900000     -1.74600000
H      9.73100000     13.68200000     -1.91100000
O     -7.64900000     11.83900000      5.18600000
H     -7.93800000     12.62400000      5.65200000
H     -7.59500000     12.11100000      4.27000000
O     11.59400000      1.98600000      1.53000000
H     12.33700000      1.38700000      1.45100000
H     11.55500000      2.43300000      0.68500000
O      9.01600000      1.62700000    -14.34500000
H      8.15000000      1.95400000    -14.09800000
H      9.43700000      1.41400000    -13.51200000
O     -7.96600000     -1.63700000    -13.64900000
H     -8.18100000     -1.85300000    -12.74200000
H     -8.73400000     -1.16600000    -13.97300000
O     11.13700000    -11.18100000     -5.89700000
H     10.33600000    -11.70500000     -5.89200000
H     11.81000000    -11.77500000     -6.23100000
O    -17.11200000      5.28400000      2.51800000
H    -16.54700000      5.29800000      1.74600000
H    -17.48600000      6.16400000      2.55800000
O     10.75800000     -2.70300000      9.22400000
H     11.56000000     -2.38600000      9.63900000
H     11.06100000     -3.20000000      8.46400000
O      3.37900000    -11.59500000     13.16100000
H      3.74200000    -12.12700000     13.86900000
H      3.47100000    -10.69300000     13.46800000
O      2.80400000      0.97300000     14.11200000
H      2.21900000      0.59000000     13.45900000
H      2.23200000      1.51500000     14.65700000
O     -3.02600000    -15.49500000      7.14200000
H     -2.21000000    -15.98300000      7.03600000
H     -2.93100000    -15.04700000      7.98200000
O      9.05900000     -9.84700000      4.49800000
H      9.09100000    -10.32500000      3.66900000
H      8.27100000     -9.30700000      4.43300000
O      7.04500000     15.67800000     -4.52000000
H      6.31100000     16.28400000     -4.61900000
H      7.59800000     16.07900000     -3.85100000
O      0.07700000      5.70700000    -15.53700000
H      0.97300000      5.74100000    -15.87100000
H     -0.31200000      6.53800000    -15.80900000
O     -5.56400000    -16.68800000      1.78300000
H     -6.28900000    -17.29700000      1.92000000
H     -5.82100000    -15.89800000      2.25800000
O      1.52800000      9.90100000      0.05400000
H      1.59500000     10.63800000      0.66100000
H      2.09800000      9.23000000      0.42900000
O     -4.59700000      9.00400000     -3.95200000
H     -5.16100000      9.20300000     -4.70000000
H     -4.03600000      8.29200000     -4.25800000
O      1.43100000     -4.70600000    -11.80500000
H      0.71500000     -4.94400000    -11.21600000
H      2.22500000     -4.94700000    -11.32600000
O      1.66500000     11.41700000      2.33500000
H      1.21100000     12.25800000      2.38700000
H      1.06100000     10.79300000      2.73800000
O      9.05500000     -9.55400000     -0.12700000
H      9.98600000     -9.35200000     -0.21700000
H      8.64600000     -8.71400000      0.07900000
O      4.29500000      5.15100000     12.69400000
H      5.13000000      5.12800000     12.22700000
H      3.88300000      4.31100000     12.49200000
O      0.57200000     13.97700000      1.99000000
H      0.57500000     14.25700000      1.07500000
H     -0.15900000     14.45400000      2.38300000
O      7.84500000     16.61400000      0.63100000
H      7.77500000     15.66200000      0.55900000
H      7.92800000     16.77800000      1.57000000
O    -10.30000000     -3.15300000     -4.51500000
H    -10.90500000     -3.44500000     -5.19800000
H     -9.49900000     -2.92600000     -4.98700000
O     -8.05900000     -7.09600000     -8.48100000
H     -8.40800000     -7.98200000     -8.58200000
H     -8.55500000     -6.72500000     -7.75100000
O     -9.63400000     14.89700000     -3.28400000
H     -9.09100000     14.18000000     -2.95600000
H    -10.51100000     14.70400000     -2.95300000
O      1.00600000      2.27500000     15.57900000
H      0.33300000      1.60800000     15.44200000
H      0.95000000      2.48300000     16.51200000
O     -0.62700000      1.20200000     11.29500000
H     -0.92200000      0.64700000     12.01700000
H      0.15700000      0.76600000     10.96200000
O    -11.70100000      3.59900000      8.32200000
H    -12.18700000      3.44000000      7.51200000
H    -11.28700000      4.45200000      8.18900000
O    -13.63400000      7.39100000     -2.11900000
H    -12.96300000      8.07000000     -2.19000000
H    -14.04000000      7.54500000     -1.26600000
O     14.82500000     -0.70800000     -5.46600000
H     14.63200000      0.15400000     -5.09900000
H     14.51100000     -1.32500000     -4.80500000
O      8.02400000      4.27400000      3.32700000
H      7.13600000      4.09700000      3.01700000
H      8.54500000      4.35300000      2.52800000
O      4.10500000      9.12800000     -8.32700000
H      3.96700000      8.28500000     -8.75800000
H      3.71400000      9.76800000     -8.92100000
O      6.02600000      3.86600000     16.31100000
H      5.85400000      2.94000000     16.14000000
H      6.40200000      3.88200000     17.19100000
O     -6.63900000    -15.36200000      3.93800000
H     -7.19900000    -14.71200000      4.36300000
H     -6.13300000    -15.74600000      4.65400000
O     10.89400000      3.54000000      6.54200000
H     10.00000000      3.38800000      6.23500000
H     10.91300000      3.16300000      7.42100000
O    -13.98200000     11.31600000     -5.91800000
H    -14.00900000     10.92200000     -6.79000000
H    -13.09400000     11.14500000     -5.60500000
O     -0.18100000      6.39200000      9.34500000
H     -1.11000000      6.47100000      9.12800000
H     -0.14700000      5.69500000     10.00000000
O     10.36700000    -13.87500000      2.19100000
H     10.60600000    -13.81600000      1.26600000
H      9.60200000    -14.45000000      2.20500000
O    -11.60400000     11.80100000      0.16300000
H    -10.86000000     11.39200000      0.60700000
H    -11.57000000     12.71800000      0.43400000
O     10.76800000     -9.04500000    -10.75100000
H     10.26500000     -8.99600000     -9.93900000
H     11.31800000     -9.82100000    -10.64500000
O    -11.73200000     -2.92000000      4.02400000
H    -10.99900000     -2.37900000      4.31500000
H    -12.37400000     -2.29400000      3.69000000
O     -0.76300000     -4.44200000    -10.12900000
H     -1.54100000     -4.95300000    -10.35200000
H     -1.03900000     -3.53000000    -10.22800000
O      6.58000000     -0.53000000    -12.84100000
H      7.48500000     -0.68200000    -12.56900000
H      6.65500000     -0.01200000    -13.64300000
O     -6.67500000     10.56200000      7.41500000
H     -5.90400000     10.88800000      6.95000000
H     -7.35000000     10.49500000      6.74000000
O    -10.31400000      4.20800000     13.17900000
H    -10.03900000      3.89200000     14.04000000
H     -9.70700000      3.79100000     12.56700000
O    -12.04000000     -2.89900000     -0.13200000
H    -11.14100000     -2.87900000     -0.46000000
H    -12.17400000     -2.03200000      0.25100000
O     -3.95400000     -8.77100000     14.16300000
H     -3.15000000     -8.26100000     14.06700000
H     -4.34100000     -8.45700000     14.98000000
O     -8.11900000     -5.39100000      8.79800000
H     -8.28600000     -5.86500000      9.61200000
H     -8.02700000     -4.47700000      9.06800000
O     -9.69100000      8.82600000    -10.44600000
H     -9.38200000      9.71000000    -10.24700000
H     -9.85700000      8.83700000    -11.38900000
O     -1.46400000    -15.85400000      2.02900000
H     -0.53200000    -16.05500000      1.94300000
H     -1.86100000    -16.21200000      1.23500000
O     -9.71400000      1.81500000    -12.64700000
H    -10.03100000      1.41700000    -13.45700000
H     -9.63400000      1.08400000    -12.03500000
O      7.08200000      9.93400000     -6.86700000
H      6.36700000     10.54300000     -7.05300000
H      7.87400000     10.46800000     -6.93200000
O     -4.16700000    -10.92300000      8.93100000
H     -4.32000000    -11.13800000      8.01100000
H     -4.80600000    -10.23800000      9.12600000
O     -0.12000000     -6.75600000      6.02300000
H      0.54000000     -6.14100000      5.70500000
H     -0.65800000     -6.94800000      5.25400000
O      3.40000000     -1.59400000      5.85500000
H      3.18800000     -0.66100000      5.82600000
H      2.73200000     -2.00800000      5.30800000
O     -4.77800000    -16.39700000     -0.87400000
H     -5.43000000    -16.79300000     -1.45300000
H     -5.03100000    -16.68400000      0.00300000
O      6.05800000     11.40900000      5.28400000
H      5.62800000     11.06400000      6.06700000
H      5.44000000     11.23200000      4.57400000
O      5.44700000      2.86100000     -4.42200000
H      6.01800000      3.06500000     -3.68100000
H      4.63900000      2.53900000     -4.02000000
O     -2.66400000    -12.23200000     -3.29300000
H     -2.87400000    -13.16600000     -3.25400000
H     -3.50000000    -11.80700000     -3.48100000
O     -1.29900000      2.58500000     17.43400000
H     -0.90300000      2.35400000     18.27400000
H     -1.29200000      3.54200000     17.42100000
O     -8.84800000     -4.09500000      0.77300000
H     -7.98900000     -3.88500000      1.13900000
H     -8.93100000     -3.52200000      0.01100000
O      4.31800000     -9.83000000    -13.34000000
H      3.99200000    -10.71800000    -13.19200000
H      5.26900000     -9.90900000    -13.27500000
O      7.75600000      5.40300000    -10.74700000
H      8.07100000      4.76400000    -10.10700000
H      8.22500000      6.20900000    -10.53100000
O     13.93800000      5.32100000      9.44400000
H     13.05200000      4.96100000      9.41000000
H     13.98600000      5.76000000     10.29300000
O     13.71100000      6.58400000      1.38100000
H     14.53200000      6.09200000      1.41600000
H     13.03600000      5.93800000      1.59200000
O    -16.49600000     -1.28300000     -1.65300000
H    -16.72400000     -2.20000000     -1.80500000
H    -16.10400000     -0.99400000     -2.47700000
O     13.86700000      3.07900000    -10.92700000
H     13.62500000      3.83400000    -11.46300000
H     13.29400000      3.13400000    -10.16300000
O    -14.88700000     -3.17300000     -0.12800000
H    -13.97000000     -3.18200000     -0.40100000
H    -15.38100000     -3.23000000     -0.94600000
O    -11.28000000    -14.70500000     -2.97500000
H    -11.01700000    -13.96300000     -2.43000000
H    -11.57500000    -14.30700000     -3.79400000
O      7.77300000     10.78300000      2.37000000
H      7.70100000      9.88100000      2.05800000
H      8.56400000     11.11900000      1.94900000
O     -2.42200000      3.98900000      2.22400000
H     -2.18000000      3.89000000      3.14500000
H     -2.62100000      3.10000000      1.93200000
O     -5.75600000     -6.31800000      7.60300000
H     -5.39300000     -5.45000000      7.42800000
H     -6.58200000     -6.14600000      8.05500000
O      1.60800000     -9.28000000      0.01900000
H      1.20100000     -8.62700000      0.58800000
H      2.40000000     -8.85200000     -0.30800000
O    -15.37600000    -10.36600000      1.13600000
H    -14.98400000     -9.51800000      0.92500000
H    -15.36200000    -10.40500000      2.09200000
O     -1.51100000     -4.63600000     10.56000000
H     -1.50700000     -5.57600000     10.74000000
H     -0.89700000     -4.52800000      9.83400000
O     11.67200000     -5.39900000     -9.19300000
H     11.28500000     -4.94500000     -9.94100000
H     12.45600000     -5.82000000     -9.54700000
O     13.61200000      8.87600000     -4.51000000
H     13.41200000      9.38800000     -5.29400000
H     13.82300000      9.53000000     -3.84400000
O      5.36800000    -13.17500000     10.35300000
H      5.72600000    -13.04600000     11.23100000
H      5.95900000    -12.68600000      9.77900000
O    -17.03300000     -3.85300000     -2.08000000
H    -17.09100000     -4.16800000     -2.98100000
H    -17.92100000     -3.95200000     -1.73400000
O      3.03500000     10.35600000      4.43200000
H      2.69100000     10.14100000      5.29800000
H      2.26100000     10.40800000      3.87200000
O     -4.35200000     -9.79500000      4.67500000
H     -3.85900000     -9.33000000      5.35100000
H     -3.68200000    -10.14400000      4.08700000
O      3.69700000     -0.81900000     16.64100000
H      3.89000000     -1.72000000     16.90300000
H      2.88800000     -0.60300000     17.10500000
O      1.53900000    -11.66600000     -8.67100000
H      1.96600000    -10.99600000     -8.13900000
H      2.22300000    -11.97000000     -9.26800000
O    -12.17800000     -3.73900000      6.60200000
H    -11.28600000     -4.08200000      6.64700000
H    -12.31700000     -3.55400000      5.67300000
O     11.16600000      4.49200000    -13.12800000
H     10.41500000      4.97100000    -13.47800000
H     11.22600000      3.70800000    -13.67400000
O      3.93300000     14.74400000     -9.34500000
H      3.26700000     14.37500000     -9.92500000
H      4.76300000     14.56000000     -9.78500000
O      9.15300000      5.26600000     -5.09300000
H      8.50900000      5.90200000     -5.40500000
H      9.81900000      5.79500000     -4.65300000
O      7.62100000      1.15700000     -1.41600000
H      7.05700000      0.42300000     -1.66000000
H      8.09800000      1.37000000     -2.21800000
O     -0.25500000    -13.07900000     -7.00300000
H     -0.17200000    -12.46400000     -6.27400000
H      0.27100000    -12.69200000     -7.70300000
O      8.04800000    -15.39700000      2.14000000
H      7.22900000    -15.55500000      2.60900000
H      8.38000000    -16.27100000      1.93600000
O      5.52200000      6.19400000     -8.71500000
H      5.69700000      5.28500000     -8.96200000
H      4.89600000      6.50400000     -9.37000000
O      9.74700000      1.86600000      8.83300000
H      9.55500000      1.29500000      8.08900000
H      9.50900000      1.34600000      9.60100000
O      3.65100000     -7.77700000     -0.82300000
H      3.72300000     -6.82300000     -0.84700000
H      3.46300000     -8.02600000     -1.72800000
O     -1.82800000     15.34700000      9.73600000
H     -2.01200000     14.49800000     10.13800000
H     -1.19900000     15.15200000      9.04200000
O    -10.75500000      0.14200000      3.33100000
H     -9.94300000     -0.33700000      3.16300000
H    -10.48100000      0.91300000      3.82600000
O     -3.57600000      3.51300000    -13.55700000
H     -3.84800000      3.77600000    -12.67800000
H     -3.62500000      2.55700000    -13.54800000
O      5.52800000      1.21200000     16.24100000
H      4.71600000      0.70600000     16.23400000
H      6.04000000      0.83500000     16.95600000
O     -2.27500000     -5.06200000    -14.72800000
H     -3.04500000     -5.56100000    -14.45500000
H     -2.12200000     -5.33300000    -15.63300000
O     11.62900000     -2.91200000     -1.69300000
H     10.72300000     -3.21800000     -1.66100000
H     12.11000000     -3.52900000     -1.14200000
O     -5.57400000      4.21400000      9.34200000
H     -5.14700000      3.48500000      9.79200000
H     -5.52100000      3.98600000      8.41400000
O      2.61000000      5.46400000    -16.75600000
H      2.45500000      4.52400000    -16.84800000
H      2.97200000      5.56200000    -15.87600000
O    -10.36100000    -11.94100000      0.44500000
H    -11.21900000    -11.93000000      0.02100000
H     -9.73900000    -12.02900000     -0.27700000
O     -2.89300000      5.55500000    -15.83500000
H     -3.73200000      6.00300000    -15.94900000
H     -3.12000000      4.72500000    -15.41600000
O     11.87400000     12.46700000      0.95600000
H     12.19900000     13.07700000      0.29300000
H     11.09700000     12.89500000      1.31500000
O     -8.26500000    -13.10900000      5.88200000
H     -8.38600000    -13.19400000      6.82700000
H     -7.38100000    -12.75500000      5.78400000
O      5.39000000    -15.30500000      5.28400000
H      4.62300000    -15.37800000      5.85300000
H      5.74200000    -14.43400000      5.46700000
O    -17.18800000      2.06000000      3.50700000
H    -16.49300000      1.90800000      2.86600000
H    -17.99600000      2.04000000      2.99400000
O      1.76400000      1.25900000     -4.47700000
H      0.84300000      1.44700000     -4.65800000
H      2.06900000      2.01700000     -3.97700000
O      5.51900000     -3.69700000    -13.31600000
H      4.71000000     -3.99400000    -13.73200000
H      6.10900000     -3.50900000    -14.04600000
O      5.88200000      5.77700000    -15.62400000
H      5.98700000      5.40400000    -16.49900000
H      4.94300000      5.95000000    -15.54800000
O    -12.57400000      1.66500000      6.17000000
H    -12.65100000      0.87800000      6.70800000
H    -13.01900000      1.44100000      5.35300000
O     10.12200000      3.16600000     -6.31600000
H     10.11000000      3.39400000     -7.24500000
H      9.83500000      3.96300000     -5.87000000
O      5.68300000      6.70800000      9.89600000
H      4.99700000      7.21000000     10.33600000
H      6.31700000      7.36600000      9.61200000
O     -9.43900000      7.50800000     -1.55300000
H     -9.74500000      7.35200000     -0.66000000
H     -9.03800000      6.67900000     -1.81600000
O     10.43100000    -11.96700000     -2.47700000
H     10.81800000    -12.64300000     -3.03400000
H      9.82800000    -11.49800000     -3.05400000
O    -15.53100000      7.93400000     -0.20300000
H    -15.32600000      8.23300000      0.68300000
H    -16.39100000      8.31000000     -0.39000000
O     -9.29200000      1.00500000     -7.54300000
H     -9.67500000      0.57400000     -8.30700000
H     -9.89200000      1.72400000     -7.34700000
O     -4.89200000      0.02900000     -3.76700000
H     -5.45000000      0.71700000     -4.13200000
H     -5.49100000     -0.52500000     -3.26700000
O     14.59700000      6.16500000     -7.30500000
H     15.11500000      6.96900000     -7.25800000
H     13.88800000      6.37300000     -7.91300000
O     16.14100000      5.10100000      4.91600000
H     15.20800000      4.99100000      5.09900000
H     16.17800000      5.32900000      3.98700000
O     -3.58900000      6.46000000     -5.26800000
H     -3.21700000      5.60600000     -5.48800000
H     -4.34400000      6.55000000     -5.84900000
O      4.46400000     -2.89100000    -16.30000000
H      4.48600000     -3.28600000    -17.17200000
H      3.98400000     -3.52200000    -15.76400000
O     -5.62800000     -0.26500000      9.10000000
H     -6.49700000     -0.43700000      8.73800000
H     -5.03800000     -0.80000000      8.56900000
O      2.09300000     -7.66300000    -10.41000000
H      2.62100000     -8.37800000    -10.76600000
H      2.59300000     -7.34800000     -9.65700000
O    -10.18800000      4.61000000      0.05300000
H    -10.17200000      4.85800000      0.97700000
H    -11.11500000      4.46400000     -0.13900000
O     -6.30500000      6.89300000     11.47700000
H     -6.27600000      7.78900000     11.81300000
H     -5.38500000      6.63800000     11.39700000
O    -10.28400000      7.00600000     -4.27600000
H    -10.22100000      7.34700000     -3.38300000
H    -10.72900000      6.16500000     -4.17900000
O    -12.32700000      2.54300000     12.85200000
H    -11.66500000      3.18600000     13.10500000
H    -13.01100000      3.05800000     12.42400000
O    -16.99800000      3.93000000     -4.57100000
H    -17.21700000      3.20400000     -3.98700000
H    -16.04800000      3.87800000     -4.67300000
O     -4.75800000      6.97800000     14.15000000
H     -4.27600000      7.65400000     13.67200000
H     -5.29600000      7.46500000     14.77500000
O      5.75600000      4.07300000    -12.96300000
H      6.53600000      4.60900000    -13.10600000
H      5.51900000      3.75700000    -13.83500000
O     -2.65000000      7.54800000      8.63100000
H     -2.76100000      7.51000000      7.68100000
H     -2.70900000      8.47900000      8.84200000
O      3.23800000    -15.90800000      7.15200000
H      3.38000000    -15.85600000      8.09700000
H      2.74300000    -15.11700000      6.94000000
O     -4.24900000     13.39100000      4.08500000
H     -3.89000000     14.07700000      4.64700000
H     -4.00900000     13.65800000      3.19800000
O      7.28800000     -5.37600000     -8.77500000
H      7.91500000     -5.52900000     -9.48300000
H      7.65100000     -4.63400000     -8.29100000
O      0.79400000     -8.01400000     -6.92900000
H      0.93500000     -7.91700000     -7.87100000
H      1.25800000     -8.81900000     -6.69900000
O     -6.20400000     -1.58300000      5.44700000
H     -6.12500000     -0.70600000      5.82100000
H     -7.13000000     -1.80400000      5.54400000
O     12.81500000      9.58100000     -7.03300000
H     11.94400000      9.63400000     -7.42700000
H     13.38700000      9.30800000     -7.75000000
O    -17.10400000     -1.33600000      6.22900000
H    -17.18000000     -0.38300000      6.20400000
H    -16.19500000     -1.51100000      5.98400000
O     -7.30600000    -14.02100000      1.24900000
H     -7.30800000    -13.06500000      1.28500000
H     -7.29200000    -14.29600000      2.16600000
O    -14.54300000     -2.15100000      5.79400000
H    -14.32900000     -3.06900000      5.95700000
H    -14.25900000     -1.99500000      4.89300000
O    -14.70400000     -2.18400000     -3.69800000
H    -14.33500000     -3.06400000     -3.78100000
H    -13.95100000     -1.62600000     -3.50800000
O      1.72100000      8.17600000     10.77100000
H      1.84900000      7.53600000     11.47100000
H      1.28300000      7.68600000     10.07500000
O     -6.66500000      9.49300000     12.72900000
H     -7.59600000      9.58300000     12.52400000
H     -6.57700000      9.86600000     13.60600000
O     -0.74500000      0.42000000    -18.82600000
H     -0.62900000     -0.05400000    -18.00300000
H     -0.76300000     -0.26400000    -19.49600000
O      0.97900000      8.33900000    -11.97600000
H      1.39700000      8.71000000    -11.19900000
H      1.47200000      8.70300000    -12.71100000
O     -1.43500000      5.21500000     -1.68200000
H     -1.37700000      5.17500000     -2.63600000
H     -0.81300000      5.89900000     -1.43200000
O    -13.12400000     10.82500000      3.30100000
H    -12.30600000     11.25500000      3.05400000
H    -13.33000000     11.18100000      4.16600000
O     -4.96800000     11.08600000     10.96400000
H     -5.70500000     11.34400000     10.41000000
H     -5.31500000     10.38200000     11.51100000
O      4.74400000     -0.97300000     14.03900000
H      4.65000000     -0.98100000     14.99100000
H      4.10600000     -0.32400000     13.74000000
O     -7.68700000     -2.87400000     10.08500000
H     -8.42000000     -2.32600000     10.36600000
H     -7.25300000     -3.13000000     10.89900000
O    -14.65700000      2.63600000     -5.51900000
H    -14.43400000      2.79500000     -6.43700000
H    -13.81900000      2.44600000     -5.09800000
O     -7.74900000      5.70200000     15.85700000
H     -7.73700000      5.08600000     15.12300000
H     -6.82700000      5.82900000     16.07800000
O      6.39500000     -5.88800000      9.21400000
H      6.79800000     -5.94900000     10.08000000
H      6.30300000     -4.94800000      9.05900000
O      8.52200000    -10.84900000     -3.82200000
H      7.98200000    -10.07200000     -3.68200000
H      8.28300000    -11.15200000     -4.69900000
O     -5.86400000     -5.81500000      1.05600000
H     -6.15700000     -6.04400000      1.93800000
H     -5.02800000     -6.26900000      0.95500000
O     12.57200000     -6.89500000     -1.17200000
H     12.90700000     -6.36400000     -0.45000000
H     12.03500000     -7.56400000     -0.74800000
O     -0.29600000     11.87200000     10.01100000
H     -0.90500000     11.15100000      9.85200000
H     -0.34600000     12.02300000     10.95500000
O     -3.59700000      3.52600000     -7.44500000
H     -4.43400000      3.78500000     -7.83100000
H     -3.67700000      2.58100000     -7.31400000
O      5.84900000     -3.31700000     -3.49200000
H      5.00900000     -3.63900000     -3.16600000
H      5.76700000     -3.35400000     -4.44400000
O     -7.96300000     13.99000000     -1.12800000
H     -7.88300000     13.13500000     -1.55000000
H     -7.13200000     14.10900000     -0.66900000
O     -1.06300000     -8.05000000      3.66900000
H     -0.70300000     -8.72300000      4.24800000
H     -0.38400000     -7.91400000      3.00900000
O      0.04400000    -15.83500000     -6.45100000
H     -0.24700000    -14.97200000     -6.74500000
H      0.71200000    -15.65000000     -5.79000000
O      1.40400000      4.39500000     -8.33000000
H      0.93500000      5.15300000     -8.67800000
H      2.25200000      4.41300000     -8.77300000
O      3.25300000      4.02600000      4.18700000
H      2.88000000      3.99800000      5.06800000
H      2.86900000      3.27200000      3.74000000
O     -7.09200000    -12.72300000     -5.99300000
H     -6.53400000    -13.44900000     -5.71500000
H     -6.67600000    -11.94600000     -5.62000000
O     13.32200000      8.68000000      2.98900000
H     12.95900000      8.33700000      3.80600000
H     13.36400000      7.92000000      2.40900000
O    -12.90700000      4.33200000      0.21200000
H    -13.84200000      4.53100000      0.15900000
H    -12.84300000      3.66100000      0.89100000
O      9.17800000     -1.49500000      2.15500000
H      8.88300000     -0.58500000      2.20800000
H      8.62800000     -1.88600000      1.47600000
O     -9.90200000      4.68100000     -9.77200000
H     -9.20100000      4.03000000     -9.80200000
H    -10.12400000      4.83600000    -10.69000000
O      8.07500000    -14.13800000      6.21100000
H      7.74700000    -15.03400000      6.28400000
H      7.28700000    -13.60000000      6.12900000
O      0.89300000     -3.34600000    -16.84100000
H      0.53200000     -3.82300000    -16.09400000
H      0.39600000     -2.52800000    -16.86600000
O     11.62200000      3.60500000      9.77000000
H     10.94700000      2.94100000      9.63200000
H     11.17100000      4.31200000     10.23300000
O     -4.46800000     -6.78300000    -13.95900000
H     -4.99600000     -5.98500000    -13.98100000
H     -4.85800000     -7.34700000    -14.62700000
O     -0.09800000     -1.61400000      9.73700000
H     -0.08000000     -2.55600000      9.90300000
H      0.32200000     -1.51300000      8.88300000
O     -5.57400000     11.70500000      0.38000000
H     -6.16700000     11.14400000     -0.11900000
H     -5.06400000     11.09700000      0.91600000
O      4.23000000     -9.26300000      4.23800000
H      4.80800000     -9.90300000      3.82300000
H      3.44900000     -9.25200000      3.68600000
O     -7.15200000     10.17700000     -5.36600000
H     -7.81500000     10.76100000     -5.73400000
H     -7.48400000      9.29600000     -5.54100000
O      8.75800000      2.03500000     -4.00100000
H      9.16000000      2.00200000     -4.86900000
H      9.30800000      2.64100000     -3.50500000
O     -8.66500000      4.37200000      6.06800000
H     -7.95900000      4.98100000      5.85200000
H     -9.16200000      4.81600000      6.75500000
O    -11.47200000     12.40900000      7.76500000
H    -12.35100000     12.77800000      7.85700000
H    -11.47000000     12.00700000      6.89700000
O     11.92600000     -5.29700000      7.79100000
H     12.60800000     -5.89200000      7.47900000
H     11.63800000     -5.67700000      8.62100000
O     -0.44400000     -0.90400000    -16.44400000
H     -0.12200000     -0.34000000    -15.74100000
H     -1.35700000     -1.07400000    -16.21600000
O     11.01300000     -1.89700000      4.01400000
H     10.62500000     -2.54900000      4.59700000
H     10.36400000     -1.77800000      3.32100000
O      8.71300000     13.08200000      1.16500000
H      7.82700000     12.74400000      1.29400000
H      8.82900000     13.09300000      0.21500000
O      8.11400000      2.64000000      5.84100000
H      7.22900000      2.27800000      5.79000000
H      8.29000000      2.96800000      4.95900000
O     -7.73800000      3.58600000      0.91300000
H     -8.62200000      3.77400000      0.60000000
H     -7.21200000      4.32500000      0.60800000
O      4.68800000     -6.19900000     13.98700000
H      5.59800000     -6.47700000     13.88000000
H      4.67500000     -5.29500000     13.67500000
O      9.26300000     -1.19900000    -14.06500000
H     10.07100000     -0.71300000    -13.89800000
H      9.50100000     -2.11500000    -13.92500000
O      3.29200000     -4.37000000     -5.31000000
H      2.99800000     -3.55200000     -5.71000000
H      4.15000000     -4.53300000     -5.70200000
O     -7.56400000    -10.18800000      1.25800000
H     -7.90100000    -10.91800000      1.77800000
H     -7.02800000     -9.68500000      1.87100000
O      3.63200000    -15.09300000     -7.17100000
H      3.26300000    -15.15100000     -6.28900000
H      4.05000000    -14.23300000     -7.19900000
O     14.65400000      2.05500000     -4.71400000
H     15.53000000      2.38600000     -4.90900000
H     14.06200000      2.70100000     -5.09900000
O     -9.73100000     -4.85100000      6.39100000
H    -10.01300000     -5.63900000      5.92800000
H     -9.14900000     -5.17200000      7.08000000
O      6.94300000      6.69100000     12.52700000
H      6.74300000      7.02300000     11.65200000
H      6.80600000      7.44200000     13.10500000
O      0.48400000     -1.21200000      7.15000000
H      0.86200000     -0.78100000      6.38300000
H     -0.40000000     -1.45700000      6.87600000
O     10.87900000     -7.90800000      4.73800000
H     10.37700000     -8.72300000      4.73200000
H     10.32900000     -7.29100000      5.22100000
O     -7.11300000     11.93000000      9.72600000
H     -7.65800000     12.55700000      9.25200000
H     -7.03700000     11.18200000      9.13300000
O     -9.05000000     11.71700000     -6.62000000
H     -8.30200000     11.96500000     -7.16400000
H     -9.36900000     12.54500000     -6.26000000
O     -2.51300000     -0.99500000     10.56500000
H     -1.63800000     -1.00700000     10.17800000
H     -2.35800000     -0.94900000     11.50900000
O     -3.77900000     -8.40000000      6.91400000
H     -4.40000000     -7.81600000      7.35000000
H     -2.91900000     -8.09000000      7.19700000
O     -8.73600000    -11.65300000      3.06500000
H     -8.90500000    -12.45300000      3.56200000
H     -9.18400000    -10.96500000      3.55800000
O     16.27500000     -0.00500000     -2.07600000
H     17.12900000      0.33200000     -2.34600000
H     16.20800000     -0.85800000     -2.50600000
O     -6.54700000     -6.50300000     -1.65000000
H     -6.49500000     -6.03700000     -0.81600000
H     -7.24300000     -6.05600000     -2.13200000
O     -6.99300000     -1.11500000    -16.32100000
H     -7.14600000     -0.17300000    -16.39400000
H     -7.07500000     -1.29800000    -15.38500000
O    -10.26500000     -0.34000000      7.14100000
H    -10.16000000      0.49700000      7.59400000
H    -11.21000000     -0.49100000      7.13200000
O     -7.49400000     -7.14200000     -5.62400000
H     -7.02000000     -6.32100000     -5.75400000
H     -8.41200000     -6.88100000     -5.55800000
O      5.13300000     -9.66200000     -5.53700000
H      5.86100000     -9.37300000     -4.98600000
H      5.14700000     -9.06400000     -6.28400000
O     -6.77900000      9.77800000     -2.05800000
H     -6.08300000      9.31600000     -2.52500000
H     -6.95600000      9.23200000     -1.29200000
O      3.90100000      2.73000000     -0.48400000
H      3.19200000      2.93100000      0.12600000
H      4.36200000      1.99400000     -0.08100000
O    -14.03100000     -8.06500000      0.99700000
H    -13.30200000     -7.45600000      1.11600000
H    -14.54000000     -7.99000000      1.80400000
O     11.20200000    -13.93800000     -0.51600000
H     10.81100000    -13.18500000     -0.95900000
H     12.14300000    -13.76500000     -0.53600000
O     -2.80400000      9.87900000     15.42200000
H     -2.72600000      9.44400000     14.57300000
H     -3.61900000     10.37700000     15.36200000
O     -4.69800000     -1.09700000      2.35600000
H     -4.74400000     -1.03800000      3.31000000
H     -5.22000000     -1.86900000      2.13800000
O     -9.54200000     -7.68900000    -11.73100000
H     -8.97200000     -8.29000000    -11.25200000
H    -10.38500000     -8.13900000    -11.77200000
O     13.85300000     10.73800000     -2.40700000
H     13.94500000     10.22600000     -1.60400000
H     14.10200000     11.62700000     -2.15400000
O     -7.31300000      5.52800000    -11.71200000
H     -7.90900000      5.43100000    -12.45500000
H     -7.31100000      4.66800000    -11.29200000
O      6.51100000     10.46900000     -2.11500000
H      6.23600000     10.22900000     -1.23000000
H      5.99000000     11.24500000     -2.32600000
O      8.54300000    -11.39800000      2.42400000
H      8.77300000    -11.07300000      1.55400000
H      8.86500000    -12.30000000      2.43600000
O    -11.95000000     -1.63300000     13.85400000
H    -12.86700000     -1.40800000     13.69700000
H    -11.65600000     -2.02700000     13.03200000
O      3.16700000      9.19800000     -5.82100000
H      3.55400000      8.93600000     -6.65600000
H      3.57400000      8.62000000     -5.17500000
O     -0.31000000    -15.37200000      4.44900000
H      0.25400000    -16.12300000      4.26700000
H     -0.91200000    -15.33900000      3.70600000
O      6.28200000     10.98800000    -14.01000000
H      5.81500000     11.74600000    -14.36100000
H      5.75000000     10.70300000    -13.26700000
O      2.59400000    -13.02500000    -10.68300000
H      3.37600000    -13.04400000    -11.23500000
H      2.10000000    -13.80400000    -10.94000000
O     -3.76800000     -7.00500000     10.08700000
H     -2.88500000     -7.05200000      9.72200000
H     -4.22300000     -6.37100000      9.53300000
O     -1.76100000    -16.50300000     -0.51000000
H     -2.43700000    -16.12100000     -1.06900000
H     -1.88300000    -17.44900000     -0.59800000
O      9.25500000     -6.75700000     -2.64200000
H      9.20900000     -5.86800000     -2.29000000
H     10.02000000     -7.14400000     -2.21600000
O     14.47800000     -4.55200000     -7.25900000
H     14.27300000     -5.43600000     -6.95300000
H     13.63700000     -4.09600000     -7.25500000
O    -13.34500000     -0.44000000      7.66300000
H    -13.82100000     -0.95900000      7.01500000
H    -13.88300000     -0.49100000      8.45300000
O     -3.79000000      3.15200000     -2.88200000
H     -3.26500000      2.42000000     -3.20500000
H     -3.15300000      3.84100000     -2.69500000
O     -9.69500000     -0.09000000    -10.76100000
H     -9.04600000     -0.78100000    -10.62700000
H    -10.47100000     -0.39600000    -10.29000000
O      2.42900000    -10.06400000     -6.28200000
H      2.54200000    -10.87500000     -5.78800000
H      3.20300000     -9.54300000     -6.06800000
O      1.90700000     -4.59200000      5.74400000
H      2.74800000     -4.89400000      6.08800000
H      1.61100000     -3.93600000      6.37500000
O    -11.71300000     -0.18500000     -8.78800000
H    -12.07500000      0.69500000     -8.68000000
H    -11.82300000     -0.59600000     -7.93100000
O      7.24200000      1.07800000      3.55200000
H      7.76900000      0.60300000      4.19500000
H      7.75500000      1.03600000      2.74500000
O      3.17700000     13.45600000      3.80200000
H      3.31300000     12.52500000      3.97800000
H      2.49500000     13.47600000      3.13100000
O      0.25700000     -0.35700000     17.33600000
H      0.78600000     -0.23300000     18.12400000
H     -0.43400000      0.30300000     17.40500000
O      0.38100000      4.72900000     14.05200000
H     -0.48700000      4.53400000     13.69900000
H      0.45000000      4.18100000     14.83400000
O      6.50900000      1.22200000    -10.70000000
H      6.08800000      0.75000000    -11.41800000
H      7.09200000      0.57700000    -10.29800000
O     14.40700000     -0.51600000     -9.70100000
H     14.44100000     -1.43000000     -9.98400000
H     13.91000000     -0.53800000     -8.88300000
O      8.79000000     -1.73800000     -3.13600000
H      8.71200000     -1.94600000     -4.06700000
H      8.08400000     -1.11200000     -2.97100000
O      4.45900000      6.38400000     -0.56700000
H      5.20600000      6.55300000      0.00700000
H      4.05900000      5.59100000     -0.21100000
O     -4.91900000    -12.44500000     -8.49000000
H     -4.66100000    -11.97000000     -7.69900000
H     -4.25800000    -13.13100000     -8.58300000
O      1.76900000      2.35600000    -12.34300000
H      2.36000000      2.18900000    -11.60900000
H      0.89400000      2.21800000    -11.98100000
O     -6.15600000     -2.04300000     -7.52000000
H     -5.83400000     -1.31300000     -8.04900000
H     -5.72200000     -2.81400000     -7.88600000
O      9.99700000     -5.63600000     13.02800000
H      9.73600000     -4.90300000     12.47100000
H     10.91500000     -5.79000000     12.80800000
O     -7.75100000      1.03200000     -5.24500000
H     -8.21000000      1.01800000     -6.08500000
H     -7.64400000      0.10900000     -5.01400000
O     11.82800000      6.78900000     -4.52300000
H     11.28600000      7.49200000     -4.88200000
H     12.64700000      7.22000000     -4.27900000
O     -3.90600000     -1.85100000     15.86600000
H     -3.36000000     -2.58700000     16.14200000
H     -3.67100000     -1.14100000     16.46400000
O     10.69800000     -3.29000000     -5.68400000
H     10.21400000     -3.06100000     -6.47700000
H     10.02900000     -3.34200000     -5.00200000
O      4.72800000      9.77500000    -12.16200000
H      4.46600000     10.20900000    -11.35000000
H      4.96600000      8.88700000    -11.89300000
O     10.38400000      7.41600000     -0.37700000
H     10.50900000      8.28600000      0.00100000
H      9.70300000      7.53700000     -1.03800000
O      8.51300000      5.51500000      7.28300000
H      8.04100000      4.70500000      7.08900000
H      8.50000000      5.57600000      8.23800000
O     17.22600000      1.46000000      4.70400000
H     17.45300000      2.15500000      4.08600000
H     16.37800000      1.13600000      4.39900000
O     -4.70100000     -1.15800000     -9.87300000
H     -4.55000000     -2.09400000    -10.00700000
H     -3.86300000     -0.74700000    -10.08500000
O      3.40500000      1.85000000    -17.67900000
H      2.50300000      2.17000000    -17.71200000
H      3.33200000      0.91200000    -17.85300000
O     10.43200000      2.43600000     -0.90700000
H     10.46300000      1.68200000     -1.49500000
H     10.66500000      3.18100000     -1.46100000
O      1.25700000    -10.11200000      8.87300000
H      1.81800000     -9.65400000      8.24700000
H      1.82300000    -10.27200000      9.62900000
O     -2.23300000     -0.68300000      3.55200000
H     -2.56700000      0.18200000      3.78800000
H     -2.71900000     -0.92100000      2.76200000
O     -3.26800000      7.66000000      5.92000000
H     -4.00100000      7.61900000      5.30600000
H     -2.74700000      6.88200000      5.72300000
O     -5.94700000      4.24900000     -8.21800000
H     -6.51500000      3.49500000     -8.37400000
H     -6.53500000      5.00300000     -8.25100000
O     -1.76700000      5.52500000      5.58100000
H     -1.99800000      4.60300000      5.47000000
H     -0.81800000      5.55000000      5.45900000
O     -1.64200000     -2.87300000     -4.08300000
H     -1.74200000     -2.84900000     -5.03400000
H     -0.72700000     -3.11900000     -3.94400000
O      0.96900000    -14.99500000     10.63300000
H      0.30500000    -15.57900000     11.00000000
H      0.50300000    -14.17600000     10.46700000
O     -6.67100000      1.40500000     -8.08600000
H     -7.55600000      1.11000000     -7.87100000
H     -6.13400000      1.10300000     -7.35400000
O     -0.85600000     10.23000000    -12.79200000
H     -1.60300000      9.68400000    -13.03600000
H     -0.11200000      9.62800000    -12.78300000
O      5.42400000     -7.16100000    -16.63300000
H      5.60600000     -6.30600000    -17.02100000
H      5.21600000     -6.96900000    -15.71800000
O     10.18400000      7.02100000     -7.66000000
H     10.31400000      7.70900000     -7.00700000
H      9.27100000      6.75700000     -7.55200000
O    -14.51600000     11.69300000      0.88200000
H    -13.60900000     11.38700000      0.86300000
H    -14.84700000     11.40800000      1.73400000
O      3.59500000      6.64600000      3.78500000
H      3.76200000      5.70300000      3.80400000
H      4.03300000      6.98200000      4.56700000
O      4.44700000      8.88600000     11.43600000
H      3.51800000      9.01100000     11.24300000
H      4.47400000      8.69800000     12.37400000
O      6.57100000     -8.65700000     14.19200000
H      6.42300000     -9.33100000     14.85500000
H      7.46900000     -8.80600000     13.89500000
O     -8.74600000     13.39600000      8.11600000
H     -9.69400000     13.26500000      8.13100000
H     -8.55300000     13.65000000      7.21400000
O    -11.40900000    -13.09200000     -5.24500000
H    -11.48600000    -12.13900000     -5.19200000
H    -12.31300000    -13.40300000     -5.30000000
O     -9.73200000      1.93000000      8.36300000
H    -10.51000000      2.47600000      8.48300000
H     -8.99700000      2.53400000      8.46800000
O     -3.77200000     11.72800000    -12.36900000
H     -3.88500000     11.25100000    -11.54800000
H     -4.65800000     11.99400000    -12.61600000
O      8.26600000     -1.24500000     15.70600000
H      8.17500000     -1.72500000     16.53000000
H      8.97700000     -1.69100000     15.24700000
O     -3.13100000     15.99600000     -6.99900000
H     -4.08300000     16.10100000     -7.00900000
H     -2.93300000     15.52500000     -7.80800000
O    -14.95500000     -4.82700000      6.61800000
H    -15.77500000     -5.11700000      7.01800000
H    -14.37100000     -5.58100000      6.69400000
O     13.59800000     -0.00900000      1.16300000
H     13.54900000     -0.55800000      0.38000000
H     14.42800000     -0.25200000      1.57400000
O     11.44300000      4.58000000     -2.58700000
H     11.72100000      4.92900000     -3.43300000
H     10.53400000      4.86500000     -2.49700000
O     -7.87600000      2.94700000    -11.14700000
H     -7.12300000      2.35800000    -11.18300000
H     -8.49500000      2.58400000    -11.78100000
O    -12.32400000     -7.92000000      8.52700000
H    -11.37700000     -8.00200000      8.63400000
H    -12.67800000     -8.72700000      8.90100000
O     -9.23100000     -7.23500000     -0.52400000
H     -9.40300000     -6.57600000      0.14800000
H     -9.94100000     -7.87000000     -0.42500000
O     18.01400000     -2.39100000      3.33600000
H     17.43200000     -1.78300000      2.88100000
H     17.69700000     -3.25900000      3.08600000
O     -6.62000000      1.89000000     14.61900000
H     -7.39800000      2.41400000     14.81300000
H     -5.97700000      2.52500000     14.30300000
O     -2.73800000     -2.60600000    -16.16400000
H     -2.42700000     -3.41200000    -15.75200000
H     -2.85900000     -2.83900000    -17.08400000
O     -1.20000000     10.35900000     -7.95400000
H     -1.75200000      9.58000000     -7.89300000
H     -1.24900000     10.75600000     -7.08400000
O      1.49000000     16.78100000     -0.51400000
H      1.30900000     17.70700000     -0.35200000
H      2.12500000     16.54000000      0.16100000
O      5.49000000      3.79400000      2.32800000
H      4.82100000      3.74000000      3.01100000
H      5.42100000      4.68800000      1.99400000
O     -2.40900000     -5.53800000     -3.31100000
H     -2.07000000     -4.78500000     -3.79500000
H     -2.57100000     -6.20100000     -3.98200000
O      5.82500000    -12.66600000      5.71000000
H      4.95900000    -12.61600000      5.30600000
H      5.79600000    -12.02300000      6.41800000
O      5.24700000    -16.14200000     -2.25000000
H      5.89800000    -15.82700000     -2.87600000
H      5.46000000    -15.68900000     -1.43400000
O     -5.28000000     -7.04900000     -8.40800000
H     -4.95300000     -7.92900000     -8.59500000
H     -6.23200000     -7.13000000     -8.46800000
O     -4.85900000     -6.46800000     12.54800000
H     -4.34900000     -6.57200000     13.35100000
H     -4.30500000     -6.84100000     11.86200000
O      5.04600000     -2.53600000     -8.48600000
H      4.74000000     -2.93200000     -9.30200000
H      4.24900000     -2.39100000     -7.97600000
O     -3.61300000      5.93800000     10.58400000
H     -4.42000000      5.52400000     10.27800000
H     -3.31000000      6.45300000      9.83600000
O      8.73600000     -2.07800000      5.42700000
H      8.82300000     -2.85000000      5.98600000
H      8.04800000     -2.31100000      4.80300000
O     -0.91300000     -2.87300000      4.18900000
H     -1.48900000     -2.11900000      4.05800000
H     -0.95900000     -3.35500000      3.36400000
O     -2.39500000     -2.75900000     -7.10400000
H     -3.08300000     -3.42200000     -7.03500000
H     -2.83500000     -1.99700000     -7.48000000
O    -14.50500000      3.92400000     -9.35900000
H    -14.72900000      4.78800000     -9.01300000
H    -15.34800000      3.47800000     -9.45200000
O      0.25400000      6.60300000     -8.92200000
H     -0.41900000      6.58700000     -9.60300000
H     -0.16700000      7.03400000     -8.17900000
O      0.48700000     -3.40500000     12.38600000
H      0.63000000     -3.74600000     13.26900000
H     -0.23700000     -3.92900000     12.04300000
O      4.65100000      7.52400000     -4.13600000
H      4.83000000      6.72200000     -4.62600000
H      5.51000000      7.93100000     -4.02100000
O     13.20500000      1.55300000      6.00400000
H     12.25500000      1.59000000      5.88900000
H     13.55500000      1.59100000      5.11400000
O      7.27700000     -3.86700000      4.07400000
H      6.41600000     -3.47800000      3.91700000
H      7.51500000     -4.26700000      3.23800000
O     -6.41800000     -3.26600000      1.81700000
H     -6.39300000     -3.67800000      2.68100000
H     -5.90800000     -3.85100000      1.25700000
O      7.40300000     -7.85700000    -12.68800000
H      7.16200000     -8.68800000    -13.09900000
H      7.62100000     -7.28200000    -13.42200000
O     -0.39400000    -10.99800000     -4.49000000
H      0.45700000    -11.43400000     -4.45000000
H     -0.96600000    -11.53800000     -3.94400000
O    -11.89800000     -9.20100000      4.76600000
H    -11.77300000     -9.52100000      3.87300000
H    -11.91500000     -9.99200000      5.30500000
O      1.36900000     -1.89400000    -11.68300000
H      2.29400000     -1.64900000    -11.67600000
H      1.37100000     -2.82900000    -11.88600000
O     -3.30400000    -17.04500000     -4.35900000
H     -3.81300000    -17.73100000     -4.79100000
H     -2.41500000    -17.15900000     -4.69500000
O     12.78000000     11.05900000      6.58700000
H     12.00500000     10.54100000      6.36600000
H     13.19900000     10.57000000      7.29600000
O     -6.78000000      0.20500000      0.84700000
H     -5.92600000      0.14000000      1.27400000
H     -7.40400000     -0.08500000      1.51300000
O      6.23000000     -0.84600000     -2.69500000
H      5.28300000     -0.76700000     -2.81000000
H      6.41100000     -1.77600000     -2.83200000
O     -2.75300000      1.28300000     15.23900000
H     -2.46400000      1.58500000     16.10000000
H     -3.66500000      1.56900000     15.17800000
O     11.10900000     11.21300000     -4.30800000
H     11.89900000     11.65900000     -4.61300000
H     11.21400000     11.16200000     -3.35800000
O    -11.47700000     10.43400000     -5.16900000
H    -10.78400000     10.07500000     -5.72400000
H    -11.06900000     10.53000000     -4.30800000
O      9.63500000     -9.69400000     10.31700000
H      8.70000000     -9.89400000     10.26800000
H     10.05000000    -10.35300000      9.76000000
O      7.06000000     -7.83900000     -6.79700000
H      7.03200000     -7.22400000     -7.53000000
H      7.53200000     -7.37000000     -6.10900000
O      2.40500000     14.65100000     -6.77600000
H      3.11100000     14.27400000     -7.30100000
H      2.85200000     15.07800000     -6.04500000
O     10.69700000    -13.05400000      6.44400000
H     10.90400000    -13.98900000      6.41500000
H      9.76800000    -13.00700000      6.21900000
O    -13.23900000      1.09500000     -1.07500000
H    -12.60200000      0.82300000     -0.41400000
H    -13.25200000      0.37600000     -1.70600000
O      3.96000000     -5.33500000      7.14300000
H      3.97200000     -5.97400000      7.85600000
H      4.88100000     -5.12000000      6.99900000
O     -4.10200000     -9.59400000     -9.15200000
H     -4.01000000    -10.29000000     -9.80300000
H     -4.38200000    -10.04500000     -8.35600000
O      6.62000000     -8.02800000      7.22500000
H      7.00700000     -8.89700000      7.33100000
H      6.73300000     -7.60900000      8.07800000
O     -3.02300000     10.47400000      6.70600000
H     -3.65500000     10.99800000      6.21400000
H     -3.16400000      9.57900000      6.39900000
O      3.97300000     11.62300000     -9.95300000
H      3.10800000     12.00500000    -10.09900000
H      4.56400000     12.16000000    -10.48000000
O     -1.69500000     -3.32700000     17.93900000
H     -2.51800000     -3.81500000     17.90700000
H     -1.48600000     -3.15000000     17.02100000
O      3.10900000      8.41400000      1.49900000
H      2.71600000      7.54300000      1.44000000
H      3.76400000      8.33400000      2.19300000
O      1.87300000      6.53400000     12.81400000
H      1.39700000      5.94100000     13.39500000
H      2.74700000      6.15100000     12.74400000
O     -6.25200000      4.02100000    -14.05800000
H     -5.46200000      3.52200000    -13.84800000
H     -5.98000000      4.93700000    -13.99800000
O      5.07200000    -14.18300000      2.60400000
H      4.36800000    -14.74800000      2.28700000
H      5.41400000    -14.63600000      3.37500000
O    -14.55800000      7.51500000     -4.83300000
H    -14.18100000      7.65300000     -3.96400000
H    -13.80000000      7.43300000     -5.41200000
O     -5.38400000     -4.73900000     -4.41000000
H     -5.53000000     -4.56900000     -3.48000000
H     -4.93500000     -5.58500000     -4.43100000
O      7.54400000     -0.49200000     13.01800000
H      7.63600000     -0.71700000     13.94400000
H      6.64900000     -0.74900000     12.79700000
O     -4.48200000      9.96500000      2.15400000
H     -3.57500000     10.11800000      1.89000000
H     -4.47500000      9.08600000      2.53300000
O     -1.59600000      2.72900000    -11.23000000
H     -2.10000000      3.28300000    -10.63400000
H     -1.26700000      3.33100000    -11.89700000
O     -3.18900000     -5.75000000     16.62100000
H     -2.47800000     -6.13600000     17.13200000
H     -2.75200000     -5.33100000     15.88000000
O    -15.73200000     -3.07800000      2.44800000
H    -15.42700000     -2.97200000      1.54700000
H    -16.52500000     -2.54400000      2.49800000
O     -2.30500000    -10.96500000     14.23400000
H     -2.91800000    -10.28600000     14.51600000
H     -2.43400000    -11.02600000     13.28800000
O     11.10300000      1.14700000     -8.08500000
H     10.98000000      1.47600000     -7.19400000
H     11.28800000      1.92800000     -8.60500000
O     -4.77600000     -2.36800000     11.90700000
H     -4.36800000     -1.70200000     11.35400000
H     -5.02000000     -1.89900000     12.70500000
O     -2.79000000     10.16600000      9.57100000
H     -2.95700000     10.71400000      8.80400000
H     -3.51000000     10.36700000     10.17000000
O     -0.17800000      6.09300000      2.42500000
H     -0.88600000      5.45400000      2.50900000
H     -0.01800000      6.39200000      3.32000000
O     13.55900000      4.70000000      5.69800000
H     12.61600000      4.75900000      5.85400000
H     13.72400000      3.76500000      5.57900000
O      9.31000000      0.17900000      6.79000000
H      9.24100000      0.94300000      6.21700000
H      9.42400000     -0.55900000      6.19100000
O      4.16400000     -3.78100000     -0.05900000
H      3.49100000     -3.79900000      0.62200000
H      4.50700000     -2.88800000     -0.03300000
O     -6.69300000     12.19500000     -7.76100000
H     -6.40900000     11.84300000     -6.91700000
H     -5.89200000     12.53100000     -8.16200000
O      7.53900000    -12.34200000     -1.54600000
H      8.25700000    -11.78900000     -1.85500000
H      6.93700000    -11.73500000     -1.11600000
O     14.76200000      6.38800000     -4.09500000
H     14.48200000      7.20500000     -4.50900000
H     14.50900000      5.70600000     -4.71700000
O      0.43200000     -7.48000000    -15.18300000
H     -0.16900000     -7.60000000    -14.44800000
H      0.19400000     -6.62800000    -15.55000000
O      9.34700000     11.58000000     -6.38400000
H      9.09000000     12.50100000     -6.33800000
H      9.91200000     11.45100000     -5.62200000
O     -1.55000000     -6.10200000     -0.03500000
H     -1.26800000     -5.84000000     -0.91100000
H     -2.46000000     -6.37500000     -0.14800000
O     14.58600000     -4.22000000      6.94600000
H     14.80900000     -3.31700000      7.17000000
H     13.66000000     -4.30200000      7.17400000
O     13.91300000     -7.99500000      4.97700000
H     13.00900000     -7.68100000      4.97600000
H     14.10400000     -8.16800000      5.89900000
O    -12.90100000     -4.29400000     -3.41500000
H    -12.98400000     -5.00300000     -4.05300000
H    -12.46000000     -4.69600000     -2.66700000
O      0.82100000    -13.10600000      5.80500000
H      0.28300000    -13.09900000      6.59700000
H      0.32700000    -13.64000000      5.18400000
O     -9.44700000     12.83200000      2.01100000
H     -9.76800000     13.33500000      1.26200000
H     -8.61800000     13.25000000      2.24300000
O     13.44600000      1.47000000      9.99700000
H     13.21800000      2.14000000      9.35200000
H     13.46700000      1.93900000     10.83100000
O      1.72000000      9.37200000     14.95800000
H      1.13700000      9.47100000     14.20400000
H      1.92000000     10.26900000     15.22500000
O      3.76900000     -9.91000000      6.93900000
H      4.09800000     -9.57400000      6.10500000
H      4.35000000     -9.52900000      7.59700000
O     13.44600000     11.54600000      2.79900000
H     13.06500000     11.83100000      1.96900000
H     13.25100000     10.60900000      2.84200000
O    -16.71800000     -1.35500000     -5.80300000
H    -16.31800000     -1.94400000     -6.44300000
H    -16.58100000     -1.78800000     -4.96100000
O    -14.73300000     -6.86900000      3.62500000
H    -14.32900000     -6.55700000      4.43500000
H    -15.51300000     -6.32300000      3.52100000
O    -10.75300000      6.02200000      7.99100000
H    -11.09000000      6.91000000      8.10600000
H    -10.00500000      5.97000000      8.58600000
O     -9.42700000     -9.50200000     -3.07600000
H     -9.86000000     -8.67400000     -3.28400000
H     -8.71600000     -9.25800000     -2.48400000
O     -7.68500000      5.56800000      3.00200000
H     -8.63300000      5.51600000      3.12300000
H     -7.47200000      4.81900000      2.44600000
O     -1.69600000     -3.88900000     15.25600000
H     -2.16900000     -3.94400000     14.42600000
H     -1.00400000     -3.24800000     15.09600000
O      8.37100000     11.79800000    -11.68300000
H      7.91900000     11.71400000    -12.52300000
H      7.96600000     11.13400000    -11.12600000
O     12.03900000      4.65600000      2.13700000
H     11.65700000      3.78000000      2.07600000
H     11.90700000      4.91200000      3.04900000
O      0.46300000     -4.81300000      8.21100000
H      1.23800000     -4.32600000      8.49000000
H      0.71400000     -5.73300000      8.29700000
O      4.39700000     11.29600000      7.58300000
H      3.56700000     11.18200000      8.04600000
H      4.32900000     12.16000000      7.17700000
O     -1.74300000     12.74000000      7.41300000
H     -1.06200000     12.49800000      8.04000000
H     -1.98600000     11.91500000      6.99300000
O      2.38500000      1.62300000      3.23700000
H      1.83300000      1.03500000      2.72200000
H      3.21900000      1.15900000      3.31800000
O      4.91900000     16.78300000     -1.32200000
H      4.30900000     17.22400000     -1.91300000
H      5.57300000     17.44800000     -1.11200000
O      3.55000000     15.65100000     -4.32900000
H      3.32600000     15.07800000     -3.59600000
H      3.44000000     16.53700000     -3.98300000
O     -6.10800000     -3.93200000     14.98600000
H     -5.36200000     -4.40500000     14.61600000
H     -5.71500000     -3.20600000     15.47000000
O      5.53300000     -1.37000000     -0.08000000
H      5.46500000     -0.60400000      0.49000000
H      5.89700000     -1.03000000     -0.89700000
O     -3.39000000    -13.37700000      9.49600000
H     -4.02100000    -14.05400000      9.25300000
H     -3.87300000    -12.55600000      9.40800000
O     -7.43200000     10.42500000     -9.75600000
H     -6.57000000     10.11200000    -10.03000000
H     -7.36600000     10.50400000     -8.80400000
O      8.66600000     -6.33600000      4.93200000
H      8.27300000     -5.46700000      4.84400000
H      7.93000000     -6.94200000      4.83900000
O     15.58800000     -2.45000000     -3.03400000
H     14.69900000     -2.34000000     -3.37100000
H     16.04700000     -2.93100000     -3.72300000
O     -3.20400000     16.78100000      4.79300000
H     -2.69600000     17.56100000      5.01500000
H     -3.31800000     16.32400000      5.62600000
O    -18.04700000     -1.70300000      2.12800000
H    -17.85700000     -0.93500000      1.58900000
H    -18.99200000     -1.66400000      2.27500000
O      5.83800000    -12.43500000     -6.25600000
H      6.47100000    -11.89300000     -6.72700000
H      5.22100000    -11.80900000     -5.87700000
O     -8.59600000      4.09100000     -5.59300000
H     -7.67700000      4.00000000     -5.34300000
H     -9.01200000      4.49800000     -4.83400000
O     -6.14500000      2.57200000      3.24700000
H     -6.86300000      2.52800000      2.61600000
H     -6.50100000      2.17600000      4.04300000
O      5.99100000     -9.52600000     11.61400000
H      6.53400000     -8.87300000     12.05500000
H      5.54300000     -9.98500000     12.32500000
O     -3.65300000      1.60100000      3.82000000
H     -4.50200000      1.84000000      3.44800000
H     -3.59800000      2.10400000      4.63300000
O     -1.65300000     -0.38300000     13.36700000
H     -2.07500000      0.32600000     13.85100000
H     -1.08700000     -0.81000000     14.01100000
O     12.50100000      6.47400000     -8.85200000
H     11.77300000      6.84000000     -8.35000000
H     12.63800000      7.09800000     -9.56500000
O      1.42800000     -0.84800000     12.19200000
H      1.33700000     -1.06900000     11.26500000
H      1.15200000     -1.63900000     12.65500000
O     -4.05800000    -13.79700000      5.35800000
H     -3.46000000    -13.83100000      4.61200000
H     -3.79600000    -14.53500000      5.90800000
O     -8.20000000      4.17500000      9.19000000
H     -7.26200000      4.00400000      9.27200000
H     -8.31800000      5.04900000      9.56100000
O      1.48700000     11.34900000     -2.42600000
H      1.59400000     10.53700000     -1.93100000
H      1.64700000     11.09800000     -3.33600000
O     -5.91600000      4.19500000     -4.89000000
H     -5.54800000      3.50600000     -4.33700000
H     -5.40100000      4.15700000     -5.69600000
O     10.56300000     -9.01400000     -7.69900000
H     10.81000000     -8.14800000     -7.37400000
H     10.93000000     -9.62400000     -7.05900000
O     -4.58200000     10.28400000     -9.97500000
H     -4.56400000     11.24000000     -9.92900000
H     -4.37900000      9.99700000     -9.08500000
O     -5.76300000     -8.68100000      9.40500000
H     -6.21900000     -7.93300000      9.02000000
H     -4.95600000     -8.31100000      9.76400000
O     -2.71000000    -10.68000000    -11.99000000
H     -3.35500000    -11.35500000    -12.19800000
H     -2.00400000    -11.15100000    -11.54600000
O     -3.20700000      8.99300000     12.82500000
H     -3.02700000      9.72400000     12.23400000
H     -2.58000000      8.31700000     12.56800000
O     -1.17300000     11.58100000     -5.55500000
H     -0.38700000     11.36700000     -5.05200000
H     -1.32700000     12.50800000     -5.37600000
O     -1.30500000      2.59400000      5.43200000
H     -1.41400000      2.59600000      6.38300000
H     -0.89900000      1.74800000      5.23900000
O     15.75600000      2.25200000     -0.23000000
H     15.83600000      1.54000000     -0.86500000
H     14.97300000      2.73100000     -0.50400000
O     -0.45700000    -11.70400000    -10.67000000
H      0.24800000    -11.70800000    -10.02200000
H     -0.18900000    -12.35700000    -11.31800000
O     -0.73100000     -7.97600000    -10.87800000
H     -0.83600000     -8.28500000    -11.77700000
H      0.20400000     -7.78500000    -10.79800000
O    -11.76000000      0.38000000     11.12400000
H    -12.19700000      0.91200000     11.78900000
H    -11.89600000      0.85800000     10.30600000
O    -13.18400000    -11.61600000     -2.96000000
H    -14.07200000    -11.97000000     -3.01400000
H    -12.89400000    -11.83100000     -2.07400000
O     -4.66500000      3.26200000      6.90600000
H     -3.87800000      3.07600000      7.41800000
H     -4.35400000      3.79300000      6.17300000
O     -7.65000000      9.01400000      4.38000000
H     -7.50200000      9.92200000      4.64600000
H     -8.26500000      9.07600000      3.65000000
O     -2.37400000     13.31000000      0.20800000
H     -2.07900000     12.40200000      0.26700000
H     -1.96400000     13.64500000     -0.58900000
O     -3.55400000    -11.02200000      1.84700000
H     -3.61200000    -10.18400000      1.38800000
H     -2.94600000    -11.54200000      1.32100000
O      1.00500000      6.22300000      4.88000000
H      1.20100000      6.45100000      5.78900000
H      1.79500000      6.46600000      4.39700000
O      4.86400000     -2.83600000      3.73100000
H      4.37800000     -2.80800000      4.55500000
H      4.75300000     -1.96100000      3.35800000
O     -1.20300000      6.78800000    -11.37700000
H     -1.21600000      6.31100000    -12.20700000
H     -0.56700000      7.49100000    -11.51500000
O     14.01500000     -9.97200000     -6.17900000
H     13.83900000    -10.50400000     -6.95400000
H     13.20900000    -10.02100000     -5.66600000
O     -6.66500000      0.51200000     11.81800000
H     -6.08800000      0.25900000     12.53900000
H     -6.30000000      0.07000000     11.05200000
O     -1.85300000     -6.85900000     -6.09000000
H     -2.05100000     -7.41100000     -6.84600000
H     -1.11000000     -6.32400000     -6.37200000
O      9.26500000      9.64100000      5.09800000
H      8.52400000      9.36300000      5.63700000
H      8.89100000     10.27500000      4.48600000
O     -8.53100000     -5.68800000    -13.14000000
H     -9.46100000     -5.48400000    -13.23600000
H     -8.51400000     -6.47100000    -12.59000000
O      9.16600000      7.75800000    -10.44700000
H      9.89100000      7.49000000     -9.88300000
H      9.58600000      8.19800000    -11.18600000
O     -9.92100000      5.48800000    -14.89400000
H     -9.78200000      4.77700000    -14.26900000
H    -10.83800000      5.73600000    -14.77400000
O     10.28600000      9.87700000     -8.41800000
H      9.47500000      9.39900000     -8.59100000
H     10.00200000     10.68000000     -7.98200000
O    -12.75400000     -5.53700000      0.05300000
H    -12.56400000     -4.61600000     -0.12600000
H    -12.34100000     -5.70600000      0.90100000
O     -1.54400000     15.70000000      2.77700000
H     -2.19000000     15.92200000      3.44800000
H     -2.05800000     15.59300000      1.97700000
O    -12.35100000      1.97200000     -4.29400000
H    -11.58000000      1.92700000     -4.85900000
H    -12.00700000      1.85200000     -3.40900000
O    -11.60400000     -7.83600000     -3.17300000
H    -11.65000000     -8.32400000     -2.35100000
H    -12.49400000     -7.51200000     -3.31000000
O      8.94000000      5.09000000      0.80600000
H      8.91500000      4.92700000     -0.13700000
H      9.74300000      5.59400000      0.93900000
O     -3.46600000     -1.68800000      8.05000000
H     -3.23800000     -1.40900000      8.93700000
H     -2.63600000     -1.97300000      7.66800000
O    -11.08500000      8.79900000      8.35700000
H    -10.58500000      9.43100000      8.87400000
H    -10.83900000      8.98400000      7.45000000
O    -11.11900000      8.81700000      2.10100000
H    -11.83400000      8.95200000      1.47800000
H    -11.24400000      7.92300000      2.41800000
O     -0.12900000      7.88300000     -1.62100000
H      0.31300000      8.65500000     -1.26700000
H     -1.06100000      8.05800000     -1.48800000
O     -4.16900000     -4.29500000      9.28200000
H     -4.26200000     -3.40700000      8.93800000
H     -3.46200000     -4.23000000      9.92500000
O     -6.79200000     13.53200000      2.15200000
H     -6.16000000     14.15900000      2.50500000
H     -6.31200000     13.07000000      1.46400000
O     -7.04700000     16.06700000     -3.83800000
H     -7.74500000     15.45600000     -3.60200000
H     -7.50600000     16.86800000     -4.09100000
O    -13.47200000      0.29600000    -11.74400000
H    -13.34400000     -0.47200000    -11.18700000
H    -13.21500000      1.03600000    -11.19500000
O     -4.61000000     -3.73000000      5.87500000
H     -5.01100000     -2.86500000      5.79000000
H     -3.77500000     -3.56500000      6.31400000
O      1.68500000      6.26200000      7.40100000
H      1.99100000      7.16600000      7.48300000
H      0.93400000      6.20900000      7.99100000
O     -7.43800000      6.56800000     -8.96900000
H     -8.38200000      6.57100000     -8.81100000
H     -7.35400000      6.41800000     -9.91100000
O     -1.22100000     11.78500000     12.77400000
H     -0.59600000     11.06300000     12.70400000
H     -1.28000000     11.96100000     13.71300000
O     -3.41000000     14.93700000      6.91300000
H     -4.22200000     14.84800000      7.41000000
H     -2.96800000     14.09500000      7.02400000
O      4.15700000     -0.85000000    -11.42900000
H      4.88000000     -0.61900000    -12.01100000
H      4.49900000     -1.56600000    -10.89400000
O     -7.32300000     12.15200000     -2.96600000
H     -6.68500000     12.35300000     -3.65100000
H     -7.04100000     11.30700000     -2.61600000
O      2.89100000      8.55100000      7.14800000
H      3.70500000      8.06200000      7.02700000
H      3.13600000      9.28600000      7.71000000
O     -5.44200000     -5.01600000    -16.41000000
H     -5.27900000     -4.20800000    -16.89700000
H     -5.73900000     -4.72100000    -15.54900000
O     -5.24200000     13.88300000     -1.43600000
H     -5.17300000     13.02600000     -1.01400000
H     -4.35100000     14.08000000     -1.72500000
O      2.80500000      3.85700000      6.93900000
H      2.35900000      4.67900000      7.14700000
H      3.72300000      4.02200000      7.15400000
O     14.93200000     -8.42200000      2.39100000
H     14.10400000     -8.82200000      2.12500000
H     14.86800000     -8.35000000      3.34300000
O      2.29100000     16.31500000      7.13600000
H      1.56700000     16.07700000      7.71600000
H      1.91800000     16.96400000      6.54000000
O      4.26900000    -12.76000000     -0.65300000
H      4.38500000    -13.07600000      0.24300000
H      4.63900000    -11.87700000     -0.64500000
O      1.32600000      9.76900000     -9.05600000
H      1.67800000      9.26300000     -8.32400000
H      0.42800000      9.97500000     -8.79500000
O     10.41800000      8.08800000      9.31000000
H     10.87500000      8.69200000      9.89500000
H     10.84100000      8.21100000      8.46100000
O      2.58800000    -15.46100000     -4.78500000
H      2.72000000    -15.00100000     -3.95600000
H      2.64700000    -16.38900000     -4.55700000
O     -3.35100000      0.03800000    -16.01900000
H     -3.22600000     -0.89500000    -15.84800000
H     -3.50100000      0.42200000    -15.15400000
O     14.43700000     -9.78200000     -2.36900000
H     14.87600000     -9.15000000     -2.93800000
H     14.71000000    -10.63600000     -2.70500000
O      2.93600000      2.91300000     -2.84400000
H      2.57300000      3.79600000     -2.76900000
H      3.19900000      2.68600000     -1.95200000
O     10.87400000      6.08000000     11.06000000
H     10.18600000      6.24500000     11.70500000
H     10.61100000      6.59000000     10.29400000
O     -8.67900000      2.35100000     -2.87000000
H     -8.29200000      1.92100000     -3.63200000
H     -8.00100000      2.29800000     -2.19500000
O    -12.00100000      9.47300000     -1.62700000
H    -11.04700000      9.42000000     -1.67800000
H    -12.17400000     10.35500000     -1.29800000
O     11.16700000     -3.04000000    -11.21100000
H     12.03200000     -2.80300000    -11.54500000
H     11.01200000     -2.42600000    -10.49300000
O     -8.12800000     14.53000000      5.75200000
H     -8.62000000     14.55200000      4.93100000
H     -7.60600000     15.33200000      5.74000000
O      5.52200000      9.43300000      0.15100000
H      5.48700000      9.53000000      1.10200000
H      4.64800000      9.12500000     -0.09100000
O      5.76300000     12.26300000     -7.72200000
H      6.10000000     13.09900000     -8.04300000
H      4.95600000     12.12400000     -8.21800000
O    -11.25000000     -7.58600000     -7.92900000
H    -12.12100000     -7.52300000     -7.53700000
H    -11.08800000     -8.52700000     -8.00300000
O     -9.19400000     -0.64300000     11.79200000
H     -9.73700000      0.14300000     11.73100000
H     -8.29800000     -0.32400000     11.68300000
O      1.48900000     -4.45300000     14.75000000
H      1.46500000     -4.61300000     15.69400000
H      2.06200000     -5.13800000     14.40500000
O      0.63900000     -4.18900000     -3.54600000
H      0.55800000     -5.10800000     -3.29000000
H      1.34600000     -4.18100000     -4.19100000
O      0.73700000     -7.07500000     -4.02600000
H      0.52300000     -7.21300000     -4.94900000
H      0.34300000     -7.82200000     -3.57500000
O    -10.70600000     12.10100000      4.49200000
H    -10.08500000     12.23400000      3.77600000
H    -11.26300000     12.87900000      4.47400000
O     13.48800000     -4.26000000      4.29100000
H     14.00700000     -4.63200000      5.00400000
H     14.06300000     -3.60700000      3.89200000
O    -12.06200000     -3.89700000     -6.75200000
H    -11.93000000     -4.10600000     -7.67700000
H    -12.69300000     -4.54800000     -6.44700000
O      1.47400000      6.88300000     16.27800000
H      1.40700000      7.55900000     15.60400000
H      2.28900000      6.42200000     16.07500000
O     13.76900000     -5.60700000      0.70000000
H     13.50600000     -5.58400000      1.62000000
H     14.69600000     -5.84500000      0.72200000
O      2.96900000      7.05200000     -9.65800000
H      3.07200000      6.71000000    -10.54600000
H      2.09600000      6.76200000     -9.39000000
O     13.61200000      7.65000000      5.43900000
H     14.25200000      7.71500000      6.14800000
H     13.64200000      6.73200000      5.17200000
O    -13.64700000     -5.95500000     -5.55800000
H    -13.56900000     -6.54400000     -6.30900000
H    -14.13000000     -6.46100000     -4.90500000
O    -10.12400000     -9.19600000      1.85700000
H     -9.28400000     -9.61000000      1.66000000
H    -10.70800000     -9.92600000      2.06100000
O      0.29200000     -4.59200000    -14.45300000
H      0.68800000     -4.59500000    -13.58200000
H     -0.63900000     -4.74400000    -14.29400000
O      7.30000000      8.99800000     -4.27600000
H      6.85100000      9.69400000     -3.79500000
H      7.05500000      9.14200000     -5.19000000
O     -0.24400000    -15.72700000      7.37700000
H     -0.19400000    -15.76500000      6.42200000
H     -0.58500000    -14.85200000      7.56500000
O     -5.93400000     -9.67200000     12.28600000
H     -5.40800000     -9.01900000     12.74800000
H     -6.29400000     -9.20000000     11.53400000
O     10.35600000     14.47700000      2.84300000
H      9.91400000     15.32600000      2.86700000
H      9.64700000     13.84100000      2.74600000
O     16.18000000     -0.44900000      1.78900000
H     16.20300000     -1.18000000      1.17300000
H     17.02200000     -0.01000000      1.67200000
O     10.16000000      8.77500000     -5.34900000
H     10.38200000      9.65300000     -5.03900000
H      9.28200000      8.61400000     -5.00400000
O      6.57700000      2.14400000     12.23200000
H      6.67000000      2.72900000     12.98400000
H      7.17100000      1.41700000     12.41900000
O      3.81500000      1.01200000     -6.69700000
H      3.15200000      1.10900000     -6.01300000
H      3.32500000      1.08100000     -7.51700000
O    -10.84900000      4.40300000    -12.41100000
H    -10.56700000      3.49100000    -12.34500000
H    -11.76500000      4.35100000    -12.68600000
O      3.64700000     12.97700000     -2.48200000
H      3.90600000     12.47200000     -3.25300000
H      2.80800000     12.59800000     -2.21800000
O      2.06100000      5.17900000      0.51000000
H      1.22500000      5.37000000      0.93700000
H      1.93100000      5.44300000     -0.40000000
O      0.26300000    -12.65700000      1.70700000
H     -0.48400000    -13.01100000      2.18900000
H      1.02400000    -13.09400000      2.08900000
O      8.92200000      8.41200000      2.19000000
H      9.79000000      8.43700000      1.78800000
H      9.08800000      8.19300000      3.10700000
O     -0.13400000     15.21000000     -8.24600000
H      0.67200000     14.92000000     -7.81700000
H      0.14900000     15.90300000     -8.84300000
O      4.87700000      2.41200000    -15.48900000
H      5.27900000      1.55500000    -15.34900000
H      4.50600000      2.36100000    -16.37000000
O     -8.19700000     -0.59500000     14.48100000
H     -8.03000000      0.34400000     14.55700000
H     -8.66200000     -0.69000000     13.65000000
O     13.12900000     -2.42600000     -4.12500000
H     12.73400000     -2.88600000     -3.38300000
H     12.50200000     -2.54100000     -4.83900000
O     13.66100000      1.03800000     -2.16500000
H     13.90600000      1.50800000     -2.96200000
H     14.39300000      0.44400000     -2.00200000
O      0.12200000     -3.79600000     -7.47200000
H      0.14700000     -4.06600000     -8.39000000
H     -0.80700000     -3.64900000     -7.29100000
O      1.32200000      0.45300000     -8.05600000
H      0.89700000      1.10000000     -7.49400000
H      1.66300000      0.96100000     -8.79200000
O     -4.56300000    -10.38000000     -6.59100000
H     -3.67900000    -10.12700000     -6.32500000
H     -5.14000000     -9.84800000     -6.04400000
O     -3.05200000     13.08500000     11.07500000
H     -3.79700000     12.48500000     11.10600000
H     -2.45300000     12.75900000     11.74700000
O      1.95000000     13.47300000    -10.92000000
H      1.08100000     13.12600000    -10.72100000
H      1.90800000     13.70600000    -11.84700000
O    -14.85300000     10.82500000     -3.50000000
H    -14.50900000     10.97600000     -4.38100000
H    -14.27200000     10.16300000     -3.12600000
O      2.39100000    -14.00500000     -2.15000000
H      1.96000000    -13.15000000     -2.16700000
H      3.05400000    -13.92500000     -1.46400000
O     -6.30800000      6.08200000     -2.47300000
H     -7.01000000      5.45500000     -2.29900000
H     -5.90800000      5.77500000     -3.28600000
O      3.18700000     16.05900000      2.18400000
H      3.30400000     15.33100000      2.79500000
H      3.51500000     15.72500000      1.34900000
O     -4.98500000    -14.02100000     -4.47900000
H     -5.20900000    -14.04200000     -3.54900000
H     -4.23100000    -14.60600000     -4.55700000
O     -0.89100000      4.52700000     -4.44500000
H     -0.97200000      3.65400000     -4.82700000
H      0.00600000      4.79400000     -4.64400000
O    -11.77800000     -5.14100000     -9.11100000
H    -11.27900000     -5.86400000     -8.73200000
H    -12.48100000     -5.56700000     -9.60200000
O     -3.80300000      7.32200000    -10.87400000
H     -4.17500000      7.99300000    -10.30200000
H     -2.87300000      7.54000000    -10.92600000
O      3.78300000     -8.96800000     13.86800000
H      4.63400000     -8.54500000     13.98300000
H      3.22000000     -8.55600000     14.52400000
O     -2.93100000      8.97000000     -1.70400000
H     -3.59000000      9.21300000     -2.35400000
H     -3.43300000      8.57400000     -0.99100000
O      0.16000000    -12.27500000     10.77700000
H      1.05400000    -11.93400000     10.75400000
H     -0.37500000    -11.52500000     11.03800000
O     -6.86300000     -9.56100000      6.58300000
H     -6.04100000     -9.09300000      6.73300000
H     -6.59200000    -10.43900000      6.31400000
O     -0.62100000      5.42000000     17.13200000
H     -1.28300000      6.10600000     17.04400000
H      0.21200000      5.87400000     17.01100000
O     -2.01400000     -8.13700000     -8.55500000
H     -1.46900000     -8.14400000     -9.34100000
H     -2.69300000     -8.78800000     -8.72800000
O     13.27500000      4.28500000     -5.95500000
H     12.39600000      4.66400000     -5.98100000
H     13.78100000      4.81100000     -6.57400000
O      5.87400000     -0.16400000    -15.61900000
H      5.20900000     -0.81400000    -15.84300000
H      6.70000000     -0.56300000    -15.89100000
O    -15.31600000      4.29100000      4.73200000
H    -15.12500000      3.66400000      5.43000000
H    -16.13200000      3.97400000      4.34400000
O     -7.36000000    -13.16100000     -9.49900000
H     -6.66000000    -12.70300000     -9.03200000
H     -8.14100000    -13.01200000     -8.96600000
O    -10.41900000     -6.82800000      4.64000000
H    -10.64300000     -7.68700000      4.28200000
H    -10.83300000     -6.20400000      4.04400000
O     10.71100000     -6.93200000      9.92200000
H     10.32900000     -7.80800000      9.87000000
H     11.18200000     -6.92500000     10.75600000
O     -8.07800000      3.05500000     11.79900000
H     -8.19900000      3.32900000     10.89000000
H     -7.51900000      2.28000000     11.74200000
O      0.10600000     -1.93900000     15.29500000
H      0.60400000     -2.70400000     15.58200000
H      0.25300000     -1.28600000     15.98000000
O     -2.95800000      8.32300000    -14.30800000
H     -2.33900000      8.02500000    -14.97500000
H     -3.61800000      7.63200000    -14.26800000
O    -12.28000000      7.53300000     -6.22900000
H    -11.75200000      7.87600000     -5.50800000
H    -11.66200000      7.02900000     -6.75900000
O      4.66600000     -3.42300000     17.12900000
H      5.10600000     -3.51600000     17.97400000
H      4.98800000     -4.15900000     16.60800000
O     11.22400000      0.45000000     -5.20200000
H     12.13300000      0.35100000     -4.92100000
H     10.71900000      0.44200000     -4.38900000
O     -4.56500000     -4.62600000     -7.22700000
H     -4.68700000     -5.54900000     -7.44600000
H     -5.04800000     -4.50800000     -6.40800000
O     -2.92500000      0.87800000    -12.78200000
H     -2.71200000      1.56700000    -12.15300000
H     -2.08300000      0.46800000    -12.98200000
O      7.74300000      8.05500000      6.79300000
H      7.93500000      8.42700000      7.65400000
H      8.16700000      7.19700000      6.80100000
O     -4.24700000      3.54800000     15.25300000
H     -4.55600000      3.94800000     14.44100000
H     -4.51700000      4.15900000     15.93900000
O    -10.47700000      5.30400000      2.71500000
H    -11.17800000      4.66500000      2.84200000
H    -10.26200000      5.60200000      3.59900000
O     -4.05100000     14.72400000      1.64900000
H     -3.48400000     14.17300000      1.10800000
H     -4.41000000     15.36900000      1.03900000
O     -5.53400000      0.99200000    -13.42900000
H     -6.25500000      0.71100000    -12.86500000
H     -4.74400000      0.72000000    -12.96100000
O      7.27800000    -11.20100000      9.59400000
H      6.73300000    -10.52500000      9.99900000
H      7.30600000    -10.96300000      8.66800000
O      3.10400000     -4.73000000    -14.68300000
H      2.17100000     -4.52800000    -14.62200000
H      3.14000000     -5.68600000    -14.73400000
O     -6.30100000      1.11100000      5.95000000
H     -7.12400000      1.46100000      6.29300000
H     -5.62500000      1.66900000      6.33400000
O    -16.15900000      1.96600000     -9.59100000
H    -15.53800000      1.45800000     -9.06900000
H    -17.00900000      1.79900000     -9.18200000
O      8.99300000     -4.05700000     -1.62400000
H      8.34000000     -4.03100000     -0.92500000
H      8.78300000     -3.30400000     -2.17600000
O      7.51200000     -7.45700000     -0.08700000
H      7.59800000     -6.75500000      0.55800000
H      7.21300000     -7.01700000     -0.88300000
O     -6.39800000     -1.71400000     -2.15500000
H     -7.15400000     -1.64300000     -1.57100000
H     -5.79700000     -2.30100000     -1.69700000
O    -15.58500000      4.96200000     -0.30100000
H    -15.51200000      4.48700000     -1.12900000
H    -15.76800000      5.86500000     -0.55900000
O      4.76900000      0.11100000      3.75500000
H      5.64200000      0.43800000      3.53800000
H      4.81800000     -0.10200000      4.68700000
O     -1.35300000      7.07500000     12.38100000
H     -0.51300000      6.63000000     12.49300000
H     -1.96200000      6.37900000     12.13300000
O     -8.21000000     -9.86300000    -10.85200000
H     -7.32900000     -9.58500000    -11.10200000
H     -8.26500000    -10.77300000    -11.14200000
O     -7.96700000     -7.28300000      5.02300000
H     -8.21300000     -7.84600000      5.75700000
H     -8.78600000     -6.86200000      4.76100000
O      5.09700000      1.00400000      9.14300000
H      4.57700000      1.05200000      9.94500000
H      4.93200000      1.83700000      8.70100000
O     -7.79300000     -1.61900000     -5.24500000
H     -7.29500000     -1.73000000     -6.05500000
H     -7.22600000     -1.98000000     -4.56400000
O     -5.90900000    -13.47600000     -1.75600000
H     -5.97000000    -13.84500000     -0.87500000
H     -5.56000000    -12.59500000     -1.62300000
O     -6.19000000     -8.50500000      3.39800000
H     -6.75300000     -7.96400000      3.95200000
H     -5.73300000     -9.08000000      4.01200000
O      5.99000000     13.85300000      1.76700000
H      5.24600000     14.07100000      1.20600000
H      6.15000000     14.65000000      2.27300000
O     11.53600000     -6.89900000      2.19300000
H     11.02800000     -7.22800000      2.93400000
H     11.25500000     -5.99000000      2.09500000
O    -11.87600000     11.35200000     -8.23700000
H    -11.82000000     10.41500000     -8.05100000
H    -11.11000000     11.72800000     -7.80300000
O      2.85400000    -12.61600000     -5.06800000
H      3.55100000    -12.43700000     -4.43700000
H      2.67900000    -13.55200000     -4.97300000
O      6.28700000     -3.90500000      6.99800000
H      6.78900000     -3.13100000      7.25400000
H      6.46200000     -4.00500000      6.06300000
O     -1.37100000     -9.64200000      9.70100000
H     -0.58500000     -9.97900000      9.27000000
H     -2.07700000    -10.20700000      9.38700000
O     13.90100000     -1.52500000      4.53500000
H     14.09500000     -1.60000000      5.46900000
H     12.94700000     -1.45700000      4.49400000
O     -9.58000000    -12.38800000     -7.39600000
H    -10.30200000    -12.82100000     -6.94100000
H     -8.79200000    -12.73300000     -6.97800000
O      7.49800000      8.61900000      9.62800000
H      8.43400000      8.58800000      9.82600000
H      7.15600000      9.31100000     10.19400000
O      4.43400000     11.80000000     -4.90800000
H      4.08300000     10.93000000     -5.09500000
H      4.87400000     12.06000000     -5.71700000
O      6.03100000     -3.06100000     10.50800000
H      6.65200000     -3.78800000     10.44300000
H      5.82800000     -2.83800000      9.60000000
O     -5.62500000      7.04400000     -6.86900000
H     -5.97100000      6.77400000     -7.72000000
H     -6.38700000      7.38100000     -6.39700000
O     16.16800000      5.17400000     -1.65900000
H     15.47100000      4.54200000     -1.48500000
H     15.78200000      5.79200000     -2.28100000
O     -0.81100000     -7.34800000     11.07000000
H     -0.97800000     -8.24800000     10.79100000
H      0.14200000     -7.28700000     11.12600000
O     12.85200000     -0.96600000     10.30300000
H     13.65000000     -1.49300000     10.32700000
H     13.16100000     -0.06700000     10.18700000
O     14.34800000      1.37800000      3.70900000
H     14.70200000      0.51200000      3.50600000
H     13.85600000      1.62500000      2.92600000
O      8.68400000      5.03200000     -1.99800000
H      8.41400000      5.94400000     -2.11000000
H      7.86500000      4.55500000     -1.86400000
O     -2.65300000    -14.00700000     -8.16100000
H     -3.04800000    -14.70000000     -7.63200000
H     -2.09900000    -13.52400000     -7.54800000
O     -1.15200000     15.80700000     -1.42000000
H     -1.59300000     16.30800000     -0.73400000
H     -0.21900000     15.95500000     -1.26200000
O     10.55900000      9.95300000      0.61100000
H     11.17000000     10.67100000      0.77800000
H     10.05400000     10.23900000     -0.15000000
O     -3.74700000      0.87200000     -7.04500000
H     -3.26200000      0.78700000     -7.86600000
H     -3.17300000      0.48300000     -6.38600000
O      5.83400000     10.94200000      9.97400000
H      5.43000000     10.81600000      9.11500000
H      5.18700000     10.60600000     10.59400000
O     12.78500000      0.66000000    -11.68600000
H     13.25000000      1.49400000    -11.74700000
H     13.39900000      0.07500000    -11.24300000
O     -4.36000000     -7.17900000     -4.82200000
H     -4.70900000     -8.07000000     -4.82700000
H     -3.48600000     -7.26100000     -5.20300000
O      8.66000000     -6.11500000     -5.22000000
H      9.42900000     -6.09600000     -5.78900000
H      9.01200000     -6.28100000     -4.34500000
O    -11.27500000     -2.25400000     11.15100000
H    -10.36200000     -2.26300000     11.43700000
H    -11.42400000     -1.35600000     10.85500000
O      0.07200000      0.01100000      4.73200000
H     -0.69800000     -0.22100000      4.21400000
H      0.81200000     -0.13800000      4.14300000
O     -1.60200000     14.33100000     -5.50900000
H     -0.79400000     14.79200000     -5.73700000
H     -2.26900000     14.72500000     -6.07100000
O      1.51500000     -8.99500000     12.10500000
H      1.77800000     -9.90000000     11.93900000
H      2.28900000     -8.58800000     12.49400000
O    -14.58900000     -6.43500000      9.31100000
H    -14.52700000     -5.49200000      9.15800000
H    -13.68500000     -6.74600000      9.25600000
O     -8.83100000      4.86700000     -2.22500000
H     -8.49900000      4.00900000     -2.48900000
H     -9.40900000      4.68300000     -1.48400000
O     -9.03600000    -11.98000000     -1.98900000
H     -8.08600000    -12.08100000     -1.93100000
H     -9.16200000    -11.10100000     -2.34500000
O      8.36000000     -0.78100000    -10.19900000
H      9.19700000     -0.93300000     -9.75900000
H      8.02000000     -1.65700000    -10.37700000
O     -2.00500000     -9.63000000     -6.07000000
H     -1.57800000     -9.96000000     -5.28000000
H     -1.29000000     -9.50000000     -6.69300000
O     11.65600000     -9.74300000     -1.05300000
H     11.21100000    -10.48100000     -1.47000000
H     12.47600000     -9.65200000     -1.54000000
O    -14.44200000      1.12600000      4.27300000
H    -14.23300000      0.22300000      4.03100000
H    -15.39900000      1.16000000      4.26600000
O     -5.41900000     -8.94900000    -11.69900000
H     -4.69200000     -8.99500000    -11.07800000
H     -5.38000000     -8.05800000    -12.04800000
O     -2.30300000    -12.35500000     -0.50300000
H     -1.47100000    -11.90200000     -0.64100000
H     -2.73100000    -12.33600000     -1.35900000
O     -3.70000000    -11.16600000     11.67200000
H     -3.67200000    -10.98500000     10.73200000
H     -4.52600000    -10.78300000     11.96500000
O      1.48100000     10.90200000     -4.98200000
H      1.98100000     10.19000000     -5.38100000
H      1.48800000     11.59800000     -5.63900000
O     -4.29400000      4.59400000      4.34000000
H     -4.03800000      5.39700000      3.88700000
H     -5.19200000      4.43100000      4.05200000
O    -12.76100000      3.57900000      3.05600000
H    -13.70100000      3.48900000      3.21200000
H    -12.37700000      2.79500000      3.45100000
O      4.37300000      8.70200000     14.17200000
H      4.29600000      7.90800000     14.70100000
H      3.64000000      9.24900000     14.45300000
O     10.82300000     -1.43100000     -9.14300000
H     10.95100000     -0.57100000     -8.74200000
H     11.19200000     -2.04700000     -8.51000000
O      7.47400000      7.23200000     -6.95400000
H      7.22000000      8.14300000     -6.80600000
H      6.68400000      6.81500000     -7.29700000
O     -2.90100000    -15.09900000     -2.62200000
H     -3.57100000    -15.11500000     -1.93900000
H     -3.13100000    -15.82500000     -3.20100000
O      2.09300000      5.19100000    -11.98200000
H      2.22300000      4.24400000    -12.01400000
H      1.15600000      5.31100000    -12.13900000
O    -15.61500000     -2.99800000     -7.50400000
H    -16.26700000     -2.88800000     -8.19700000
H    -14.95100000     -3.57000000     -7.88800000
O     -3.02600000     -5.83100000    -10.22800000
H     -2.77900000     -6.54900000    -10.81100000
H     -3.23600000     -6.25800000     -9.39700000
O      5.75300000     -9.70900000     -0.77700000
H      6.40400000     -9.19400000     -0.30000000
H      5.00000000     -9.12400000     -0.86000000
O      2.66600000      9.57900000    -13.83000000
H      2.74300000     10.06200000    -14.65200000
H      3.54000000      9.62700000    -13.44100000
O     -6.49900000      0.60200000    -10.82000000
H     -5.78000000     -0.00200000    -10.63500000
H     -6.71000000      0.98900000     -9.97100000
O     -9.67000000      9.86400000     -3.00300000
H     -8.86700000     10.27700000     -3.32200000
H     -9.36700000      9.10400000     -2.50600000
O     -3.24100000    -17.51200000      3.53500000
H     -3.94600000    -17.24600000      2.94600000
H     -2.46300000    -17.07300000      3.19200000
O      8.85600000     12.06700000      6.45600000
H      7.96600000     11.97300000      6.11600000
H      9.30500000     11.27100000      6.17300000
O     -3.37900000    -13.54100000    -11.02900000
H     -3.09600000    -13.30500000    -10.14500000
H     -3.46700000    -14.49400000    -11.00500000
O     11.03000000      0.09500000     -2.33400000
H     11.89800000      0.30200000     -1.98800000
H     10.92700000     -0.84300000     -2.17900000
O     -9.38500000     -2.64800000     -1.53200000
H     -9.52200000     -1.71000000     -1.66500000
H     -9.29800000     -3.00600000     -2.41500000
O     -2.76200000     -3.94100000     12.69900000
H     -2.23900000     -4.13200000     11.92100000
H     -3.51200000     -3.44600000     12.36900000
O      0.70200000      2.75400000    -17.45200000
H      0.16600000      3.51600000    -17.67600000
H      0.21300000      2.00800000    -17.79700000
O    -12.21600000     -1.10400000     -3.14800000
H    -11.87100000     -1.97000000     -2.92900000
H    -12.03000000     -1.00200000     -4.08200000
O     -9.47300000      1.94900000      5.14300000
H     -9.31500000      2.85600000      5.40400000
H     -9.62600000      1.48600000      5.96700000
O     -2.35800000      0.31900000     -9.63200000
H     -2.01700000      1.17700000     -9.88500000
H     -1.59700000     -0.26000000     -9.66000000
O     -1.00800000    -12.92500000      8.00000000
H     -1.62600000    -13.07600000      8.71500000
H     -0.21000000    -12.62300000      8.43300000
O      2.32800000     -2.80600000      8.29700000
H      1.78300000     -2.11900000      7.91400000
H      3.14700000     -2.76500000      7.80200000
O     -7.12700000      1.72600000    -15.68200000
H     -7.49000000      2.54300000    -15.33900000
H     -6.37500000      1.54300000    -15.12000000
O     -4.85500000     10.82500000      4.80100000
H     -4.68600000     11.71200000      4.48400000
H     -4.65800000     10.26200000      4.05200000
O      7.03200000      4.20500000     13.86800000
H      6.68700000      4.42500000     14.73300000
H      7.01500000      5.03200000     13.38500000
O     -4.24100000      2.08200000     10.03300000
H     -4.71100000      1.33500000      9.66000000
H     -4.23800000      1.91600000     10.97600000
O      9.64300000     -4.40200000      6.61100000
H     10.47500000     -4.74400000      6.93900000
H      8.99400000     -5.05300000      6.87700000
O    -15.54500000     -0.47800000      0.79500000
H    -15.74600000     -0.92900000     -0.02500000
H    -15.69200000      0.44800000      0.60100000
O      8.03800000     -2.07700000      8.14800000
H      8.79900000     -2.40400000      8.62800000
H      8.39100000     -1.39800000      7.57400000
O     -0.91800000      1.96700000     -5.37900000
H     -1.58400000      1.34100000     -5.09600000
H     -1.12500000      2.13900000     -6.29700000
O     -9.07300000     -2.37900000      5.36200000
H     -9.28200000     -3.24900000      5.70100000
H     -9.31600000     -1.78100000      6.06900000
O    -15.59300000     -5.84800000      0.12700000
H    -15.98500000     -5.04100000     -0.20800000
H    -14.66900000     -5.63100000      0.25300000
O    -12.94300000     -4.47100000     11.30900000
H    -12.19800000     -3.87800000     11.40500000
H    -13.32700000     -4.24000000     10.46300000
O     -2.21500000    -13.35200000      3.01100000
H     -2.99400000    -12.80600000      2.90000000
H     -2.40500000    -14.14400000      2.50900000
O      3.50700000     -0.59900000     -3.50200000
H      3.55100000     -1.06000000     -4.34000000
H      2.91300000      0.13400000     -3.66300000
O     13.20000000      3.29000000     12.29200000
H     13.20400000      4.04800000     12.87700000
H     12.30200000      3.24700000     11.96300000
O     -6.58500000     -4.31800000     12.12200000
H     -6.27600000     -5.11100000     12.56000000
H     -5.79300000     -3.80200000     11.97400000
O     -1.65100000      3.10200000     12.94500000
H     -2.10100000      2.63700000     13.65000000
H     -1.34100000      2.41000000     12.36100000
O      6.78900000     -8.15400000      4.53600000
H      6.02200000     -8.11100000      3.96300000
H      6.43100000     -8.08500000      5.42100000
O     -6.06600000     -4.58600000    -13.92700000
H     -6.89600000     -4.66300000    -13.45600000
H     -5.74400000     -3.71300000    -13.70200000
O    -10.42100000      3.39800000     -7.38600000
H     -9.90400000      3.60700000     -6.60700000
H    -10.20000000      4.08800000     -8.01200000
O     16.58100000      6.34400000      2.11500000
H     16.25600000      7.24400000      2.08500000
H     16.91100000      6.17900000      1.23200000
O     -5.64800000     16.40900000     -0.41800000
H     -5.07300000     17.00600000     -0.89600000
H     -5.66600000     15.61500000     -0.95100000
O      9.21600000     10.15300000     -1.54100000
H      8.52900000      9.54900000     -1.82400000
H      8.88600000     11.01900000     -1.78200000
O      0.23300000     -7.51200000      1.29900000
H      0.94600000     -6.88800000      1.43100000
H     -0.50400000     -6.97500000      1.00700000
O      0.80900000      1.37300000    -14.95300000
H      0.71300000      1.99000000    -15.67800000
H      1.57800000      1.68400000    -14.47500000
O    -13.11000000    -10.41400000     -7.37800000
H    -13.11700000    -11.17300000     -7.96200000
H    -12.49000000    -10.64900000     -6.68800000
O     11.15600000     -6.46400000     -6.83700000
H     12.10600000     -6.51600000     -6.73600000
H     11.02800000     -6.12500000     -7.72300000
O     10.77300000     -0.53200000     12.28700000
H     10.27700000     -0.21500000     11.53200000
H     11.68500000     -0.51700000     11.99700000
O      8.35400000     -6.05500000    -14.75400000
H      8.97900000     -5.47600000    -14.31800000
H      7.95300000     -5.50900000    -15.43100000
O     -0.94700000      2.46100000     -7.93700000
H     -1.81300000      2.64300000     -8.30100000
H     -0.37900000      3.12800000     -8.32300000
O     -9.71800000     -8.47000000     10.06300000
H     -9.13200000     -7.94300000     10.60600000
H    -10.40400000     -8.76100000     10.66500000
O     -3.35800000      4.67000000    -10.32000000
H     -3.52600000      4.78600000     -9.38500000
H     -3.55300000      5.52400000    -10.70600000
O      8.29700000      4.80400000    -14.60600000
H      8.66600000      5.65200000    -14.36000000
H      7.50200000      5.02100000    -15.09400000
O     -8.48300000      7.97300000     -6.04700000
H     -8.95500000      7.51100000     -5.35400000
H     -8.68600000      7.48100000     -6.84300000
O     -7.96000000     -5.05600000    -10.25600000
H     -8.14500000     -5.93400000     -9.92400000
H     -8.15400000     -5.10600000    -11.19200000
O     -8.13800000     -6.54000000     11.41600000
H     -7.40700000     -5.96800000     11.65000000
H     -8.83300000     -6.30300000     12.03100000
O     -2.72600000     13.86700000     -2.72200000
H     -2.31100000     13.60400000     -3.54300000
H     -2.16200000     14.56100000     -2.38000000
O    -17.07000000     -5.25800000      3.43000000
H    -16.57700000     -4.47700000      3.17600000
H    -17.34300000     -5.08500000      4.33100000
O    -10.03500000     -6.58100000     -5.24000000
H    -10.75500000     -7.15700000     -4.98000000
H    -10.45600000     -5.88600000     -5.74600000
O     -9.84600000      6.96700000      4.61400000
H    -10.47900000      7.45000000      5.14500000
H     -9.31200000      6.49200000      5.25000000
O     -9.71000000     16.20300000     -0.19100000
H     -9.48300000     17.10200000     -0.43000000
H     -9.02200000     15.66900000     -0.58600000
O     17.44500000      3.37500000     -3.85800000
H     17.06100000      4.08900000     -3.34900000
H     17.45000000      3.69800000     -4.75900000
O    -14.84500000      2.77400000     -2.33200000
H    -14.45200000      2.14100000     -1.73100000
H    -14.21600000      2.84600000     -3.05000000
O     -1.89400000     -8.27900000    -13.29700000
H     -2.11800000     -9.10900000    -12.87600000
H     -2.73900000     -7.87600000    -13.49600000
O     -8.94200000     -5.37300000     -2.66300000
H     -9.65400000     -5.80800000     -2.19500000
H     -9.11100000     -5.56200000     -3.58600000
O     -0.49100000     12.06300000    -10.82500000
H     -0.58700000     11.40600000    -10.13500000
H     -0.65000000     11.58300000    -11.63700000
O      7.44900000     -6.01900000      2.27100000
H      8.01700000     -6.70500000      2.62200000
H      6.60500000     -6.16500000      2.69900000
O     -2.52500000     -0.27400000     -4.86600000
H     -2.12600000     -1.09000000     -4.56400000
H     -3.41300000     -0.29600000     -4.50800000
O      5.50200000      0.88700000      6.51400000
H      4.65400000      1.26400000      6.28200000
H      5.38300000      0.55900000      7.40500000
O     -5.36300000      7.45000000      3.92000000
H     -5.91000000      8.23200000      3.99700000
H     -5.97500000      6.72000000      4.00800000
O     -8.84900000      6.37000000     10.49100000
H     -7.95200000      6.62200000     10.70900000
H     -9.34500000      6.53100000     11.29400000
O     -8.87200000    -15.42100000     -1.13800000
H     -8.56100000    -15.04700000     -0.31400000
H     -8.74100000    -14.72400000     -1.78200000
O    -13.98200000      9.27100000     -7.69400000
H    -13.87500000      8.75500000     -8.49300000
H    -13.58400000      8.73500000     -7.00800000
O      8.08800000     -4.05800000     14.44500000
H      8.95500000     -3.71200000     14.23600000
H      7.49600000     -3.59900000     13.84900000
O      3.63700000     -5.26900000     -2.68000000
H      3.61300000     -4.97900000     -3.59200000
H      2.72200000     -5.44900000     -2.46200000
O     -6.58200000      8.68500000      0.28900000
H     -7.32800000      9.12100000      0.70000000
H     -6.63300000      7.78000000      0.59800000
O    -14.81000000     -0.04200000     -8.16900000
H    -13.96700000     -0.21500000     -7.75100000
H    -15.33200000     -0.82400000     -7.98900000
O      6.46600000      6.43900000      1.30500000
H      7.30100000      6.01900000      1.51200000
H      6.47900000      7.25700000      1.80100000
O    -14.25500000     -6.98300000     -3.04600000
H    -14.37100000     -6.62700000     -2.16500000
H    -14.81200000     -7.76100000     -3.06500000
O      8.11800000      3.58100000     -8.49600000
H      8.11600000      3.10400000     -7.66600000
H      7.92300000      2.91500000     -9.15600000
O     14.12700000     -1.35300000      7.30900000
H     14.88100000     -0.91200000      7.70000000
H     13.36800000     -0.91900000      7.69800000
O    -13.90800000     -3.74500000      8.90600000
H    -14.50300000     -2.99800000      8.85000000
H    -13.23900000     -3.56900000      8.24400000
O      8.72500000    -12.76000000     -7.88400000
H      8.42800000    -13.47800000     -7.32400000
H      8.53000000    -11.96900000     -7.38200000
O     -2.16900000      3.33600000      8.16700000
H     -2.00200000      2.74600000      8.90200000
H     -2.20400000      4.20700000      8.56300000
O     -0.26300000     -1.40700000     -9.54800000
H      0.28800000     -0.81600000     -9.03400000
H      0.29300000     -1.67900000    -10.27800000
O      2.85200000    -11.99200000     10.53700000
H      3.08400000    -11.99800000     11.46600000
H      3.51500000    -12.54200000     10.12100000
O    -13.08900000     -1.37800000     -6.18200000
H    -13.84700000     -1.46700000     -5.60400000
H    -12.69100000     -2.24800000     -6.19100000
O      0.64700000     14.15900000      9.25300000
H      0.43100000     13.27900000      9.56300000
H      0.99900000     14.60500000     10.02300000
O     10.47100000     -3.93600000    -13.65000000
H     11.29400000     -4.25700000    -14.01900000
H     10.63000000     -3.90100000    -12.70600000
O     -7.43800000      6.74300000      6.17200000
H     -7.51900000      7.38100000      5.46300000
H     -7.10100000      7.24800000      6.91200000
O     16.30600000     -6.38600000      1.09800000
H     16.70500000     -6.56800000      0.24800000
H     15.86700000     -7.20200000      1.33700000
O     -2.39300000    -11.49800000      6.25500000
H     -3.00100000    -12.01500000      5.72600000
H     -1.92400000    -12.14500000      6.78200000
O     14.69100000     -3.30100000     -9.69000000
H     13.86200000     -3.57400000    -10.08400000
H     14.65200000     -3.64000000     -8.79500000
O      3.33500000    -12.47900000      5.00000000
H      2.47300000    -12.69500000      5.35500000
H      3.15200000    -11.88200000      4.27400000
O      3.45900000      6.52600000    -14.03200000
H      3.59700000      7.40100000    -13.67100000
H      3.01500000      6.04600000    -13.33300000
O      4.61800000      6.03500000     15.39100000
H      4.55200000      5.75500000     14.47800000
H      4.98000000      5.27600000     15.84900000
O      1.62600000      5.81300000     -2.47400000
H      1.40900000      6.72300000     -2.27300000
H      1.90800000      5.83000000     -3.38900000
O      7.81200000      3.60300000     10.00000000
H      7.52300000      3.24700000     10.84000000
H      8.50700000      3.01000000      9.71400000
O      1.32400000    -17.20900000      3.63300000
H      1.89100000    -17.70200000      4.22600000
H      0.70800000    -17.86000000      3.29500000
O      7.18900000     -2.97300000    -11.13000000
H      6.61400000     -3.03900000    -11.89300000
H      7.43300000     -3.87800000    -10.93600000
O      7.40500000     10.04700000     -9.88900000
H      6.96600000     10.00200000     -9.04000000
H      7.54700000      9.13300000    -10.13500000
O      5.07100000     -3.74400000     12.89900000
H      5.31800000     -3.46200000     12.01800000
H      5.01100000     -2.93300000     13.40200000
O      4.73600000    -11.35400000     -3.07400000
H      5.39100000    -10.81300000     -2.63400000
H      4.47800000    -12.00000000     -2.41600000
O      3.42700000     11.42300000     11.72800000
H      3.93800000     12.22600000     11.62900000
H      2.74300000     11.65000000     12.35800000
O     -5.95200000      5.77400000      0.34900000
H     -5.03600000      5.83900000      0.62100000
H     -5.97900000      6.20400000     -0.50600000
O     -4.94000000     -3.89900000     -9.85000000
H     -5.04300000     -4.34400000     -9.00900000
H     -4.44300000     -4.51500000    -10.38800000
O      7.32200000     -3.58800000      0.63700000
H      7.23900000     -4.42300000      1.09700000
H      6.47500000     -3.46700000      0.20800000
O      6.64800000      1.68600000     -6.70600000
H      6.51600000      2.17400000     -5.89300000
H      5.81200000      1.24600000     -6.85900000
O      3.08300000    -15.67300000      1.66300000
H      2.62300000    -16.27700000      1.08200000
H      2.67500000    -15.80600000      2.51900000
O    -11.48500000    -11.44400000      3.15300000
H    -11.24500000    -11.76800000      2.28400000
H    -12.41800000    -11.64000000      3.23200000
O      1.56600000     -4.37600000      1.84600000
H      1.75600000     -5.04500000      2.50300000
H      0.66000000     -4.54500000      1.58700000
O     11.04500000      8.50000000      6.64300000
H     10.41000000      8.71500000      5.96000000
H     11.88400000      8.45300000      6.18500000
O      8.12300000    -10.61100000      7.02500000
H      8.84700000    -11.11700000      7.39300000
H      8.47000000    -10.25700000      6.20600000
O    -11.74600000    -11.34100000      8.98300000
H    -10.82800000    -11.18200000      8.76200000
H    -11.76600000    -11.34100000      9.94000000
O      5.33300000      7.18200000    -11.72000000
H      6.15400000      6.91000000    -11.31100000
H      5.05800000      6.42300000    -12.23500000
O      2.02000000      2.21900000      9.86000000
H      1.93300000      3.01100000      9.32900000
H      2.64600000      2.45800000     10.54400000
O     -2.54200000     14.53800000    -10.08500000
H     -1.81500000     14.84300000     -9.54200000
H     -2.12300000     14.17200000    -10.86300000
O      5.01900000      3.54300000    -10.24300000
H      5.37000000      4.04700000    -10.97700000
H      5.61400000      2.79800000    -10.15800000
O      1.91900000     -6.20500000      3.69100000
H      1.97800000     -7.11700000      3.97500000
H      1.81700000     -5.70800000      4.50300000
O     -5.40600000      9.19500000    -13.79500000
H     -4.47500000      9.32300000    -13.97500000
H     -5.72200000     10.06100000    -13.53800000
O     -4.27100000     11.87000000     -6.09800000
H     -3.34600000     11.76900000     -5.87200000
H     -4.63600000     12.39400000     -5.38600000
O     -5.72300000      4.55200000     13.22100000
H     -5.35900000      5.42100000     13.38900000
H     -6.54800000      4.72100000     12.76600000
O    -17.84100000      1.20700000     -4.04600000
H    -18.13500000      0.29600000     -4.08000000
H    -17.26200000      1.29900000     -4.80300000
O      8.32300000     -0.60700000     -5.81800000
H      8.96800000     -0.06400000     -5.36500000
H      7.70600000      0.01900000     -6.19700000
O     13.52800000    -10.85400000      3.70600000
H     13.08200000    -10.38400000      3.00200000
H     13.65200000    -10.19700000      4.39100000
O      6.56200000    -12.44600000     -9.80400000
H      7.10200000    -12.52000000    -10.59000000
H      7.14400000    -12.06100000     -9.14800000
O      5.53300000      9.32600000      2.87100000
H      6.08400000     10.10500000      2.79100000
H      4.82700000      9.59200000      3.46000000
O      9.48700000      7.11000000    -14.17100000
H      9.41000000      7.31300000    -13.23800000
H      8.94400000      7.76900000    -14.60500000
O      7.73500000     -2.89000000     -7.73900000
H      7.81100000     -2.19400000     -7.08500000
H      6.94000000     -2.67500000     -8.22600000
O    -11.78800000    -10.52900000     -4.95100000
H    -12.08500000    -11.09800000     -4.24000000
H    -11.25600000     -9.86200000     -4.51700000
O     13.78600000      3.64100000     -1.49500000
H     13.12700000      4.24100000     -1.84500000
H     13.48400000      2.77300000     -1.76000000
O     -9.00300000     12.83800000    -10.43500000
H     -8.48300000     12.11000000    -10.09500000
H     -9.08700000     12.65600000    -11.37100000
O     13.93000000     -7.02900000     -6.02500000
H     14.24000000     -7.88800000     -6.31000000
H     14.02100000     -7.04500000     -5.07300000
O      3.31300000     -7.48300000    -14.41600000
H      2.45100000     -7.89900000    -14.42800000
H      3.89600000     -8.14900000    -14.05200000
O      4.69500000     -8.27000000      9.63200000
H      4.84100000     -8.70700000     10.47100000
H      5.20300000     -7.46100000      9.69200000
O     -0.61200000      4.55000000    -13.27900000
H     -0.19500000      4.96500000    -14.03400000
H     -1.54300000      4.52600000    -13.50200000
O      8.16400000    -10.27700000     -6.89000000
H      9.03300000     -9.92500000     -7.08500000
H      7.58200000     -9.51900000     -6.93800000
O      6.30300000     -4.50400000     -5.89000000
H      6.57200000     -4.17200000     -6.74600000
H      7.02000000     -5.07600000     -5.61900000
O      4.14900000     14.55900000     -0.04300000
H      4.54000000     15.26600000     -0.55700000
H      3.92100000     13.89100000     -0.69000000
O    -11.09400000     -5.20100000      2.54800000
H    -10.28300000     -4.79600000      2.24000000
H    -11.59000000     -4.48000000      2.93600000
O     -1.57500000     -7.18000000      8.16900000
H     -0.89900000     -7.59300000      8.70600000
H     -1.09300000     -6.77000000      7.45100000
O     -3.61300000     -7.09200000      2.64900000
H     -4.45300000     -7.44600000      2.94100000
H     -2.97700000     -7.44100000      3.27200000
O    -15.62300000     -9.88400000     -2.08300000
H    -14.69500000     -9.83400000     -2.31300000
H    -15.91400000    -10.72300000     -2.44100000
O      4.46400000      5.15200000     -5.74900000
H      4.90800000      4.37600000     -5.40700000
H      4.72000000      5.18800000     -6.67000000
O      9.93300000      1.09700000    -11.77300000
H      9.47800000      0.41300000    -11.28100000
H     10.78800000      1.16900000    -11.34800000
O      4.58800000     -5.67500000      3.06100000
H      3.80900000     -5.93200000      3.55500000
H      4.41800000     -4.77000000      2.80000000
O     -1.12300000      7.50400000     -6.64800000
H     -0.53700000      7.58500000     -5.89500000
H     -1.92600000      7.12900000     -6.28700000
O      6.31400000     -6.15200000     -2.18300000
H      5.40200000     -5.88200000     -2.07400000
H      6.74100000     -5.39700000     -2.58700000
O     -4.13000000    -14.09100000      1.14300000
H     -3.61300000    -13.43000000      0.68300000
H     -4.03000000    -14.88400000      0.61600000
