# Supplementary material for: Integrated Multiscale Multilevel Approach to Open Shell Molecular Systems
Source: J Chem Theory Comput. 2023 Feb 13;19(5):1446–56. doi: 10.1021/acs.jctc.2c00805 (PMC10018740; doi:10.1021/acs.jctc.2c00805)
Supplement: Supplementary file 2 — ct2c00805_si_002.zip [file ct2c00805_si_002.zip › structures/PROXYL/frame3.xyz]

2594

C     -1.28300000     -1.42700000      0.12700000
H     -1.58200000     -2.24000000     -0.53400000
H     -2.11300000     -1.32700000      0.82600000
C     -1.12200000     -0.22800000     -0.77800000
C     -0.58400000     -0.51000000     -2.22400000
H     -1.18800000     -1.30300000     -2.66400000
H      0.40100000     -0.96400000     -2.11500000
H     -0.64300000      0.34800000     -2.89400000
C     -2.35700000      0.69000000     -0.79400000
H     -2.10000000      1.65000000     -1.24100000
H     -3.22600000      0.24500000     -1.27900000
H     -2.63200000      0.81300000      0.25400000
N     -0.06100000      0.46300000      0.01700000
O      0.27200000      1.63100000     -0.26000000
C      0.69400000     -0.42100000      0.93500000
C      2.19100000     -0.43100000      0.55600000
H      2.68600000      0.50400000      0.82100000
H      2.65800000     -1.22000000      1.14500000
H      2.16100000     -0.67500000     -0.50600000
C      0.54700000      0.07100000      2.39000000
H      0.96400000     -0.62500000      3.11700000
H     -0.51700000      0.15000000      2.61300000
H      0.95200000      1.06600000      2.57800000
C      0.07000000     -1.77700000      0.80400000
H      0.69200000     -2.50100000      0.27900000
H     -0.02600000     -2.24300000      1.78400000
O     -0.57300000     -8.88700000     -7.05700000
H     -0.48500000     -9.49000000     -7.79500000
H     -1.49300000     -8.95200000     -6.80200000
O     11.95900000      1.67900000      8.02600000
H     11.31800000      2.34900000      7.78800000
H     11.43300000      0.91200000      8.25000000
O     -4.94100000     -3.86500000      2.30700000
H     -4.93600000     -4.18600000      1.40500000
H     -4.99700000     -2.91300000      2.22200000
O     13.44000000      7.57500000      7.92100000
H     13.77700000      8.30600000      8.44000000
H     13.68800000      6.79500000      8.41700000
O      8.22700000      6.96100000     -2.28600000
H      8.52000000      6.06400000     -2.44700000
H      8.42100000      7.11300000     -1.36100000
O     -6.31900000     10.94500000      5.81200000
H     -6.38300000     10.33000000      5.08200000
H     -5.45000000     11.33700000      5.71900000
O     -7.65400000     11.19600000      9.57900000
H     -7.03200000     11.62200000      8.98900000
H     -8.43300000     11.05000000      9.04300000
O      4.77900000     17.32200000     -0.10900000
H      5.30600000     16.65900000      0.33800000
H      3.87500000     17.03500000      0.01800000
O      3.89400000      0.65700000     15.94600000
H      4.63300000      1.16500000     16.28100000
H      4.26900000     -0.19700000     15.73100000
O      0.65900000      6.38600000      2.31600000
H      0.87900000      5.46900000      2.47700000
H      0.54100000      6.76100000      3.18900000
O     -2.11800000     11.77600000     -0.98800000
H     -2.52100000     11.94300000     -1.84000000
H     -2.43400000     10.90700000     -0.73900000
O      0.91800000     -2.12700000     18.03700000
H      0.78500000     -2.45100000     17.14600000
H      0.04800000     -2.15800000     18.43600000
O      9.14100000      6.85200000      0.48200000
H      8.84100000      7.67300000      0.87300000
H      9.46900000      6.34000000      1.22200000
O     -3.72600000      4.57700000      5.98900000
H     -3.40000000      4.27200000      5.14300000
H     -4.24900000      5.35100000      5.78000000
O     -1.76500000    -13.46800000      4.59200000
H     -2.50500000    -13.91900000      4.18500000
H     -1.02400000    -13.65400000      4.01600000
O      1.28200000      3.83600000      2.76700000
H      1.34500000      3.59100000      3.69100000
H      2.18600000      3.81400000      2.45200000
O    -10.13900000     -2.20000000     -0.45200000
H     -9.78400000     -1.80500000      0.34400000
H    -10.70100000     -1.52200000     -0.82700000
O    -10.44400000     -9.97600000     -5.14600000
H     -9.90800000    -10.03100000     -5.93700000
H    -10.65400000     -9.04500000     -5.06300000
O     13.13000000      2.85500000    -10.29200000
H     13.31200000      3.78600000    -10.41600000
H     13.98100000      2.47000000    -10.08300000
O     14.94700000     -4.52100000     -4.67300000
H     15.19900000     -5.44400000     -4.65100000
H     15.77600000     -4.04400000     -4.63600000
O    -10.86100000     11.66000000     -3.74700000
H    -10.98500000     12.60900000     -3.73000000
H    -11.51600000     11.32200000     -3.13500000
O      7.42100000     -4.65900000      9.83800000
H      7.65300000     -5.58400000      9.74800000
H      6.51200000     -4.61100000      9.54400000
O      3.68700000      8.53400000     11.72400000
H      3.40000000      7.63700000     11.55100000
H      4.53200000      8.43500000     12.16200000
O      3.90000000     -1.95200000    -15.44100000
H      3.23500000     -1.28700000    -15.26300000
H      4.23000000     -2.19800000    -14.57700000
O      0.58600000     -3.26300000     15.42200000
H      0.51800000     -3.09400000     14.48300000
H      0.07800000     -4.06300000     15.55900000
O      3.99000000     -7.57700000     10.58000000
H      4.54900000     -8.30100000     10.29900000
H      4.31500000     -6.82000000     10.09300000
O     -2.35800000     -0.54700000     12.21300000
H     -3.12200000     -0.46600000     11.64100000
H     -1.64700000     -0.13400000     11.72300000
O     -3.10400000     -0.88200000      4.88100000
H     -3.71700000     -1.36600000      5.43500000
H     -3.55100000     -0.05700000      4.69200000
O     -3.87900000      0.47400000     14.29100000
H     -4.74300000      0.41900000     13.88200000
H     -3.26400000      0.34600000     13.56900000
O      7.95800000     -4.87500000     -3.40400000
H      8.05600000     -5.79200000     -3.65900000
H      8.60600000     -4.74800000     -2.71100000
O     -1.36000000      8.36600000      2.33100000
H     -1.81700000      8.01800000      3.09700000
H     -0.72800000      7.68600000      2.09900000
O     13.37200000     -2.98200000      7.16900000
H     12.47900000     -3.09600000      6.84400000
H     13.89900000     -3.57600000      6.63500000
O      4.97700000      3.27400000     -0.26900000
H      4.19000000      3.64400000     -0.66900000
H      5.30100000      2.64400000     -0.91300000
O      3.02400000      1.24500000     10.26700000
H      3.04300000      2.20100000     10.31800000
H      3.48000000      0.95400000     11.05700000
O      3.72700000      3.79300000    -10.94700000
H      4.38800000      4.37300000    -10.57000000
H      4.23000000      3.14300000    -11.43800000
O      0.60100000    -11.16000000      5.41500000
H      0.58600000    -11.18900000      4.45900000
H     -0.30000000    -11.35600000      5.67500000
O     -0.38300000     -0.62800000     -6.58700000
H      0.28900000     -0.12200000     -6.12900000
H     -0.14600000     -1.54100000     -6.42400000
O      6.83700000     -8.80700000     -3.34400000
H      6.32200000     -8.15000000     -3.81200000
H      7.74300000     -8.51400000     -3.43900000
O    -14.31300000     -4.54900000     -3.66800000
H    -15.23900000     -4.77900000     -3.74600000
H    -14.13400000     -4.01300000     -4.44100000
O     -3.49900000      4.35700000     -4.28600000
H     -3.82700000      4.68100000     -5.12500000
H     -2.74800000      4.91700000     -4.09000000
O      5.99600000     -4.81000000     13.14100000
H      5.09000000     -5.11400000     13.18900000
H      6.49700000     -5.58800000     12.89600000
O     13.64800000     10.44400000      2.31100000
H     14.05700000     10.55300000      3.17000000
H     13.28800000     11.30700000      2.10700000
O     -6.45000000     14.17300000     -3.21300000
H     -6.53000000     13.42600000     -3.80700000
H     -6.53800000     13.79400000     -2.33800000
O     13.71100000     -3.65100000      0.97600000
H     13.25100000     -3.91100000      0.17700000
H     14.61800000     -3.52100000      0.69900000
O      6.52100000     -0.02000000     -1.07000000
H      6.41900000      0.81300000     -1.53000000
H      6.46900000      0.21000000     -0.14200000
O     14.46400000    -10.12000000      2.42300000
H     14.74200000     -9.20900000      2.32300000
H     13.84200000    -10.26000000      1.71000000
O    -10.60900000     -9.56500000     -0.55900000
H    -10.01100000     -9.41800000     -1.29100000
H    -10.33800000     -8.92900000      0.10300000
O     -0.68400000    -12.14900000    -11.64000000
H     -1.51200000    -12.21200000    -12.11600000
H     -0.89900000    -12.42600000    -10.74900000
O     -3.17200000     -9.84500000     -3.05500000
H     -3.15100000     -9.36000000     -2.23000000
H     -3.50200000    -10.71100000     -2.81600000
O     -0.52100000     -1.72900000      8.78900000
H     -1.32600000     -1.45300000      8.35100000
H     -0.20800000     -0.94100000      9.23300000
O     17.47900000      3.06000000      2.68800000
H     17.89300000      3.83700000      3.06300000
H     16.69800000      2.92200000      3.22300000
O      4.24900000     -5.98700000     -4.68400000
H      3.49400000     -6.29100000     -5.18700000
H      4.26500000     -6.55200000     -3.91100000
O     12.22400000     -7.18400000    -11.30300000
H     11.42500000     -6.90800000    -10.85400000
H     11.91400000     -7.67700000    -12.06200000
O     11.08400000      2.01900000     -8.43800000
H     11.54700000      1.18200000     -8.38700000
H     11.64900000      2.57300000     -8.97700000
O     -5.03500000      7.45700000    -13.06800000
H     -4.35200000      8.09200000    -13.28500000
H     -4.68900000      6.98300000    -12.31200000
O      0.86100000     -9.74100000      9.49000000
H     -0.04000000    -10.05600000      9.55900000
H      1.12000000     -9.55600000     10.39300000
O     -2.27200000      5.41200000     11.19600000
H     -2.40100000      5.83700000     10.34800000
H     -1.35000000      5.56800000     11.40400000
O      0.91900000     10.56800000     -4.91200000
H      0.78900000     11.46000000     -5.23200000
H      0.63100000     10.59600000     -4.00000000
O     12.75600000      5.83000000      1.53500000
H     13.11000000      5.27000000      0.84500000
H     13.17400000      6.67900000      1.39300000
O     -2.30100000     13.17200000      1.32700000
H     -2.69800000     12.52000000      1.90500000
H     -2.15200000     12.70400000      0.50500000
O      1.56300000     -7.80700000     -0.25300000
H      1.97400000     -7.13300000      0.28800000
H      0.62400000     -7.69100000     -0.10900000
O      7.72400000     14.41500000     -7.28600000
H      7.13500000     14.24700000     -6.55000000
H      7.40300000     15.23400000     -7.66500000
O      5.63800000     12.03900000      0.30300000
H      6.27600000     11.57600000     -0.23900000
H      4.79200000     11.67500000      0.04200000
O      2.90200000     -5.32600000    -14.04600000
H      2.63600000     -4.48300000    -13.67800000
H      2.13800000     -5.89100000    -13.92600000
O     14.30000000      6.45800000     -3.31800000
H     14.53900000      7.37500000     -3.18500000
H     13.83400000      6.45100000     -4.15400000
O     -1.64400000     -6.86400000      4.54700000
H     -1.45600000     -7.40600000      5.31300000
H     -2.56400000     -7.03700000      4.35000000
O    -11.59600000      9.73600000     -9.68000000
H    -12.11100000      9.96700000    -10.45300000
H    -11.01200000      9.03900000     -9.98100000
O      3.16000000    -13.57700000      4.31700000
H      3.80400000    -13.73000000      5.00900000
H      3.49600000    -12.81900000      3.84000000
O     -2.28300000     10.98800000      3.06200000
H     -2.77800000     10.98900000      3.88100000
H     -1.50100000     10.47100000      3.25500000
O     10.75100000      8.90000000      4.75200000
H      9.83500000      8.63300000      4.68000000
H     10.88500000      9.04800000      5.68800000
O      3.83700000     13.97600000      7.01900000
H      3.88100000     14.91100000      7.21500000
H      4.26800000     13.88800000      6.16900000
O      0.35000000      7.54500000      5.03100000
H      0.53600000      6.99800000      5.79400000
H      1.01200000      8.23600000      5.06400000
O     15.78900000      5.98300000     -6.14300000
H     14.83700000      6.08700000     -6.15600000
H     15.92500000      5.04800000     -5.99300000
O     16.96900000     -0.47000000      6.21300000
H     16.46500000     -0.95400000      5.55900000
H     16.69200000     -0.83900000      7.05100000
O      1.93400000      8.15100000      8.00100000
H      2.25400000      8.31200000      7.11300000
H      1.93200000      7.19700000      8.08500000
O     -8.31600000      7.03800000      5.45300000
H     -7.80300000      7.73400000      5.86500000
H     -7.74300000      6.27100000      5.47900000
O      1.71500000     -2.59800000     -7.91400000
H      0.98900000     -3.16900000     -7.66300000
H      2.44400000     -3.19600000     -8.07900000
O      3.60800000    -12.44800000      9.21700000
H      3.89900000    -13.24800000      9.65500000
H      3.74600000    -12.62100000      8.28600000
O     -6.82000000      2.26600000      3.53500000
H     -6.90500000      1.38900000      3.90900000
H     -6.52900000      2.11600000      2.63600000
O     -5.43000000     10.12200000      2.18200000
H     -4.81900000      9.61500000      2.71700000
H     -6.25400000     10.09400000      2.66900000
O    -16.39700000      7.27000000      2.81600000
H    -15.55700000      7.43300000      3.24600000
H    -16.40900000      6.32500000      2.66500000
O     -7.04200000     12.49100000     -1.06200000
H     -7.70100000     13.08900000     -0.71100000
H     -6.29300000     12.58800000     -0.47400000
O     -6.28500000     -7.40000000     -3.29200000
H     -6.11200000     -6.60400000     -3.79500000
H     -6.67000000     -8.00500000     -3.92500000
O    -13.08900000      6.07000000     -2.28800000
H    -13.22200000      5.96200000     -3.23000000
H    -12.28700000      6.58700000     -2.21700000
O     -9.88900000      0.05300000     14.10700000
H    -10.81600000     -0.17500000     14.17800000
H     -9.87400000      1.01000000     14.14400000
O      3.54100000     13.47000000    -10.48400000
H      3.18800000     14.21100000    -10.97700000
H      4.33400000     13.22200000    -10.96000000
O     -6.39700000     -9.85500000     13.27200000
H     -6.17600000     -9.88200000     12.34100000
H     -7.15300000    -10.43600000     13.35600000
O     -7.75500000    -12.57400000      8.45900000
H     -7.50600000    -13.24100000      7.81900000
H     -8.65700000    -12.34900000      8.23300000
O      9.64100000     -4.99200000    -12.55700000
H     10.36700000     -4.83000000    -13.15800000
H      9.47900000     -5.93300000    -12.62500000
O     14.35800000     -6.43900000      9.60000000
H     14.52200000     -5.60400000      9.16100000
H     15.22500000     -6.83500000      9.69100000
O     -7.59000000      4.17000000      7.73900000
H     -7.23700000      3.38100000      8.15100000
H     -7.19100000      4.89200000      8.22500000
O     -5.24200000     -9.44100000      0.93100000
H     -4.96800000     -8.98600000      0.13500000
H     -6.19700000     -9.46900000      0.87500000
O     -3.27500000     -3.42500000     -8.71100000
H     -2.47600000     -3.88200000     -8.97400000
H     -3.04400000     -2.99300000     -7.88900000
O      7.97800000      1.06700000      5.25100000
H      8.38600000      1.88300000      4.96200000
H      8.10900000      1.05600000      6.19900000
O      8.39200000      1.99100000    -13.71400000
H      8.69400000      1.39000000    -13.03200000
H      8.53000000      1.51400000    -14.53200000
O     -8.66400000      5.09800000      2.72900000
H     -7.78100000      5.27700000      3.05100000
H     -9.09600000      4.64400000      3.45300000
O      6.07200000      6.45200000     -4.15300000
H      6.76100000      6.60700000     -3.50700000
H      5.28100000      6.31800000     -3.63100000
O    -13.23900000     -2.43500000    -10.12800000
H    -13.32600000     -3.37600000     -9.97300000
H    -13.57800000     -2.02900000     -9.32900000
O     12.65600000     -0.68500000     -8.20000000
H     12.48000000     -0.25800000     -7.36200000
H     12.98500000     -1.55200000     -7.96100000
O      9.65800000     13.57500000     -1.11300000
H      9.87900000     14.46500000     -0.84000000
H      9.12400000     13.69100000     -1.89900000
O     -7.97100000      4.58600000     10.91600000
H     -7.88500000      5.43200000     11.35600000
H     -7.42700000      4.66800000     10.13200000
O      3.73100000      1.16500000     -7.19400000
H      2.86000000      0.88200000     -7.47200000
H      4.31300000      0.45600000     -7.46500000
O      9.24600000      0.26800000     -1.83800000
H      9.58500000     -0.32900000     -1.17100000
H      8.29500000      0.16700000     -1.78800000
O     -4.75300000     -7.88400000      4.03900000
H     -4.51800000     -8.81200000      4.07100000
H     -5.13100000     -7.70200000      4.89900000
O      0.25400000     12.46700000     -2.05900000
H      0.58600000     13.16400000     -1.49300000
H     -0.55100000     12.17400000     -1.63200000
O      1.83000000     -3.27700000      7.12600000
H      1.45900000     -4.12000000      6.86200000
H      1.09700000     -2.66500000      7.06900000
O    -15.75900000     -7.75500000      4.80500000
H    -15.64700000     -7.26200000      3.99200000
H    -15.05100000     -7.44700000      5.37100000
O      3.17600000     15.22300000      2.61200000
H      2.45400000     15.13700000      1.99000000
H      2.75500000     15.21700000      3.47100000
O    -10.65700000      1.36400000    -10.74600000
H    -11.09100000      0.64800000    -11.21100000
H    -10.32900000      0.96200000     -9.94100000
O      6.78200000     -6.66000000      2.00300000
H      6.16700000     -6.06800000      1.57000000
H      6.61900000     -6.53300000      2.93800000
O    -11.80500000      6.25200000      9.53200000
H    -12.40100000      5.62200000      9.93700000
H    -11.18700000      5.71400000      9.03700000
O      3.83500000      2.02300000    -14.84000000
H      3.42300000      1.16700000    -14.72700000
H      4.54000000      2.03700000    -14.19300000
O     -7.10600000      0.49800000     -8.48200000
H     -6.37700000      0.31100000     -7.89000000
H     -7.03500000     -0.16600000     -9.16700000
O      6.92400000     10.39000000      9.09000000
H      6.82500000     10.42600000     10.04200000
H      6.10200000     10.74000000      8.75000000
O     11.94300000     -9.58100000      6.71600000
H     12.43300000     -9.62000000      7.53700000
H     11.80600000     -8.64700000      6.56300000
O      7.92800000    -13.23900000     -2.94000000
H      7.64500000    -13.14700000     -2.03000000
H      7.24000000    -12.80900000     -3.44900000
O     -7.72800000     -9.50800000      8.90700000
H     -6.80700000     -9.56500000      8.65400000
H     -7.96800000    -10.40500000      9.14100000
O     -4.51000000      9.75300000     -4.52800000
H     -4.37400000     10.27600000     -5.31800000
H     -4.06100000     10.24100000     -3.83700000
O      6.88500000     14.14300000      8.83000000
H      7.64900000     13.81500000      9.30500000
H      6.15200000     13.63200000      9.17300000
O      9.61900000    -13.37500000      6.98000000
H      9.99400000    -13.69500000      6.16000000
H      9.22000000    -14.14800000      7.37900000
O    -16.07300000      6.79100000      6.24500000
H    -16.11300000      7.74700000      6.21200000
H    -15.27700000      6.56800000      5.76300000
O      9.09100000     -1.03700000     -9.35800000
H      9.03100000     -0.86700000     -8.41800000
H      9.39600000     -1.94200000     -9.42000000
O      6.46000000      8.55400000      6.87300000
H      6.32300000      7.87800000      7.53700000
H      6.76700000      9.31500000      7.36600000
O      8.48500000      4.07900000     -1.07400000
H      8.44700000      4.17900000     -0.12300000
H      9.39400000      3.84100000     -1.25500000
O     -0.57300000      6.26000000     -0.37000000
H     -1.13200000      5.52000000     -0.13100000
H     -0.15100000      6.51700000      0.45000000
O    -12.26900000     -3.70300000     12.57700000
H    -12.31500000     -3.53400000     13.51800000
H    -11.58400000     -4.36500000     12.48600000
O    -15.01700000     -0.84600000     -3.78300000
H    -14.88900000     -1.75200000     -4.06500000
H    -15.87700000     -0.60700000     -4.12800000
O      2.44000000      3.64100000     -1.17100000
H      1.74800000      2.98500000     -1.08400000
H      2.01800000      4.37500000     -1.61800000
O     -4.87100000     14.05800000      3.50400000
H     -5.17900000     14.31100000      4.37400000
H     -3.92800000     13.93600000      3.61000000
O     -1.75600000     11.99700000     -8.72700000
H     -1.24600000     12.73500000     -9.06200000
H     -1.87600000     12.19100000     -7.79700000
O      1.78300000     -6.72500000     -5.84900000
H      0.88100000     -6.43600000     -5.98300000
H      2.12800000     -6.85400000     -6.73300000
O    -17.57300000     -1.01200000     -1.57200000
H    -17.92100000     -1.80700000     -1.97600000
H    -17.09200000     -0.57600000     -2.27500000
O     -9.68900000     12.47400000      3.37300000
H     -9.55800000     12.63300000      4.30800000
H     -9.46900000     13.30700000      2.95500000
O    -10.37200000      4.70500000      8.08500000
H     -9.44700000      4.55300000      7.89300000
H    -10.81200000      3.90800000      7.78700000
O     -8.92100000      2.90500000    -12.13900000
H     -8.75300000      3.23400000    -11.25600000
H     -9.48000000      2.14000000    -12.00700000
O      7.16800000     10.32900000     -1.26700000
H      7.18300000     10.20700000     -2.21600000
H      6.97000000      9.46000000     -0.91700000
O     -3.00800000     -3.72700000     -4.45000000
H     -2.90200000     -3.26300000     -5.28100000
H     -2.13900000     -3.70400000     -4.05100000
O      7.42100000    -14.54500000      5.50900000
H      8.21600000    -14.65600000      6.03000000
H      7.31900000    -13.59700000      5.42600000
O    -12.72900000     -9.33600000      3.60200000
H    -12.34100000     -8.50500000      3.33000000
H    -13.17300000     -9.66200000      2.81900000
O     -4.20400000      6.77600000    -10.51700000
H     -4.80800000      6.66300000     -9.78400000
H     -3.85600000      7.66100000    -10.40700000
O      5.19000000      1.69200000    -17.19300000
H      5.83700000      1.03700000    -16.93300000
H      4.55700000      1.70200000    -16.47400000
O     -7.22000000      8.90300000      3.74800000
H     -7.70000000      9.45400000      3.13000000
H     -7.84000000      8.21500000      3.98700000
O      2.36500000     -3.64100000     -4.38600000
H      2.10800000     -3.12800000     -5.15200000
H      2.94900000     -4.31500000     -4.73300000
O     -3.97100000      4.96900000    -15.20500000
H     -4.27500000      4.06500000    -15.28100000
H     -3.55100000      5.00800000    -14.34500000
O     -3.06800000     -3.09200000      7.59500000
H     -3.03900000     -3.74800000      8.29100000
H     -2.15500000     -2.83300000      7.47200000
O      4.90600000     -2.67800000     -1.45800000
H      5.09300000     -2.67200000     -2.39700000
H      5.29500000     -1.86700000     -1.13100000
O      0.65700000      2.16500000    -18.16700000
H      0.16100000      2.60000000    -17.47400000
H      1.56400000      2.18700000    -17.86300000
O      1.73200000      0.11600000     -8.53800000
H      1.61200000     -0.83100000     -8.61300000
H      1.51600000      0.45300000     -9.40700000
O     -2.50800000     -8.92700000    -12.77600000
H     -3.24200000     -8.31300000    -12.77000000
H     -2.23200000     -8.96200000    -13.69200000
O     -2.78500000     17.88100000      2.49700000
H     -3.71400000     18.09500000      2.40600000
H     -2.70700000     16.99600000      2.14000000
O    -11.97200000      2.39000000     -4.78000000
H    -11.77700000      3.25600000     -5.13600000
H    -11.70800000      2.44400000     -3.86100000
O      0.02800000    -14.76600000    -10.09800000
H     -0.90100000    -14.58900000    -10.24600000
H      0.06600000    -15.12000000     -9.21000000
O     -0.65700000     -0.77500000      6.17600000
H     -0.36700000      0.12500000      6.02600000
H     -1.52000000     -0.82100000      5.76400000
O      5.89900000     -4.75600000     -6.77700000
H      5.35600000     -4.99500000     -6.02600000
H      6.73500000     -5.19300000     -6.61800000
O    -10.33800000     -7.14900000      8.25900000
H     -9.99300000     -7.13600000      9.15200000
H    -10.52900000     -8.07100000      8.09000000
O     -9.29100000      1.21600000      0.04200000
H     -8.39800000      0.90000000     -0.09900000
H     -9.24100000      2.15700000     -0.12600000
O      5.94700000      1.63400000    -13.20100000
H      5.98700000      1.53000000    -12.25000000
H      6.84500000      1.84400000    -13.45700000
O     -6.13200000      9.77000000    -14.48900000
H     -6.02600000      8.98100000    -13.95600000
H     -5.89200000      9.49500000    -15.37400000
O     -4.93500000     -2.66700000     -2.23100000
H     -4.52700000     -1.86100000     -2.54700000
H     -4.46400000     -3.36700000     -2.68300000
O      6.90800000    -11.74300000      5.21300000
H      6.13200000    -11.26500000      5.50400000
H      7.63800000    -11.15100000      5.39800000
O      0.37300000     -6.04800000     16.60400000
H      0.33600000     -6.99500000     16.73400000
H     -0.47900000     -5.73000000     16.90400000
O     -4.79500000     17.07400000     -4.78200000
H     -4.92100000     16.12600000     -4.73200000
H     -4.70000000     17.25400000     -5.71700000
O      3.97200000     -7.29600000    -11.42100000
H      4.66400000     -6.96600000    -11.99400000
H      4.38100000     -7.34900000    -10.55700000
O     -1.03500000     -5.25700000      1.13600000
H     -1.71800000     -5.90600000      1.30500000
H     -1.02000000     -4.71400000      1.92500000
O     -1.81800000     -5.90100000    -16.38400000
H     -2.68200000     -5.51800000    -16.23500000
H     -1.86300000     -6.25400000    -17.27300000
O      6.40300000    -12.19200000     -9.25500000
H      6.65000000    -13.04700000     -9.60700000
H      6.94100000    -12.09200000     -8.46900000
O     -2.25100000    -12.69300000     -2.16800000
H     -3.13100000    -12.31400000     -2.17500000
H     -2.39100000    -13.61900000     -1.97500000
O     -5.85900000      2.48000000      9.59000000
H     -5.40200000      2.77700000     10.37600000
H     -6.73100000      2.23400000      9.89800000
O     -3.44400000     -6.54100000      2.10800000
H     -4.16100000     -6.85400000      2.65900000
H     -3.82300000     -6.48800000      1.23000000
O    -12.68200000     -7.99000000     -2.47600000
H    -12.01900000     -8.49400000     -2.00400000
H    -13.02800000     -8.60100000     -3.12700000
O      0.18500000    -12.73300000      8.21200000
H     -0.62500000    -12.42400000      7.80600000
H      0.85600000    -12.59400000      7.54400000
O     -2.63200000     16.87500000     -2.96700000
H     -3.28200000     17.35400000     -3.48100000
H     -2.39600000     17.47500000     -2.26000000
O      2.51200000     -5.89800000     15.08200000
H      1.79800000     -5.82000000     15.71600000
H      2.29800000     -6.68300000     14.57700000
O    -16.75100000      3.26000000      2.13500000
H    -16.25700000      2.66100000      2.69500000
H    -16.46800000      3.04600000      1.24600000
O     -2.79000000    -12.08200000     -6.11800000
H     -2.78600000    -11.62800000     -6.96100000
H     -1.86500000    -12.17300000     -5.89000000
O    -15.83200000     -8.95900000     -2.49400000
H    -15.07700000     -9.13600000     -3.05500000
H    -16.05300000     -8.04500000     -2.67100000
O      7.72200000     14.36600000     -3.28800000
H      7.18400000     15.12300000     -3.05700000
H      7.11000000     13.63000000     -3.30000000
O      0.50500000      6.00400000     11.54100000
H      1.42600000      5.76600000     11.42600000
H      0.40900000      6.13800000     12.48300000
O    -11.98500000     -5.54100000    -12.48400000
H    -12.69800000     -5.51600000    -13.12100000
H    -12.37400000     -5.20600000    -11.67600000
O      1.54900000     -9.74800000     -5.45000000
H      0.90700000     -9.10400000     -5.74700000
H      2.38400000     -9.43000000     -5.79400000
O     10.98900000    -12.15000000      2.70900000
H     11.89600000    -12.41100000      2.55400000
H     10.55000000    -12.30000000      1.87100000
O     -7.72700000     -6.79200000      9.58400000
H     -7.76200000     -7.73500000      9.42400000
H     -7.77000000     -6.70900000     10.53700000
O      6.26500000      6.10500000     -6.91200000
H      5.57000000      5.45300000     -7.00600000
H      6.37600000      6.20100000     -5.96600000
O     -0.38500000    -12.87900000     10.89000000
H     -0.11600000    -12.99900000      9.98000000
H      0.20800000    -12.20800000     11.22800000
O      5.66800000     14.43700000     -5.54400000
H      5.70200000     13.72900000     -4.90100000
H      5.05000000     15.06700000     -5.17300000
O     10.29200000      6.35100000      3.00300000
H     10.24300000      6.43000000      3.95600000
H     11.00100000      6.94200000      2.75000000
O     -4.57000000     -5.00200000     12.73700000
H     -5.22600000     -4.76400000     12.08200000
H     -3.96300000     -4.26200000     12.74800000
O      6.02900000     -1.00300000    -16.97500000
H      5.19600000     -1.14300000    -16.52400000
H      5.79500000     -0.96900000    -17.90300000
O      5.04000000      1.30000000      2.03200000
H      4.60400000      1.91700000      2.62000000
H      5.22000000      1.80900000      1.24100000
O      0.63800000    -13.53400000      2.77800000
H      0.48100000    -12.65600000      2.43100000
H      1.53500000    -13.50300000      3.11100000
O     17.74800000     -6.29100000     -1.88400000
H     16.82600000     -6.13800000     -2.09100000
H     18.22600000     -5.89300000     -2.61100000
O      0.14300000      2.16600000    -14.18900000
H      0.38100000      2.82200000    -14.84300000
H     -0.69400000      2.47100000    -13.83700000
O      8.49100000    -10.12600000     12.12200000
H      8.08500000    -10.36400000     11.28800000
H      9.38500000     -9.87700000     11.89100000
O      5.27100000     -1.18500000      3.05900000
H      4.56600000     -1.22300000      3.70600000
H      5.20400000     -0.30800000      2.68200000
O      6.81400000     -1.85100000    -10.49400000
H      7.18500000     -2.53700000    -11.04900000
H      7.57500000     -1.39600000    -10.13500000
O     -1.94000000     -8.97900000      2.32400000
H     -2.57300000     -9.33500000      2.94800000
H     -2.14000000     -8.04300000      2.28800000
O      7.02900000      3.61100000     -4.66900000
H      7.10100000      3.17200000     -5.51600000
H      6.31200000      4.23500000     -4.78300000
O      8.26500000      2.34200000     -7.82800000
H      8.36900000      1.65500000     -7.16900000
H      9.15700000      2.54000000     -8.11100000
O     -3.60900000    -11.84900000     11.15900000
H     -2.72900000    -12.21300000     11.25400000
H     -4.09800000    -12.20700000     11.90000000
O    -14.36900000      1.65100000      1.52600000
H    -13.71700000      0.97200000      1.35200000
H    -15.00000000      1.23200000      2.11200000
O      2.70400000     -6.22000000     -8.45900000
H      2.50400000     -6.55200000     -9.33400000
H      2.90400000     -5.29400000     -8.59400000
O     -1.10300000      5.38200000      7.76500000
H     -0.33200000      5.08600000      8.24900000
H     -1.52500000      4.57400000      7.47100000
O     12.87400000     -5.89900000     -2.45700000
H     12.91900000     -5.09500000     -2.97500000
H     12.40000000     -5.64700000     -1.66500000
O      1.53500000      6.18400000    -13.53700000
H      1.98100000      5.71900000    -14.24500000
H      2.18500000      6.23500000    -12.83700000
O      9.31200000     -1.30500000    -13.78000000
H      8.82300000     -1.86400000    -14.38500000
H     10.23100000     -1.50500000    -13.95900000
O    -13.34400000     -3.07400000     -5.74500000
H    -13.88000000     -2.81000000     -6.49300000
H    -12.54200000     -2.56000000     -5.83300000
O      2.46900000     -7.76500000      4.87500000
H      2.01500000     -6.92800000      4.78700000
H      1.95100000     -8.25300000      5.51500000
O     -8.22800000     -7.49100000      5.99900000
H     -8.68300000     -7.41000000      6.83700000
H     -7.32900000     -7.22100000      6.18700000
O      3.49100000     -8.65800000     -7.36200000
H      3.39000000     -7.88400000     -7.91600000
H      3.43600000     -9.39600000     -7.97000000
O      8.16000000     -3.04700000    -15.87400000
H      7.23900000     -2.80600000    -15.97500000
H      8.45700000     -3.23700000    -16.76400000
O     -6.92700000      9.17900000     -0.05300000
H     -7.21400000     10.00000000     -0.45400000
H     -6.61000000      9.43300000      0.81300000
O      7.87500000    -10.86600000      9.63000000
H      8.61000000    -11.44800000      9.43700000
H      7.84300000    -10.26500000      8.88500000
O    -14.02700000      7.20200000      4.62000000
H    -13.73800000      8.09100000      4.41400000
H    -13.24700000      6.77300000      4.97200000
O    -14.40500000      9.99900000      0.35600000
H    -14.58000000     10.70900000      0.97400000
H    -13.78600000      9.43100000      0.81400000
O     -7.76600000     -9.73000000      1.70500000
H     -8.54800000    -10.18300000      2.02000000
H     -7.57800000     -9.07900000      2.38000000
O     -4.87100000      5.56200000     -6.53800000
H     -5.17800000      6.03800000     -7.30900000
H     -5.26200000      6.02700000     -5.79800000
O     -4.33600000     -7.78100000     -1.27600000
H     -3.58900000     -7.26300000     -1.57600000
H     -4.85400000     -7.93300000     -2.06600000
O      8.64000000      7.71800000    -10.39100000
H      9.33000000      7.12700000    -10.08900000
H      8.74700000      7.74500000    -11.34200000
O    -11.14600000      9.78600000      6.02000000
H    -11.69600000      9.84000000      5.23800000
H    -10.82200000      8.88500000      6.02400000
O     -1.30800000    -16.45800000     -3.23500000
H     -0.49900000    -16.00800000     -2.99000000
H     -1.55500000    -16.06700000     -4.07300000
O     -8.05800000     -6.69500000     12.38500000
H     -8.33300000     -5.78700000     12.50600000
H     -8.14800000     -7.09100000     13.25200000
O     13.94300000     -3.46100000      9.90100000
H     13.76800000     -3.48900000      8.96000000
H     14.74000000     -2.93600000      9.98100000
O    -11.99600000      7.54300000     -4.78000000
H    -12.18000000      8.33800000     -5.28000000
H    -12.47300000      6.85300000     -5.24300000
O      6.29800000      6.83400000      8.87800000
H      6.57400000      6.54700000      9.74900000
H      5.79000000      6.10000000      8.53400000
O      5.54800000     -3.64600000     -4.05400000
H      5.07200000     -4.47300000     -4.11400000
H      6.40600000     -3.88800000     -3.70300000
O      3.57700000     -3.18700000     16.25800000
H      3.90000000     -3.49400000     17.10500000
H      2.78300000     -3.70000000     16.10500000
O      1.61300000     13.76500000     -4.45500000
H      2.33100000     14.16000000     -3.96100000
H      1.06600000     13.34800000     -3.79000000
O      4.51400000     -4.39300000      6.29600000
H      5.21500000     -3.85900000      5.92200000
H      3.73100000     -3.84800000      6.22000000
O     10.90700000     -4.44600000     -6.41200000
H     10.95400000     -4.74700000     -7.31900000
H     10.82300000     -3.49500000     -6.47900000
O     -6.62800000     -3.47600000     -6.01400000
H     -5.93000000     -3.54500000     -5.36300000
H     -7.39500000     -3.85400000     -5.58400000
O     10.72000000    -14.31900000      4.52200000
H     11.46700000    -13.85300000      4.89600000
H     10.40200000    -13.74300000      3.82700000
O     10.61500000      5.82100000    -10.73000000
H     11.23800000      5.77800000    -11.45600000
H      9.88700000      5.26400000    -11.00500000
O     13.71800000      4.66600000     -0.92900000
H     14.44700000      4.93100000     -1.49000000
H     12.93600000      4.86000000     -1.44600000
O    -10.32500000      5.59500000     13.43900000
H     -9.92300000      5.84400000     14.27100000
H    -10.06100000      6.28400000     12.82900000
O     -3.02500000     -2.93000000     13.98900000
H     -3.63100000     -2.55500000     14.62800000
H     -2.75000000     -2.18600000     13.45400000
O      1.24300000      4.38100000      8.58700000
H      1.93100000      3.96300000      9.10600000
H      1.71600000      4.91100000      7.94500000
O     13.93800000      8.18800000      0.95700000
H     13.24800000      8.28600000      0.30000000
H     13.83600000      8.95000000      1.52600000
O      2.96200000      5.49200000     11.69000000
H      3.59800000      5.32700000     12.38600000
H      3.20600000      4.88100000     10.99400000
O      7.76000000     14.14300000      4.14800000
H      7.65500000     13.57200000      3.38700000
H      7.58700000     13.57500000      4.89900000
O     15.73300000      1.67600000     -3.59000000
H     15.35600000      1.17000000     -2.87000000
H     16.51600000      1.18600000     -3.84300000
O      2.40400000     10.25400000     -9.47000000
H      2.68900000     11.16100000     -9.36400000
H      2.98100000      9.75300000     -8.89300000
O      5.58900000    -14.77200000     -0.57300000
H      5.72500000    -14.13900000      0.13200000
H      4.99100000    -15.42000000     -0.20200000
O      8.36000000    -14.31600000      1.88100000
H      7.54000000    -13.93700000      2.19700000
H      8.75200000    -13.62700000      1.34500000
O     -7.74800000      3.42000000     -9.49900000
H     -6.82400000      3.61100000     -9.65800000
H     -7.74400000      2.57500000     -9.04900000
O      3.70100000     -2.46800000      9.96400000
H      3.97300000     -2.30300000     10.86700000
H      2.88300000     -2.95800000     10.04600000
O     -4.14100000    -10.57900000    -11.28600000
H     -3.93900000    -10.34500000    -12.19200000
H     -3.75700000     -9.87400000    -10.76500000
O      0.04100000      9.45300000     13.20300000
H      0.40800000     10.09900000     12.60000000
H      0.73500000      8.80200000     13.30900000
O    -13.08200000    -10.17600000     -3.97600000
H    -12.86400000    -10.95700000     -3.46800000
H    -12.56500000    -10.25900000     -4.77700000
O    -17.40900000     -5.71300000     -1.16300000
H    -16.77600000     -5.13600000     -0.73700000
H    -16.92000000     -6.11800000     -1.88000000
O      2.30000000     -9.42800000    -12.53300000
H      1.53600000     -9.01400000    -12.13300000
H      3.04800000     -9.04600000    -12.07400000
O    -12.97500000      8.60800000      9.59900000
H    -13.73700000      8.46000000     10.15900000
H    -12.63300000      7.73100000      9.42300000
O    -11.38700000    -13.52900000     -5.43500000
H    -10.92900000    -14.08100000     -6.06900000
H    -10.69100000    -13.03900000     -4.99700000
O      4.05200000     -3.70600000     -8.84500000
H      4.43600000     -3.01400000     -9.38300000
H      4.79100000     -4.06400000     -8.35300000
O     -4.62300000     -6.94300000    -12.64600000
H     -4.34700000     -6.12800000    -13.06500000
H     -5.24300000     -6.66700000    -11.97100000
O      2.69200000    -11.00700000     -2.77000000
H      2.59600000    -10.76200000     -3.69000000
H      1.79500000    -11.05900000     -2.44000000
O     -6.20000000     10.06100000    -10.58800000
H     -5.49000000      9.58300000    -10.15800000
H     -5.75500000     10.67300000    -11.17400000
O      1.29900000     -6.03900000    -11.45200000
H      0.91200000     -5.99500000    -12.32600000
H      2.14700000     -6.46300000    -11.58700000
O      1.48800000     11.87300000      7.27700000
H      1.80100000     12.76100000      7.45000000
H      1.80400000     11.35900000      8.02000000
O     -8.81600000     10.34800000     -2.71800000
H     -8.14700000     11.01400000     -2.56100000
H     -9.52800000     10.82000000     -3.15100000
O    -10.06300000      1.07400000      8.93000000
H    -10.35100000      1.63200000      8.20700000
H    -10.21700000      1.60100000      9.71400000
O      9.23200000      4.33800000      1.85200000
H      9.02800000      3.61700000      2.44800000
H      9.79800000      4.91800000      2.36200000
O      0.32500000      6.27700000     14.55100000
H      0.25900000      5.57300000     15.19500000
H      0.81800000      6.96500000     14.99800000
O      6.52800000      1.94400000    -10.63800000
H      7.40000000      1.57000000    -10.51400000
H      6.29400000      2.29600000     -9.78000000
O      0.12900000     -3.06100000      4.55600000
H     -0.09100000     -2.15900000      4.78900000
H     -0.70700000     -3.45400000      4.30400000
O     -6.92700000      0.53100000     14.52500000
H     -7.86600000      0.44500000     14.69000000
H     -6.84300000      1.35400000     14.04300000
O     -7.43600000     -7.88600000      3.49900000
H     -7.72100000     -7.83500000      4.41200000
H     -6.49800000     -7.69400000      3.53000000
O      2.99500000      1.10000000      5.28700000
H      2.80700000      0.20500000      5.00700000
H      2.80700000      1.10200000      6.22600000
O      2.37500000     -0.29500000     -4.97800000
H      3.02400000     -0.94800000     -4.71400000
H      2.74300000      0.10400000     -5.76600000
O     -7.32800000     -0.19500000     10.13900000
H     -8.12800000      0.18500000     10.50200000
H     -7.56800000     -0.45600000      9.25000000
O      3.92700000     15.67700000     -3.71700000
H      4.77900000     15.93800000     -3.36600000
H      3.49700000     16.50300000     -3.94000000
O     12.24700000     -2.91400000     -1.38600000
H     12.21200000     -2.79200000     -2.33400000
H     11.57300000     -2.32600000     -1.04400000
O     11.18100000     -0.46800000     13.29900000
H     11.49900000     -0.43100000     14.20100000
H     10.59700000     -1.22600000     13.28300000
O     -6.56600000      2.60900000     12.64500000
H     -7.20100000      3.31500000     12.52700000
H     -5.75300000      2.95500000     12.27800000
O      6.02900000     -4.65700000      0.16300000
H      6.71700000     -4.32700000      0.74000000
H      5.67800000     -3.87600000     -0.26400000
O    -12.88600000     10.09000000     -2.24300000
H    -13.47800000     10.06400000     -1.49000000
H    -13.45400000     10.29300000     -2.98600000
O      1.81300000      3.04100000     -8.94500000
H      2.53300000      3.21400000     -8.33900000
H      2.24300000      2.82700000     -9.77300000
O      9.82400000     -1.71300000      6.70300000
H     10.10200000     -1.04600000      6.07400000
H     10.09000000     -2.54200000      6.30500000
O      7.41000000     -3.36700000     15.20100000
H      6.85200000     -3.95100000     14.68800000
H      7.31600000     -3.67600000     16.10200000
O    -11.19300000    -10.05500000      7.28700000
H    -12.07900000     -9.70600000      7.37800000
H    -11.25200000    -10.94900000      7.62300000
O     10.29500000     14.08500000     -4.85300000
H      9.40100000     14.05900000     -5.19500000
H     10.50500000     13.17200000     -4.66000000
O      1.26300000    -11.59800000    -13.52200000
H      0.58400000    -11.72400000    -12.85900000
H      1.77400000    -10.85500000    -13.20200000
O     -2.07400000     -4.26300000      3.52400000
H     -2.19900000     -5.21200000      3.50600000
H     -2.95900000     -3.90600000      3.59800000
O      1.42800000     11.21000000      4.38400000
H      0.96700000     11.86700000      3.86300000
H      1.09500000     11.33200000      5.27300000
O     -6.48300000      8.86300000     10.10800000
H     -7.03100000      9.63100000     10.27300000
H     -5.91600000      8.80500000     10.87700000
O    -15.25100000     -6.17000000      2.72400000
H    -14.91700000     -6.43900000      1.86800000
H    -14.50900000     -5.73900000      3.14700000
O     -9.09000000     -8.94800000     -7.27100000
H     -9.27900000     -8.04400000     -7.52200000
H     -8.99500000     -9.41300000     -8.10300000
O     12.15100000     -9.55600000     -8.23800000
H     12.59700000    -10.00200000     -7.51800000
H     12.81700000     -8.97900000     -8.61200000
O      0.92200000      3.07200000      5.24600000
H      1.63100000      2.45100000      5.41500000
H      0.16600000      2.70200000      5.70100000
O      8.00000000    -10.41700000      1.42300000
H      8.66500000    -10.51700000      2.10400000
H      7.46000000     -9.68500000      1.72100000
O     14.78500000     -7.95000000      6.63100000
H     15.03300000     -8.70500000      7.16500000
H     15.42700000     -7.93800000      5.92100000
O    -10.96600000      6.97300000      6.17500000
H    -10.01600000      6.87900000      6.10800000
H    -11.22400000      6.33600000      6.84100000
O    -13.19800000      9.61300000      3.95900000
H    -13.76200000     10.38300000      3.88400000
H    -13.10000000      9.30000000      3.06000000
O      0.79000000     18.30800000      0.18400000
H      0.59800000     18.79000000     -0.62100000
H      1.23300000     17.51300000     -0.11300000
O      9.87500000     -3.68100000     -9.91300000
H      9.58900000     -4.09100000    -10.72900000
H     10.53300000     -4.28000000     -9.56100000
O    -16.87800000     -2.90700000     -4.49500000
H    -17.34200000     -3.12500000     -5.30300000
H    -17.47400000     -3.17400000     -3.79600000
O      0.87400000      6.07200000     -9.26300000
H      1.40600000      5.53500000     -8.67500000
H      0.65200000      6.84600000     -8.74500000
O     -5.14600000      3.90100000     -9.67600000
H     -4.58800000      3.14600000     -9.49200000
H     -4.62400000      4.65700000     -9.40400000
O      2.08700000     16.12800000     -0.69700000
H      2.00800000     15.29000000     -0.24000000
H      1.99000000     15.90600000     -1.62300000
O     -6.87800000     12.41600000     -5.51900000
H     -7.74400000     12.82000000     -5.47500000
H     -6.97400000     11.71300000     -6.16200000
O    -13.17500000    -11.56700000      5.33000000
H    -12.88200000    -10.81600000      4.81400000
H    -13.98500000    -11.27200000      5.74400000
O     -7.71200000      5.12500000     14.50800000
H     -7.64400000      5.67500000     13.72800000
H     -7.66600000      5.74000000     15.24000000
O      1.45100000    -17.12600000     -1.90400000
H      1.93200000    -17.02800000     -1.08300000
H      2.04700000    -16.78800000     -2.57300000
O      4.54800000     -9.63200000      3.43200000
H      4.11900000     -8.80500000      3.21200000
H      4.08700000    -10.28700000      2.90800000
O      7.74600000      4.76000000     -9.54800000
H      7.64400000      4.06600000     -8.89700000
H      7.91600000      4.29600000    -10.36800000
O     -7.53400000      7.16200000     12.64800000
H     -6.83600000      7.81700000     12.64300000
H     -8.29400000      7.62000000     12.28900000
O     -1.96700000     -5.25700000     14.96400000
H     -2.56000000     -5.42200000     15.69800000
H     -2.15800000     -4.35700000     14.70000000
O     -0.64500000      3.98400000    -16.38500000
H     -0.06200000      4.42100000    -17.00600000
H     -0.93900000      4.68200000    -15.80000000
O     -6.81500000     -8.85300000     -5.82600000
H     -7.70800000     -8.76600000     -6.15800000
H     -6.76400000     -9.75500000     -5.50900000
O     15.49300000     -1.46700000      3.95500000
H     16.23800000     -1.94100000      3.58700000
H     15.03700000     -2.11600000      4.49100000
O     -5.44700000     -6.87300000      6.94100000
H     -5.47800000     -5.97600000      7.27300000
H     -4.98400000     -7.36400000      7.61900000
O     -3.56900000    -10.39900000      4.19900000
H     -4.08600000    -10.84400000      4.87100000
H     -2.96200000    -11.06800000      3.88200000
O     -4.86700000     -1.05600000     10.85500000
H     -5.61900000     -0.67300000     10.40500000
H     -4.94400000     -1.99700000     10.69400000
O    -12.46200000    -12.65300000     -2.69500000
H    -11.87000000    -13.17800000     -2.15600000
H    -12.73600000    -13.24400000     -3.39600000
O      8.00300000    -10.41300000     -7.09000000
H      7.46400000     -9.63800000     -6.93400000
H      8.90300000    -10.08800000     -7.06700000
O     -8.48300000      3.51200000     -6.04600000
H     -8.22800000      4.34600000     -5.65200000
H     -9.22800000      3.73000000     -6.60600000
O     -3.19900000     -0.09700000    -10.96800000
H     -4.12000000      0.15900000    -11.00400000
H     -3.20600000     -1.04300000    -11.11400000
O      0.23400000    -16.60400000      6.76800000
H      0.38500000    -16.24700000      5.89300000
H      0.61400000    -17.48200000      6.73800000
O     -4.12500000    -13.40300000      8.42400000
H     -3.38800000    -13.97700000      8.21400000
H     -4.51700000    -13.79200000      9.20600000
O     -2.24000000     12.10400000    -11.95400000
H     -1.50400000     12.58800000    -11.58100000
H     -1.91500000     11.78600000    -12.79700000
O     -4.87000000     13.34600000     11.84200000
H     -4.06400000     12.87000000     11.64200000
H     -4.65900000     13.85400000     12.62600000
O     -0.48800000      8.89200000    -10.85900000
H      0.22800000      9.46000000    -11.14400000
H     -0.28200000      8.68600000     -9.94700000
O     -2.41200000      5.49000000     14.30000000
H     -2.49200000      5.75800000     13.38500000
H     -1.49600000      5.22900000     14.39500000
O     -6.10700000      6.99500000     -8.37000000
H     -6.76400000      7.60400000     -8.03300000
H     -6.54000000      6.55400000     -9.10000000
O      2.64700000     -2.26300000     12.70500000
H      1.92600000     -2.63000000     12.19300000
H      2.88100000     -2.95800000     13.32100000
O     -4.71100000    -11.90000000      6.31600000
H     -4.62400000    -12.58700000      6.97700000
H     -5.65000000    -11.85700000      6.13900000
O      0.49200000     -6.38800000    -14.03400000
H      0.57900000     -6.20000000    -14.96900000
H      0.01700000     -7.21800000    -14.00000000
O    -11.82100000     -5.35400000      7.20900000
H    -11.19800000     -6.01900000      7.50100000
H    -11.33500000     -4.53100000      7.26100000
O      6.11100000     -6.88900000     -9.18400000
H      6.01900000     -6.68900000     -8.25300000
H      6.39700000     -6.06600000     -9.57900000
O     -4.49100000      0.48900000     -6.75300000
H     -4.20700000      0.86100000     -7.58800000
H     -5.17100000      1.08700000     -6.44300000
O      7.73900000      2.63000000      8.01200000
H      8.61500000      3.00200000      8.11100000
H      7.86000000      1.69000000      8.14700000
O    -10.04900000     -0.12400000     -8.58500000
H     -9.15000000      0.07300000     -8.32400000
H    -10.58300000      0.17200000     -7.84700000
O     -7.03000000    -11.29300000     -4.45300000
H     -7.94800000    -11.54100000     -4.34900000
H     -6.55000000    -12.11900000     -4.38800000
O      5.11000000     14.96800000      4.74400000
H      5.89000000     14.47700000      4.48500000
H      4.83200000     15.41500000      3.94400000
O      2.74700000     -4.46300000     -1.85600000
H      3.41900000     -3.84100000     -1.57800000
H      2.62300000     -4.28100000     -2.78800000
O     16.75400000      5.46700000     -3.10800000
H     16.85300000      5.45000000     -4.06000000
H     15.80900000      5.50800000     -2.96500000
O     10.20700000      2.90400000      5.12300000
H      9.74600000      3.69200000      5.41100000
H     11.07600000      3.21400000      4.86700000
O     -6.79500000     -8.41100000    -14.07400000
H     -5.85500000     -8.25800000    -13.97900000
H     -6.99300000     -8.14000000    -14.97000000
O    -11.99900000     -5.27500000     -2.69000000
H    -12.25100000     -6.19800000     -2.67400000
H    -12.80800000     -4.80900000     -2.90000000
O    -12.69800000     -5.27800000      4.54900000
H    -12.34500000     -6.00400000      4.03500000
H    -12.35700000     -5.42100000      5.43200000
O      8.25700000      4.84200000      5.55500000
H      8.38300000      5.78600000      5.65200000
H      8.19100000      4.51500000      6.45300000
O     -1.38100000     -8.21100000    -15.19700000
H     -0.99700000     -8.58400000    -15.99100000
H     -1.69500000     -7.34800000    -15.46700000
O      5.76200000     12.30300000     -3.99800000
H      5.12000000     11.99400000     -3.35900000
H      6.29100000     11.53100000     -4.19800000
O    -10.25800000     -2.85800000    -10.04300000
H    -11.18300000     -3.10200000    -10.07500000
H    -10.26400000     -1.90900000     -9.91800000
O     -2.85500000     -1.72500000     -6.63900000
H     -2.05000000     -1.30700000     -6.33300000
H     -3.51800000     -1.03700000     -6.58800000
O     -8.16800000      6.06100000     -5.42400000
H     -7.30300000      6.40200000     -5.19700000
H     -8.36100000      6.44800000     -6.27800000
O      5.23900000     -1.76500000    -12.85700000
H      5.92500000     -2.42400000    -12.74900000
H      5.69200000     -0.92900000    -12.74800000
O     11.87900000      8.10800000     -2.64600000
H     12.54900000      7.42500000     -2.67600000
H     12.12300000      8.64900000     -1.89500000
O      1.77500000    -14.00800000     -4.81700000
H      1.52400000    -14.03600000     -3.89400000
H      2.63600000    -13.59000000     -4.81900000
O     -4.46400000      4.11700000     11.74300000
H     -4.46100000      4.41500000     12.65200000
H     -3.72000000      4.56600000     11.34100000
O     -4.79400000     -4.87000000     -0.27100000
H     -5.04300000     -4.10700000     -0.79200000
H     -4.89200000     -5.61100000     -0.86900000
O      7.78300000      1.15300000     12.45400000
H      8.66900000      1.51100000     12.49700000
H      7.86200000      0.38700000     11.88500000
O      3.67100000      6.52700000     -2.16900000
H      2.76000000      6.30600000     -2.36500000
H      3.84100000      6.11300000     -1.32300000
O     -4.63600000      0.35100000    -17.19400000
H     -4.21200000      1.16200000    -16.91200000
H     -3.99700000     -0.06400000    -17.77300000
O     -5.74200000     -6.01400000     14.93600000
H     -5.58100000     -5.61600000     14.08000000
H     -5.19400000     -6.79900000     14.94100000
O      3.86900000      4.27400000      2.08000000
H      4.35100000      4.93100000      2.58200000
H      4.45600000      4.04500000      1.35900000
O      7.09500000     10.74200000     11.95400000
H      6.52000000     11.46200000     11.69300000
H      6.63700000     10.32100000     12.68200000
O     12.61200000    -10.38200000      0.02500000
H     12.34100000    -10.54500000     -0.87900000
H     11.86900000     -9.92400000      0.41900000
O      0.07600000    -10.87100000     -9.18200000
H      0.16400000    -10.53100000    -10.07300000
H      0.80900000    -11.47700000     -9.08300000
O      8.22100000     -7.06100000     -0.38000000
H      7.65000000     -7.08500000     -1.14900000
H      7.63600000     -6.84300000      0.34500000
O    -12.07800000     -0.78900000    -12.19100000
H    -12.47300000     -1.46800000    -11.64400000
H    -12.18600000     -1.10800000    -13.08600000
O    -14.03500000     -1.83900000      0.50400000
H    -13.22000000     -1.61000000      0.95000000
H    -14.16000000     -1.14100000     -0.13900000
O     -7.74900000     -1.08400000      2.72400000
H     -7.07000000     -1.19400000      2.05700000
H     -7.78800000     -1.93100000      3.16800000
O     -5.21100000    -16.51800000      1.37600000
H     -4.57500000    -17.18200000      1.11200000
H     -5.63700000    -16.88800000      2.14900000
O     14.81600000     -6.88200000     -0.94700000
H     14.24800000     -7.12400000     -0.21600000
H     14.21500000     -6.58900000     -1.63100000
O     -2.55000000     -9.94300000     -0.11600000
H     -3.41600000    -10.17000000      0.22300000
H     -2.10500000     -9.52800000      0.62300000
O     -4.65700000      0.29000000      8.32400000
H     -5.13200000      1.09100000      8.54500000
H     -4.16000000      0.08000000      9.11500000
O     13.47200000      4.08200000     11.42800000
H     13.48200000      3.32000000     12.00700000
H     12.54300000      4.26400000     11.28800000
O      4.85400000     -1.11900000      7.79600000
H      4.32400000     -0.37400000      7.51400000
H      4.30500000     -1.57600000      8.43400000
O     -4.73200000    -13.13100000     -4.42600000
H     -4.03800000    -12.68200000     -4.90800000
H     -4.85600000    -12.60200000     -3.63700000
O      3.66400000      6.59600000     16.81800000
H      3.05100000      6.88100000     16.14000000
H      4.52800000      6.69900000     16.41900000
O     -2.34500000     -6.12500000     -2.50700000
H     -1.91200000     -5.51200000     -1.91300000
H     -1.68600000     -6.31700000     -3.17500000
O      4.45900000     -1.81100000     -5.46900000
H      4.87000000     -2.34700000     -4.79200000
H      5.05200000     -1.87500000     -6.21800000
O      2.86200000      9.06100000      5.44600000
H      2.81900000      9.86400000      4.92800000
H      3.66800000      8.63300000      5.15800000
O     -2.10300000     -6.79900000    -10.31700000
H     -2.57700000     -6.47900000    -11.08500000
H     -1.62700000     -6.03400000     -9.99300000
O     11.06100000      3.17500000     -4.46000000
H     11.70400000      3.10800000     -5.16500000
H     10.59400000      3.99100000     -4.63800000
O      2.45300000      4.46800000    -15.51200000
H      2.56700000      4.45800000    -16.46200000
H      2.96700000      3.72400000    -15.20000000
O      0.02500000    -10.71100000     -2.13900000
H     -0.24300000    -11.01400000     -3.00600000
H     -0.78800000    -10.68500000     -1.63400000
O     -4.92000000     -5.50900000    -16.61600000
H     -4.75800000     -5.71400000    -17.53700000
H     -5.13600000     -4.57600000    -16.61300000
O      9.30600000     -7.56400000     -3.38800000
H      9.43600000     -7.09900000     -2.56100000
H     10.18700000     -7.82600000     -3.65600000
O      3.66800000      3.78200000      9.87100000
H      3.92300000      4.07000000      8.99500000
H      4.46800000      3.41000000     10.24300000
O     12.76700000      6.84300000     -5.58000000
H     12.29900000      6.70000000     -6.40300000
H     12.41800000      7.66900000     -5.24600000
O     -2.47900000     -8.03500000     -5.17600000
H     -2.82700000     -8.72000000     -4.60500000
H     -1.57600000     -7.91300000     -4.88200000
O     10.07500000     -8.85600000      0.15200000
H      9.43300000     -8.21100000     -0.14600000
H      9.55300000     -9.62300000      0.38600000
O      9.76800000    -11.29700000    -10.71600000
H      9.65000000    -11.31300000     -9.76600000
H     10.70500000    -11.44500000    -10.84400000
O      8.19300000     -9.87500000    -12.69800000
H      8.78700000    -10.55100000    -12.37300000
H      7.59500000     -9.71100000    -11.96900000
O      6.45700000     -2.26500000      5.68400000
H      6.26400000     -1.59000000      6.33400000
H      6.90700000     -1.79900000      4.97900000
O     -2.86500000     -2.43800000    -12.34000000
H     -2.90500000     -3.38600000    -12.46400000
H     -3.19300000     -2.07400000    -13.16200000
O     15.08100000      9.15300000     -3.41200000
H     15.21000000      9.57700000     -4.26100000
H     14.49500000      9.74300000     -2.93700000
O     -3.30700000      4.13700000      3.42700000
H     -2.67200000      3.56500000      2.99500000
H     -3.63900000      4.69800000      2.72600000
O     -5.27900000     12.76900000      1.16800000
H     -5.02600000     13.30500000      1.92000000
H     -5.54500000     11.93200000      1.54900000
O      5.87200000     11.09400000      5.33600000
H      5.60900000     10.62700000      6.12800000
H      6.47200000     11.77300000      5.64500000
O      4.53500000      4.17500000     -3.63100000
H      3.88700000      3.52500000     -3.90500000
H      4.07400000      4.71600000     -2.99000000
O     10.05600000      1.48000000      2.22100000
H     10.51100000      0.66500000      2.00800000
H     10.63900000      2.17000000      1.90300000
O      5.93800000    -15.58000000     -3.47400000
H      5.10100000    -16.04500000     -3.47000000
H      5.92800000    -15.06300000     -2.66800000
O     -4.94800000    -11.78200000     -1.81600000
H     -5.68400000    -11.18700000     -1.96000000
H     -5.13300000    -12.19100000     -0.97100000
O      1.80000000     13.71400000      0.21100000
H      1.15200000     13.36200000      0.82200000
H      2.24800000     12.94200000     -0.13500000
O      5.57400000     -6.47700000    -13.74300000
H      5.62600000     -7.30200000    -14.22500000
H      4.73600000     -6.09800000    -14.00600000
O     -6.79300000     -4.24300000     16.68900000
H     -6.46100000     -3.54300000     16.12700000
H     -6.29900000     -5.01900000     16.42100000
O      4.66100000     11.68000000      8.25200000
H      4.27400000     12.45700000      7.84800000
H      3.94400000     11.28600000      8.74900000
O     -0.43400000     14.05500000      5.49000000
H      0.50600000     14.05300000      5.67200000
H     -0.52700000     14.61100000      4.71700000
O      9.45900000     -2.26100000      9.83000000
H      8.53300000     -2.44700000      9.67400000
H      9.91500000     -2.69300000      9.10700000
O    -14.04600000      3.98600000     -7.84400000
H    -14.38800000      3.17900000     -8.22900000
H    -14.35700000      4.67900000     -8.42500000
O     14.87700000     -5.17300000      6.73900000
H     15.57500000     -5.17600000      6.08400000
H     14.91800000     -6.04300000      7.13500000
O     -0.54600000     -3.53300000     -3.49300000
H      0.13000000     -2.85600000     -3.53300000
H     -0.38900000     -3.97900000     -2.66100000
O     -1.69600000     15.02900000      8.91500000
H     -2.46300000     14.49800000      8.70100000
H     -1.75000000     15.77700000      8.32000000
O      2.70300000      9.21400000    -12.09200000
H      2.99900000      8.31800000    -11.92900000
H      2.80900000      9.65800000    -11.25100000
O     -2.80500000      8.24200000    -16.43100000
H     -1.96300000      8.63400000    -16.66300000
H     -2.58500000      7.56300000    -15.79400000
O     13.51100000      2.38600000     -5.30500000
H     13.70800000      2.59900000     -6.21700000
H     14.36500000      2.36700000     -4.87400000
O     -9.40900000     -8.48200000     -3.18300000
H     -9.78800000     -7.69100000     -3.56600000
H     -8.93100000     -8.89200000     -3.90400000
O     -2.63200000      1.94000000    -13.27200000
H     -2.56700000      1.92000000    -12.31700000
H     -3.51200000      1.61200000    -13.45800000
O     -7.74500000      6.58700000     -1.17600000
H     -7.57900000      7.51500000     -1.00900000
H     -8.47900000      6.58200000     -1.79000000
O     -9.90000000    -13.86100000      1.10200000
H    -10.21400000    -14.63100000      1.57600000
H     -9.89000000    -13.16400000      1.75800000
O     -7.10700000      5.83200000    -13.96800000
H     -6.70400000      5.08800000    -13.51900000
H     -6.43400000      6.51300000    -13.95400000
O      4.30800000    -13.08700000     -4.91500000
H      4.75200000    -13.90200000     -4.68400000
H      5.00400000    -12.42900000     -4.92400000
O     -5.59400000    -13.62800000      3.96000000
H     -5.52400000    -13.02100000      4.69700000
H     -4.75900000    -13.54200000      3.49900000
O     -1.96600000    -11.51500000      6.65300000
H     -2.17400000    -12.15500000      5.97300000
H     -2.81800000    -11.25100000      7.00200000
O     -3.69900000     11.27500000      5.68400000
H     -3.65900000     10.64100000      6.40000000
H     -3.19400000     12.02500000      5.99900000
O     11.70200000     -6.92500000     11.11200000
H     12.63500000     -6.74300000     10.99600000
H     11.27200000     -6.08900000     10.93700000
O     -6.31200000      6.09900000      9.34000000
H     -5.65000000      6.35300000      8.69600000
H     -6.55600000      6.92000000      9.76800000
O    -14.16800000    -10.33600000      1.49100000
H    -13.72200000    -10.62300000      0.69500000
H    -15.04600000    -10.09100000      1.19900000
O     -5.06700000      7.43600000      7.24300000
H     -5.88000000      7.88900000      7.46900000
H     -4.93600000      7.62700000      6.31400000
O      9.63100000    -10.09000000      3.43300000
H      9.39600000    -10.42700000      4.29700000
H     10.20900000    -10.75800000      3.06400000
O    -13.41300000      0.33300000     10.90100000
H    -12.68700000     -0.28300000     10.80400000
H    -13.63700000      0.29500000     11.83100000
O    -14.40500000      0.84900000      8.35700000
H    -13.92000000      0.52400000      9.11600000
H    -14.92200000      1.57900000      8.69800000
O     10.51400000     11.44800000     -3.18900000
H     10.32400000     11.62200000     -2.26700000
H     10.10300000     10.60200000     -3.36300000
O    -15.13800000      8.04800000     -2.14600000
H    -15.30000000      8.43100000     -1.28400000
H    -14.51200000      7.34200000     -1.98000000
O      9.79200000    -12.61600000      0.33200000
H      9.04000000    -12.25500000     -0.13700000
H     10.50500000    -12.59700000     -0.30600000
O     11.55400000      1.95000000    -12.50200000
H     12.05200000      2.52000000    -11.91600000
H     10.71600000      1.82100000    -12.05700000
O      5.33300000      7.24900000     14.77700000
H      6.28100000      7.17500000     14.88500000
H      5.05600000      6.38100000     14.48500000
O      3.59100000     -4.18800000    -17.17700000
H      3.99800000     -3.43400000    -16.75000000
H      2.73600000     -4.27000000    -16.75500000
O     -5.38900000     -1.65900000     15.31600000
H     -5.94300000     -1.01500000     14.87600000
H     -4.96700000     -1.17000000     16.02200000
O     -2.83200000      8.77300000     -7.07200000
H     -3.03500000      9.70200000     -6.96200000
H     -3.47700000      8.32100000     -6.52800000
O      5.37900000     -8.75500000     13.62700000
H      6.19500000     -9.04300000     14.03500000
H      5.39300000     -9.15300000     12.75600000
O      1.75700000      8.23800000     15.61400000
H      1.69600000      9.18300000     15.47300000
H      1.43800000      8.10800000     16.50700000
O     -4.39800000    -12.02100000      1.53800000
H     -4.77600000    -11.14900000      1.42200000
H     -5.13100000    -12.62000000      1.40000000
O    -10.84200000      1.58300000    -14.92800000
H    -10.60100000      1.49400000    -15.85000000
H    -10.19400000      1.05700000    -14.45900000
O      7.78000000      9.05300000      1.38100000
H      7.84500000      9.78400000      1.99500000
H      7.00200000      8.57100000      1.66400000
O      5.96600000    -13.19200000      2.41700000
H      6.32200000    -12.51100000      2.98700000
H      5.01700000    -13.11900000      2.52200000
O      2.43600000      0.18000000      7.78000000
H      2.71300000      0.27900000      8.69100000
H      1.54500000     -0.16600000      7.83600000
O     -4.98400000      8.16300000     -1.61900000
H     -4.10400000      8.24100000     -1.25100000
H     -5.55700000      8.54100000     -0.95200000
O     -2.09200000     -2.17800000     17.59800000
H     -2.53300000     -1.35400000     17.38800000
H     -1.93600000     -2.13200000     18.54100000
O      0.51200000    -14.06200000     -2.38300000
H     -0.31600000    -13.60100000     -2.24300000
H      0.67800000    -14.51100000     -1.55400000
O    -10.93800000     -4.70300000     -0.28600000
H    -11.40900000     -4.93800000     -1.08500000
H    -10.74900000     -3.77000000     -0.38500000
O      7.64200000     12.48900000      2.02000000
H      8.21600000     11.83600000      1.62000000
H      6.79200000     12.35100000      1.60100000
O    -11.20200000     -3.04400000      3.76500000
H    -10.67800000     -3.68500000      3.28400000
H    -12.00600000     -3.51300000      3.98900000
O      9.22600000     12.80500000     -8.75900000
H      8.64100000     13.32100000     -8.20400000
H      8.68200000     12.54800000     -9.50400000
O      5.26400000     -6.83500000     15.97100000
H      4.35500000     -6.54700000     15.89000000
H      5.58400000     -6.87300000     15.06900000
O      5.29500000      5.85600000     -9.70100000
H      5.14100000      6.09600000     -8.78700000
H      6.21600000      5.59900000     -9.72800000
O     -9.29200000     -0.30800000    -13.33500000
H     -9.14200000     -0.99700000    -12.68800000
H     -8.45000000      0.14200000    -13.40600000
O      5.79400000     -8.83200000     -6.07000000
H      5.67200000     -9.68100000     -5.64600000
H      4.93800000     -8.62600000     -6.44500000
O     -4.80600000     15.74100000     -0.59800000
H     -5.35300000     16.17900000     -1.25000000
H     -5.19600000     14.87100000     -0.50500000
O    -10.33300000     -0.17300000      4.30900000
H    -10.35700000     -1.08200000      4.60900000
H     -9.48000000     -0.08400000      3.88400000
O     11.07800000      6.18400000      6.92400000
H     11.26700000      6.63700000      7.74600000
H     11.93500000      5.91000000      6.59900000
O      3.32700000     -5.32800000     12.29000000
H      2.81800000     -5.79500000     12.95200000
H      3.53400000     -5.99300000     11.63300000
O     -2.86400000      2.34500000    -16.37600000
H     -2.42500000      3.05500000    -16.84500000
H     -2.30100000      2.17200000    -15.62200000
O      1.27100000     -3.52200000     10.37700000
H      0.89100000     -4.37300000     10.16000000
H      0.88800000     -2.91900000      9.73900000
O      1.71200000    -10.42700000      0.80900000
H      1.47400000    -10.99300000      0.07500000
H      1.88600000     -9.57500000      0.40900000
O     -5.63300000      9.53100000     12.85200000
H     -4.85100000      9.90500000     13.25800000
H     -6.23300000      9.37900000     13.58200000
O      2.43100000     10.91700000     12.66700000
H      2.74300000     10.01200000     12.66100000
H      3.00200000     11.36400000     13.29200000
O      9.85600000      4.01700000      8.27400000
H     10.18400000      3.95800000      9.17200000
H      9.98700000      4.93300000      8.03100000
O     -7.17900000    -11.71100000     -7.51000000
H     -6.62900000    -11.23700000     -6.88600000
H     -7.04500000    -11.25600000     -8.34200000
O     -8.44400000     -2.64100000    -12.12700000
H     -9.06400000     -3.09600000    -11.55700000
H     -8.06300000     -3.33300000    -12.66700000
O      5.36800000      2.12200000      5.04300000
H      6.09800000      1.50500000      5.09300000
H      4.58700000      1.57700000      5.13300000
O     12.92300000     12.16400000     -4.30500000
H     12.95200000     13.03200000     -3.90100000
H     12.08600000     11.79700000     -4.02300000
O      9.99200000    -12.90400000     -4.85200000
H      9.27100000    -13.09100000     -4.24900000
H      9.72400000    -13.30700000     -5.67800000
O     -9.48700000      8.05400000    -10.21600000
H     -9.23700000      8.80400000    -10.75600000
H     -8.83000000      7.38700000    -10.41400000
O     11.16700000     -0.27500000      9.70300000
H     11.98600000     -0.71200000      9.93700000
H     10.54700000     -0.98900000      9.55700000
O      7.88500000     16.65700000      2.00600000
H      8.21600000     16.86300000      1.13200000
H      7.41000000     15.83300000      1.89400000
O     -2.37100000     15.83900000      0.97100000
H     -2.28200000     14.88600000      0.98000000
H     -3.03400000     16.01100000      0.30300000
O     -5.28300000    -14.10400000      0.06400000
H     -6.18000000    -13.77600000     -0.00400000
H     -5.37500000    -14.96600000      0.47100000
O     -5.81000000      3.92200000    -12.48200000
H     -5.28000000      4.14400000    -11.71600000
H     -6.09700000      3.02300000    -12.32300000
O     -4.68000000      1.30300000      5.51900000
H     -5.18200000      2.09800000      5.69300000
H     -4.70300000      0.81900000      6.34400000
O    -17.18600000      1.07900000     -4.77800000
H    -17.61000000      1.72900000     -4.21700000
H    -16.33600000      1.46500000     -4.99000000
O      3.02100000     10.30600000      1.95800000
H      2.41400000     10.65800000      2.60900000
H      2.85900000     10.83000000      1.17300000
O      8.24700000      7.76300000      4.84800000
H      7.72300000      7.27100000      4.21600000
H      7.60900000      8.28300000      5.33600000
O      6.90300000    -12.48900000     -5.67400000
H      7.35700000    -13.21000000     -6.11000000
H      7.27800000    -11.69900000     -6.06400000
O     17.42600000     -3.20800000      3.19500000
H     16.65600000     -3.49200000      2.70300000
H     17.76100000     -4.00800000      3.59900000
O     -3.54600000      3.26900000      8.46000000
H     -4.37200000      3.46700000      8.90100000
H     -3.61100000      3.71800000      7.61700000
O    -10.19900000    -13.61500000      5.86200000
H    -10.63800000    -13.34400000      5.05600000
H     -9.55500000    -14.26400000      5.57800000
O     -2.88500000     -7.04600000     11.76700000
H     -2.64400000     -7.20000000     12.68000000
H     -3.63600000     -6.45400000     11.81300000
O    -12.61800000      3.59700000      2.35600000
H    -13.25600000      2.96600000      2.02200000
H    -12.46300000      3.32500000      3.26100000
O     -0.76100000      5.03900000     -4.50000000
H     -1.01700000      4.60500000     -5.31300000
H     -0.50000000      5.91900000     -4.77000000
O     -0.26900000     12.52800000      9.88000000
H      0.44600000     13.00400000     10.30100000
H     -0.31200000     12.89400000      8.99600000
O      0.98800000     -5.58700000      4.66700000
H      0.14300000     -5.90000000      4.34400000
H      1.01200000     -4.66300000      4.41700000
O     -5.19500000      2.63500000     -2.86000000
H     -5.54700000      2.23800000     -3.65700000
H     -4.62200000      3.33400000     -3.17400000
O     13.81000000     -3.22300000     -6.89000000
H     13.84500000     -3.66300000     -6.04100000
H     14.71900000     -3.20700000     -7.19000000
O      4.41500000      8.57800000     -5.06600000
H      4.92400000      7.77400000     -4.95900000
H      5.00300000      9.17400000     -5.53100000
O    -10.87900000     10.40200000     10.20000000
H    -11.51000000      9.80700000      9.79400000
H    -10.28500000     10.64200000      9.48800000
O    -16.78100000     -2.96900000      2.41800000
H    -16.33100000     -2.84000000      1.58400000
H    -16.08800000     -2.90500000      3.07600000
O     -8.48400000    -15.57400000     -4.84500000
H     -8.27300000    -14.85600000     -4.24800000
H     -7.87200000    -15.46800000     -5.57300000
O      3.38800000    -12.03300000      2.03700000
H      2.75300000    -11.37000000      1.76900000
H      3.59500000    -12.50600000      1.23200000
O      4.68600000     -4.83900000      9.07800000
H      4.47700000     -3.97600000      9.43400000
H      4.38700000     -4.80400000      8.17000000
O      4.70500000     15.78500000     -8.16600000
H      4.18300000     16.54100000     -8.43500000
H      4.09100000     15.22600000     -7.69200000
O    -11.94600000     -0.10700000      1.67600000
H    -11.29300000      0.52200000      1.37000000
H    -11.53800000     -0.52600000      2.43400000
O     14.23800000      6.50300000      5.45500000
H     13.95000000      7.18500000      6.06200000
H     14.95600000      6.90400000      4.96600000
O      5.48100000      4.35200000      7.74500000
H      5.51200000      4.43900000      6.79200000
H      6.08500000      3.63600000      7.94000000
O     16.69600000     -6.06300000      1.18000000
H     17.48400000     -5.57700000      0.93600000
H     16.36900000     -6.42000000      0.35500000
O    -11.94600000      4.85100000      0.12200000
H    -12.09800000      4.45100000      0.97800000
H    -12.38500000      5.70000000      0.17300000
O      3.40600000    -16.68100000      0.06200000
H      3.30400000    -16.18500000      0.87400000
H      3.90900000    -17.45500000      0.31600000
O    -14.32600000     -2.27200000      4.15800000
H    -13.38000000     -2.21000000      4.28700000
H    -14.70000000     -1.74800000      4.86600000
O     10.25700000     -4.56500000     11.12200000
H     10.05800000     -3.63300000     11.20200000
H      9.40400000     -4.99700000     11.15700000
O     11.28800000      5.43400000     -2.18100000
H     11.09900000      6.36500000     -2.06400000
H     10.79700000      5.18700000     -2.96400000
O     14.52900000     -0.62700000    -10.34700000
H     13.74400000     -0.55900000     -9.80400000
H     15.11600000     -1.19600000     -9.85000000
O    -13.69900000     -1.14800000     -7.79200000
H    -12.93100000     -0.69100000     -7.44700000
H    -14.38800000     -0.48300000     -7.80400000
O     -0.90900000      9.84600000      7.72000000
H     -0.62100000      9.28400000      8.43900000
H     -0.12400000     10.32800000      7.46200000
O     -7.74400000     -2.36200000     12.05000000
H     -7.72600000     -1.65400000     11.40600000
H     -6.88200000     -2.77200000     11.98000000
O     12.10600000     -4.80900000     -9.09500000
H     12.50600000     -5.63600000     -9.36300000
H     12.76600000     -4.39200000     -8.54000000
O      3.87800000      0.43600000     12.87800000
H      3.80000000      0.68400000     13.79900000
H      3.45000000     -0.41900000     12.82300000
O     -3.98100000      2.29800000     16.48100000
H     -4.02000000      1.72500000     15.71500000
H     -4.69100000      2.92600000     16.34800000
O     -6.43700000     -6.46400000    -10.36400000
H     -6.92600000     -5.64700000    -10.26400000
H     -5.98100000     -6.57300000     -9.53000000
O      9.66700000      8.86700000     -4.20900000
H      9.02800000      8.18200000     -4.01500000
H     10.48700000      8.54300000     -3.83700000
O     13.71800000      0.48100000      3.62800000
H     14.39000000     -0.19100000      3.51900000
H     14.06900000      1.06300000      4.30300000
O      5.19400000     -1.49600000     15.13400000
H      6.05800000     -1.57400000     15.54000000
H      4.70800000     -2.25400000     15.45900000
O     -2.71600000      9.06600000    -12.66600000
H     -2.05800000      9.31300000    -13.31600000
H     -2.20800000      8.81600000    -11.89400000
O     10.81700000    -12.29100000     -7.96000000
H     11.34000000    -11.49300000     -8.04000000
H     11.36600000    -12.97600000     -8.34200000
O      1.31200000      1.61800000     16.58800000
H      1.48400000      1.32400000     17.48200000
H      1.82800000      1.02700000     16.03900000
O      4.06100000     -3.83000000      2.96400000
H      4.63500000     -3.10100000      2.72800000
H      4.53300000     -4.29100000      3.65700000
O      2.89500000     -5.51300000      0.95300000
H      3.35800000     -5.19000000      0.18000000
H      3.12800000     -4.89800000      1.64700000
O    -10.06700000      4.44300000     -8.03900000
H     -9.19900000      4.23100000     -8.38400000
H    -10.49400000      4.92500000     -8.74700000
O      9.15300000      0.45300000    -11.69600000
H      9.16900000      0.06400000    -10.82100000
H      9.28800000     -0.28600000    -12.28900000
O     -9.70100000      6.37800000     -3.14100000
H    -10.01700000      7.25800000     -3.34400000
H     -9.29500000      6.07500000     -3.95300000
O     -3.75100000     10.63500000      8.39100000
H     -2.90100000     10.55700000      8.82300000
H     -4.35300000     10.15400000      8.95900000
O    -12.21400000      8.63700000      1.60400000
H    -11.69300000      8.52400000      0.81000000
H    -12.04700000      7.84500000      2.11500000
O     -5.13200000      5.21000000     -0.98200000
H     -4.90000000      6.10300000     -1.23700000
H     -6.04900000      5.11700000     -1.24000000
O    -15.48000000      1.43500000     -8.34200000
H    -15.44400000      1.82300000     -7.46700000
H    -16.32300000      1.71900000     -8.69500000
O      6.48600000      6.18400000      0.39400000
H      6.35300000      5.68300000     -0.41100000
H      7.39000000      6.49200000      0.33800000
O      1.75600000      4.16800000     -6.03600000
H      1.65600000      3.46700000     -5.39300000
H      0.88300000      4.27200000     -6.41500000
O    -12.02200000     -2.14800000     10.32900000
H    -12.18700000     -2.60600000     11.15300000
H    -11.18300000     -1.70700000     10.46500000
O      6.83300000     -1.38300000      9.80600000
H      6.02600000     -1.32300000      9.29600000
H      6.54100000     -1.59600000     10.69200000
O    -13.84000000     -5.34700000    -10.34600000
H    -14.09900000     -5.35100000     -9.42400000
H    -14.31000000     -6.08700000    -10.73000000
O      7.60800000     -6.83000000     12.79400000
H      8.07300000     -7.54300000     13.23200000
H      7.59700000     -7.08300000     11.87100000
O      0.09400000      9.96900000      0.41700000
H     -0.25500000      9.74700000     -0.44600000
H      0.04900000      9.15000000      0.91100000
O    -10.75900000      5.56500000    -10.49400000
H    -10.69500000      5.60100000    -11.44800000
H    -10.48600000      6.43500000    -10.20200000
O     -9.49000000      3.81700000      5.09700000
H     -9.66500000      2.87600000      5.11500000
H     -8.69900000      3.92300000      5.62600000
O     15.27600000     -9.74000000     -0.32200000
H     15.30000000     -8.78800000     -0.42000000
H     14.34400000     -9.95400000     -0.28100000
O      8.73900000      4.18700000    -12.02200000
H      8.66900000      3.50900000    -12.69400000
H      8.12800000      4.86800000    -12.30400000
O     10.70800000      2.50700000     -1.67900000
H     10.97000000      2.71700000     -2.57500000
H     10.11600000      1.76100000     -1.77200000
O      7.47500000     -2.93400000      1.71000000
H      7.98500000     -2.82100000      2.51200000
H      6.81800000     -2.23800000      1.74400000
O     12.19700000      9.72000000     -0.22500000
H     12.63700000     10.46800000     -0.62900000
H     11.30400000     10.02600000     -0.06500000
O     -0.67700000     -4.27000000     -9.69900000
H      0.23800000     -4.54200000     -9.63400000
H     -0.68600000     -3.62100000    -10.40200000
O      7.16600000     10.15600000     -4.34400000
H      6.75000000     10.14100000     -5.20600000
H      7.96900000      9.64700000     -4.45700000
O      4.65300000      4.50900000     13.73600000
H      4.03400000      4.23600000     14.41200000
H      4.95700000      3.69000000     13.34400000
O      6.82600000      6.41900000    -12.86900000
H      7.18900000      7.28000000    -13.07400000
H      5.89100000      6.50200000    -13.05500000
O     11.11200000      0.03500000      4.67100000
H     10.78300000      0.87500000      4.99000000
H     11.97500000      0.23700000      4.31000000
O     -8.35300000     16.30900000     -2.57600000
H     -8.93500000     15.85400000     -1.96700000
H     -7.71900000     15.64300000     -2.84300000
O     -4.37000000     -5.89900000     -5.05400000
H     -3.94000000     -5.04400000     -5.05200000
H     -3.65000000     -6.52900000     -5.08300000
O     -9.85200000     -7.14900000      0.75500000
H     -8.98000000     -7.16700000      0.36000000
H    -10.27200000     -6.37900000      0.37300000
O     -1.75200000      4.62000000    -12.34200000
H     -0.84400000      4.49700000    -12.06500000
H     -2.27200000      4.24900000    -11.62900000
O    -10.33100000     -3.48900000     -7.12200000
H     -9.71700000     -3.11400000     -6.49100000
H    -10.26000000     -2.92200000     -7.89000000
O     13.36700000      4.58300000      8.47200000
H     13.75200000      3.88000000      7.94800000
H     13.03800000      4.14400000      9.25700000
O     -5.62500000      7.14700000     -4.33100000
H     -5.30500000      7.99100000     -4.65100000
H     -5.49700000      7.18600000     -3.38300000
O      6.10400000     -1.96400000     12.35000000
H      5.98100000     -2.91300000     12.34000000
H      6.04000000     -1.72400000     13.27500000
O      0.79500000    -15.08300000     -7.06300000
H      1.24800000    -14.71100000     -6.30600000
H      0.93800000    -16.02600000     -6.98800000
O      0.86300000      0.93600000    -11.33700000
H      0.46900000      1.80300000    -11.42700000
H      1.07700000      0.67500000    -12.23300000
O     -7.85300000     -0.42000000      7.51700000
H     -8.53000000      0.19400000      7.80200000
H     -8.33400000     -1.21400000      7.28400000
O     -1.95900000     -9.61000000     10.38500000
H     -2.54200000     -8.95100000     10.76200000
H     -2.30800000    -10.44500000     10.69700000
O    -12.35300000      1.55600000      4.25000000
H    -11.69900000      0.87500000      4.40400000
H    -12.85100000      1.24300000      3.49500000
O      5.58800000     14.86400000      1.04100000
H      5.52400000     14.04000000      0.55900000
H      4.79200000     14.89500000      1.57100000
O     -1.86500000      5.41700000     -9.39600000
H     -2.39200000      5.98000000     -9.96300000
H     -0.95900000      5.64000000     -9.61300000
O      2.98300000     -1.67500000      4.77200000
H      2.68100000     -1.93500000      5.64200000
H      2.60700000     -2.32900000      4.18300000
O     -9.46100000    -12.29000000     -3.67200000
H     -9.73000000    -12.95000000     -3.03300000
H     -9.70700000    -11.45600000     -3.27200000
O     12.69300000      9.65200000     -8.47800000
H     13.09700000     10.22800000     -9.12700000
H     11.76800000      9.62500000     -8.72400000
O     12.61600000      4.33000000      4.26300000
H     12.57800000      4.44900000      3.31400000
H     13.22400000      5.00500000      4.56500000
O    -15.87200000     -3.53900000     -0.77400000
H    -15.39100000     -2.84400000     -0.32500000
H    -15.48400000     -3.57100000     -1.64900000
O    -12.19100000    -12.49700000      2.22300000
H    -12.66400000    -11.85300000      1.69500000
H    -12.82900000    -12.78300000      2.87700000
O     -3.09900000     11.33700000     13.78600000
H     -2.29400000     11.43600000     14.29500000
H     -2.85400000     11.59700000     12.89800000
O      5.04800000     -6.58600000      4.82200000
H      4.24200000     -7.06600000      4.62900000
H      4.79600000     -5.95600000      5.49600000
O     -1.65300000      3.95400000     -6.86000000
H     -1.55600000      3.15800000     -7.38300000
H     -1.67600000      4.66200000     -7.50300000
O    -15.34200000      2.25800000     -1.55900000
H    -16.09900000      2.75600000     -1.25200000
H    -14.79500000      2.90400000     -2.00600000
O      2.13700000      8.77800000    -15.31700000
H      1.76900000      9.01900000    -14.46700000
H      1.83500000      7.88100000    -15.46400000
O     -0.03500000     -4.90900000     -1.23000000
H      0.91200000     -5.04300000     -1.25900000
H     -0.25200000     -4.93400000     -0.29900000
O     -9.72700000     -1.85800000    -15.63500000
H     -8.84700000     -1.56900000    -15.87900000
H     -9.96700000     -1.29600000    -14.89800000
O     -2.74800000      8.93500000     10.69600000
H     -1.81700000      8.76200000     10.55300000
H     -3.14800000      8.06600000     10.74400000
O      4.49700000      4.16800000     -7.09300000
H      3.78300000      4.51800000     -6.56000000
H      4.37200000      3.21900000     -7.06600000
O     -5.33000000    -16.39800000     -3.24100000
H     -4.67600000    -16.12600000     -2.59800000
H     -4.81800000    -16.67600000     -4.00100000
O     10.09600000      9.90900000     -9.25700000
H      9.93700000     10.80200000     -8.94900000
H      9.23400000      9.49300000     -9.24000000
O    -12.13600000      4.75400000     -6.09500000
H    -11.43900000      4.86800000     -6.74100000
H    -12.87200000      4.40100000     -6.59600000
O     11.63700000      3.19800000      0.90200000
H     11.18200000      3.00900000      0.08100000
H     11.25800000      4.02500000      1.20000000
O     -9.68800000    -10.37200000    -11.91600000
H     -8.99600000     -9.76800000    -11.64500000
H    -10.47400000     -9.82700000    -11.96600000
O     -0.69900000     13.21600000     -5.72600000
H      0.21500000     13.50100000     -5.75500000
H     -1.17300000     13.97200000     -5.38000000
O     -2.84200000     15.48100000      5.26200000
H     -2.33600000     14.90700000      5.83700000
H     -2.20300000     15.80700000      4.62800000
O      7.65800000     12.45900000      6.40400000
H      7.75700000     12.40100000      7.35500000
H      8.48100000     12.11400000      6.05700000
O     -0.74700000     -6.26200000     10.32200000
H     -1.44300000     -6.73100000     10.78400000
H      0.06200000     -6.58000000     10.72300000
O      6.53400000      5.24300000    -15.69700000
H      6.54300000      5.17900000    -14.74200000
H      6.03800000      6.04100000    -15.87900000
O      2.35900000     -9.94000000      6.96300000
H      1.89900000     -9.90900000      7.80100000
H      1.69200000    -10.21600000      6.33400000
O     -0.18200000     -3.67600000     -6.14600000
H     -0.26100000     -4.55100000     -6.52600000
H     -0.29100000     -3.81300000     -5.20500000
O      5.06400000     -9.83500000      6.15500000
H      4.32100000     -9.96000000      6.74600000
H      4.66600000     -9.60200000      5.31600000
O     -5.98400000     -2.76300000     -8.50800000
H     -5.05500000     -2.99200000     -8.51100000
H     -6.29300000     -3.02200000     -7.63900000
O      3.36000000    -13.01100000     -0.63700000
H      3.07300000    -12.71200000     -1.50000000
H      4.09600000    -13.59500000     -0.82000000
O     15.85300000     -2.01000000     -2.23400000
H     15.64000000     -1.95400000     -3.16500000
H     15.07900000     -1.66200000     -1.79000000
O     14.00000000     -4.00600000      3.89000000
H     13.64100000     -4.05700000      3.00400000
H     13.95300000     -4.90300000      4.21900000
O      2.38200000     -8.51000000     14.13800000
H      3.29200000     -8.79700000     14.21600000
H      1.94600000     -8.89000000     14.90100000
O      6.84700000      2.31700000     -2.33100000
H      7.39900000      2.94400000     -1.86300000
H      6.68000000      2.73100000     -3.17800000
O     11.02300000     -7.79300000      3.91400000
H     10.68200000     -8.68600000      3.86600000
H     10.45900000     -7.28900000      3.32800000
O      9.54800000     -4.84500000     -1.09900000
H      9.91100000     -4.28100000     -0.41700000
H      9.20100000     -5.60100000     -0.62600000
O     -4.07300000     14.08400000    -10.38900000
H     -3.41200000     13.39300000    -10.35500000
H     -4.13300000     14.31300000    -11.31700000
O     -7.60700000    -12.68000000     -0.11200000
H     -8.44600000    -12.96800000      0.24900000
H     -7.81200000    -11.87100000     -0.57900000
O     14.33900000      2.05700000      6.61700000
H     14.84200000      1.31200000      6.94600000
H     13.47400000      1.95500000      7.01400000
O    -12.97700000    -11.03200000     -0.65600000
H    -12.96700000    -11.66900000     -1.37000000
H    -12.12000000    -10.60900000     -0.70100000
O     -6.47400000      1.62500000     -0.45500000
H     -5.97400000      1.80600000     -1.25100000
H     -6.90200000      2.45600000     -0.24800000
O     -1.06400000    -17.06200000     -0.41300000
H     -0.73400000    -16.30000000      0.06400000
H     -0.73600000    -16.94700000     -1.30500000
O     -7.69500000      8.57400000      7.33300000
H     -7.93500000      8.55800000      8.25900000
H     -7.70100000      9.50300000      7.10000000
O     11.41300000     -3.57500000      4.93900000
H     11.48400000     -4.32600000      4.35000000
H     12.16400000     -3.02400000      4.71700000
O    -13.38300000     -2.61200000      7.73900000
H    -14.27800000     -2.27500000      7.73600000
H    -13.10700000     -2.55200000      8.65400000
O      8.50400000    -14.19800000     -7.05900000
H      8.12900000    -15.07900000     -7.05600000
H      8.96000000    -14.13500000     -7.89800000
O     16.70900000      3.61600000     -5.38400000
H     17.63200000      3.47200000     -5.59200000
H     16.60000000      3.24500000     -4.50800000
O      1.71200000     15.59700000      4.79600000
H      2.20500000     16.07800000      5.45900000
H      0.82200000     15.94100000      4.86200000
O     -3.59800000      6.79500000      2.05300000
H     -4.47000000      6.46500000      1.83500000
H     -3.24300000      7.10200000      1.21900000
O    -13.73400000     -7.40900000      0.80500000
H    -13.08900000     -7.03900000      0.20300000
H    -13.50900000     -8.33800000      0.85600000
O     -9.80300000     11.19500000      7.98100000
H    -10.26300000     10.68400000      7.31500000
H     -9.95300000     12.10700000      7.73000000
O      0.37900000      7.32000000     -5.22200000
H      1.11400000      7.37200000     -5.83300000
H      0.10700000      8.22900000     -5.09700000
O      4.68800000      9.45800000    -13.98400000
H      3.94300000      9.47100000    -13.38400000
H      5.15000000     10.27800000    -13.81100000
O      2.35500000      5.82100000      6.14400000
H      1.95300000      5.03800000      5.76600000
H      3.27900000      5.75600000      5.90100000
O    -13.11900000     10.64500000      7.84000000
H    -12.56600000     10.30600000      7.13700000
H    -13.26700000      9.89300000      8.41300000
O    -10.60800000      9.20200000     -0.80500000
H    -10.03200000      9.49400000     -1.51100000
H    -11.49000000      9.41100000     -1.11500000
O      9.40000000    -10.89600000      6.07200000
H      9.43300000    -11.67500000      6.62700000
H     10.28500000    -10.53500000      6.11200000
O     -0.27100000    -10.25700000     13.42300000
H      0.45800000    -10.62600000     12.92400000
H     -0.71500000     -9.67700000     12.80500000
O     -3.89800000     13.62800000      8.60700000
H     -3.90200000     12.70300000      8.85300000
H     -4.79500000     13.80600000      8.32600000
O     16.29100000     -2.86800000      0.39600000
H     17.22700000     -2.81000000      0.58700000
H     16.21700000     -2.60600000     -0.52200000
O     16.47200000      0.55800000     -6.41800000
H     17.31000000      0.97800000     -6.22400000
H     15.89900000      1.27700000     -6.68500000
O     11.94400000     -6.80100000      0.48000000
H     12.27800000     -6.84300000      1.37600000
H     11.25700000     -7.46700000      0.45000000
O     -7.42700000    -11.54900000      5.31800000
H     -8.00600000    -10.84000000      5.03800000
H     -7.87200000    -12.34800000      5.03800000
O     -1.17200000      5.88200000    -14.46900000
H     -0.30800000      6.28800000    -14.39900000
H     -1.31500000      5.47600000    -13.61400000
O     -7.93800000     14.76000000      2.86500000
H     -7.28400000     14.16000000      3.22600000
H     -8.36800000     15.13600000      3.63300000
O      3.76900000      9.38600000     -2.32500000
H      3.79500000      8.67100000     -1.69000000
H      3.74600000      8.95000000     -3.17700000
O     -8.71900000     10.25600000      2.19800000
H     -9.30700000      9.95300000      1.50700000
H     -9.18300000     10.98900000      2.60400000
O     -6.22600000     13.45700000     -8.77900000
H     -6.82200000     14.20000000     -8.87000000
H     -5.43700000     13.72300000     -9.25000000
O     -1.97900000      2.09800000     10.51300000
H     -2.48100000      2.33100000      9.73200000
H     -2.28300000      2.70900000     11.18400000
O     -4.25000000      7.42200000      4.77000000
H     -3.39200000      7.63900000      5.13600000
H     -4.08500000      7.28700000      3.83700000
O      9.99000000     -1.61500000      0.00300000
H      9.18800000     -2.02000000      0.33600000
H     10.52100000     -1.45800000      0.78400000
O      2.91300000      6.78300000    -11.24100000
H      2.25200000      6.86000000    -10.55300000
H      3.72700000      6.59900000    -10.77300000
O      8.63100000     -1.69600000     13.53200000
H      8.22100000     -2.36200000     14.08400000
H      8.52500000     -2.02600000     12.64000000
O    -10.11200000     12.12800000     -8.44600000
H    -10.46400000     11.49300000     -9.07000000
H     -9.17700000     12.16700000     -8.64600000
O     10.53200000     -4.88200000      8.07800000
H      9.69800000     -4.86100000      7.60800000
H     10.28500000     -4.91200000      9.00300000
O      0.30000000     12.26200000      1.95400000
H      0.18800000     11.50600000      1.37800000
H     -0.59000000     12.57900000      2.10800000
O    -11.28900000     -0.11100000     -1.67400000
H    -12.22700000      0.07700000     -1.68500000
H    -10.91500000      0.56500000     -1.10800000
O     -3.05100000     11.85400000     -3.73800000
H     -2.23000000     11.91300000     -4.22700000
H     -3.17200000     12.72800000     -3.36800000
O      9.05700000      7.86500000      8.49500000
H      8.81500000      7.24600000      7.80600000
H      8.22300000      8.13000000      8.88200000
O     -6.18100000      3.77200000     16.55400000
H     -6.21700000      4.29900000     17.35100000
H     -6.62700000      4.30300000     15.89400000
O     10.39800000     14.16000000      3.53100000
H      9.82100000     13.49300000      3.90200000
H      9.85600000     14.94700000      3.48400000
O     -7.33800000     -3.25600000      3.99100000
H     -6.76500000     -2.89200000      4.66600000
H     -6.78200000     -3.87100000      3.51200000
O     -0.43900000     -2.23000000    -11.44700000
H     -1.35200000     -2.01600000    -11.63700000
H     -0.07800000     -1.42900000    -11.06800000
O      5.83700000    -11.40500000     -2.98000000
H      4.92000000    -11.32400000     -2.71800000
H      6.10100000    -10.51300000     -3.20700000
O     -7.35600000    -15.00300000      6.95800000
H     -7.44000000    -15.89700000      7.29000000
H     -7.38900000    -15.09800000      6.00600000
O      0.78300000     16.70500000     -3.59200000
H      0.08700000     17.34600000     -3.45100000
H      1.58600000     17.22500000     -3.62800000
O    -11.35900000      6.70900000      3.38100000
H    -11.21400000      6.69300000      4.32700000
H    -10.87200000      5.95400000      3.05100000
O     -7.45800000    -10.02600000     -1.41700000
H     -7.53800000     -9.36400000     -2.10400000
H     -7.67800000     -9.56100000     -0.61000000
O     -6.83100000      2.79700000    -16.29500000
H     -6.28400000      2.84100000    -17.08000000
H     -6.98900000      3.71200000    -16.06300000
O      5.45400000      9.83400000     14.15400000
H      5.44900000      8.87900000     14.08800000
H      5.54100000     10.00900000     15.09100000
O     -0.78200000     15.85300000      3.45100000
H     -1.33900000     15.85800000      2.67200000
H     -0.45300000     16.74900000      3.51600000
O      8.06100000     -0.01200000      8.00900000
H      7.69900000     -0.51900000      8.73600000
H      8.62200000     -0.63100000      7.54100000
O     -8.26600000     -3.06900000     -3.66200000
H     -7.98900000     -2.23000000     -4.02900000
H     -8.95300000     -2.84200000     -3.03500000
O      0.84400000    -16.42500000      3.99900000
H      1.47100000    -16.97800000      3.53200000
H      0.86200000    -15.59200000      3.52800000
O      4.61600000    -14.03000000      6.56700000
H      4.59400000    -14.92700000      6.90100000
H      5.51800000    -13.90700000      6.27100000
O     -1.26600000    -14.35700000      0.58500000
H     -0.67400000    -14.12100000      1.29900000
H     -2.03900000    -13.81000000      0.72400000
O      2.48500000      8.42900000     -7.08300000
H      2.83300000      8.83800000     -6.29100000
H      1.62600000      8.83300000     -7.20400000
O     -3.89600000     -8.47100000     -9.15800000
H     -3.32800000     -7.75300000     -9.43400000
H     -4.43700000     -8.09600000     -8.46300000
O     -7.12600000    -11.72500000     11.07800000
H     -7.99000000    -11.33500000     11.21100000
H     -7.19700000    -12.18300000     10.24000000
O      6.41300000      5.81700000     11.33800000
H      7.05200000      6.22100000     11.92500000
H      6.00300000      5.13200000     11.86600000
O     -3.66800000     -7.82900000      8.86400000
H     -4.01300000     -8.67700000      9.14500000
H     -2.72000000     -7.91000000      8.96500000
O     -6.93300000     -0.30100000     -3.99400000
H     -7.34700000      0.39600000     -3.48500000
H     -6.04700000     -0.36400000     -3.63900000
O     -1.27400000     -7.70500000     13.97200000
H     -1.53500000     -6.83200000     14.26500000
H     -0.34600000     -7.61700000     13.75300000
O     -9.87800000      5.08400000    -13.26200000
H     -9.17800000      5.18900000    -13.90600000
H     -9.64000000      4.29600000    -12.77500000
O     -3.05100000     -4.99400000      9.63700000
H     -3.39900000     -5.88500000      9.60600000
H     -2.11900000     -5.10800000      9.82200000
O     -7.76700000      5.97800000    -10.77500000
H     -7.70400000      5.85200000    -11.72200000
H     -7.48800000      5.14100000    -10.40300000
O     10.65800000     10.71600000      2.78500000
H     10.79000000     10.03900000      3.44900000
H     11.43700000     10.66300000      2.23100000
O    -13.88000000      0.12900000     -1.50100000
H    -14.35500000      0.96000000     -1.47400000
H    -14.08100000     -0.23300000     -2.36400000
O     12.96300000      7.24400000     10.76400000
H     12.02000000      7.16100000     10.90500000
H     13.30300000      6.35800000     10.88700000
O    -14.74200000      2.16100000     -5.45700000
H    -14.37600000      3.04100000     -5.54500000
H    -14.06800000      1.66700000     -4.99000000
O     13.54200000      9.84800000      5.28300000
H     13.31900000      9.43800000      6.11800000
H     12.71800000      9.86500000      4.79600000
O     -7.52900000    -14.58400000     -2.15200000
H     -7.46700000    -13.83400000     -1.56100000
H     -6.64400000    -14.95000000     -2.16700000
O     -4.91000000     11.50800000    -12.65400000
H     -4.00200000     11.45400000    -12.35500000
H     -5.04800000     10.70100000    -13.14900000
O     10.52300000      8.28000000     10.85700000
H     10.06900000      8.68000000     11.59900000
H      9.99100000      8.51300000     10.09600000
O     -6.71200000    -10.38000000     -9.88700000
H     -7.19600000     -9.88900000    -10.55100000
H     -5.81600000    -10.41700000    -10.22100000
O     -0.76100000      1.86700000     -8.46300000
H     -0.56800000      1.04500000     -8.01300000
H      0.09700000      2.25800000     -8.62700000
O      2.03600000     -2.71900000    -13.29200000
H      1.23300000     -2.88300000    -12.79600000
H      2.35700000     -1.88100000    -12.95900000
O      9.16200000      5.86300000     -7.00400000
H      8.35200000      5.88000000     -7.51400000
H      9.81600000      6.25900000     -7.58000000
O     -2.55600000      4.36700000     -1.27500000
H     -3.49400000      4.44100000     -1.10400000
H     -2.49600000      3.79900000     -2.04400000
O     18.24300000      0.91800000     -0.42300000
H     17.38900000      1.31900000     -0.26000000
H     18.63600000      1.46100000     -1.10600000
O     -9.95600000    -11.11600000      2.70700000
H     -9.99700000    -10.64200000      3.53800000
H    -10.84900000    -11.42900000      2.56500000
O      9.79300000     -7.39700000     -9.82400000
H      9.78800000     -7.95600000     -9.04700000
H      9.21000000     -7.84000000    -10.44100000
O     15.38600000      2.92600000      4.35200000
H     15.19700000      3.86100000      4.43600000
H     15.11600000      2.55100000      5.19000000
O      0.05700000      8.76900000     10.19900000
H      0.81900000      8.86700000      9.62800000
H      0.26300000      8.01000000     10.74500000
O      0.65000000      4.09700000     16.07700000
H      0.51100000      3.15400000     16.17000000
H      1.56200000      4.23100000     16.33400000
O     -3.33500000    -15.20700000      3.18300000
H     -2.89500000    -16.04500000      3.32300000
H     -3.91800000    -15.36400000      2.44100000
O     -9.98100000     -0.49400000     11.35800000
H     -9.71000000     -0.40600000     12.27200000
H    -10.38800000      0.34600000     11.14700000
O     -0.41900000     15.13200000     -1.39700000
H      0.12000000     15.59900000     -2.03500000
H     -0.59500000     15.77800000     -0.71300000
O     10.46900000      1.78300000     11.64100000
H     10.65700000      1.33700000     10.81500000
H     10.75700000      1.16700000     12.31600000
O      7.73700000     -2.72000000     -6.25700000
H      7.18600000     -3.24200000     -6.84100000
H      7.44300000     -2.95400000     -5.37700000
O     -6.61900000    -14.22100000     -6.26900000
H     -5.75500000    -13.94600000     -5.96300000
H     -6.93500000    -13.48200000     -6.79000000
O      5.85200000      6.23100000      3.08000000
H      6.17200000      6.12500000      2.18400000
H      5.49800000      7.12000000      3.10400000
O      7.91800000     -7.17700000      5.06000000
H      8.11500000     -6.65200000      5.83700000
H      6.97900000     -7.05300000      4.92000000
O     12.06300000     -7.00300000      7.42100000
H     12.76400000     -6.94800000      8.07000000
H     11.62600000     -6.15300000      7.46600000
O     -1.29000000      3.57500000      1.41200000
H     -0.36000000      3.46900000      1.61300000
H     -1.35000000      3.42400000      0.46900000
O     -0.08600000    -10.90200000      2.68800000
H      0.54800000    -10.62800000      2.02500000
H     -0.72400000    -10.18800000      2.71900000
O      5.46500000      2.50600000     11.93100000
H      5.05900000      1.83600000     12.48000000
H      6.37800000      2.23000000     11.85100000
O     13.93500000     -7.23000000     -6.47000000
H     13.96500000     -8.10300000     -6.07800000
H     13.92700000     -6.63200000     -5.72300000
O      4.28600000     12.19000000     -7.56400000
H      4.63500000     12.77400000     -6.89000000
H      4.16300000     12.75300000     -8.32900000
O     -0.22000000    -11.84700000     -5.65300000
H      0.31500000    -12.55200000     -6.01900000
H      0.24500000    -11.04500000     -5.89100000
O     -8.71900000      1.83900000     -3.34600000
H     -9.22800000      2.50600000     -2.88400000
H     -8.37800000      2.29100000     -4.11800000
O     -2.13100000     15.39300000     -5.12000000
H     -3.03600000     15.10200000     -5.23400000
H     -2.10300000     15.74500000     -4.23000000
O     -3.52800000      6.52200000     16.48800000
H     -3.08500000      7.36800000     16.42200000
H     -3.09400000      5.97400000     15.83400000
O      2.74800000     10.43600000      9.68700000
H      2.63700000     10.58000000     10.62700000
H      2.92700000      9.49900000      9.60800000
O      0.21600000     -2.52500000    -15.58400000
H      0.71200000     -3.15100000    -15.05700000
H      0.69100000     -2.48200000    -16.41400000
O     11.83600000     -1.20200000      1.77300000
H     12.40600000     -0.45100000      1.60900000
H     12.36300000     -1.96100000      1.52500000
O     -0.24600000     -7.16400000     -3.81700000
H      0.60800000     -7.12800000     -4.24700000
H     -0.08200000     -7.62600000     -2.99500000
O     -6.61800000     -1.12400000    -10.51900000
H     -6.51400000     -1.73000000     -9.78600000
H     -7.28400000     -1.53000000    -11.07400000
O     -8.67600000     14.47300000     -0.06200000
H     -9.61000000     14.66900000     -0.13300000
H     -8.48000000     14.57500000      0.86900000
O     -2.59200000     -5.15500000    -13.40500000
H     -1.83300000     -5.62500000    -13.75100000
H     -2.84600000     -4.55900000    -14.10900000
O     10.12400000      0.26400000     -4.38100000
H     10.20200000      1.21300000     -4.48000000
H      9.69200000      0.14600000     -3.53500000
O    -12.48300000     -8.22600000     -9.34000000
H    -12.99400000     -8.30000000     -8.53400000
H    -12.25800000     -7.29700000     -9.39700000
O      9.03500000     12.26900000      9.01600000
H      9.73600000     11.97500000      9.59800000
H      8.45400000     11.51200000      8.94000000
O      1.08700000     -5.34600000    -16.83200000
H      1.28400000     -5.80700000    -17.64700000
H      0.13400000     -5.25800000    -16.83000000
O     -4.70700000     14.48200000     -5.85500000
H     -5.56800000     14.62300000     -6.24900000
H     -4.86700000     13.85900000     -5.14600000
O      2.81800000     11.29100000     -0.83600000
H      3.29900000     10.65600000     -1.36500000
H      1.90400000     11.17800000     -1.09600000
O     -7.65400000     -4.12100000     -1.27900000
H     -7.39400000     -3.83700000     -2.15600000
H     -8.30800000     -3.47800000     -1.00300000
O     -0.18900000     -3.59800000     12.74200000
H      0.22200000     -3.67000000     11.88000000
H     -0.82000000     -4.31700000     12.76700000
O     -5.59300000     -2.16400000      5.84600000
H     -5.08600000     -2.70800000      6.44900000
H     -6.13300000     -1.61600000      6.41400000
O     11.60000000      6.50200000     -8.22500000
H     12.32700000      7.08100000     -8.45300000
H     11.36600000      6.07500000     -9.04900000
O     -2.52900000    -14.23600000    -10.46600000
H     -2.96200000    -14.12600000     -9.62000000
H     -2.96500000    -13.60800000    -11.04200000
O     -5.39000000     15.97700000      5.85000000
H     -5.46200000     16.93100000      5.87900000
H     -4.48300000     15.81300000      5.59200000
O      5.01500000    -10.03300000     10.21300000
H      5.80900000    -10.48800000      9.93100000
H      4.30000000    -10.52700000      9.81100000
O     -5.67200000      1.24900000    -11.59800000
H     -6.42800000      0.83400000    -11.18400000
H     -5.68300000      0.92500000    -12.49800000
O     -8.04900000      4.09800000      0.16600000
H     -8.31600000      4.32700000      1.05700000
H     -8.25800000      4.87400000     -0.35300000
O     -2.23500000    -10.12900000     15.61400000
H     -3.09500000     -9.73700000     15.76400000
H     -1.81700000     -9.55200000     14.97400000
O     -1.89100000    -14.97300000     -7.46900000
H     -0.96000000    -14.85900000     -7.27900000
H     -2.30200000    -14.17200000     -7.14400000
O    -11.60800000     -0.00400000     -6.19300000
H    -11.51600000      0.89300000     -5.87200000
H    -11.10000000     -0.53200000     -5.57700000
O     13.32200000      0.99700000      0.76800000
H     13.87900000      0.91700000      1.54300000
H     12.80200000      1.78400000      0.92800000
O     -9.57600000     -4.12300000     12.91400000
H     -9.57900000     -4.00400000     13.86400000
H     -9.00400000     -3.42800000     12.58800000
O    -10.86600000      3.71400000     -2.28800000
H    -10.53600000      4.60200000     -2.42100000
H    -11.27700000      3.73700000     -1.42400000
O     -9.98000000      7.72400000     11.10000000
H    -10.57000000      8.38800000     11.45900000
H    -10.49000000      7.29800000     10.41200000
O     -5.60500000     -1.22800000      0.55800000
H     -5.52400000     -1.78200000     -0.21800000
H     -5.40800000     -0.34600000      0.24400000
O    -16.11400000      0.55200000      3.21100000
H    -16.93100000      0.46600000      2.72000000
H    -16.09900000     -0.21400000      3.78500000
O      8.77300000     -0.23500000     -6.58800000
H      8.36700000     -1.07400000     -6.37200000
H      9.35700000     -0.05500000     -5.85100000
O      4.83800000      4.73600000      5.26100000
H      5.31300000      5.16100000      4.54800000
H      4.92700000      3.79900000      5.08400000
O     -5.95200000      0.84800000    -14.51900000
H     -6.17200000      1.59500000    -15.07600000
H     -5.46500000      0.25700000    -15.09200000
O      0.34400000      0.71900000      9.70500000
H      1.21200000      0.89700000     10.06600000
H     -0.17700000      1.48500000      9.94700000
O    -13.82800000     -6.02200000     -6.87600000
H    -13.94100000     -6.95600000     -6.70200000
H    -13.16200000     -5.74000000     -6.24900000
O     14.46300000     -0.57700000      8.03100000
H     14.04300000     -1.35300000      7.66000000
H     14.08800000     -0.49800000      8.90900000
O     16.31700000      7.47900000      3.49100000
H     17.12200000      7.37400000      2.98200000
H     15.75400000      8.02100000      2.93800000
O      9.48400000     -5.56700000      2.70500000
H      9.33700000     -5.02900000      3.48300000
H      8.82800000     -6.26100000      2.76600000
O     15.37300000     -1.57700000     -4.92300000
H     15.99800000     -1.00200000     -5.36400000
H     14.52600000     -1.35100000     -5.30700000
O     13.39800000     -6.75700000      4.70500000
H     13.55700000     -6.88300000      5.64000000
H     12.48700000     -7.02300000      4.57800000
O     -9.94600000     -0.82900000     -4.13500000
H    -10.61300000     -0.89400000     -3.45100000
H     -9.29200000     -0.22900000     -3.77600000
O      2.03300000     13.14800000     11.23700000
H      2.13400000     12.32600000     11.71700000
H      2.59400000     13.76800000     11.70400000
O      1.07300000     -7.79500000     11.88500000
H      1.83600000     -7.46600000     11.41000000
H      1.44000000     -8.24700000     12.64400000
O     14.12300000     -9.10400000     -4.13700000
H     15.02300000     -8.81400000     -3.98600000
H     14.00600000     -9.84200000     -3.53900000
O     -7.94600000     -8.37800000    -11.75800000
H     -7.70100000     -7.59700000    -11.26200000
H     -7.65300000     -8.19600000    -12.65100000
O     -3.37400000      1.78100000     -9.00100000
H     -3.42000000      1.00500000     -9.55900000
H     -2.44600000      2.01700000     -8.99400000
O     12.69900000     -0.35800000     -5.42900000
H     13.06800000      0.51600000     -5.29600000
H     11.85000000     -0.33000000     -4.98700000
O     -2.40000000     -3.06600000    -15.18600000
H     -2.66200000     -3.25400000    -16.08700000
H     -1.46400000     -2.87500000    -15.24400000
O    -12.37000000      3.29500000    -11.07200000
H    -11.70400000      2.61600000    -10.97000000
H    -11.94200000      4.09800000    -10.77500000
O     -0.12700000      8.71800000     -7.93800000
H     -0.15400000      9.67200000     -8.01100000
H     -0.93900000      8.49000000     -7.48500000
O     10.04400000     -8.40600000     -6.93100000
H     10.81700000     -8.81000000     -7.32500000
H     10.39500000     -7.81900000     -6.26100000
O     -7.63300000     -6.91400000     -1.02000000
H     -7.92100000     -6.00200000     -0.98300000
H     -6.98600000     -6.93200000     -1.72600000
O     12.54600000     12.94300000      2.15500000
H     12.73800000     13.73000000      1.64400000
H     11.67900000     13.10500000      2.52600000
O     11.74300000     -7.83500000     -4.07800000
H     12.55000000     -8.34500000     -4.14600000
H     11.98900000     -7.06300000     -3.57000000
O     -8.11900000    -14.73100000      4.12100000
H     -7.21700000    -14.44400000      3.97900000
H     -8.29300000    -15.34000000      3.40400000
O     -4.80800000    -10.50900000      8.95500000
H     -4.44200000    -11.03900000      8.24700000
H     -4.64400000    -11.02100000      9.74700000
O      1.21700000      5.68800000     -2.45200000
H      0.66400000      5.92300000     -1.70700000
H      0.60100000      5.41200000     -3.13000000
O     12.88800000    -10.95700000     -6.15600000
H     13.28900000    -10.48100000     -5.42800000
H     12.18900000    -11.47000000     -5.75000000
O     -9.77800000     -6.06700000     -4.19900000
H     -9.27900000     -5.28300000     -4.43000000
H    -10.65700000     -5.74300000     -4.00300000
O     -8.21900000     11.73700000    -11.13600000
H     -7.67300000     10.95300000    -11.19600000
H     -7.65600000     12.44500000    -11.45100000
O     -0.40000000     14.18300000    -10.30300000
H     -0.51500000     15.06400000    -10.65800000
H      0.53200000     13.99700000    -10.41900000
O     -7.39500000     -4.36200000    -13.85800000
H     -7.75600000     -4.78700000    -14.63600000
H     -6.45800000     -4.55600000    -13.89200000
O     -5.31900000     17.27900000      2.15600000
H     -5.51600000     16.34400000      2.10500000
H     -5.90800000     17.68300000      1.51900000
O      9.27800000      8.01100000    -12.99000000
H      9.58600000      7.43100000    -13.68600000
H      9.12500000      8.84900000    -13.42700000
O     -2.94200000     14.08400000     -2.26700000
H     -3.56000000     14.75400000     -1.97600000
H     -2.09700000     14.37000000     -1.92100000
O     14.37200000     -7.15600000      2.31300000
H     14.95900000     -6.44400000      2.06100000
H     14.00200000     -6.87600000      3.15100000
O     -2.71000000    -11.02900000     -8.70200000
H     -1.85700000    -10.92300000     -9.12300000
H     -3.15500000    -10.19400000     -8.84800000
O     -5.61600000     -6.53200000     -7.23900000
H     -6.13400000     -7.23200000     -6.84100000
H     -5.11900000     -6.15900000     -6.51100000
O     -9.49300000     -6.34300000     -7.93400000
H     -8.79400000     -5.86300000     -8.37700000
H    -10.03000000     -5.66400000     -7.52700000
O     -3.99700000     11.59300000     -6.85600000
H     -3.75200000     12.51100000     -6.73500000
H     -4.87800000     11.62800000     -7.23000000
O     -4.33200000     -0.40500000     -4.01700000
H     -4.66900000     -0.76400000     -4.83800000
H     -3.93700000      0.43100000     -4.26500000
O    -10.00400000      2.47400000     11.16600000
H    -10.57500000      2.87900000     11.81800000
H     -9.23000000      3.03700000     11.14300000
O      3.86800000    -13.26800000     -7.64000000
H      4.82400000    -13.31200000     -7.63500000
H      3.62400000    -13.24700000     -6.71500000
O     -1.05900000      8.36500000     -2.02800000
H     -0.73800000      7.67000000     -2.60200000
H     -1.29800000      7.91400000     -1.21700000
O      5.21500000      8.87300000      3.31900000
H      5.67000000      9.56500000      3.79800000
H      4.54200000      9.33200000      2.81700000
O      1.73400000     -1.69000000    -17.86000000
H      2.56600000     -1.23500000    -17.98700000
H      1.09900000     -1.17100000    -18.35200000
O     -0.88700000     -6.19900000     -6.72700000
H     -1.84200000     -6.19400000     -6.77600000
H     -0.64200000     -7.10400000     -6.92100000
O     10.10600000     11.82100000      5.41700000
H     10.52800000     11.24000000      6.05000000
H     10.21600000     11.37800000      4.57600000
O      7.90800000     -4.19700000      6.95900000
H      8.04800000     -3.67700000      7.75000000
H      7.49200000     -3.59200000      6.34500000
O      8.29800000     -5.87700000     -6.38400000
H      8.68400000     -6.72300000     -6.61200000
H      9.05000000     -5.29700000     -6.26000000
O     -3.21500000      9.32900000      0.54600000
H     -3.78200000      9.92500000      1.03600000
H     -2.48700000      9.14900000      1.14100000
O     11.05900000     10.12700000      7.23600000
H     10.37700000      9.76800000      7.80400000
H     11.76100000     10.38000000      7.83500000
O     -5.86200000    -12.69500000    -11.51600000
H     -5.36300000    -11.91200000    -11.28100000
H     -6.28600000    -12.46900000    -12.34400000
O      8.14800000     -7.73700000      9.80300000
H      8.65900000     -8.45900000     10.16900000
H      7.71700000     -8.11300000      9.03600000
O    -10.89700000     -1.66800000      6.96700000
H    -10.75700000     -1.11000000      7.73300000
H    -11.72600000     -2.11300000      7.14400000
O     -0.74200000     16.18100000     -7.36900000
H     -1.35900000     16.06300000     -8.09100000
H     -1.17100000     15.77100000     -6.61800000
O     -1.98000000      8.83200000      5.33600000
H     -1.20000000      8.27700000      5.35200000
H     -2.02200000      9.21400000      6.21200000
O     -6.00000000      2.63100000     -6.01300000
H     -6.89100000      2.95000000     -6.15200000
H     -5.44000000      3.35500000     -6.29600000
O      2.63900000     -9.15300000    -15.81600000
H      2.45600000     -9.14800000    -14.87600000
H      3.29500000     -8.46600000    -15.93600000
O     16.02300000      2.79700000     -0.03600000
H     15.78000000      2.86100000      0.88700000
H     15.20200000      2.59800000     -0.48600000
O    -17.64200000      0.27000000      0.91900000
H    -17.66000000      1.12900000      0.49800000
H    -17.37800000     -0.33300000      0.22400000
O      5.74200000     -0.71700000     -7.82900000
H      5.87800000     -0.57300000     -8.76600000
H      6.61900000     -0.66900000     -7.44900000
O    -15.53700000      5.05000000     -5.83500000
H    -16.34000000      4.59000000     -6.08100000
H    -14.95600000      4.93500000     -6.58700000
O     -7.38700000     11.24800000     -8.26700000
H     -6.87900000     12.05500000     -8.35000000
H     -7.17400000     10.74800000     -9.05500000
O     -9.83500000      2.93800000     14.50300000
H     -9.35000000      2.86300000     15.32500000
H     -9.47900000      3.72200000     14.08600000
O      6.81300000     -9.21300000    -10.51200000
H      6.24700000     -9.80700000    -10.01900000
H      6.63700000     -8.34900000    -10.13800000
O      3.36400000     -7.71700000     -2.80800000
H      2.92800000     -8.56900000     -2.79100000
H      3.21600000     -7.35500000     -1.93500000
O      7.12000000     -3.79500000    -12.43400000
H      8.07400000     -3.86800000    -12.46100000
H      6.80900000     -4.54000000    -12.94800000
O     10.95900000    -11.62300000     -2.12400000
H     10.63300000    -11.73500000     -3.01700000
H     11.90600000    -11.52300000     -2.22600000
O     -8.60200000      8.57300000     -7.22000000
H     -8.22500000      9.44600000     -7.33300000
H     -9.43200000      8.60700000     -7.69400000
O     -9.71700000    -12.09900000     -7.84800000
H    -10.01500000    -12.98100000     -7.62600000
H     -8.76500000    -12.17700000     -7.91300000
O     -3.12700000      6.63400000      8.99500000
H     -2.31000000      6.52400000      8.50800000
H     -3.73700000      7.00700000      8.35900000
O     12.54900000     -3.33500000     -4.05000000
H     13.40500000     -3.62900000     -4.36000000
H     12.03800000     -3.20200000     -4.84900000
O     13.71100000    -11.00900000      5.01000000
H     13.01400000    -10.52000000      5.44700000
H     13.97600000    -10.44900000      4.28100000
O    -11.45700000     10.07000000     -5.74900000
H    -10.86700000     10.54800000     -6.33200000
H    -11.51600000     10.61800000     -4.96600000
O     14.58500000     -6.49800000     -8.85900000
H     14.53800000     -6.81200000     -7.95600000
H     14.61300000     -7.29400000     -9.38900000
O      3.74700000    -15.77900000      2.65200000
H      3.59900000    -15.08600000      3.29500000
H      4.52100000    -16.24200000      2.97200000
O      6.46100000      8.87100000     -9.11700000
H      5.67900000      8.52200000     -9.54300000
H      7.14800000      8.23500000     -9.31900000
O      3.55300000    -16.82200000     -4.16200000
H      3.70900000    -17.66400000     -4.59000000
H      3.43100000    -16.20600000     -4.88400000
O     -6.41300000      6.68700000      1.89700000
H     -6.39800000      6.55500000      0.94900000
H     -7.31300000      6.95000000      2.08700000
O     -5.50800000     -3.83600000     10.55400000
H     -4.64000000     -3.84600000     10.15100000
H     -6.09900000     -4.12000000      9.85700000
O    -10.44300000    -14.38500000     -1.51200000
H    -10.38000000    -14.21300000     -0.57300000
H     -9.70200000    -14.96000000     -1.70100000
O      7.44600000     10.15800000    -12.55700000
H      7.69400000      9.42500000    -11.99400000
H      7.73700000     10.93500000    -12.08000000
O    -14.24900000     -6.84600000      6.73300000
H    -13.43600000     -6.36900000      6.89900000
H    -14.10400000     -7.71000000      7.11800000
O     -8.05100000     -4.42600000     -9.29200000
H     -8.62400000     -3.78600000     -9.71400000
H     -7.30000000     -3.91300000     -8.99200000
O     -8.66700000     -3.24000000      6.65900000
H     -9.61200000     -3.09400000      6.71000000
H     -8.45500000     -3.11200000      5.73500000
O    -10.57100000     -6.88700000      3.53000000
H     -9.97000000     -7.23700000      4.18800000
H    -10.07400000     -6.91700000      2.71200000
O      9.63800000    -15.43500000     -2.30200000
H     10.26000000    -15.15200000     -1.63200000
H      9.21700000    -14.62700000     -2.59400000
O     -6.55600000     14.29900000      7.87000000
H     -7.44100000     14.09900000      7.56600000
H     -6.20500000     14.89700000      7.21000000
O    -12.21800000      2.77000000      7.21600000
H    -12.97300000      2.45800000      7.71600000
H    -12.53900000      2.84300000      6.31800000
O      3.95700000    -10.52400000     -9.32800000
H      4.67200000    -11.13500000     -9.15000000
H      3.17100000    -11.07100000     -9.33500000
O      9.43800000      5.35700000     -4.38700000
H      8.60600000      4.90900000     -4.23300000
H      9.38300000      5.66000000     -5.29300000
O      2.46400000      7.52000000      0.40300000
H      2.88000000      8.30900000      0.74900000
H      1.93600000      7.18800000      1.13000000
O      7.85500000      7.20100000     13.25000000
H      7.96900000      8.12900000     13.45400000
H      8.49100000      6.75300000     13.80900000
O     10.77200000      4.46000000     10.88900000
H     10.53100000      3.65400000     11.34600000
H      9.94600000      4.93400000     10.78800000
O      0.53800000      3.88800000    -11.23700000
H      1.37000000      4.28400000    -11.49400000
H      0.59600000      3.80600000    -10.28500000
O     -1.40200000      2.21300000      6.21300000
H     -2.07000000      1.90600000      5.60100000
H     -1.87000000      2.32900000      7.04000000
O      9.71900000     11.04100000     -0.19200000
H      8.86800000     10.65500000     -0.39800000
H      9.60200000     11.97800000     -0.35100000
O     -2.64800000     11.76700000     10.99800000
H     -2.61800000     10.81200000     10.94500000
H     -1.90900000     12.06000000     10.46500000
O     16.23400000     -1.86100000     -8.22300000
H     16.17100000     -1.15700000     -7.57700000
H     17.14400000     -2.15200000     -8.17100000
O     15.12900000      2.96500000     -7.62200000
H     15.77400000      2.67600000     -8.26600000
H     15.61400000      3.55400000     -7.04400000
O      5.83600000     10.07800000     -6.83500000
H      6.04100000      9.64200000     -7.66200000
H      5.18600000     10.74100000     -7.06900000
O      4.67400000    -10.98100000    -13.47400000
H      3.93400000    -11.58600000    -13.53300000
H      5.07500000    -11.17500000    -12.62700000
O      2.30500000     15.33200000     -6.93700000
H      1.95000000     16.14700000     -6.58400000
H      2.08700000     14.67100000     -6.28000000
O      2.01400000      2.33400000     -3.80000000
H      1.29900000      2.20500000     -3.17700000
H      2.33000000      1.45000000     -3.98900000
O    -15.31400000     -0.55400000      5.99400000
H    -14.87200000      0.15500000      6.46100000
H    -15.88600000     -0.95300000      6.65000000
O      1.90700000     -0.19400000    -14.52000000
H      1.34700000      0.55000000    -14.74200000
H      1.39500000     -0.96300000    -14.77000000
O      8.77400000     -1.39000000      3.80400000
H      8.51200000     -0.47400000      3.71800000
H      9.71100000     -1.35400000      3.99700000
O      9.43500000     -7.58700000    -13.40900000
H     10.35300000     -7.84700000    -13.33300000
H      8.94600000     -8.40200000    -13.30300000
O    -13.41600000      4.62900000     10.60900000
H    -14.17000000      4.23300000     10.17300000
H    -13.59700000      4.52400000     11.54300000
O     -6.71800000     -4.76100000      8.13000000
H     -7.42800000     -4.32800000      7.65600000
H     -7.12200000     -5.54400000      8.50300000
O      7.89500000      0.25600000     15.46600000
H      7.48800000      0.67200000     14.70600000
H      8.43300000     -0.44400000     15.09600000
O      7.25800000     -8.91500000      7.61400000
H      6.47600000     -9.05600000      7.08000000
H      7.96000000     -8.77700000      6.97800000
O     13.94800000      0.18300000     -1.92000000
H     13.13800000      0.01500000     -2.40100000
H     13.66900000      0.28700000     -1.01000000
O     13.23500000     -0.85800000     11.49200000
H     13.82200000     -1.41700000     12.00100000
H     12.55300000     -0.59900000     12.11100000
O     -0.17000000     -8.68200000    -11.44600000
H     -0.90000000     -8.99500000    -11.98100000
H     -0.55400000     -8.00000000    -10.89400000
O      7.26000000    -12.00600000     -0.51500000
H      7.45700000    -11.68300000      0.36400000
H      6.76100000    -11.29900000     -0.92400000
O      3.39900000      3.46800000     16.14200000
H      3.94600000      3.56600000     16.92100000
H      2.76800000      2.78800000     16.37600000
O      1.81500000    -11.04700000     11.93000000
H      2.38700000    -11.19400000     12.68300000
H      2.38400000    -11.16400000     11.17000000
O      1.85400000    -12.84700000     -9.62400000
H      2.34300000    -13.18700000     -8.87400000
H      1.25600000    -13.55500000     -9.86100000
O     -9.57500000     -9.90400000      5.22300000
H     -9.17500000     -9.11200000      5.58200000
H    -10.19500000    -10.18600000      5.89700000
O     -3.48200000      9.86000000     -9.61100000
H     -3.07500000      9.34000000     -8.91800000
H     -2.91700000     10.62800000     -9.69900000
O     -3.44500000    -15.20400000     -1.38700000
H     -3.97400000    -14.50200000     -1.00600000
H     -3.23800000    -15.77500000     -0.64700000
