# Supplementary material for: Integrated Multiscale Multilevel Approach to Open Shell Molecular Systems
Source: J Chem Theory Comput. 2023 Feb 13;19(5):1446–56. doi: 10.1021/acs.jctc.2c00805 (PMC10018740; doi:10.1021/acs.jctc.2c00805)
Supplement: Supplementary file 2 — ct2c00805_si_002.zip [file ct2c00805_si_002.zip › structures/PROXYL/frame16.xyz]

2630

C      1.99000000      0.60500000      0.18500000
H      2.79000000      0.42800000     -0.53400000
H      2.27500000      1.05600000      1.13600000
C      1.23400000     -0.74900000      0.39600000
C      1.47100000     -1.80000000     -0.68100000
H      1.40100000     -1.25700000     -1.62400000
H      0.60400000     -2.45100000     -0.56200000
H      2.42800000     -2.27300000     -0.46400000
C      1.45400000     -1.30000000      1.86600000
H      1.13600000     -0.54800000      2.58900000
H      0.79700000     -2.16000000      1.99300000
H      2.46400000     -1.67200000      2.03900000
N     -0.16800000     -0.27100000      0.30900000
O     -1.19900000     -0.96200000      0.47300000
C     -0.35000000      1.11000000     -0.29500000
C     -1.04100000      1.09100000     -1.68800000
H     -2.06100000      0.72900000     -1.56000000
H     -1.19600000      2.05400000     -2.17500000
H     -0.48200000      0.42900000     -2.34900000
C     -1.25300000      2.02000000      0.64200000
H     -1.08200000      1.73000000      1.67900000
H     -2.31500000      1.84400000      0.47100000
H     -0.99200000      3.07300000      0.53600000
C      1.05200000      1.59300000     -0.45000000
H      1.34600000      1.69800000     -1.49400000
H      1.22200000      2.58300000     -0.02600000
O    -11.18800000      6.64400000     -1.50100000
H    -12.10700000      6.38500000     -1.56800000
H    -11.12000000      7.06600000     -0.64500000
O      6.26100000     -4.05700000     -2.84900000
H      7.01200000     -3.46500000     -2.79000000
H      6.60200000     -4.83100000     -3.29700000
O     -6.71500000    -17.28100000      0.66900000
H     -6.91400000    -17.76700000      1.46900000
H     -7.04200000    -16.39700000      0.83800000
O      5.42900000     15.05200000      0.58200000
H      6.02400000     14.74900000      1.26800000
H      5.43400000     14.35000000     -0.06800000
O      1.72400000     -7.56100000    -14.58900000
H      1.78200000     -8.23100000    -13.90700000
H      2.54400000     -7.07200000    -14.51500000
O     -3.86700000      2.45500000     -4.96300000
H     -4.12000000      3.22900000     -4.45900000
H     -4.23100000      1.71900000     -4.47100000
O      4.02700000      3.53300000     16.20900000
H      3.39000000      4.17100000     16.53100000
H      4.55600000      3.31400000     16.97600000
O     -2.27000000    -10.77100000     -8.61900000
H     -1.84500000    -11.35000000     -9.25200000
H     -1.66200000    -10.03900000     -8.51900000
O     13.39900000     10.23100000     -3.74100000
H     14.15000000      9.74400000     -3.40000000
H     12.83200000      9.56000000     -4.12100000
O      8.13200000     -2.15800000     -3.08600000
H      7.86100000     -1.45100000     -2.50000000
H      9.04900000     -2.31700000     -2.86200000
O     -5.88700000      3.59500000    -11.89200000
H     -5.12500000      4.03900000    -11.51900000
H     -6.56600000      4.26900000    -11.92400000
O      0.78200000     16.92300000      5.96600000
H      0.30700000     17.73700000      6.13400000
H      0.82200000     16.86200000      5.01200000
O      7.95700000     -4.73800000     -6.37800000
H      7.39800000     -4.02700000     -6.69100000
H      8.84800000     -4.44000000     -6.55800000
O    -16.04700000     -1.41700000     -6.33900000
H    -16.58600000     -1.42300000     -7.13000000
H    -15.37200000     -0.76200000     -6.51400000
O     16.16800000     -7.76500000      1.70800000
H     16.13700000     -8.18500000      2.56700000
H     15.42000000     -7.16600000      1.70700000
O      4.81000000     -5.35600000    -16.70700000
H      4.61100000     -5.83700000    -15.90300000
H      4.57500000     -4.45000000    -16.50900000
O     -5.57000000     -2.71100000      3.22600000
H     -4.84800000     -3.20900000      2.84300000
H     -5.49400000     -2.86400000      4.16700000
O     13.88600000      1.01500000     -3.77400000
H     13.79700000      1.51300000     -2.96200000
H     12.99100000      0.92800000     -4.10200000
O     -2.05800000    -15.31700000     -6.99200000
H     -1.77100000    -14.46300000     -6.67100000
H     -3.01300000    -15.28300000     -6.94500000
O    -10.64100000    -10.94300000     -1.68300000
H    -10.83600000    -10.32100000     -2.38400000
H    -11.13100000    -10.61500000     -0.92900000
O      8.62400000    -10.01500000     12.38500000
H      8.59600000    -10.82600000     12.89300000
H      7.71200000     -9.84900000     12.14800000
O      3.88800000      6.13700000    -13.95700000
H      3.84200000      6.56800000    -13.10300000
H      3.56600000      6.79400000    -14.57400000
O     -0.57100000      7.97000000     -2.46300000
H     -0.08900000      8.74000000     -2.16100000
H     -0.02700000      7.60600000     -3.16100000
O     12.07900000      4.83600000     -0.78800000
H     11.48100000      4.72800000     -1.52700000
H     12.54300000      5.65200000     -0.97100000
O     -0.71300000      5.29700000    -14.36800000
H     -0.03700000      4.71000000    -14.70700000
H     -1.22000000      5.55000000    -15.13900000
O    -13.25600000      0.88100000     -4.69400000
H    -13.69600000      0.47800000     -5.44300000
H    -12.82100000      1.65200000     -5.05800000
O      7.25700000      6.74300000    -12.72800000
H      7.16600000      7.33700000    -11.98300000
H      6.94100000      5.90000000    -12.40300000
O      1.28500000      4.14600000     10.56100000
H      1.87400000      3.65700000     11.13500000
H      0.59500000      4.46600000     11.14300000
O     -5.65500000     -9.13300000      8.63900000
H     -5.61400000     -8.97800000      9.58200000
H     -4.78900000     -8.88400000      8.31700000
O      3.29300000      9.16100000     -5.37700000
H      4.23900000      9.22500000     -5.50500000
H      2.92700000      9.22400000     -6.25900000
O     -3.79700000    -13.54800000      2.61500000
H     -3.50600000    -12.63600000      2.62400000
H     -4.03900000    -13.73100000      3.52200000
O     -6.76900000     -5.17300000      6.39200000
H     -5.91900000     -4.80800000      6.14500000
H     -7.13400000     -5.50700000      5.57300000
O     -8.15200000      3.02300000      1.22400000
H     -8.99200000      3.33100000      0.88400000
H     -8.35800000      2.19600000      1.66000000
O    -10.30900000     12.63200000      3.24000000
H    -10.70300000     12.69500000      2.37000000
H    -10.46100000     13.49000000      3.63500000
O     -9.20400000    -10.14700000    -10.59900000
H    -10.09600000    -10.49500000    -10.60800000
H     -8.80300000    -10.49500000    -11.39500000
O     16.05000000      2.86800000     -1.99300000
H     15.16300000      2.70000000     -1.67600000
H     16.50100000      2.02900000     -1.90100000
O      3.65300000     -9.63700000    -14.25900000
H      4.04300000    -10.41300000    -13.85600000
H      4.40200000     -9.11900000    -14.55500000
O     -3.17900000     -8.08100000      2.09400000
H     -3.24700000     -7.13300000      1.97800000
H     -3.71600000     -8.44800000      1.39200000
O      5.18200000      4.15700000     13.78000000
H      4.75800000      4.07600000     14.63400000
H      5.91900000      3.54800000     13.81900000
O    -10.75100000      5.83800000    -11.91000000
H    -10.09700000      5.14300000    -11.83500000
H    -10.28500000      6.56100000    -12.33000000
O      6.99700000     -4.73000000      0.76700000
H      7.11800000     -3.93900000      1.29200000
H      7.34200000     -4.50100000     -0.09600000
O     -7.28000000     11.08400000     -5.52300000
H     -7.69300000     11.22600000     -4.67000000
H     -6.42800000     10.70000000     -5.31600000
O      0.90300000     12.36200000     10.75700000
H      1.71400000     11.89600000     10.55400000
H      0.98100000     13.19300000     10.28800000
O      2.46600000    -17.57600000     -3.46800000
H      2.29600000    -18.34000000     -4.01900000
H      3.22800000    -17.15800000     -3.86700000
O      2.35000000    -13.24800000      9.04000000
H      2.70800000    -12.70900000      8.33500000
H      1.80400000    -13.89500000      8.59300000
O      7.20200000      1.98300000      9.80600000
H      7.18500000      1.06400000      9.53700000
H      7.55300000      2.44900000      9.04700000
O     -3.67900000      0.19100000     13.64900000
H     -2.77200000      0.12300000     13.94700000
H     -3.82100000     -0.60000000     13.13000000
O     10.52100000      6.66000000     -7.30000000
H     10.62600000      6.47700000     -8.23300000
H     10.12300000      7.53000000     -7.27000000
O      9.58200000     -1.32200000      3.98200000
H      9.98900000     -0.46200000      4.08100000
H     10.29500000     -1.94400000      4.13000000
O      1.77200000     -3.94800000     15.83300000
H      1.35700000     -4.63300000     15.30800000
H      2.42600000     -4.41000000     16.35700000
O     -4.31000000     -4.44500000      5.68000000
H     -4.23800000     -3.50100000      5.81900000
H     -3.52500000     -4.67400000      5.18100000
O      7.00500000     11.72600000      7.30500000
H      7.42400000     12.24200000      6.61600000
H      7.35300000     10.84200000      7.18600000
O     12.53000000      8.12700000     10.41500000
H     11.70500000      7.66300000     10.26700000
H     12.93100000      8.18500000      9.54800000
O    -10.05100000     -1.74500000      9.70600000
H     -9.97200000     -0.98800000     10.28600000
H    -10.39500000     -2.44200000     10.26600000
O      1.40000000      1.49200000     -5.14300000
H      1.04100000      1.18900000     -5.97700000
H      2.09500000      0.86600000     -4.94000000
O      8.30800000     -4.21600000     -9.58000000
H      8.98800000     -3.83100000     -9.02800000
H      8.73300000     -4.96500000     -9.99700000
O     -2.95600000     -1.86100000    -15.98200000
H     -2.47800000     -1.04700000    -15.82500000
H     -3.37700000     -2.05700000    -15.14600000
O     -8.06900000     11.49900000     -9.62500000
H     -7.57700000     10.71000000     -9.85500000
H     -7.39800000     12.16800000     -9.49000000
O    -14.16000000     -5.87600000     -9.25700000
H    -14.43800000     -5.41100000    -10.04600000
H    -14.06800000     -6.78800000     -9.53600000
O     -2.76000000      4.61000000    -12.51500000
H     -1.91700000      4.67100000    -12.96500000
H     -2.55400000      4.19700000    -11.67700000
O     -3.17600000    -14.00200000     -1.09400000
H     -2.96900000    -14.24100000     -1.99800000
H     -3.24200000    -13.04700000     -1.10800000
O    -12.29700000      8.46200000      2.86300000
H    -13.07400000      7.93100000      3.04000000
H    -12.49700000      9.31400000      3.25100000
O      2.11000000    -15.19700000      4.64100000
H      1.69300000    -16.02300000      4.88600000
H      2.45900000    -14.85200000      5.46300000
O      2.63500000     14.12800000      2.29800000
H      3.26400000     14.27700000      3.00500000
H      2.02600000     13.48100000      2.65200000
O     11.93000000      5.12700000      6.66400000
H     11.07500000      5.50300000      6.45600000
H     12.50800000      5.44800000      5.97300000
O      9.40000000     11.64400000     -1.90700000
H     10.17900000     11.13400000     -1.68400000
H      9.52200000     12.47800000     -1.45200000
O     11.78300000      7.40800000     -4.18600000
H     12.44000000      7.04800000     -3.59000000
H     11.67200000      6.73300000     -4.85600000
O      2.93800000     -9.74700000      0.31500000
H      3.55600000     -9.54100000     -0.38600000
H      3.46800000     -9.73900000      1.11200000
O    -11.78800000      0.74400000      8.96300000
H    -11.22300000     -0.02800000      8.92800000
H    -11.21100000      1.45100000      9.25200000
O      2.27300000      5.63700000     16.60700000
H      2.58800000      6.53600000     16.70500000
H      1.85900000      5.62200000     15.74400000
O      5.80100000      1.13400000      5.52300000
H      5.75400000      0.18900000      5.67300000
H      6.52400000      1.42900000      6.07600000
O     -2.70900000     13.20100000      9.98700000
H     -3.38200000     12.64700000      9.59100000
H     -1.88900000     12.89400000      9.60200000
O     15.62600000      8.63800000     -1.29000000
H     16.03100000      9.50500000     -1.32400000
H     16.35400000      8.02900000     -1.41100000
O     -3.64200000      4.58200000      7.91300000
H     -3.28300000      3.75800000      8.24200000
H     -4.37400000      4.31900000      7.35500000
O     -1.16400000     13.33300000     -8.58900000
H     -0.75100000     13.95100000     -7.98600000
H     -0.45500000     13.04900000     -9.16500000
O      1.77700000     -7.96800000     -8.09100000
H      1.74100000     -8.40100000     -8.94400000
H      1.24300000     -8.52000000     -7.51900000
O     11.31000000     10.10700000     -0.86200000
H     11.50700000     10.78800000     -0.21900000
H     11.63600000      9.30000000     -0.46400000
O      2.96700000    -13.91000000      2.46700000
H      2.66600000    -13.00500000      2.54800000
H      2.74900000    -14.31100000      3.30800000
O    -13.92000000     -3.66600000     -7.63400000
H    -14.07500000     -3.02500000     -8.32800000
H    -13.78100000     -4.49200000     -8.09800000
O      6.66100000    -11.69700000      6.48700000
H      7.44100000    -11.75700000      5.93600000
H      6.76100000    -10.86700000      6.95300000
O      7.65300000     -1.08100000     15.75100000
H      8.39000000     -1.69100000     15.78300000
H      6.95100000     -1.57500000     15.32800000
O    -12.32000000     -1.38300000     12.68700000
H    -12.72300000     -1.93700000     12.01900000
H    -12.71200000     -0.52100000     12.55100000
O    -10.66500000      4.06500000      0.62300000
H    -10.73800000      4.56100000     -0.19200000
H    -11.56900000      3.87000000      0.86800000
O     -9.49100000     -8.17400000     12.84700000
H     -8.57800000     -8.45000000     12.92400000
H     -9.86300000     -8.33000000     13.71500000
O      0.67200000    -16.22000000     -2.09300000
H      1.26700000    -15.89200000     -1.41900000
H      1.23200000    -16.72800000     -2.68100000
O     11.98900000     -9.48100000     -4.24700000
H     11.98800000     -8.53400000     -4.38900000
H     12.11800000     -9.85400000     -5.11900000
O     -2.06000000     -4.92100000    -16.47500000
H     -2.68100000     -5.40300000    -15.93000000
H     -2.36700000     -4.01500000    -16.44400000
O     11.74500000      7.74200000      2.90500000
H     11.25000000      7.30700000      3.59900000
H     12.25500000      8.41300000      3.35800000
O      4.33600000     -3.07800000    -11.86600000
H      4.76900000     -3.84800000    -12.23300000
H      4.22300000     -2.48800000    -12.61200000
O     -2.50000000      0.21100000    -11.33700000
H     -2.25500000     -0.17200000    -10.49400000
H     -1.87100000      0.92100000    -11.46900000
O     -5.95900000      9.53900000      2.96200000
H     -6.25900000      9.55100000      2.05300000
H     -6.71500000      9.83600000      3.46800000
O    -14.01500000     -4.09100000      0.21600000
H    -14.61500000     -3.45300000     -0.17200000
H    -13.28900000     -4.14500000     -0.40600000
O     14.31600000     -6.70100000     -2.26200000
H     14.08500000     -5.78900000     -2.09000000
H     15.26500000     -6.73600000     -2.14200000
O     -1.02100000     -1.25700000      4.04600000
H     -1.13900000     -2.05900000      3.53700000
H     -1.73100000     -0.68400000      3.75600000
O     13.42700000      1.23100000     10.10600000
H     13.07000000      0.73100000      9.37200000
H     13.95200000      1.91800000      9.69600000
O     -0.08900000    -18.84500000     -1.49600000
H     -0.14100000    -17.91400000     -1.71300000
H     -0.59700000    -19.27900000     -2.18200000
O     -6.55600000     -1.19800000     -1.23600000
H     -6.60500000     -1.09300000     -2.18700000
H     -7.11000000     -1.95500000     -1.04900000
O    -10.76500000     -0.97600000     -9.31400000
H     -9.82100000     -1.05600000     -9.17500000
H    -10.86000000     -0.89500000    -10.26300000
O     -4.16400000     -9.35200000      5.81600000
H     -3.93400000    -10.06700000      5.22400000
H     -5.01100000     -9.04000000      5.49800000
O      9.54900000     -7.61800000     10.43100000
H     10.24100000     -6.95600000     10.43500000
H      9.44100000     -7.85700000     11.35200000
O      6.88900000     -5.90600000      6.98500000
H      6.63200000     -5.00800000      6.77200000
H      7.76200000     -6.00200000      6.60500000
O     -4.57500000     -5.53400000     10.03700000
H     -4.74400000     -5.30200000     10.95100000
H     -5.44400000     -5.66100000      9.65800000
O    -14.32700000      1.19100000    -11.31400000
H    -14.00900000      1.94700000    -11.80800000
H    -14.18400000      1.42600000    -10.39700000
O      0.15400000     -5.47300000     13.99700000
H      0.54500000     -5.84100000     13.20400000
H     -0.71100000     -5.87900000     14.04800000
O      1.79700000     12.71300000     -3.22300000
H      1.16800000     12.97900000     -3.89300000
H      2.58300000     13.22600000     -3.41300000
O     12.88400000      8.44700000      7.84700000
H     11.95700000      8.67300000      7.78100000
H     13.05100000      7.89300000      7.08400000
O     -4.59200000     -5.89400000    -15.14000000
H     -5.52700000     -6.05000000    -15.27500000
H     -4.46600000     -5.99300000    -14.19600000
O     -9.13700000      3.64100000    -10.15300000
H     -8.94300000      3.02100000     -9.45000000
H     -9.90400000      3.27300000    -10.59200000
O     14.34000000      6.77700000      1.77600000
H     13.45200000      6.84200000      2.12800000
H     14.45400000      7.57800000      1.26500000
O     -0.32100000     -0.81400000    -16.79200000
H     -0.70700000     -0.43500000    -16.00200000
H      0.51600000     -1.17600000    -16.50000000
O      3.08400000    -13.49200000     -5.08700000
H      2.75300000    -12.99500000     -4.33900000
H      2.59000000    -13.15600000     -5.83500000
O     -2.57100000      4.59800000     13.86600000
H     -2.04800000      3.98900000     13.34400000
H     -2.49900000      5.43300000     13.40400000
O    -14.71500000      2.65900000     -6.57200000
H    -15.62800000      2.46200000     -6.36100000
H    -14.42000000      1.90800000     -7.08700000
O     10.29300000      1.20700000      4.27700000
H      9.76600000      1.94500000      3.97200000
H     10.95000000      1.60200000      4.85100000
O     -8.28600000      6.29400000      8.21600000
H     -8.90300000      5.56400000      8.16500000
H     -7.76500000      6.22300000      7.41600000
O     -9.23700000     -1.55700000    -14.80000000
H     -8.76300000     -1.17600000    -15.53900000
H     -8.92600000     -1.06800000    -14.03800000
O    -10.97300000      2.40800000    -14.11400000
H    -11.52000000      1.70000000    -14.45400000
H    -10.25900000      2.48500000    -14.74700000
O     -1.73600000     -2.67800000    -18.43300000
H     -2.61800000     -2.30600000    -18.43300000
H     -1.26800000     -2.18400000    -17.75900000
O    -12.32100000      9.47100000     -2.83900000
H    -11.56500000      9.18300000     -3.35100000
H    -12.11200000      9.21400000     -1.94000000
O     -2.17400000     15.67200000      8.74800000
H     -2.04700000     14.76300000      9.01800000
H     -1.41000000     16.13400000      9.09500000
O     -1.32400000      7.24400000      2.10400000
H     -0.78100000      8.02300000      1.98800000
H     -0.94200000      6.59500000      1.51300000
O      4.40200000      3.57700000      5.37500000
H      4.34100000      3.76100000      6.31300000
H      4.95200000      2.79600000      5.32000000
O      5.97300000    -11.91500000    -10.39600000
H      6.36200000    -11.19100000     -9.90700000
H      5.54100000    -12.45000000     -9.73000000
O     -3.96100000      3.16400000      4.32500000
H     -4.68400000      2.84100000      3.78600000
H     -3.99000000      4.11500000      4.21800000
O      7.77800000    -12.11300000     -1.95800000
H      7.94500000    -11.36400000     -2.53000000
H      8.23800000    -11.90000000     -1.14500000
O     -0.85800000      3.30000000     12.29400000
H     -0.03200000      2.88000000     12.05300000
H     -1.52200000      2.83000000     11.78800000
O     -2.05300000     14.29700000     -5.05500000
H     -2.28200000     15.04500000     -4.50500000
H     -2.39800000     14.52100000     -5.92000000
O     -3.85000000      3.75100000    -15.21300000
H     -4.54600000      3.10000000    -15.12700000
H     -3.63100000      3.98800000    -14.31100000
O      4.45400000    -17.54700000      0.10400000
H      3.92000000    -18.34200000      0.10000000
H      3.83900000    -16.84700000      0.32500000
O      4.26100000     -5.38400000      0.01000000
H      5.15000000     -5.20400000      0.31600000
H      4.36600000     -6.08500000     -0.63400000
O      7.91500000      3.30400000     -2.17600000
H      6.98700000      3.07100000     -2.13400000
H      8.17300000      3.42400000     -1.26200000
O     -5.19200000    -13.87400000      5.28500000
H     -5.62000000    -14.15800000      6.09300000
H     -4.35400000    -13.51300000      5.57200000
O     11.75300000     -3.10500000    -10.01000000
H     12.26000000     -2.95600000     -9.21200000
H     10.92100000     -2.65700000     -9.85200000
O     -2.11200000     -9.63800000    -14.93500000
H     -1.21400000     -9.96100000    -14.87700000
H     -2.05700000     -8.88000000    -15.51600000
O    -12.21500000     -1.32700000     -1.49700000
H    -11.45000000     -1.26700000     -2.06900000
H    -12.80400000     -1.93200000     -1.94800000
O      0.37000000      6.81700000    -12.00100000
H     -0.04600000      6.32000000    -12.70600000
H     -0.12600000      6.58100000    -11.21700000
O     10.96300000     -2.28200000     -2.53000000
H     11.45400000     -1.47400000     -2.37900000
H     11.35700000     -2.91700000     -1.93100000
O      7.83500000      8.75500000      6.58900000
H      7.10100000      8.67400000      5.97900000
H      8.39700000      9.42400000      6.20000000
O     -8.80200000     -6.14300000      8.53000000
H     -8.88400000     -7.08300000      8.37000000
H     -8.47900000     -5.78600000      7.70200000
O     -7.48200000      0.81600000      5.40100000
H     -7.49800000      1.42900000      6.13700000
H     -6.94900000      1.25400000      4.73800000
O      5.74500000    -14.12500000      1.84600000
H      5.67800000    -14.31900000      0.91100000
H      4.87600000    -13.80600000      2.08800000
O     17.48700000      0.38800000     -0.48600000
H     18.25900000      0.95000000     -0.55000000
H     17.03200000      0.69400000      0.29900000
O     11.06500000      6.46000000    -10.00100000
H     11.28700000      6.78000000    -10.87600000
H     11.68500000      5.74800000     -9.84200000
O     -4.13700000    -10.00900000     14.58100000
H     -3.91000000    -10.53000000     13.81100000
H     -3.33500000     -9.98800000     15.10200000
O      0.56900000     15.79400000     -8.41500000
H      0.84900000     16.30700000     -7.65700000
H      1.37500000     15.39600000     -8.74500000
O     -0.13400000     10.35900000      0.93000000
H      0.28700000     11.00200000      1.50100000
H      0.56700000     10.05700000      0.35200000
O    -15.37000000     -3.60800000     -4.93700000
H    -15.04300000     -4.26400000     -5.55300000
H    -15.37500000     -2.79200000     -5.43800000
O     16.68600000     -2.95200000      3.54800000
H     15.89900000     -2.63600000      3.99300000
H     16.41400000     -3.07200000      2.63800000
O      9.77000000     10.12800000      2.56800000
H      9.85400000      9.22700000      2.25700000
H     10.43900000     10.61200000      2.08500000
O      3.19000000     11.04200000      9.90800000
H      3.32200000     10.25800000      9.37500000
H      3.61200000     11.74300000      9.41200000
O     -9.18700000      9.50500000      1.82200000
H     -9.27100000      9.66200000      2.76200000
H     -8.55000000     10.15500000      1.52600000
O      7.80200000      8.27000000     -5.02400000
H      8.48100000      8.88100000     -5.31000000
H      7.90600000      8.22400000     -4.07400000
O     -9.39100000     11.71900000     -7.12200000
H     -8.58800000     11.49900000     -6.65100000
H     -9.17400000     11.58300000     -8.04400000
O      9.31000000     -4.66600000     11.59400000
H      9.59100000     -3.79600000     11.31200000
H      8.76400000     -4.98600000     10.87600000
O      1.25600000     -3.19800000      8.38000000
H      0.76200000     -3.44900000      7.60000000
H      0.71300000     -2.53400000      8.80500000
O     -1.20100000      1.62000000      7.03400000
H     -0.69900000      1.83000000      6.24700000
H     -2.10700000      1.82700000      6.80300000
O     -8.30300000    -12.11900000     -3.24200000
H     -8.38200000    -12.98400000     -3.64400000
H     -9.09000000    -12.03300000     -2.70300000
O     13.80100000     -9.77100000      7.67100000
H     12.86600000     -9.66000000      7.84000000
H     14.22800000     -9.17200000      8.28300000
O     -5.25900000    -14.75500000     -3.58300000
H     -5.73400000    -14.16800000     -4.17200000
H     -5.20400000    -15.58100000     -4.06200000
O    -14.99600000      7.80200000      2.45100000
H    -15.93600000      7.81500000      2.63100000
H    -14.84200000      8.58600000      1.92300000
O     13.83600000     -1.74600000      0.20800000
H     14.65900000     -2.15600000      0.47500000
H     13.55600000     -1.25000000      0.97700000
O     -0.48900000    -11.67500000     11.72700000
H     -0.82600000    -11.44200000     10.86200000
H     -1.04600000    -12.39800000     12.01400000
O      9.72000000     -0.94900000     -9.31100000
H      9.19800000     -0.17400000     -9.10300000
H      9.85000000     -0.90400000    -10.25800000
O      6.17100000      2.46700000    -12.92300000
H      6.48200000      3.06800000    -13.60000000
H      5.94100000      3.03500000    -12.18700000
O     -4.47700000     -3.52000000    -10.94900000
H     -4.20900000     -3.41000000    -10.03700000
H     -3.70200000     -3.27800000    -11.45700000
O    -10.76700000      8.29800000     -7.10300000
H    -10.60200000      7.36300000     -6.98400000
H    -10.62400000      8.67900000     -6.23600000
O     -2.53300000     -0.26300000     -6.04300000
H     -2.42600000      0.39100000     -5.35200000
H     -1.98600000     -0.99700000     -5.76400000
O      3.07100000     -2.01600000     -7.00100000
H      3.04800000     -1.35900000     -6.30500000
H      3.30000000     -2.83100000     -6.55400000
O     -9.44800000     -7.81200000      2.41200000
H    -10.11300000     -7.41900000      2.97800000
H     -9.65300000     -8.74700000      2.41500000
O    -10.68400000      5.18700000      3.09900000
H    -11.63100000      5.25600000      3.22100000
H    -10.58200000      4.67200000      2.29900000
O     10.82300000      0.63000000     -4.25400000
H     10.75900000      0.77200000     -3.31000000
H     10.07400000      1.10100000     -4.61900000
O    -12.58300000      5.18500000      6.81600000
H    -12.92800000      4.97700000      7.68400000
H    -12.12600000      4.38900000      6.54300000
O     -4.59200000      5.09000000     15.68100000
H     -4.56400000      4.64800000     16.52900000
H     -3.97200000      4.60400000     15.13700000
O      4.39500000     16.62100000      4.82000000
H      4.36800000     17.27300000      4.11900000
H      5.24300000     16.75800000      5.24200000
O     -9.59100000      9.02000000     13.44800000
H     -8.86100000      8.59700000     12.99600000
H     -9.78300000      9.79600000     12.92100000
O     -0.79800000     12.82000000      7.73400000
H     -1.15100000     13.43400000      7.09000000
H      0.13700000     13.02100000      7.76900000
O     -6.95900000     -9.43300000     13.00700000
H     -6.26200000     -9.01400000     12.50300000
H     -7.24200000    -10.16600000     12.46100000
O      7.21000000    -10.11400000     -8.71200000
H      7.69100000     -9.36900000     -8.35100000
H      7.16600000    -10.74300000     -7.99200000
O      3.49500000      5.35400000    -10.68800000
H      3.48900000      6.30400000    -10.80500000
H      4.40200000      5.09800000    -10.85500000
O    -14.41500000     -6.96700000     -3.81200000
H    -15.37200000     -6.97000000     -3.78300000
H    -14.20400000     -6.89600000     -4.74300000
O     12.68000000     -3.90100000     -1.09300000
H     13.32400000     -3.96700000     -1.79800000
H     13.11600000     -3.38100000     -0.41800000
O    -13.06100000     -6.97100000     -6.38400000
H    -12.53100000     -7.76600000     -6.33400000
H    -13.15500000     -6.80500000     -7.32200000
O     -8.25100000      7.80700000     -0.12500000
H     -7.96000000      8.32300000     -0.87800000
H     -8.51900000      8.45900000      0.52200000
O      9.32400000      3.26400000     12.20000000
H      9.61600000      2.36700000     12.03500000
H      9.67900000      3.77000000     11.46900000
O    -10.93500000      2.59800000      6.19900000
H    -11.17700000      1.68300000      6.33600000
H    -11.13700000      2.76500000      5.27800000
O      9.02100000     -6.84500000     -2.83900000
H      9.79600000     -6.44400000     -3.23300000
H      8.41100000     -6.95500000     -3.56900000
O      1.08100000      9.49400000      4.62700000
H      1.11100000      8.61000000      4.99200000
H      0.27500000      9.87100000      4.98100000
O     -6.11000000      3.35800000      8.99500000
H     -6.13600000      3.63100000      8.07800000
H     -5.57600000      2.56300000      8.99300000
O      7.50200000    -15.29100000     -0.58900000
H      6.72400000    -15.56300000     -1.07600000
H      8.17100000    -15.93400000     -0.82600000
O      6.11400000     12.89300000     -0.93000000
H      6.48700000     12.31300000     -1.59300000
H      6.70800000     12.81700000     -0.18300000
O    -10.75500000     -4.86900000     -0.51300000
H    -11.01500000     -5.68000000     -0.07700000
H    -11.05200000     -4.97700000     -1.41700000
O     -0.67400000    -15.98100000      1.04500000
H     -1.12200000    -15.13900000      0.96000000
H     -1.34700000    -16.63100000      0.84500000
O      9.28700000     12.98300000     -7.36000000
H      9.37000000     13.93000000     -7.47000000
H      9.14600000     12.86300000     -6.42100000
O      9.62600000      9.34200000     -7.35700000
H     10.01100000      9.64600000     -6.53500000
H     10.33700000      9.41300000     -7.99500000
O    -12.19400000     12.61200000     -2.47200000
H    -11.90100000     11.71100000     -2.60700000
H    -12.85500000     12.75300000     -3.15000000
O      2.43100000     -8.98600000    -10.86100000
H      1.92900000     -9.56400000    -11.43500000
H      3.25000000     -8.83200000    -11.33400000
O      3.22800000     -1.55100000    -10.04800000
H      3.69700000     -2.05000000    -10.71700000
H      3.41200000     -2.01400000     -9.23100000
O     -3.53000000    -11.29300000      7.99200000
H     -3.29300000    -12.04600000      7.45000000
H     -4.30400000    -10.92500000      7.56600000
O      3.95800000     -6.30700000    -14.18600000
H      4.08700000     -6.90000000    -13.44600000
H      4.24400000     -5.45300000    -13.86100000
O    -10.60900000    -10.26600000      5.05800000
H    -11.46000000    -10.68400000      5.19500000
H    -10.39000000     -9.88500000      5.90800000
O     11.35000000     -6.44800000      0.03400000
H     11.82600000     -5.65300000     -0.20400000
H     10.74900000     -6.59600000     -0.69700000
O     11.17100000    -11.83800000     -3.15500000
H     11.27400000    -10.95700000     -3.51300000
H     11.06900000    -11.70400000     -2.21300000
O     -1.24300000     10.80200000     12.29500000
H     -0.69500000     11.11400000     11.57400000
H     -0.66800000     10.82200000     13.05900000
O      5.22200000     14.95400000      8.98100000
H      4.36600000     15.31800000      8.75500000
H      5.07900000     14.00800000      9.01300000
O     -9.03200000     -2.85200000     -6.58300000
H     -8.59800000     -2.27500000     -7.21200000
H     -9.96200000     -2.78800000     -6.80100000
O      4.26600000     10.42800000     12.65000000
H      3.63800000     10.47500000     11.92900000
H      4.21500000      9.52100000     12.95300000
O      7.72000000     15.58600000     -2.23000000
H      7.09100000     15.87600000     -1.56900000
H      7.20900000     15.52200000     -3.03600000
O     -0.82700000     11.57300000      4.81300000
H     -1.28800000     12.33100000      5.17100000
H     -1.49900000     11.08900000      4.33400000
O     15.34600000      4.43500000      3.08200000
H     14.91100000      5.25400000      2.84200000
H     16.18400000      4.46500000      2.62100000
O     -4.32000000      8.70700000     -8.63200000
H     -4.35500000      8.53500000     -7.69100000
H     -3.55000000      9.26300000     -8.74600000
O      0.89500000      3.95500000      7.88300000
H      0.84600000      3.68200000      8.79900000
H      1.29100000      3.20900000      7.43200000
O      6.72600000     14.22300000      2.96700000
H      7.24600000     13.48600000      2.64500000
H      5.88100000     13.83700000      3.19700000
O     12.42600000     -3.97400000      2.55800000
H     12.19200000     -3.92000000      3.48400000
H     12.37900000     -3.07000000      2.24600000
O      9.75300000     -9.83300000      4.76300000
H      9.61600000     -9.33800000      5.57100000
H     10.54400000    -10.34600000      4.92800000
O     -7.68800000     13.18300000     -0.48300000
H     -7.62200000     13.92600000      0.11700000
H     -8.61200000     12.93500000     -0.45700000
O     -7.27200000      2.65900000     15.05600000
H     -7.65600000      3.30500000     15.64900000
H     -7.48300000      2.98200000     14.18000000
O     -6.94300000      9.24600000     -2.02500000
H     -6.14000000      9.29200000     -1.50600000
H     -7.13200000     10.15600000     -2.25600000
O    -13.16900000      2.79200000      0.18100000
H    -13.86600000      3.25600000      0.64500000
H    -13.62400000      2.29800000     -0.50100000
O     -1.71600000     12.05700000     -2.85900000
H     -1.31300000     12.64600000     -2.22200000
H     -2.15000000     12.64000000     -3.48200000
O      6.67200000     -6.37600000     -4.59700000
H      6.32200000     -7.13500000     -5.06300000
H      7.28400000     -5.97700000     -5.21500000
O     -0.52400000     -2.03100000     -5.54600000
H     -0.52200000     -2.14700000     -4.59600000
H      0.22500000     -2.54300000     -5.85200000
O     -4.63600000     -2.45700000      0.20700000
H     -5.16100000     -1.97800000     -0.43400000
H     -4.85900000     -3.37600000      0.06200000
O     -1.22200000      9.83900000    -11.67600000
H     -1.66500000      8.99500000    -11.76300000
H     -1.23000000     10.20600000    -12.56000000
O      6.02100000     11.31500000     -3.55600000
H      6.27000000     10.91900000     -4.39200000
H      6.34800000     10.70400000     -2.89600000
O     11.72900000      2.07600000      6.42900000
H     12.44300000      1.69400000      6.93900000
H     11.58000000      2.93200000      6.83100000
O      1.96700000      6.92700000     11.67700000
H      1.87600000      7.66300000     11.07100000
H      1.87000000      6.15000000     11.12600000
O     -7.60000000      4.27000000     10.89100000
H     -7.25600000      3.84800000     10.10400000
H     -6.82300000      4.48900000     11.40500000
O     -4.86100000     11.19800000      9.44500000
H     -4.60100000     10.27800000      9.49200000
H     -5.25900000     11.37800000     10.29600000
O      1.30700000     -8.74600000      6.92000000
H      0.83000000     -8.18800000      6.30600000
H      2.04800000     -9.08000000      6.41400000
O      4.04200000      3.16700000    -15.96300000
H      3.61100000      3.74900000    -15.33700000
H      4.95600000      3.14500000    -15.68000000
O     -9.76900000      5.40600000     -3.36000000
H    -10.31000000      5.67300000     -2.61700000
H     -9.19100000      6.15200000     -3.51600000
O      2.27900000     -5.57200000      5.85600000
H      1.61100000     -4.99300000      6.22300000
H      1.78200000     -6.25100000      5.39900000
O     -1.33200000     17.63500000      0.88200000
H     -1.97400000     18.09400000      0.34000000
H     -1.21000000     16.79200000      0.44600000
O    -14.18400000    -10.80400000     -3.97200000
H    -14.97100000    -10.51500000     -3.50900000
H    -13.46600000    -10.35200000     -3.52900000
O    -10.39000000      9.10600000     -4.63300000
H     -9.80700000      8.61100000     -4.05700000
H     -9.86500000      9.85200000     -4.92100000
O      4.52200000     -6.57700000      8.25400000
H      3.87200000     -6.77100000      7.57800000
H      5.29400000     -6.28600000      7.76800000
O    -11.68600000      2.42800000      3.71700000
H    -11.71900000      3.25400000      3.23500000
H    -12.58600000      2.28400000      4.00700000
O      4.95500000      7.67300000      0.86900000
H      4.31700000      7.94500000      1.53000000
H      4.59600000      6.86300000      0.50900000
O      1.88600000     -5.50000000      1.71200000
H      2.14500000     -6.12700000      2.38700000
H      2.65100000     -5.43600000      1.13900000
O     -3.90800000      7.86100000     -6.16500000
H     -3.50200000      7.01900000     -5.95600000
H     -3.42200000      8.49800000     -5.64100000
O     -5.62000000      7.40200000    -12.14400000
H     -6.48200000      7.30800000    -11.73800000
H     -5.80600000      7.53500000    -13.07300000
O     -4.96700000    -10.70800000      3.43900000
H     -5.50300000    -11.47900000      3.25000000
H     -5.57900000     -9.97300000      3.39000000
O      3.77700000      8.62200000      8.62600000
H      4.34000000      8.17800000      9.26000000
H      4.06500000      8.28900000      7.77600000
O     -3.09900000     -1.18100000      7.83900000
H     -2.23800000     -1.59100000      7.76000000
H     -3.56200000     -1.71900000      8.48100000
O     -4.04500000    -11.42400000     -4.79600000
H     -4.22000000    -11.96000000     -4.02300000
H     -4.80700000    -10.84900000     -4.86600000
O     16.03200000      1.32000000      1.52400000
H     15.14800000      1.59500000      1.76500000
H     16.42500000      1.02800000      2.34700000
O     -3.69800000    -15.84100000      0.87600000
H     -3.78200000    -15.44300000      0.01000000
H     -3.72900000    -15.10200000      1.48300000
O      2.22900000      9.93500000     -2.92600000
H      1.69300000     10.71100000     -3.09400000
H      2.58100000      9.69700000     -3.78300000
O      2.45800000     -0.53000000      5.38800000
H      2.57000000      0.01600000      4.61000000
H      2.26700000     -1.40200000      5.04200000
O      1.77600000     -0.54100000     11.66700000
H      1.03300000     -0.04000000     11.32900000
H      1.48300000     -1.45100000     11.64100000
O      0.83000000      7.77300000     -4.88100000
H      1.78200000      7.82600000     -4.80100000
H      0.59400000      8.52100000     -5.43000000
O     10.56600000      6.22000000    -13.43700000
H      9.63300000      6.43000000    -13.39900000
H     10.60800000      5.40600000    -13.93900000
O      2.53600000      4.01100000    -13.90900000
H      2.52100000      3.90100000    -12.95900000
H      3.08300000      4.78300000    -14.05300000
O      5.06400000      0.64700000    -10.84600000
H      5.05100000      1.11600000    -11.68100000
H      4.26800000      0.11600000    -10.85800000
O      3.20500000     -7.53100000      3.29300000
H      3.51400000     -8.43000000      3.17600000
H      3.95900000     -7.06300000      3.65000000
O     -4.89400000     12.19100000      4.14200000
H     -4.41900000     11.49700000      3.68500000
H     -4.92300000     11.90100000      5.05400000
O     -2.27200000     10.24900000     -0.56500000
H     -1.40100000     10.41800000     -0.20400000
H     -2.23700000     10.60700000     -1.45200000
O     11.24700000     11.81500000      7.45100000
H     10.79500000     11.46500000      8.21900000
H     10.91800000     11.29200000      6.72000000
O     -2.85000000      7.31500000    -11.84600000
H     -3.79100000      7.32300000    -12.02200000
H     -2.59500000      6.39800000    -11.95200000
O     13.33900000     -0.60000000    -13.26900000
H     12.66500000     -1.22000000    -13.54600000
H     12.98400000     -0.19900000    -12.47500000
O     -4.00100000      6.32100000     -1.30500000
H     -4.59100000      6.36900000     -0.55300000
H     -4.15200000      7.13800000     -1.78000000
O      7.39600000     -3.02100000    -15.47600000
H      8.01600000     -2.30900000    -15.32200000
H      7.16800000     -2.94500000    -16.40200000
O     -4.97300000      6.42900000      9.33600000
H     -5.35300000      5.78200000      9.93000000
H     -4.36500000      5.92700000      8.79200000
O      4.53300000     -5.37400000      4.54400000
H      3.61400000     -5.45500000      4.80200000
H      4.91900000     -4.80500000      5.20900000
O     -6.34000000      7.95600000    -14.60800000
H     -6.07700000      8.41000000    -15.40900000
H     -6.73300000      7.13900000    -14.91400000
O     -4.19500000      4.96100000     -3.78200000
H     -3.94100000      5.15300000     -2.87900000
H     -4.89500000      5.58600000     -3.97200000
O      0.34200000     -1.49700000    -11.67200000
H      1.19700000     -1.52800000    -11.24200000
H     -0.07500000     -0.71100000    -11.31900000
O     -5.14100000     15.66600000     -4.17000000
H     -5.75500000     15.60300000     -3.43900000
H     -4.28600000     15.78800000     -3.75600000
O     -0.81200000      9.62100000     -6.88000000
H     -0.46700000      8.91800000     -7.43000000
H     -1.01500000     10.32700000     -7.49300000
O      7.13800000      4.39600000    -14.96800000
H      6.86600000      5.19400000    -15.42100000
H      8.06700000      4.30300000    -15.18100000
O     16.24700000     -2.75200000     -6.97900000
H     16.63000000     -2.55600000     -7.83400000
H     16.51800000     -2.02200000     -6.42200000
O    -15.74500000     -1.63100000      6.70200000
H    -15.27300000     -0.88200000      6.33700000
H    -16.48300000     -1.24300000      7.17200000
O     -2.63100000      2.16500000     -7.51000000
H     -2.83800000      2.27600000     -6.58200000
H     -2.34300000      1.25600000     -7.58500000
O     11.33600000     -4.01000000      8.63400000
H     10.90900000     -3.56100000      9.36300000
H     11.81300000     -4.73200000      9.04300000
O    -11.54500000     -2.14100000     -6.90500000
H    -11.58500000     -1.47400000     -7.59000000
H    -12.28700000     -2.71800000     -7.08900000
O     10.63700000    -10.63100000     -0.71400000
H      9.95400000    -10.15600000     -0.23900000
H     11.27900000     -9.95900000     -0.94400000
O      8.69900000     -9.04800000      0.36800000
H      8.92300000     -8.82000000      1.27000000
H      8.02800000     -8.41200000      0.12000000
O     -8.61700000      8.53100000      5.98500000
H     -8.45800000      8.87900000      5.10800000
H     -9.21400000      7.79600000      5.84700000
O    -12.42300000    -10.69300000      0.52100000
H    -12.78200000    -11.51100000      0.17800000
H    -13.17200000    -10.09900000      0.55800000
O     -9.47100000     -2.74000000      7.16700000
H     -8.56900000     -2.52500000      6.93000000
H     -9.54700000     -2.47700000      8.08400000
O     13.61200000      3.84600000      8.74400000
H     13.17000000      4.47300000      8.17200000
H     14.54300000      3.97000000      8.56100000
O    -14.60700000      8.37800000      5.77100000
H    -13.76800000      8.83400000      5.82900000
H    -15.25500000      9.07800000      5.69500000
O     10.06500000     -3.39400000     -7.07200000
H      9.67400000     -2.53400000     -6.92000000
H     11.00800000     -3.24100000     -7.01800000
O      0.07100000     -9.12400000      0.51500000
H      1.02200000     -9.23200000      0.50400000
H     -0.07300000     -8.23100000      0.20300000
O     -5.75000000     -1.02500000      9.88800000
H     -5.94500000     -0.28700000      9.31100000
H     -6.60700000     -1.38100000     10.11900000
O     17.17500000      7.24100000      2.04600000
H     16.28200000      7.22900000      1.70400000
H     17.62000000      6.53100000      1.58300000
O     15.55100000     -4.17200000     -1.64800000
H     15.63100000     -3.51200000     -2.33700000
H     16.39900000     -4.61500000     -1.64200000
O     -6.93700000    -14.95600000     -1.36400000
H     -6.33900000    -14.83400000     -0.62600000
H     -6.39300000    -14.81500000     -2.13800000
O    -13.22900000     -2.66300000      7.50900000
H    -12.69600000     -2.39700000      6.76000000
H    -14.10100000     -2.31800000      7.31800000
O     -2.85100000     10.53700000      2.65200000
H     -2.15700000     10.51100000      1.99300000
H     -3.48200000      9.87900000      2.36100000
O      9.43400000     -0.58600000      8.00100000
H      9.08800000     -0.86100000      8.85000000
H      9.29800000      0.36100000      7.98200000
O    -14.37000000     -1.32100000     -9.26800000
H    -14.54600000     -1.67600000    -10.14000000
H    -14.97400000     -0.58400000     -9.18400000
O      7.73100000      8.45700000    -10.41900000
H      6.98300000      8.90200000    -10.01900000
H      7.82400000      7.64800000     -9.91700000
O     -4.80000000      6.80100000      1.40900000
H     -5.68000000      6.46200000      1.57500000
H     -4.28300000      6.50400000      2.15800000
O     13.86200000     -4.73000000      5.53200000
H     14.28800000     -3.93100000      5.22400000
H     13.74100000     -4.59100000      6.47200000
O      5.27100000    -16.31000000      5.29900000
H      4.45700000    -15.94300000      4.95300000
H      5.02700000    -17.18200000      5.60900000
O      7.41600000     -1.31100000      6.01400000
H      8.06900000     -1.20800000      6.70600000
H      7.92000000     -1.26600000      5.20100000
O      5.45500000     12.25100000    -11.45800000
H      5.45800000     11.98200000    -12.37600000
H      6.23000000     12.80500000    -11.36800000
O     -2.18800000     -1.50800000     17.40900000
H     -2.07300000     -0.82200000     16.75100000
H     -2.41200000     -2.28900000     16.90300000
O      2.04100000      3.10400000    -10.99100000
H      2.45300000      3.96400000    -11.07000000
H      2.45900000      2.70800000    -10.22600000
O     -1.20700000     -8.45100000     -8.04700000
H     -0.64100000     -7.77000000     -8.41000000
H     -2.08400000     -8.06900000     -8.06500000
O     11.09700000     -6.30600000      3.97800000
H     11.09100000     -5.35000000      3.93300000
H     10.84700000     -6.58900000      3.09800000
O      0.55000000     13.90600000     -5.66400000
H     -0.38100000     14.04900000     -5.49400000
H      0.98600000     14.65700000     -5.26200000
O     -1.03600000      7.93600000     15.13800000
H     -1.40000000      7.46300000     15.88600000
H     -0.63400000      8.71600000     15.52000000
O     -6.90300000      0.54000000     -5.74800000
H     -7.24000000      0.46000000     -4.85600000
H     -5.95700000      0.64000000     -5.63800000
O     -0.53100000     -4.13600000      6.46700000
H     -0.84300000     -3.31200000      6.09300000
H     -0.96400000     -4.81400000      5.94800000
O     11.69400000    -11.16800000      6.10300000
H     12.00600000    -11.86500000      6.68000000
H     12.45000000    -10.95300000      5.55700000
O      0.56300000      2.39900000      4.94900000
H      1.36500000      2.44200000      4.42800000
H      0.07600000      3.18500000      4.70400000
O     -7.33700000      0.42100000    -15.77000000
H     -6.65700000      0.69000000    -15.15200000
H     -7.94300000      1.16200000    -15.79600000
O     -5.40200000     11.70600000     -1.59900000
H     -6.10000000     12.35700000     -1.53400000
H     -4.67200000     12.08900000     -1.11200000
O    -16.17600000     -2.28100000     -0.66400000
H    -16.34700000     -1.58200000     -0.03300000
H    -16.12900000     -1.83500000     -1.50900000
O      1.17200000     -1.48000000     14.96300000
H      1.34700000     -2.38400000     15.22800000
H      1.98800000     -1.01400000     15.14900000
O     -5.96000000      8.43800000      7.42600000
H     -6.84600000      8.70100000      7.67400000
H     -5.66100000      7.89000000      8.15000000
O     -0.56700000     -7.69500000    -16.11800000
H     -0.58600000     -7.06500000    -16.83900000
H      0.22400000     -7.47400000    -15.62700000
O     11.09800000     -3.18400000      4.75500000
H     11.86200000     -2.93700000      5.27600000
H     10.43700000     -3.43000000      5.40200000
O      3.79600000     -4.49400000     13.10700000
H      4.16200000     -4.90500000     12.32400000
H      3.75200000     -5.20100000     13.75100000
O    -10.99100000     -0.60200000      6.16300000
H    -10.33100000     -1.26000000      6.37800000
H    -11.04000000     -0.61500000      5.20700000
O      0.53500000     -9.51700000     -5.96300000
H      0.49600000     -9.72600000     -5.03000000
H     -0.33400000     -9.74600000     -6.29600000
O      2.86200000    -13.23900000     -9.88300000
H      2.00300000    -13.54400000    -10.17800000
H      3.46700000    -13.92800000    -10.15800000
O    -13.43700000      5.44400000      4.06600000
H    -13.32400000      5.60400000      5.00300000
H    -13.81100000      6.25800000      3.72800000
O    -10.86500000     -4.57800000     10.25000000
H    -10.30800000     -4.72500000      9.48600000
H    -10.93000000     -5.43700000     10.66800000
O    -13.98400000     -5.82300000      4.29000000
H    -13.44900000     -5.17800000      3.82900000
H    -14.62400000     -5.30200000      4.77500000
O      7.26900000      2.51600000     13.90000000
H      8.09900000      2.78900000     13.50800000
H      7.41000000      2.60300000     14.84300000
O      9.95900000     -4.04900000    -13.95300000
H      9.82900000     -3.17600000    -14.32300000
H      9.07500000     -4.36100000    -13.76000000
O      4.86900000     -9.64000000      2.51600000
H      5.77700000     -9.50800000      2.24300000
H      4.90100000    -10.40100000      3.09500000
O      4.24400000     13.21900000     -4.47600000
H      3.98800000     12.81100000     -5.30300000
H      4.82900000     12.58300000     -4.06600000
O     -0.66900000     13.83300000     -0.89600000
H      0.22500000     14.07600000     -1.13700000
H     -0.67800000     13.87200000      0.06000000
O     11.61700000    -12.68300000      0.68100000
H     10.78100000    -13.14100000      0.76600000
H     11.40300000    -11.88000000      0.20600000
O     -1.03900000    -10.51800000     -1.57500000
H     -0.77500000     -9.96000000     -0.84400000
H     -1.82100000    -10.97200000     -1.26000000
O     -3.98600000     -7.79400000     -1.74100000
H     -4.72800000     -7.27200000     -2.04700000
H     -3.53200000     -8.05600000     -2.54200000
O      2.22600000    -16.22300000      0.44300000
H      2.41000000    -15.75900000      1.25900000
H      1.31200000    -16.49700000      0.52500000
O    -10.59400000      5.69000000     -6.74100000
H    -10.27900000      4.80500000     -6.55800000
H    -11.09200000      5.93300000     -5.96100000
O      4.79000000     -7.89300000     -1.40500000
H      4.85600000     -8.75400000     -1.81700000
H      5.63900000     -7.76400000     -0.98200000
O      5.69400000    -16.23900000     -2.37700000
H      6.36200000    -16.79100000     -2.78400000
H      4.95000000    -16.82600000     -2.23800000
O     -0.13400000     10.10000000      7.99300000
H     -0.76600000      9.63500000      7.44500000
H     -0.54100000     10.94900000      8.16200000
O      5.02600000      1.02200000     -7.32600000
H      5.19300000      0.65400000     -8.19400000
H      5.56800000      0.49900000     -6.73600000
O      6.49800000      7.49300000     10.32100000
H      6.44200000      7.45500000     11.27600000
H      6.77400000      8.38900000     10.13300000
O     -0.56000000      1.07400000     16.94500000
H     -0.51300000      1.90000000     16.46400000
H      0.35000000      0.86500000     17.15300000
O      6.09300000     -0.43700000     -4.67100000
H      6.56100000     -0.46400000     -3.83600000
H      6.53400000     -1.09000000     -5.21400000
O      1.61400000    -10.70700000    -12.67000000
H      2.31100000    -10.48000000    -13.28600000
H      1.12300000    -11.40100000    -13.11000000
O     -6.96400000     -8.06800000      6.46400000
H     -6.86100000     -7.14300000      6.68800000
H     -6.48500000     -8.53500000      7.14800000
O    -11.15800000      2.94100000     11.88800000
H    -11.23100000      2.26700000     12.56300000
H    -11.94000000      3.48100000     12.00300000
O     -9.42300000     -0.81300000     -2.28300000
H    -10.06400000     -1.00800000     -2.96700000
H     -8.83100000     -0.17600000     -2.68300000
O      9.37400000     10.61500000      9.80600000
H      9.81300000      9.76400000      9.79600000
H      9.58600000     10.98400000     10.66400000
O     -7.74800000      6.89600000    -10.60300000
H     -8.26200000      6.10800000    -10.42800000
H     -7.76600000      7.38200000     -9.77900000
O     -6.49800000    -10.67500000     -7.04800000
H     -6.51400000    -10.22100000     -6.20600000
H     -5.81500000    -10.22800000     -7.54800000
O     10.56200000     -2.33600000     10.70400000
H      9.80600000     -1.93200000     11.13200000
H     11.31900000     -1.89500000     11.08900000
O     -3.04500000    -10.70700000      1.54700000
H     -3.78000000    -10.30100000      2.00700000
H     -2.27100000    -10.26800000      1.89900000
O      6.04500000     -9.95000000     12.39100000
H      5.31800000    -10.33000000     11.89600000
H      5.88000000    -10.21100000     13.29700000
O      8.09100000      5.99500000      3.53200000
H      7.13600000      6.01700000      3.58000000
H      8.29200000      6.25300000      2.63200000
O     14.05800000     -7.11100000     -4.82900000
H     14.42200000     -6.25800000     -5.06500000
H     14.11600000     -7.14000000     -3.87400000
O      9.15000000     13.58100000     -0.25300000
H      9.38700000     13.59500000      0.67500000
H      8.72200000     14.42300000     -0.40400000
O     -8.15100000     -5.42700000     -1.67300000
H     -8.56600000     -6.10100000     -1.13500000
H     -8.72400000     -4.66500000     -1.58500000
O     -6.91400000      4.92100000     -6.93500000
H     -6.35900000      4.57300000     -7.63200000
H     -7.75000000      4.46700000     -7.04500000
O      4.94600000      4.21600000     -8.51500000
H      4.21200000      4.78700000     -8.74000000
H      4.54800000      3.49300000     -8.03000000
O     11.85800000     -1.83000000      7.00900000
H     11.07300000     -1.28300000      7.02100000
H     11.64400000     -2.56800000      7.58100000
O     -3.68400000      2.14700000     11.33100000
H     -3.14500000      1.62000000     10.74000000
H     -4.07200000      1.51100000     11.93200000
O      5.49300000      9.75100000     -9.61100000
H      5.02900000     10.22900000    -10.29800000
H      6.05600000     10.40700000     -9.20000000
O      1.71300000     -4.14200000    -11.60600000
H      2.40800000     -3.48900000    -11.69400000
H      1.23100000     -3.87500000    -10.82300000
O     -6.18800000     -9.10600000    -12.76800000
H     -7.05100000     -9.49300000    -12.91700000
H     -5.73700000     -9.19600000    -13.60700000
O      3.52800000      1.09900000     15.38800000
H      4.17900000      1.78800000     15.52300000
H      3.07100000      1.03400000     16.22700000
O     -2.24100000     -8.65500000      8.22100000
H     -2.75400000     -9.30600000      7.74100000
H     -2.53600000     -7.81400000      7.87300000
O     -1.16300000     -2.99900000     13.67300000
H     -0.62000000     -3.68200000     14.06800000
H     -0.62500000     -2.64300000     12.96600000
O     -8.35200000     11.08900000      4.16000000
H     -9.06300000     11.59800000      3.77200000
H     -8.18800000     11.51200000      5.00300000
O     -5.07600000      4.32300000     12.31200000
H     -4.41100000      4.86000000     12.74300000
H     -4.57800000      3.63200000     11.87500000
O     10.85800000      4.88000000      1.94600000
H     10.89700000      5.82500000      1.80200000
H     11.26000000      4.50100000      1.16400000
O     -2.39900000    -12.86100000      6.15700000
H     -1.94300000    -13.61400000      5.78200000
H     -1.95500000    -12.10100000      5.78000000
O     -4.01600000     13.09300000      0.40900000
H     -3.93300000     12.29500000      0.93100000
H     -3.92300000     13.80400000      1.04300000
O     15.55600000      5.90300000     -4.11200000
H     15.68000000      6.77200000     -4.49500000
H     15.74900000      5.29600000     -4.82600000
O     -5.94800000    -13.05400000      0.98100000
H     -6.36800000    -12.59400000      1.70700000
H     -5.05600000    -13.21800000      1.28600000
O     -0.95200000      3.57400000    -18.20300000
H     -0.39900000      3.91700000    -18.90500000
H     -0.33300000      3.24600000    -17.55000000
O     15.64200000     -9.06900000      4.21500000
H     15.04200000     -8.32300000      4.19100000
H     15.12000000     -9.78300000      4.58200000
O    -12.34400000    -13.59200000     -0.17900000
H    -12.57100000    -14.44900000     -0.53900000
H    -11.38800000    -13.55800000     -0.22600000
O     -5.05300000     -6.08400000     -9.66400000
H     -5.97500000     -6.21600000     -9.44300000
H     -4.99400000     -5.15800000     -9.90000000
O      9.03400000     -1.20200000     -5.61700000
H      9.81900000     -0.74200000     -5.32200000
H      8.74100000     -1.69400000     -4.85000000
O     -9.14600000    -12.46700000      5.55600000
H     -9.07500000    -12.28900000      6.49300000
H     -9.99800000    -12.10800000      5.30800000
O      2.65500000     10.95100000      6.61000000
H      2.44800000     10.84800000      5.68100000
H      1.88100000     10.62000000      7.06600000
O      1.04600000      4.48900000     -3.17400000
H      0.68900000      3.94700000     -3.87700000
H      0.51400000      5.28400000     -3.19200000
O      5.03000000    -10.19300000     -2.86200000
H      5.45100000    -11.05300000     -2.87800000
H      4.24600000    -10.30100000     -3.40000000
O    -10.09300000     -7.75400000     -4.47700000
H     -9.84200000     -6.97400000     -4.97200000
H     -9.58700000     -8.46300000     -4.87500000
O     -8.71800000      4.20400000     13.33700000
H     -8.58600000      4.51600000     12.44200000
H     -9.61700000      3.87500000     13.34500000
O      9.69200000     -3.12300000     15.50200000
H      9.31600000     -3.11300000     14.62200000
H     10.20800000     -3.92900000     15.53300000
O      5.55000000    -13.29500000     -2.48300000
H      6.45500000    -13.03100000     -2.32200000
H      5.53900000    -14.23600000     -2.30400000
O     13.90000000     -7.03500000      4.23800000
H     13.80100000     -6.21700000      4.72600000
H     13.31900000     -6.93700000      3.48400000
O      4.51200000     -4.26700000     -6.07900000
H      4.11100000     -4.92300000     -6.64900000
H      5.01300000     -4.77700000     -5.44300000
O     -5.02200000    -15.59800000     -6.91600000
H     -5.83400000    -15.12300000     -6.74100000
H     -5.22700000    -16.50900000     -6.70300000
O      8.13100000     -2.58300000     13.29200000
H      7.27800000     -2.98200000     13.46100000
H      7.96500000     -1.64100000     13.31600000
O      4.92600000     16.24300000     -6.53600000
H      5.68900000     15.78400000     -6.88900000
H      4.29500000     15.54900000     -6.34600000
O      2.73600000      0.83600000    -16.93400000
H      3.51500000      0.37900000    -17.24900000
H      3.05800000      1.69200000    -16.65100000
O      4.44000000     -3.78400000     17.25900000
H      5.20600000     -3.72700000     17.83000000
H      4.70900000     -3.34400000     16.45300000
O      6.65900000     10.19300000      9.98300000
H      6.05300000     10.90500000     10.18700000
H      7.44000000     10.63200000      9.64700000
O     -2.38800000    -13.47500000     10.24100000
H     -2.94200000    -14.14600000      9.84300000
H     -2.06100000    -12.96300000      9.50100000
O     -5.00800000     -6.65500000     -5.43200000
H     -5.81200000     -6.16700000     -5.25200000
H     -4.35000000     -6.24600000     -4.87100000
O      0.89200000     -4.46200000     -3.60200000
H      1.73700000     -4.89700000     -3.71600000
H      0.87700000     -4.20500000     -2.68000000
O     -3.81800000      8.69400000      9.59000000
H     -4.33100000      7.88700000      9.58100000
H     -2.90700000      8.39900000      9.60600000
O     -7.93000000     -1.24400000     -8.99400000
H     -7.33500000     -1.98400000     -9.11300000
H     -7.35700000     -0.47700000     -8.97500000
O    -13.74100000     -9.64800000      4.64100000
H    -13.59000000     -8.84300000      5.13700000
H    -13.71800000    -10.34300000      5.29800000
O     -2.63800000     -2.64500000      2.03800000
H     -3.46500000     -2.63300000      1.55500000
H     -2.01200000     -2.22000000      1.45200000
O    -11.60300000     -8.89400000      8.55400000
H    -11.09900000     -9.20400000      7.80200000
H    -12.21800000     -8.26000000      8.18600000
O    -10.46500000    -14.40800000      2.15100000
H     -9.95000000    -14.05100000      1.42700000
H    -11.37300000    -14.33600000      1.85700000
O      6.30800000      9.87000000      1.28000000
H      6.61300000     10.11300000      0.40600000
H      5.65000000      9.19200000      1.12400000
O    -15.54200000      8.39200000     -3.07800000
H    -15.17400000      9.18900000     -2.69700000
H    -14.89300000      7.71400000     -2.88700000
O     11.49800000     -7.50700000      6.29500000
H     11.66400000     -7.12800000      5.43200000
H     12.36200000     -7.77000000      6.61200000
O      1.92500000      1.27300000      8.35100000
H      1.99000000      0.70600000      7.58300000
H      2.74100000      1.12500000      8.82800000
O     -7.43400000    -12.43800000      3.10400000
H     -8.07000000    -11.76600000      2.86000000
H     -7.60100000    -12.59900000      4.03300000
O    -16.91300000     -4.42000000     -2.57000000
H    -16.68600000     -4.13600000     -3.45500000
H    -16.46600000     -3.79600000     -1.99700000
O     -0.72700000      4.97800000      4.34500000
H     -1.53900000      5.36800000      4.02300000
H     -0.65200000      5.29100000      5.24700000
O      3.27200000      5.83400000     -0.91500000
H      2.39100000      5.46300000     -0.96700000
H      3.19000000      6.70200000     -1.31100000
O     -8.02600000     -5.39200000     -9.50100000
H     -7.79000000     -6.12700000     -8.93400000
H     -8.92900000     -5.18400000     -9.25900000
O     15.65800000     -3.64400000      1.02800000
H     15.87700000     -3.84400000      0.11800000
H     15.05800000     -4.34200000      1.29000000
O      6.13800000    -12.56900000      8.99800000
H      6.62400000    -12.23600000      8.24300000
H      6.21500000    -13.52100000      8.93100000
O     -2.49800000      9.01700000      6.68000000
H     -2.99800000      8.89100000      5.87300000
H     -3.14600000      8.92900000      7.37900000
O      5.74800000      5.96000000     -2.64800000
H      5.19900000      5.74600000     -1.89300000
H      5.61500000      5.23200000     -3.25500000
O     -2.69100000      0.93600000    -16.42900000
H     -3.52600000      1.40300000    -16.39300000
H     -2.53700000      0.79200000    -17.36300000
O      3.72900000      7.92200000     -8.27800000
H      4.40000000      7.63500000     -7.65900000
H      4.01800000      8.79000000     -8.55900000
O     -2.15800000     -5.35900000      4.41000000
H     -2.21100000     -5.15900000      3.47500000
H     -1.94000000     -6.29100000      4.44300000
O      2.07100000      8.92700000     -0.48000000
H      2.24000000      9.36800000     -1.31400000
H      2.65200000      9.36400000      0.14300000
O      2.41400000     -9.75200000     11.08200000
H      2.78900000    -10.57200000     10.76100000
H      1.78100000     -9.49900000     10.41000000
O      7.37400000    -10.89000000      2.65900000
H      7.58900000    -11.35200000      1.84900000
H      7.86300000    -11.35600000      3.33800000
O    -10.55100000    -13.19500000     -6.69300000
H     -9.99300000    -13.61000000     -6.03500000
H     -9.99800000    -12.51900000     -7.08400000
O      4.69700000      7.80300000    -11.63900000
H      4.93200000      8.21700000    -12.47000000
H      4.45600000      8.53200000    -11.06800000
O     -7.08900000      6.22100000     14.24000000
H     -7.65600000      5.47100000     14.42100000
H     -6.21600000      5.93100000     14.50300000
O     13.86300000     -6.13600000      1.52100000
H     13.26400000     -5.43900000      1.79000000
H     13.36700000     -6.64200000      0.87800000
O      4.10000000     -6.07000000     -3.38400000
H      4.21300000     -6.67800000     -2.65400000
H      4.93400000     -6.10200000     -3.85300000
O     -6.18200000      1.31200000    -10.12600000
H     -5.96100000      1.87500000    -10.86800000
H     -5.75300000      1.72500000     -9.37600000
O    -11.45500000     -8.94900000     -8.38400000
H    -11.79900000     -9.77600000     -8.04800000
H    -12.04100000     -8.72000000     -9.10500000
O      4.88100000    -11.79000000    -12.88600000
H      5.61500000    -12.37900000    -13.06100000
H      4.98200000    -11.54800000    -11.96600000
O     -2.42800000    -17.18900000     -4.90100000
H     -2.02600000    -16.57000000     -4.29200000
H     -2.10800000    -16.91900000     -5.76200000
O     -6.31600000     14.62200000     -7.87600000
H     -5.97800000     13.72700000     -7.83600000
H     -7.22200000     14.52300000     -8.17000000
O      9.01000000    -12.68100000      4.42400000
H      9.73000000    -12.26000000      4.89400000
H      8.84600000    -13.48900000      4.91100000
O      3.46700000     13.42800000      5.13700000
H      3.70800000     13.90400000      5.93200000
H      2.78900000     12.81500000      5.42100000
O     -5.04000000      3.31600000     -8.35100000
H     -4.35800000      2.76800000     -7.96300000
H     -4.57900000      4.10400000     -8.64000000
O     -4.88400000     -0.49500000    -11.90600000
H     -3.96800000     -0.26800000    -11.74900000
H     -5.33800000     -0.22100000    -11.10900000
O      2.12300000     14.42700000     -0.39600000
H      2.85800000     13.85900000     -0.62700000
H      1.94500000     14.22700000      0.52300000
O      1.12000000     -0.10800000     -7.79700000
H      0.22100000     -0.38300000     -7.97600000
H      1.63400000     -0.91200000     -7.86100000
O      1.27500000      7.71800000     -7.67300000
H      1.46800000      7.01100000     -7.05700000
H      2.11200000      7.90100000     -8.09800000
O    -17.31300000      4.74100000      2.37400000
H    -18.18200000      5.12600000      2.48100000
H    -17.09100000      4.40600000      3.24300000
O     13.53900000      1.84900000    -11.28000000
H     12.96800000      1.90200000    -10.51400000
H     13.68900000      2.76100000    -11.53000000
O     -3.66100000      0.42200000      4.19500000
H     -3.40700000      1.28200000      4.53000000
H     -4.31800000      0.61000000      3.52400000
O     -4.56600000     -1.82100000      5.62200000
H     -4.70800000     -1.21500000      4.89500000
H     -4.11400000     -1.29800000      6.28400000
O      9.00100000      6.63300000     13.59900000
H      8.09300000      6.72000000     13.30900000
H      8.95500000      6.05800000     14.36200000
O      3.39500000     -9.95800000     -5.41500000
H      3.13900000    -10.54800000     -6.12400000
H      2.60600000     -9.44900000     -5.23100000
O      4.80300000      4.06100000      8.59000000
H      4.67400000      3.46100000      9.32400000
H      5.68200000      4.41600000      8.72300000
O     -2.53400000     -3.29100000      9.58600000
H     -3.05300000     -4.04600000      9.31000000
H     -3.04400000     -2.89500000     10.29200000
O     -0.43200000      3.57600000     -5.75100000
H      0.06500000      3.77800000     -6.54400000
H     -0.05800000      2.75300000     -5.43800000
O      6.52800000     -6.89800000      2.62500000
H      6.63600000     -6.52600000      1.75000000
H      5.96000000     -6.27600000      3.08100000
O      7.18900000      5.08000000      9.38200000
H      7.38100000      4.66300000     10.22200000
H      6.88000000      5.95600000      9.61500000
O     -8.30900000     -3.03600000     12.95900000
H     -9.22100000     -2.88600000     12.71100000
H     -8.23400000     -3.98800000     13.03000000
O      6.21400000    -15.36300000      7.73200000
H      6.15700000    -16.25700000      8.07100000
H      5.99300000    -15.44400000      6.80500000
O     -9.14500000     -9.56100000      7.13600000
H     -8.86400000    -10.20800000      7.78300000
H     -8.33100000     -9.17600000      6.81300000
O      4.26500000     -0.65500000     13.51200000
H      3.38200000     -0.77600000     13.16200000
H      4.16000000     -0.00700000     14.20900000
O     -4.96000000     15.20900000      9.24000000
H     -4.04900000     15.48900000      9.32800000
H     -4.96200000     14.30400000      9.55200000
O      9.79800000      4.41500000     -5.73300000
H      9.09900000      4.10600000     -6.30900000
H     10.10200000      5.22600000     -6.14000000
O      2.96700000     15.73300000      7.09600000
H      3.73800000     16.04500000      6.62400000
H      2.22600000     16.03000000      6.56700000
O     15.48000000      2.38500000      5.03600000
H     15.62000000      2.68400000      5.93500000
H     15.47400000      3.18800000      4.51500000
O     -1.12500000      6.97400000     -9.65600000
H     -1.97300000      6.80500000     -9.24400000
H     -0.50500000      6.99500000     -8.92700000
O      9.14900000     13.07100000     -4.59900000
H      9.52400000     12.35100000     -4.09200000
H      9.55400000     13.85800000     -4.23300000
O     -6.55800000     -3.63100000     -8.14900000
H     -6.86400000     -4.46600000     -8.50300000
H     -5.71400000     -3.83700000     -7.74500000
O      1.29700000      4.28800000     -8.23000000
H      1.71900000      3.44700000     -8.40900000
H      1.59400000      4.86000000     -8.93800000
O    -13.03700000     -2.79100000     10.46000000
H    -13.06800000     -2.64400000      9.51500000
H    -12.22300000     -3.27400000     10.60200000
O     13.24100000      0.68300000      4.39200000
H     12.64700000      1.04500000      5.05000000
H     14.00900000      1.25300000      4.42400000
O      7.71100000     -0.92500000     10.17900000
H      7.18600000     -1.67000000      9.88600000
H      7.28100000     -0.62900000     10.98100000
O     -3.30500000      6.23800000      3.71700000
H     -2.61600000      6.59500000      3.15700000
H     -3.63300000      6.99400000      4.20400000
O      9.55700000     10.76800000      5.38100000
H      9.68800000     10.42600000      4.49700000
H      9.29100000     11.67800000      5.24800000
O    -10.87800000     -1.90300000    -11.80900000
H    -11.37600000     -2.30700000    -12.51900000
H    -10.12500000     -2.48100000    -11.68500000
O     -1.22600000    -14.62700000    -11.59000000
H     -1.08700000    -13.75400000    -11.22400000
H     -1.52100000    -14.46700000    -12.48700000
O     -0.98400000     -1.35000000     10.73400000
H     -1.13200000     -2.16200000     10.24900000
H     -1.56700000     -1.41400000     11.49100000
O      7.75700000     -5.97400000      9.62300000
H      8.27000000     -6.75900000      9.81300000
H      7.60100000     -6.01200000      8.67900000
O     10.74800000    -10.66200000     -9.45200000
H     11.49900000    -10.36100000     -9.96400000
H     10.16900000    -11.07200000    -10.09500000
O     -0.72300000     10.93900000    -14.06500000
H     -0.13500000     10.18400000    -14.05500000
H     -0.39800000     11.48700000    -14.78000000
O      6.60500000      1.39300000     16.39500000
H      6.94000000      1.60900000     17.26600000
H      6.89000000      0.49100000     16.24600000
O      8.79400000      3.36500000      3.84000000
H      9.51400000      3.74800000      3.33900000
H      8.33000000      4.11800000      4.20600000
O     -9.21900000     11.60900000     -3.78000000
H     -9.55500000     11.46000000     -2.89600000
H     -9.60200000     12.44600000     -4.04300000
O     -2.31400000      8.13600000    -14.27300000
H     -2.56300000      8.07900000    -13.35100000
H     -1.36400000      8.01600000    -14.27300000
O      4.40900000     -2.07100000      8.20300000
H      3.54100000     -2.46500000      8.28500000
H      4.30600000     -1.18900000      8.56200000
O      7.85300000      0.80400000     -7.18300000
H      8.10400000     -0.06600000     -6.87300000
H      7.82400000      1.34100000     -6.39200000
O    -10.24300000      1.20600000    -11.46200000
H    -10.77400000      1.28800000    -12.25400000
H     -9.69400000      0.43800000    -11.62000000
O      3.23800000     -0.30100000     -4.59400000
H      4.13000000     -0.15100000     -4.90800000
H      3.34100000     -0.91000000     -3.86300000
O     -2.54000000    -15.29500000      4.68300000
H     -3.43800000    -15.62600000      4.70000000
H     -1.99600000    -16.08100000      4.63700000
O     -3.99300000     -6.65900000      7.56800000
H     -4.33700000     -5.97700000      6.99100000
H     -4.03300000     -6.27400000      8.44400000
O     14.36700000    -11.68600000     -1.09500000
H     13.92200000    -12.47600000     -1.40300000
H     13.91600000    -10.96900000     -1.54100000
O     -9.09100000     -8.99000000     -7.06700000
H     -9.05600000     -9.94300000     -6.98000000
H     -9.91900000     -8.82100000     -7.51700000
O     -4.76100000     17.19600000     -0.99500000
H     -3.91000000     16.81000000     -0.79000000
H     -5.39300000     16.51100000     -0.77800000
O     -1.90800000     -7.42800000    -12.29900000
H     -1.44900000     -6.99200000    -13.01700000
H     -2.77900000     -7.03200000    -12.29500000
O     13.35000000      8.30900000     -7.07300000
H     14.21300000      8.18300000     -6.68000000
H     12.88900000      7.48700000     -6.90700000
O      0.63800000     -7.24400000      4.32500000
H      1.32400000     -7.53100000      3.72100000
H     -0.10800000     -7.81100000      4.12700000
O    -10.83400000     13.84900000     -6.47500000
H    -10.45200000     12.99200000     -6.66100000
H    -10.24000000     14.24400000     -5.83700000
O     13.43000000      0.14500000      7.45300000
H     12.96600000     -0.68300000      7.32800000
H     14.35000000     -0.10700000      7.53800000
O      4.12700000     -2.29100000    -16.78700000
H      4.88400000     -1.74100000    -16.98900000
H      3.54200000     -2.17700000    -17.53600000
O      9.23500000    -14.21200000     -3.76800000
H      9.83500000    -13.50600000     -4.00900000
H      8.80000000    -13.89700000     -2.97600000
O     -9.98300000     -7.45400000    -11.32500000
H    -10.68900000     -8.09800000    -11.37600000
H     -9.25500000     -7.92700000    -10.92200000
O     -0.91700000     -3.83200000     -8.78800000
H     -0.72400000     -3.97000000     -7.86100000
H     -0.75100000     -4.68100000     -9.19700000
O      6.27400000     -2.11700000     -9.44100000
H      6.93800000     -2.79900000     -9.54200000
H      6.14400000     -1.77600000    -10.32500000
O     -2.82600000     15.44500000     -0.68100000
H     -2.17400000     14.76900000     -0.86900000
H     -3.38800000     15.05600000     -0.01100000
O     -8.57300000     -5.97100000    -13.12300000
H     -8.90200000     -6.66300000    -12.54900000
H     -8.15800000     -5.34500000    -12.53000000
O      8.75100000      2.26000000     -4.49300000
H      9.12000000      3.06600000     -4.85200000
H      8.17800000      2.55400000     -3.78400000
O     12.42000000     -3.10400000    -12.74200000
H     11.93000000     -3.90300000    -12.93400000
H     12.31600000     -2.98000000    -11.79800000
O     -2.67300000     -5.40300000      1.67400000
H     -2.07200000     -5.70300000      0.99300000
H     -2.50100000     -4.46400000      1.74900000
O     -6.24700000     -3.09600000    -15.70400000
H     -5.66200000     -3.00600000    -14.95200000
H     -6.71100000     -3.91900000    -15.54900000
O     -6.97600000     -1.32800000      6.98800000
H     -7.30300000     -0.65600000      6.38900000
H     -6.17000000     -1.64200000      6.57700000
O      7.81500000      6.88100000      0.89900000
H      7.91200000      7.81300000      0.70400000
H      6.86900000      6.74500000      0.95200000
O      3.62900000    -11.81300000      7.19400000
H      4.49400000    -12.14600000      6.95600000
H      3.79500000    -11.21400000      7.92200000
O      0.75300000    -15.82700000      7.49100000
H      0.61500000    -16.34900000      6.70100000
H      0.31500000    -14.99600000      7.30900000
O     -2.63100000      6.88700000     12.27500000
H     -3.07300000      7.73500000     12.26000000
H     -2.03200000      6.91600000     11.52900000
O     -0.69900000     14.58400000      5.53800000
H     -1.35500000     15.01600000      4.99100000
H     -0.16400000     15.30000000      5.88100000
O    -13.80000000     -3.49600000    -11.44000000
H    -13.53800000     -2.95100000    -12.18300000
H    -13.09400000     -4.13600000    -11.35200000
O     -8.95200000     14.88500000     -4.45700000
H     -8.19800000     14.64100000     -3.92200000
H     -9.40700000     15.55000000     -3.94100000
O     -2.01700000     -8.18100000      4.51400000
H     -2.31500000     -8.21300000      3.60500000
H     -2.80000000     -8.37500000      5.02900000
O     -8.60200000     -2.48100000      2.52800000
H     -8.37400000     -1.55500000      2.60900000
H     -8.71300000     -2.61900000      1.58700000
O     13.87500000      3.43800000     -8.55600000
H     14.46300000      2.86900000     -8.05900000
H     13.07500000      2.92100000     -8.66100000
O    -12.40900000      6.47100000     -4.72400000
H    -12.28900000      6.42900000     -3.77500000
H    -13.16500000      7.04600000     -4.84500000
O     -5.94800000      6.49300000     -4.91300000
H     -6.19000000      5.87300000     -5.60100000
H     -5.29300000      7.06000000     -5.32200000
O      5.66200000    -12.43300000     -7.53400000
H      4.71100000    -12.33200000     -7.50100000
H      5.85600000    -13.09600000     -6.87200000
O      0.90000000     -4.12900000     -6.47200000
H      1.66000000     -4.55300000     -6.86900000
H      0.78500000     -4.57800000     -5.63500000
O      3.55900000     -6.49900000     15.39900000
H      3.62300000     -6.94200000     14.55300000
H      4.20000000     -6.94500000     15.95200000
O     -8.06900000      1.18700000     -3.35300000
H     -8.74900000      1.74100000     -3.73500000
H     -7.57100000      1.77600000     -2.78600000
O     -6.62400000     -4.99000000     -3.97800000
H     -6.89800000     -5.06100000     -3.06400000
H     -6.88000000     -4.10400000     -4.23700000
O     -0.58500000      0.82900000    -14.76900000
H     -1.45000000      1.08200000    -15.09300000
H     -0.69200000      0.77100000    -13.82000000
O     12.02300000     11.92900000      1.17600000
H     12.05300000     12.84300000      0.89400000
H     12.92200000     11.73000000      1.43800000
O      0.85300000      5.74800000     14.05200000
H      0.11400000      6.32400000     14.24700000
H      1.28900000      6.16100000     13.30600000
O     -7.35400000     -5.09300000     10.63800000
H     -7.91800000     -5.55000000     10.01400000
H     -7.76000000     -5.25400000     11.49000000
O     -1.22600000     -0.95700000     -8.57000000
H     -1.07200000     -1.89800000     -8.65400000
H     -1.77300000     -0.87200000     -7.78900000
O     -9.52100000      8.40000000    -12.00800000
H     -9.02900000      7.77300000    -11.47700000
H     -9.65000000      9.15300000    -11.43000000
O      1.87300000     16.06500000     -4.59400000
H      2.40900000     16.53700000     -3.95700000
H      1.73800000     16.69200000     -5.30500000
O      9.89500000      5.03000000     -2.44900000
H      9.27200000      4.34300000     -2.21100000
H      9.84400000      5.08100000     -3.40400000
O      9.53300000     -6.74800000     13.73000000
H      9.60300000     -6.01300000     13.12000000
H     10.08500000     -6.49800000     14.47000000
O      7.32800000     -8.85000000    -11.24500000
H      7.54700000     -9.38700000    -10.48300000
H      8.09200000     -8.92500000    -11.81700000
O      1.42600000    -13.30500000     -0.48400000
H      0.55600000    -13.37000000     -0.08900000
H      1.99700000    -13.79000000      0.11200000
O     -0.95600000    -11.30400000      9.03500000
H     -0.41900000    -10.53400000      9.22700000
H     -1.77200000    -10.94500000      8.68600000
O      4.51400000     -9.78200000      8.47100000
H      4.35700000     -8.84600000      8.35100000
H      5.41400000     -9.83600000      8.79100000
O     -1.15100000      0.21100000     14.49600000
H     -0.36000000     -0.32100000     14.40800000
H     -1.09200000      0.58400000     15.37500000
O      3.48600000      8.19500000      3.11800000
H      3.13600000      9.05800000      3.34100000
H      2.73600000      7.60600000      3.19000000
O      5.99000000      4.44000000    -11.03500000
H      6.87800000      4.79600000    -10.99800000
H      5.72800000      4.35400000    -10.11900000
O      1.20900000    -12.58700000     -7.08800000
H      1.77800000    -11.92500000     -7.48100000
H      0.56300000    -12.78100000     -7.76700000
O      7.29000000     14.91000000     -6.23000000
H      8.17900000     14.72100000     -6.53200000
H      7.22400000     14.46400000     -5.38600000
O     -2.34800000     10.86700000     -9.09100000
H     -2.06000000     10.70600000     -9.99000000
H     -2.11500000     11.78000000     -8.92500000
O     -8.78500000    -11.66100000     -8.10200000
H     -8.94300000    -11.18100000     -8.91500000
H     -7.94000000    -11.33500000     -7.79200000
O     -6.24800000    -11.44200000     -1.75500000
H     -6.42500000    -12.21500000     -1.21900000
H     -6.92800000    -11.45500000     -2.42800000
O     -1.84800000     -3.28200000    -12.18600000
H     -1.20600000     -2.62900000    -11.90400000
H     -1.33400000     -3.93100000    -12.66600000
O      6.14600000     10.13500000     -6.07900000
H      6.64300000      9.31800000     -6.06100000
H      6.24000000     10.45200000     -6.97800000
O      3.61900000     -1.41900000    -14.08900000
H      3.69800000     -1.70200000    -15.00000000
H      2.96800000     -0.71800000    -14.11100000
O     -1.59200000    -14.69500000     -3.14000000
H     -0.94700000    -15.17000000     -2.61500000
H     -1.06800000    -14.18300000     -3.75600000
O    -11.98600000     -5.81800000      7.33300000
H    -11.21600000     -5.69300000      6.77900000
H    -12.05700000     -5.00300000      7.83100000
O      0.98300000    -16.04400000     -5.91400000
H      1.65200000    -16.32200000     -5.28900000
H      1.01400000    -15.08800000     -5.88900000
O      2.46600000      1.04400000    -14.18100000
H      2.18100000      0.87800000    -15.07900000
H      2.56900000      1.99500000    -14.13500000
O     -2.61000000     -3.77800000     -5.61100000
H     -2.35700000     -4.54900000     -5.10200000
H     -1.81100000     -3.25200000     -5.66000000
O      0.97800000     -6.91400000     11.67000000
H      1.52700000     -6.34300000     11.13100000
H      0.67600000     -7.59300000     11.06700000
O      3.92400000    -16.02700000     -4.93300000
H      3.74700000    -15.08600000     -4.95200000
H      4.30000000    -16.21700000     -5.79200000
O     12.37800000     -1.04200000     11.93000000
H     13.10300000     -1.04900000     11.30500000
H     12.80000000     -0.96400000     12.78500000
O     -7.10100000     10.83900000      0.75000000
H     -7.10700000     11.76000000      0.49100000
H     -6.35000000     10.46500000      0.28700000
O      9.15700000     -8.13000000      2.64700000
H      8.90400000     -8.84800000      3.22700000
H      8.49400000     -7.45600000      2.79600000
O     -8.39700000    -12.33700000      8.28900000
H     -8.17300000    -11.91000000      9.11500000
H     -7.74400000    -13.03000000      8.19100000
O    -17.75800000      2.53100000     -0.35000000
H    -17.96200000      2.26100000      0.54500000
H    -18.37700000      3.23700000     -0.53400000
O      3.69900000     -2.87900000     -2.91400000
H      4.20100000     -2.99500000     -2.10800000
H      4.12900000     -3.45100000     -3.55000000
O     -4.66500000     -9.40000000     -8.47700000
H     -3.84600000     -9.87900000     -8.60300000
H     -4.39300000     -8.53700000     -8.16300000
O    -16.09200000     -3.13000000      3.28200000
H    -15.64200000     -2.76300000      4.04300000
H    -15.41800000     -3.63100000      2.82300000
O    -11.77900000     -5.28900000    -11.27000000
H    -11.10400000     -5.96800000    -11.25600000
H    -12.50300000     -5.68100000    -11.75800000
O     -3.24600000     -3.21700000     15.43000000
H     -4.06400000     -2.91000000     15.03900000
H     -2.58100000     -3.03400000     14.76700000
O     12.37800000     -0.75100000      2.26000000
H     12.63600000     -0.34100000      3.08600000
H     11.42100000     -0.73100000      2.27100000
O      4.06600000     -7.80200000     13.16600000
H      4.81700000     -7.61900000     12.60200000
H      3.33500000     -7.92500000     12.56000000
O     -6.51800000     -0.43200000      1.97800000
H     -6.18900000     -1.30000000      2.21100000
H     -6.69500000     -0.48800000      1.03900000
O     -5.94900000     -2.60400000     14.48400000
H     -6.63300000     -2.50700000     13.82100000
H     -6.24300000     -2.05700000     15.21200000
O      3.47800000     11.97900000     -0.91700000
H      4.38400000     12.28600000     -0.96600000
H      3.12900000     12.11900000     -1.79700000
O      5.09900000     -0.81800000     -0.21600000
H      4.95100000     -1.65500000      0.22400000
H      4.72100000     -0.16700000      0.37600000
O      8.32300000     13.59500000      5.32000000
H      8.68500000     14.29300000      5.86600000
H      7.88400000     14.05600000      4.60500000
O     -6.13000000      3.05500000     -2.40100000
H     -5.66400000      2.84900000     -1.59100000
H     -5.91100000      3.97000000     -2.57700000
O     -9.84000000      0.15700000     11.55000000
H     -9.20100000      0.82900000     11.78600000
H    -10.33300000      0.00000000     12.35500000
O      5.64500000      7.13200000     -6.36700000
H      6.19900000      7.44900000     -5.65400000
H      5.28500000      6.30700000     -6.04200000
O      5.56200000      2.29600000     -1.68400000
H      4.76900000      2.37000000     -2.21400000
H      5.25400000      2.36000000     -0.78100000
O     14.55700000     -2.09000000      5.04800000
H     14.08000000     -1.38800000      4.60500000
H     14.74500000     -1.74000000      5.91900000
O     -3.37000000     -4.07200000     -8.30100000
H     -2.45700000     -4.18400000     -8.56500000
H     -3.32300000     -3.81500000     -7.38000000
O     10.68800000     11.34100000     -9.07000000
H     11.55200000     11.19800000     -8.68500000
H     10.24500000     11.92400000     -8.45300000
O      7.81000000     -2.55600000      1.96900000
H      8.16700000     -2.32800000      2.82800000
H      7.34200000     -1.76900000      1.68800000
O     -3.47300000     -6.98400000     -7.72100000
H     -3.91200000     -6.56100000     -8.45900000
H     -4.05500000     -6.83200000     -6.97700000
O     -1.75400000      3.64100000     -9.92200000
H     -2.26800000      3.36000000     -9.16500000
H     -1.20000000      4.34700000     -9.58700000
O      6.14000000     -2.29700000     -6.76800000
H      5.42800000     -2.89000000     -6.52800000
H      5.92800000     -2.01700000     -7.65800000
O     -7.32500000     -5.88600000    -15.49400000
H     -7.84700000     -6.51800000    -15.98800000
H     -7.70000000     -5.90100000    -14.61400000
O    -11.07100000     -0.59100000      0.78700000
H    -11.46300000     -0.87500000     -0.03900000
H    -10.39500000      0.03500000      0.52800000
O     -3.70600000    -11.30100000     -0.98400000
H     -4.60500000    -11.07700000     -1.22700000
H     -3.65200000    -11.09600000     -0.05100000
O     -5.13700000      3.01700000      0.28800000
H     -6.03300000      2.98100000      0.62300000
H     -4.62100000      2.53500000      0.93400000
O      9.51100000     10.22600000    -11.20800000
H      8.85200000      9.66900000    -10.79200000
H      9.82400000     10.79300000    -10.50300000
O     16.24500000     -0.25300000     -4.33800000
H     16.84700000      0.46800000     -4.52100000
H     15.41200000      0.17500000     -4.13900000
O     -6.19400000     -6.82600000      1.57800000
H     -6.11300000     -7.15100000      2.47500000
H     -5.87100000     -7.54400000      1.03400000
O      8.77500000    -12.18000000    -11.16000000
H      8.99000000    -12.13900000    -12.09200000
H      7.88000000    -11.84500000    -11.10600000
O     -1.64800000     -2.65500000     -2.82500000
H     -2.48700000     -2.60600000     -2.36700000
H     -1.16400000     -3.34300000     -2.36700000
O      8.46600000      5.43800000    -10.12500000
H      8.11600000      5.88900000     -9.35600000
H      9.36400000      5.75800000    -10.20300000
O      8.05300000      7.40600000     -2.25900000
H      8.65300000      6.67600000     -2.10700000
H      7.18500000      7.00400000     -2.27000000
O    -13.93200000     -3.14500000     -2.53600000
H    -14.49400000     -2.96600000     -3.29000000
H    -13.27500000     -3.75800000     -2.86700000
O     13.48200000     10.06100000      4.37300000
H     14.13600000     10.49100000      3.82200000
H     13.21200000     10.73500000      4.99600000
O     13.20800000    -10.61600000      3.92900000
H     12.79500000     -9.94700000      3.38300000
H     13.39600000    -11.33500000      3.32500000
O     -6.55400000    -14.33500000      7.90300000
H     -7.29900000    -14.75300000      7.47200000
H     -6.20200000    -15.01000000      8.48300000
O      3.02700000     -5.57400000     -7.82800000
H      3.57100000     -5.58500000     -8.61500000
H      2.59400000     -6.42800000     -7.82300000
O     -8.15900000      7.46300000     -3.58500000
H     -7.39300000      7.11300000     -4.04100000
H     -7.80000000      8.10200000     -2.97000000
O     -5.74700000     11.61400000    -13.36100000
H     -5.92500000     11.00600000    -12.64300000
H     -4.79900000     11.73800000    -13.34100000
O     -0.51900000     -6.19600000      0.36900000
H      0.23300000     -5.88000000      0.86800000
H     -0.13900000     -6.57700000     -0.42200000
O     -4.81200000     -6.75100000    -12.26800000
H     -5.28900000     -7.55300000    -12.47800000
H     -5.00500000     -6.59300000    -11.34300000
O      9.62300000     -8.80700000      8.08300000
H      9.41100000     -8.18200000      8.77600000
H     10.39000000     -8.43200000      7.64900000
O     13.15900000      2.33700000     -1.25300000
H     13.52000000      2.16600000     -0.38300000
H     12.86400000      3.24700000     -1.21500000
O    -14.54300000      7.65900000     -6.10700000
H    -15.35100000      7.18600000     -5.91100000
H    -14.39800000      7.50900000     -7.04200000
O     17.83900000      4.78800000      1.31100000
H     17.40700000      4.08700000      0.82200000
H     18.74700000      4.76700000      1.00800000
O    -11.52500000     -5.42700000     -3.18800000
H    -10.98400000     -5.45800000     -3.97700000
H    -12.24400000     -6.03300000     -3.36600000
O      0.93700000      8.88000000    -13.82100000
H      0.89800000      8.20800000    -13.14100000
H      1.66700000      8.61200000    -14.38000000
O      9.29400000      2.90300000     -9.44500000
H      8.96600000      3.71400000     -9.83500000
H      8.70000000      2.22600000     -9.76800000
O      5.63600000     -5.27300000     -9.59900000
H      5.40300000     -4.41100000     -9.94200000
H      6.59300000     -5.29100000     -9.62700000
O      6.57700000      1.70200000      2.99200000
H      7.32900000      2.26600000      3.17300000
H      6.32400000      1.35800000      3.84900000
O      5.29900000     -6.36600000     10.97600000
H      4.87000000     -6.77100000     10.22200000
H      6.21000000     -6.25600000     10.70200000
O      6.29100000      6.85200000     13.24900000
H      5.54800000      7.43600000     13.40600000
H      5.90700000      5.97500000     13.23700000
O      7.05800000     -9.16300000      7.45300000
H      7.99100000     -9.12300000      7.66400000
H      6.96900000     -8.63600000      6.65900000
O    -17.19600000     -1.08100000     -2.90700000
H    -16.61700000     -1.09600000     -3.67000000
H    -17.61900000     -0.22400000     -2.94400000
O     -7.59900000    -15.27900000      2.53000000
H     -7.95100000    -15.42000000      3.40900000
H     -7.34000000    -14.35800000      2.52000000
O      6.17000000      0.45900000    -14.91200000
H      5.67900000     -0.35600000    -14.80900000
H      5.89600000      1.00000000    -14.17200000
O    -14.11200000      1.78500000     -2.01700000
H    -13.72700000      1.19700000     -2.66600000
H    -14.47400000      2.50600000     -2.53200000
O     11.73300000      3.90400000     10.79400000
H     11.87800000      3.10700000     11.30300000
H     12.44200000      3.90900000     10.15000000
O     -2.97600000     16.11900000      4.76500000
H     -3.18200000     16.94200000      4.32300000
H     -2.81600000     16.36900000      5.67500000
O     -3.90100000      2.92900000     17.74000000
H     -3.91000000      2.20100000     17.11800000
H     -3.14700000      2.75300000     18.30300000
O    -10.25600000      6.38200000      5.39100000
H    -10.37400000      5.93700000      4.55200000
H    -11.01000000      6.10900000      5.91500000
O     10.21700000      6.65100000     10.57400000
H      9.95700000      6.72900000     11.49200000
H     10.76200000      5.86500000     10.54600000
O      7.87800000      2.19600000      7.09000000
H      7.53000000      3.06300000      6.88100000
H      8.68700000      2.13500000      6.58200000
O     -8.83800000      0.26500000     15.03100000
H     -8.08600000      0.85500000     15.06500000
H     -9.35800000      0.58100000     14.29200000
O     -4.90000000     -7.37400000     14.95700000
H     -4.40800000     -7.85900000     15.62000000
H     -5.00400000     -7.99300000     14.23500000
O      3.92300000     -9.20700000      5.82400000
H      4.65900000     -9.54400000      5.31100000
H      4.05100000     -9.57700000      6.69700000
O      3.14300000      8.42300000    -15.42700000
H      3.58800000      7.97800000    -16.14800000
H      3.33700000      9.35000000    -15.56200000
O      3.29400000     17.11000000      2.20900000
H      3.73200000     17.66300000      1.56200000
H      3.59400000     16.22400000      2.00800000
O     10.68200000     10.02800000     -4.67700000
H     11.00100000      9.15800000     -4.43500000
H     11.10600000     10.62000000     -4.05500000
O      6.93800000      7.12800000    -15.52800000
H      6.84800000      7.06700000    -14.57700000
H      6.92900000      8.06800000    -15.71000000
O     13.73200000      7.47300000      5.26600000
H     14.65000000      7.21800000      5.17900000
H     13.63600000      8.22500000      4.68100000
O    -14.88500000      4.35400000      1.31900000
H    -15.81900000      4.41300000      1.51800000
H    -14.48000000      5.02600000      1.86700000
O      4.73500000     11.76100000      3.39600000
H      4.31800000     12.37800000      3.99800000
H      5.57700000     11.55900000      3.80400000
O     11.58800000     -9.66900000     -7.20300000
H     11.17300000     -9.99300000     -8.00300000
H     12.22600000     -9.02400000     -7.50800000
O     13.64700000      2.67800000      1.42100000
H     14.04100000      3.30600000      2.02600000
H     12.75100000      2.57000000      1.73800000
O    -12.43800000     10.64700000     -7.50700000
H    -11.82400000      9.92700000     -7.36300000
H    -13.03100000     10.61000000     -6.75700000
O      9.76900000     -6.56700000    -10.57000000
H      9.71100000     -7.42000000    -11.00000000
H     10.64900000     -6.25300000    -10.77700000
O    -13.82900000      0.63800000      6.81300000
H    -12.96200000      0.54700000      7.20800000
H    -14.26900000      1.29800000      7.34900000
O     12.62400000      2.03300000     12.58200000
H     12.16200000      1.27300000     12.93800000
H     12.97500000      1.72900000     11.74500000
O    -11.30400000     -0.91100000     -4.26600000
H    -11.32300000     -1.29100000     -5.14400000
H    -11.96500000     -0.21900000     -4.28900000
O     -0.47700000     -1.10000000      6.80600000
H     -0.54500000     -0.20900000      7.14900000
H     -0.64500000     -1.00800000      5.86800000
O      6.72600000     -8.74900000      4.66100000
H      6.85600000     -9.54200000      4.14100000
H      6.67700000     -8.04500000      4.01400000
O      9.71100000     -1.39900000    -14.92700000
H      9.54100000     -0.47700000    -15.11600000
H     10.49500000     -1.60700000    -15.43400000
O    -14.33200000     10.22800000      1.39300000
H    -14.26100000     10.75300000      0.59600000
H    -14.73800000     10.81500000      2.03100000
O    -16.41200000      3.59400000      4.62800000
H    -16.44500000      3.73500000      5.57400000
H    -15.63600000      3.05000000      4.49300000
O     -1.96800000    -10.27700000    -12.20800000
H     -2.03500000     -9.34000000    -12.02400000
H     -1.78600000    -10.32400000    -13.14700000
O     -5.68400000     -9.37700000     -4.71900000
H     -5.96300000     -9.25200000     -3.81200000
H     -5.51500000     -8.49200000     -5.04100000
O     11.67400000    -12.72300000     -7.00900000
H     11.77400000    -11.83300000     -7.34500000
H     10.78600000    -12.74600000     -6.65200000
O     -9.75400000      3.01600000     -4.54800000
H     -9.84500000      3.78700000     -3.98800000
H    -10.64600000      2.81900000     -4.83200000
O      7.62600000      0.83100000     -9.94100000
H      6.75000000      0.98900000    -10.29100000
H      7.50100000      0.78900000     -8.99300000
O    -10.08300000     -5.27900000     -5.72700000
H     -9.77400000     -4.38000000     -5.84000000
H    -10.59100000     -5.45900000     -6.51800000
O     -6.75800000     -8.54500000      3.84600000
H     -6.98200000     -8.65300000      4.77000000
H     -7.60100000     -8.54300000      3.39400000
O     -2.56100000     -5.91700000     13.80300000
H     -2.53700000     -4.96500000     13.89200000
H     -3.39300000     -6.17400000     14.20000000
O    -12.12900000     -8.98700000     -3.16300000
H    -12.85100000     -8.43700000     -3.46700000
H    -11.35100000     -8.60900000     -3.57500000
O     -5.25100000     -4.39900000     12.50800000
H     -5.55500000     -4.01600000     13.33000000
H     -6.05100000     -4.67100000     12.05900000
O      6.17100000    -13.84600000     -5.02000000
H      6.52900000    -14.71200000     -4.82400000
H      5.76300000    -13.56500000     -4.20100000
O     -7.08100000     -4.17200000    -11.72900000
H     -7.20500000     -4.60900000    -10.88700000
H     -6.15600000     -3.92500000    -11.73800000
O    -16.62000000     -6.13700000     -0.30300000
H    -16.94400000     -5.66200000     -1.06800000
H    -15.67300000     -5.99600000     -0.31700000
O     -3.53000000      5.89800000     -8.52400000
H     -4.00400000      6.71800000     -8.66800000
H     -3.36800000      5.87900000     -7.58000000
O      3.56100000      2.85900000     -3.45400000
H      3.07500000      3.64100000     -3.19300000
H      2.94400000      2.36300000     -3.99300000
O     -3.80400000    -17.80000000      3.17400000
H     -4.75800000    -17.87100000      3.17900000
H     -3.60600000    -17.29200000      2.38700000
O     -4.28700000     16.05800000     -6.58300000
H     -5.07100000     15.67500000     -6.97600000
H     -4.42700000     15.97300000     -5.64000000
O    -11.72200000      9.61800000      0.17500000
H    -12.50400000      9.73200000      0.71400000
H    -11.06100000      9.27900000      0.77900000
O     -8.65600000      2.42600000     -7.18500000
H     -8.03700000      1.73400000     -6.95100000
H     -8.88000000      2.83800000     -6.35100000
O     -1.25500000    -10.71800000      4.91000000
H     -0.30900000    -10.82200000      5.01600000
H     -1.36500000     -9.81100000      4.62300000
O      9.95300000      0.54500000     12.08600000
H     10.60700000      0.00600000     12.53100000
H      9.14100000      0.04300000     12.15600000
O     -9.49800000    -13.73800000     -0.32700000
H     -9.79000000    -13.82000000     -1.23500000
H     -8.54500000    -13.81300000     -0.37400000
O     11.85800000      1.59500000     -9.13400000
H     10.99200000      2.00200000     -9.10100000
H     11.69400000      0.66800000     -8.95700000
O     -0.63000000      3.65700000     15.66400000
H      0.14700000      4.00800000     15.23000000
H     -1.36600000      4.01700000     15.16900000
O    -12.17900000      9.50000000      7.15300000
H    -11.72200000      8.65900000      7.17500000
H    -11.92100000      9.93500000      7.96500000
O     -4.40300000      8.09900000      5.05800000
H     -5.17300000      7.87500000      5.58000000
H     -4.74300000      8.65500000      4.35600000
O     -9.86400000      3.73000000      9.50800000
H    -10.51000000      3.66700000     10.21200000
H     -9.09100000      4.10800000      9.92600000
O      9.29100000     -9.74900000     -6.00300000
H      8.96200000     -9.12500000     -6.65000000
H     10.23700000     -9.76800000     -6.14800000
O      3.71200000      7.98600000     13.74900000
H      2.98000000      7.62400000     13.25100000
H      3.41300000      7.97500000     14.65800000
O      2.91700000     13.10000000     -6.90800000
H      2.95800000     13.81300000     -7.54600000
H      2.01900000     13.12500000     -6.57800000
O     -7.21800000      7.96800000     -8.03900000
H     -6.68300000      8.67800000     -7.68400000
H     -7.66200000      7.59700000     -7.27600000
O      0.21100000    -18.08300000      2.68600000
H      1.06200000    -18.44700000      2.44000000
H     -0.06100000    -17.57300000      1.92300000
O      8.43000000     -7.64600000     -7.76300000
H      8.26600000     -6.92900000     -7.14900000
H      8.92700000     -7.24300000     -8.47400000
O      6.95300000     -0.00300000     12.86400000
H      7.19300000      0.84500000     13.23700000
H      6.01100000     -0.07300000     13.01500000
O     -6.31700000     15.45600000      0.48200000
H     -5.80500000     16.07200000      1.00600000
H     -6.24100000     14.62400000      0.95000000
O     -6.28200000      3.92100000      6.46000000
H     -7.11100000      3.44300000      6.47800000
H     -6.18400000      4.19700000      5.54900000
O     -3.62500000      9.50200000     12.68100000
H     -2.79000000      9.68300000     12.24900000
H     -3.48300000      9.75600000     13.59300000
O     -1.15300000      5.80100000      6.97100000
H     -0.60300000      5.18400000      7.45400000
H     -2.04600000      5.58700000      7.24000000
O     -5.49100000     12.21800000     -7.52500000
H     -5.99400000     11.82600000     -6.81200000
H     -4.62900000     11.80500000     -7.46500000
O     14.27200000      9.59400000      1.19500000
H     14.71500000     10.24800000      1.73600000
H     14.37400000      9.91500000      0.29900000
O      4.18000000    -11.92200000     10.81800000
H      4.85500000    -12.13200000     10.17300000
H      3.46800000    -12.53200000     10.62800000
O    -12.39300000      3.30300000     -5.50100000
H    -12.58500000      4.04300000     -4.92500000
H    -13.20000000      3.17200000     -5.99800000
O     -8.07000000      4.81300000    -13.30400000
H     -8.16500000      5.26100000    -14.14400000
H     -8.56000000      3.99700000    -13.41000000
O     11.86100000     -9.10500000      2.22900000
H     11.63600000     -8.50300000      1.51900000
H     11.06900000     -9.15100000      2.76400000
O     -9.00200000      2.57000000    -15.88600000
H     -9.43200000      3.01400000    -16.61600000
H     -8.30100000      3.16700000    -15.62200000
O     -7.19900000     -7.66300000     -8.50000000
H     -7.90900000     -8.04100000     -7.98100000
H     -6.57900000     -8.38300000     -8.61700000
O     12.32100000     -0.28800000     -1.64700000
H     12.42300000      0.64500000     -1.46000000
H     12.92400000     -0.72100000     -1.04200000
O     13.62500000     -4.10000000     -4.36100000
H     13.50500000     -3.22800000     -4.73600000
H     14.55000000     -4.29800000     -4.50700000
O     -8.91300000     10.40400000      8.21400000
H     -9.52600000      9.98000000      8.81500000
H     -8.77800000      9.76300000      7.51600000
O    -12.03700000      5.54000000     -9.08100000
H    -11.52900000      5.37600000     -8.28700000
H    -11.37900000      5.70600000     -9.75600000
O      7.33800000      5.02100000      6.60400000
H      7.02100000      5.16200000      7.49700000
H      6.88100000      5.68000000      6.08100000
O     -5.14800000     11.06300000      6.80800000
H     -4.70200000     11.14700000      7.65100000
H     -5.36300000     10.13300000      6.74300000
O     12.41700000     -5.95200000     10.48200000
H     13.04100000     -6.63600000     10.72400000
H     12.55700000     -5.26000000     11.12800000
O      4.14700000      0.37400000      9.51400000
H      4.51400000      0.92600000     10.20400000
H      3.52200000     -0.19200000      9.96800000
O     -1.65900000      1.12600000      9.69800000
H     -1.54600000      0.19100000      9.86900000
H     -1.27700000      1.25800000      8.83000000
O    -14.59300000      7.33700000     -8.90600000
H    -14.53800000      8.14900000     -9.40900000
H    -13.78700000      6.86700000     -9.12100000
O     -0.55600000    -12.01300000    -10.87100000
H     -1.17900000    -11.38700000    -11.24000000
H      0.25000000    -11.87000000    -11.36700000
O    -13.81400000     -8.02400000      2.01100000
H    -13.52200000     -8.59100000      2.72600000
H    -14.09700000     -7.21900000      2.44500000
O      4.79000000      2.46500000      0.93900000
H      5.33200000      2.16100000      1.66700000
H      4.10300000      2.98600000      1.35200000
O     14.89400000      5.86900000     -7.29400000
H     15.35500000      5.79500000     -8.13000000
H     14.23900000      5.17200000     -7.31900000
O      7.86900000     11.90600000      2.09300000
H      8.57600000     11.27400000      2.22400000
H      7.10000000     11.36900000      1.90200000
O    -10.15100000     11.68800000     -0.86600000
H    -10.74700000     12.34700000     -1.22200000
H    -10.71300000     11.11100000     -0.34900000
O      1.32100000      7.03600000      5.92500000
H      2.01000000      6.67500000      6.48200000
H      0.50600000      6.79100000      6.36300000
O     16.88800000     -1.64000000     -2.13900000
H     16.54000000     -1.11000000     -2.85600000
H     17.04800000     -1.01300000     -1.43400000
O      3.03600000     14.68300000     -9.18400000
H      3.91600000     15.05900000     -9.21900000
H      2.93100000     14.24000000    -10.02500000
O     11.54300000     -5.70300000     -3.69500000
H     12.16700000     -5.10400000     -4.10600000
H     12.05600000     -6.16700000     -3.03400000
O    -12.44400000     -0.20600000    -13.61700000
H    -11.74200000     -0.75900000    -13.27300000
H    -13.14800000     -0.28500000    -12.97200000
O     -0.45000000     -6.48900000    -10.08300000
H     -1.01400000     -6.76100000    -10.80700000
H      0.43900000     -6.66100000    -10.39400000
O     -8.51700000      2.48600000      7.22300000
H     -9.40400000      2.47200000      6.86200000
H     -8.60400000      2.95500000      8.05300000
O     -4.21900000     -2.58500000    -13.62200000
H     -4.39600000     -1.90900000    -12.96900000
H     -3.50200000     -3.09800000    -13.24900000
O      7.70900000      3.67700000     -7.06600000
H      6.80900000      3.57100000     -7.37200000
H      8.22400000      3.09900000     -7.62900000
O      7.59400000      6.73200000     -8.09200000
H      8.03200000      7.29600000     -7.45400000
H      6.73300000      6.56400000     -7.71000000
O      0.83400000     16.95900000      3.11900000
H      0.40500000     17.27700000      2.32400000
H      1.76700000     16.96000000      2.90400000
O    -13.55500000      0.82100000     10.99900000
H    -14.34200000      0.92300000     10.46300000
H    -12.83100000      0.89100000     10.37600000
O    -13.64800000      5.74700000     -1.49600000
H    -13.66800000      5.46500000     -0.58200000
H    -13.99700000      5.00200000     -1.98500000
O      7.30600000     10.12200000     -1.26800000
H      7.60900000      9.23100000     -1.44300000
H      8.00300000     10.68300000     -1.60600000
O      8.70100000    -13.81600000     -8.84500000
H      8.61500000    -13.11000000     -9.48500000
H      8.91700000    -13.37200000     -8.02500000
O     -5.04600000     -1.47200000    -18.24900000
H     -4.69500000     -1.51000000    -17.35900000
H     -4.33200000     -1.10800000    -18.77200000
O      2.34700000     -5.34200000      9.99600000
H      1.76800000     -4.91900000      9.36100000
H      3.21500000     -5.29700000      9.59600000
O     -1.92000000    -12.40500000     -6.31100000
H     -2.60300000    -12.27400000     -5.65300000
H     -2.06300000    -11.70500000     -6.94800000
O      1.01400000     12.05200000      3.04700000
H      0.60600000     11.56800000      3.76600000
H      1.72600000     11.48400000      2.75000000
O      2.61000000      1.97100000     -8.42900000
H      2.07700000      1.19100000     -8.27800000
H      3.47700000      1.73600000     -8.09800000
O    -10.09300000    -10.54500000      2.13300000
H    -10.93300000    -10.77900000      1.73900000
H    -10.25200000    -10.58300000      3.07600000
O    -10.88500000      1.77600000     -8.61400000
H    -10.12600000      1.96300000     -8.06200000
H    -10.53600000      1.24400000     -9.32900000
O      3.01700000     10.75500000      1.64100000
H      3.76800000     10.89400000      2.21800000
H      3.21000000     11.28100000      0.86500000
O     -1.04500000    -13.21800000      0.66100000
H     -1.59100000    -13.56000000     -0.04600000
H     -1.64000000    -12.68300000      1.18600000
O     -6.28100000     15.83200000      5.27400000
H     -6.26900000     15.79700000      4.31700000
H     -5.83800000     15.03000000      5.54900000
O     -8.26700000     -5.63600000     12.83100000
H     -8.82900000     -6.41000000     12.79200000
H     -7.87900000     -5.66500000     13.70500000
O     -7.42400000      6.03000000      1.71600000
H     -7.63600000      5.20000000      1.28900000
H     -7.66600000      6.69800000      1.07400000
O    -13.41900000      0.23300000     -7.23900000
H    -12.61300000      0.65300000     -7.53900000
H    -13.64600000     -0.37900000     -7.93900000
O     12.56600000     -1.86500000     -5.03500000
H     12.69300000     -0.93200000     -5.20300000
H     12.07600000     -1.89600000     -4.21400000
O      6.02700000     -4.51700000    -13.61400000
H      6.30000000     -3.93700000    -14.32500000
H      6.68400000     -5.21300000    -13.60600000
O      5.20600000      9.57600000    -13.62400000
H      4.46300000     10.11400000    -13.89700000
H      5.94800000      9.92600000    -14.11600000
O     -8.74900000     -8.96900000     -0.28200000
H     -8.44900000     -8.63400000      0.56300000
H     -9.24000000     -9.76200000     -0.06600000
O      6.54300000      8.67900000      4.23900000
H      5.77500000      8.13300000      4.07100000
H      6.74000000      9.08200000      3.39300000
O     -5.03400000      0.42600000     -3.54000000
H     -5.71000000      0.58400000     -2.88100000
H     -4.41100000     -0.15900000     -3.11000000
O      1.50900000    -13.91800000     11.50200000
H      1.71700000    -13.73600000     10.58600000
H      0.90600000    -13.21900000     11.75400000
O      9.01400000    -12.42500000     -6.13100000
H      8.92800000    -11.48400000     -5.97800000
H      8.15700000    -12.78500000     -5.90300000
O     15.53600000      1.00200000     -7.40000000
H     16.46500000      1.14300000     -7.58300000
H     15.52200000      0.59200000     -6.53500000
O     -5.01300000     -8.87000000     11.36500000
H     -4.91200000     -9.80000000     11.56500000
H     -4.11800000     -8.53300000     11.33200000
O     -5.62300000      1.70000000    -13.96000000
H     -5.73300000      2.39900000    -13.31600000
H     -5.13400000      1.02100000    -13.49500000
O      6.37600000     -3.42000000      9.78500000
H      5.75900000     -3.13600000      9.11100000
H      6.64800000     -4.29500000      9.50800000
O      4.49200000     12.42900000      8.19900000
H      3.89600000     12.16600000      7.49800000
H      5.36200000     12.20100000      7.87100000
O      2.46300000     11.26100000    -12.25800000
H      2.40200000     10.47000000    -11.72300000
H      2.31300000     10.95700000    -13.15300000
O      0.37100000    -13.03500000      7.21500000
H     -0.02700000    -12.42300000      7.83500000
H      0.39100000    -12.55700000      6.38600000
O    -14.42100000      1.77100000      4.33100000
H    -14.57500000      1.17500000      3.59800000
H    -14.05700000      1.21500000      5.02000000
O      8.43800000     -9.95200000     -3.46200000
H      8.50000000     -9.07200000     -3.09100000
H      8.85600000     -9.88000000     -4.32000000
O     -7.12900000      7.91000000     11.84800000
H     -6.34800000      7.56900000     11.41300000
H     -7.26600000      7.32100000     12.59100000
O     -4.10500000      1.58800000      8.27400000
H     -3.40100000      1.71500000      8.91000000
H     -4.13900000      0.64100000      8.14000000
O     -9.51000000     14.23900000      5.76800000
H     -8.60700000     13.94400000      5.88100000
H     -9.98100000     13.85900000      6.51000000
O    -11.27400000     -1.64600000      3.31400000
H    -11.23900000     -1.19700000      2.47000000
H    -10.43500000     -2.10200000      3.37700000
O     -8.59100000    -14.51500000     -4.52100000
H     -9.03400000    -14.99900000     -3.82400000
H     -7.99100000    -15.15100000     -4.91100000
O     -4.57800000     -2.51600000     -3.00100000
H     -4.01700000     -2.61100000     -3.77100000
H     -5.46900000     -2.59200000     -3.34400000
O     -2.76700000     14.89600000    -10.25800000
H     -2.69600000     15.59600000     -9.61000000
H     -2.66600000     14.08900000     -9.75300000
O      2.81300000     17.30900000     -1.75300000
H      2.95600000     16.40700000     -1.46600000
H      3.20100000     17.84500000     -1.06200000
O    -11.13900000      7.00300000      1.04100000
H    -11.73200000      7.36500000      1.69900000
H    -10.27600000      7.03300000      1.45300000
O     -1.36200000      7.52500000      9.44500000
H     -1.29200000      7.38200000      8.50100000
H     -0.45700000      7.62500000      9.74000000
O     -6.89900000     -2.37000000     -4.86600000
H     -7.55300000     -2.69500000     -5.48600000
H     -6.70400000     -1.48300000     -5.16700000
O    -10.20700000      9.52300000     -9.70000000
H     -9.90200000     10.42300000     -9.58300000
H    -10.39600000      9.21600000     -8.81400000
O      5.58400000      4.25200000     -4.86600000
H      5.40200000      3.42100000     -4.42700000
H      6.31600000      4.05900000     -5.45100000
O     -8.91000000     -2.48500000     -0.20000000
H     -9.77100000     -2.90100000     -0.17400000
H     -8.99400000     -1.80100000     -0.86400000
O    -13.85600000     -1.27200000      4.44200000
H    -13.09500000     -1.83500000      4.29900000
H    -14.15100000     -1.04100000      3.56100000
O      0.18200000    -13.18400000     -4.54000000
H      0.09100000    -13.06300000     -5.48500000
H      0.22000000    -12.29500000     -4.18700000
O     -0.12200000     -5.37200000    -13.42200000
H      0.38700000     -6.07900000    -13.81900000
H      0.47000000     -4.98300000    -12.77800000
O      9.98400000    -11.13200000     10.22000000
H      9.61600000    -10.49200000     10.83000000
H      9.38900000    -11.11900000      9.47100000
O      1.72000000      2.21000000     12.39800000
H      1.92000000      2.37900000     13.31900000
H      1.96600000      1.29500000     12.26300000
O      0.38200000     -8.98800000      9.46900000
H     -0.44200000     -8.52400000      9.31900000
H      0.77800000     -9.05800000      8.60000000
O     -2.47700000     -8.99400000     -4.39300000
H     -1.88400000     -9.37800000     -3.74600000
H     -3.00800000     -9.73000000     -4.69800000
O      0.91400000    -10.54200000     -3.46600000
H      1.69300000    -10.96700000     -3.10800000
H      0.29900000    -10.51300000     -2.73400000
O     -7.92800000      4.77100000      4.04000000
H     -7.88100000      5.17800000      3.17500000
H     -8.56400000      5.30100000      4.52000000
O     -0.56900000     14.48100000      2.21300000
H     -0.23200000     13.92100000      2.91300000
H     -0.05000000     15.28200000      2.27600000
O     -5.83600000     10.17000000    -11.16000000
H     -5.89300000      9.26600000    -11.46900000
H     -5.12700000     10.15900000    -10.51600000
O     13.58600000     -7.67000000     -7.48000000
H     14.38800000     -7.30200000     -7.85100000
H     13.69900000     -7.58800000     -6.53300000
O      1.90200000      9.24000000    -10.61100000
H      0.98400000      8.97400000    -10.55400000
H      2.14200000      9.46600000     -9.71300000
O     -3.38800000     -5.02300000     17.46100000
H     -2.80000000     -5.65000000     17.04000000
H     -3.40200000     -4.27200000     16.86700000
O    -16.26400000     -4.27400000      6.04400000
H    -16.40900000     -3.34400000      6.21900000
H    -17.03800000     -4.54800000      5.55100000
O     -0.33500000      1.96400000    -11.42800000
H      0.54300000      2.33100000    -11.53400000
H     -0.85400000      2.68500000    -11.07200000
O     -5.87300000     -4.70500000     -0.34600000
H     -5.95200000     -5.30400000      0.39600000
H     -6.63200000     -4.90100000     -0.89500000
O    -11.60700000      6.72000000     10.49500000
H    -10.71600000      7.05300000     10.38700000
H    -12.15100000      7.32400000      9.99000000
O     -7.89100000     -5.00200000      3.67700000
H     -7.84200000     -5.60600000      2.93700000
H     -8.01000000     -4.14100000      3.27700000
O      1.90900000      5.50600000      3.72300000
H      0.96600000      5.38800000      3.60500000
H      1.98600000      6.03900000      4.51400000
O     -7.08000000     -5.54700000     15.14000000
H     -6.92500000     -4.81300000     15.73500000
H     -6.24100000     -6.00500000     15.10100000
O    -11.21700000     -7.14600000     10.89200000
H    -11.67000000     -7.90300000     10.52200000
H    -10.64000000     -7.51500000     11.56200000
O      8.08700000     -6.61300000    -13.42300000
H      7.89900000     -7.04600000    -12.59000000
H      8.09900000     -7.32300000    -14.06500000
O      8.19300000      0.51200000    -16.65300000
H      7.98300000      0.22900000    -17.54200000
H      7.35700000      0.47800000    -16.18700000
O     -4.72600000      9.37700000      0.25700000
H     -3.85800000      9.61600000     -0.06800000
H     -4.61900000      8.48800000      0.59400000
O     -7.13400000     15.42900000     -2.28100000
H     -7.63200000     16.13600000     -1.87000000
H     -7.26600000     14.67600000     -1.70500000
O      7.02400000     11.46500000     -8.38400000
H      6.80700000     12.15400000     -9.01100000
H      7.87800000     11.71900000     -8.03300000
O      8.73700000    -13.20600000      0.84400000
H      8.32900000    -13.38500000      1.69100000
H      8.36200000    -13.86100000      0.25500000
O     -5.98000000    -13.23300000     -5.91600000
H     -5.07200000    -13.38600000     -6.17700000
H     -6.15500000    -12.32900000     -6.17900000
O     -7.99100000     -0.39100000    -12.40200000
H     -7.59000000     -0.72400000    -11.59900000
H     -7.26100000     -0.02500000    -12.90100000
O      9.93600000     -1.04900000    -12.12700000
H      9.63400000     -1.83700000    -12.57700000
H     10.01700000     -0.39300000    -12.81900000
O      5.54100000     -8.16700000     -6.33600000
H      5.88800000     -8.63700000     -7.09400000
H      4.91800000     -8.77600000     -5.94100000
O      6.84800000     -0.11300000     -1.90600000
H      6.21300000     -0.52400000     -1.31800000
H      6.55200000      0.79400000     -1.98000000
O     -6.68100000     13.67100000      2.69000000
H     -6.06100000     12.95600000      2.83200000
H     -7.46100000     13.41400000      3.18300000
O      2.67100000     10.84400000     -8.37300000
H      3.06500000     11.55700000     -7.87000000
H      1.87800000     11.22700000     -8.75000000
O     -2.48100000     -8.76700000     12.16900000
H     -1.89100000     -8.47500000     11.47400000
H     -2.58400000     -8.00000000     12.73300000
O    -12.33800000     10.71100000      4.46700000
H    -11.94000000     10.29300000      5.23000000
H    -11.60700000     11.13600000      4.01800000
O    -11.52000000     -7.04400000      3.99200000
H    -11.12100000     -6.43400000      4.61300000
H    -12.45200000     -6.82900000      4.01100000
O     -6.04800000      1.92600000      3.22900000
H     -6.71300000      2.46400000      2.79900000
H     -6.13000000      1.06700000      2.81500000
O    -10.61800000     -4.85200000     -8.83600000
H    -10.94900000     -4.04400000     -8.44300000
H    -11.23600000     -5.04500000     -9.54200000
O     -2.66900000     16.32200000     -3.28800000
H     -2.30600000     16.18000000     -2.41300000
H     -2.21400000     17.10000000     -3.61200000
O     10.12000000      8.02700000      8.04200000
H      9.31300000      8.19400000      7.55500000
H      9.87400000      7.37100000      8.69500000
O      5.57700000     15.53500000     -3.92600000
H      5.61800000     15.95200000     -4.78700000
H      4.91000000     14.85500000     -4.02000000
O     -9.29200000      0.83500000      2.94500000
H    -10.05000000      1.41000000      3.05000000
H     -9.20700000      0.39500000      3.79100000
O     -6.99600000     -8.03700000     -2.43400000
H     -7.38600000     -7.16300000     -2.48000000
H     -7.59200000     -8.53500000     -1.87400000
O      0.71400000     -8.99400000     16.37500000
H      1.15100000     -8.64400000     15.59800000
H      0.25700000     -9.77400000     16.06200000
O      0.72400000     -9.92800000     13.57500000
H      0.15500000    -10.35800000     12.93600000
H      1.54900000     -9.79200000     13.10900000
O     -5.27400000      0.80800000     15.97400000
H     -5.97500000      1.43400000     15.79700000
H     -4.81200000      0.72400000     15.14000000
O    -10.02800000     -4.22100000    -14.82900000
H     -9.49800000     -3.42500000    -14.80000000
H     -9.60900000     -4.81100000    -14.20300000
O      1.61900000     -7.25800000     -1.01300000
H      2.01500000     -7.59400000     -1.81700000
H      2.33200000     -6.80000000     -0.56900000
O    -15.54300000      0.41500000     -0.12700000
H    -14.85400000      0.65400000     -0.74700000
H    -16.12800000      1.17200000     -0.11600000
O     -4.99700000     10.17200000     -4.32800000
H     -5.12900000     10.62400000     -3.49400000
H     -4.12500000      9.78500000     -4.25400000
O      1.70400000    -11.57400000      2.06000000
H      0.88300000    -12.01500000      1.83700000
H      1.94700000    -11.10300000      1.26300000
O      1.25600000      8.52300000      9.55300000
H      0.69600000      9.21900000      9.20900000
H      2.12400000      8.71700000      9.19800000
O    -15.11300000      4.15700000     -3.18600000
H    -15.28500000      4.56500000     -4.03500000
H    -15.90100000      4.33200000     -2.67200000
O      3.39100000     -9.82300000     15.00700000
H      4.29900000    -10.11900000     15.07200000
H      3.36400000     -9.30900000     14.20000000
O      5.39800000     -2.70200000     14.69500000
H      4.91400000     -1.92000000     14.43000000
H      4.96300000     -3.42000000     14.23400000
O     -5.31000000     11.87700000     12.41600000
H     -5.39700000     10.95300000     12.65000000
H     -4.39800000     12.09000000     12.61500000
O     -5.47700000     -9.21000000      0.20100000
H     -4.93900000     -8.61900000     -0.32700000
H     -5.94700000     -9.74200000     -0.44100000
O     -9.20100000    -15.01000000      4.66400000
H     -9.77000000    -14.98500000      3.89500000
H     -9.21100000    -14.11400000      5.00000000
O      0.58300000     -3.66600000    -16.31400000
H     -0.31600000     -3.86400000    -16.05200000
H      1.06500000     -4.47700000    -16.14900000
O    -12.99200000     -3.85700000      2.87400000
H    -13.42300000     -3.91700000      2.02100000
H    -12.41000000     -3.10100000      2.79500000
O     -2.52400000      9.22500000     -4.26000000
H     -1.89600000      9.59300000     -4.88200000
H     -1.98900000      8.70800000     -3.65700000
O     -4.04700000     -1.98700000     11.61000000
H     -4.50300000     -1.79100000     10.79200000
H     -4.53600000     -2.71800000     11.98800000
O      5.90800000     -3.59300000      6.28100000
H      6.34300000     -2.84400000      5.87400000
H      5.23500000     -3.20400000      6.84000000
O    -13.61400000     -7.75800000      6.58700000
H    -14.51800000     -7.57200000      6.33100000
H    -13.21100000     -6.89600000      6.68600000
O     13.80500000      6.73500000     -1.97200000
H     14.40000000      7.44700000     -1.74000000
H     14.27800000      6.23400000     -2.63600000
O      2.82900000      2.75800000      3.26500000
H      3.52000000      2.70900000      3.92500000
H      2.54300000      3.67100000      3.28500000
O      1.25500000     14.65300000      9.23300000
H      1.85600000     14.84300000      8.51200000
H      0.97400000     15.51300000      9.54500000
O     -2.78500000      5.27900000     -6.14100000
H     -1.96400000      4.78700000     -6.11500000
H     -3.33200000      4.86700000     -5.47200000
O     13.00400000     -3.19800000     -7.29800000
H     13.84700000     -3.64900000     -7.33700000
H     12.96800000     -2.83300000     -6.41400000
O    -14.12700000      0.04600000      2.09700000
H    -14.71600000      0.27500000      1.37800000
H    -13.28900000     -0.13500000      1.67100000
O     15.94700000     -4.98100000     -5.59000000
H     15.97400000     -4.29200000     -6.25400000
H     16.81500000     -5.38300000     -5.62700000
O      2.87600000    -12.24800000     -2.54100000
H      3.68300000    -12.76000000     -2.47900000
H      2.36300000    -12.51700000     -1.77900000
O     -0.74600000      5.93200000     -0.37100000
H     -0.67700000      6.54700000     -1.10100000
H     -1.58900000      5.49900000     -0.50200000
O     14.08500000     -1.63700000      9.97000000
H     14.84900000     -2.20700000      9.87900000
H     14.31700000     -0.84600000      9.48400000
O     -2.29100000      5.33000000    -16.67800000
H     -1.86300000      4.68400000    -17.24000000
H     -2.95300000      4.83000000    -16.20000000
O    -13.01700000      4.69100000      9.45200000
H    -13.55200000      4.35900000     10.17300000
H    -12.60600000      5.48100000      9.80300000
O    -16.18500000      5.52700000     -5.33600000
H    -16.75000000      5.42200000     -6.10100000
H    -16.78300000      5.76300000     -4.62700000
O      9.95300000      6.96700000      5.10500000
H      9.33000000      6.58100000      4.48900000
H      9.40500000      7.39400000      5.76300000
O     -1.84200000     -6.16900000     -4.50200000
H     -2.20100000     -7.04900000     -4.62000000
H     -0.89300000     -6.29600000     -4.50600000
O      9.04100000      1.80200000    -13.31400000
H      9.22100000      2.54300000    -13.89300000
H      8.10700000      1.87200000    -13.11700000
O      5.30100000      5.98200000      4.12200000
H      4.87200000      5.28300000      4.61600000
H      4.58000000      6.51000000      3.78000000
O      3.42900000    -10.93200000     -7.98600000
H      3.12500000    -10.10400000     -8.35600000
H      3.59400000    -11.48800000     -8.74700000
O     -9.27800000      8.12500000     10.11800000
H     -8.85300000      7.73800000      9.35200000
H     -8.59300000      8.14900000     10.78500000
O      8.39000000      4.24500000      0.41400000
H      9.01100000      4.14700000      1.13500000
H      8.13100000      5.16600000      0.44400000
O      1.36700000     -3.20400000     11.82700000
H      1.88400000     -3.53600000     12.56100000
H      1.64000000     -3.73600000     11.08100000
O     -3.81900000     15.31700000      1.93200000
H     -2.94400000     15.55000000      2.24500000
H     -4.41300000     15.68500000      2.58600000
O      4.85100000    -11.69100000      4.18000000
H      5.10800000    -12.17800000      4.96300000
H      5.42400000    -12.02700000      3.49100000
O     -4.46900000    -11.41600000     11.76100000
H     -4.71800000    -12.28400000     12.07800000
H     -3.91300000    -11.58900000     11.00100000
O      4.72100000     -7.67000000    -11.57600000
H      4.92500000     -6.99900000    -10.92500000
H      5.48700000     -8.24500000    -11.57500000
O    -11.52200000     -7.32300000      0.18100000
H    -10.81900000     -7.93800000      0.38600000
H    -12.23200000     -7.56200000      0.77800000
O      9.62700000     -5.62700000      7.00100000
H     10.12500000     -6.34800000      6.61500000
H     10.22900000     -5.23000000      7.63100000
O      7.18500000     -6.93100000     -0.70300000
H      7.53400000     -6.21100000     -0.17800000
H      7.77100000     -6.98200000     -1.45800000
O     16.14100000     -1.17700000      7.40600000
H     16.92700000     -0.63900000      7.31200000
H     16.46200000     -2.07800000      7.37200000
O      1.45300000    -11.37600000      5.00400000
H      1.52000000    -11.32000000      4.05100000
H      2.33300000    -11.17100000      5.31900000
O    -14.71500000     -4.87200000      8.38600000
H    -13.95200000     -4.44800000      7.99200000
H    -15.41700000     -4.74300000      7.74800000
O     12.35500000     -5.86200000    -11.03000000
H     13.00800000     -6.08100000    -10.36500000
H     12.17400000     -4.93300000    -10.89300000
O      7.29400000    -15.24900000      3.68500000
H      6.71300000    -14.84300000      3.04100000
H      6.71500000    -15.49900000      4.40500000
O      0.44600000     11.79500000    -10.39700000
H      1.13900000     11.93500000    -11.04200000
H     -0.03800000     11.03700000    -10.72600000
O      2.89200000      5.95100000      7.81700000
H      2.16700000      5.32900000      7.87100000
H      3.60100000      5.53700000      8.30800000
O     -7.69300000     12.47400000      6.61200000
H     -7.98100000     12.10200000      7.44500000
H     -6.75200000     12.29700000      6.58300000
O     -8.57800000     12.70800000      9.79600000
H     -8.85300000     11.91000000      9.34600000
H     -9.10800000     13.40100000      9.40200000
O     -9.85900000     -5.22300000      5.53800000
H     -9.75500000     -4.61700000      6.27100000
H     -9.16400000     -4.98000000      4.92600000
O     13.30400000     -9.06700000     -0.61000000
H     14.18900000     -8.83100000     -0.88900000
H     13.41600000     -9.88400000     -0.12500000
O      4.95800000      2.66000000     11.16000000
H      5.84300000      2.58600000     10.80400000
H      5.08400000      2.98000000     12.05300000
O    -13.35400000      2.97800000     -9.33500000
H    -13.04500000      3.87300000     -9.48200000
H    -12.58000000      2.50600000     -9.02700000
