# Supplementary material for: Integrated Multiscale Multilevel Approach to Open Shell Molecular Systems
Source: J Chem Theory Comput. 2023 Feb 13;19(5):1446–56. doi: 10.1021/acs.jctc.2c00805 (PMC10018740; doi:10.1021/acs.jctc.2c00805)
Supplement: Supplementary file 2 — ct2c00805_si_002.zip [file ct2c00805_si_002.zip › structures/PROXYL/frame128.xyz]

2594

C      0.77400000     -1.36500000      1.15900000
H      0.83700000     -1.55800000      2.22900000
H      1.47000000     -1.99000000      0.59900000
C      1.09700000      0.09300000      0.71100000
C      0.85000000      0.93600000      1.93500000
H     -0.20800000      0.86500000      2.18900000
H      1.17000000      1.95600000      1.72300000
H      1.40300000      0.61300000      2.81700000
C      2.51500000      0.18000000      0.11000000
H      3.22400000     -0.28300000      0.79700000
H      2.45600000     -0.27200000     -0.88000000
H      2.86000000      1.21400000      0.10900000
N     -0.07300000      0.34700000     -0.20700000
O     -0.22500000      1.40700000     -0.79900000
C     -0.81400000     -0.83600000     -0.57500000
C     -2.20900000     -0.36700000     -0.86700000
H     -2.20500000      0.27500000     -1.74800000
H     -2.73100000     -1.30800000     -1.04200000
H     -2.58400000      0.18700000     -0.00700000
C     -0.12400000     -1.39200000     -1.85100000
H     -0.79600000     -2.15900000     -2.23600000
H      0.82300000     -1.88000000     -1.62000000
H     -0.01800000     -0.56900000     -2.55800000
C     -0.61900000     -1.77100000      0.58800000
H     -1.29700000     -1.47500000      1.38800000
H     -0.72000000     -2.83000000      0.35000000
O      8.76600000     -0.52900000     -6.92200000
H      7.90500000     -0.63000000     -7.32900000
H      8.74400000      0.34200000     -6.52600000
O      4.71600000     15.24000000     -3.01400000
H      3.79500000     15.33200000     -3.25900000
H      4.69400000     14.97100000     -2.09600000
O     -6.58400000     -8.10200000      2.51900000
H     -6.75700000     -9.03600000      2.63900000
H     -5.86200000     -7.91400000      3.11800000
O     16.00500000      1.61700000      0.25000000
H     16.16100000      2.12900000      1.04300000
H     15.52600000      0.84600000      0.55200000
O     -4.07700000    -10.57100000     -1.70500000
H     -3.93400000    -10.38800000     -0.77600000
H     -4.93600000    -10.99300000     -1.73700000
O      1.61600000     -4.08000000      6.56900000
H      2.51400000     -3.75900000      6.65200000
H      1.27100000     -4.05900000      7.46200000
O      2.90900000     -8.78500000    -12.96100000
H      3.68400000     -8.95500000    -13.49700000
H      2.54800000     -7.97200000    -13.31500000
O      0.45000000      4.18200000      2.84700000
H      1.32400000      4.56600000      2.77700000
H      0.18300000      4.35700000      3.74900000
O    -14.35700000     -3.63300000      7.95100000
H    -13.76400000     -4.22500000      8.41400000
H    -14.32200000     -2.81900000      8.45200000
O     -4.05000000     -9.77200000     -6.82300000
H     -4.94900000    -10.08800000     -6.72500000
H     -3.64800000     -9.92600000     -5.96800000
O     -1.63400000      3.86000000      1.13900000
H     -1.22900000      3.84100000      0.27200000
H     -0.89600000      3.85900000      1.74800000
O     -2.45400000      0.93200000     -9.35500000
H     -1.51200000      0.83100000     -9.21600000
H     -2.60600000      1.87500000     -9.29400000
O     -5.39500000     -4.91000000      8.98700000
H     -5.69500000     -4.31300000      8.30200000
H     -6.02300000     -5.63200000      8.96700000
O      7.19700000      5.77800000    -10.68300000
H      7.48600000      6.15800000     -9.85300000
H      7.96600000      5.82900000    -11.25100000
O      6.11800000    -13.46300000      3.86800000
H      5.23200000    -13.80100000      3.99800000
H      6.04500000    -12.88600000      3.10800000
O     -4.31900000      6.49900000     -3.59300000
H     -5.15300000      6.86800000     -3.88300000
H     -4.27600000      6.70800000     -2.66000000
O     16.72700000      0.78900000     -5.97100000
H     17.58500000      1.18300000     -5.81500000
H     16.24600000      1.45100000     -6.46600000
O      7.20400000     10.19100000    -11.08800000
H      6.92100000     10.80900000    -11.76200000
H      6.65200000      9.42000000    -11.22200000
O      8.21300000     -6.85200000      6.45500000
H      8.22600000     -6.59100000      5.53400000
H      8.18100000     -7.80800000      6.43200000
O     -8.83900000     14.17600000      2.01000000
H     -9.26000000     14.99400000      1.74600000
H     -9.09500000     13.54700000      1.33500000
O     11.95800000     -2.99100000      3.01500000
H     11.37400000     -3.68100000      3.33000000
H     11.48300000     -2.58700000      2.29000000
O     14.65600000      0.28900000     -4.16900000
H     15.30300000      0.52800000     -4.83300000
H     14.50900000      1.09700000     -3.67700000
O     -3.63100000     -7.06300000     12.26500000
H     -4.44600000     -6.66700000     12.57200000
H     -3.62500000     -7.93500000     12.66100000
O     14.90200000      6.76500000     -7.09200000
H     14.21200000      7.34100000     -7.42200000
H     15.58500000      6.80200000     -7.76200000
O      0.23400000     -1.24800000      5.32900000
H     -0.56500000     -1.42000000      4.83000000
H      0.46300000     -2.09400000      5.71300000
O      9.94000000      3.11200000    -11.68000000
H      9.53300000      3.10800000    -12.54700000
H      9.20700000      3.21400000    -11.07200000
O     -1.67100000     11.24300000      1.72600000
H     -2.58600000     11.34100000      1.98900000
H     -1.71300000     10.87300000      0.84400000
O      3.79500000      8.88100000    -14.95800000
H      3.19900000      8.60200000    -14.26300000
H      3.45200000      8.46700000    -15.74900000
O      5.57200000     -8.71400000    -13.96600000
H      5.55100000     -7.79900000    -13.68700000
H      5.98200000     -8.69200000    -14.83000000
O     -0.46500000      8.85500000      2.56300000
H     -0.32700000      8.16000000      1.92000000
H     -0.79800000      9.59300000      2.05100000
O     -0.29400000     -9.01500000     10.82000000
H      0.18400000     -8.24700000     10.50800000
H     -0.93700000     -9.19200000     10.13400000
O      4.67700000    -10.47900000      8.51100000
H      4.93800000     -9.57100000      8.66400000
H      5.42800000    -10.87300000      8.06800000
O     -8.03800000     -5.98100000      3.05700000
H     -8.34600000     -5.61800000      2.22700000
H     -7.59700000     -6.79500000      2.81400000
O      9.28000000    -15.15400000     -0.13300000
H     10.18400000    -15.16800000     -0.44900000
H      9.15400000    -16.01200000      0.27000000
O     -6.03700000     -0.79700000      6.87700000
H     -6.98600000     -0.71400000      6.77900000
H     -5.68600000      0.01100000      6.50200000
O      6.97000000     -2.57300000     -0.98700000
H      7.33000000     -3.42200000     -0.73200000
H      6.78700000     -2.13100000     -0.15900000
O     -4.70000000     11.46600000      6.82300000
H     -5.61100000     11.70800000      6.65900000
H     -4.75500000     10.66700000      7.34700000
O     -1.84500000     -1.01900000     16.96600000
H     -1.51000000     -1.62800000     16.30900000
H     -1.83700000     -1.51800000     17.78200000
O     -8.35000000     -5.27000000     -9.26100000
H     -8.43400000     -4.44000000     -9.72900000
H     -8.49200000     -5.93900000     -9.93100000
O      7.89300000     -6.28400000     -0.24900000
H      8.16300000     -6.77400000      0.52800000
H      6.93900000     -6.24500000     -0.18800000
O     -4.91000000      5.26800000     -7.61200000
H     -5.51000000      5.78700000     -8.14700000
H     -4.33900000      4.83400000     -8.24600000
O     17.33300000      0.00600000      3.17800000
H     16.45800000     -0.36900000      3.27400000
H     17.18900000      0.95300000      3.18200000
O     14.07700000     11.70500000     -1.68200000
H     13.18200000     12.03100000     -1.58600000
H     14.05500000     11.17400000     -2.47800000
O      5.99800000     -0.54000000     -7.04400000
H      5.75000000     -1.22700000     -7.66200000
H      5.65700000     -0.84000000     -6.20200000
O      7.98500000      1.98500000     14.77400000
H      8.05900000      2.39800000     15.63500000
H      8.34500000      1.10700000     14.89900000
O     -1.00200000      0.40700000     -4.87300000
H     -1.69800000      0.40300000     -4.21600000
H     -1.18300000      1.17900000     -5.40900000
O    -10.98900000      5.27700000     10.72700000
H    -11.25800000      4.44000000     10.34800000
H    -11.56800000      5.92100000     10.31900000
O     -3.83000000     -4.65300000      4.64200000
H     -3.96600000     -5.59400000      4.53300000
H     -4.68700000     -4.31600000      4.90400000
O     -8.18300000      4.92100000      2.66000000
H     -7.90800000      4.48300000      1.85500000
H     -8.47000000      5.78900000      2.37500000
O     -4.05700000    -14.26300000     -2.86000000
H     -4.95200000    -14.25500000     -3.20000000
H     -3.62800000    -14.97800000     -3.33000000
O    -13.57700000      1.87300000     -3.69900000
H    -13.38800000      1.01300000     -3.32200000
H    -14.38400000      1.74600000     -4.19600000
O     -8.54100000    -14.07600000      0.99300000
H     -9.34500000    -14.53700000      1.23500000
H     -8.59800000    -13.23800000      1.45100000
O     -3.05200000      4.86200000     -5.61300000
H     -3.64600000      5.10800000     -6.32300000
H     -3.37200000      5.34900000     -4.85400000
O     10.39500000     -4.84400000     -6.71100000
H     10.37400000     -4.74700000     -5.75900000
H     10.16300000     -3.97800000     -7.04500000
O    -10.93900000    -12.98300000     -1.79900000
H    -10.28000000    -13.42300000     -2.33600000
H    -10.51000000    -12.17900000     -1.50500000
O      9.42500000     -1.55400000      3.68300000
H      8.49300000     -1.74300000      3.78700000
H      9.64100000     -1.88700000      2.81200000
O     12.43400000      8.72000000      3.08200000
H     11.72100000      8.50200000      2.48100000
H     13.15100000      8.99900000      2.51200000
O     -7.67600000     -2.61000000     -7.63300000
H     -6.84500000     -2.68100000     -7.16400000
H     -7.93500000     -3.51600000     -7.80100000
O     -8.20900000     12.32000000     11.07000000
H     -7.54700000     12.11500000     10.40900000
H     -8.14500000     11.60400000     11.70300000
O    -11.39700000     -6.97800000      2.93000000
H    -10.80200000     -6.34500000      3.33300000
H    -11.46400000     -6.69600000      2.01800000
O     11.51800000      1.49300000     14.83300000
H     11.21000000      1.62300000     15.73000000
H     10.74800000      1.18200000     14.35800000
O      9.43800000      8.61100000    -12.28000000
H     10.12700000      8.19500000    -11.76000000
H      8.92700000      9.11100000    -11.64400000
O      2.93500000    -16.77700000     -1.92200000
H      2.54500000    -17.59200000     -1.60600000
H      2.52200000    -16.62700000     -2.77200000
O     -1.71900000     -2.49200000     11.10700000
H     -1.98200000     -2.01500000     11.89400000
H     -2.28200000     -3.26600000     11.09700000
O     -1.36300000    -11.22400000    -12.97700000
H     -1.46600000    -11.92200000    -13.62400000
H     -0.41700000    -11.15100000    -12.85200000
O     -5.44700000     -6.27200000    -12.58900000
H     -4.60200000     -6.37300000    -12.15100000
H     -5.32600000     -5.52400000    -13.17400000
O     -2.30800000     10.71800000    -11.57000000
H     -2.94200000     10.30400000    -10.98500000
H     -1.73200000     11.21200000    -10.98800000
O     -9.15700000     -4.20600000      5.20600000
H    -10.03800000     -4.46700000      4.93700000
H     -8.59200000     -4.91200000      4.89200000
O      4.18800000     -8.70000000     -1.99500000
H      3.53500000     -8.04000000     -2.22700000
H      4.94800000     -8.48700000     -2.53700000
O     -6.41000000    -10.48800000      6.72200000
H     -6.93100000    -10.40400000      7.52100000
H     -5.80100000    -11.20200000      6.90800000
O     -3.02700000      6.65700000      1.91900000
H     -2.55600000      5.94900000      2.35800000
H     -2.37800000      7.05100000      1.33600000
O     -8.58700000     12.50500000     -8.89700000
H     -9.43300000     12.50800000     -9.34600000
H     -8.52100000     13.37600000     -8.50700000
O      5.44600000     -6.77100000     -3.82000000
H      4.64400000     -6.46600000     -4.24300000
H      5.90000000     -7.27100000     -4.49800000
O     -9.67000000     -2.72400000     -4.43000000
H     -8.77000000     -2.45400000     -4.61800000
H    -10.18400000     -2.36000000     -5.15100000
O     -9.60000000     -7.49700000      0.25700000
H    -10.27100000     -8.07500000      0.62100000
H     -9.93700000     -6.61400000      0.41200000
O     -8.59200000     -4.01700000     -2.36100000
H     -8.87600000     -3.46300000     -3.08800000
H     -8.75300000     -3.48800000     -1.58000000
O     10.43100000     -8.33900000     -5.00400000
H     11.15800000     -7.76300000     -5.23800000
H     10.60900000     -8.59500000     -4.09900000
O      7.53100000     -8.89700000      9.12000000
H      7.67500000     -9.31400000      8.27100000
H      6.87300000     -8.22400000      8.94800000
O     -3.99700000      4.28600000     10.31400000
H     -4.25100000      3.98300000      9.44200000
H     -4.17900000      3.54100000     10.88800000
O    -11.01000000      4.60500000      7.02700000
H    -11.79700000      4.24600000      6.61600000
H    -10.67000000      5.23000000      6.38600000
O     -5.26600000     -2.76400000     -6.60100000
H     -4.60300000     -2.15300000     -6.92200000
H     -5.24300000     -2.66300000     -5.64900000
O      2.20100000    -10.65200000     -6.70900000
H      2.97000000    -11.10900000     -6.36800000
H      1.74100000    -10.34200000     -5.93000000
O     10.68900000      8.09700000     -6.17400000
H     10.63400000      8.92700000     -5.70100000
H     10.16000000      7.49000000     -5.65600000
O     12.29000000     -9.25800000     -9.87800000
H     11.43300000     -9.64200000     -9.69200000
H     12.09100000     -8.39500000    -10.24000000
O     11.98000000      5.78600000      0.03300000
H     12.43600000      5.06200000     -0.39600000
H     11.50300000      5.37500000      0.75400000
O      6.98500000      9.43500000     -6.50600000
H      6.24200000      9.67200000     -7.06200000
H      7.74700000      9.50400000     -7.08200000
O     -4.84700000     -4.12500000     13.93200000
H     -3.93500000     -3.95700000     13.69300000
H     -4.82900000     -4.23800000     14.88200000
O      0.40300000      8.09100000      5.07500000
H      0.37500000      7.13600000      5.13500000
H     -0.05100000      8.29300000      4.25700000
O     11.04100000     -4.35800000     -3.97100000
H     11.79100000     -3.82000000     -4.22700000
H     10.32800000     -3.73100000     -3.85000000
O      0.60000000      5.50100000     12.27300000
H      1.10700000      5.44200000     13.08300000
H     -0.09000000      4.84500000     12.37400000
O    -13.29900000     -6.15800000     -7.26500000
H    -12.47500000     -6.13900000     -6.77700000
H    -13.37900000     -5.27900000     -7.63400000
O    -10.25900000     -2.43500000     11.42000000
H     -9.79500000     -3.12700000     10.94900000
H     -9.91500000     -1.62200000     11.04900000
O      7.30000000    -10.78300000      3.15000000
H      7.13800000    -11.25700000      2.33400000
H      6.44300000    -10.43600000      3.39900000
O     14.98400000      6.79600000      7.45800000
H     15.88800000      6.56000000      7.25400000
H     14.61100000      7.06500000      6.61800000
O     -3.32800000     14.09900000      9.39100000
H     -2.93700000     13.67600000      8.62700000
H     -3.95500000     13.45800000      9.72600000
O     13.56500000      2.31700000     11.00300000
H     12.64500000      2.14300000     11.20200000
H     13.55800000      2.64100000     10.10200000
O      4.05500000      6.07600000     12.12800000
H      3.50300000      6.03500000     12.90900000
H      4.17400000      7.01200000     11.96800000
O    -10.77500000      9.21900000    -10.52700000
H    -10.64100000      8.29200000    -10.32600000
H    -10.07600000      9.43200000    -11.14600000
O     -6.33600000     -5.87400000     -6.07800000
H     -6.59900000     -4.97500000     -6.27400000
H     -7.02500000     -6.20500000     -5.50200000
O     -6.64500000    -10.86900000      4.03100000
H     -6.64100000    -11.01100000      4.97800000
H     -7.48300000    -11.22900000      3.73800000
O     -6.69600000     -3.19800000     11.36400000
H     -6.63200000     -2.62200000     12.12500000
H     -5.86700000     -3.67700000     11.35500000
O    -14.80600000     -5.38900000     -1.46200000
H    -13.97000000     -5.09600000     -1.09900000
H    -15.27400000     -5.76000000     -0.71400000
O     -6.22400000     12.29500000      1.46800000
H     -5.57800000     12.94300000      1.18600000
H     -6.05400000     11.53200000      0.91600000
O    -17.82100000      2.18700000      1.14800000
H    -18.58100000      2.55200000      0.69500000
H    -17.80100000      1.26800000      0.88000000
O      7.82200000    -14.29000000      6.61600000
H      8.13100000    -14.58400000      5.75900000
H      7.46700000    -15.07900000      7.02600000
O      1.38400000      5.58600000    -15.29900000
H      0.88600000      5.01900000    -14.71000000
H      1.39200000      6.43700000    -14.86100000
O     10.82100000      1.70200000     11.09200000
H     10.34200000      1.95800000     10.30400000
H     10.15100000      1.34100000     11.67300000
O      0.41300000    -14.58600000      7.72400000
H      0.97100000    -14.36500000      8.46900000
H      0.09800000    -15.46900000      7.91500000
O     10.51100000      5.22600000     -8.09600000
H     10.43900000      5.15000000     -7.14500000
H     10.61600000      4.32400000     -8.40100000
O     -3.42700000     16.57700000     -8.16500000
H     -3.45100000     15.68900000     -7.80900000
H     -3.28800000     17.13700000     -7.40100000
O      1.70200000     -9.00300000     15.42900000
H      2.22300000     -8.44200000     16.00400000
H      1.48300000     -9.76200000     15.97000000
O      3.84600000     14.57500000     -0.16100000
H      4.40300000     15.07300000      0.43700000
H      3.41600000     13.92600000      0.39600000
O      5.65500000    -11.14400000     -8.65300000
H      6.52300000    -10.75600000     -8.75900000
H      5.61400000    -11.39100000     -7.72900000
O     -5.16000000     -0.52700000     15.88900000
H     -4.42900000     -0.27300000     16.45200000
H     -5.75800000     -0.99800000     16.47000000
O      1.71000000     -2.73800000     11.37100000
H      1.69500000     -3.47200000     11.98500000
H      0.99200000     -2.17300000     11.65600000
O      0.81400000     11.78500000      9.47700000
H     -0.01800000     11.32000000      9.56100000
H      0.62200000     12.51700000      8.89100000
O      2.91100000    -13.61700000      6.79200000
H      2.14800000    -14.13300000      7.05300000
H      3.27700000    -14.09200000      6.04700000
O     -2.13900000      6.43500000     14.84600000
H     -1.99100000      5.49800000     14.71900000
H     -2.71300000      6.48500000     15.61000000
O      1.82900000     -5.59700000      1.56300000
H      1.34800000     -6.05100000      0.87100000
H      1.20100000     -5.52300000      2.28200000
O     -5.51400000      1.62500000      2.94500000
H     -5.43500000      1.98800000      3.82700000
H     -6.45800000      1.55900000      2.79700000
O     -7.26600000      6.06100000      9.56700000
H     -6.85500000      5.50900000      8.90200000
H     -7.46700000      5.46100000     10.28500000
O      5.35500000      4.13500000     16.22900000
H      5.18100000      4.60800000     15.41500000
H      5.26600000      4.79700000     16.91400000
O    -13.17300000      9.26900000     -3.90300000
H    -13.59500000      9.42000000     -3.05700000
H    -13.19600000     10.12100000     -4.33800000
O      3.50400000     -6.37400000     -5.94300000
H      4.42300000     -6.33100000     -6.20600000
H      3.13100000     -7.06800000     -6.48700000
O     -0.08800000     -8.12200000    -15.26300000
H      0.20200000     -7.37400000    -14.74200000
H     -0.66600000     -8.61200000    -14.67800000
O     -2.23600000    -10.04800000      8.81300000
H     -2.91100000     -9.38800000      8.97300000
H     -2.52200000    -10.81000000      9.31700000
O     -5.06200000     11.20800000     12.80200000
H     -5.08100000     11.76900000     12.02700000
H     -5.40200000     10.36600000     12.49700000
O    -11.38600000     -5.72100000     -1.97900000
H    -11.43900000     -4.93800000     -1.43000000
H    -11.25700000     -5.38300000     -2.86500000
O     -2.98400000     12.18900000    -13.70900000
H     -3.76800000     11.75800000    -14.05000000
H     -2.70400000     11.63600000    -12.98000000
O      7.63700000     -9.04300000     -2.96100000
H      8.15500000     -8.27100000     -2.73400000
H      7.75100000     -9.63400000     -2.21600000
O      0.98700000    -17.00400000     -4.21100000
H      0.50400000    -16.71800000     -3.43600000
H      0.93800000    -16.26100000     -4.81200000
O    -13.06700000      6.62600000      9.33200000
H    -13.27600000      7.35000000      8.74200000
H    -13.14900000      5.84300000      8.78800000
O     -9.77600000     -4.84800000      1.03100000
H     -9.59000000     -3.95600000      0.73700000
H    -10.59000000     -4.77200000      1.52800000
O    -15.53700000     -5.84000000      1.18800000
H    -15.80200000     -6.76000000      1.21300000
H    -15.56300000     -5.55900000      2.10300000
O     -4.43100000      2.21900000     12.13400000
H     -5.28100000      1.81300000     12.30000000
H     -3.85000000      1.83700000     12.79100000
O      1.31200000      7.43300000     16.57300000
H      1.17700000      7.34600000     17.51600000
H      0.50700000      7.83800000     16.25200000
O    -15.47000000      1.38800000     -5.54700000
H    -16.33900000      1.77800000     -5.45300000
H    -15.63100000      0.44500000     -5.56400000
O     -1.13600000     -4.85400000     -9.92400000
H     -1.02500000     -3.93900000     -9.66600000
H     -0.42400000     -5.01700000    -10.54300000
O     -0.14500000      2.28800000     13.49000000
H     -0.52700000      1.89400000     14.27400000
H      0.71200000      2.60600000     13.77500000
O     14.32900000     -6.26200000     -7.59800000
H     14.58400000     -7.16500000     -7.78400000
H     15.15800000     -5.79900000     -7.47700000
O      6.48000000     -4.18200000      6.06600000
H      6.42900000     -3.58600000      5.32000000
H      7.32900000     -3.99400000      6.46600000
O      9.48700000      7.85300000      4.63500000
H      9.74200000      7.83700000      3.71300000
H      8.60800000      7.47500000      4.64700000
O     -5.77700000      5.00100000      4.17200000
H     -5.86800000      5.80800000      4.68000000
H     -6.53000000      5.00400000      3.58200000
O     -6.38000000     -3.14300000      3.85000000
H     -5.83300000     -2.93300000      3.09300000
H     -7.19500000     -2.66400000      3.69700000
O     -2.75800000     -3.59100000     -2.46700000
H     -3.34500000     -4.07400000     -3.05000000
H     -3.32500000     -2.95600000     -2.03000000
O     13.24900000      3.75200000     -1.08900000
H     14.19100000      3.92100000     -1.08800000
H     13.10600000      3.18500000     -0.33100000
O      5.87100000      2.57000000      4.87700000
H      5.62600000      3.23300000      5.52300000
H      6.72800000      2.85200000      4.55800000
O     -4.09100000      9.37600000      8.79300000
H     -4.59000000      8.93900000      8.10200000
H     -3.95000000      8.69700000      9.45200000
O      9.03200000      1.04500000      9.05800000
H      8.71300000      0.49900000      9.77700000
H      8.24900000      1.48100000      8.72200000
O    -17.03900000     -6.90500000     -3.85500000
H    -16.12000000     -6.67000000     -3.98500000
H    -17.23600000     -7.50900000     -4.57100000
O    -10.90600000     -8.34400000      5.37900000
H    -10.99600000     -8.06300000      4.46800000
H    -11.23200000     -7.60400000      5.89100000
O     10.67900000     -9.77700000     -2.31200000
H     10.43800000    -10.11800000     -1.45000000
H     10.57800000     -8.82900000     -2.23100000
O      5.30100000     -0.53300000     10.55300000
H      5.09600000     -1.14200000     11.26300000
H      5.91600000     -1.01200000      9.99700000
O      0.03500000      3.54100000    -13.85300000
H     -0.76100000      3.11000000    -14.16600000
H      0.70500000      2.85900000    -13.88700000
O      4.30400000      9.17900000     12.32800000
H      4.59900000      9.81400000     12.98100000
H      3.46600000      9.52400000     12.01900000
O     -4.81700000    -15.08300000     -6.64000000
H     -4.00900000    -14.83400000     -7.09000000
H     -5.30900000    -14.26600000     -6.56100000
O      2.24200000      7.66500000    -12.92000000
H      1.84700000      6.97400000    -12.38900000
H      1.94400000      8.47900000    -12.51300000
O    -11.81400000      1.82300000     11.29900000
H    -11.60500000      1.82700000     12.23300000
H    -11.05200000      1.41800000     10.88400000
O    -10.47900000    -13.14300000     -4.87700000
H    -10.03000000    -13.35800000     -5.69500000
H     -9.82800000    -12.66100000     -4.36600000
O     10.90500000      4.75200000     -2.70900000
H     10.76600000      5.27300000     -1.91800000
H     11.35300000      3.96400000     -2.40000000
O    -12.86900000     -2.56100000     11.99700000
H    -12.86500000     -2.54900000     12.95400000
H    -11.95700000     -2.40000000     11.75200000
O    -10.11400000      6.51000000    -10.15800000
H     -9.94500000      5.83100000    -10.81100000
H    -10.15400000      6.03700000     -9.32600000
O      1.66200000     11.38400000    -14.30800000
H      2.05000000     10.86700000    -13.60300000
H      2.22600000     12.15500000    -14.37800000
O      8.04000000    -12.79400000     -2.59200000
H      7.18200000    -13.19400000     -2.44900000
H      8.21200000    -12.30300000     -1.78900000
O     11.81400000     -6.34700000      2.49500000
H     12.74400000     -6.28200000      2.70800000
H     11.36500000     -6.11300000      3.30700000
O      4.45100000      6.82600000      3.86200000
H      4.04900000      7.69000000      3.95900000
H      3.74200000      6.26600000      3.54800000
O     -0.81500000     16.17500000      3.74700000
H     -1.28300000     15.47700000      3.28900000
H      0.01000000     15.77200000      4.01800000
O      2.67200000      2.44400000    -12.61200000
H      3.23700000      3.21400000    -12.54800000
H      2.91800000      2.03500000    -13.44200000
O     10.51500000     -4.93300000      4.88000000
H      9.68700000     -4.72900000      4.44500000
H     10.49500000     -4.42100000      5.68800000
O      7.65400000     -2.10800000     11.83400000
H      7.14500000     -2.32100000     12.61600000
H      8.00400000     -2.94900000     11.53900000
O    -12.51800000     -3.42500000     -0.80900000
H    -12.52300000     -2.55600000     -1.21200000
H    -13.22300000     -3.39200000     -0.16200000
O     15.11800000     -0.61100000      9.77800000
H     15.48200000     -0.96100000     10.59100000
H     14.17100000     -0.62500000      9.91400000
O      0.04200000     -5.46300000      3.69700000
H     -0.07200000     -6.20200000      4.29400000
H      0.26000000     -4.72600000      4.26700000
O     -5.88000000      7.65900000     -9.52600000
H     -6.46900000      8.23700000    -10.01200000
H     -5.01900000      8.06900000     -9.61100000
O     -8.22300000      7.33100000     13.42400000
H     -7.47900000      6.73200000     13.48000000
H     -8.92900000      6.80100000     13.05300000
O     -0.45000000     -2.24400000      8.75100000
H     -0.88600000     -2.32500000      9.60000000
H     -1.06900000     -2.62000000      8.12600000
O     -4.01800000     -7.09200000     -2.94400000
H     -3.67100000     -7.51100000     -2.15800000
H     -3.49100000     -7.44800000     -3.65900000
O     14.47800000     -6.49100000      2.92500000
H     14.74500000     -6.19000000      3.79400000
H     15.29200000     -6.52600000      2.42300000
O     -2.79100000     -6.47200000     -0.41900000
H     -2.76500000     -5.55100000     -0.15900000
H     -3.64900000     -6.77900000     -0.12700000
O     -1.10200000    -12.87600000      3.15200000
H     -0.27700000    -12.43900000      2.94000000
H     -1.42500000    -13.20000000      2.31100000
O     10.74000000    -12.66900000     -3.35600000
H     10.69100000    -11.71300000     -3.33400000
H      9.83200000    -12.95800000     -3.26400000
O     12.61700000     -8.24300000      6.45100000
H     13.33400000     -8.84100000      6.24100000
H     11.87300000     -8.81600000      6.63500000
O     14.15500000      4.61400000     -3.74100000
H     14.70300000      5.37700000     -3.55500000
H     13.47600000      4.63700000     -3.06700000
O     -8.72900000      5.27100000     -3.72900000
H     -9.32500000      4.81000000     -4.31900000
H     -9.22300000      6.03800000     -3.44000000
O     12.57200000     -0.29500000     -0.54600000
H     13.26900000     -0.47800000      0.08400000
H     12.52300000     -1.08300000     -1.08600000
O     -4.49000000      0.20900000    -11.33000000
H     -3.79000000     -0.30900000    -11.72800000
H     -4.10200000      0.56200000    -10.52900000
O     -1.22300000     -2.05900000     -5.61900000
H     -1.19800000     -2.63500000     -4.85400000
H     -0.87600000     -1.22500000     -5.30200000
O     -0.52400000     -9.97500000     -0.52300000
H     -1.34900000    -10.08000000     -0.04900000
H     -0.67700000    -10.40000000     -1.36700000
O     -6.76900000    -11.87900000      9.65200000
H     -5.84300000    -11.73500000      9.84800000
H     -7.00000000    -12.66200000     10.15100000
O      5.09600000     15.02300000     -8.19200000
H      5.51100000     15.04700000     -9.05400000
H      5.47700000     15.76400000     -7.72100000
O    -10.73900000     -0.43200000      7.21200000
H    -10.38700000      0.45200000      7.31100000
H    -10.02200000     -0.93400000      6.82400000
O     -8.76600000      1.03700000     -8.49700000
H     -8.45300000      1.93200000     -8.36500000
H     -7.98900000      0.55000000     -8.77200000
O      6.38700000     12.51500000      9.60200000
H      5.52100000     12.89500000      9.45700000
H      6.29400000     11.59900000      9.34000000
O      6.17800000    -11.74700000      6.51800000
H      6.51400000    -12.64000000      6.59900000
H      5.73500000    -11.73400000      5.66900000
O      5.37300000     15.28900000      1.94200000
H      5.34800000     14.48900000      2.46800000
H      4.85100000     15.91900000      2.43800000
O     10.48300000     -6.94500000     -2.09200000
H     10.75200000     -6.19100000     -2.61600000
H      9.74000000     -6.62700000     -1.57900000
O     11.04800000     11.98900000      2.57800000
H     11.94600000     12.10400000      2.88700000
H     11.06800000     11.16700000      2.08700000
O     -4.80000000    -16.64200000      4.44900000
H     -5.29700000    -15.83400000      4.31700000
H     -3.94300000    -16.34800000      4.75800000
O    -10.32000000     12.75600000     -0.10300000
H    -11.06600000     12.16500000     -0.20300000
H     -9.75600000     12.55800000     -0.85100000
O      5.53900000      1.58000000     12.26600000
H      5.67900000      0.88500000     11.62300000
H      4.80200000      2.08200000     11.91900000
O     -0.71300000     -2.00300000     14.55700000
H      0.18900000     -2.18700000     14.82000000
H     -1.10200000     -2.86700000     14.41700000
O      9.63400000    -12.79300000      1.22300000
H     10.20600000    -13.21000000      1.86700000
H      9.30200000    -13.51700000      0.69300000
O      0.14200000    -10.74400000     -4.50400000
H     -0.10300000     -9.82000000     -4.54400000
H      1.01900000    -10.74300000     -4.12000000
O      6.69800000      3.89900000     13.10600000
H      7.15900000      3.28800000     13.68200000
H      6.37900000      3.35400000     12.38600000
O     -6.40200000    -12.52500000     -6.13000000
H     -6.60500000    -11.73200000     -5.63400000
H     -6.98800000    -12.49100000     -6.88600000
O      5.79600000      6.44200000      9.81400000
H      5.11800000      6.52000000     10.48600000
H      5.32000000      6.50200000      8.98600000
O     16.75600000     -5.56800000      1.89800000
H     16.35700000     -4.91700000      1.32200000
H     17.52300000     -5.12700000      2.26300000
O     -1.47500000     -4.48800000     14.48100000
H     -1.16000000     -5.37400000     14.65900000
H     -1.76200000     -4.16000000     15.33400000
O      6.04800000      1.77800000      7.59600000
H      6.01900000      1.78300000      6.63900000
H      5.29900000      1.24200000      7.85600000
O     14.89000000     -0.80000000      1.05400000
H     15.10400000     -1.69100000      0.77900000
H     14.77300000     -0.86300000      2.00200000
O     15.94100000     -6.81000000      6.09300000
H     15.18500000     -6.67600000      6.66500000
H     15.84300000     -7.70700000      5.77200000
O     -5.20100000    -11.43000000     12.42700000
H     -4.60000000    -11.23700000     13.14700000
H     -5.90600000    -11.93600000     12.83200000
O    -13.74600000      7.07400000     -5.60400000
H    -13.69800000      7.84100000     -5.03300000
H    -13.79000000      7.43600000     -6.48900000
O     12.42000000      2.59200000      1.33500000
H     12.22600000      1.76600000      1.77700000
H     12.05700000      3.26400000      1.91200000
O      7.05300000    -14.24900000     -6.55900000
H      6.20100000    -14.65700000     -6.71300000
H      7.68800000    -14.92600000     -6.78900000
O     -0.78100000    -10.67200000     13.43800000
H     -0.58700000    -10.04700000     12.74000000
H      0.07700000    -10.93200000     13.77300000
O    -12.27700000      8.96500000      3.25800000
H    -12.57200000      9.65900000      3.84800000
H    -13.03200000      8.38200000      3.17700000
O      1.75700000    -14.19400000     -8.24500000
H      1.09500000    -13.87100000     -8.85700000
H      1.43900000    -13.92400000     -7.38400000
O     -1.09700000      4.67200000     -2.04900000
H     -1.85300000      4.08700000     -2.08600000
H     -0.65000000      4.54000000     -2.88500000
O     -2.71600000      4.75400000      4.48100000
H     -2.56800000      3.85700000      4.18000000
H     -3.56100000      4.72000000      4.92900000
O     -5.06100000     11.43100000     -9.63500000
H     -5.54100000     10.94600000     -8.96300000
H     -5.58200000     11.31700000    -10.43000000
O      4.42400000      7.59700000      7.42100000
H      4.91200000      8.32800000      7.80000000
H      3.50500000      7.85400000      7.50400000
O    -12.49500000     -6.92100000    -11.35300000
H    -13.29900000     -6.57700000    -11.74100000
H    -12.54400000     -6.66400000    -10.43200000
O    -12.97900000      3.39000000      0.73700000
H    -13.62900000      3.73000000      1.35200000
H    -13.42600000      3.39000000     -0.10900000
O    -11.91800000     -9.00200000     -1.62900000
H    -12.86300000     -8.84800000     -1.62300000
H    -11.77900000     -9.66000000     -0.94700000
O      4.73400000    -11.48500000     -6.07100000
H      5.11400000    -10.67800000     -5.72200000
H      4.86700000    -12.13100000     -5.37800000
O    -11.47000000     -4.94200000     -4.72800000
H    -11.00100000     -4.20100000     -4.34500000
H    -10.98600000     -5.14400000     -5.52900000
O      3.14800000      0.94700000    -16.15800000
H      4.02500000      0.67400000    -15.88800000
H      2.92400000      0.35700000    -16.87700000
O     15.22700000      7.08900000     -4.22900000
H     15.05500000      7.06200000     -5.17000000
H     14.82900000      7.90900000     -3.93600000
O      7.52800000     -2.80400000    -13.07000000
H      7.24000000     -2.35600000    -12.27400000
H      7.29400000     -2.20500000    -13.77900000
O     13.80900000      0.31300000     -8.09200000
H     13.00100000      0.39900000     -7.58500000
H     14.04800000     -0.61000000     -8.00800000
O      6.22200000     -5.22400000     11.29700000
H      5.97500000     -4.63800000     10.58200000
H      6.94100000     -5.74600000     10.94200000
O     -7.40500000      6.54300000      6.57300000
H     -7.05800000      5.79300000      7.05600000
H     -8.31600000      6.31200000      6.39300000
O      0.63800000      2.03300000    -17.36800000
H      0.65800000      2.98600000    -17.45100000
H      1.34400000      1.83100000    -16.75400000
O     16.85400000      4.90700000      5.43900000
H     17.22500000      5.35500000      6.19900000
H     15.91000000      5.03600000      5.52200000
O      8.30100000     -0.45800000     -1.94400000
H      8.88700000     -0.24800000     -2.67100000
H      8.19400000     -1.40800000     -1.98800000
O      4.31100000      9.27700000     -3.13200000
H      4.49700000     10.04300000     -3.67500000
H      4.71500000      9.47700000     -2.28800000
O     -2.57500000     -3.90700000     16.80600000
H     -2.08900000     -4.31100000     17.52400000
H     -3.42300000     -4.35000000     16.81200000
O      2.79100000     -9.15000000      5.40300000
H      2.16000000     -9.53200000      6.01300000
H      2.95100000     -8.27000000      5.74300000
O      9.09600000     -4.21100000     10.50700000
H      9.62900000     -4.05200000      9.72800000
H      8.96500000     -5.15900000     10.51700000
O     -7.30700000     10.12300000     -8.36000000
H     -7.63800000      9.84700000     -7.50500000
H     -7.68000000     10.99500000     -8.49000000
O     10.35200000    -10.84200000     -6.25900000
H     10.48600000    -10.10900000     -5.65800000
H      9.45600000    -11.13000000     -6.08800000
O     10.84300000     10.64400000     -5.02900000
H     11.33700000     10.87600000     -5.81600000
H     11.19700000     11.21400000     -4.34700000
O      5.48300000     -2.64800000     -8.46700000
H      5.93800000     -3.20600000     -9.09700000
H      5.75700000     -2.97900000     -7.61200000
O      5.95800000     -0.04900000      4.04400000
H      5.84700000      0.79900000      4.47400000
H      6.23200000      0.16800000      3.15300000
O     10.77000000    -10.18400000      6.76300000
H     10.31800000    -10.93400000      7.15100000
H     10.66800000    -10.30700000      5.81900000
O     -8.40100000    -13.23800000     -8.56800000
H     -7.50100000    -13.04800000     -8.83200000
H     -8.51700000    -14.16800000     -8.76300000
O     -3.85500000     -9.90900000     -9.49800000
H     -3.52500000    -10.72600000     -9.87200000
H     -3.82700000    -10.05000000     -8.55200000
O     -0.04800000     -5.99200000     11.74200000
H     -0.57600000     -6.60500000     12.25300000
H     -0.67700000     -5.35100000     11.41200000
O     -8.68700000     -5.05000000     10.18500000
H     -8.17700000     -4.85500000     10.97100000
H     -8.30600000     -4.49100000      9.50800000
O     -9.60900000    -11.01100000     -9.03700000
H     -9.07400000    -11.76500000     -8.79000000
H    -10.50800000    -11.34000000     -9.02400000
O      3.39800000     -5.82500000    -11.19600000
H      2.57400000     -6.14800000    -10.83000000
H      4.00500000     -5.82600000    -10.45600000
O     -7.57100000     -6.32900000     -1.06200000
H     -7.99500000     -5.56300000     -1.44900000
H     -8.24500000     -6.72200000     -0.50700000
O      4.66500000    -10.70400000      4.22700000
H      4.36900000    -10.06200000      4.87100000
H      3.85900000    -11.07100000      3.86500000
O    -11.67800000      8.71700000     -0.44000000
H    -12.09500000      9.35200000      0.14300000
H    -11.61600000      9.16900000     -1.28100000
O     -7.38500000      8.83000000      9.68000000
H     -7.27400000      8.99300000      8.74400000
H     -7.34300000      7.87700000      9.76400000
O     -7.69500000      9.28300000      2.40700000
H     -7.94800000      9.01700000      1.52300000
H     -6.82300000      8.90900000      2.52900000
O      8.50000000    -14.56000000      3.71800000
H      9.02700000    -13.76200000      3.76100000
H      7.61700000    -14.25300000      3.51100000
O     -3.33100000      4.01800000     -9.68900000
H     -2.39000000      4.13200000     -9.82600000
H     -3.73200000      4.35700000    -10.48800000
O      8.23000000     13.01200000     -2.59700000
H      7.93800000     12.28700000     -3.15000000
H      7.97100000     12.75800000     -1.71100000
O     11.47800000     10.57800000     -7.78300000
H     10.67300000     10.06900000     -7.87200000
H     12.07100000     10.20600000     -8.43500000
O     -2.25900000      4.38700000    -16.38700000
H     -3.12300000      4.78600000    -16.28700000
H     -2.21900000      3.72700000    -15.69500000
O      0.31100000     -8.26300000      8.01800000
H      0.38600000     -9.21500000      7.95800000
H      1.20800000     -7.96000000      8.15600000
O     -0.55400000     16.24600000     -5.82800000
H     -1.42600000     16.61500000     -5.96900000
H     -0.11300000     16.88300000     -5.26600000
O      2.74400000    -12.54100000    -11.58400000
H      3.41600000    -12.94800000    -11.03900000
H      2.88500000    -12.91100000    -12.45600000
O     -1.14900000     13.18200000     -9.87800000
H     -0.45100000     13.44200000     -9.27700000
H     -1.95700000     13.33500000     -9.38800000
O      5.48400000      3.07400000    -14.13600000
H      5.24600000      2.15100000    -14.05200000
H      5.25200000      3.30100000    -15.03700000
O    -10.94000000     -3.63700000    -10.65200000
H    -10.06700000     -3.24600000    -10.62600000
H    -10.85800000     -4.36600000    -11.26700000
O    -17.08100000     -3.14100000      0.60600000
H    -17.44000000     -3.47300000     -0.21600000
H    -16.42400000     -3.78800000      0.86000000
O      2.46700000    -14.97200000      9.70900000
H      3.08600000    -15.39400000      9.11400000
H      2.81200000    -14.08600000      9.82500000
O     -8.53900000    -12.24800000     -3.19900000
H     -8.10300000    -11.42300000     -2.98700000
H     -7.85700000    -12.91200000     -3.09900000
O      0.24100000     -0.37900000     -8.60000000
H      0.47300000     -0.34100000     -9.52800000
H      1.04200000     -0.12500000     -8.14200000
O    -14.54400000      3.76800000     -1.57800000
H    -15.01700000      4.39600000     -2.12400000
H    -14.29300000      3.06700000     -2.18000000
O     -9.78700000      3.56800000     -5.68000000
H     -9.39700000      3.72500000     -6.54000000
H    -10.61100000      3.12000000     -5.86900000
O      8.22600000     15.24300000     -7.10600000
H      7.90300000     15.49500000     -6.24100000
H      7.86500000     14.36800000     -7.25100000
O      1.90100000     -2.24700000    -14.43800000
H      2.52600000     -1.79700000    -13.86900000
H      2.44500000     -2.68400000    -15.09300000
O     11.72300000      8.08100000     -2.24600000
H     11.02700000      7.67700000     -1.72900000
H     12.53000000      7.69100000     -1.90800000
O     -0.54800000    -12.22600000     -6.67300000
H     -0.25800000    -11.75400000     -7.45500000
H     -0.17100000    -11.73400000     -5.94400000
O     -6.69800000    -14.25500000     -3.93400000
H     -6.57800000    -15.18700000     -4.11400000
H     -6.81200000    -13.85700000     -4.79700000
O     13.64400000    -10.83600000     -2.77200000
H     14.05300000     -9.99800000     -2.55300000
H     12.70500000    -10.65300000     -2.76800000
O     -9.04100000    -11.82700000      2.71600000
H     -9.72600000    -12.17700000      3.28500000
H     -9.42700000    -11.03900000      2.33300000
O     -0.21900000     -2.93600000     -8.00700000
H      0.10800000     -2.07200000     -8.25700000
H     -0.64900000     -2.79500000     -7.16300000
O      8.19400000      4.49000000      4.44500000
H      8.58400000      4.20300000      5.27100000
H      7.69100000      5.27100000      4.67600000
O     -1.50800000      7.47300000     12.31300000
H     -1.52500000      7.32600000     13.25800000
H     -0.80300000      6.91000000     11.99500000
O     -5.18900000     -1.75900000     -3.45100000
H     -5.33700000     -2.63600000     -3.09800000
H     -6.06700000     -1.40700000     -3.59600000
O      4.94800000    -13.24000000    -10.13000000
H      5.21800000    -12.49600000     -9.59100000
H      5.06200000    -14.00100000     -9.56000000
O      4.13600000     -0.78100000     -4.25100000
H      4.05500000     -1.56200000     -3.70300000
H      3.46800000     -0.18400000     -3.91700000
O    -15.22400000      2.20000000      4.64000000
H    -15.23700000      2.85400000      3.94100000
H    -15.51800000      1.39300000      4.21800000
O     -5.40300000     -0.52200000    -16.40200000
H     -5.16900000     -1.43500000    -16.56500000
H     -6.35700000     -0.53000000    -16.32400000
O      4.91600000    -15.99300000      1.77800000
H      5.52100000    -15.53300000      1.19600000
H      5.31100000    -16.85600000      1.90000000
O      5.35300000     -5.95500000    -13.07300000
H      4.80100000     -5.82800000    -12.30200000
H      5.92800000     -5.19000000    -13.08600000
O     -9.73200000      0.21600000     -6.23800000
H    -10.67900000      0.10600000     -6.32200000
H     -9.44100000      0.46300000     -7.11500000
O     -4.99000000     11.83400000      9.96100000
H     -5.75500000     11.69300000      9.40200000
H     -4.46700000     11.04000000      9.85400000
O    -10.00800000     -8.53700000     -7.54500000
H    -10.50400000     -8.68000000     -6.73900000
H    -10.02200000     -9.38600000     -7.98800000
O     -3.20900000      0.76300000     14.27500000
H     -4.00100000      0.32800000     14.59000000
H     -2.49600000      0.33200000     14.74600000
O      7.88700000    -11.91100000     -5.68600000
H      8.04000000    -12.31200000     -4.83100000
H      7.65300000    -12.64400000     -6.25600000
O     11.33100000     -8.57300000      0.84000000
H     11.35000000     -7.76800000      1.35800000
H     12.24700000     -8.73500000      0.61500000
O      6.85800000      3.38800000     10.00200000
H      5.97900000      3.67700000     10.24600000
H      6.72000000      2.81500000      9.24800000
O      5.62400000     -5.86900000     15.46100000
H      5.97000000     -6.55300000     14.88700000
H      5.28500000     -6.34300000     16.22100000
O     -3.59000000     -2.14800000    -12.78200000
H     -3.86400000     -2.88200000    -13.33200000
H     -3.79000000     -2.43000000    -11.89000000
O      3.11900000    -11.38600000      1.36800000
H      2.41800000    -10.83400000      1.71500000
H      2.66300000    -12.11600000      0.94900000
O     -3.87200000     17.18900000      1.70500000
H     -4.73000000     16.79200000      1.55100000
H     -3.28900000     16.74600000      1.08900000
O     -3.43700000      0.59600000     -3.72300000
H     -3.92900000      0.53600000     -4.54200000
H     -3.77400000     -0.12300000     -3.18900000
O      5.28200000    -13.62100000     -1.38600000
H      5.89400000    -14.34600000     -1.26400000
H      4.47000000    -13.92100000     -0.97800000
O    -12.49300000     -0.22100000     -6.96700000
H    -13.37500000     -0.42900000     -7.27500000
H    -11.95100000     -0.94400000     -7.28300000
O     -0.45400000    -16.57700000      0.72000000
H     -1.26100000    -16.26200000      0.31300000
H      0.04400000    -15.78300000      0.91300000
O     -4.79100000     16.27900000     -4.92200000
H     -5.13800000     16.34900000     -4.03200000
H     -5.40400000     15.69900000     -5.37400000
O     11.56800000     -6.21500000     10.61900000
H     10.74800000     -6.36100000     11.09100000
H     11.71000000     -7.02600000     10.13000000
O      7.44000000     -0.76400000    -15.10300000
H      7.34600000     -1.33700000    -15.86400000
H      7.63000000      0.09800000    -15.47400000
O    -14.26800000     10.18300000     -1.32600000
H    -14.82000000     10.94900000     -1.17100000
H    -14.19900000      9.76000000     -0.47000000
O     12.52800000     -4.37800000     -8.36100000
H     13.17800000     -4.91900000     -7.91300000
H     11.72700000     -4.49300000     -7.84900000
O     -0.94300000     -8.68500000     -9.75400000
H     -1.02400000     -7.73600000     -9.66000000
H     -1.82700000     -9.01800000     -9.59800000
O      1.02100000     -5.75000000     17.12500000
H      0.63100000     -6.19200000     16.37100000
H      1.90400000     -6.11300000     17.18500000
O     -5.91200000     14.83600000      4.95500000
H     -6.38400000     14.64600000      5.76500000
H     -5.19000000     15.40300000      5.22500000
O     11.41900000      6.38200000      5.80300000
H     10.78000000      6.89500000      5.30800000
H     12.16100000      6.97400000      5.92300000
O     -1.68000000    -13.70800000      0.69300000
H     -2.35900000    -14.37900000      0.62400000
H     -1.64300000    -13.31300000     -0.17800000
O      1.94800000      5.76100000     -3.22900000
H      2.47200000      5.52000000     -3.99300000
H      1.75600000      4.92800000     -2.79800000
O    -14.33000000     -6.17700000     -4.49400000
H    -13.45100000     -6.37300000     -4.17000000
H    -14.20400000     -5.96500000     -5.41900000
O     -1.74600000      9.14400000    -15.30400000
H     -2.43400000      9.30600000    -14.65800000
H     -2.18400000      9.24000000    -16.15000000
O     -0.33900000     -7.70900000     -4.60300000
H     -1.27300000     -7.60600000     -4.78400000
H      0.07700000     -6.98900000     -5.07600000
O      5.75700000    -12.15200000      1.12300000
H      5.72900000    -12.65200000      0.30700000
H      4.89900000    -11.73300000      1.17600000
O    -11.58800000     -8.38200000     -5.32100000
H    -10.92500000     -8.47700000     -4.63700000
H    -12.21500000     -9.08500000     -5.14700000
O     -9.33800000      0.20400000     10.26200000
H     -9.06400000     -0.45900000      9.62900000
H     -8.89900000      1.00500000      9.97500000
O    -13.56600000     -9.82200000      1.94000000
H    -14.14100000     -9.05600000      1.94400000
H    -14.03800000    -10.47800000      2.45300000
O     -1.73000000    -18.58700000      2.29700000
H     -1.49800000    -18.55600000      3.22500000
H     -1.30600000    -17.81700000      1.91800000
O     -3.59400000     16.12900000      5.23200000
H     -2.84500000     15.79600000      5.72500000
H     -3.57000000     17.07600000      5.37000000
O     -9.35400000     -1.38800000    -12.52500000
H     -8.60800000     -0.87000000    -12.82700000
H     -9.30900000     -2.19500000    -13.03900000
O    -13.36700000      7.31200000     -9.67500000
H    -13.70100000      7.96600000     -9.06100000
H    -12.74800000      6.79500000     -9.16000000
O      9.84500000     14.96400000     -0.92500000
H      9.49100000     14.33500000     -1.55400000
H      9.18100000     15.01500000     -0.23800000
O     -2.64800000    -10.14300000     -4.14600000
H     -2.87700000    -10.51100000     -3.29300000
H     -1.74700000    -10.42700000     -4.29500000
O      9.49600000     -3.04800000     14.34500000
H      9.26200000     -3.93200000     14.62700000
H     10.41900000     -3.11000000     14.10100000
O      0.08900000      1.14100000     16.03500000
H     -0.60900000      0.63600000     16.45300000
H      0.68000000      0.47900000     15.67600000
O      0.35800000     -5.66300000     -6.78200000
H      0.19700000     -4.87900000     -7.30800000
H      0.79000000     -6.27000000     -7.38200000
O      7.76700000     15.32500000      0.69200000
H      6.93000000     15.69100000      0.97900000
H      8.24500000     15.15600000      1.50400000
O      2.39100000     -8.33900000      2.44500000
H      2.14400000     -8.10000000      3.33900000
H      2.17600000     -7.56700000      1.92300000
O      0.53600000      6.55500000     -9.43100000
H      1.39000000      6.31800000     -9.79100000
H     -0.00300000      6.74600000    -10.19800000
O      8.19100000      3.15300000    -13.95300000
H      8.35600000      4.09200000    -13.86000000
H      7.24600000      3.08800000    -14.08500000
O     -9.30600000      7.72000000     -2.49300000
H     -9.63600000      8.61800000     -2.45500000
H     -8.95700000      7.55600000     -1.61600000
O     13.68300000      9.64100000     -3.57600000
H     13.83000000      9.71600000     -4.51900000
H     12.73300000      9.56200000     -3.48700000
O    -12.47600000      6.46800000     -1.78700000
H    -12.43900000      7.19400000     -1.16400000
H    -11.75500000      6.63700000     -2.39400000
O      2.78100000      3.08600000      7.56100000
H      3.15000000      2.29500000      7.95400000
H      2.04500000      3.31500000      8.12900000
O      2.18000000     -1.31000000      8.97700000
H      1.24400000     -1.35800000      8.78100000
H      2.26600000     -1.72200000      9.83700000
O     -6.67100000     12.32100000      3.95100000
H     -6.45500000     13.22100000      4.19400000
H     -6.69500000     12.33000000      2.99400000
O     -2.33200000     17.66900000     -2.78000000
H     -1.40200000     17.64600000     -3.00400000
H     -2.74600000     18.10800000     -3.52200000
O      7.59400000      1.73900000    -16.30500000
H      7.37700000      2.51700000    -16.81900000
H      7.92100000      2.08400000    -15.47400000
O     -5.30700000     -8.82900000     14.13800000
H     -5.94800000     -9.35800000     14.61300000
H     -4.52900000     -9.38400000     14.08800000
O      4.58900000     11.58700000     -4.52000000
H      4.72800000     11.80300000     -5.44200000
H      3.67500000     11.81800000     -4.35400000
O     -3.85200000      1.46200000    -17.27800000
H     -4.53000000      0.88800000    -16.92200000
H     -3.12200000      0.87700000    -17.47600000
O     -5.53200000     -9.98100000    -11.81900000
H     -6.47300000     -9.85500000    -11.69900000
H     -5.12900000     -9.45300000    -11.13000000
O     -6.62500000     -6.56900000     11.99600000
H     -6.48900000     -6.43000000     12.93300000
H     -7.04100000     -7.42900000     11.93900000
O     -2.91400000     -9.92200000      0.64000000
H     -3.29300000    -10.59500000      1.20500000
H     -2.69000000     -9.20700000      1.23500000
O      4.98800000     -5.64600000     -9.05700000
H      5.77700000     -5.15500000     -9.28700000
H      5.27300000     -6.25300000     -8.37500000
O    -12.13400000     13.16900000      2.75700000
H    -12.78200000     13.65500000      3.26800000
H    -11.31800000     13.65200000      2.88400000
O     -0.54800000     13.20100000      3.16700000
H     -1.02800000     13.20100000      3.99500000
H     -1.02400000     12.58100000      2.61400000
O     11.50500000      0.95800000    -12.28000000
H     11.01700000      0.44400000    -12.92300000
H     10.89700000      1.64700000    -12.01300000
O      7.98300000     -9.61900000      6.61500000
H      7.42600000    -10.39700000      6.58500000
H      8.56900000     -9.71500000      5.86400000
O     -2.87000000    -13.63400000     -7.63400000
H     -2.17200000    -13.14800000     -7.19400000
H     -2.66200000    -13.56100000     -8.56500000
O     -4.47100000     -3.07800000      0.27300000
H     -4.18700000     -3.96200000      0.50500000
H     -4.37100000     -2.57500000      1.08100000
O      2.14500000     -4.77000000     13.06600000
H      2.82900000     -5.36900000     13.36600000
H      1.51000000     -5.33400000     12.62500000
O     12.45600000      1.46900000     -2.62000000
H     12.72600000      2.33000000     -2.30100000
H     12.52600000      0.89700000     -1.85500000
O     -6.42300000     -3.67200000      6.75400000
H     -6.68300000     -3.18500000      5.97200000
H     -6.97200000     -4.45700000      6.74100000
O     -2.11500000      0.68800000      8.35500000
H     -2.45700000     -0.15300000      8.05100000
H     -1.64300000      0.47700000      9.16000000
O     -0.43800000      5.41500000      5.40400000
H     -0.50000000      4.94600000      6.23600000
H     -1.21000000      5.13500000      4.91200000
O      0.27500000     -0.04100000    -13.89000000
H     -0.46600000     -0.31100000    -14.43300000
H      0.96600000     -0.67000000    -14.09700000
O      0.69000000      0.53300000    -11.21600000
H      0.63100000      0.35500000    -12.15400000
H      1.39000000      1.18100000    -11.13900000
O      6.10700000     16.31300000      6.81800000
H      5.94300000     15.38900000      6.63300000
H      6.87600000     16.53000000      6.29100000
O    -11.38900000    -13.13600000      3.38300000
H    -11.54000000    -13.22200000      2.44100000
H    -12.26400000    -13.02900000      3.75600000
O      1.58400000     12.22500000     -7.33900000
H      0.69800000     12.58800000     -7.32300000
H      2.14100000     12.96200000     -7.59000000
O    -10.89600000      5.60300000      0.66500000
H    -11.32400000      6.04700000     -0.06600000
H    -11.46000000      4.85400000      0.85500000
O      0.57900000     10.02700000     -3.27200000
H      1.19000000     10.75600000     -3.37800000
H     -0.26600000     10.44600000     -3.10800000
O     -1.86800000    -14.80000000     -9.95700000
H     -1.07000000    -14.45500000    -10.35800000
H     -2.52800000    -14.73900000    -10.64800000
O      5.04700000     -5.99400000      4.53600000
H      5.63600000     -5.59500000      5.17800000
H      4.93700000     -5.32300000      3.86300000
O      1.98300000     -7.64400000     -3.10700000
H      1.11300000     -7.63400000     -3.50800000
H      2.21800000     -6.72000000     -3.02100000
O     -9.98100000     10.52500000      8.10700000
H    -10.18200000      9.99000000      7.33900000
H    -10.49800000     10.13500000      8.81200000
O      8.42700000      7.75500000     -4.33800000
H      7.97200000      7.78300000     -3.49600000
H      8.05900000      8.48700000     -4.83300000
O    -14.78300000     -8.66800000     -7.24900000
H    -15.60500000     -8.83900000     -6.78800000
H    -14.61800000     -7.73600000     -7.10500000
O     -4.11100000    -11.42400000      2.69400000
H     -4.92200000    -11.37600000      3.20000000
H     -3.42300000    -11.51800000      3.35300000
O    -16.46000000      7.79300000     -3.05700000
H    -17.18600000      7.19300000     -3.22800000
H    -15.67500000      7.28500000     -3.26200000
O     -7.64800000      7.09500000     -7.65700000
H     -8.17600000      7.83900000     -7.94700000
H     -6.77700000      7.26600000     -8.01400000
O      1.48200000     -7.37200000    -10.34800000
H      2.10200000     -8.04200000    -10.63500000
H      0.62600000     -7.79700000    -10.40500000
O      4.17100000      0.91400000    -10.52300000
H      3.76600000      0.66500000     -9.69200000
H      3.68300000      1.68800000    -10.80500000
O     16.80200000     -2.02800000     -6.19300000
H     16.82100000     -1.08300000     -6.04600000
H     15.87300000     -2.25500000     -6.17600000
O      7.76500000     -9.42400000     -8.70200000
H      8.50500000     -8.91000000     -8.38100000
H      7.22200000     -8.79300000     -9.17600000
O     -6.23100000      8.77000000      7.00700000
H     -6.69600000      9.40900000      6.46800000
H     -6.49100000      7.92100000      6.64900000
O      1.02600000     -4.00500000     -4.39300000
H      0.70900000     -4.51700000     -3.65000000
H      1.01800000     -4.61800000     -5.12800000
O     -2.74100000      9.43000000      4.50400000
H     -3.38000000      9.98600000      4.05800000
H     -1.97700000      9.43300000      3.92700000
O      0.99300000      7.80300000     -6.80700000
H      0.23300000      7.79600000     -6.22400000
H      0.65700000      7.48000000     -7.64300000
O     -6.12000000     -1.78900000     13.58000000
H     -5.97100000     -2.63300000     14.00500000
H     -5.53600000     -1.18400000     14.03800000
O    -10.21900000      9.16700000     10.51200000
H    -10.36000000      8.34700000     10.03900000
H     -9.34700000      9.45400000     10.23900000
O     -7.68900000     -9.36400000     11.60100000
H     -7.92200000     -9.22500000     10.68300000
H     -7.00000000    -10.02800000     11.57500000
O      1.24300000     10.77200000     13.34100000
H      0.64700000     10.77300000     12.59200000
H      1.57900000     11.66700000     13.38000000
O      9.72300000     -4.13600000     -0.75900000
H      9.17700000     -4.85800000     -0.44800000
H     10.60600000     -4.50400000     -0.80000000
O     -8.25700000     -2.96000000    -10.55500000
H     -8.56700000     -2.08900000    -10.80400000
H     -7.32500000     -2.95400000    -10.77300000
O     -5.97300000     -8.82800000     -3.83900000
H     -5.02400000     -8.90700000     -3.93800000
H     -6.12000000     -7.89600000     -3.67800000
O      2.65200000     -6.62900000    -14.43200000
H      2.44800000     -5.96300000    -15.09000000
H      3.41500000     -6.28200000    -13.97000000
O      4.39900000      7.80800000     -9.82500000
H      4.49400000      8.63500000     -9.35300000
H      4.70500000      8.00200000    -10.71100000
O     14.07600000     -2.54000000     -7.19800000
H     13.53100000     -3.06000000     -7.78900000
H     13.56300000     -2.48000000     -6.39100000
O    -10.77900000      0.89800000    -14.15200000
H     -9.97200000      1.38800000    -13.99200000
H    -10.77600000      0.20900000    -13.48800000
O      3.74100000      0.78600000      8.50600000
H      4.22300000      0.73800000      9.33200000
H      3.13800000      0.04300000      8.53700000
O     -6.19000000     15.97300000     -2.52400000
H     -6.70500000     16.53700000     -1.94700000
H     -6.84000000     15.42200000     -2.96100000
O    -10.17800000     -5.78800000    -12.20900000
H    -10.77900000     -6.52000000    -12.07000000
H     -9.31000000     -6.19300000    -12.23300000
O      0.29800000      4.87800000    -17.75700000
H      0.77700000      5.11300000    -16.96200000
H     -0.60500000      4.75500000    -17.46400000
O     -9.59500000      4.81000000    -12.64100000
H    -10.25500000      4.86500000    -13.33300000
H     -9.90900000      4.11100000    -12.06700000
O      8.71800000      3.06000000      2.08100000
H      9.60100000      2.73600000      2.26000000
H      8.49600000      3.58700000      2.84800000
O    -11.87900000      0.52100000     -0.11200000
H    -12.17800000      1.43000000     -0.07300000
H    -12.06600000      0.24600000     -1.01000000
O     -6.79300000     -6.97700000      8.07800000
H     -7.58900000     -7.22800000      8.54700000
H     -6.90900000     -7.33800000      7.19900000
O     -0.89300000     13.34500000     -6.20600000
H     -1.18600000     13.79300000     -5.41300000
H     -0.34800000     13.99000000     -6.65800000
O     -9.56200000    -15.01800000      4.00200000
H     -9.75200000    -15.03900000      4.94000000
H     -9.96300000    -14.20600000      3.69500000
O    -10.23600000      3.24700000    -10.13800000
H    -11.18600000      3.34500000    -10.07200000
H    -10.10800000      2.34600000    -10.43500000
O      4.45100000      4.38000000     -1.58600000
H      4.22400000      5.16800000     -2.08100000
H      3.62200000      3.91200000     -1.48800000
O     -2.94200000      7.09700000      6.21600000
H     -3.10900000      8.03300000      6.10300000
H     -2.59500000      6.81100000      5.37100000
O     -1.13100000      3.14800000      6.93800000
H     -1.20900000      2.53900000      7.67300000
H     -0.61800000      2.67000000      6.28500000
O     -7.49100000     -1.09100000     -5.01300000
H     -6.59800000     -0.84600000     -5.25600000
H     -8.01600000     -0.31900000     -5.22400000
O      9.27500000     -2.65500000     -4.36200000
H      9.51100000     -1.89300000     -4.89100000
H      8.32800000     -2.57800000     -4.24000000
O     -3.24200000     -6.65000000    -14.94300000
H     -2.46400000     -7.15900000    -14.71200000
H     -3.97500000     -7.17200000    -14.61700000
O      8.21700000     -4.40500000      3.54400000
H      8.07700000     -5.12000000      2.92400000
H      7.46000000     -3.83100000      3.42400000
O     -6.08100000    -12.42500000     -9.76400000
H     -5.84600000    -13.34800000     -9.67100000
H     -5.24500000    -11.97700000     -9.89300000
O    -10.38800000      9.42700000      5.70000000
H    -10.85200000      9.94800000      5.04400000
H     -9.47700000      9.42800000      5.40400000
O      9.84900000      0.14900000    -14.28900000
H      8.93100000     -0.02700000    -14.49500000
H     10.22000000      0.47400000    -15.11000000
O     -7.77300000      4.26200000     11.68100000
H     -8.54900000      4.15600000     12.23200000
H     -7.08700000      4.54500000     12.28500000
O    -10.92200000      8.47700000     -5.52600000
H    -11.63300000      8.65100000     -4.90900000
H    -11.21600000      8.87200000     -6.34700000
O     -1.70600000      9.94900000     -0.79700000
H     -1.94900000      9.04800000     -1.01200000
H     -2.49800000     10.45800000     -0.96800000
O     -1.03100000      6.68100000      8.49200000
H     -1.65000000      6.83300000      7.77800000
H     -1.35000000      7.23300000      9.20700000
O    -11.64500000      9.06900000     -7.84400000
H    -11.34400000      9.71000000     -8.48800000
H    -12.59600000      9.17900000     -7.82300000
O      6.38200000     -3.62000000      9.08100000
H      7.09200000     -2.97900000      9.07100000
H      5.90100000     -3.45800000      8.27000000
O      9.95200000      8.77200000      1.78000000
H      9.43300000      9.54100000      1.54300000
H      9.96100000      8.23500000      0.98800000
O     -0.15900000     -3.65300000    -12.99500000
H     -0.00300000     -3.48800000    -12.06500000
H      0.63400000     -3.34200000    -13.43000000
O    -10.02500000      5.47700000     13.22400000
H    -10.30000000      5.73200000     12.34300000
H    -10.82800000      5.51000000     13.74400000
O     -8.22900000      2.29800000      3.87500000
H     -8.01600000      3.22900000      3.81000000
H     -8.78600000      2.12500000      3.11600000
O     -2.86800000     -7.10700000     -5.59600000
H     -2.86100000     -7.96600000     -6.01700000
H     -2.73600000     -6.48800000     -6.31500000
O      6.06500000     -2.76600000      3.45600000
H      6.06200000     -1.84700000      3.72200000
H      5.23600000     -2.88300000      2.99100000
O     -3.43000000    -10.76100000     14.34600000
H     -2.53500000    -10.55900000     14.07400000
H     -3.35600000    -10.96600000     15.27800000
O    -12.88600000      3.17100000      5.74600000
H    -12.31000000      2.63200000      5.20400000
H    -13.76400000      2.82900000      5.57600000
O    -14.44500000     -8.30700000     -1.78700000
H    -14.54800000     -7.41500000     -2.11900000
H    -14.89200000     -8.85600000     -2.43000000
O     -3.37500000     -9.18600000      5.66800000
H     -2.81200000     -9.95000000      5.54100000
H     -4.20200000     -9.54800000      5.98400000
O     -1.90200000     -8.29700000      2.47400000
H     -1.57700000     -8.13800000      3.36100000
H     -1.60800000     -7.53700000      1.97100000
O     -3.50000000     13.50900000     -8.59900000
H     -3.66900000     12.59700000     -8.83500000
H     -3.65000000     13.54500000     -7.65500000
O      6.14600000     17.30600000     -1.09200000
H      6.39100000     18.03000000     -1.66800000
H      6.15200000     16.53500000     -1.66000000
O      1.29200000    -10.66800000    -13.67400000
H      1.76200000    -11.50100000    -13.68800000
H      1.93500000    -10.03600000    -13.35200000
O    -12.84000000    -11.32600000     -4.63100000
H    -12.98400000    -11.22800000     -5.57300000
H    -12.17400000    -12.01100000     -4.56100000
O      2.64100000     10.36700000    -11.76800000
H      1.72200000     10.19400000    -11.56700000
H      2.97200000     10.83000000    -10.99800000
O      1.65000000     -3.19100000     15.49600000
H      1.25700000     -3.92100000     15.97500000
H      1.90800000     -3.56900000     14.65400000
O      1.97800000      8.69000000      7.37200000
H      1.44100000      8.24800000      6.71400000
H      1.58900000      8.43600000      8.20900000
O      7.67400000     10.48000000     -4.19700000
H      8.60300000     10.46000000     -4.42300000
H      7.22200000     10.49900000     -5.04100000
O     11.24900000     -3.90200000      8.72000000
H     12.09700000     -3.54100000      8.46000000
H     11.44300000     -4.80200000      8.98200000
O     -7.52400000      7.60300000     -0.02000000
H     -7.74700000      6.82900000      0.49600000
H     -6.58500000      7.52100000     -0.18300000
O      8.92700000    -10.83100000     11.22000000
H      9.27900000    -11.64500000     10.86000000
H      9.00800000    -10.19900000     10.50600000
O      0.45900000      7.13200000      0.71100000
H      1.20600000      7.34200000      0.15100000
H      0.78800000      6.45700000      1.30600000
O    -10.17500000      6.38800000      5.40900000
H    -10.29400000      7.23600000      5.83500000
H    -10.28800000      6.57000000      4.47600000
O      5.33900000     12.39600000     -7.00500000
H      6.11000000     12.42400000     -7.57100000
H      4.98300000     13.28400000     -7.03900000
O     -6.94900000     -5.18400000    -15.07000000
H     -7.28600000     -6.07500000    -15.16500000
H     -7.71400000     -4.66400000    -14.82200000
O    -10.92500000     -9.64400000      2.08900000
H    -11.76500000    -10.09200000      2.18600000
H    -10.97200000     -8.91000000      2.70200000
O      8.11900000     -9.06500000    -12.41500000
H      7.76900000     -8.54700000    -13.14000000
H      7.45800000     -9.73900000    -12.26100000
O     -2.11900000     11.17100000     -7.28800000
H     -1.59700000     11.57500000     -6.59500000
H     -2.69400000     10.55800000     -6.83000000
O    -14.85000000      9.79500000      1.46900000
H    -14.78400000      9.25400000      2.25600000
H    -15.37900000     10.54600000      1.73900000
O      2.61500000    -10.84800000     -2.98100000
H      2.54800000    -11.25800000     -2.11800000
H      2.99600000     -9.98700000     -2.80800000
O    -10.20100000    -10.92200000     -0.41800000
H    -10.41300000    -10.71000000      0.49000000
H     -9.33200000    -10.54400000     -0.55600000
O    -16.56200000      0.28100000     -2.72000000
H    -17.39900000      0.06500000     -3.13100000
H    -16.79400000      0.55200000     -1.83200000
O      3.83900000      8.11700000      0.46000000
H      3.41600000      8.27800000     -0.38300000
H      3.75400000      8.94500000      0.93300000
O     10.37800000      1.91200000      6.10800000
H     10.33200000      2.85100000      6.28800000
H     10.34200000      1.50100000      6.97100000
O      9.62600000      5.30600000     -5.09400000
H     10.04500000      5.09100000     -4.26000000
H      9.20800000      6.15300000     -4.94000000
O     -4.80300000      4.80100000    -12.05400000
H     -4.67000000      3.95100000    -12.47300000
H     -5.74200000      4.96500000    -12.13500000
O     -9.72000000      7.32400000      8.38700000
H     -8.83600000      6.96700000      8.47300000
H    -10.26400000      6.56700000      8.16900000
O      4.29500000     -6.95300000     12.07700000
H      5.00900000     -6.32600000     11.95900000
H      4.54700000     -7.46200000     12.84700000
O      9.92000000     14.54700000      2.48800000
H     10.44300000     13.74600000      2.50400000
H      9.56700000     14.62000000      3.37500000
O      2.46200000      5.54300000     -6.14800000
H      2.05900000      6.27300000     -6.61900000
H      3.34800000      5.84700000     -5.95000000
O     -2.95600000    -12.15500000    -10.76200000
H     -2.52300000    -11.70300000    -11.48700000
H     -2.94400000    -13.07800000    -11.01500000
O    -13.94500000      0.32700000     10.48000000
H    -13.10300000      0.73300000     10.68700000
H    -13.72600000     -0.38200000      9.87600000
O     11.36700000     -1.53900000      5.55900000
H     11.71400000     -0.65400000      5.44400000
H     10.88500000     -1.71400000      4.75100000
O     -7.42900000     -2.01200000      9.18000000
H     -7.08200000     -2.55800000      9.88600000
H     -6.68900000     -1.89300000      8.58400000
O     14.56500000     -5.13700000     -1.22700000
H     15.45200000     -4.78400000     -1.30700000
H     14.31300000     -5.35700000     -2.12400000
O    -17.97100000     -0.58500000     -0.23600000
H    -18.89700000     -0.82600000     -0.21000000
H    -17.52500000     -1.29400000      0.22700000
O     -5.56700000     -4.38200000     -2.99700000
H     -6.21700000     -4.63300000     -2.34000000
H     -5.33000000     -5.20400000     -3.42500000
O      9.62400000    -10.84900000    -10.29200000
H      9.75600000    -11.42100000     -9.53600000
H      8.71400000    -10.56200000    -10.21900000
O      0.27100000    -13.22500000    -10.58200000
H      1.01400000    -12.96300000    -11.12600000
H      0.16700000    -12.50800000     -9.95700000
O    -16.80600000      0.59400000      3.18700000
H    -16.85200000      1.42200000      2.70900000
H    -17.52100000      0.06900000      2.82700000
O    -12.93700000      3.58200000     -9.98300000
H    -13.28300000      3.78100000     -9.11300000
H    -13.44100000      4.14000000    -10.57500000
O      5.50500000      9.83500000      8.91700000
H      6.11000000      9.41800000      9.53100000
H      4.81300000     10.19500000      9.47100000
O     -2.59600000     14.45500000     -4.02300000
H     -3.27000000     14.90900000     -4.52800000
H     -2.88500000     13.54300000     -4.00400000
O      7.09700000     -0.86600000      8.38600000
H      7.00400000     -0.00300000      7.98200000
H      7.71600000     -1.32900000      7.82300000
O      9.35400000     -2.79000000     -8.17200000
H      9.35400000     -2.28900000     -8.98800000
H      9.03900000     -2.17200000     -7.51200000
O      0.00100000      4.58000000     -4.77000000
H      0.80300000      4.58400000     -5.29200000
H     -0.70100000      4.70900000     -5.40700000
O     -7.77000000     10.05400000      4.93500000
H     -7.69400000      9.48800000      4.16600000
H     -7.46600000     10.91000000      4.63300000
O      0.54400000     15.03500000     -8.11700000
H      0.29700000     15.76400000     -7.54700000
H      1.26000000     15.38000000     -8.65000000
O     -8.49700000     14.49000000     -3.56900000
H     -9.23200000     13.87700000     -3.58000000
H     -8.87200000     15.32000000     -3.86300000
O     -3.78100000      4.76600000      7.22500000
H     -3.56700000      5.67100000      6.99800000
H     -2.96400000      4.28600000      7.09000000
O      8.96800000     -7.20000000     -6.99200000
H      9.49800000     -6.40400000     -6.94500000
H      9.11400000     -7.63600000     -6.15300000
O      2.83800000      2.13300000      4.70400000
H      3.77500000      2.27900000      4.57300000
H      2.66400000      2.46700000      5.58400000
O     -8.69900000     -1.28900000      2.76900000
H     -8.72200000     -0.38800000      2.44700000
H     -8.76500000     -1.82700000      1.98000000
O     14.10300000      7.48500000      4.94900000
H     14.73600000      8.20100000      4.88800000
H     13.38000000      7.75600000      4.38400000
O    -16.79400000     -5.03900000      3.89300000
H    -15.84600000     -5.12100000      3.99600000
H    -16.95400000     -4.09500000      3.89400000
O      3.34200000     -3.03500000     -3.11700000
H      2.73700000     -3.48400000     -3.70800000
H      3.19800000     -3.45000000     -2.26600000
O     11.96000000     -2.63400000    -10.25800000
H     12.02700000     -3.26100000     -9.53700000
H     12.86500000     -2.37600000    -10.43600000
O      1.70100000      9.81000000     -9.11400000
H      1.90600000     10.64900000     -8.70200000
H      2.01100000      9.15400000     -8.49000000
O     -5.61000000      1.67800000     -1.02000000
H     -5.05700000      2.05800000     -0.33800000
H     -5.47600000      2.24500000     -1.78000000
O     -3.19700000    -11.85700000     10.43400000
H     -3.42800000    -12.74800000     10.17300000
H     -3.76700000    -11.67100000     11.18000000
O      2.71200000      0.00600000     -7.57000000
H      3.05200000     -0.83000000     -7.25000000
H      3.15200000      0.66400000     -7.03300000
O      5.97400000      5.68800000     -7.78900000
H      5.34100000      5.91300000     -8.47000000
H      6.81100000      6.01300000     -8.12200000
O      6.02700000     -7.10600000     -6.80100000
H      6.00300000     -7.91300000     -6.28700000
H      6.95400000     -6.98100000     -7.00700000
O      1.91600000      1.09800000     -3.86300000
H      1.95000000      1.76100000     -4.55300000
H      1.21200000      0.50900000     -4.13300000
O     -7.56600000     12.01500000      8.25100000
H     -8.33700000     11.46900000      8.09300000
H     -7.76500000     12.84300000      7.81300000
O      5.95800000     -6.59700000      8.28800000
H      6.06000000     -5.68300000      8.55400000
H      6.60700000     -6.71800000      7.59500000
O      9.94600000     -7.37900000    -11.44300000
H      9.48000000     -6.60100000    -11.74900000
H      9.40400000     -8.11200000    -11.73400000
O      8.07900000      2.41700000     -1.75500000
H      8.16900000      1.47200000     -1.63500000
H      7.13800000      2.57800000     -1.68800000
O     -4.53100000     -4.08600000    -14.57400000
H     -3.90000000     -4.65000000    -15.02100000
H     -5.25900000     -4.00500000    -15.19100000
O    -10.76600000     -6.83600000     10.27400000
H     -9.90300000     -6.44100000     10.14700000
H    -11.37500000     -6.21700000      9.87300000
O     -6.59700000      0.55800000     12.23700000
H     -6.14600000      0.25800000     11.44800000
H     -6.89800000     -0.24500000     12.66200000
O      4.17600000      3.56800000     11.04500000
H      4.31900000      4.34900000     11.58000000
H      3.39600000      3.77100000     10.52900000
O     12.66000000     -5.51900000      6.78200000
H     11.74300000     -5.59000000      6.51600000
H     12.99300000     -6.41500000      6.73800000
O    -14.47900000     -1.30500000     -8.53700000
H    -14.35300000     -1.03700000     -9.44700000
H    -15.42300000     -1.43700000     -8.45400000
O     -0.07400000     -5.02500000     -2.01700000
H     -0.85200000     -4.46800000     -1.97400000
H     -0.30000000     -5.79300000     -1.49300000
O      3.98300000     -2.80000000      7.40700000
H      3.64300000     -2.16300000      8.03400000
H      4.20500000     -2.28100000      6.63400000
O     -7.30600000     -8.11600000     -8.09500000
H     -8.12900000     -8.07400000     -7.60800000
H     -6.64800000     -7.79000000     -7.48100000
O     -2.52200000     -0.79900000      4.73200000
H     -3.08600000     -1.05800000      5.46000000
H     -2.62100000      0.15100000      4.67700000
O      1.80000000     15.83700000      4.53300000
H      2.37300000     16.58500000      4.69700000
H      1.86900000     15.68400000      3.59000000
O     -8.61100000     14.33500000      6.76700000
H     -9.18800000     15.02800000      7.08800000
H     -9.12700000     13.88500000      6.09800000
O      2.64400000    -10.31000000     -9.80700000
H      2.79300000    -10.81900000    -10.60400000
H      3.42700000    -10.45800000     -9.27800000
O     -2.69400000      3.00500000     16.23900000
H     -3.11900000      2.49600000     15.54900000
H     -3.41600000      3.33400000     16.77400000
O      0.50600000    -14.62700000     11.72100000
H     -0.01700000    -13.86300000     11.47900000
H      1.11100000    -14.74600000     10.98900000
O     -0.61200000      7.54100000     -4.23000000
H     -0.70300000      6.70500000     -3.77400000
H      0.07800000      8.00100000     -3.75200000
O    -10.22400000     -8.42300000     12.55700000
H    -10.56700000     -7.93700000     11.80700000
H     -9.43800000     -8.85400000     12.22400000
O      3.89600000    -15.22200000      4.31500000
H      4.23900000    -15.90000000      4.89800000
H      4.09300000    -15.54100000      3.43400000
O    -11.28200000      6.53300000     -7.52600000
H    -11.21400000      7.48600000     -7.57600000
H    -11.13700000      6.33100000     -6.60100000
O    -12.58500000     11.05000000      1.00400000
H    -12.51500000     11.79800000      1.59700000
H    -13.47000000     10.71300000      1.14700000
O      3.49700000    -12.26500000     10.08600000
H      3.79400000    -11.48000000      9.62600000
H      2.98600000    -11.93200000     10.82400000
O      2.06700000    -12.94700000     -0.96600000
H      2.16500000    -13.66700000     -0.34300000
H      1.33300000    -13.20900000     -1.52100000
O      2.02700000      2.97300000     -9.25500000
H      2.48700000      2.93800000     -8.41600000
H      2.39600000      3.73600000     -9.70000000
O     -0.52500000    -12.16800000     10.98100000
H     -1.44800000    -12.06200000     10.75100000
H     -0.10900000    -11.36000000     10.68000000
O      5.49200000     -8.14300000      2.89600000
H      5.14100000     -7.38600000      3.36500000
H      4.94300000     -8.87500000      3.17800000
O     -8.79900000    -12.74600000      7.93800000
H     -9.20500000    -11.90400000      7.73400000
H     -8.01300000    -12.51800000      8.43600000
O     -8.92700000     -2.18000000     -0.00800000
H     -9.68400000     -1.64200000     -0.24000000
H     -8.19500000     -1.56400000      0.02000000
O     -7.04200000    -15.36400000     -0.76800000
H     -7.32600000    -14.68500000     -0.15600000
H     -7.74600000    -15.41200000     -1.41500000
O      0.60600000     13.95400000      7.24700000
H      0.86700000     13.10500000      6.89200000
H      1.43300000     14.40200000      7.42800000
O      2.57900000     -7.39400000      9.84600000
H      2.52100000     -6.48100000      9.56300000
H      3.23200000     -7.38700000     10.54500000
O      5.76000000     13.50800000      6.67700000
H      5.10100000     12.81400000      6.68600000
H      6.59600000     13.04400000      6.62100000
O      2.35900000    -10.37800000     11.78000000
H      2.71400000     -9.57700000     12.16600000
H      1.80300000    -10.07200000     11.06300000
O      9.27100000      4.31600000     -0.17500000
H      9.06100000      3.68100000     -0.85900000
H      8.91900000      3.92900000      0.62700000
O      5.78000000     -9.19600000      0.16600000
H      5.45300000     -8.66700000      0.89400000
H      5.07800000     -9.16600000     -0.48500000
O      2.00800000     15.50000000     -3.58600000
H      1.68000000     16.39700000     -3.64500000
H      1.40700000     15.06500000     -2.98100000
O     -8.71700000     -8.59000000      8.80500000
H     -9.28700000     -8.76600000      8.05600000
H     -9.26600000     -8.09300000      9.41100000
O     -5.38700000     -5.36600000     -8.68000000
H     -5.36000000     -5.32500000     -7.72400000
H     -6.27600000     -5.65900000     -8.88200000
O      7.96700000     -7.02400000      2.51400000
H      8.73300000     -7.54500000      2.75400000
H      7.23100000     -7.63200000      2.58800000
O    -14.12900000     -0.68500000     -2.16500000
H    -14.89400000     -0.12700000     -2.30500000
H    -14.41500000     -1.55700000     -2.43800000
O    -10.64500000     12.97600000     -3.05600000
H    -11.45700000     12.75400000     -3.51200000
H    -10.93000000     13.47300000     -2.28900000
O      5.43500000     11.72200000     -1.88600000
H      4.50200000     11.89500000     -2.00800000
H      5.77200000     11.59000000     -2.77200000
O     12.05000000     -0.77400000      9.78300000
H     11.85800000     -0.00100000     10.31300000
H     11.57900000     -1.48600000     10.21700000
O      6.70800000      7.53500000     -0.96200000
H      6.14000000      7.31100000     -0.22500000
H      6.21400000      7.26500000     -1.73600000
O     -8.65300000     -1.35200000      5.59100000
H     -8.90800000     -2.26100000      5.43700000
H     -8.88700000     -0.89700000      4.78100000
O     -0.81900000    -16.49700000     -2.29700000
H     -1.43900000    -17.14500000     -2.63000000
H     -0.65400000    -16.76500000     -1.39300000
O    -10.11500000     10.79600000      3.13900000
H    -10.88800000     10.67800000      2.58700000
H     -9.45600000     10.21700000      2.75600000
O      3.31300000     11.84100000      3.47800000
H      3.42900000     12.51700000      2.81200000
H      4.20400000     11.60200000      3.73500000
O     -5.65800000      9.31200000     -6.00400000
H     -5.43900000      8.38800000     -5.88200000
H     -6.61000000      9.34600000     -5.91200000
O      4.79500000      9.94200000     -8.21900000
H      4.85200000     10.84700000     -7.91300000
H      4.17600000      9.52500000     -7.62000000
O      0.60800000    -14.52900000     -5.31800000
H     -0.04000000    -13.95700000     -5.72900000
H      0.47000000    -14.41100000     -4.37800000
O     -7.84100000     -7.67200000    -14.56800000
H     -8.61900000     -8.21500000    -14.43700000
H     -7.82800000     -7.08600000    -13.81100000
O      0.61100000      3.98300000     16.34300000
H      0.71600000      3.03200000     16.31900000
H     -0.32400000      4.12500000     16.19300000
O     -2.73200000     -6.37900000     -8.45400000
H     -2.11200000     -5.88800000     -8.99400000
H     -3.59300000     -6.11300000     -8.77700000
O     -1.19600000     -4.75400000    -15.15000000
H     -0.90000000     -4.56400000    -14.26000000
H     -1.99100000     -5.27300000    -15.03200000
O     10.10700000      0.36500000     -3.91300000
H     10.83700000      0.84900000     -3.52800000
H      9.49300000      1.04300000     -4.19700000
O      6.86500000     -1.53500000    -10.78500000
H      6.10500000     -1.17800000    -10.32500000
H      7.61600000     -1.11000000    -10.37100000
O    -14.84900000     -3.23500000     -2.86300000
H    -15.01100000     -3.91100000     -2.20500000
H    -14.63400000     -3.72300000     -3.65900000
O     -7.43200000     -9.98900000     -5.78500000
H     -8.34900000     -9.77500000     -5.60900000
H     -6.94100000     -9.48800000     -5.13400000
O     11.44300000     10.47400000     -0.64000000
H     11.55200000      9.69200000     -1.18200000
H     10.49900000     10.53000000     -0.48900000
O      9.61600000      4.36300000      6.79500000
H     10.00200000      4.19200000      7.65300000
H     10.07600000      5.13900000      6.47400000
O      1.83600000     11.81600000      5.64000000
H      2.19100000     12.05600000      4.78400000
H      2.59000000     11.48800000      6.12900000
O      8.46300000      6.83600000     -8.37600000
H      8.71700000      7.71700000     -8.10000000
H      9.25100000      6.30800000     -8.24500000
O    -13.94400000     -2.49600000      1.50500000
H    -14.80100000     -2.55000000      1.92900000
H    -13.85400000     -1.57400000      1.26300000
O     13.16200000      1.31000000      5.28800000
H     12.97800000      2.14700000      4.86300000
H     12.71500000      1.36600000      6.13200000
O    -10.12900000    -10.48500000      6.83500000
H    -10.38700000     -9.81100000      6.20700000
H    -10.78500000    -10.43000000      7.52900000
O     15.78100000      1.30100000      6.01000000
H     14.87000000      1.17900000      5.74300000
H     16.27500000      1.28600000      5.19000000
O      3.36600000     11.34000000     10.41700000
H      3.33700000     11.90900000     11.18700000
H      2.51500000     11.46300000      9.99700000
O     -9.48600000     -3.58600000      7.80800000
H     -8.97100000     -2.79400000      7.96000000
H     -9.30800000     -3.81600000      6.89600000
O    -13.26000000     -3.74600000     -8.68700000
H    -13.65700000     -2.87500000     -8.66900000
H    -12.45000000     -3.62900000     -9.18200000
O    -15.28500000      3.82500000      2.49500000
H    -15.64900000      4.48600000      3.08300000
H    -15.92900000      3.74900000      1.79100000
O     10.99100000     -3.17900000    -13.22300000
H     10.91100000     -2.65200000    -12.42800000
H     11.61400000     -3.86800000    -12.99300000
O     -3.24100000      8.64300000     -9.90000000
H     -2.97300000      8.09200000    -10.63600000
H     -2.43400000      8.79800000     -9.41000000
O     14.46200000    -10.93900000      2.12700000
H     15.31400000    -11.31300000      1.90100000
H     14.38800000    -10.16000000      1.57600000
O      4.92800000     13.11300000    -10.88400000
H      5.37100000     13.86000000    -11.28800000
H      4.44400000     12.70500000    -11.60200000
O     -1.74400000     13.88500000     -1.61800000
H     -1.35800000     14.59100000     -1.09900000
H     -1.89400000     14.27500000     -2.47900000
O      6.13600000     -0.88300000     15.41800000
H      5.72500000     -0.01900000     15.38800000
H      6.01300000     -1.23700000     14.53800000
O    -11.72300000    -13.63900000      0.66800000
H    -12.25700000    -14.43300000      0.66000000
H    -11.77500000    -13.30700000     -0.22900000
O      2.37600000     -4.45200000     -1.05200000
H      2.33300000     -4.73400000     -0.13900000
H      1.47300000     -4.51400000     -1.36500000
O      9.54300000    -12.51800000      7.68600000
H      8.91200000    -13.15100000      7.34500000
H      9.42100000    -12.54500000      8.63500000
O      6.58000000    -15.67700000     -0.60500000
H      7.52300000    -15.57900000     -0.47100000
H      6.47200000    -16.58400000     -0.89200000
O     -9.67800000      2.03600000      7.49800000
H     -9.36100000      2.36400000      8.33900000
H    -10.11700000      2.78800000      7.09800000
O     -3.20800000      3.24200000     -3.13800000
H     -3.38900000      2.32200000     -3.33000000
H     -3.04400000      3.63700000     -3.99400000
O     14.28500000      1.00300000    -10.90600000
H     13.38100000      1.05900000    -11.21600000
H     14.20800000      0.71400000     -9.99700000
O     -4.52100000     -8.15300000      9.25300000
H     -4.50700000     -7.90100000     10.17600000
H     -5.40400000     -7.93200000      8.95800000
O    -10.88600000     -2.37900000     -7.09600000
H    -11.02600000     -3.28700000     -7.36500000
H     -9.93500000     -2.27000000     -7.11000000
O      2.31900000     -0.53400000     15.28200000
H      3.24600000     -0.48900000     15.04900000
H      2.18700000     -1.43800000     15.56900000
O      9.62200000     10.11000000      6.47900000
H      9.37300000      9.32600000      5.98800000
H      9.73200000      9.80300000      7.37900000
O     -1.61900000     -0.27700000    -17.58400000
H     -1.86700000     -0.83400000    -16.84700000
H     -0.96100000      0.31800000    -17.22400000
O     -0.94300000      9.28300000     -8.74800000
H     -0.82000000     10.01700000     -8.14600000
H     -0.10100000      9.19400000     -9.19300000
O     -1.08200000     10.11600000     11.33500000
H     -1.37200000     10.15800000     10.42400000
H     -1.18000000      9.19500000     11.57500000
O      0.20300000      9.26400000    -11.86800000
H     -0.24300000      8.42600000    -11.99100000
H     -0.41100000      9.91400000    -12.20900000
O     -4.27400000     -3.09900000    -10.30100000
H     -4.26700000     -2.68800000     -9.43700000
H     -4.46300000     -4.02100000    -10.12600000
O      4.86300000      1.08800000     17.46300000
H      4.76400000      1.14000000     16.51200000
H      4.88600000      2.00000000     17.75200000
O      3.41900000     -3.34400000    -16.91400000
H      4.20300000     -3.81300000    -16.62800000
H      2.75500000     -4.02600000    -17.01500000
O     10.22000000     -1.97300000      0.95900000
H     10.41900000     -1.12000000      0.57400000
H     10.13100000     -2.56000000      0.20700000
O     -4.56900000     -1.45200000      2.30900000
H     -3.81300000     -1.22600000      2.85000000
H     -5.05500000     -0.63200000      2.22100000
O     -4.11700000     13.54100000      0.48900000
H     -3.69700000     14.22700000     -0.02900000
H     -3.83100000     13.71000000      1.38700000
O      6.74000000     -3.82500000     -3.47500000
H      6.59500000     -4.74200000     -3.24400000
H      6.75900000     -3.36600000     -2.63500000
O      5.23100000     -5.61500000     -1.13800000
H      4.29800000     -5.42100000     -1.05000000
H      5.29600000     -6.11800000     -1.95000000
O      3.49200000      2.75400000     -6.76300000
H      4.39700000      2.71800000     -6.45100000
H      3.18700000      3.62500000     -6.51100000
O      4.23200000    -13.19300000     -3.93500000
H      4.49900000    -13.33800000     -3.02700000
H      3.61700000    -12.46100000     -3.88900000
O     -6.44400000     -0.91700000     -0.33200000
H     -5.70500000     -1.48600000     -0.12000000
H     -6.04300000     -0.08100000     -0.56900000
O     11.32400000      4.91500000      2.67100000
H     10.61800000      4.94400000      3.31600000
H     12.07100000      5.31700000      3.11500000
O     -4.67300000      2.18400000    -13.18200000
H     -5.32400000      2.29500000    -13.87400000
H     -4.99900000      1.44900000    -12.66200000
O      7.09200000     15.13700000     -4.36900000
H      7.49400000     14.45700000     -3.82800000
H      6.19600000     15.20700000     -4.04100000
O    -12.35000000     -6.72900000      0.54900000
H    -11.99100000     -6.84400000     -0.33100000
H    -13.02900000     -7.39900000      0.61900000
O     -2.44700000     -3.95000000      7.11100000
H     -3.10400000     -4.10000000      6.43200000
H     -2.28200000     -4.81700000      7.48100000
O    -11.96100000      2.22900000     -5.88500000
H    -12.44100000      2.16200000     -5.06000000
H    -12.09800000      1.38300000     -6.31100000
O     -8.24100000     -6.43900000     -4.02200000
H     -8.98000000     -7.02800000     -3.87100000
H     -8.39900000     -5.70000000     -3.43500000
O     -2.12600000    -12.61200000     -1.54700000
H     -2.63100000    -13.28500000     -2.00300000
H     -2.74200000    -11.88800000     -1.43200000
O     -7.08100000      4.23100000      0.36300000
H     -7.20800000      3.58200000     -0.33000000
H     -6.29200000      4.70700000      0.10400000
O     -3.80900000     15.88400000     -1.09000000
H     -4.62300000     15.64600000     -1.53400000
H     -3.38400000     16.50200000     -1.68500000
O     -8.69300000      4.17900000     -8.29800000
H     -9.34900000      3.80100000     -8.88300000
H     -8.28400000      4.87500000     -8.81300000
O     13.34400000     -2.40100000      7.88500000
H     13.19000000     -1.66400000      8.47600000
H     12.85200000     -2.18100000      7.09400000
O     -6.89500000      1.83500000      6.54700000
H     -7.40700000      2.01200000      5.75800000
H     -7.55000000      1.70500000      7.23300000
O      5.44400000      2.08200000     -0.65400000
H      5.10300000      2.88900000     -1.04100000
H      5.34100000      1.42400000     -1.34200000
O     17.06600000      2.91900000      3.50100000
H     17.74300000      3.26000000      2.91700000
H     17.06400000      3.52200000      4.24400000
O    -14.15500000      3.28200000     -7.32600000
H    -13.27800000      3.11400000     -6.98200000
H    -14.69700000      2.59000000     -6.94800000
O     -5.23300000      4.89600000     15.68100000
H     -6.16900000      4.69300000     15.67100000
H     -4.96800000      4.75800000     16.59100000
O     -6.68700000     10.74600000     -0.67000000
H     -6.97700000     11.12700000     -1.49900000
H     -7.21600000      9.95400000     -0.57300000
O     -0.33400000      4.18600000     -7.87400000
H      0.24100000      3.66500000     -8.43400000
H     -0.16600000      5.09200000     -8.13700000
O     -4.60200000      9.27800000     15.74200000
H     -5.05400000     10.12100000     15.73600000
H     -4.65700000      8.97100000     14.83700000
O     -2.18300000      2.25800000    -14.83000000
H     -2.68400000      2.00700000    -15.60600000
H     -2.79100000      2.13200000    -14.10100000
O      9.41800000      7.24600000     -0.65500000
H      8.49300000      7.35500000     -0.87700000
H      9.52800000      6.30200000     -0.54600000
O     -3.32400000    -14.41000000      9.64100000
H     -3.01400000    -14.98000000     10.34400000
H     -2.87500000    -14.73000000      8.85800000
O      4.92100000      4.74800000    -12.21500000
H      5.55700000      5.45000000    -12.07200000
H      5.35000000      4.15900000    -12.83600000
O     16.16700000     -2.85900000     -0.42500000
H     16.86800000     -2.26900000     -0.14900000
H     15.95900000     -2.58400000     -1.31800000
O      9.71500000     -1.09300000    -10.11200000
H     10.59900000     -1.20200000     -9.76400000
H      9.84000000     -0.64800000    -10.95000000
O     10.85500000      6.03400000     11.64900000
H     10.77700000      5.36000000     12.32400000
H      9.99300000      6.06000000     11.23500000
O     -5.22500000      5.26300000    -15.74000000
H     -5.26800000      6.21900000    -15.76100000
H     -5.81600000      4.98100000    -16.43800000
O      4.81300000     -3.01500000     16.71600000
H      5.33100000     -2.53800000     16.06700000
H      4.92600000     -3.93600000     16.48300000
O     -5.12400000    -17.15400000     -1.65600000
H     -5.83700000    -16.55300000     -1.43900000
H     -5.05800000    -17.11400000     -2.61000000
O     -3.24000000     14.19100000      3.16200000
H     -2.91600000     13.76500000      3.95500000
H     -3.49600000     15.06800000      3.44800000
O     -5.28000000     11.97500000     -5.36300000
H     -5.48500000     11.08700000     -5.65600000
H     -4.53700000     11.86600000     -4.76900000
O     -6.15700000     14.37700000     -6.34200000
H     -6.31400000     14.25700000     -7.27900000
H     -5.94000000     13.50200000     -6.02100000
O     -8.47900000      9.61000000     -5.62200000
H     -9.27200000     10.06000000     -5.33400000
H     -8.73300000      8.68900000     -5.67800000
O     12.61000000     -1.55000000     13.86300000
H     12.25000000     -0.67700000     14.01900000
H     12.06100000     -1.91500000     13.16900000
O      6.29900000     -9.20700000     -5.24200000
H      6.97600000     -9.55300000     -5.82200000
H      6.64100000     -9.35100000     -4.36000000
O     -1.86400000      7.06100000     -0.49300000
H     -1.07700000      7.27700000      0.00800000
H     -1.63600000      6.25900000     -0.96200000
O    -15.36900000      6.04700000     -0.11000000
H    -14.83600000      5.31700000     -0.42500000
H    -15.67200000      6.48300000     -0.90700000
O     14.67600000     -8.14400000     -2.15000000
H     14.14600000     -7.53100000     -2.65900000
H     15.32800000     -8.46900000     -2.77100000
O     -0.27400000     -7.36700000      0.03700000
H     -0.21900000     -8.32000000     -0.03200000
H     -1.17500000     -7.16000000     -0.21400000
O     -4.11000000      9.64200000    -13.87900000
H     -3.97400000      8.84600000    -13.36600000
H     -4.69200000      9.37300000    -14.59000000
O     -7.63200000      6.67900000    -13.14200000
H     -7.53800000      7.59100000    -12.86400000
H     -8.46400000      6.39800000    -12.76000000
O     -6.36900000    -14.23500000      4.21100000
H     -7.16900000    -14.68100000      3.93500000
H     -6.67200000    -13.40700000      4.58400000
O     10.36600000      1.26500000      3.39100000
H      9.93400000      0.41100000      3.37800000
H     10.41100000      1.49700000      4.31900000
O     -5.43000000      0.07100000      9.86200000
H     -5.75900000     -0.15400000      8.99100000
H     -4.48800000     -0.09100000      9.81100000
O     12.81200000      3.47900000     -5.90800000
H     13.36300000      3.89800000     -5.24800000
H     12.21400000      2.92600000     -5.40400000
O     -1.07500000     15.88700000      6.55400000
H     -0.62800000     16.17800000      5.75900000
H     -0.55100000     15.15000000      6.86700000
O      9.89600000     11.11000000      9.88500000
H      9.63200000     11.28200000     10.78900000
H     10.71000000     10.61200000      9.96400000
O     -6.96100000      3.85700000    -14.06900000
H     -6.42100000      4.26400000    -14.74600000
H     -7.57200000      4.54500000    -13.80500000
O      5.07400000      5.34000000     -5.38500000
H      5.34500000      5.55200000     -6.27800000
H      5.43400000      4.46800000     -5.22500000
O      9.15200000     13.06800000      8.02100000
H      9.31300000     12.46600000      8.74800000
H      8.32300000     13.49300000      8.24100000
O     -9.66500000     -8.73500000     -3.24500000
H    -10.49000000     -8.72500000     -2.76100000
H     -9.21400000     -9.52000000     -2.93500000
O     13.78000000      3.95500000      8.42500000
H     14.61500000      3.48900000      8.48200000
H     14.02400000      4.87700000      8.35700000
O     -3.04100000    -15.39600000      7.13300000
H     -3.41000000    -16.18400000      7.53000000
H     -2.34900000    -15.71900000      6.55700000
O     -9.56600000     13.12100000      4.48400000
H     -9.68400000     12.19700000      4.26600000
H     -9.19400000     13.50900000      3.69100000
O     -4.26300000     -7.48700000      3.90600000
H     -3.94500000     -7.81000000      3.06300000
H     -3.79200000     -8.01000000      4.55600000
O    -16.27900000     -2.35800000      3.65800000
H    -17.04900000     -1.95200000      3.26000000
H    -15.92400000     -1.68300000      4.23700000
O      8.10700000    -11.03700000     -0.62800000
H      8.66300000    -11.33300000      0.09200000
H      7.33200000    -10.67500000     -0.19900000
O      5.07200000      0.51500000    -14.09900000
H      4.51100000      0.09600000    -13.44500000
H      5.94700000      0.17300000    -13.91700000
O      3.70400000    -15.14600000     -6.04100000
H      3.87300000    -14.55700000     -5.30600000
H      2.81800000    -14.92400000     -6.32700000
O      8.11700000     -5.25000000    -12.22400000
H      7.91900000     -4.35900000    -12.51400000
H      8.28600000     -5.73300000    -13.03300000
O     -2.19200000     -6.60900000      8.23800000
H     -1.43200000     -7.15200000      8.02700000
H     -2.93300000     -7.21400000      8.21300000
O     -5.26200000      7.81600000      3.26500000
H     -4.58400000      8.35000000      3.68100000
H     -4.78600000      7.07500000      2.89000000
O     15.61300000      1.92400000      8.68800000
H     15.13900000      1.11300000      8.87300000
H     15.87900000      1.84300000      7.77200000
O     12.93900000     -7.09800000     -4.75900000
H     13.14600000     -6.21800000     -4.44500000
H     13.12100000     -7.06700000     -5.69800000
O     11.11600000     -2.55700000     11.85000000
H     11.69000000     -3.31900000     11.77700000
H     10.32000000     -2.81000000     11.38300000
O     12.20400000     -4.76100000      0.24800000
H     12.29700000     -5.12400000      1.12900000
H     13.05200000     -4.92300000     -0.16700000
O    -17.31700000     -1.64500000     -4.80100000
H    -16.98300000     -1.87000000     -3.93200000
H    -17.49400000     -2.49000000     -5.21500000
O      1.97200000    -11.01200000      7.90700000
H      2.86500000    -10.70200000      8.06000000
H      2.08400000    -11.86300000      7.48300000
O     -9.33300000      1.50600000     -3.81100000
H     -9.64800000      2.28000000     -4.27700000
H     -9.27200000      0.82900000     -4.48500000
O     -7.71800000     -9.34300000    -10.43400000
H     -8.49600000     -9.88300000    -10.29400000
H     -7.52300000     -8.97600000     -9.57100000
O      6.79600000      6.95200000      5.30900000
H      6.37100000      6.64500000      6.10900000
H      6.09200000      6.99000000      4.66200000
O      2.58500000      5.89800000      1.82200000
H      3.01200000      6.75500000      1.80700000
H      3.01900000      5.40100000      1.13000000
O     -0.61400000     -6.87500000     15.01800000
H     -0.13200000     -7.63100000     14.68400000
H     -1.52400000     -7.17200000     15.06200000
O      3.03800000     -1.32300000      4.82600000
H      3.59300000     -0.55200000      4.71300000
H      2.16000000     -0.96900000      4.96000000
O     -0.66100000     10.93500000      6.22800000
H      0.13300000     11.45800000      6.11100000
H     -0.41800000     10.06100000      5.92400000
O     -7.47500000     -5.40000000     14.96300000
H     -8.21600000     -5.94200000     14.69200000
H     -7.79600000     -4.50100000     14.88900000
O      9.30500000     -2.34900000      7.43700000
H      9.85100000     -1.90000000      6.79100000
H      9.91300000     -2.91600000      7.91100000
O      6.94600000     12.68300000     -0.07600000
H      6.18500000     12.54400000     -0.64000000
H      7.06200000     13.63300000     -0.06100000
O     -8.02400000      2.43500000      9.59400000
H     -7.97800000      3.08900000     10.29100000
H     -7.30500000      2.66200000      9.00500000
O      2.51900000     15.23900000      8.61100000
H      3.36300000     15.38900000      9.03700000
H      1.88400000     15.68000000      9.17600000
O      1.48900000     -4.84600000      9.43300000
H      1.43300000     -3.91100000      9.62600000
H      0.66300000     -5.20700000      9.75500000
O     -3.18500000     -1.03700000     -7.56600000
H     -2.65800000     -1.07200000     -6.76800000
H     -2.75400000     -0.37600000     -8.10800000
O      6.12900000     12.78600000      2.90900000
H      6.56700000     12.92900000      2.07000000
H      6.76900000     12.30800000      3.43600000
O     -8.43300000      2.11600000    -12.77700000
H     -8.02700000      2.92200000    -13.09800000
H     -7.71300000      1.48700000    -12.73200000
O     12.72700000     -2.75200000     -1.99500000
H     13.58400000     -3.16300000     -1.88400000
H     12.13900000     -3.27400000     -1.44800000
O     -0.25000000    -14.00000000     -2.95900000
H     -0.53200000    -14.90100000     -2.80700000
H     -0.92700000    -13.46400000     -2.54600000
O     -7.73400000      9.23500000    -11.82300000
H     -6.98200000      9.82200000    -11.90000000
H     -8.45400000      9.71400000    -12.23500000
O     -3.87400000     11.29800000     -0.94100000
H     -3.73000000     12.15200000     -0.53400000
H     -4.81900000     11.16000000     -0.88200000
O     -1.90200000     -4.82100000      1.94400000
H     -2.60600000     -4.81900000      2.59300000
H     -1.10200000     -4.92300000      2.45900000
O     -6.74600000      6.56000000     -4.98500000
H     -7.15700000      6.60500000     -5.84800000
H     -7.27900000      5.93100000     -4.49900000
O     -1.94600000     -8.52800000    -13.24100000
H     -2.69400000     -8.25400000    -12.71000000
H     -1.60900000     -9.30500000    -12.79500000
O     -3.48500000      7.10200000     10.36900000
H     -3.43800000      6.15100000     10.27100000
H     -2.95600000      7.28900000     11.14500000
O     16.38000000     -2.44600000     -3.32000000
H     17.26700000     -2.14000000     -3.50900000
H     15.81100000     -1.75800000     -3.66600000
O      4.78500000     10.92500000      6.03000000
H      4.72000000     10.14000000      5.48600000
H      4.90600000     10.59100000      6.91900000
O    -11.59600000     -3.52400000      2.97900000
H    -11.95800000     -3.34600000      3.84600000
H    -12.28100000     -3.24600000      2.37100000
O      8.65500000      5.63100000    -12.96600000
H      8.62200000      6.54500000    -13.24900000
H      9.53000000      5.52600000    -12.59400000
O     -3.32900000    -15.89100000      0.09900000
H     -3.99100000    -15.27600000      0.41300000
H     -3.77700000    -16.40100000     -0.57600000
O     -2.19600000     12.20300000     12.84400000
H     -1.48300000     11.79100000     12.35600000
H     -2.87200000     11.52700000     12.89700000
O     -0.56400000      3.76500000    -11.03700000
H     -0.52600000      3.76100000    -11.99400000
H      0.12700000      3.16000000    -10.76700000
O     -4.46100000      4.75100000     -0.93700000
H     -3.87900000      4.54400000     -1.66800000
H     -4.19200000      4.15300000     -0.24000000
O     -4.19600000     11.20600000      2.92100000
H     -5.02900000     11.35000000      2.47100000
H     -4.09300000     11.97100000      3.48600000
O     -1.94800000      4.21700000     12.41500000
H     -2.64700000      4.23600000     11.76100000
H     -1.84200000      3.28900000     12.62500000
O     13.84800000     -3.48700000      4.86500000
H     13.34700000     -3.97000000      5.52200000
H     13.25500000     -3.41400000      4.11700000
O    -13.31300000     -1.07000000      7.96300000
H    -12.39400000     -1.07900000      7.69500000
H    -13.80300000     -1.08300000      7.14100000
O      3.65300000     -0.91200000    -12.37400000
H      3.79700000     -0.33800000    -11.62100000
H      3.30200000     -1.71800000    -11.99600000
O      0.02000000      1.45300000      5.03500000
H      0.80600000      1.79200000      4.60500000
H      0.27200000      0.58100000      5.34000000
O     -7.64300000     -7.60200000      5.44600000
H     -7.67600000     -8.42100000      4.95300000
H     -7.73300000     -6.91900000      4.78200000
O     -2.90000000      9.10300000     -4.57700000
H     -3.44500000      8.36800000     -4.86000000
H     -2.07600000      8.69900000     -4.30500000
O    -10.39500000      7.20400000      2.82900000
H    -11.12800000      7.81800000      2.87800000
H    -10.55800000      6.70100000      2.03100000
O      4.14600000      3.24600000    -17.06000000
H      3.63700000      3.82800000    -17.62500000
H      3.61700000      2.45100000    -16.99600000
O    -17.11700000      7.41200000      1.61700000
H    -17.90200000      7.45500000      1.07100000
H    -16.46600000      6.97600000      1.06700000
O      9.59800000     -7.15800000     13.23600000
H      9.42600000     -6.67400000     14.04400000
H      9.92800000     -8.00600000     13.53100000
O     -9.62700000     -3.71300000    -13.99300000
H    -10.11800000     -4.40500000    -13.54900000
H    -10.16600000     -3.48700000    -14.75100000
O      1.32700000     -5.07300000    -16.60900000
H      0.51800000     -5.11000000    -16.09900000
H      1.04000000     -4.87900000    -17.50100000
O     -4.91300000      7.21100000     -0.01700000
H     -4.08100000      7.20600000      0.45600000
H     -4.91000000      6.39500000     -0.51600000
O     -6.09500000     14.25300000     -9.09700000
H     -6.34700000     14.21100000    -10.01900000
H     -5.19900000     13.91600000     -9.07800000
O     -7.79700000     -7.10000000    -11.70600000
H     -7.61900000     -8.01400000    -11.48800000
H     -6.93200000     -6.71700000    -11.85600000
O     10.54300000      6.26600000    -10.96700000
H     10.53300000      5.91000000    -10.07800000
H     11.46400000      6.23400000    -11.22700000
O     -1.68900000    -15.83400000      4.27600000
H     -1.30600000    -14.96800000      4.13600000
H     -0.94700000    -16.38700000      4.52100000
O      5.16800000      8.83000000    -12.04900000
H      5.09200000      8.38600000    -12.89300000
H      4.55200000      9.56000000    -12.10500000
O     -3.31300000     -1.52800000      7.46000000
H     -4.24800000     -1.58200000      7.26100000
H     -3.03500000     -2.44000000      7.55100000
O    -10.56500000      1.80500000     13.82600000
H     -9.62900000      2.00700000     13.81400000
H    -10.72000000      1.44100000     14.69800000
O     -3.29300000     -4.62900000     10.95900000
H     -3.88000000     -4.71100000     10.20800000
H     -3.29700000     -5.49800000     11.36200000
O     -0.92200000      1.02700000     18.74000000
H     -1.80200000      0.80600000     18.43700000
H     -0.43000000      1.20700000     17.93900000
O    -10.37200000     -5.63700000     -7.23200000
H     -9.61300000     -5.55900000     -7.80900000
H    -10.39000000     -6.56100000     -6.98300000
O      9.08100000      2.74900000     -5.60200000
H      8.49500000      2.73600000     -6.35900000
H      9.35000000      3.66400000     -5.52300000
O     14.42900000     -8.56100000      0.50600000
H     14.72800000     -8.62300000     -0.40100000
H     14.38300000     -7.62100000      0.67900000
O     -3.56100000      7.16800000    -12.69600000
H     -3.99700000      6.37500000    -12.38400000
H     -3.08800000      6.88800000    -13.48000000
O     -6.82000000     12.22700000     -2.93000000
H     -7.04200000     13.13800000     -3.12100000
H     -6.17800000     11.99100000     -3.59900000
O      8.04500000      9.02900000     10.24100000
H      8.57700000      8.36100000      9.80800000
H      8.44000000      9.85900000      9.97600000
O     13.28300000     -2.12300000     -4.53100000
H     13.24500000     -1.19300000     -4.75400000
H     13.04400000     -2.15800000     -3.60500000
O     14.45800000     -4.85200000     -3.91100000
H     14.36100000     -3.97900000     -4.29000000
H     15.05400000     -5.30700000     -4.50700000
O      7.25300000      3.15600000     -7.47000000
H      6.98800000      2.83100000     -8.33100000
H      6.81300000      4.00300000     -7.38900000
O      9.55100000    -10.02300000      4.17700000
H     10.28100000    -10.26700000      3.60800000
H      8.78200000    -10.40900000      3.76000000
O     -4.65300000    -12.78800000      7.27200000
H     -4.13300000    -12.79200000      6.46900000
H     -4.08900000    -13.20200000      7.92500000
O     12.20200000     -5.74800000    -11.20700000
H     12.39400000     -5.31900000    -10.37400000
H     11.41200000     -6.26100000    -11.03500000
O    -12.53400000     -0.41000000      3.90500000
H    -12.40800000     -0.94700000      3.12300000
H    -12.41000000      0.48900000      3.60100000
O    -10.90600000     -0.41400000     -9.90900000
H    -10.03200000     -0.15000000     -9.62200000
H    -10.81800000     -1.34400000    -10.11800000
O     -1.70800000      6.43700000    -14.58300000
H     -1.56200000      7.24400000    -15.07600000
H     -1.76500000      5.75400000    -15.25100000
O    -16.46000000      4.55200000     -5.92800000
H    -15.59900000      4.71300000     -6.31400000
H    -17.03000000      5.20700000     -6.33100000
O     -7.77300000      1.96700000     14.38300000
H     -7.42100000      1.44600000     13.66200000
H     -7.36600000      1.59600000     15.16700000
O     10.80100000     -8.51400000      9.31500000
H     10.00300000     -8.09300000      8.99500000
H     11.08600000     -9.07100000      8.59000000
O      8.35800000      5.67800000     10.75700000
H      8.21800000      4.78600000     10.43900000
H      7.49400000      6.08800000     10.71000000
O     -0.54800000      6.42100000    -12.19000000
H     -1.04000000      6.34800000    -13.00800000
H     -0.77500000      5.62900000    -11.70200000
O     11.66700000     -0.19700000     -6.28600000
H     10.80800000     -0.45600000     -6.61800000
H     11.53400000     -0.07500000     -5.34600000
O     -4.72400000    -13.98300000      1.55500000
H     -4.34400000    -13.15100000      1.83500000
H     -4.79700000    -14.49600000      2.36100000
O     -3.81300000     -7.50700000    -10.76700000
H     -3.63200000     -8.33000000    -10.31200000
H     -4.27400000     -6.97200000    -10.12100000
O      0.97000000      4.39700000      9.39000000
H      0.73600000      4.60700000     10.29400000
H      0.47000000      5.02100000      8.86300000
O     -1.03100000    -12.44800000      7.20200000
H     -0.54500000    -13.27300000      7.18800000
H     -0.69100000    -11.98200000      7.96500000
O      2.49400000    -15.41000000      0.31400000
H      3.20700000    -15.72700000      0.86900000
H      2.61700000    -15.86900000     -0.51700000
O      2.07100000     -8.01700000     -7.71000000
H      2.40500000     -8.91400000     -7.70400000
H      1.83900000     -7.85400000     -8.62400000
O      2.30600000      5.30600000     14.81200000
H      1.68500000      4.69000000     15.20100000
H      2.25100000      6.08400000     15.36800000
O    -13.11000000      8.75900000      7.30800000
H    -12.25800000      8.93100000      6.90800000
H    -13.16600000      9.38300000      8.03100000
O    -11.95500000      2.03000000      3.05200000
H    -12.46200000      2.52900000      2.41100000
H    -11.06000000      2.35300000      2.95300000
O     -9.62700000     10.62200000     -2.58000000
H    -10.19500000     11.34700000     -2.84200000
H     -8.74100000     10.93300000     -2.76600000
O    -11.78200000     -4.53800000      9.30000000
H    -11.00500000     -4.25500000      8.81800000
H    -11.88100000     -3.89100000      9.99800000
O    -12.83000000      0.92900000    -10.99200000
H    -11.94500000      0.78200000    -10.65700000
H    -13.02500000      1.83800000    -10.76400000
O    -14.88600000      7.99600000      3.73500000
H    -15.38600000      7.33100000      3.26200000
H    -15.06800000      7.82100000      4.65800000
O      2.53600000     -6.38100000      5.47200000
H      3.46400000     -6.28400000      5.26200000
H      2.27200000     -5.52100000      5.79800000
O     14.55900000      3.14900000     -7.95400000
H     14.31000000      2.33300000     -8.38800000
H     13.87300000      3.29100000     -7.30100000
O    -12.93700000     -3.27800000      5.32700000
H    -13.61400000     -2.63000000      5.13000000
H    -13.20100000     -3.65100000      6.16800000
O     -7.77300000     16.32400000      3.97100000
H     -8.35700000     15.56800000      3.91800000
H     -6.90900000     15.94800000      4.13800000
O     -6.69100000     -0.36100000     -9.17100000
H     -6.88600000     -1.18700000     -8.72900000
H     -5.87400000     -0.52700000     -9.64100000
O     11.03900000      4.07300000      9.00100000
H     11.03700000      4.03900000      9.95800000
H     11.96200000      4.17100000      8.76700000
O     -8.37800000      2.06400000     -1.17600000
H     -7.61900000      1.48100000     -1.16300000
H     -8.78200000      1.91300000     -2.03000000
O     -1.98300000     -1.79600000    -15.24800000
H     -1.66000000     -2.69700000    -15.25800000
H     -2.45600000     -1.71900000    -14.41900000
O     -2.51300000    -11.69800000      5.05700000
H     -2.08900000    -11.71100000      5.91600000
H     -1.83400000    -11.99500000      4.45100000
O     -9.06100000     -3.20100000     14.38800000
H     -9.22400000     -2.96400000     13.47600000
H     -8.92200000     -2.36400000     14.83200000
O     -5.09800000     -8.60500000    -14.38800000
H     -5.98300000     -8.37600000    -14.67300000
H     -5.22300000     -9.02700000    -13.53800000
O      7.24500000     -4.44000000     -9.74200000
H      7.49800000     -4.59800000    -10.65200000
H      7.98900000     -3.97200000     -9.36400000
O      3.18000000      9.25000000     -6.13400000
H      2.34900000      8.80900000     -6.30900000
H      3.22500000      9.30700000     -5.17900000
O    -12.24300000     -6.58000000      7.35600000
H    -12.89900000     -7.27100000      7.44800000
H    -12.20900000     -6.16600000      8.21800000
O      4.76600000      4.60500000      6.17100000
H      4.49500000      5.34700000      5.63000000
H      4.03400000      4.46900000      6.77300000
O      1.95500000      3.22200000     -1.84200000
H      1.23700000      2.87900000     -1.31000000
H      2.17100000      2.50900000     -2.44300000
O      0.52100000    -10.63600000      2.83100000
H     -0.30100000    -10.20100000      2.60300000
H      1.17200000     -9.93500000      2.82400000
O      6.65100000      1.10600000      1.71400000
H      7.27000000      1.78200000      1.98900000
H      6.21200000      1.47900000      0.95000000
O     15.52200000      5.22800000     -0.72700000
H     16.35200000      4.92500000     -1.09500000
H     15.72300000      5.42200000      0.18900000
O     13.88200000      9.81300000      0.91000000
H     14.49800000     10.39500000      0.46400000
H     13.04100000      9.98600000      0.48800000
O      8.76700000     10.42500000     -0.18200000
H      8.45500000      9.65500000     -0.65800000
H      7.99600000     10.98700000     -0.10500000
O     16.38100000     -1.27400000      7.39800000
H     15.97100000     -1.15000000      8.25400000
H     16.35000000     -0.40900000      6.98900000
O      8.20000000     12.07200000      4.48500000
H      8.42900000     11.53600000      5.24400000
H      8.86100000     11.85100000      3.82800000
O     10.48300000      7.92000000      9.03300000
H     11.36500000      8.24200000      9.21700000
H     10.60100000      6.98700000      8.85400000
O     -6.27900000      4.29800000      7.64500000
H     -6.54100000      3.54800000      7.11200000
H     -5.33500000      4.37400000      7.50400000
O      7.08300000      8.35000000     12.61500000
H      6.13800000      8.50100000     12.56900000
H      7.39900000      8.53800000     11.73200000
O     -1.79500000     10.83100000      8.85600000
H     -2.61500000     10.35400000      8.73500000
H     -1.49400000     11.02100000      7.96700000
O     11.50100000    -13.27400000      3.26400000
H     11.75400000    -13.23900000      4.18600000
H     11.59300000    -12.37300000      2.95500000
O      6.12800000     -3.77400000     13.68700000
H      5.97100000     -4.50000000     14.29100000
H      6.32400000     -4.19600000     12.85100000
O     -9.55600000      1.01900000      1.24000000
H    -10.44600000      0.83500000      0.94000000
H     -9.14500000      1.47900000      0.50800000
O      5.99000000      0.61100000     -2.83300000
H      5.48500000     -0.11800000     -3.19400000
H      6.84000000      0.23000000     -2.61600000
O      6.23800000     -8.37500000     14.09200000
H      6.51000000     -9.23700000     13.77600000
H      6.48700000     -8.36900000     15.01700000
O     -4.03200000      2.71900000      1.00400000
H     -4.47600000      2.21800000      1.68800000
H     -3.37500000      3.23400000      1.47200000
O      6.97400000     -3.57400000     -6.06600000
H      6.77100000     -3.75400000     -5.14800000
H      7.84700000     -3.94400000     -6.19500000
O      1.78100000     12.45000000     -4.61500000
H      1.26700000     12.16600000     -5.37000000
H      1.75800000     13.40600000     -4.65500000
O     -5.94800000      3.15800000     -5.79600000
H     -6.51400000      3.63800000     -5.19200000
H     -5.55500000      3.83600000     -6.34600000
O     -3.25900000     11.61600000     -3.65600000
H     -3.29900000     11.57600000     -2.70100000
H     -3.19300000     10.70100000     -3.93100000
O    -14.25400000      4.67500000      7.50100000
H    -13.71700000      4.24600000      6.83400000
H    -14.77800000      3.96800000      7.87700000
O     -1.97000000      2.41700000     -6.54600000
H     -2.51000000      3.08100000     -6.11800000
H     -1.57000000      2.87300000     -7.28600000
O      7.00900000     12.86100000     -8.98900000
H      7.87400000     12.73700000     -9.38000000
H      6.39700000     12.72200000     -9.71100000
O      9.44600000     -0.29700000     14.24600000
H      9.35800000     -1.23800000     14.40100000
H      9.14000000     -0.17400000     13.34800000
O      3.69700000     -3.52700000      2.87100000
H      2.97200000     -4.11500000      2.66000000
H      3.28300000     -2.78600000      3.31400000
O     15.77000000      7.18100000      2.00100000
H     15.22700000      7.84300000      1.57400000
H     15.68600000      7.36700000      2.93600000
O      1.65800000     13.24100000      1.24300000
H      1.09400000     12.99800000      0.50900000
H      1.13600000     13.04600000      2.02100000
O    -15.05000000      6.96600000      6.34900000
H    -14.75400000      6.13200000      6.71300000
H    -14.32700000      7.57100000      6.51900000
O      2.56200000     16.98400000      1.70000000
H      2.44300000     17.65800000      2.36900000
H      3.37800000     17.22500000      1.26100000
O     16.60100000     -3.10800000      5.30000000
H     15.69900000     -3.42400000      5.24100000
H     16.61300000     -2.56300000      6.08700000
O     12.28300000      9.44500000      6.01400000
H     12.06200000      9.37400000      5.08500000
H     11.46800000      9.72100000      6.43300000
O      4.86500000      1.48800000     14.91700000
H      4.90000000      1.58200000     13.96500000
H      4.68900000      2.37200000     15.23800000
O     -6.83000000     -0.11300000    -13.03500000
H     -6.11100000     -0.27300000    -12.42400000
H     -6.46400000     -0.32100000    -13.89500000
O      3.02300000      9.15800000      4.32900000
H      3.03800000      9.94600000      3.78700000
H      2.09300000      8.98700000      4.47900000
O     -5.46100000      0.54900000     -5.77200000
H     -5.18300000      0.49100000     -6.68600000
H     -5.82000000      1.43300000     -5.68800000
O     -8.02400000      4.15400000     15.67500000
H     -8.37900000      3.71300000     16.44700000
H     -7.88200000      3.45000000     15.04200000
O     -6.03000000    -15.10700000      7.82000000
H     -6.48100000    -14.38600000      8.25900000
H     -5.22400000    -14.71600000      7.48200000
O    -14.59500000     -0.46200000      5.60400000
H    -13.84100000     -0.49100000      5.01400000
H    -14.70100000      0.46600000      5.81300000
O      4.53200000      6.65700000     -2.99600000
H      4.75900000      6.22500000     -3.81900000
H      4.22300000      7.52500000     -3.25800000
O      8.46100000     10.11900000     -8.50300000
H      7.87700000     10.14400000     -9.26200000
H      8.94700000     10.94300000     -8.54800000
O     11.75300000    -10.63200000      2.74500000
H     11.37900000     -9.92500000      2.21800000
H     12.69600000    -10.57500000      2.58600000
O      8.20700000     -6.89100000     10.97700000
H      8.49000000     -6.96900000     11.88800000
H      8.02900000     -7.79000000     10.70300000
O     13.13800000     -4.21400000     11.93600000
H     14.09000000     -4.31500000     11.91900000
H     12.80700000     -4.99800000     11.49900000
O      2.83700000     12.65200000     -1.63700000
H      1.95200000     12.53600000     -1.29000000
H      3.12300000     13.49500000     -1.28600000
O     -5.57400000      8.75300000     11.91000000
H     -6.19200000      8.87400000     11.19000000
H     -4.96000000      8.09100000     11.59000000
O     14.66100000     -6.68100000      9.07700000
H     13.73600000     -6.63300000      8.83800000
H     14.71600000     -7.42600000      9.67600000
O     14.56300000     -0.72100000      3.78700000
H     14.65000000     -1.49400000      4.34400000
H     13.94500000     -0.15800000      4.25200000
O     -0.31500000     15.48500000      0.04000000
H      0.15700000     14.96000000      0.68600000
H     -0.39900000     16.34800000      0.44700000
O      2.61600000     -3.21800000    -10.93000000
H      2.55100000     -3.23100000     -9.97500000
H      2.91700000     -4.09700000    -11.16100000
O      0.11500000    -10.88000000     -8.84300000
H      1.06800000    -10.82400000     -8.92000000
H     -0.19700000    -10.01700000     -9.11700000
O      5.69100000      2.45500000     -5.01200000
H      6.43800000      2.29200000     -5.58800000
H      5.72900000      1.75100000     -4.36500000
O     16.82900000      2.19800000     -2.33300000
H     16.38500000      1.88000000     -1.54700000
H     17.08500000      3.09500000     -2.11800000
O      7.64300000      6.27400000     14.24500000
H      7.38700000      6.77800000     13.47200000
H      7.29300000      5.39700000     14.08500000
O    -14.67900000      5.88900000     -3.24300000
H    -13.79700000      6.03500000     -2.89900000
H    -14.59000000      6.00700000     -4.18800000
O     -6.60800000     16.09500000      1.62600000
H     -7.05200000     16.26700000      2.45700000
H     -6.96000000     15.25400000      1.33500000
O      6.05100000    -11.06400000    -11.63800000
H      5.27700000    -10.70300000    -12.07000000
H      5.70100000    -11.67300000    -10.98800000
O     -2.75900000     12.45200000      5.07400000
H     -3.61000000     12.23600000      5.45600000
H     -2.15900000     11.80300000      5.44100000
O    -12.72200000     -1.52100000    -12.79600000
H    -12.09200000     -2.01900000    -12.27400000
H    -12.76300000     -0.66500000    -12.37000000
O    -14.18800000     -5.45900000      3.52200000
H    -13.66700000     -5.07100000      4.22600000
H    -13.67600000     -6.21500000      3.23400000
O     -5.31800000     -6.93200000      0.44200000
H     -5.71900000     -7.28100000      1.23800000
H     -6.05700000     -6.73000000     -0.13100000
O      1.80800000      7.93000000     -1.44900000
H      1.56900000      8.61100000     -2.07800000
H      2.08100000      7.18900000     -1.99000000
O     -5.91900000     11.04400000    -12.26500000
H     -5.23700000     10.53600000    -12.70300000
H     -6.33500000     11.54300000    -12.96800000
O     -7.80200000    -10.15900000     -1.78400000
H     -7.08500000    -10.72500000     -1.49500000
H     -7.36900000     -9.36400000     -2.09500000
O     -2.18400000      2.11100000      3.59100000
H     -1.78400000      2.02300000      2.72500000
H     -1.48900000      1.86200000      4.20100000
O      8.16200000      0.52700000     11.87200000
H      7.82700000     -0.36700000     11.80100000
H      7.47100000      1.00700000     12.32700000
O     12.23900000      7.43500000     -8.12400000
H     12.03500000      7.96800000     -7.35600000
H     11.62500000      6.70200000     -8.07700000
O      6.75300000      3.03200000    -10.13100000
H      6.26300000      2.33000000    -10.56000000
H      6.46100000      3.83100000    -10.57000000
O      2.84300000      5.62800000    -10.58000000
H      3.49000000      5.13400000    -11.08400000
H      3.35900000      6.26900000    -10.09100000
O    -11.92700000    -12.02000000     -7.34000000
H    -12.03800000    -12.94000000     -7.58300000
H    -11.57600000    -12.04800000     -6.45000000
O     -6.17600000    -12.27000000     -0.84900000
H     -6.19000000    -12.59900000      0.05000000
H     -5.99000000    -13.04100000     -1.38400000
O      0.11000000     11.91500000     -0.91000000
H     -0.63500000     12.48100000     -1.11600000
H     -0.28500000     11.07200000     -0.68600000
O     -0.91100000     -7.80300000      5.37500000
H     -1.84700000     -7.80500000      5.57500000
H     -0.48400000     -7.71900000      6.22700000
O     -5.27200000      5.32900000     13.20000000
H     -5.06500000      5.08700000     14.10300000
H     -4.43400000      5.59900000     12.82600000
O     -3.72700000     -6.91400000     15.34500000
H     -4.07200000     -6.36700000     16.05100000
H     -4.31700000     -7.66800000     15.31700000
