# Supplementary material for: Integrated Multiscale Multilevel Approach to Open Shell Molecular Systems
Source: J Chem Theory Comput. 2023 Feb 13;19(5):1446–56. doi: 10.1021/acs.jctc.2c00805 (PMC10018740; doi:10.1021/acs.jctc.2c00805)
Supplement: Supplementary file 2 — ct2c00805_si_002.zip [file ct2c00805_si_002.zip › structures/PROXYL/frame100.xyz]

2633

C      1.49100000     -1.35100000      0.35400000
H      2.26700000     -0.69200000      0.74400000
H      1.84700000     -2.35200000      0.10900000
C      0.79400000     -0.70500000     -0.84200000
C      1.76100000      0.29800000     -1.52800000
H      2.56100000     -0.39000000     -1.80100000
H      2.07700000      1.10100000     -0.86400000
H      1.23200000      0.69900000     -2.39300000
C      0.26100000     -1.74900000     -1.79100000
H     -0.24000000     -1.24100000     -2.61500000
H      1.09200000     -2.29900000     -2.23200000
H     -0.43000000     -2.41600000     -1.27500000
N     -0.27400000      0.04900000     -0.19300000
O     -0.90000000      1.01800000     -0.80400000
C     -0.41900000     -0.08400000      1.31300000
C      0.35700000      1.07500000      1.99400000
H      1.32000000      1.16300000      1.48900000
H     -0.24000000      1.98500000      1.93200000
H      0.45100000      0.73200000      3.02400000
C     -1.88400000     -0.08600000      1.78300000
H     -2.51700000     -0.74100000      1.18400000
H     -2.41600000      0.86300000      1.84900000
H     -1.92300000     -0.50600000      2.78800000
C      0.36400000     -1.43800000      1.48700000
H      0.82700000     -1.42300000      2.47400000
H     -0.21400000     -2.36200000      1.44200000
O      0.54000000      8.77500000     -1.86200000
H      1.44600000      8.94300000     -1.60400000
H      0.17100000      8.27700000     -1.13200000
O     -6.70400000      4.95100000    -15.15400000
H     -7.54600000      5.00200000    -14.70000000
H     -6.79300000      4.20000000    -15.74000000
O    -17.89100000      0.41800000      3.48700000
H    -17.41100000     -0.40200000      3.37100000
H    -17.96300000      0.78000000      2.60400000
O      9.38700000     -2.86700000      1.86600000
H      9.87500000     -3.60100000      1.49200000
H      9.01300000     -2.41700000      1.10800000
O    -12.77200000      4.02800000      9.96000000
H    -12.78100000      4.98500000      9.96100000
H    -13.66700000      3.78000000      9.72900000
O     -3.65300000     -3.82300000    -13.51100000
H     -4.04100000     -3.46500000    -14.30900000
H     -2.73600000     -3.97600000    -13.73800000
O     -6.27800000      3.48300000      9.03300000
H     -5.75600000      2.95500000      8.42800000
H     -6.57500000      4.22600000      8.50800000
O      8.60300000      9.56600000     -7.02000000
H      9.06600000     10.40000000     -7.10300000
H      7.87800000      9.75300000     -6.42400000
O      1.06300000     15.99600000     -6.91000000
H      1.59300000     16.64700000     -6.45000000
H      0.43800000     15.68900000     -6.25300000
O     -1.33400000    -12.73700000    -10.82200000
H     -1.78500000    -12.59500000     -9.99000000
H     -1.23700000    -13.68800000    -10.88300000
O     -5.68300000      4.88900000     15.78900000
H     -6.18400000      4.07300000     15.77100000
H     -4.84400000      4.64600000     16.18100000
O      8.66500000     -5.99800000      4.17800000
H      8.51900000     -5.15200000      3.75400000
H      7.87200000     -6.50000000      3.98900000
O    -11.79200000     -1.13300000    -13.81300000
H    -12.13200000     -0.55100000    -13.13300000
H    -11.94900000     -0.66200000    -14.63200000
O     12.78500000     12.16200000      6.24900000
H     12.13600000     11.92200000      6.91000000
H     12.42600000     11.82400000      5.42800000
O     14.95100000     -6.23700000      0.09500000
H     15.11400000     -5.41300000     -0.36400000
H     14.65000000     -5.97100000      0.96400000
O      1.75300000     -1.06000000      6.99300000
H      1.28600000     -1.04400000      7.82800000
H      2.64000000     -0.77000000      7.20800000
O     -5.50700000      0.34800000    -14.97400000
H     -5.74500000      1.07000000    -15.55600000
H     -6.11000000      0.42800000    -14.23500000
O      8.97000000      4.49700000    -10.52600000
H      8.93800000      4.33300000     -9.58400000
H      9.89300000      4.67400000    -10.70700000
O     14.65000000     -6.08800000     -5.12600000
H     15.09200000     -6.71000000     -5.70400000
H     14.16400000     -6.63700000     -4.51000000
O     -9.80200000    -11.95100000     -4.29600000
H    -10.72900000    -11.90700000     -4.53100000
H     -9.35600000    -11.46700000     -4.99100000
O     -2.22400000      6.43400000     14.58000000
H     -2.34900000      6.00000000     13.73600000
H     -2.38600000      7.36000000     14.40100000
O      3.59600000     -2.73500000     -3.45800000
H      2.81400000     -2.66300000     -4.00600000
H      3.28900000     -3.15900000     -2.65600000
O     -5.37700000      8.58700000    -14.22500000
H     -5.35700000      9.23100000    -14.93400000
H     -6.14300000      8.82700000    -13.70500000
O     13.41000000      7.32000000      6.44300000
H     13.56700000      6.54000000      6.97500000
H     14.26800000      7.73700000      6.36900000
O    -11.61100000     -3.57100000     -7.12600000
H    -12.12900000     -3.50800000     -7.92800000
H    -11.02300000     -4.31100000     -7.27800000
O     -6.75400000     10.38900000     -3.94000000
H     -5.91800000     10.50100000     -3.48700000
H     -7.22200000     11.21000000     -3.78400000
O     -1.93600000      8.65500000      9.81700000
H     -1.85900000      7.75600000     10.13500000
H     -1.49700000      8.64700000      8.96600000
O      1.64300000    -10.55400000      3.08600000
H      1.32500000    -11.16300000      3.75300000
H      2.04800000     -9.84400000      3.58400000
O      5.55800000     -0.81200000    -17.52700000
H      6.28900000     -0.20300000    -17.42600000
H      4.79600000     -0.32600000    -17.21200000
O      6.50700000     -0.51500000      9.27500000
H      7.23700000     -0.69000000      8.68200000
H      6.64700000     -1.11200000     10.01000000
O      9.46400000     -0.47500000     10.70600000
H      9.24700000     -0.30300000      9.79000000
H      8.89600000      0.11600000     11.20200000
O     14.60500000      8.96800000     -6.36900000
H     14.13400000      9.01000000     -5.53600000
H     13.98900000      8.55100000     -6.97100000
O      0.97600000      5.05500000      9.62100000
H      1.57000000      4.51800000     10.14600000
H      0.74900000      5.78900000     10.19200000
O     12.06400000     -6.21000000     -6.56100000
H     11.60400000     -7.00700000     -6.30000000
H     12.87900000     -6.22800000     -6.06000000
O     -4.32700000     -9.02100000    -10.77000000
H     -4.83600000     -9.78600000    -10.50400000
H     -4.47400000     -8.95000000    -11.71300000
O     -0.49900000     13.89900000     -0.66100000
H     -1.06800000     13.84400000      0.10600000
H     -1.06000000     13.64300000     -1.39400000
O      7.85000000      3.53700000     -5.45900000
H      8.35700000      2.86000000     -5.01000000
H      7.39500000      3.07000000     -6.16000000
O      7.23100000     12.19800000      5.74100000
H      6.31600000     12.05400000      5.98500000
H      7.24600000     12.08300000      4.79100000
O      7.90800000      0.90400000    -16.05000000
H      8.44200000      0.37800000    -16.64500000
H      8.47100000      1.05300000    -15.29000000
O     -7.37100000    -13.83400000      9.87400000
H     -7.31300000    -13.38000000     10.71500000
H     -7.28800000    -13.13900000      9.22100000
O     12.37900000      4.29400000     -2.49100000
H     11.93300000      4.97700000     -1.99000000
H     12.05300000      4.40200000     -3.38500000
O     -1.27200000      7.68700000    -12.77000000
H     -0.37400000      8.01200000    -12.71700000
H     -1.20200000      6.86500000    -13.25500000
O     10.07800000    -11.36900000     -5.35900000
H      9.35000000    -11.12100000     -5.92900000
H     10.07900000    -12.32600000     -5.37500000
O    -12.25700000      4.35100000      0.05100000
H    -12.86000000      3.81900000      0.57100000
H    -12.78500000      4.65900000     -0.68700000
O     10.89200000      2.00900000     -8.38600000
H     10.62500000      1.42800000     -7.67400000
H     10.45100000      2.83800000     -8.19700000
O      2.69000000     12.64500000     -6.38300000
H      3.48000000     12.55300000     -6.91500000
H      2.76300000     13.51800000     -5.99500000
O      1.37700000     18.35900000      0.39000000
H      1.57500000     17.99300000      1.25200000
H      0.87900000     17.67200000     -0.05300000
O      3.57000000      5.48900000    -13.34800000
H      3.76000000      5.44900000    -14.28500000
H      4.20300000      6.11900000    -13.00200000
O    -14.87200000      1.31900000     -4.49100000
H    -15.58100000      0.69800000     -4.65400000
H    -15.14600000      2.12000000     -4.93900000
O     -1.43000000    -18.24700000     -0.08200000
H     -0.68200000    -17.88000000     -0.55300000
H     -1.47600000    -17.73900000      0.72800000
O     12.04800000     -4.30400000      4.68100000
H     11.60000000     -3.82800000      5.38100000
H     12.94500000     -4.40800000      4.99800000
O     -3.34200000     -7.64100000     13.07600000
H     -2.47800000     -7.66400000     12.66600000
H     -3.24400000     -8.16600000     13.87100000
O      3.81000000      4.07400000     -4.10600000
H      4.33400000      3.28300000     -4.23200000
H      4.20400000      4.50400000     -3.34700000
O     -0.80000000     11.67300000     -5.13800000
H     -0.59400000     11.81500000     -6.06200000
H     -1.22900000     10.81800000     -5.11600000
O      2.00000000    -17.68800000     -3.96400000
H      2.16300000    -16.77700000     -4.21000000
H      2.42900000    -18.20100000     -4.64800000
O     -1.22000000     14.45800000      8.05200000
H     -1.00600000     13.52500000      8.04600000
H     -0.91800000     14.76800000      8.90600000
O     -7.64000000     15.81700000     -6.30800000
H     -7.36400000     14.97000000     -6.65900000
H     -7.01300000     16.00100000     -5.60800000
O      6.26100000     -2.05400000     -3.50500000
H      5.49600000     -2.61300000     -3.37100000
H      6.04900000     -1.24300000     -3.04200000
O      2.08900000     -4.14100000      9.34600000
H      1.57500000     -3.38900000      9.05300000
H      2.69100000     -4.31500000      8.62300000
O     -4.99700000     -0.97800000     -6.91500000
H     -4.41600000     -1.38200000     -6.27100000
H     -4.76200000     -0.05000000     -6.90100000
O      9.58300000      2.73300000     15.28900000
H      8.83600000      2.94300000     14.72900000
H      9.34300000      3.07900000     16.14900000
O     -2.64400000      6.11800000     -1.64800000
H     -2.02600000      5.39200000     -1.73200000
H     -3.13300000      6.11200000     -2.47000000
O      8.99100000      4.84900000     10.03900000
H      9.60700000      5.14100000     10.71200000
H      8.69200000      3.99300000     10.34400000
O      4.83400000     -5.06200000    -10.55900000
H      4.41200000     -4.27900000    -10.20500000
H      4.18200000     -5.44100000    -11.14800000
O     -1.07500000      2.07900000      6.75200000
H     -1.70700000      1.94700000      6.04500000
H     -0.71100000      2.94900000      6.58900000
O     -2.39500000     13.64300000      1.22400000
H     -2.93300000     12.94400000      1.59500000
H     -2.18800000     14.20700000      1.97000000
O     -6.23900000    -12.05400000      4.63800000
H     -6.95200000    -12.68500000      4.53500000
H     -6.62500000    -11.21400000      4.38900000
O     10.67100000      1.91400000     12.65700000
H     10.32300000      2.23600000     13.48800000
H     11.31500000      1.25200000     12.90600000
O      7.28200000     -8.28100000     10.51800000
H      7.92600000     -8.24200000     11.22500000
H      7.63200000     -8.93200000      9.91000000
O     -1.81100000    -10.68800000     10.07600000
H     -1.83500000    -11.52900000      9.61800000
H     -1.60500000    -10.05000000      9.39300000
O      5.64100000     -2.09400000     -8.65000000
H      5.77500000     -2.98900000     -8.33700000
H      5.04500000     -1.70300000     -8.01000000
O     -5.57500000     -1.14200000     -3.49600000
H     -4.68500000     -0.97400000     -3.80400000
H     -5.46400000     -1.44100000     -2.59300000
O    -12.64000000     -5.12400000     -0.45600000
H    -12.27600000     -4.26500000     -0.24300000
H    -13.50300000     -4.93500000     -0.82400000
O     -4.07500000     13.82500000     -6.82700000
H     -4.55700000     14.14100000     -7.59000000
H     -3.81100000     12.93500000     -7.06100000
O     -2.92900000      4.21900000     -7.60200000
H     -2.34600000      3.98100000     -6.88100000
H     -2.47100000      3.92000000     -8.38800000
O      1.59800000     -8.51500000     16.01400000
H      1.40500000     -8.43800000     15.07900000
H      1.38400000     -7.65500000     16.37500000
O    -10.04900000      1.77700000     14.48200000
H     -9.81100000      1.09300000     15.10700000
H     -9.84000000      2.59600000     14.93200000
O     -4.53600000      9.87500000      4.25100000
H     -5.33900000     10.18900000      4.66700000
H     -4.63600000      8.92400000      4.22500000
O     -4.90300000      6.08800000    -13.37900000
H     -5.03100000      6.86300000    -13.92500000
H     -5.38400000      5.39500000    -13.83100000
O      5.38000000      3.83400000      0.46600000
H      6.30300000      4.05400000      0.59300000
H      5.27100000      2.99300000      0.91100000
O     -3.43000000    -12.93500000     -2.53100000
H     -2.93700000    -13.72800000     -2.74400000
H     -3.91900000    -13.16200000     -1.74100000
O      8.50200000      6.67500000      3.20600000
H      8.66100000      7.52300000      3.62200000
H      7.55000000      6.58000000      3.21400000
O     11.22100000      5.57300000      4.31400000
H     11.21800000      5.48800000      5.26700000
H     11.52600000      6.46600000      4.15400000
O     10.31100000     -6.10600000     -3.52200000
H     11.17200000     -5.73900000     -3.32200000
H     10.06900000     -6.59300000     -2.73400000
O     12.64300000      7.79700000      9.27200000
H     12.46300000      8.52700000      8.67900000
H     13.48500000      7.45100000      8.97800000
O      1.16200000    -11.74900000     -3.94900000
H      2.06100000    -12.07200000     -3.88800000
H      0.76000000    -12.00000000     -3.11800000
O     15.24600000     -0.85900000     -1.47500000
H     14.55600000     -0.93700000     -0.81600000
H     15.84900000     -0.20900000     -1.11500000
O     -4.34700000      8.71800000     -9.09700000
H     -4.29400000      7.91800000     -9.61900000
H     -4.73700000      8.43800000     -8.26900000
O      1.02200000      2.61800000     -7.68500000
H      0.75400000      3.46400000     -8.04600000
H      1.57900000      2.23500000     -8.36300000
O    -12.02100000      6.99900000     10.68700000
H    -12.39600000      7.13200000     11.55700000
H    -12.77800000      6.94700000     10.10400000
O     -0.53700000     -6.22500000      6.95300000
H     -0.08900000     -5.55500000      7.46900000
H     -1.36600000     -6.36400000      7.41000000
O     10.35600000     -8.57600000     -5.49400000
H      9.98500000     -9.41800000     -5.23000000
H     10.11400000     -7.97600000     -4.78900000
O     -6.78300000     12.75200000      1.55200000
H     -6.65200000     13.33600000      0.80500000
H     -7.72400000     12.57600000      1.55600000
O      2.84500000    -15.34900000     -4.89200000
H      2.91400000    -14.51400000     -4.43000000
H      2.80700000    -15.10700000     -5.81800000
O      5.41200000      7.41400000    -12.14400000
H      5.18800000      8.10300000    -11.51800000
H      5.84900000      6.74400000    -11.61800000
O     13.01300000     -8.44600000     -3.55600000
H     12.78100000     -9.34900000     -3.77100000
H     12.88100000     -8.38300000     -2.61000000
O     -7.93000000     -3.38000000      6.12400000
H     -7.31400000     -3.39300000      5.39100000
H     -8.73200000     -3.76300000      5.76900000
O     -5.42200000     13.71700000     -9.34200000
H     -5.17600000     12.84300000     -9.64500000
H     -4.91900000     14.31300000     -9.89800000
O     -7.79900000     -3.94100000      9.39300000
H     -7.75600000     -4.77800000      9.85700000
H     -6.89800000     -3.77700000      9.11200000
O     -1.26900000      7.92600000      7.29200000
H     -0.69800000      7.15800000      7.25800000
H     -1.50400000      8.09000000      6.37900000
O     -8.62800000     -1.82400000     -6.73300000
H     -8.22700000     -2.22200000     -5.96100000
H     -8.01100000     -2.00300000     -7.44300000
O      7.41200000     -8.35900000      3.68800000
H      8.29400000     -8.66200000      3.90500000
H      6.92700000     -8.42400000      4.51100000
O     -2.61500000     -7.19900000     -4.10100000
H     -2.84200000     -6.98600000     -5.00600000
H     -3.44100000     -7.47700000     -3.70600000
O     -6.04300000    -13.29900000     -8.43800000
H     -6.43800000    -14.14200000     -8.66300000
H     -6.43500000    -13.07000000     -7.59500000
O     -6.79000000      7.98100000    -10.90300000
H     -6.97700000      7.50600000    -10.09300000
H     -5.90300000      7.71100000    -11.14000000
O      9.49100000    -12.45100000      7.15600000
H      9.92300000    -13.12100000      7.68500000
H      8.61100000    -12.79500000      7.00400000
O    -13.98900000     -0.67600000      4.65600000
H    -14.19100000     -0.17400000      5.44600000
H    -13.39300000     -0.11400000      4.16100000
O     -1.56700000      9.25800000     13.65600000
H     -1.62500000      9.04000000     12.72600000
H     -2.31500000      9.83400000     13.81400000
O    -16.42300000     -5.93200000      3.12100000
H    -15.81000000     -6.61500000      3.39300000
H    -15.86700000     -5.24100000      2.76100000
O    -13.69800000     -4.06000000      9.36800000
H    -14.25100000     -3.29000000      9.23400000
H    -12.82800000     -3.70300000      9.54400000
O     -5.12600000     -1.30100000    -17.06900000
H     -5.34400000     -0.70400000    -16.35300000
H     -5.07400000     -2.16200000    -16.65400000
O    -17.19600000      3.76300000     -0.94400000
H    -16.25500000      3.72600000     -1.11700000
H    -17.58500000      3.99100000     -1.78900000
O     10.51800000    -13.57800000     -0.57900000
H     11.41700000    -13.77900000     -0.84000000
H     10.24600000    -14.33400000     -0.05800000
O     13.87600000      7.52500000     -8.72400000
H     13.31000000      8.04400000     -9.29500000
H     13.61300000      6.61900000     -8.88400000
O     -4.03200000     -3.65000000      0.47700000
H     -4.51500000     -4.32000000      0.96100000
H     -3.29400000     -4.12100000      0.08800000
O    -15.92800000      3.25900000     -6.23100000
H    -16.74000000      3.47900000     -6.68700000
H    -15.24100000      3.40400000     -6.88200000
O     -1.48000000    -17.15200000      2.59800000
H     -0.79700000    -17.61800000      3.08000000
H     -1.11600000    -16.27900000      2.45200000
O      3.25200000      4.68000000      5.97800000
H      2.85700000      4.02600000      5.40200000
H      3.72900000      4.16700000      6.63000000
O     12.03100000     12.52000000      2.03900000
H     12.85400000     12.77800000      2.45400000
H     11.82700000     13.24000000      1.44300000
O     -0.17200000      0.18000000     -7.07700000
H     -0.86400000      0.14600000     -7.73700000
H      0.26900000      1.01500000     -7.23500000
O      9.61700000     -6.59400000    -14.09200000
H      9.41100000     -6.83400000    -14.99500000
H      8.76400000     -6.50600000    -13.66700000
O     11.30100000      6.06500000    -10.68100000
H     10.56600000      6.61400000    -10.40900000
H     11.45900000      6.31100000    -11.59200000
O      7.99300000      1.46400000      0.47000000
H      7.77200000      1.70400000      1.37000000
H      7.98200000      2.29400000     -0.00800000
O     -8.95400000     12.61000000     -5.03600000
H     -8.23100000     12.69800000     -5.65600000
H     -9.43600000     11.83900000     -5.33600000
O    -17.27900000     -2.18600000     -3.05400000
H    -17.97200000     -1.70100000     -2.60400000
H    -17.18900000     -1.74700000     -3.89900000
O    -14.62000000      2.76900000      4.96500000
H    -15.38600000      2.99100000      4.43500000
H    -14.11800000      3.58300000      5.01300000
O     10.09300000     -9.16900000      4.20600000
H     11.00000000     -9.31200000      3.93700000
H     10.09500000     -9.32600000      5.15000000
O     -7.78300000      6.52600000     -8.76400000
H     -7.03500000      6.02100000     -8.44600000
H     -8.49100000      5.88600000     -8.83800000
O     -5.35300000     10.47000000      8.43600000
H     -4.66600000     10.84600000      8.98600000
H     -6.16000000     10.61100000      8.93100000
O      0.45000000     16.43000000     -1.30800000
H      0.28800000     15.48800000     -1.25400000
H      1.22700000     16.50800000     -1.86100000
O     13.53100000      7.71700000      2.05300000
H     13.84400000      8.44900000      1.52100000
H     13.10600000      8.13100000      2.80400000
O      2.66800000     12.17000000     10.62000000
H      2.87400000     12.40700000     11.52400000
H      3.16000000     12.79600000     10.08900000
O    -11.96300000     12.34100000     -3.36600000
H    -11.01500000     12.36900000     -3.23200000
H    -12.11700000     11.50800000     -3.81100000
O      6.65300000      8.20000000      5.62100000
H      6.93700000      7.60800000      6.31800000
H      7.42400000      8.73500000      5.43300000
O     -7.49000000      5.08800000      2.51500000
H     -6.63700000      5.52300000      2.53200000
H     -7.28200000      4.15400000      2.53200000
O    -14.36000000     -9.57100000      1.45600000
H    -14.19900000    -10.35000000      0.92300000
H    -13.53300000     -9.41900000      1.91300000
O      6.36500000     -0.82600000    -11.26800000
H      7.29500000     -0.67200000    -11.43300000
H      6.34900000     -1.39100000    -10.49600000
O      2.54900000      0.20500000     11.84600000
H      3.16700000     -0.50400000     12.02200000
H      1.68700000     -0.19700000     11.95200000
O      4.49900000     16.65300000      7.60200000
H      5.24700000     16.87600000      7.04700000
H      4.55000000     15.70200000      7.70100000
O      7.17500000     11.90900000      3.03800000
H      6.56600000     12.15800000      2.34300000
H      7.06200000     10.96300000      3.12900000
O     -0.00900000     -4.33700000     -8.56700000
H     -0.79100000     -4.81900000     -8.83800000
H     -0.32700000     -3.45400000     -8.37500000
O      3.89700000     -0.70700000    -14.30500000
H      3.25400000     -1.35100000    -14.01000000
H      3.50500000     -0.31800000    -15.08800000
O      1.74800000      3.48000000    -17.60400000
H      0.94100000      3.04500000    -17.32800000
H      2.39900000      3.21000000    -16.95500000
O     -1.27000000     -9.01300000    -12.71600000
H     -0.99000000     -9.18300000    -11.81700000
H     -1.12200000     -9.84100000    -13.17400000
O     12.62600000     -8.34200000      3.43700000
H     13.52500000     -8.01400000      3.46500000
H     12.17300000     -7.74800000      2.83900000
O     -2.79300000     16.44600000     -6.61800000
H     -3.12700000     15.54900000     -6.64000000
H     -2.15300000     16.44600000     -5.90600000
O     -2.24600000     -4.77000000     -0.79300000
H     -1.32000000     -4.53300000     -0.74000000
H     -2.24300000     -5.71800000     -0.92800000
O      1.98900000      2.92400000      4.34900000
H      1.26600000      2.29700000      4.34100000
H      2.38700000      2.84200000      3.48200000
O     -3.43100000     11.76000000      5.64500000
H     -2.54500000     11.69400000      5.29000000
H     -3.92000000     11.06700000      5.20100000
O     10.23200000     -9.19500000      9.01500000
H     10.12400000     -8.97000000      9.93900000
H     11.00500000     -8.70300000      8.73800000
O      5.26200000      5.98900000      9.19400000
H      4.82600000      6.80100000      8.93500000
H      4.65900000      5.29700000      8.92300000
O     -0.95100000     -4.30000000    -13.75200000
H     -0.36100000     -3.80500000    -13.18400000
H     -0.60000000     -5.19000000    -13.74500000
O      3.50200000     -6.03100000     13.52000000
H      2.63900000     -5.86400000     13.14000000
H      3.65100000     -6.96500000     13.37600000
O     -3.54500000      5.44000000      9.09600000
H     -2.90800000      5.57700000      9.79700000
H     -4.38600000      5.68000000      9.48600000
O     -8.95500000    -13.11700000     -1.95200000
H     -8.23200000    -12.61500000     -1.57600000
H     -9.11900000    -12.70400000     -2.80000000
O      9.30500000     -8.21000000     12.31900000
H     10.22200000     -8.16000000     12.04800000
H      9.33100000     -8.11500000     13.27100000
O      3.67400000    -13.03100000     -3.76000000
H      4.34600000    -13.44200000     -3.21600000
H      4.04900000    -13.02500000     -4.64000000
O     13.99100000     -0.26500000     -6.52100000
H     13.91200000      0.53500000     -6.00200000
H     13.16000000     -0.72000000     -6.38800000
O      0.58600000      8.17800000     15.00200000
H     -0.03400000      8.63500000     14.43400000
H      0.23100000      8.28900000     15.88400000
O      0.56300000      6.45200000     -4.14400000
H      0.20900000      7.21700000     -4.59800000
H      0.77000000      6.77100000     -3.26500000
O    -10.03800000     12.75500000     -0.19900000
H     -9.92600000     12.30200000     -1.03500000
H    -10.27900000     12.06300000      0.41800000
O      6.61400000     -6.25500000      7.31100000
H      6.26700000     -6.22700000      8.20200000
H      6.67700000     -7.18800000      7.10700000
O      1.19800000      9.36600000      6.27900000
H      2.07800000      8.99800000      6.19500000
H      0.68400000      8.66700000      6.68300000
O      6.16400000     11.26500000      8.79000000
H      6.30900000     11.84600000      9.53600000
H      6.06300000     11.85500000      8.04300000
O     -4.66000000     -3.72700000    -15.81800000
H     -5.14900000     -4.35100000    -15.28200000
H     -4.02100000     -4.26300000    -16.28800000
O      2.41900000     -3.37500000     -9.88700000
H      2.44500000     -2.61500000     -9.30600000
H      1.49300000     -3.47700000    -10.10700000
O      5.02900000     -8.20800000     12.60500000
H      5.80300000     -8.14000000     12.04600000
H      4.45500000     -8.82100000     12.14700000
O     -1.66100000     -3.57700000     -3.72100000
H     -1.42500000     -4.44000000     -3.38300000
H     -1.77200000     -3.71000000     -4.66200000
O      4.45900000     -5.97000000     -2.72500000
H      4.94200000     -5.88600000     -1.90300000
H      3.72300000     -5.36500000     -2.63300000
O     -7.11000000      3.82200000     13.35600000
H     -6.48300000      3.94100000     14.06900000
H     -7.87800000      4.32600000     13.62700000
O     -0.58100000    -11.67400000    -13.20600000
H     -0.90700000    -11.90700000    -12.33600000
H      0.35900000    -11.85000000    -13.16500000
O      7.60200000      0.66500000     -4.43800000
H      7.56200000      0.08000000     -5.19400000
H      8.39400000      0.39900000     -3.97100000
O    -10.56900000     -1.90300000      5.43000000
H     -9.89400000     -2.07700000      6.08600000
H    -11.37800000     -1.82100000      5.93500000
O    -10.26300000     -3.02100000    -10.53700000
H    -11.21300000     -3.12700000    -10.48300000
H    -10.13700000     -2.32800000    -11.18600000
O    -15.23100000      8.50000000     -6.88000000
H    -15.87500000      8.18900000     -7.51700000
H    -14.62800000      7.76500000     -6.77200000
O      2.18600000      3.90200000      1.04100000
H      2.74300000      3.55900000      0.34100000
H      2.16700000      4.84700000      0.89100000
O      6.39500000     -1.79300000     11.67700000
H      6.80500000     -2.65000000     11.56100000
H      5.51400000     -1.99000000     11.99400000
O     16.53000000     -1.04800000     -5.94300000
H     16.28500000     -1.75400000     -5.34400000
H     15.72600000     -0.85200000     -6.42400000
O      6.08100000    -14.27600000      0.14500000
H      6.28300000    -13.78700000     -0.65300000
H      6.39100000    -13.71400000      0.85500000
O     -0.51300000     14.35200000      5.09000000
H     -0.33100000     14.56800000      6.00400000
H     -0.74500000     13.42400000      5.10400000
O     -3.11700000     11.61000000      9.72100000
H     -3.01900000     10.88200000     10.33600000
H     -2.30300000     11.61000000      9.21900000
O    -15.71300000      5.12900000     -4.00800000
H    -16.50300000      4.86100000     -3.53800000
H    -15.72700000      4.61000000     -4.81300000
O    -13.53200000      2.98200000      2.23800000
H    -14.48400000      3.06700000      2.28100000
H    -13.20300000      3.71600000      2.75700000
O     -9.69400000     -5.85300000    -13.53600000
H    -10.47600000     -6.10700000    -14.02600000
H     -9.55400000     -4.93500000    -13.76700000
O      5.57700000      1.93600000     -2.73700000
H      5.50300000      1.42600000     -1.93100000
H      6.34800000      1.57700000     -3.17800000
O      5.29700000     -6.63300000      9.84300000
H      5.94900000     -7.25400000     10.16800000
H      4.45600000     -7.01500000     10.09400000
O      3.93600000     13.91200000      9.04000000
H      4.75500000     13.81600000      8.55400000
H      4.12300000     14.58700000      9.69300000
O     -0.45300000      5.56900000    -15.37100000
H     -1.14400000      5.22200000    -15.93400000
H      0.04400000      6.15900000    -15.93700000
O     15.22100000      2.78800000     -8.09800000
H     14.58300000      3.37000000     -8.50900000
H     15.08700000      1.94300000     -8.52900000
O      2.55900000     -4.72300000     -6.83200000
H      1.99200000     -4.23500000     -6.23500000
H      2.15500000     -4.60900000     -7.69200000
O     -8.66000000      0.15600000    -15.57000000
H     -8.66700000     -0.73300000    -15.92500000
H     -9.44600000      0.56400000    -15.93200000
O     -1.51200000     -3.57200000      8.16000000
H     -2.08500000     -3.85600000      7.44900000
H     -2.08400000     -3.53100000      8.92700000
O     -9.33800000      2.00500000     -9.28200000
H     -9.65000000      1.33900000     -8.66900000
H     -8.41200000      1.79900000     -9.40800000
O     11.95700000     -6.29200000    -10.09900000
H     12.01200000     -7.21800000    -10.33600000
H     12.83800000     -6.06900000     -9.80100000
O     -3.85200000      6.90300000    -11.19900000
H     -2.89700000      6.93700000    -11.24700000
H     -4.12500000      6.59800000    -12.06400000
O     -9.85400000     -3.11600000    -14.64800000
H    -10.45000000     -2.39200000    -14.45400000
H    -10.18500000     -3.48500000    -15.46700000
O     -5.90700000     -6.85400000     15.51600000
H     -5.83100000     -7.50700000     14.82100000
H     -5.56800000     -6.04800000     15.12600000
O      4.66500000    -10.50600000     10.92300000
H      5.20200000    -10.86000000     11.63200000
H      3.95500000    -11.13900000     10.82100000
O     -4.89600000     -4.22000000      5.19100000
H     -4.08900000     -4.69700000      4.99700000
H     -5.58300000     -4.72300000      4.75400000
O      0.91900000    -10.33000000     11.28900000
H      1.28100000    -11.02600000     10.74000000
H     -0.02600000    -10.48100000     11.27500000
O     -0.09200000      0.79800000      9.05400000
H     -0.25300000      1.46100000      8.38200000
H     -0.67200000      1.04200000      9.77500000
O     -8.91800000     -1.24400000    -12.78500000
H     -9.46700000     -0.60200000    -13.23600000
H     -8.62600000     -1.83600000    -13.47800000
O    -11.61700000     -6.11500000     10.85100000
H    -12.42900000     -6.47500000     10.49500000
H    -11.87800000     -5.28900000     11.25700000
O    -16.14800000     -1.61300000      3.25500000
H    -15.43300000     -1.31900000      3.82000000
H    -15.82800000     -2.43000000      2.87000000
O    -13.48500000     -6.63400000     -7.96500000
H    -13.50300000     -7.51600000     -7.59200000
H    -12.63500000     -6.28100000     -7.70400000
O    -12.76100000     12.58900000      1.18700000
H    -12.05300000     12.96200000      1.71200000
H    -12.88700000     11.71000000      1.54300000
O    -11.69900000     -0.11600000    -10.69100000
H    -11.29900000     -0.09400000     -9.82100000
H    -11.06800000      0.32900000    -11.25600000
O     -9.52600000      0.09100000      3.05100000
H     -8.76400000      0.65800000      3.16300000
H     -9.36600000     -0.64400000      3.64300000
O     -4.97000000    -10.49500000     10.64200000
H     -4.44000000     -9.70200000     10.55400000
H     -4.59800000    -11.10400000     10.00400000
O      4.72100000      7.26000000     -0.51900000
H      5.52700000      7.58500000     -0.91900000
H      4.62800000      6.36900000     -0.85400000
O    -16.81300000     -0.46200000     -5.17800000
H    -16.27200000     -0.79000000     -5.89600000
H    -17.37900000      0.19400000     -5.58500000
O    -12.35400000     -3.63900000    -12.55800000
H    -11.76300000     -4.08100000    -13.16700000
H    -12.08400000     -2.72200000    -12.58400000
O      2.47100000    -14.92700000     -8.12700000
H      2.23100000    -14.00700000     -8.01800000
H      3.32600000    -14.90200000     -8.55600000
O    -10.04900000      7.18700000    -12.55000000
H    -10.38100000      6.63700000    -11.84000000
H     -9.09700000      7.15500000    -12.45300000
O     10.61500000     -5.21300000     -0.09300000
H     10.53900000     -6.05700000     -0.53800000
H     10.81800000     -5.43800000      0.81500000
O      4.58200000      0.79900000      1.65400000
H      4.52600000      0.84700000      2.60800000
H      4.65500000     -0.13700000      1.46600000
O     -9.04700000    -10.66300000      7.03300000
H     -9.88700000    -11.09700000      7.18300000
H     -9.04200000     -9.93100000      7.65000000
O      3.06400000     -9.08500000      7.68300000
H      3.72500000     -9.71100000      7.97800000
H      2.77600000     -8.64500000      8.48300000
O    -11.43900000    -10.42400000     -0.74700000
H    -12.04300000    -10.13200000     -1.43000000
H    -11.52300000    -11.37800000     -0.74400000
O     -9.88700000      6.12200000      2.72000000
H    -10.39100000      5.33000000      2.90500000
H     -8.99000000      5.81200000      2.59600000
O     16.46000000     -2.66000000     -3.58800000
H     17.33500000     -2.72500000     -3.20600000
H     15.92100000     -2.28800000     -2.89000000
O     -0.54400000     10.97500000      2.63200000
H     -0.04200000     10.55200000      1.93500000
H     -1.10200000     11.60600000      2.17600000
O      9.97500000      5.94700000      1.16000000
H      9.53500000      5.99700000      2.00800000
H      9.70100000      6.74000000      0.69900000
O     12.68700000     -3.46500000      7.35400000
H     12.63000000     -4.24600000      7.90500000
H     13.61500000     -3.22800000      7.36900000
O     -7.55900000      6.53100000     -4.03900000
H     -7.04400000      6.48100000     -4.84400000
H     -7.90900000      5.64800000     -3.92300000
O      0.37900000    -12.59100000     -6.51800000
H      0.56800000    -12.39100000     -5.60100000
H      0.21900000    -13.53500000     -6.52900000
O     -9.52100000      9.23500000     12.79900000
H     -8.57400000      9.11000000     12.85500000
H     -9.76700000      8.83000000     11.96700000
O      1.00700000     -3.06100000     -5.05500000
H      0.14600000     -3.16700000     -4.65200000
H      1.09300000     -2.11800000     -5.19400000
O     -6.61100000     10.64100000      5.90100000
H     -7.42400000     11.14000000      5.97600000
H     -6.17800000     10.76000000      6.74700000
O     -8.16600000      1.67200000     12.23300000
H     -8.84200000      1.37600000     12.84400000
H     -7.81900000      2.47100000     12.63000000
O      9.04000000     -2.83800000     -8.55400000
H      9.90400000     -3.22100000     -8.40500000
H      9.15000000     -2.29500000     -9.33500000
O     10.97400000     -4.72000000    -12.69200000
H     10.68200000     -5.41600000    -13.28000000
H     11.35800000     -5.18100000    -11.94600000
O     -8.95100000      8.92000000     -3.23900000
H     -8.05100000      9.16800000     -3.45100000
H     -8.98300000      7.97600000     -3.39700000
O     10.44200000      0.62600000     -0.05000000
H     10.90300000      1.15200000      0.60300000
H      9.53100000      0.91500000      0.00900000
O      7.59600000     -3.45900000      3.94300000
H      7.59400000     -2.67200000      4.48800000
H      8.20800000     -3.25900000      3.23500000
O    -18.17300000      1.63400000      1.00000000
H    -18.23300000      2.21400000      0.24100000
H    -17.43400000      1.05800000      0.80300000
O      4.76300000    -11.80300000    -13.57200000
H      5.55900000    -12.19800000    -13.92800000
H      5.07000000    -11.25400000    -12.85100000
O     -5.19700000     -4.73100000      8.88200000
H     -5.37000000     -5.31500000      9.62100000
H     -4.61500000     -5.23400000      8.31200000
O      9.67700000     -7.63300000     -1.17500000
H      9.94600000     -8.55100000     -1.13400000
H      9.09300000     -7.52100000     -0.42500000
O      5.12300000    -15.25100000      2.53600000
H      5.79800000    -14.65700000      2.86700000
H      5.11600000    -15.10200000      1.59000000
O     11.98300000    -11.06900000      6.42700000
H     11.14600000    -11.36300000      6.78600000
H     12.50200000    -11.86900000      6.34400000
O      7.56500000     -4.61500000     13.79400000
H      7.12200000     -4.99900000     13.03700000
H      7.25000000     -5.12500000     14.54000000
O      5.01000000      8.42200000     11.38900000
H      4.98700000      8.63700000     10.45700000
H      4.44400000      7.65400000     11.47200000
O      7.03300000      6.52000000     12.00900000
H      6.60400000      7.36800000     12.12100000
H      6.75200000      6.22000000     11.14500000
O      0.93000000      2.40200000     13.74800000
H      1.70000000      2.92600000     13.52400000
H      1.22000000      1.49600000     13.64600000
O     10.91600000     -0.86700000      4.23500000
H     11.77700000     -0.45100000      4.27300000
H     11.07400000     -1.70700000      3.80400000
O     -9.62500000     -4.16800000      3.58600000
H    -10.30500000     -3.56600000      3.28300000
H     -9.96400000     -4.51600000      4.41100000
O     -4.41200000      5.62100000    -16.90600000
H     -5.09000000      5.80700000    -17.55600000
H     -4.84500000      5.75400000    -16.06300000
O      0.59700000     10.88000000    -11.15700000
H      1.26700000     11.55800000    -11.07100000
H      0.16800000     11.07200000    -11.99100000
O      5.88600000      4.71200000    -10.85700000
H      6.44900000      4.91000000    -10.10900000
H      6.45000000      4.83300000    -11.62100000
O     -3.12100000     -3.80200000     10.58400000
H     -3.01400000     -3.09800000     11.22300000
H     -3.98900000     -3.65500000     10.20800000
O    -11.73900000     11.81000000      5.85100000
H    -12.66400000     11.57100000      5.79900000
H    -11.58200000     11.96100000      6.78300000
O      2.72800000    -11.16100000     -1.26800000
H      3.47700000    -11.03900000     -1.85000000
H      2.40300000    -10.27600000     -1.10500000
O      9.16800000      9.26900000      4.57600000
H      9.61100000      8.96200000      5.36700000
H      9.46900000     10.17100000      4.46700000
O     -3.81400000     10.23600000     12.15900000
H     -4.46300000      9.56700000     11.93900000
H     -4.08500000     10.55800000     13.01900000
O      7.26200000      5.18400000    -13.27200000
H      7.79000000      5.82000000    -13.75400000
H      6.60200000      4.89400000    -13.90200000
O     -6.98200000    -11.44100000      8.51700000
H     -7.76900000    -11.35300000      7.98000000
H     -6.73100000    -10.54100000      8.72400000
O    -10.89500000     12.08500000      8.65000000
H    -10.97400000     11.87100000      9.58000000
H     -9.96900000     11.94300000      8.45100000
O    -11.57600000      3.81900000     12.56900000
H    -11.76200000      3.90100000     11.63400000
H    -12.38000000      4.10800000     13.00000000
O      9.39700000      1.53600000      4.92900000
H      9.78700000      2.35900000      4.63400000
H      9.89400000      0.85800000      4.47100000
O      6.64500000      1.72300000     -9.58100000
H      6.88000000      2.38100000    -10.23400000
H      6.19800000      1.03900000    -10.08000000
O    -12.28400000     -2.65600000      0.57500000
H    -11.84800000     -1.80900000      0.66600000
H    -12.71800000     -2.79400000      1.41700000
O      4.75700000      6.88800000     -7.85400000
H      4.85600000      7.80100000     -7.58300000
H      4.02400000      6.56100000     -7.33300000
O     -3.61300000      5.35800000     -3.98100000
H     -4.06900000      4.63000000     -4.40200000
H     -2.68700000      5.19700000     -4.16300000
O      2.43600000     -8.35800000     -0.61500000
H      3.05500000     -8.15900000      0.08700000
H      2.76600000     -7.87300000     -1.37100000
O      1.17900000     -6.66200000     -9.39500000
H      0.46500000     -6.02500000     -9.38800000
H      1.76500000     -6.35700000    -10.08800000
O     16.36800000      2.08500000      4.36700000
H     15.81600000      2.85800000      4.48600000
H     16.03900000      1.67600000      3.56700000
O      8.78100000     -1.67100000     -0.71700000
H      9.00600000     -2.18500000     -1.49300000
H      9.40000000     -0.94100000     -0.72600000
O    -14.66000000      2.78300000     -1.47000000
H    -14.58200000      1.89300000     -1.12700000
H    -14.51300000      2.69000000     -2.41100000
O      2.85800000      5.68600000     -6.14000000
H      3.42200000      5.20000000     -5.53800000
H      2.11400000      5.96000000     -5.60400000
O    -11.61800000      3.50700000    -13.73300000
H    -12.17200000      4.06100000    -13.18300000
H    -11.14000000      2.95500000    -13.11300000
O     -5.91000000     -5.51600000    -10.42100000
H     -5.42300000     -5.51600000     -9.59700000
H     -6.60900000     -4.87600000    -10.28600000
O     11.90900000      3.95400000     11.37900000
H     11.40300000      3.55900000     12.08900000
H     12.52900000      3.27300000     11.11900000
O     -6.01400000      6.05600000      6.91300000
H     -5.48500000      6.81300000      7.16600000
H     -5.62900000      5.76000000      6.08900000
O      8.50000000     16.18100000     -1.46700000
H      9.02200000     16.63900000     -0.80900000
H      9.00700000     15.39500000     -1.67100000
O    -14.14600000     -1.38800000     -9.69100000
H    -13.58600000     -0.83500000    -10.23500000
H    -13.53800000     -1.97100000     -9.23600000
O      8.83600000    -10.00200000      6.80200000
H      8.87200000    -10.93400000      7.02100000
H      9.21000000     -9.56200000      7.56500000
O      8.47700000      9.38400000      8.68200000
H      7.77100000      9.96400000      8.39800000
H      8.20400000      9.07900000      9.54800000
O      7.81800000     -1.11700000     -6.63100000
H      7.48800000     -0.50900000     -7.29300000
H      8.36100000     -1.73400000     -7.12200000
O     -7.65400000    -15.11100000      3.83200000
H     -8.17000000    -14.60800000      4.46300000
H     -7.75900000    -14.63900000      3.00600000
O     -0.65700000     -8.95800000     -3.38400000
H     -1.31000000     -8.27400000     -3.53400000
H     -0.14900000     -8.98600000     -4.19500000
O    -10.14000000      8.69400000     10.18400000
H     -9.62300000      8.50700000      9.40000000
H    -10.82100000      8.02200000     10.18700000
O     13.61600000      4.92700000      8.02600000
H     14.42200000      5.28400000      8.39800000
H     13.67500000      3.98500000      8.18700000
O     15.87300000     -1.10200000      4.51300000
H     16.03600000     -1.62800000      3.73000000
H     16.74300000     -0.83000000      4.80500000
O    -11.34600000     -2.43500000     -1.85200000
H    -12.20500000     -2.49800000     -2.27000000
H    -11.53400000     -2.46300000     -0.91400000
O     -1.56200000    -15.59400000      7.05400000
H     -2.34700000    -15.35400000      6.56100000
H     -1.82300000    -16.36200000      7.56100000
O     -2.73900000    -11.45000000     12.42000000
H     -3.56900000    -11.58200000     11.96200000
H     -2.22000000    -10.90900000     11.82500000
O    -10.67800000     -9.65900000      2.04100000
H     -9.74400000     -9.58000000      1.84600000
H    -11.06700000     -9.97800000      1.22600000
O      7.36000000      5.65600000     16.10400000
H      7.78500000      5.24000000     16.85400000
H      7.55800000      5.07800000     15.36600000
O     12.49800000     11.07800000     -2.08700000
H     12.42100000     11.05500000     -3.04100000
H     13.33600000     10.65100000     -1.90400000
O     -1.37200000      3.58700000      3.91500000
H     -1.84900000      4.24700000      4.41800000
H     -1.77800000      2.75600000      4.16400000
O     12.52300000     -4.79800000     -3.10400000
H     13.21200000     -4.98500000     -2.46600000
H     12.99300000     -4.61300000     -3.91700000
O      7.78700000      4.45200000     13.59000000
H      7.65700000      5.30900000     13.18400000
H      6.91800000      4.05100000     13.58500000
O    -11.93100000     -9.04400000     -9.67500000
H    -11.09400000     -8.79600000     -9.28300000
H    -12.44900000     -8.23900000     -9.66500000
O    -12.59700000      5.16500000    -11.89200000
H    -13.22700000      5.88400000    -11.85500000
H    -12.07600000      5.26200000    -11.09500000
O      6.52300000     16.46700000      5.94100000
H      6.20500000     15.73800000      5.40900000
H      7.40800000     16.63400000      5.61500000
O     -7.90200000     -3.73100000     -9.31100000
H     -7.47400000     -2.89200000     -9.48200000
H     -8.69900000     -3.70600000     -9.84100000
O    -15.23600000      5.43100000      5.64000000
H    -15.24100000      6.17800000      5.04200000
H    -14.36700000      5.44900000      6.04000000
O      7.54800000     11.05600000    -11.66200000
H      7.61000000     11.86000000    -11.14700000
H      6.87400000     10.54000000    -11.22000000
O      7.18300000     -9.24300000     -1.71500000
H      7.64200000     -9.32900000     -2.55000000
H      7.53300000     -8.43900000     -1.33100000
O     -7.17300000      1.32200000     -3.83300000
H     -7.67900000      1.21400000     -4.63800000
H     -6.52300000      0.62000000     -3.86300000
O      3.88200000      8.53300000      6.07500000
H      4.82100000      8.67700000      5.95900000
H      3.67300000      7.82100000      5.47100000
O      9.25000000      8.70300000     -3.72400000
H      8.96800000      9.47500000     -3.23400000
H      8.67100000      8.67800000     -4.48600000
O    -13.29700000      2.35300000    -10.72200000
H    -13.09700000      1.44400000    -10.94400000
H    -12.77200000      2.87000000    -11.33400000
O    -16.31400000      7.47200000      3.66700000
H    -16.91600000      7.92600000      3.07600000
H    -15.51900000      7.34700000      3.14900000
O     16.57900000      6.36400000      2.52600000
H     17.21300000      6.73200000      3.14300000
H     15.72700000      6.55100000      2.91900000
O    -13.56900000      5.50500000     -2.12800000
H    -14.01400000      5.20000000     -2.91900000
H    -14.25100000      5.95100000     -1.62600000
O     -6.44400000     -6.59200000     -5.08600000
H     -7.31600000     -6.33900000     -4.78300000
H     -6.51500000     -6.60400000     -6.04000000
O     -5.20600000      2.03200000      0.07100000
H     -4.65100000      1.34700000     -0.30200000
H     -5.29200000      2.67800000     -0.63000000
O     12.91200000     -1.93600000     11.72200000
H     12.85800000     -2.49200000     12.49900000
H     12.26500000     -2.30200000     11.12000000
O      6.46800000     14.00800000      7.93700000
H      7.21800000     14.52700000      8.22600000
H      6.81800000     13.44500000      7.24600000
O      5.95300000    -13.25300000      9.54100000
H      6.78600000    -13.67200000      9.75900000
H      5.45100000    -13.28100000     10.35600000
O    -10.96200000     -1.30200000     13.15200000
H    -10.73100000     -0.73000000     12.41900000
H    -11.41800000     -0.72900000     13.76800000
O     -7.65400000      9.46700000    -13.08200000
H     -7.60900000      9.04700000    -12.22300000
H     -7.85500000     10.38300000    -12.89000000
O    -15.72400000     -4.76000000      5.65700000
H    -16.46600000     -4.17000000      5.78900000
H    -15.92500000     -5.22000000      4.84300000
O      3.83200000    -11.71000000     -9.13800000
H      2.89100000    -11.88100000     -9.18100000
H      4.08900000    -11.55400000    -10.04700000
O    -14.44000000     -6.66600000      9.49300000
H    -14.91900000     -6.67300000     10.32200000
H    -14.01200000     -5.80900000      9.47100000
O     -1.86000000     -3.91200000     -6.48300000
H     -2.26700000     -3.30800000     -7.10300000
H     -2.50100000     -4.61500000     -6.37700000
O     10.21700000      6.87100000     -6.89100000
H      9.62900000      7.54800000     -7.22500000
H     11.02500000      7.33900000     -6.68000000
O     16.99000000      1.00300000     -3.98100000
H     17.08800000      0.20400000     -4.49700000
H     16.13600000      0.91200000     -3.55800000
O    -11.82300000      7.43200000     -5.20000000
H    -11.21500000      6.85100000     -4.74400000
H    -12.46100000      7.68400000     -4.53200000
O     -1.26100000     -5.29300000     11.81800000
H     -1.98000000     -4.83600000     11.38000000
H     -1.22800000     -4.90400000     12.69200000
O      3.28300000     -0.79000000    -11.20800000
H      3.95500000     -0.80600000    -11.88900000
H      3.22300000     -1.69800000    -10.90900000
O      7.11700000      2.84200000      2.68300000
H      6.46200000      2.63700000      3.35000000
H      7.79500000      3.32700000      3.15400000
O     16.70300000     -3.40100000      3.12800000
H     16.78600000     -4.08500000      3.79200000
H     17.27800000     -3.68500000      2.41800000
O     -2.93700000    -18.01100000     -2.18900000
H     -3.62100000    -17.39100000     -1.93500000
H     -2.53100000    -18.27100000     -1.36200000
O    -16.34000000     -0.32200000      0.45800000
H    -16.12000000     -0.71700000      1.30200000
H    -15.50000000     -0.23300000      0.00900000
O     13.07100000      0.32000000    -12.70300000
H     13.51100000      1.11000000    -13.01800000
H     12.41900000      0.64200000    -12.08100000
O      3.32600000      2.05600000     -6.36800000
H      2.53400000      2.29400000     -6.84900000
H      3.38100000      2.70200000     -5.66300000
O     -7.24400000     -1.39600000    -10.47400000
H     -7.90200000     -1.35700000    -11.16800000
H     -6.41000000     -1.27300000    -10.92700000
O     14.00500000     -5.60400000      2.91300000
H     14.41400000     -4.75600000      3.08600000
H     13.06900000     -5.41200000      2.85600000
O     -6.88200000      8.94400000     13.41500000
H     -6.33700000      8.31200000     12.94600000
H     -6.62200000      8.84900000     14.33200000
O     -8.89500000     -9.88700000     -1.93500000
H     -9.25100000     -9.13400000     -2.40700000
H     -9.63500000    -10.22900000     -1.43400000
O     10.80500000      0.25500000     -6.18700000
H     10.20600000      0.18000000     -5.44400000
H     11.27600000     -0.57800000     -6.20000000
O      4.21400000      3.47000000      8.32600000
H      5.01000000      2.94500000      8.40000000
H      3.59100000      3.04500000      8.91600000
O      6.00400000     11.26600000     -8.13300000
H      5.44100000     11.92900000     -8.53400000
H      6.82100000     11.72700000     -7.94500000
O    -12.83400000     -3.89200000     -9.44500000
H    -13.68200000     -3.87300000     -9.00100000
H    -12.90200000     -4.62200000    -10.06000000
O     10.89000000      1.39000000    -11.23400000
H     10.80200000      1.69500000    -10.33100000
H     10.62200000      2.13900000    -11.76700000
O      0.99600000    -14.55200000      6.78700000
H      1.52600000    -15.34900000      6.78200000
H      0.09300000    -14.86400000      6.84300000
O      4.18700000      9.68600000     13.66900000
H      4.62900000      9.25800000     12.93500000
H      4.82600000     10.31900000     13.99700000
O     -7.45200000     -8.13700000    -14.36000000
H     -7.72000000     -8.75900000    -13.68300000
H     -6.89500000     -7.50900000    -13.90100000
O     -4.65100000    -10.28500000     -2.17400000
H     -4.45900000    -11.21700000     -2.06600000
H     -5.23500000    -10.07500000     -1.44500000
O     10.22100000      3.79300000    -13.13300000
H      9.51800000      3.96200000    -12.50600000
H      9.88100000      4.11600000    -13.96700000
O    -15.29600000     -4.71000000     -8.71700000
H    -15.54500000     -4.99600000     -9.59600000
H    -14.65800000     -5.36100000     -8.42400000
O     -6.45600000     -7.19300000      1.51300000
H     -6.92800000     -7.09200000      0.68600000
H     -5.62000000     -6.75000000      1.36700000
O    -16.20100000     -4.59000000     -3.67200000
H    -16.71000000     -3.80500000     -3.47000000
H    -16.16700000     -4.61400000     -4.62900000
O    -18.69000000     -2.11100000      0.13100000
H    -17.86000000     -1.65000000      0.00800000
H    -18.54100000     -2.67600000      0.88900000
O     -0.43500000     -2.39300000    -11.42100000
H     -1.16200000     -2.82000000    -10.96800000
H     -0.79200000     -1.55100000    -11.70600000
O      6.69900000     -6.90400000     -4.09300000
H      6.86200000     -6.09800000     -4.58300000
H      5.88600000     -6.73400000     -3.61700000
O     -0.72100000      4.89800000      1.67100000
H     -1.25600000      4.43500000      2.31600000
H      0.18100000      4.68000000      1.90700000
O      1.09300000      3.95700000    -13.87800000
H      0.57500000      4.15900000    -14.65800000
H      1.51100000      4.78600000    -13.64700000
O      4.07800000     -1.95700000     -6.37400000
H      4.51700000     -2.79600000     -6.23100000
H      3.88100000     -1.63700000     -5.49400000
O      0.34700000     -1.91700000      9.59400000
H     -0.18700000     -2.62700000      9.23600000
H     -0.04800000     -1.11900000      9.24100000
O      9.18700000      8.17900000     11.75100000
H      8.37100000      7.68200000     11.69800000
H      9.86200000      7.56100000     11.47100000
O      5.31500000     -4.63100000     -7.40900000
H      5.22300000     -5.30100000     -8.08700000
H      4.42900000     -4.51200000     -7.06800000
O      3.90300000     -7.96100000      1.62700000
H      3.95200000     -7.86700000      2.57800000
H      4.34200000     -7.18200000      1.28600000
O    -13.79600000     -9.14300000     -4.93000000
H    -13.44200000     -9.06800000     -4.04400000
H    -14.72600000     -8.93800000     -4.83500000
O      5.41200000      8.46500000    -14.73900000
H      5.71700000      8.01900000    -13.94900000
H      4.57300000      8.85100000    -14.48800000
O    -11.17800000     -7.52400000      0.47000000
H    -11.70900000     -6.72700000      0.48100000
H    -11.12600000     -7.78900000      1.38800000
O     -9.91200000      9.72700000      0.41500000
H    -10.48700000      9.02700000      0.10600000
H     -9.09200000      9.58900000     -0.05900000
O      8.47400000      2.43800000     11.06000000
H      7.84000000      2.04500000     11.66100000
H      9.32600000      2.24000000     11.44800000
O      0.69500000      6.30400000    -10.42100000
H      0.69700000      6.61300000    -11.32700000
H      1.61500000      6.12400000    -10.22800000
O     -4.48800000     -6.57600000     -0.28700000
H     -4.00400000     -7.39400000     -0.17600000
H     -4.98800000     -6.70200000     -1.09300000
O     -2.83200000     -0.55300000    -18.07500000
H     -3.60600000     -1.03700000    -17.79000000
H     -2.15100000     -0.79900000    -17.44900000
O      5.99000000      6.68100000     -4.56100000
H      6.17700000      5.80300000     -4.89300000
H      6.31500000      6.67200000     -3.66100000
O     -7.08600000     -5.24600000    -15.23800000
H     -7.81600000     -4.70300000    -14.94000000
H     -6.84200000     -5.76200000    -14.47000000
O     -3.40300000     -6.12800000      7.10600000
H     -3.02800000     -5.75200000      6.31000000
H     -3.64900000     -7.01900000      6.85800000
O    -12.87900000      9.95600000     -0.91200000
H    -12.63700000     10.11700000     -0.00000000
H    -12.09200000      9.57900000     -1.30600000
O      4.38500000     13.10900000     -9.12600000
H      4.53100000     13.99000000     -9.47200000
H      3.53200000     12.85300000     -9.47700000
O      8.34500000      4.05900000     -0.41300000
H      8.41100000      4.16000000     -1.36200000
H      8.77500000      4.83700000     -0.05900000
O     -0.50300000      2.03700000    -16.84700000
H     -0.50900000      1.71000000    -17.74700000
H     -0.04700000      1.35800000    -16.34900000
O      3.46200000      5.77200000     -9.94700000
H      4.21300000      5.19100000    -10.07300000
H      3.70300000      6.31600000     -9.19700000
O     -1.96200000    -12.13100000      6.08600000
H     -2.78800000    -12.43600000      6.46200000
H     -2.22500000    -11.55000000      5.37200000
O      2.66300000      9.23500000    -10.15500000
H      2.07800000      9.67100000    -10.77400000
H      2.22600000      8.40700000     -9.95600000
O      5.29400000     -5.49100000      0.19800000
H      6.17600000     -5.12100000      0.16100000
H      4.78100000     -4.84100000      0.68000000
O      6.92300000      5.33600000     -8.53200000
H      6.11500000      5.79700000     -8.30600000
H      6.91900000      4.55800000     -7.97500000
O     -1.08100000     -1.09900000     15.84100000
H     -0.72300000     -1.28600000     14.97300000
H     -0.72400000     -1.78900000     16.40100000
O      1.21300000      3.68900000     -3.74900000
H      0.88200000      4.57300000     -3.91100000
H      2.15500000      3.75300000     -3.90900000
O     -9.94100000     11.21300000     -9.96700000
H    -10.22500000     11.56100000     -9.12200000
H     -8.98500000     11.26300000     -9.93800000
O     -3.00100000     -2.09700000     -8.39100000
H     -3.78600000     -1.69200000     -8.02100000
H     -3.33600000     -2.74600000     -9.01000000
O     -3.83400000      0.12900000     17.43200000
H     -4.77000000      0.05300000     17.61400000
H     -3.61400000      1.02800000     17.67800000
O      5.55600000     -5.25100000      4.94800000
H      5.94600000     -5.70300000      5.69600000
H      6.26000000     -4.69900000      4.60800000
O      0.01200000     -2.35800000    -15.31700000
H     -0.24100000     -2.16600000    -16.22000000
H     -0.71600000     -2.87200000    -14.96900000
O     -2.80300000     -5.39600000     16.57400000
H     -3.15100000     -6.07300000     15.99400000
H     -2.30100000     -5.87800000     17.23100000
O     -3.72200000     -2.62900000      6.94600000
H     -4.06000000     -3.44900000      6.58700000
H     -3.82900000     -1.99500000      6.23700000
O     16.23100000      5.32900000      0.04800000
H     16.27800000      5.58900000      0.96700000
H     17.06800000      4.89800000     -0.12300000
O    -10.85800000      0.60300000     -2.40600000
H    -11.25000000     -0.21600000     -2.71100000
H     -9.95100000      0.37300000     -2.20400000
O      4.16400000     -8.79700000    -10.97700000
H      4.63600000     -8.00500000    -11.23400000
H      4.79600000     -9.50400000    -11.10300000
O      5.96700000      2.93100000     -7.34100000
H      6.11100000      2.39400000     -8.12100000
H      5.09500000      2.67900000     -7.03500000
O      9.93700000     13.05300000     -5.42300000
H     10.19500000     13.75300000     -4.82400000
H     10.44300000     13.22100000     -6.21900000
O    -11.23100000      7.99200000     -0.99300000
H    -10.84400000      7.91300000     -1.86500000
H    -11.63800000      7.14100000     -0.83400000
O      6.88200000    -13.55200000      6.98400000
H      6.23700000    -13.79800000      6.32100000
H      6.41100000    -13.62000000      7.81400000
O    -13.41700000      3.22300000     -8.02300000
H    -13.65100000      2.89100000     -8.89000000
H    -12.62300000      2.74100000     -7.78900000
O     -5.83900000      4.83300000     -7.37500000
H     -6.09900000      4.56200000     -6.49500000
H     -4.88200000      4.80700000     -7.36100000
O    -11.08900000     13.09200000      3.49300000
H    -10.30900000     12.68400000      3.11900000
H    -11.21700000     12.64400000      4.32900000
O     13.18400000      0.63600000     -8.89900000
H     12.46500000      1.22300000     -8.66800000
H     13.46100000      0.25600000     -8.06500000
O      5.20100000     12.31800000      1.25800000
H      4.59500000     11.89600000      0.64900000
H      4.74300000     13.11000000      1.54100000
O      3.15100000      9.75900000    -13.90200000
H      3.18900000     10.39700000    -13.18900000
H      2.70800000     10.22100000    -14.61400000
O     -7.40800000     14.05700000     -0.63300000
H     -7.74300000     14.58800000     -1.35600000
H     -8.11700000     13.44400000     -0.43900000
O    -10.08800000     10.15200000     -5.62600000
H     -9.65000000      9.69700000     -6.34500000
H     -9.73500000      9.74500000     -4.83500000
O     -6.61300000     10.21400000     -0.00800000
H     -6.30100000     10.47300000     -0.87500000
H     -6.62800000     11.02900000      0.49500000
O      5.42300000     -9.37600000     -8.20300000
H      5.09100000     -9.90200000     -8.93100000
H      4.90300000     -8.57300000     -8.23200000
O     11.82200000      8.93400000     -9.89900000
H     11.65800000      9.81400000     -9.56100000
H     11.09900000      8.77100000    -10.50500000
O     16.01800000     -8.74800000      1.26900000
H     16.38400000     -9.46100000      0.74500000
H     15.98600000     -8.00300000      0.66800000
O    -12.94100000     -0.57100000     10.89800000
H    -12.37800000      0.16500000     11.13600000
H    -13.09000000     -1.03500000     11.72200000
O     13.43200000     -6.21200000      8.10300000
H     13.64600000     -6.13800000      9.03300000
H     13.19600000     -7.13200000      7.98500000
O     -2.51500000    -12.73100000     -8.31700000
H     -2.44400000    -12.74400000     -7.36300000
H     -3.39900000    -12.40600000     -8.48700000
O      5.26300000     -0.35700000     14.54400000
H      5.28300000     -0.24000000     15.49400000
H      4.54300000     -0.96900000     14.39300000
O     -5.18400000      3.42600000     -4.88200000
H     -5.39700000      2.66200000     -5.41700000
H     -5.40600000      3.16300000     -3.98900000
O     10.12000000     -4.13100000     -5.81500000
H      9.22500000     -4.35700000     -5.56000000
H     10.56600000     -4.97400000     -5.89600000
O     11.31500000     10.83600000      8.13200000
H     10.79200000     10.06000000      7.93300000
H     11.39600000     10.83300000      9.08600000
O      5.46500000      5.01900000     -2.13300000
H      5.50900000      4.23700000     -1.58200000
H      6.37600000      5.20300000     -2.36000000
O     13.69200000     -9.22400000      7.60400000
H     12.91800000     -9.51100000      7.12000000
H     14.05700000    -10.02900000      7.97200000
O     -3.12700000     11.35700000     -0.90600000
H     -2.64500000     12.07300000     -0.49300000
H     -2.94900000     10.59700000     -0.35300000
O     -3.18900000     16.28800000      0.00600000
H     -3.75800000     15.74600000     -0.54100000
H     -2.54400000     15.67600000      0.36100000
O    -11.00600000    -11.01800000      9.00000000
H    -11.11300000    -11.93700000      9.24500000
H    -10.15300000    -10.77200000      9.35900000
O     -5.11800000     -6.43800000     11.16900000
H     -5.78500000     -5.88700000     11.57900000
H     -4.71000000     -6.90300000     11.89900000
O     -9.41200000      4.97100000    -14.41100000
H     -9.60300000      5.04500000    -15.34700000
H    -10.19000000      5.32500000    -13.98000000
O     10.66300000      2.93100000      2.25000000
H     11.22200000      3.37800000      2.88600000
H     10.19000000      3.63700000      1.80900000
O     -6.14100000      2.31500000     15.78700000
H     -5.96400000      1.49200000     15.33100000
H     -5.54400000      2.30700000     16.53500000
O      9.13100000     -0.98900000    -11.02800000
H      9.84900000     -0.35700000    -10.98800000
H      9.17800000     -1.34800000    -11.91400000
O     16.54800000     -0.16500000      8.49500000
H     16.02500000     -0.69300000      7.89200000
H     16.29000000     -0.46900000      9.36600000
O      3.92500000     14.58400000      1.69900000
H      4.41900000     15.39500000      1.57800000
H      3.05700000     14.87100000      1.98000000
O     -6.82300000     15.87500000      2.37800000
H     -7.52500000     16.04000000      3.00800000
H     -6.91000000     14.94700000      2.16000000
O      9.47500000      0.54800000    -13.79200000
H      9.84700000      0.64800000    -12.91600000
H      9.60100000     -0.37800000    -14.00200000
O      9.87400000    -11.93100000     -8.43800000
H      9.79800000    -12.38300000     -9.27800000
H      9.76900000    -12.62200000     -7.78400000
O    -15.60700000     -1.88500000     -6.95100000
H    -15.68100000     -1.63400000     -7.87200000
H    -16.21400000     -2.61800000     -6.85300000
O      1.79100000    -10.03900000    -11.31200000
H      2.55000000     -9.65800000    -10.87000000
H      2.02700000    -10.95800000    -11.44300000
O     -3.95100000      8.27900000     -5.09400000
H     -3.37200000      8.68500000     -4.44900000
H     -4.09200000      7.39100000     -4.76400000
O     -9.05300000      3.55100000     -6.15600000
H     -8.94700000      3.45600000     -5.21000000
H     -8.76200000      2.71300000     -6.51500000
O      3.57400000     -3.95900000      1.57400000
H      3.61900000     -3.02300000      1.37800000
H      3.16700000     -4.00200000      2.44000000
O    -10.16900000      9.48900000      5.71500000
H    -10.85100000      9.00900000      5.24500000
H    -10.52800000     10.36900000      5.82600000
O      0.10200000      7.63800000     -7.48400000
H     -0.32600000      8.28300000     -8.04600000
H      0.05200000      6.81900000     -7.97800000
O      1.95500000      7.58800000    -12.57000000
H      2.55200000      6.84700000    -12.67400000
H      2.39100000      8.31200000    -13.02100000
O      5.27000000      5.39000000    -15.29300000
H      5.58000000      5.97700000    -15.98300000
H      5.35600000      4.51400000    -15.66700000
O    -11.10900000      1.10800000     11.55100000
H    -11.31700000      1.77000000     12.21100000
H    -10.37700000      1.48100000     11.06100000
O      3.14300000      4.37800000     15.76700000
H      3.22200000      3.82000000     16.54100000
H      2.20100000      4.44100000     15.61300000
O    -15.25900000     -3.68200000      1.84600000
H    -14.32400000     -3.61700000      2.04000000
H    -15.29900000     -3.80100000      0.89700000
O      5.51300000      2.96400000     14.78700000
H      5.69300000      2.92300000     15.72600000
H      4.65600000      3.38600000     14.72600000
O     14.28500000      4.06500000      4.52400000
H     13.65400000      3.35800000      4.65500000
H     14.01400000      4.48000000      3.70500000
O     -3.81900000     -1.84900000     15.47300000
H     -2.99100000     -1.72300000     15.93700000
H     -4.38700000     -1.15300000     15.80200000
O      0.17700000     -8.91300000      1.25400000
H      0.80300000     -9.00800000      0.53700000
H      0.57500000     -9.38600000      1.98500000
O     -8.42900000     15.00300000     -2.87100000
H     -9.04100000     14.85700000     -3.59200000
H     -8.23200000     15.93900000     -2.91000000
O     11.95700000     -2.17800000     -6.22300000
H     11.29000000     -2.82100000     -6.46500000
H     12.54400000     -2.65200000     -5.63400000
O     18.08900000      2.20400000      2.35700000
H     17.56600000      2.49900000      1.61100000
H     17.52900000      2.35800000      3.11800000
O      4.80000000     11.49100000      6.13000000
H      3.97300000     11.49000000      6.61200000
H      4.55300000     11.27900000      5.23000000
O      3.41600000    -14.05100000     -0.53800000
H      3.82200000    -13.87800000      0.31100000
H      3.22500000    -13.18300000     -0.89400000
O      2.54300000     -6.82900000    -15.84200000
H      3.14500000     -6.20400000    -15.43900000
H      2.28700000     -6.41800000    -16.66700000
O     -0.45000000    -14.62200000      1.73600000
H      0.32600000    -14.42600000      2.26100000
H     -0.51100000    -13.89200000      1.11900000
O     -8.78600000    -10.03000000     10.50700000
H     -8.54300000     -9.13600000     10.74400000
H     -8.24300000    -10.58300000     11.06900000
O     -0.18200000     -0.46200000     12.71800000
H     -1.05100000     -0.06600000     12.78900000
H     -0.34700000     -1.34600000     12.39100000
O     -7.80400000    -12.26400000     -6.38000000
H     -7.84100000    -11.61700000     -7.08400000
H     -7.49400000    -11.77300000     -5.61900000
O     -8.90100000     -6.23000000     -4.22000000
H     -9.32500000     -7.08800000     -4.22700000
H     -9.41300000     -5.71400000     -3.59800000
O     15.66300000     -7.70300000     -2.07700000
H     15.65100000     -7.14700000     -1.29800000
H     14.85000000     -8.20500000     -2.02600000
O     -7.01500000     -5.74900000      3.72900000
H     -6.63700000     -6.38400000      3.12000000
H     -7.01800000     -4.92400000      3.24400000
O     10.29200000      6.45500000     -2.78100000
H      9.69600000      7.16200000     -3.03000000
H     10.91100000      6.86500000     -2.17600000
O     -2.83800000      0.58800000    -15.21500000
H     -2.83800000      1.49100000    -15.53200000
H     -3.74500000      0.42500000    -14.95600000
O    -15.45100000      3.34000000      8.53700000
H    -16.40700000      3.35800000      8.50000000
H    -15.21200000      2.50100000      8.14300000
O    -12.89400000     -8.48500000     -2.03000000
H    -13.62300000     -7.86600000     -1.99100000
H    -12.40700000     -8.33400000     -1.22000000
O     -4.85800000      7.71300000     14.96400000
H     -4.96500000      6.79200000     15.20500000
H     -4.71000000      8.16200000     15.79600000
O      2.50200000      1.68000000      9.71000000
H      2.43300000      1.47300000     10.64200000
H      1.67000000      1.38900000      9.33800000
O      3.74700000     15.02500000     -4.92800000
H      3.38500000     15.61100000     -4.26300000
H      4.28300000     15.59400000     -5.48000000
O      7.21600000     13.01400000     -0.34600000
H      6.47900000     12.70600000      0.18200000
H      7.84800000     13.34200000      0.29300000
O     -8.42600000    -14.66200000     -5.37100000
H     -9.04400000    -14.36500000     -4.70400000
H     -7.99800000    -13.86200000     -5.67400000
O      3.34000000      2.80700000    -15.50300000
H      2.63400000      3.07500000    -14.91400000
H      4.13600000      2.89500000    -14.97900000
O    -12.03000000      4.66400000      4.28900000
H    -11.32900000      4.04900000      4.07300000
H    -11.80700000      4.98300000      5.16300000
O      4.37100000    -13.95200000      5.03800000
H      4.42800000    -14.78800000      5.50200000
H      3.94300000    -14.16800000      4.20900000
O      3.84900000     -0.50600000      8.79800000
H      3.43800000      0.27300000      9.17300000
H      4.74700000     -0.48600000      9.13000000
O    -12.95000000     10.00800000      1.98500000
H    -12.34100000      9.48600000      2.50600000
H    -13.72900000      9.45700000      1.90200000
O      2.54300000     -9.31200000    -14.78200000
H      2.31600000     -8.40500000    -14.98600000
H      2.81200000     -9.29100000    -13.86400000
O     13.58500000      0.07600000      3.61800000
H     13.80400000      0.61000000      2.85400000
H     14.43200000     -0.21000000      3.96000000
O      8.31800000      7.70100000     -9.74900000
H      8.09400000      6.89500000     -9.28400000
H      7.64100000      8.32500000     -9.48600000
O     -7.03200000     -5.17500000     -7.23400000
H     -7.07700000     -4.61000000     -6.46200000
H     -7.36100000     -4.63100000     -7.94900000
O     12.80100000     -9.09600000     -0.93200000
H     12.05900000     -9.65500000     -0.69800000
H     13.27200000     -8.96600000     -0.11000000
O    -12.00100000      0.60900000      3.42300000
H    -11.05400000      0.56200000      3.55700000
H    -12.13100000      1.40700000      2.90900000
O      1.79800000     11.57100000     -3.78800000
H      2.10700000     11.75800000     -4.67500000
H      0.94300000     11.16000000     -3.91500000
O      0.38600000     -6.90800000    -13.34200000
H      0.22300000     -7.08600000    -14.26900000
H     -0.08100000     -7.60300000    -12.87900000
O      2.21900000     13.22000000    -11.17700000
H      1.76500000     13.65400000    -10.45400000
H      1.62500000     13.31100000    -11.92200000
O     -4.73400000      5.00300000      4.81900000
H     -3.82500000      4.93100000      5.11000000
H     -4.71600000      5.67700000      4.13900000
O     10.99700000      5.38500000      6.96100000
H     10.27900000      4.80600000      7.21800000
H     11.72100000      5.14000000      7.53800000
O     14.80500000     -4.15300000     -7.67100000
H     15.47900000     -3.70000000     -8.17700000
H     14.67100000     -3.60000000     -6.90100000
O      8.69800000     10.52400000     -1.68900000
H      9.27000000     10.14400000     -1.02200000
H      8.21500000     11.20900000     -1.22700000
O     -0.73900000      4.37300000     -1.07000000
H      0.15800000      4.37600000     -1.40300000
H     -0.64200000      4.26200000     -0.12400000
O     -8.31000000      2.09100000    -13.67300000
H     -8.27800000      1.48300000    -14.41200000
H     -8.53700000      2.93400000    -14.06500000
O     -5.52900000      4.79200000     11.07100000
H     -5.92000000      4.32900000     11.81300000
H     -5.88400000      4.35100000     10.30000000
O    -13.24900000     10.03000000     -5.78000000
H    -12.63900000      9.29300000     -5.77600000
H    -13.98600000      9.72800000     -6.31100000
O     -6.68000000     -1.23600000     15.39600000
H     -7.63500000     -1.17100000     15.43500000
H     -6.45600000     -1.87800000     16.07000000
O     -4.17600000      3.60100000    -11.72000000
H     -3.88300000      4.03700000    -10.92000000
H     -3.38000000      3.49600000    -12.24100000
O     -6.12700000    -11.23400000    -10.21700000
H     -5.94800000    -11.97800000     -9.64100000
H     -6.66000000    -11.60000000    -10.92200000
O      7.06500000     15.48500000     -5.30400000
H      7.06600000     14.95800000     -4.50500000
H      7.86000000     16.01500000     -5.24300000
O     -8.18400000    -10.52200000     -8.42200000
H     -7.51200000    -10.86500000     -9.01100000
H     -8.27600000     -9.60200000     -8.67200000
O     -4.05300000      6.57800000      2.81000000
H     -4.68700000      7.14600000      2.37300000
H     -3.34500000      6.47600000      2.17400000
O     -0.86300000     -3.47800000     17.40300000
H     -1.39700000     -4.24100000     17.18200000
H     -0.03900000     -3.84700000     17.72100000
O     17.60500000      5.00900000     -2.93000000
H     16.93400000      4.36300000     -3.15000000
H     18.38900000      4.70700000     -3.39000000
O      2.37600000    -17.30800000      2.43200000
H      2.87700000    -17.23800000      3.24400000
H      2.02200000    -16.42900000      2.29300000
O    -10.17400000      4.61600000     -8.45900000
H     -9.82400000      4.42800000     -7.58800000
H    -10.08000000      3.79200000     -8.93800000
O     -5.01300000     -1.10700000      1.05800000
H     -4.92400000     -0.72900000      0.18300000
H     -4.41700000     -1.85700000      1.05600000
O    -10.47900000     -4.90000000      6.01900000
H    -11.40800000     -5.03700000      5.83300000
H    -10.45500000     -4.64200000      6.94000000
O      1.10500000    -12.40400000     -9.22600000
H      0.50400000    -12.43100000     -8.48100000
H      0.56600000    -12.65100000     -9.97700000
O     -5.33200000     -1.62800000     10.64100000
H     -5.83100000     -1.61700000      9.82500000
H     -4.62600000     -0.99800000     10.49900000
O      2.86600000      7.40000000     12.84300000
H      2.55700000      8.23200000     13.20200000
H      3.37800000      7.00900000     13.55100000
O     10.69100000     -2.75300000     10.33200000
H     10.52600000     -2.88500000      9.39800000
H     10.23100000     -1.94000000     10.54300000
O     11.57500000     -9.77700000     -7.94700000
H     10.93600000    -10.48900000     -7.94700000
H     11.25700000     -9.17000000     -7.27900000
O      2.29900000     -3.49800000    -16.69300000
H      1.96500000     -2.64600000    -16.97400000
H      2.09400000     -4.08800000    -17.41900000
O      6.66400000      2.39700000      8.57000000
H      6.62600000      1.45000000      8.70200000
H      6.96300000      2.74400000      9.41100000
O     12.98100000      2.80600000      0.14300000
H     12.58000000      3.51700000      0.64300000
H     12.57700000      2.86500000     -0.72300000
O     -1.92200000     -6.68900000      2.44800000
H     -1.40400000     -7.49200000      2.49300000
H     -2.75700000     -6.96300000      2.07000000
O     10.09900000      4.26300000     -7.20300000
H      9.42100000      4.15500000     -6.53600000
H     10.20600000      5.21100000     -7.28400000
O      8.33100000     -7.55700000      1.13800000
H      8.30900000     -7.99800000      1.98700000
H      7.97200000     -6.68600000      1.31200000
O     -1.98400000     18.04500000     -1.41300000
H     -1.24000000     17.49400000     -1.65600000
H     -2.47800000     17.51700000     -0.78600000
O     -0.17600000    -12.47400000      0.12500000
H      0.51000000    -11.87200000      0.41200000
H     -0.85800000    -11.90700000     -0.23300000
O      5.41100000      9.64000000    -10.30200000
H      5.61300000     10.08700000     -9.48000000
H      4.45400000      9.63500000    -10.34200000
O     -1.49200000      4.22400000    -12.80400000
H     -0.56000000      4.14400000    -13.00800000
H     -1.90500000      4.42600000    -13.64300000
O     -1.94100000    -13.36800000      8.85400000
H     -1.71100000    -13.99100000      8.16500000
H     -2.66400000    -13.78600000      9.32300000
O     -0.90800000     -6.75100000    -16.11700000
H     -0.20000000     -6.12800000    -16.28300000
H     -1.58700000     -6.51600000    -16.74900000
O     16.26300000      5.53500000      6.05400000
H     17.05600000      5.06100000      5.80200000
H     15.57100000      5.14500000      5.52000000
O      9.53600000      8.95200000    -11.82600000
H      8.82800000      9.47000000    -12.20800000
H      9.11000000      8.42800000    -11.14800000
O     13.89400000      2.01100000      8.27500000
H     13.32700000      1.57400000      8.91000000
H     13.45100000      1.89000000      7.43500000
O      4.18400000      5.74000000      2.08300000
H      4.34800000      6.49900000      1.52400000
H      4.45600000      4.99000000      1.55500000
O      6.15100000    -12.44500000     -2.26800000
H      6.91600000    -11.97400000     -2.59700000
H      5.44600000    -11.79700000     -2.28300000
O     -4.54000000     -7.89000000      4.28300000
H     -4.12500000     -8.21500000      5.08200000
H     -5.44300000     -8.20100000      4.33900000
O      6.47700000      8.86600000      2.62300000
H      6.13400000      8.85900000      3.51700000
H      5.73700000      9.14600000      2.08400000
O     -3.19900000    -10.21700000      3.25900000
H     -3.69300000     -9.49300000      3.64300000
H     -3.20500000    -10.04100000      2.31900000
O     10.09700000     -5.88300000      9.26400000
H     10.03700000     -5.61000000      8.34900000
H      9.37700000     -5.42600000      9.69800000
O      5.90100000    -11.06800000    -10.99100000
H      6.25800000    -11.93000000    -11.20400000
H      6.66300000    -10.48900000    -10.97900000
O     -1.91300000      1.88400000     -3.25700000
H     -1.40200000      2.13700000     -2.48800000
H     -2.74400000      1.57200000     -2.89900000
O     -3.88700000     15.10800000      8.68700000
H     -3.00000000     14.94400000      8.36700000
H     -4.11200000     15.97100000      8.34000000
O    -11.93400000     -0.29400000      7.29300000
H    -11.81200000      0.23400000      8.08200000
H    -11.84600000      0.32900000      6.57200000
O     -4.72900000    -11.62400000      7.08600000
H     -5.38600000    -11.77200000      7.76600000
H     -5.09100000    -12.04500000      6.30700000
O     11.56800000     -3.08300000     -1.25400000
H     11.44600000     -3.94500000     -0.85500000
H     11.79600000     -3.27100000     -2.16400000
O     11.91200000      4.97400000     -5.07100000
H     11.79500000      5.90700000     -5.25100000
H     11.43800000      4.53300000     -5.77600000
O     -3.78500000     -8.84800000      6.70200000
H     -4.35600000     -9.61400000      6.75400000
H     -2.94000000     -9.15700000      7.03000000
O      7.87900000    -11.76700000      0.46300000
H      7.26200000    -11.03500000      0.44600000
H      7.77200000    -12.15100000      1.33300000
O      8.97400000      8.43200000      0.59900000
H      8.06400000      8.67500000      0.76900000
H      9.48600000      9.15800000      0.95700000
O     -6.95400000    -11.82600000     11.98200000
H     -6.80300000    -11.89100000     12.92500000
H     -6.16800000    -11.39700000     11.64300000
O     -3.67000000     -8.26500000      9.76500000
H     -3.67400000     -8.08200000      8.82600000
H     -3.97300000     -7.45200000     10.16900000
O      9.94900000     -0.27600000     -3.78400000
H     10.67300000     -0.17000000     -3.16600000
H      9.70900000     -1.20000000     -3.71400000
O     12.50500000      0.68900000     10.61500000
H     12.56900000     -0.24400000     10.82000000
H     11.62000000      0.93400000     10.88700000
O      6.94800000      8.33500000     -1.66100000
H      7.19200000      9.19000000     -2.01400000
H      7.76300000      7.98000000     -1.30700000
O    -12.09300000    -11.03200000     -5.49100000
H    -12.11000000    -11.49500000     -6.32900000
H    -12.88000000    -10.48800000     -5.50300000
O     -0.81200000      9.22700000     -9.42300000
H     -0.29200000      9.72900000    -10.05000000
H     -1.35200000      8.65200000     -9.96500000
O     -2.65800000      5.39400000     17.05800000
H     -2.32800000      5.63800000     17.92300000
H     -2.54400000      6.18300000     16.52700000
O     15.90900000     -3.95700000     -0.49100000
H     16.83900000     -4.17200000     -0.43300000
H     15.85200000     -3.05200000     -0.18300000
O     -2.62200000     -3.38000000     13.41300000
H     -2.91400000     -2.59000000     13.86800000
H     -3.28800000     -4.03500000     13.62000000
O     -5.34800000      0.93700000      3.32600000
H     -5.47500000      0.17200000      3.88800000
H     -5.82800000      0.72800000      2.52500000
O     -1.47600000     -7.31200000     -1.04300000
H     -1.63100000     -8.13300000     -1.51100000
H     -0.68800000     -7.47700000     -0.52600000
O    -11.87500000     -3.86900000     12.44900000
H    -11.34800000     -3.08700000     12.61000000
H    -12.75600000     -3.62700000     12.73500000
O      1.74800000    -14.39800000      3.40800000
H      1.54500000    -14.00700000      4.25700000
H      2.36900000    -13.79000000      3.00700000
O      3.67800000     10.27500000      3.63300000
H      3.23100000      9.69000000      4.24500000
H      2.97000000     10.71600000      3.16300000
O    -10.44400000      2.07700000    -11.85100000
H     -9.63200000      2.14000000    -12.35400000
H    -10.21000000      2.38800000    -10.97700000
O     -8.86300000     -6.83100000     10.43600000
H     -8.44800000     -6.23400000     11.05900000
H     -9.78800000     -6.58600000     10.44900000
O     -1.46200000      0.04700000    -12.58300000
H     -1.90000000      0.38000000    -13.36600000
H     -0.62200000      0.50500000    -12.56600000
O     13.98300000      1.87400000     -3.95300000
H     14.50100000      2.53200000     -3.49000000
H     13.58100000      1.35300000     -3.25800000
O    -12.63100000     -2.90600000      3.16000000
H    -12.42800000     -3.64000000      3.74000000
H    -12.41700000     -2.12800000      3.67500000
O     -2.86000000      2.88200000     10.43100000
H     -3.22800000      3.48200000      9.78200000
H     -2.77400000      3.41100000     11.22400000
O      3.46000000      2.66800000    -12.19100000
H      3.56700000      3.57300000    -11.90000000
H      4.35400000      2.33100000    -12.26200000
O     -6.49500000      2.97200000      4.70700000
H     -5.84200000      3.61500000      4.98400000
H     -5.98800000      2.28900000      4.26800000
O     -2.50100000      3.58400000    -15.75300000
H     -3.11100000      3.62000000    -16.49000000
H     -1.71600000      3.16800000    -16.11200000
O     -9.54300000    -13.04800000     -9.25400000
H     -9.22500000    -13.80900000     -8.76800000
H     -8.94500000    -12.34100000     -9.01100000
O    -12.05200000      1.09400000     -5.65400000
H    -12.93400000      1.43900000     -5.51500000
H    -11.67100000      1.05100000     -4.77700000
O     -0.39000000     15.25600000     -4.69800000
H      0.49700000     15.09100000     -4.37900000
H     -0.95600000     14.79000000     -4.08300000
O     -2.97400000     -7.03400000    -13.38900000
H     -2.52100000     -7.56600000    -12.73400000
H     -2.42200000     -7.09300000    -14.16900000
O      9.19100000     14.21000000      1.08400000
H      9.94900000     14.30000000      0.50600000
H      9.53000000     14.41100000      1.95700000
O      5.55600000     17.11400000      0.76500000
H      5.79000000     16.89500000     -0.13700000
H      6.36900000     17.44300000      1.15000000
O     -6.35800000     -1.91100000      7.97600000
H     -7.13400000     -2.40500000      7.71300000
H     -5.66000000     -2.56600000      8.01700000
O     -7.51800000     -9.90500000      2.44100000
H     -7.71700000     -9.80500000      3.37100000
H     -7.15800000     -9.05700000      2.18000000
O    -13.54100000     -3.88200000     -3.08600000
H    -14.31200000     -4.41900000     -3.26900000
H    -13.53700000     -3.22500000     -3.78200000
O      0.62900000      5.46600000     14.57500000
H      0.83300000      6.40100000     14.54200000
H     -0.21800000      5.42100000     15.01800000
O     12.40700000      0.48300000     -2.18900000
H     12.95600000     -0.18500000     -1.77800000
H     11.71500000      0.65100000     -1.54900000
O      1.42300000      0.75300000    -12.78600000
H      1.80900000      0.30000000    -12.03700000
H      1.88000000      1.59400000    -12.82000000
O    -13.53100000      6.48800000      2.88600000
H    -13.46200000      6.04000000      2.04300000
H    -13.02500000      5.94200000      3.48800000
O    -10.37700000     -5.47800000     14.15400000
H    -10.57600000     -5.10000000     13.29700000
H    -11.18600000     -5.37800000     14.65500000
O      5.59800000      1.23400000    -13.34500000
H      6.15100000      0.61800000    -12.86400000
H      4.90400000      0.69100000    -13.72000000
O      2.59900000     16.98500000      4.96800000
H      3.33300000     17.23300000      4.40700000
H      2.96400000     16.98200000      5.85300000
O      3.42100000    -12.50200000      2.31900000
H      2.79700000    -11.83400000      2.60200000
H      3.98100000    -12.05300000      1.68500000
O     -2.12300000      9.58400000     -3.45800000
H     -1.45900000      9.02200000     -3.05900000
H     -2.29800000     10.25500000     -2.79700000
O      5.65800000     -5.12900000     12.09200000
H      4.93600000     -5.24900000     12.71000000
H      5.25200000     -5.21500000     11.23000000
O     -1.76600000     -9.74400000     14.38300000
H     -0.87700000     -9.71800000     14.73700000
H     -1.69300000    -10.27800000     13.59200000
O      7.01000000      1.03800000     12.63900000
H      6.44700000      1.24500000     13.38400000
H      6.78500000      0.13500000     12.41300000
O     13.05000000     -1.45300000      0.25500000
H     12.64700000     -0.65200000      0.58900000
H     12.32400000     -1.94400000     -0.12900000
O     -7.21900000    -10.44900000     -4.52800000
H     -6.80700000     -9.63100000     -4.80700000
H     -7.34100000    -10.34500000     -3.58400000
O     -8.59700000     -6.50000000     -0.40500000
H     -8.39200000     -6.78600000     -1.29500000
H     -9.20400000     -7.16200000     -0.07400000
O      1.29800000     10.26200000      9.35500000
H      1.73000000     11.00600000      9.77400000
H      1.89500000     10.00100000      8.65400000
O      3.50000000     -7.43700000     -8.00100000
H      3.02800000     -7.22800000     -7.19600000
H      2.84200000     -7.36100000     -8.69200000
O     12.96400000     -2.41600000     -9.45200000
H     12.65100000     -2.89600000     -8.68500000
H     12.72900000     -1.50500000     -9.27700000
O     -7.71300000     -4.98800000     12.00300000
H     -7.63500000     -4.03600000     12.07400000
H     -8.08000000     -5.26100000     12.84400000
O      8.32500000    -14.54100000     -2.22400000
H      9.17000000    -14.29100000     -1.84900000
H      8.07000000    -13.79100000     -2.76100000
O      0.75400000      7.64000000      2.80300000
H      1.41600000      7.15000000      3.29100000
H      1.05000000      7.60000000      1.89300000
O      2.14400000     -4.74200000     -2.03300000
H      1.75700000     -4.76800000     -1.15800000
H      1.48100000     -5.13500000     -2.60000000
O     -6.65200000    -10.13800000     -0.29000000
H     -7.49400000    -10.06900000     -0.73900000
H     -6.86500000    -10.03700000      0.63700000
O    -10.22600000      5.56100000      7.29200000
H     -9.61000000      5.35400000      6.58900000
H     -9.70700000      6.05500000      7.92800000
O     11.24900000     10.87600000     -4.66600000
H     10.85000000     10.50100000     -3.88100000
H     10.73900000     11.66800000     -4.83800000
O    -10.19200000     15.46300000      0.24500000
H    -10.53800000     15.79800000     -0.58300000
H    -10.30100000     14.51400000      0.18400000
O      6.29700000     -8.82600000     15.04000000
H      5.97200000     -8.86000000     14.14000000
H      5.51200000     -8.71500000     15.57500000
O     -6.63800000     -2.37200000      3.21300000
H     -7.36500000     -2.66500000      2.66300000
H     -5.97600000     -2.07000000      2.59100000
O     -7.48300000     -9.33500000      5.05600000
H     -7.85200000     -9.74000000      5.84100000
H     -7.73200000     -8.41300000      5.12400000
O      8.88800000     -2.81800000     -3.17500000
H      7.95300000     -2.76300000     -3.37100000
H      9.24300000     -3.38700000     -3.85900000
O     13.80100000      8.26700000     -3.50500000
H     14.72100000      8.02800000     -3.61600000
H     13.45600000      7.61500000     -2.89500000
O    -13.48700000      0.36200000     -0.45500000
H    -13.40400000     -0.18200000     -1.23800000
H    -12.58800000      0.48000000     -0.14900000
O     11.31000000      1.40600000      7.40800000
H     10.83300000      2.22300000      7.55000000
H     10.68500000      0.71900000      7.64100000
O     -0.91700000    -10.01800000     -7.18100000
H     -0.77000000    -10.83900000     -6.71200000
H     -0.19100000     -9.45400000     -6.91100000
O     11.89700000      6.66600000     -0.66900000
H     12.66300000      6.78300000     -0.10800000
H     11.24400000      6.25700000     -0.10100000
O     15.39200000      4.54600000     -5.85600000
H     14.59000000      4.49100000     -5.33700000
H     15.36600000      3.77300000     -6.41900000
O      0.12400000     11.41300000    -13.96800000
H      0.38700000     12.03800000    -14.64400000
H     -0.18000000     10.64700000    -14.45600000
O     -7.55900000      9.35800000      3.76600000
H     -8.39500000      8.90500000      3.87800000
H     -7.33600000      9.66800000      4.64300000
O    -13.24300000     -2.53900000     -5.34800000
H    -14.00400000     -2.61600000     -5.92500000
H    -12.49600000     -2.74900000     -5.90800000
O      0.83000000     -4.94100000      0.78500000
H      1.64800000     -4.75100000      1.24300000
H      0.21800000     -5.18500000      1.47900000
O     11.42500000      6.62200000     11.18300000
H     11.81800000      7.00900000     10.40000000
H     11.69200000      5.70400000     11.15600000
O     -3.43300000      0.32200000     -1.26700000
H     -2.57900000      0.54200000     -0.89600000
H     -3.31600000     -0.55300000     -1.63700000
O    -11.71000000      8.37800000      3.84800000
H    -12.46600000      7.85300000      3.58800000
H    -10.98800000      8.03700000      3.31900000
O     10.19400000     -2.54300000      7.34600000
H     10.01700000     -3.47500000      7.22000000
H     11.14000000     -2.45900000      7.22400000
O      3.66100000     -6.79800000     -5.15000000
H      4.04400000     -6.51700000     -4.31900000
H      3.26700000     -6.00400000     -5.51200000
O      6.13000000     -0.38500000     -1.04000000
H      6.82900000     -1.02800000     -1.15500000
H      6.36500000      0.08400000     -0.23900000
O     -1.57200000      5.76200000     11.02800000
H     -1.54900000      4.93900000     11.51700000
H     -0.78200000      6.22700000     11.30500000
O     -8.40500000      4.72100000      5.64900000
H     -7.89100000      3.99200000      5.30100000
H     -7.77900000      5.23300000      6.16000000
O      5.02900000     -3.36700000    -16.46800000
H      5.03200000     -2.59700000    -17.03700000
H      4.12000000     -3.66700000    -16.47700000
O     -7.80600000      2.13700000      1.34500000
H     -6.97000000      2.18700000      0.88100000
H     -8.44200000      1.90300000      0.67000000
O     -5.52600000     -6.53000000    -13.09800000
H     -4.58500000     -6.69600000    -13.15900000
H     -5.67800000     -6.34500000    -12.17100000
O    -10.05300000     -6.33000000     -7.30800000
H     -9.84600000     -6.07800000     -6.40800000
H     -9.20000000     -6.44400000     -7.72700000
O     -3.93600000    -13.13200000      3.54800000
H     -3.59500000    -12.28400000      3.26300000
H     -4.76000000    -12.92300000      3.98800000
O     -9.84900000      2.93200000     -0.70400000
H    -10.31300000      2.23100000     -1.16200000
H    -10.51000000      3.32600000     -0.13500000
O      3.91800000     -4.54700000    -14.07800000
H      4.18700000     -3.68000000    -14.38200000
H      3.14400000     -4.38300000    -13.54000000
O     -9.17100000     11.32000000      2.60900000
H     -9.53000000     10.70800000      1.96600000
H     -8.45800000     10.83700000      3.02700000
O      2.02000000     -0.18900000     -5.12100000
H      1.81500000      0.36800000     -4.37000000
H      2.15800000      0.42400000     -5.84300000
O     -9.42200000     -2.46700000     15.66200000
H     -9.25500000     -3.27900000     16.14200000
H     -9.76300000     -2.75500000     14.81500000
O     -9.52900000     11.46600000     -2.64200000
H     -9.19700000     11.75500000     -3.49200000
H     -9.32600000     10.53100000     -2.61100000
O     -7.31100000     13.30700000     -7.20500000
H     -8.19200000     13.46100000     -7.54600000
H     -6.77000000     13.18600000     -7.98400000
O      7.81900000    -10.48900000     -7.33500000
H      8.28500000    -11.12300000     -7.88000000
H      7.13600000    -10.13900000     -7.90800000
O      8.15300000    -11.60100000      4.23600000
H      8.06900000    -10.77500000      3.76000000
H      9.09600000    -11.75300000      4.28900000
O      4.70000000     12.64800000    -12.28600000
H      4.90500000     12.53100000    -11.35900000
H      3.81200000     13.00600000    -12.29200000
O    -15.21100000      0.84900000      6.83800000
H    -15.13400000      1.44400000      6.09200000
H    -16.09000000      0.47900000      6.75900000
O     -4.78900000     -1.10000000    -12.13800000
H     -5.04300000     -0.23000000    -12.44600000
H     -3.84100000     -1.13500000    -12.27100000
O      9.46200000     -2.14400000    -13.71800000
H      8.53700000     -2.30400000    -13.90800000
H      9.80000000     -2.99500000    -13.44000000
O     10.07300000     -4.57900000     12.37100000
H     10.35200000     -4.06000000     11.61700000
H      9.15700000     -4.33500000     12.50400000
O     -1.06000000     -9.60400000      7.53200000
H     -0.21100000     -9.21600000      7.31700000
H     -0.97000000    -10.52500000      7.28700000
O      4.61900000     12.80400000     -3.45200000
H      4.23400000     13.47900000     -4.01200000
H      3.89000000     12.21900000     -3.24600000
O      5.72900000     16.70900000     -2.11500000
H      5.20200000     15.91200000     -2.06400000
H      6.63400000     16.39800000     -2.14100000
O      2.60500000      8.69000000     -6.67600000
H      2.00200000      7.97000000     -6.86100000
H      2.44800000      9.32000000     -7.38000000
O     -5.67900000      3.75100000     -2.18700000
H     -6.36500000      4.17600000     -1.67300000
H     -5.08500000      4.46100000     -2.42900000
O     -3.55000000    -15.21700000      1.77500000
H     -2.74500000    -15.73400000      1.80100000
H     -3.44900000    -14.58000000      2.48200000
O    -10.48300000      5.95200000     -3.31800000
H    -11.30200000      5.62500000     -2.94800000
H     -9.85300000      5.24700000     -3.16700000
O     -0.81500000     -9.51700000     -9.83000000
H     -0.95400000     -9.77900000     -8.92000000
H     -0.10600000    -10.08300000    -10.13600000
O     14.15400000     -8.11100000     -8.85900000
H     14.29600000     -8.65600000     -9.63400000
H     13.27600000     -8.34600000     -8.56000000
O     -8.23000000     -8.04900000      7.93600000
H     -8.20800000     -7.39200000      7.24000000
H     -8.21500000     -7.54000000      8.74600000
O      0.31000000     -3.20800000      5.84100000
H      0.93800000     -2.56000000      6.16000000
H     -0.32900000     -3.29000000      6.55000000
O      2.83300000     16.82300000     -2.61100000
H      2.79400000     17.38100000     -3.38800000
H      3.70800000     16.97300000     -2.25300000
O     -1.55300000    -17.09900000     -4.40600000
H     -2.11700000    -17.39800000     -3.69200000
H     -1.01200000    -17.85900000     -4.61700000
O      0.75500000    -12.19400000      4.97200000
H      1.19300000    -12.34700000      5.80900000
H     -0.16800000    -12.37600000      5.14800000
O      3.41500000     10.66800000     -0.02800000
H      3.45800000     10.23300000     -0.87900000
H      2.59200000     11.15700000     -0.05000000
O     -1.77900000     -6.38200000     -9.42000000
H     -1.19500000     -7.12300000     -9.58100000
H     -2.61400000     -6.78300000     -9.17700000
O      1.07700000     13.73200000     -8.71800000
H      0.66500000     12.97200000     -8.30800000
H      1.11600000     14.38800000     -8.02200000
O    -11.56200000    -13.03200000     -1.22500000
H    -10.64200000    -13.09700000     -1.47900000
H    -11.82400000    -13.93500000     -1.04100000
O     14.24400000     -3.40600000     -5.11300000
H     14.35000000     -4.34800000     -5.24900000
H     14.93500000     -3.17400000     -4.49300000
O    -14.67300000     -1.31400000      8.98100000
H    -14.80300000     -0.70700000      8.25200000
H    -13.91900000     -0.96300000      9.45400000
O      7.66200000     -8.88500000    -10.99200000
H      8.61400000     -8.79800000    -11.03200000
H      7.35500000     -8.02900000    -10.69400000
O      2.05100000     -1.27900000     -8.06500000
H      1.16300000     -1.03400000     -7.80700000
H      2.51300000     -1.41200000     -7.23700000
O     -8.80800000     -3.49500000     -1.87000000
H     -9.69900000     -3.15200000     -1.94500000
H     -8.91200000     -4.44500000     -1.92400000
O     -8.46900000      3.73300000     -3.20900000
H     -8.65100000      3.89200000     -2.28300000
H     -7.94500000      2.93100000     -3.21600000
O     -0.07000000     11.82300000     13.76100000
H     -0.38200000     10.92200000     13.68000000
H     -0.52800000     12.29800000     13.06700000
O     -5.63100000      8.50100000      1.80100000
H     -6.00100000      8.93600000      1.03300000
H     -6.16100000      8.81500000      2.53300000
O      9.33500000     13.03700000      7.01600000
H      8.66100000     12.68200000      6.43700000
H      9.71700000     12.26800000      7.43900000
O     -8.43400000     -6.85600000      5.59500000
H     -7.93800000     -6.40000000      4.91500000
H     -9.25400000     -6.36600000      5.66200000
O     13.13500000      4.84800000     -9.15000000
H     13.34700000      4.25100000     -9.86800000
H     12.52500000      5.47700000     -9.53500000
O    -13.06900000     -5.33300000      4.65700000
H    -13.75600000     -5.01800000      5.24400000
H    -13.29900000     -6.24700000      4.48800000
O     -5.75400000      1.56900000    -12.28000000
H     -6.65700000      1.83700000    -12.44800000
H     -5.28700000      2.38900000    -12.11900000
O     -6.54400000     -2.41000000     -1.32900000
H     -7.37100000     -2.88200000     -1.42800000
H     -5.88800000     -3.09700000     -1.21600000
O      6.96000000    -16.78000000      0.77000000
H      6.29600000    -17.45900000      0.65400000
H      6.61600000    -16.02500000      0.29400000
O      4.34100000     -9.59100000     -5.70100000
H      4.83700000     -9.52200000     -6.51600000
H      4.16300000     -8.68400000     -5.45200000
O    -11.62500000      8.23900000     -8.01400000
H    -10.80700000      8.66600000     -7.76100000
H    -11.83400000      7.66600000     -7.27700000
O      5.72200000    -15.01100000     -3.27800000
H      4.92200000    -15.37000000     -2.89500000
H      6.03100000    -14.37300000     -2.63400000
O     11.59200000     -7.58500000     10.90400000
H     12.15500000     -7.06100000     11.47500000
H     11.16100000     -6.94400000     10.33900000
O      7.66100000     -4.19700000      9.92400000
H      7.18900000     -5.01500000     10.08300000
H      7.06400000     -3.67700000      9.38700000
O     -9.26700000      5.27000000     13.30800000
H     -9.98900000      4.87100000     12.82300000
H     -9.68000000      5.95900000     13.82800000
O     -6.96300000      0.81200000     -9.17700000
H     -6.00800000      0.76200000     -9.22800000
H     -7.26400000     -0.04400000     -9.48300000
O     -5.25700000     -1.01400000      5.41000000
H     -5.47400000     -1.75100000      4.83800000
H     -5.64700000     -1.24300000      6.25300000
O    -10.65900000     -0.12300000     -7.93700000
H    -10.10000000     -0.78200000     -7.52500000
H    -11.39600000     -0.02300000     -7.33500000
O     -2.43900000     -9.53100000      0.82000000
H     -2.31900000    -10.19000000      0.13600000
H     -1.55100000     -9.30700000      1.09600000
O     -0.58400000     11.51200000     -7.90700000
H     -0.55500000     10.62200000     -8.25700000
H     -1.13100000     11.99500000     -8.52600000
O     10.89300000     10.57100000      0.31100000
H     11.36700000     10.62200000     -0.51900000
H     11.45200000     11.03400000      0.93500000
O      0.70900000      5.77900000      6.86900000
H      1.48000000      5.41100000      6.43800000
H      0.67100000      5.33100000      7.71400000
O    -11.26200000      2.06700000      8.51200000
H    -12.02300000      2.58200000      8.78300000
H    -10.56500000      2.33800000      9.10900000
O     10.35000000     11.74900000      4.49900000
H      9.99400000     11.73300000      3.61100000
H     10.46900000     12.67900000      4.69300000
O      0.69400000      7.80900000     11.06100000
H      1.53600000      7.81000000     11.51700000
H      0.68000000      8.63700000     10.58100000
O      4.70500000    -18.05800000     -0.34800000
H      4.27500000    -17.34500000     -0.81900000
H      4.06500000    -18.33300000      0.30900000
O     -8.92100000    -13.11600000      5.31100000
H     -9.01300000    -12.23800000      5.68000000
H     -9.53300000    -13.65300000      5.81500000
O     -2.82500000     -3.79800000    -10.50700000
H     -3.32800000     -3.74600000    -11.32000000
H     -2.83700000     -4.72700000    -10.27800000
O     -4.87400000      4.20700000      1.32400000
H     -5.01300000      3.30800000      1.02800000
H     -3.97100000      4.21700000      1.64100000
O     -1.70400000      3.76700000     12.91300000
H     -2.43900000      3.52600000     13.47800000
H     -0.99600000      3.18000000     13.17900000
O      1.93400000    -12.38300000      9.47700000
H      1.79200000    -13.30800000      9.67800000
H      1.85600000    -12.33000000      8.52400000
O     -1.11500000      3.53300000     -5.42600000
H     -0.19500000      3.53200000     -5.16500000
H     -1.51000000      2.82800000     -4.91400000
O      6.48900000     -8.80800000      6.55900000
H      5.85300000     -9.48800000      6.77900000
H      7.32900000     -9.26700000      6.53000000
O     14.97000000      1.43700000      1.63300000
H     14.19200000      1.88700000      1.30500000
H     15.61800000      1.54200000      0.93600000
O      5.52900000     14.51300000      4.51800000
H      5.04700000     14.48900000      3.69200000
H      6.00400000     13.68200000      4.54300000
O     -5.24500000      0.90100000     12.56500000
H     -6.12200000      0.61300000     12.31300000
H     -4.98100000      1.50300000     11.86900000
O      8.69700000    -11.74600000     -3.05900000
H      9.09800000    -11.35300000     -3.83500000
H      9.21500000    -11.41100000     -2.32700000
O    -10.04100000      3.22500000      3.47700000
H     -9.13600000      3.00500000      3.25800000
H    -10.16600000      2.87900000      4.36000000
O     -9.83200000      2.34300000      6.00700000
H     -9.58600000      3.22000000      6.30200000
H    -10.23100000      1.93500000      6.77600000
O      6.07900000      2.64800000    -15.54700000
H      6.04000000      2.23400000    -14.68500000
H      6.59000000      2.03900000    -16.08100000
O      5.49200000      2.67200000      5.01700000
H      5.09800000      2.06700000      5.64600000
H      5.73200000      3.43700000      5.53900000
O     12.10800000     11.04700000     -7.59300000
H     11.29900000     11.13300000     -8.09800000
H     11.85900000     10.52600000     -6.82900000
O     16.54700000      1.87700000     -0.46100000
H     16.23200000      2.33300000     -1.24200000
H     17.47200000      1.70800000     -0.64000000
O      3.48700000     -2.61800000     15.16200000
H      4.08800000     -2.24500000     15.80600000
H      3.15900000     -3.41700000     15.57500000
O      8.61300000     -5.83900000     -8.44200000
H      9.50400000     -6.18900000     -8.42700000
H      8.72200000     -4.90000000     -8.29700000
O      1.69900000     -4.50900000      3.86000000
H      1.27100000     -3.85600000      4.41500000
H      1.42800000     -5.35000000      4.22800000
O     -2.03200000     13.39600000     -3.38700000
H     -2.82000000     13.82000000     -3.72700000
H     -1.86200000     12.68000000     -3.99800000
O    -14.72800000     -7.55200000      4.27800000
H    -14.16700000     -8.27600000      3.99900000
H    -15.09900000     -7.84500000      5.11100000
O     -7.85500000     13.25300000      5.22200000
H     -7.69700000     12.64800000      4.49700000
H     -7.09400000     13.83400000      5.22000000
O    -15.36700000      9.22300000      0.25500000
H    -16.22100000      9.56400000      0.52000000
H    -15.06600000      9.82800000     -0.42300000
O    -15.10400000     -6.80900000     -2.30800000
H    -15.34700000     -6.00600000     -2.76800000
H    -15.93500000     -7.26000000     -2.15900000
O      5.33700000    -10.87000000      7.91000000
H      5.01700000    -10.80900000      8.81000000
H      5.77200000    -11.72200000      7.86800000
O      7.70800000     10.52700000     11.48800000
H      8.07700000     11.32700000     11.11300000
H      8.40700000      9.87900000     11.40300000
O     15.11000000      3.84700000     -2.39000000
H     14.17600000      4.05600000     -2.40000000
H     15.45300000      4.31600000     -1.62900000
O     -1.18300000      3.96300000    -10.09000000
H     -0.61000000      4.72800000    -10.03500000
H     -1.21200000      3.75300000    -11.02300000
O     12.06600000      8.40800000      4.39000000
H     11.31400000      8.88900000      4.73600000
H     12.55800000      8.14100000      5.16600000
O      3.52200000     -5.25600000     16.58400000
H      4.02700000     -5.67900000     17.27800000
H      3.81200000     -5.68600000     15.78000000
O      5.92800000     -5.77500000    -15.43800000
H      5.90100000     -5.80000000    -14.48100000
H      5.58400000     -4.91000000    -15.66400000
O     -7.12100000     -3.32800000     -4.68500000
H     -6.24200000     -2.94800000     -4.67600000
H     -7.51200000     -3.04300000     -3.85900000
O      1.05300000      0.09700000    -15.26800000
H      1.16800000      0.49200000    -14.40400000
H      0.64200000     -0.75000000    -15.09100000
O     -1.19900000     -8.26600000     11.51100000
H     -1.64300000     -8.83100000     10.87800000
H     -1.30700000     -7.38200000     11.16000000
O     -0.84500000     11.50000000      7.96900000
H     -0.24400000     10.89000000      8.39600000
H     -1.23800000     10.99100000      7.26000000
O     -7.65700000     10.79800000      9.89100000
H     -7.98700000     10.84400000      8.99400000
H     -8.44400000     10.75100000     10.43400000
O      8.07500000      5.05300000     -2.92700000
H      8.79400000      5.66600000     -3.08200000
H      8.00300000      4.55700000     -3.74300000
O     12.43000000      2.18300000      4.93200000
H     12.06400000      1.85500000      5.75300000
H     12.92400000      1.44400000      4.57800000
O      7.05900000     -6.32500000    -10.46100000
H      7.56600000     -6.17300000     -9.66300000
H      6.37500000     -5.65600000    -10.44000000
O     -2.41700000      4.99300000      6.20400000
H     -2.90000000      5.25100000      6.98900000
H     -1.53800000      5.34900000      6.33600000
O     16.08800000     -4.99600000      5.29100000
H     16.89300000     -4.69100000      5.70800000
H     15.89600000     -5.82900000      5.72000000
O    -15.88800000     -3.82600000     -0.78400000
H    -15.67000000     -3.33800000     -1.57800000
H    -16.83700000     -3.73500000     -0.69900000
O     -5.58600000    -16.89100000      0.70300000
H     -4.81600000    -16.34900000      0.87300000
H     -6.23300000    -16.28300000      0.34600000
O     -6.96000000     12.08700000     12.36200000
H     -7.01200000     11.21000000     12.74200000
H     -6.64400000     11.94400000     11.47000000
O      4.83700000    -10.04700000     -2.81300000
H      4.98800000     -9.79800000     -3.72500000
H      5.63400000     -9.78000000     -2.35600000
O      7.41200000    -13.91400000      2.83100000
H      8.34500000    -14.11900000      2.89500000
H      7.29900000    -13.13900000      3.38100000
O     -5.20100000     13.71300000      6.58500000
H     -4.89400000     13.98300000      7.45000000
H     -4.55000000     13.07600000      6.28900000
O      2.98100000      6.69900000      4.23000000
H      3.39200000      6.37500000      3.42900000
H      3.03600000      5.96400000      4.84200000
O     -2.21300000     -5.07700000      4.68600000
H     -1.35800000     -5.40800000      4.95900000
H     -2.36400000     -5.48000000      3.83100000
O      4.02200000     -2.48200000     12.41800000
H      3.74700000     -3.14800000     11.78800000
H      3.54400000     -2.69800000     13.21800000
O     11.12000000     -4.41300000     -8.57700000
H     11.33900000     -4.90400000     -9.36900000
H     11.29200000     -5.02500000     -7.86100000
O    -10.50400000     -8.79800000     -3.81800000
H    -11.36500000     -8.50600000     -4.11900000
H    -10.45700000     -9.71600000     -4.08300000
O     -8.85800000      2.93500000      9.97100000
H     -8.69100000      2.38300000     10.73500000
H     -8.00100000      3.03200000      9.55500000
O      1.21700000     -6.92800000      4.99600000
H      1.83500000     -7.62500000      5.21500000
H      0.61000000     -6.90400000      5.73600000
O     -6.53900000    -15.15200000     -1.30400000
H     -6.07900000    -14.76800000     -2.05100000
H     -7.32500000    -14.61600000     -1.20500000
O     -2.70500000     -0.21500000     13.09500000
H     -2.80300000     -0.42000000     14.02500000
H     -3.54500000      0.16900000     12.84400000
O     -3.25000000     -2.15900000     -1.90000000
H     -2.77100000     -2.59700000     -2.60400000
H     -3.62400000     -2.87300000     -1.38500000
O     -5.56100000     -7.67900000     -2.69200000
H     -5.65800000     -7.36200000     -3.59000000
H     -5.43100000     -8.62300000     -2.78400000
O    -13.36100000     -0.52300000     -3.20900000
H    -13.11700000     -1.24900000     -3.78300000
H    -13.88000000      0.05800000     -3.76600000
O     -7.41600000      4.91200000     -0.69200000
H     -8.09300000      4.72200000     -0.04300000
H     -6.61000000      4.99100000     -0.18000000
O    -16.44000000      3.34000000      3.02200000
H    -16.85400000      4.03900000      2.51600000
H    -16.86300000      2.53800000      2.71300000
O      9.04300000     -0.08300000      7.67300000
H      9.28000000     -1.00100000      7.53900000
H      9.15000000      0.32100000      6.81200000
O     -2.51400000      9.37400000      0.81300000
H     -2.05500000      8.63300000      0.41800000
H     -2.99700000      8.99400000      1.54600000
O      3.26500000     -9.03700000      4.77500000
H      4.11400000     -9.46100000      4.90200000
H      3.05700000     -8.65700000      5.62800000
O      2.50800000     12.05700000      7.54200000
H      2.76800000     12.75700000      8.14200000
H      1.76900000     11.63100000      7.97700000
O      2.64700000     -6.38300000    -11.82700000
H      2.87700000     -7.22700000    -11.43800000
H      1.92600000     -6.58200000    -12.42400000
O    -15.08400000     11.16300000     -1.80200000
H    -14.21600000     10.97100000     -1.44700000
H    -14.95200000     11.93900000     -2.34700000
O     -5.98600000      9.52400000     -6.44700000
H     -6.40400000      9.72400000     -5.61000000
H     -5.15600000      9.11100000     -6.20700000
O     -7.14800000     10.99000000     -8.87100000
H     -6.53600000     11.17100000     -9.58500000
H     -6.59300000     10.70200000     -8.14700000
O     -4.73100000     -9.27400000    -14.56000000
H     -5.48200000     -8.69800000    -14.42100000
H     -3.96900000     -8.71400000    -14.41200000
O      1.53500000     12.45900000      0.08700000
H      0.69400000     12.84000000     -0.16500000
H      1.87800000     13.05600000      0.75200000
O     -5.62100000     13.93600000     -4.16500000
H     -5.00200000     13.93300000     -4.89600000
H     -6.48100000     14.00000000     -4.58000000
O     -0.96300000      7.25900000      0.28200000
H     -1.59700000      6.73100000     -0.20200000
H     -0.63700000      6.67500000      0.96700000
O     10.43600000    -10.84500000     -0.33600000
H      9.52800000    -11.04200000     -0.10700000
H     10.88500000    -11.68900000     -0.28000000
O     -3.47500000    -15.67400000     -5.72900000
H     -2.89400000    -16.21200000     -5.19100000
H     -2.93200000    -15.39900000     -6.46700000
O     -3.63700000     17.56300000      3.82000000
H     -3.82700000     17.82100000      4.72200000
H     -4.16900000     16.78000000      3.67800000
O     -3.02900000      3.06300000     15.21400000
H     -2.88400000      3.88300000     15.68600000
H     -2.47000000      2.42700000     15.66100000
O      6.64500000     -2.85000000    -13.47600000
H      6.42900000     -2.50300000    -14.34100000
H      6.31100000     -2.19400000    -12.86400000
O      6.00200000    -10.06600000      1.64300000
H      6.46400000     -9.55700000      2.30900000
H      5.20700000     -9.56200000      1.46600000
O      1.72800000     -2.57500000    -13.31300000
H      1.10900000     -2.64500000    -12.58700000
H      1.17900000     -2.57900000    -14.09700000
O      7.30600000     -5.49600000    -13.02900000
H      7.18400000     -4.57100000    -13.24600000
H      6.95400000     -5.58200000    -12.14300000
O     -4.12800000     -7.49600000     -8.47000000
H     -4.21200000     -7.89100000     -9.33800000
H     -3.97600000     -8.23700000     -7.88300000
O     -1.49300000      7.98100000      4.53200000
H     -0.74000000      7.98000000      3.94100000
H     -2.07300000      8.65600000      4.18000000
O    -12.78500000     -9.49600000      4.03400000
H    -12.52300000     -9.81000000      4.89900000
H    -11.97800000     -9.50800000      3.52000000
O     -3.58900000    -10.04100000     -7.42100000
H     -3.81400000    -10.66300000     -6.73000000
H     -2.64700000     -9.90300000     -7.32100000
O     -5.44200000    -15.15500000     -3.93400000
H     -6.32100000    -15.21300000     -4.30700000
H     -4.85900000    -15.38200000     -4.65800000
O     -7.69400000     -7.87600000     -9.16000000
H     -8.23500000     -7.54700000     -9.87800000
H     -6.90700000     -7.33200000     -9.18500000
O      7.24600000     14.02400000     -3.05000000
H      6.39100000     13.59900000     -3.12200000
H      7.46500000     13.96500000     -2.12000000
O      1.79700000      4.61900000     12.32900000
H      2.38500000      5.37400000     12.33300000
H      1.17500000      4.79600000     13.03500000
O      8.97100000      3.06900000      7.29100000
H      8.10800000      2.95600000      7.68900000
H      8.80900000      3.01800000      6.34900000
O     -1.05500000     15.84900000      2.92200000
H     -1.91000000     16.22400000      3.13500000
H     -0.79900000     15.37400000      3.71300000
O     -4.43000000      0.74500000     -9.71800000
H     -4.57400000      0.72400000    -10.66400000
H     -3.53000000      0.43900000     -9.60600000
O      2.38000000    -12.65100000    -12.22500000
H      3.23700000    -12.61200000    -12.64900000
H      1.95500000    -13.41600000    -12.61300000
O     13.16800000      5.11700000      2.03400000
H     12.34100000      5.21900000      2.50500000
H     13.47700000      6.01200000      1.89600000
O      3.62400000    -16.33800000     -2.04900000
H      2.79600000    -16.59300000     -2.45500000
H      3.38700000    -15.64500000     -1.43300000
O     -7.44600000    -13.10000000      1.37000000
H     -7.25100000    -12.20400000      1.64300000
H     -8.40000000    -13.16300000      1.41700000
O    -11.05200000     -5.52600000     -2.77700000
H    -11.60600000     -5.98200000     -2.14300000
H    -11.65300000     -4.95000000     -3.25000000
O      1.62500000     16.25900000      2.47300000
H      1.82900000     16.32400000      3.40600000
H      0.66900000     16.29800000      2.43300000
O    -11.11700000      6.41000000    -10.04100000
H    -10.79300000      5.70400000     -9.48200000
H    -11.20900000      7.15900000     -9.45300000
O     15.18700000     -2.16400000      6.87400000
H     15.35700000     -1.80800000      6.00200000
H     15.71900000     -2.95900000      6.91700000
O      6.04900000     -8.81700000    -13.34900000
H      6.21600000     -8.09100000    -13.95100000
H      6.84100000     -8.87200000    -12.81500000
O      7.58300000     -4.35500000      0.00400000
H      7.69900000     -3.40600000     -0.05400000
H      8.39300000     -4.71700000     -0.35300000
O      3.30600000      0.43000000    -16.79100000
H      3.49500000      1.28400000    -16.40300000
H      2.39100000      0.26200000    -16.56700000
O     -8.10100000     -4.10300000      1.06000000
H     -8.45800000     -4.11500000      0.17200000
H     -8.08300000     -5.02300000      1.32300000
O     14.21600000      9.93500000      0.82400000
H     14.22400000     10.76800000      1.29500000
H     15.10200000      9.84900000      0.47200000
O    -10.39300000     -4.18600000      8.81400000
H    -10.48800000     -3.90700000      9.72500000
H     -9.45300000     -4.12200000      8.64200000
O     -4.52900000      8.17500000      7.47300000
H     -4.65200000      9.08600000      7.74100000
H     -3.60400000      7.99800000      7.64100000
O      4.99300000      9.01500000     -4.89800000
H      4.10100000      9.02400000     -5.24500000
H      5.22500000      8.08800000     -4.85800000
O      7.25400000     -0.60700000      4.36700000
H      7.83300000     -0.21600000      3.71300000
H      7.22800000      0.03300000      5.07800000
O      3.20500000     -4.67100000      6.87200000
H      3.82800000     -5.24700000      6.43100000
H      3.07800000     -3.94400000      6.26200000
O      4.46800000    -12.20800000     -6.25100000
H      4.45800000    -11.35700000     -5.81200000
H      4.29100000    -12.00600000     -7.17000000
O     -0.41100000      1.59400000     16.37700000
H     -0.02400000      1.51900000     15.50500000
H     -0.46800000      0.69200000     16.69300000
O     11.16000000     -5.87100000      2.49200000
H     10.53600000     -6.44100000      2.94200000
H     11.42300000     -5.23200000      3.15500000
O    -10.04400000    -13.01400000      2.01100000
H    -10.63400000    -13.25400000      2.72600000
H    -10.62500000    -12.70900000      1.31300000
O     -9.16000000     -8.01000000    -11.92100000
H     -9.77500000     -8.72000000    -12.10200000
H     -9.53400000     -7.25000000    -12.36700000
O     15.44100000      0.98200000    -10.62000000
H     14.66700000      0.71800000    -10.12300000
H     15.53000000      0.31200000    -11.29800000
O     -0.06400000    -15.08200000     -6.19400000
H      0.28700000    -15.84400000     -6.65600000
H     -0.57200000    -15.45300000     -5.47300000
O     -4.70000000    -13.22100000      0.12800000
H     -4.13100000    -13.66400000      0.75700000
H     -5.48900000    -13.00700000      0.62600000
O      2.27100000      7.84300000      0.27900000
H      3.01400000      7.51300000     -0.22600000
H      2.62200000      8.59000000      0.76300000
O      4.59800000      6.53700000     14.64500000
H      4.14600000      5.91300000     15.21300000
H      5.50200000      6.22300000     14.61600000
O      2.52800000      1.17500000     -9.20700000
H      2.42000000      0.33600000     -8.75800000
H      2.96900000      0.95200000    -10.02700000
O      1.39900000     -8.27200000     13.34300000
H      0.69900000     -7.62800000     13.24000000
H      1.19500000     -8.95100000     12.70000000
O     -8.63400000      5.85000000      9.96700000
H     -7.98900000      6.10400000     10.62600000
H     -9.01500000      5.03900000     10.30400000
O      7.72500000      6.18600000      7.70300000
H      6.86200000      6.20200000      8.11800000
H      8.30600000      5.82600000      8.37200000
O     -0.19700000     -6.39400000     -6.73900000
H     -0.31400000     -5.51600000     -7.10200000
H      0.01300000     -6.94000000     -7.49600000
O     -8.20700000     12.60200000      7.74300000
H     -7.79500000     13.23800000      8.32800000
H     -8.16500000     13.01000000      6.87800000
O    -13.54400000      5.98700000     -7.53200000
H    -13.37700000      5.08600000     -7.81100000
H    -12.88500000      6.15500000     -6.85800000
O     -5.10900000      1.78000000      7.33200000
H     -5.73200000      1.41500000      6.70300000
H     -4.79000000      1.02100000      7.82000000
O     -3.76000000     11.20800000     -7.56500000
H     -4.04200000     10.80000000     -6.74700000
H     -3.78800000     10.49900000     -8.20800000
O     -5.12800000     -4.40200000     14.52300000
H     -5.11000000     -3.60600000     15.05400000
H     -5.51700000     -4.12700000     13.69300000
O      7.45500000     -4.40000000     -5.51600000
H      7.51100000     -3.46800000     -5.30600000
H      6.78300000     -4.45200000     -6.19500000
O     -5.55200000     11.75000000     -2.07500000
H     -4.72300000     11.64500000     -1.60900000
H     -5.54600000     12.66000000     -2.37300000
O     -1.96400000     13.36200000     11.73300000
H     -2.30200000     12.79400000     11.04100000
H     -2.70700000     13.49000000     12.32300000
O    -12.07400000    -10.37200000      6.69700000
H    -11.71400000    -10.50700000      7.57300000
H    -12.92100000     -9.95400000      6.84800000
O      7.85500000     -9.30500000     -4.69300000
H      7.53500000     -9.58700000     -5.55000000
H      7.40800000     -8.47400000     -4.53200000
O     10.39400000      8.40600000      7.04400000
H     10.63800000      7.48100000      7.04400000
H      9.73200000      8.47900000      7.73200000
O     -4.18900000     11.92200000      2.39400000
H     -4.27000000     11.16000000      2.96800000
H     -5.08600000     12.10800000      2.11500000
O      1.01700000    -14.49500000     -1.42200000
H      0.38100000    -14.02800000     -0.87900000
H      1.84500000    -14.40600000     -0.95200000
O      2.55100000     -8.01600000     10.10900000
H      2.16100000     -7.20900000     10.44700000
H      2.20300000     -8.70500000     10.67500000
O     -6.72400000     -2.67400000     12.85600000
H     -6.60600000     -2.12100000     13.62800000
H     -6.21100000     -2.24300000     12.17200000
O      7.67000000     -2.58300000     15.65200000
H      7.13200000     -1.91400000     15.23000000
H      7.68800000     -3.30700000     15.02600000
O    -15.47200000      6.75200000     -0.65200000
H    -16.18400000      6.42400000     -0.10300000
H    -15.33700000      7.65200000     -0.35800000
O      9.03500000     -5.00000000      6.88600000
H      8.09300000     -5.16600000      6.86300000
H      9.34100000     -5.22900000      6.00900000
O     -3.67600000     -6.01100000     -6.27900000
H     -4.57400000     -5.90200000     -5.96500000
H     -3.76800000     -6.47200000     -7.11200000
O     -8.52400000      8.18500000      8.09500000
H     -7.76800000      7.71600000      7.74200000
H     -8.93700000      8.58500000      7.32900000
O     -3.62400000     14.57500000      4.38600000
H     -3.01800000     14.01200000      4.86900000
H     -4.46500000     14.12200000      4.43900000
O     -4.89000000     11.05500000    -10.43600000
H     -4.76200000     10.16400000    -10.11000000
H     -4.38700000     11.08600000    -11.25000000
O      0.70400000    -17.19000000     -1.30600000
H      0.78200000    -16.23800000     -1.36800000
H      1.02100000    -17.51300000     -2.15000000
O     -8.24300000     -0.20300000     -1.45100000
H     -7.65500000     -0.95100000     -1.56000000
H     -7.97600000      0.41300000     -2.13200000
O     -1.29200000     -0.29100000     -4.29300000
H     -1.40100000      0.60100000     -3.96500000
H     -0.74100000     -0.19500000     -5.07100000
O      6.81200000    -14.26400000     -5.75600000
H      6.43800000    -14.80300000     -5.05900000
H      6.19000000    -13.54400000     -5.86200000
O      1.30500000     -9.32300000     -5.49400000
H      1.50000000    -10.25600000     -5.40800000
H      2.14100000     -8.88700000     -5.33100000
O     -4.45100000      1.78600000     -7.08500000
H     -4.79100000      1.83600000     -7.97900000
H     -4.08200000      2.65400000     -6.92100000
O     -3.61600000      0.23500000      9.80300000
H     -3.44800000      1.11600000     10.13500000
H     -2.88700000      0.05900000      9.20900000
O     -3.28300000     -1.66500000     -4.98700000
H     -2.59300000     -1.02800000     -4.80000000
H     -2.86600000     -2.51600000     -4.85400000
O      1.44300000     -5.79700000     11.38300000
H      0.55500000     -5.51900000     11.60700000
H      1.69900000     -5.22300000     10.66100000
O     -0.56300000     11.14600000      5.28700000
H     -0.37200000     11.11100000      4.35000000
H      0.17300000     10.69300000      5.69800000
O     -4.85100000     14.93200000     -1.60600000
H     -5.71900000     14.91000000     -1.20300000
H     -5.01400000     14.77700000     -2.53600000
O     -2.63900000     12.24800000    -13.95300000
H     -3.02900000     11.52600000    -13.46200000
H     -1.72700000     12.27200000    -13.66200000
O     -6.11500000      7.39000000     11.08300000
H     -5.88700000      6.46700000     10.97100000
H     -6.42200000      7.66800000     10.22000000
O      5.10600000     -1.68500000      3.02100000
H      5.97200000     -1.38500000      3.29500000
H      5.06600000     -2.59700000      3.30900000
O    -10.80300000     -0.44400000      0.44300000
H    -10.20400000     -0.27600000     -0.28500000
H    -10.29600000     -0.22600000      1.22500000
O     12.58100000    -10.95500000     -4.25100000
H     11.67700000    -11.12800000     -4.51300000
H     13.05200000    -11.75800000     -4.47300000
O     -3.74600000    -15.06300000      5.45600000
H     -3.61400000    -14.60400000      4.62700000
H     -4.45000000    -15.68500000      5.27600000
O     -1.51500000     -0.07200000     -9.53800000
H     -1.52700000      0.10800000    -10.47800000
H     -1.65200000     -1.01700000     -9.47300000
O     -7.97100000      1.07200000     -6.66100000
H     -8.62000000      0.39700000     -6.86000000
H     -7.37900000      1.06400000     -7.41300000
O    -12.58900000      6.93000000      6.67600000
H    -11.86800000      6.48200000      7.11700000
H    -12.16600000      7.62600000      6.17200000
O     -3.49100000     10.02000000    -12.57700000
H     -4.08800000      9.40200000    -12.99900000
H     -2.82800000      9.46800000    -12.16400000
O      5.43200000    -11.13500000      4.90300000
H      6.32400000    -11.33700000      4.61900000
H      5.05300000    -11.98500000      5.12400000
O     16.13600000      8.06700000     -0.38400000
H     16.79200000      8.34300000      0.25600000
H     15.91500000      7.17100000     -0.13000000
O      7.58400000     13.15100000     -7.17400000
H      8.36600000     13.00200000     -6.64300000
H      7.28300000     14.02200000     -6.91600000
O    -14.92700000      7.83500000     -3.67900000
H    -15.21700000      6.92300000     -3.65700000
H    -14.74400000      8.05100000     -2.76500000
O      9.61100000     -0.49800000     14.11100000
H      9.58800000      0.24900000     14.70900000
H      8.79300000     -0.43500000     13.61700000
O     -3.55600000    -12.86100000     -5.77800000
H     -3.38600000    -12.56000000     -4.88600000
H     -3.97000000    -13.71600000     -5.66800000
O      3.31300000      9.51400000     -2.61400000
H      3.94400000      9.33400000     -3.31100000
H      2.70200000     10.14100000     -3.00000000
O      9.15300000    -13.80800000     -6.67000000
H      9.23700000    -14.36100000     -7.44700000
H      8.26800000    -13.98000000     -6.34800000
O     -8.98500000      9.05600000     -7.71700000
H     -8.42000000      9.70800000     -8.13000000
H     -8.69300000      8.22000000     -8.08200000
O      5.43600000     -3.34400000      8.73700000
H      5.00100000     -2.49700000      8.64000000
H      4.75400000     -3.98700000      8.54200000
O      4.88000000      8.89800000      8.76800000
H      5.32900000      9.74300000      8.79100000
H      4.56700000      8.81800000      7.86700000
O     -3.03500000      1.47400000      4.82500000
H     -3.64800000      1.25500000      5.52600000
H     -3.48100000      1.20000000      4.02300000
O      7.35500000     10.64000000     -4.72100000
H      6.44800000     10.35800000     -4.83600000
H      7.29500000     11.42200000     -4.17200000
O      0.21800000     -5.80800000     -3.62400000
H     -0.19300000     -5.91400000     -4.48200000
H     -0.05100000     -6.58400000     -3.13200000
O     -1.71900000    -10.73700000     -1.61900000
H     -1.25200000    -10.23400000     -2.28600000
H     -2.27300000    -11.33800000     -2.11700000
O      8.70600000      4.30200000      4.56500000
H      8.46000000      4.61100000      5.43700000
H      9.47400000      4.82600000      4.33300000
