# Supplementary material for: Integrated Multiscale Multilevel Approach to Open Shell Molecular Systems
Source: J Chem Theory Comput. 2023 Feb 13;19(5):1446–56. doi: 10.1021/acs.jctc.2c00805 (PMC10018740; doi:10.1021/acs.jctc.2c00805)
Supplement: Supplementary file 2 — ct2c00805_si_002.zip [file ct2c00805_si_002.zip › structures/PROXYL/frame114.xyz]

2570

C      0.38300000     -1.16300000      1.56800000
H      0.29600000     -2.05000000      2.19500000
H      0.63700000     -0.29200000      2.17300000
C     -0.84200000     -0.66000000      0.78300000
C     -1.45500000     -1.68400000     -0.19700000
H     -2.45900000     -1.27700000     -0.31400000
H     -1.46000000     -2.55900000      0.45200000
H     -0.89000000     -1.71400000     -1.12900000
C     -1.82700000      0.03000000      1.72300000
H     -2.82500000      0.15500000      1.30300000
H     -1.93800000     -0.65000000      2.56800000
H     -1.42400000      0.90900000      2.22700000
N     -0.12300000      0.34500000     -0.08900000
O     -0.81100000      1.03600000     -0.94200000
C      1.32000000     -0.03600000     -0.47200000
C      1.65900000     -0.32500000     -1.93200000
H      2.63300000     -0.80700000     -2.02600000
H      0.90400000     -1.05900000     -2.21500000
H      1.56900000      0.56700000     -2.55100000
C      2.34700000      0.98500000     -0.05000000
H      3.39700000      0.82500000     -0.29600000
H      2.14300000      1.30000000      0.97300000
H      2.15900000      1.93000000     -0.55800000
C      1.46000000     -1.26400000      0.45700000
H      1.21000000     -2.17800000     -0.08100000
H      2.44200000     -1.42700000      0.90100000
O     -4.51200000     -0.18300000     -2.07000000
H     -4.44500000     -0.62400000     -2.91700000
H     -3.65400000      0.22000000     -1.94100000
O      1.61900000      5.12700000     10.30800000
H      2.54200000      5.32500000     10.14600000
H      1.50000000      4.24200000      9.96300000
O     -6.01900000     16.41300000      1.88300000
H     -6.20200000     15.47400000      1.89800000
H     -6.86600000     16.82500000      2.05500000
O    -10.21900000     10.17900000      2.91600000
H     -9.35600000      9.93100000      3.24800000
H    -10.79700000      9.47000000      3.19900000
O     -1.68900000      3.37200000      3.13100000
H     -1.23800000      4.14400000      3.47100000
H     -1.69100000      3.49400000      2.18200000
O    -11.97900000     -1.07200000     -0.38500000
H    -12.76200000     -0.72900000     -0.81600000
H    -11.30100000     -1.04200000     -1.06000000
O      5.96800000    -10.61500000     -6.36300000
H      6.56800000    -11.18500000     -5.88300000
H      6.47900000     -9.82500000     -6.54100000
O      2.67100000      7.70100000      5.17000000
H      2.54100000      8.59700000      5.48100000
H      2.55400000      7.15700000      5.94900000
O     -4.42600000     -1.70300000     -7.98500000
H     -4.37300000     -2.64500000     -7.82500000
H     -5.05400000     -1.61600000     -8.70300000
O    -10.18300000     -3.71400000     13.20600000
H    -10.43800000     -2.86900000     12.83500000
H     -9.79900000     -4.19200000     12.47200000
O    -12.24300000     -9.16100000     -9.47600000
H    -12.08800000    -10.10200000     -9.56000000
H    -11.37100000     -8.76900000     -9.52900000
O     -2.23600000     10.54900000      1.07800000
H     -2.65300000      9.90500000      0.50600000
H     -1.38500000     10.16500000      1.29000000
O      3.49800000     -0.38800000     14.84700000
H      2.81700000      0.27700000     14.74400000
H      4.18700000      0.05000000     15.34700000
O      5.31500000     12.37900000     -8.36100000
H      5.89900000     12.41700000     -7.60400000
H      4.48900000     12.74600000     -8.04500000
O     13.66700000     -7.86100000      8.43200000
H     12.88800000     -7.31000000      8.51000000
H     14.38600000     -7.24200000      8.30500000
O     11.59400000     -8.71300000     10.56800000
H     12.31300000     -8.72300000     11.20000000
H     11.91500000     -8.16800000      9.84900000
O      9.61300000     14.26700000      5.81100000
H      9.80500000     15.03900000      6.34400000
H      9.09200000     13.70500000      6.38400000
O     -0.34300000     10.15100000     14.84400000
H     -0.72500000     10.89300000     14.37600000
H     -0.74000000     10.18700000     15.71400000
O      7.35100000     10.23900000      3.11300000
H      8.03400000      9.57600000      3.21800000
H      6.90800000     10.26300000      3.96100000
O      1.89800000      5.02600000    -13.90300000
H      1.10200000      4.66500000    -14.29300000
H      2.03700000      4.50100000    -13.11400000
O      2.65100000      5.27400000      3.43700000
H      3.53300000      5.00300000      3.18500000
H      2.78700000      6.01400000      4.02900000
O     -9.30200000     -3.01400000    -14.67900000
H     -9.00700000     -3.12400000    -13.77500000
H    -10.09200000     -2.47800000    -14.60900000
O     -5.43700000      0.35600000      3.60500000
H     -4.84100000      0.85100000      3.04300000
H     -5.19100000     -0.55900000      3.46900000
O      2.55200000     -3.96000000     -7.45300000
H      3.01400000     -4.59600000     -6.90700000
H      1.97000000     -3.50200000     -6.84600000
O     13.25600000     -8.49700000     -5.75800000
H     12.45400000     -9.00700000     -5.86600000
H     13.11200000     -7.70900000     -6.28200000
O      4.50800000    -10.23800000      0.72400000
H      5.06700000     -9.56400000      0.33700000
H      4.32100000    -10.83800000      0.00200000
O     -0.67700000    -13.55800000      0.17600000
H     -0.32100000    -14.35300000      0.57300000
H     -1.53000000    -13.44300000      0.59600000
O      1.04000000     -7.38900000      6.32800000
H      1.54900000     -8.18400000      6.17400000
H      0.49600000     -7.29700000      5.54500000
O     -3.71100000     -6.17800000     -5.08900000
H     -3.18400000     -6.75700000     -4.53800000
H     -4.52500000     -6.05800000     -4.60000000
O     11.89800000      4.50400000      3.39100000
H     11.37700000      5.27900000      3.60200000
H     12.80300000      4.81500000      3.40200000
O      9.95100000      0.15600000     -2.34800000
H     10.35300000      0.52600000     -3.13400000
H     10.46900000     -0.62700000     -2.16000000
O      0.24000000      9.61200000      3.49100000
H      1.00900000      9.79400000      2.95100000
H      0.48400000      9.91500000      4.36500000
O     -7.82900000      6.72000000     11.62500000
H     -8.63900000      6.96900000     12.06900000
H     -7.23500000      6.46700000     12.33200000
O      9.80600000     -2.53800000      3.02700000
H     10.38000000     -1.90400000      3.45700000
H      9.44800000     -3.06100000      3.74500000
O     -3.68300000     13.77200000      9.06500000
H     -4.05000000     12.89500000      9.17400000
H     -3.64200000     13.89800000      8.11700000
O      7.98100000     -7.24200000     -1.60000000
H      7.18400000     -7.10200000     -1.08800000
H      8.06700000     -6.44900000     -2.12900000
O     -3.11200000    -15.96100000     -0.40600000
H     -2.67400000    -15.83500000     -1.24800000
H     -2.44000000    -16.34300000      0.15900000
O     -6.00700000     13.63200000      2.62900000
H     -6.54800000     13.58800000      3.41700000
H     -6.63400000     13.63500000      1.90600000
O     -4.62600000    -12.02900000    -10.61100000
H     -3.83700000    -11.80700000    -10.11600000
H     -5.34600000    -11.86100000    -10.00200000
O     -7.62500000      0.16200000     14.45100000
H     -7.44600000      0.79200000     13.75300000
H     -8.53900000     -0.08900000     14.31800000
O     -8.20900000      4.35200000    -10.63100000
H     -8.37200000      5.29500000    -10.65800000
H     -7.32300000      4.27200000    -10.27600000
O      5.30400000      5.14400000      3.45300000
H      5.65000000      5.35200000      4.32100000
H      5.88500000      5.60300000      2.84700000
O      5.43800000     11.05600000     -2.82600000
H      5.70200000     11.40700000     -1.97500000
H      6.25400000     10.75500000     -3.22500000
O    -10.36600000      9.56800000     -6.62700000
H    -10.72900000     10.27800000     -7.15800000
H    -10.94100000      9.52300000     -5.86300000
O     -1.24900000      1.84200000     -9.62300000
H     -1.88400000      1.46500000    -10.23200000
H     -1.76500000      2.06800000     -8.84900000
O     11.30100000     -2.90000000     -4.63600000
H     11.51500000     -2.54300000     -3.77500000
H     11.12200000     -2.13100000     -5.17700000
O      2.13800000      7.51500000     -1.41200000
H      1.78500000      7.08200000     -0.63400000
H      1.42700000      7.47400000     -2.05100000
O     -4.11700000     -1.44300000     -4.60800000
H     -4.05000000     -0.52500000     -4.86900000
H     -4.27600000     -1.91400000     -5.42600000
O     -8.10300000      8.95200000      7.76400000
H     -8.58900000      8.12900000      7.81200000
H     -8.25400000      9.36900000      8.61300000
O     -3.20000000     14.38300000     -2.79100000
H     -3.24400000     14.64500000     -1.87100000
H     -2.37000000     13.91200000     -2.86600000
O     12.79000000     12.16700000     -3.54800000
H     13.67900000     12.26200000     -3.20700000
H     12.28900000     11.80800000     -2.81500000
O     15.33700000      4.36000000      8.52200000
H     15.96700000      4.64800000      9.18200000
H     14.64100000      3.93600000      9.02500000
O    -13.75100000     -4.85300000     -6.66400000
H    -13.36300000     -5.68500000     -6.93700000
H    -14.38900000     -4.65000000     -7.34900000
O      0.46000000     12.97800000     -0.85300000
H      0.84700000     12.12300000     -0.66600000
H      1.20500000     13.53100000     -1.09000000
O     -7.23800000      2.53500000      3.96100000
H     -6.84300000      1.88400000      3.38100000
H     -8.15700000      2.56800000      3.69400000
O     -2.98800000     -7.92500000     13.61500000
H     -2.29300000     -7.57500000     14.17200000
H     -2.90900000     -7.43300000     12.79700000
O      2.40400000     12.18700000     -3.57800000
H      3.05000000     12.88600000     -3.47200000
H      2.82800000     11.55600000     -4.16000000
O     13.12400000     -6.67400000     -8.02800000
H     13.40300000     -5.95900000     -8.60100000
H     13.55300000     -7.45000000     -8.38700000
O     14.59700000      9.44100000     -0.12100000
H     15.08800000     10.25600000     -0.01400000
H     14.56400000      9.06400000      0.75800000
O      5.67500000      0.04300000     -3.10700000
H      5.25900000      0.80300000     -3.51400000
H      6.20400000      0.41200000     -2.39900000
O      0.25400000     -4.54500000    -10.75400000
H      0.37400000     -3.59600000    -10.75200000
H      0.36600000     -4.79800000    -11.67100000
O    -11.30400000     -7.25500000     10.36800000
H    -11.10700000     -8.16900000     10.16400000
H    -10.76600000     -7.06000000     11.13500000
O     -6.11500000     -3.02100000      4.51300000
H     -5.45900000     -3.06000000      3.81700000
H     -6.73800000     -3.71400000      4.29300000
O      5.12500000      8.86500000    -13.18700000
H      5.06300000      9.74500000    -13.55900000
H      4.24300000      8.50400000    -13.27600000
O      6.43200000      7.25700000     14.44600000
H      6.42300000      7.36800000     13.49500000
H      6.18900000      8.11600000     14.79000000
O     12.32400000    -11.46600000     -3.78100000
H     13.23000000    -11.39300000     -3.48100000
H     12.39300000    -11.82100000     -4.66700000
O      9.25000000    -12.95500000      5.56800000
H      9.41900000    -12.09800000      5.17700000
H      8.59900000    -12.78300000      6.24900000
O      7.43100000      0.79000000     -1.30000000
H      8.25200000      0.54300000     -1.72600000
H      7.64400000      0.81700000     -0.36700000
O     -5.18100000    -15.10900000     -2.02100000
H     -4.33400000    -15.20700000     -1.58600000
H     -5.66200000    -14.48800000     -1.47200000
O     15.85300000     -0.57400000      5.26700000
H     15.51100000     -0.42400000      4.38600000
H     16.09800000      0.29700000      5.58000000
O     -7.45500000      0.46300000      9.25900000
H     -7.06600000      1.19800000      9.73300000
H     -7.55500000      0.78200000      8.36200000
O     10.45600000      9.88400000      2.83300000
H     11.03200000     10.56400000      2.48300000
H     10.78300000      9.07200000      2.44700000
O    -11.33600000     -6.29500000    -11.76800000
H    -10.93500000     -7.03800000    -11.31600000
H    -10.62000000     -5.90500000    -12.27000000
O    -12.60000000      2.08200000      1.73700000
H    -11.98100000      1.36300000      1.61400000
H    -13.45900000      1.69000000      1.57700000
O      4.52400000      2.61600000     10.68300000
H      4.37000000      3.56000000     10.65300000
H      5.45400000      2.53100000     10.89300000
O    -15.20900000      1.55000000      1.41400000
H    -15.68700000      1.04200000      0.75800000
H    -15.60000000      1.29100000      2.24800000
O    -10.67200000      8.31900000     10.04700000
H     -9.83500000      8.60200000     10.41500000
H    -11.15800000      9.13100000      9.90500000
O      6.44100000     14.46900000      4.00800000
H      6.93300000     15.19400000      4.39300000
H      5.64900000     14.87700000      3.65700000
O      0.22000000     -9.77300000     -0.18900000
H      0.12700000    -10.68800000     -0.45300000
H      0.72400000     -9.80700000      0.62300000
O     11.32700000     -0.66900000     -6.07900000
H     11.04800000      0.12700000     -5.62700000
H     12.08400000     -0.39700000     -6.59900000
O      4.95600000     -4.06500000     10.84300000
H      4.50700000     -4.66800000     10.25200000
H      4.28300000     -3.43500000     11.10000000
O     -3.88600000     -2.92300000     15.60400000
H     -4.49800000     -2.38800000     15.09800000
H     -4.24400000     -3.80900000     15.55400000
O     10.59500000    -10.26700000    -10.91300000
H     10.77100000    -10.10500000     -9.98600000
H      9.98800000    -11.00700000    -10.91700000
O      2.91800000     -9.68400000      9.87200000
H      3.71000000     -9.23500000      9.57700000
H      2.74500000    -10.33600000      9.19400000
O     13.56300000      1.79400000     -3.12200000
H     14.29600000      2.38400000     -3.29600000
H     13.58100000      1.66200000     -2.17500000
O      2.50600000      4.81500000     -9.38000000
H      2.38600000      3.97000000     -9.81300000
H      2.32100000      5.46200000    -10.06100000
O      3.07800000     -2.26100000    -12.96100000
H      2.27100000     -2.72500000    -13.18300000
H      2.82500000     -1.66300000    -12.25800000
O      5.27100000      1.02500000     16.58700000
H      5.96100000      1.40300000     16.04300000
H      5.18800000      1.63000000     17.32400000
O     -6.07000000      3.44700000      6.73300000
H     -6.09800000      2.49600000      6.83800000
H     -6.77300000      3.64000000      6.11300000
O     -0.10100000    -10.86400000      3.53100000
H      0.60600000    -10.28100000      3.25200000
H      0.34000000    -11.67900000      3.76900000
O     -9.43700000      6.21100000    -13.90400000
H     -9.44600000      6.00500000    -14.83800000
H    -10.18900000      5.73900000    -13.54600000
O      9.76500000      4.16000000    -13.02600000
H     10.27900000      4.58200000    -12.33800000
H      9.35100000      4.88500000    -13.49500000
O     12.02700000     -4.71000000     12.25900000
H     12.56300000     -4.62500000     13.04700000
H     11.56800000     -5.54300000     12.36900000
O      7.24000000     -2.28000000      1.30600000
H      7.56900000     -2.81300000      0.58300000
H      8.01500000     -2.08700000      1.83400000
O     -7.40500000     -0.84900000     -1.96100000
H     -7.61800000     -0.37600000     -2.76500000
H     -6.44900000     -0.82900000     -1.91800000
O     -0.07300000      8.83700000    -12.15800000
H      0.09700000      8.88100000    -13.09900000
H      0.27900000      9.65800000    -11.81300000
O     -3.33000000      3.52300000     -8.01000000
H     -4.03500000      4.04800000     -7.63200000
H     -3.53200000      2.62500000     -7.74600000
O     -2.03100000      9.05300000      7.29800000
H     -2.38200000      8.49500000      7.99300000
H     -2.33100000      8.64100000      6.48700000
O      2.43000000     15.17900000     -1.73300000
H      1.68100000     15.36500000     -2.29900000
H      3.17500000     15.12500000     -2.33100000
O      9.27600000    -15.49100000      5.02300000
H      9.93400000    -15.58800000      5.71200000
H      9.07100000    -14.55600000      5.01800000
O     -9.14600000    -16.04000000     -0.46800000
H     -9.12300000    -16.92200000     -0.83900000
H     -8.26900000    -15.69100000     -0.62400000
O     13.03900000      6.90600000     -0.59100000
H     13.17200000      5.95900000     -0.56800000
H     13.88500000      7.27300000     -0.33400000
O     -8.99500000      3.50200000     12.81400000
H     -9.91000000      3.22300000     12.76800000
H     -9.03700000      4.45900000     12.81600000
O    -13.35100000     10.70000000      5.05200000
H    -14.10400000     10.22200000      4.70500000
H    -12.64600000     10.05200000      5.07600000
O     -9.02600000    -12.47800000      8.11600000
H     -8.79100000    -11.96700000      8.89000000
H     -9.12800000    -11.82800000      7.42100000
O    -15.12200000     -4.25600000      1.62100000
H    -15.30600000     -3.45900000      2.11800000
H    -14.90600000     -4.90900000      2.28700000
O     11.28300000      2.51600000     -0.36800000
H     10.69700000      2.19400000     -1.05400000
H     10.74600000      2.51600000      0.42400000
O      8.59200000     -3.20200000     -1.40300000
H      8.00200000     -2.62100000     -1.88200000
H      8.85600000     -3.85900000     -2.04700000
O     -7.29200000    -13.83700000      4.23900000
H     -7.74600000    -13.88000000      3.39700000
H     -7.97200000    -13.59100000      4.86600000
O      4.23700000     -1.66500000     12.39200000
H      3.67800000     -0.90700000     12.21900000
H      4.32300000     -1.68600000     13.34500000
O     -7.19000000      2.64800000     10.90800000
H     -7.95400000      2.88400000     11.43400000
H     -6.54700000      2.33500000     11.54500000
O      9.33300000      6.14500000    -10.05600000
H      9.63800000      6.34700000     -9.17200000
H     10.07900000      5.71700000    -10.47500000
O     -3.18800000     16.67300000      2.31100000
H     -4.11300000     16.44700000      2.21800000
H     -2.82700000     16.57000000      1.43000000
O      9.37300000     -4.76700000     -3.63500000
H      9.47300000     -5.43500000     -4.31300000
H     10.03700000     -4.11100000     -3.84600000
O     10.54300000     -2.43000000     12.40600000
H      9.78400000     -2.88800000     12.76800000
H     11.15500000     -3.12800000     12.17200000
O      0.27700000     -7.85500000     10.38300000
H      0.55800000     -8.66000000      9.94800000
H      1.07700000     -7.50000000     10.77000000
O     -8.39800000    -12.19300000     10.68300000
H     -7.70900000    -11.62200000     11.02200000
H     -8.20700000    -13.05100000     11.06200000
O     -1.91900000     13.24500000      0.27300000
H     -2.26800000     12.37700000      0.47400000
H     -1.01500000     13.08300000      0.00300000
O     -5.77300000      4.36100000      9.32500000
H     -6.32700000      3.86400000      9.92700000
H     -6.17500000      4.23000000      8.46600000
O      3.09200000     -9.49900000    -13.37300000
H      3.46900000     -9.08900000    -14.15200000
H      2.90200000    -10.39700000    -13.64400000
O     -8.97000000    -10.27900000     -5.54000000
H     -8.02900000    -10.29800000     -5.36700000
H     -9.32200000     -9.67700000     -4.88300000
O     -1.73000000     12.06100000     13.35000000
H     -1.89000000     12.82300000     13.90700000
H     -2.58900000     11.65000000     13.25300000
O    -12.96600000      3.00500000    -10.93700000
H    -12.74600000      2.13500000    -11.27200000
H    -13.34100000      2.84000000    -10.07200000
O     -0.35100000    -10.33300000      9.62800000
H     -0.85300000    -10.42800000      8.81900000
H     -0.99200000    -10.03900000     10.27500000
O     -4.28100000      8.65900000     15.30500000
H     -4.31400000      8.02000000     16.01700000
H     -4.72100000      9.43200000     15.65700000
O    -15.64600000      0.92800000      4.21000000
H    -14.78000000      0.94700000      4.61700000
H    -16.16100000      0.34600000      4.76900000
O      7.66200000      3.70500000     -3.29800000
H      6.78200000      4.07400000     -3.37300000
H      7.53700000      2.88100000     -2.82700000
O     -2.38400000     -7.63700000     -2.92100000
H     -1.57000000     -7.15900000     -2.76300000
H     -2.49000000     -8.19300000     -2.14900000
O     -5.54800000     -8.83100000      0.87600000
H     -5.04400000     -8.63100000      1.66500000
H     -6.33800000     -9.26400000      1.20000000
O     -3.43500000      9.14500000     10.08200000
H     -3.95800000      8.34300000     10.07800000
H     -3.63400000      9.55500000     10.92400000
O      7.59700000      6.19600000     -4.77300000
H      7.98100000      5.51900000     -4.21600000
H      6.91600000      6.59500000     -4.23100000
O    -17.65600000      0.17900000      2.13100000
H    -18.10000000      0.72100000      2.78300000
H    -18.21200000      0.23600000      1.35400000
O    -15.19100000      3.06500000     -5.69100000
H    -15.38800000      2.14000000     -5.54300000
H    -16.03500000      3.50700000     -5.60000000
O     -6.90200000     12.45400000     -8.08900000
H     -7.51900000     11.75700000     -7.86500000
H     -7.39000000     13.02500000     -8.68200000
O     12.80600000     -0.18000000      8.79200000
H     12.08600000      0.40200000      8.54800000
H     12.46700000     -1.06100000      8.63300000
O     -7.94500000     13.18800000      0.53800000
H     -7.91100000     13.19600000     -0.41900000
H     -7.57300000     12.34100000      0.78400000
O     14.44400000      6.08400000      3.87200000
H     15.05900000      5.67400000      3.26300000
H     14.59100000      5.63000000      4.70200000
O     -3.47400000     -5.55100000      7.58100000
H     -2.54200000     -5.71700000      7.44100000
H     -3.56500000     -4.60300000      7.49200000
O     -5.35400000      2.18900000     12.73500000
H     -4.96400000      3.06400000     12.74900000
H     -5.05500000      1.78100000     13.54800000
O     -5.04000000      4.62000000     -5.99100000
H     -4.88100000      5.40600000     -6.51400000
H     -5.99100000      4.59000000     -5.88900000
O     -3.33500000     -2.67900000    -11.71300000
H     -2.58300000     -3.25500000    -11.84900000
H     -3.75100000     -2.62100000    -12.57300000
O      7.26400000     -7.48900000    -15.54900000
H      6.82600000     -6.97700000    -14.86900000
H      7.77900000     -8.13600000    -15.06800000
O      2.06900000     15.06600000      6.03400000
H      1.49600000     15.64700000      6.53600000
H      2.94300000     15.22600000      6.39100000
O     -5.05400000     10.86100000     -2.66900000
H     -5.07900000     10.33300000     -1.87100000
H     -5.95100000     10.83900000     -3.00000000
O      4.95800000      3.13500000     -7.45400000
H      5.89200000      3.22800000     -7.26700000
H      4.61000000      4.02400000     -7.38500000
O     10.48700000     11.04700000     -5.91900000
H     10.53000000     10.77300000     -5.00300000
H     11.18600000     11.69600000     -6.00800000
O      9.81800000     -3.35800000    -13.05800000
H      9.61900000     -2.43500000    -12.89900000
H      9.79500000     -3.44700000    -14.01100000
O    -14.82300000      2.59200000     -2.41200000
H    -14.67900000      3.23500000     -3.10700000
H    -15.11000000      3.11200000     -1.66100000
O     -2.39800000     -3.39900000     -3.39100000
H     -2.83800000     -2.64300000     -3.78000000
H     -1.49700000     -3.34100000     -3.71000000
O      0.75100000      0.11100000    -16.02900000
H      0.45000000      0.40900000    -16.88800000
H      1.69500000     -0.00900000    -16.13500000
O     14.28200000     -8.41400000     -2.69200000
H     14.10200000     -8.66200000     -3.59900000
H     13.52300000     -7.89400000     -2.43000000
O      1.95300000     -9.58700000      2.21000000
H      2.45100000     -9.18100000      2.92000000
H      2.61900000     -9.98500000      1.64900000
O      5.65700000      0.17400000      8.91000000
H      5.55200000     -0.57600000      8.32400000
H      4.78500000      0.56400000      8.95900000
O      1.54700000      1.96200000     14.32700000
H      0.62900000      1.98300000     14.59800000
H      2.00200000      2.49400000     14.97900000
O      3.79800000    -15.05300000      0.93800000
H      3.98300000    -14.71300000      0.06300000
H      4.03300000    -15.98000000      0.88900000
O      3.38600000     -3.58300000     -1.55400000
H      3.56200000     -2.86100000     -2.15800000
H      3.16700000     -4.32200000     -2.12200000
O    -13.27900000      4.08400000      5.43100000
H    -14.21900000      3.97700000      5.28100000
H    -13.18300000      4.99500000      5.70900000
O      1.24100000    -12.54400000     -9.99400000
H      1.97100000    -13.16100000    -10.04500000
H      1.24600000    -12.09700000    -10.84000000
O     -5.98300000      8.08200000      0.68000000
H     -6.11400000      7.26500000      0.19800000
H     -5.07400000      8.04100000      0.97800000
O     10.35300000      3.84200000     -3.33500000
H     10.53800000      4.77900000     -3.27100000
H      9.39800000      3.78700000     -3.36700000
O      7.16200000    -13.05100000      7.40100000
H      7.03300000    -12.11800000      7.57000000
H      7.33900000    -13.42900000      8.26200000
O     10.03000000     12.34900000      0.53500000
H      9.49500000     12.69900000      1.24700000
H     10.87600000     12.16100000      0.94100000
O     -7.72500000     11.41400000    -11.02000000
H     -8.17400000     12.02000000    -10.43000000
H     -8.21900000     11.46700000    -11.83800000
O      5.87500000      1.27000000      5.98500000
H      6.10400000      0.36800000      6.20700000
H      6.65800000      1.61800000      5.56000000
O    -11.53000000      4.36200000    -13.06000000
H    -12.04400000      3.96300000    -12.35900000
H    -11.25900000      3.62500000    -13.60800000
O      6.54900000     -3.93100000     16.19900000
H      6.15700000     -4.80200000     16.12800000
H      5.80300000     -3.34200000     16.31400000
O    -14.93400000     -6.02700000      3.68500000
H    -14.52100000     -5.77600000      4.51200000
H    -14.75700000     -6.96400000      3.60500000
O     -0.04400000      5.63300000      4.29000000
H      0.88800000      5.52100000      4.10100000
H     -0.07800000      5.81400000      5.22900000
O      8.78300000    -11.89100000      1.71100000
H      7.90400000    -12.24700000      1.58400000
H      9.19900000    -11.96800000      0.85200000
O     -7.93300000     -4.84700000      3.47600000
H     -8.78400000     -4.70500000      3.89000000
H     -7.91900000     -5.78200000      3.27100000
O     -6.43300000      0.61900000      6.59000000
H     -6.43700000      0.33500000      5.67600000
H     -6.24200000     -0.17700000      7.08700000
O     -3.63700000      2.16700000     -0.19000000
H     -2.95800000      2.82200000     -0.35200000
H     -3.72900000      2.14800000      0.76300000
O      2.50000000    -16.10600000     -1.94000000
H      2.70500000    -16.91700000     -1.47400000
H      1.72100000    -16.31700000     -2.45400000
O      0.37300000    -14.13500000     -3.92800000
H      0.60400000    -13.40100000     -4.49700000
H      0.69000000    -14.90900000     -4.39400000
O     10.86500000     -6.69200000     -9.65700000
H     11.42500000     -6.90000000     -8.90900000
H     11.40000000     -6.11800000    -10.20500000
O     16.64300000      5.86700000     -0.81600000
H     16.55400000      4.91700000     -0.90000000
H     17.08900000      5.99200000      0.02200000
O      9.91600000     11.28600000    -10.48800000
H     10.53700000     11.13700000     -9.77400000
H      9.33200000     10.52800000    -10.45900000
O    -10.13000000     -9.79100000      9.91800000
H    -10.76100000    -10.20500000      9.32800000
H     -9.55600000    -10.50600000     10.19400000
O     12.21600000    -11.32900000      2.68200000
H     12.09900000    -10.47600000      2.26500000
H     13.16300000    -11.46900000      2.68000000
O      6.94900000    -10.05500000     -2.53200000
H      7.75300000     -9.61000000     -2.26400000
H      7.13600000    -10.98500000     -2.40200000
O      2.09800000      2.87500000     -5.22700000
H      1.42300000      2.93300000     -4.55000000
H      1.71500000      3.31600000     -5.98500000
O    -15.81800000      3.51700000      5.15900000
H    -16.00900000      2.71300000      4.67800000
H    -16.66700000      3.80200000      5.49800000
O      8.81900000      8.02200000     10.14600000
H      9.59000000      8.57700000     10.03300000
H      8.50900000      7.85900000      9.25500000
O      4.91000000     10.44100000      1.84200000
H      5.79700000     10.48600000      2.19900000
H      4.71900000      9.50400000      1.79200000
O      9.93000000    -10.49900000     -2.81800000
H      9.93700000    -10.77600000     -1.90100000
H     10.64800000    -10.98700000     -3.22100000
O     15.60300000     -6.92200000     -0.43000000
H     15.45200000     -7.46700000     -1.20200000
H     16.55500000     -6.84700000     -0.37200000
O     -9.26700000      7.60400000     -8.63000000
H     -9.79300000      8.01700000     -7.94600000
H     -9.76100000      6.82100000     -8.87300000
O     -3.68900000    -10.46000000     -5.52600000
H     -2.84000000    -10.36400000     -5.95800000
H     -3.55500000    -11.15900000     -4.88700000
O    -16.11100000     -0.49200000     -0.35000000
H    -16.60500000     -0.80100000      0.41000000
H    -15.88300000     -1.29000000     -0.82700000
O     -5.85000000     -1.66300000     13.74200000
H     -6.40900000     -2.26900000     13.25500000
H     -6.44200000     -0.96600000     14.02500000
O     10.85900000    -10.39900000     -8.00000000
H     10.65000000    -10.06200000     -7.12900000
H     10.61300000    -11.32300000     -7.96500000
O     -0.57400000     -8.48900000    -10.34200000
H     -0.42300000     -7.91500000     -9.59000000
H     -0.55200000     -7.90300000    -11.09800000
O     -3.48500000     -9.91500000      9.56200000
H     -3.39400000     -8.97800000      9.73700000
H     -3.43900000    -10.32600000     10.42500000
O     -5.85600000     16.66400000     -3.02500000
H     -5.58200000     17.00000000     -2.17200000
H     -6.71600000     16.27600000     -2.86500000
O      6.65200000     -3.57800000     -5.22000000
H      7.47400000     -3.49600000     -5.70300000
H      6.36700000     -4.47700000     -5.38500000
O      1.49100000    -11.75700000     -5.23000000
H      1.38100000    -11.49100000     -6.14300000
H      1.13300000    -11.02900000     -4.72300000
O     -2.75800000      6.08700000      8.70700000
H     -3.56000000      6.47300000      9.05900000
H     -2.05400000      6.49700000      9.21100000
O     10.69500000      2.12400000    -14.36500000
H     10.44100000      2.82300000    -13.76200000
H      9.87500000      1.85700000    -14.78000000
O      8.13000000     11.49900000     -1.20700000
H      7.37600000     11.97400000     -0.85600000
H      8.85900000     11.76000000     -0.64400000
O    -12.31200000      8.15600000      3.68700000
H    -12.73300000      7.78400000      4.46200000
H    -12.22500000      7.41700000      3.08500000
O    -10.69500000     10.27800000    -10.52400000
H    -10.51900000      9.59100000     -9.88200000
H    -10.38100000      9.91700000    -11.35300000
O      8.49300000    -11.23000000      9.65500000
H      9.18400000    -10.97600000      9.04300000
H      7.67900000    -11.03300000      9.19200000
O    -14.21200000     -1.27700000      6.11000000
H    -13.91000000     -0.73000000      6.83500000
H    -13.53100000     -1.18800000      5.44300000
O     -9.48600000    -12.85200000     -6.08700000
H     -8.61200000    -13.14600000     -6.34300000
H     -9.37100000    -11.92900000     -5.86000000
O      0.57900000    -12.26400000     -1.75900000
H      0.14300000    -12.72200000     -1.04200000
H      0.56200000    -12.88600000     -2.48700000
O      6.72600000    -15.73500000      5.97400000
H      6.49900000    -14.87000000      6.31300000
H      7.66700000    -15.68500000      5.80200000
O    -13.20300000      9.18300000      0.97000000
H    -13.16900000      9.87800000      1.62700000
H    -12.37400000      8.71600000      1.07200000
O     -6.45600000      5.64500000     -0.40600000
H     -6.14700000      4.96200000     -1.00200000
H     -6.17100000      5.35300000      0.46000000
O      7.53600000      2.52900000      2.84700000
H      6.99700000      1.75500000      2.69000000
H      7.94800000      2.36600000      3.69600000
O    -10.37800000     12.39900000      1.14800000
H     -9.50000000     12.58800000      0.81800000
H    -10.27200000     11.60200000      1.66700000
O      2.82600000      4.07900000    -16.68100000
H      2.96600000      3.18400000    -16.99200000
H      2.53300000      3.97500000    -15.77500000
O    -13.29600000     -6.27700000      8.68400000
H    -12.62800000     -6.69000000      9.23200000
H    -12.91300000     -5.43700000      8.43100000
O     -6.82500000     -4.82200000      0.80600000
H     -7.15900000     -5.22800000      1.60600000
H     -6.21700000     -4.15000000      1.11400000
O     -6.76700000    -14.22300000      7.90300000
H     -7.69400000    -14.04400000      8.05900000
H     -6.32100000    -13.41100000      8.14300000
O      6.30800000     -5.08400000      5.67800000
H      6.02600000     -4.18500000      5.50800000
H      6.01900000     -5.26100000      6.57300000
O     -1.90000000     -6.64600000    -14.92900000
H     -1.19700000     -6.79800000    -14.29700000
H     -1.95700000     -5.69300000    -14.99900000
O      7.59200000     -2.61200000      7.08100000
H      6.69600000     -2.79700000      6.80200000
H      7.67300000     -3.04600000      7.93100000
O     -7.28800000     -6.59200000     12.68700000
H     -6.80000000     -7.34800000     12.36200000
H     -6.62200000     -6.02600000     13.07800000
O      2.70500000      5.23800000      7.03000000
H      2.91700000      4.37300000      6.67900000
H      1.76800000      5.19600000      7.22000000
O     -9.03300000     -8.85700000     -7.88500000
H     -9.02100000     -7.91200000     -7.73300000
H     -8.79700000     -9.23900000     -7.03900000
O     13.83900000      6.30400000     -9.62600000
H     13.63800000      6.48000000    -10.54500000
H     13.73900000      5.35600000     -9.53600000
O     16.28100000      2.34300000      6.28900000
H     15.76000000      2.78700000      6.95800000
H     16.23800000      2.92200000      5.52800000
O     -0.76800000     -1.23400000    -14.40600000
H     -0.00100000     -0.99500000    -14.92600000
H     -1.29000000     -0.43300000    -14.36500000
O      1.59300000    -16.58300000     -5.20200000
H      2.52800000    -16.51100000     -5.39400000
H      1.16100000    -16.20900000     -5.97000000
O      1.95900000      4.72400000     -2.34800000
H      1.49600000      3.96500000     -2.70400000
H      1.89100000      4.62300000     -1.39900000
O     -4.17900000      2.55900000      2.30800000
H     -4.71000000      3.35100000      2.22900000
H     -3.46100000      2.80900000      2.88800000
O     12.27600000     -5.25400000      0.19800000
H     13.02300000     -5.16700000      0.79100000
H     11.75900000     -4.46200000      0.34800000
O     11.44000000     -2.89200000      7.58500000
H     11.69700000     -3.40900000      8.34800000
H     10.94400000     -3.50200000      7.03800000
O      2.52000000     -9.21100000     -3.07900000
H      3.14700000     -8.50300000     -2.93200000
H      2.86600000     -9.94600000     -2.57200000
O      7.09700000     -6.25000000      8.35100000
H      7.69400000     -6.77500000      7.81700000
H      7.67100000     -5.72600000      8.90900000
O     -9.12300000     -2.86100000      2.20200000
H     -9.95100000     -3.13000000      1.80500000
H     -8.73500000     -3.67500000      2.52200000
O     -2.25300000    -14.18200000      6.80000000
H     -2.32300000    -15.09900000      7.06500000
H     -2.55600000    -14.17100000      5.89200000
O     11.76300000      1.95400000     -8.25400000
H     12.54000000      2.41600000     -8.56900000
H     11.85000000      1.06900000     -8.60800000
O     10.75000000     -7.19700000      3.47900000
H     10.95300000     -7.44900000      4.38000000
H     10.73600000     -6.24000000      3.49500000
O     -4.96400000     -1.49100000    -13.88800000
H     -5.37800000     -1.68700000    -14.72900000
H     -5.56000000     -1.85900000    -13.23600000
O      1.33300000      2.21100000     -9.97500000
H      1.76800000      1.72200000     -9.27700000
H      0.41800000      1.93500000     -9.92700000
O      2.11100000     -2.86700000     -5.06500000
H      1.98000000     -2.13600000     -5.66800000
H      2.97700000     -2.71300000     -4.68600000
O     -0.72100000      6.81300000     16.12600000
H     -0.02900000      6.23700000     16.45200000
H     -0.98500000      7.32600000     16.89000000
O      3.48900000     -0.60400000    -15.27000000
H      3.40000000     -1.17500000    -14.50700000
H      3.55100000     -1.20500000    -16.01200000
O     -3.68200000      0.92700000     -7.35800000
H     -4.34100000      1.02000000     -6.67000000
H     -3.73500000      0.00700000     -7.61800000
O      6.86000000     -1.49800000     11.52900000
H      6.93300000     -1.63600000     12.47300000
H      5.91900000     -1.42200000     11.36900000
O     -3.30500000     13.17000000    -11.07500000
H     -4.01600000     12.53200000    -11.00700000
H     -2.86800000     12.95400000    -11.89900000
O    -15.47900000      3.88400000      0.06500000
H    -15.23600000      3.20000000      0.68900000
H    -16.29800000      4.24000000      0.40700000
O      0.29700000     -9.40600000     -4.55800000
H      1.02600000     -9.25200000     -3.95700000
H     -0.40900000     -8.85200000     -4.22600000
O     -4.09300000      0.84400000     14.59900000
H     -4.41100000     -0.03400000     14.38700000
H     -4.41200000      1.00700000     15.48700000
O     -9.32600000     -8.30400000      7.00000000
H    -10.22100000     -8.64300000      7.02400000
H     -8.95300000     -8.55100000      7.84600000
O     10.55900000      6.57300000     -7.67800000
H     11.15900000      5.88600000     -7.38600000
H     11.02300000      7.39000000     -7.49500000
O      1.53500000      2.25500000      4.51600000
H      0.92300000      1.54600000      4.31900000
H      1.16600000      3.02000000      4.07400000
O     -5.82600000     -7.40200000      3.29400000
H     -6.01100000     -7.15900000      4.20100000
H     -6.67100000     -7.32900000      2.84900000
O     13.87000000     -1.98400000     10.65800000
H     14.82200000     -2.08200000     10.68700000
H     13.73100000     -1.08400000     10.36200000
O     -1.15100000     15.45400000     -6.51800000
H     -1.30700000     15.28800000     -7.44800000
H     -1.96200000     15.18400000     -6.08700000
O     -9.84100000      7.54900000     -2.59700000
H    -10.52500000      6.95000000     -2.29800000
H     -9.14600000      6.97700000     -2.92200000
O      0.72800000    -15.37700000     -7.34700000
H      0.00600000    -14.81100000     -7.62100000
H      0.57600000    -16.20100000     -7.81100000
O     12.87400000      3.43800000      9.72100000
H     12.61800000      3.07700000     10.57000000
H     12.23400000      4.12900000      9.55100000
O     14.60400000     -5.60700000      2.14300000
H     14.76800000     -6.38300000      1.60600000
H     15.43700000     -5.44100000      2.58400000
O     16.10000000     -2.74800000     -3.40200000
H     15.51500000     -2.01300000     -3.58900000
H     16.52200000     -2.93700000     -4.24000000
O     -6.22300000     13.54200000     -2.60400000
H     -5.71700000     12.73100000     -2.65400000
H     -5.58900000     14.23200000     -2.80100000
O      3.05100000    -12.95600000     12.15600000
H      3.01200000    -12.00300000     12.23900000
H      2.63600000    -13.14000000     11.31300000
O      7.05400000     -2.42300000    -11.03700000
H      6.50300000     -3.13600000    -11.36000000
H      7.73900000     -2.86000000    -10.53200000
O      3.16000000      1.47900000    -17.34100000
H      3.54200000      1.33200000    -16.47600000
H      3.65300000      0.90100000    -17.92300000
O     -7.22000000     -0.82100000     11.55800000
H     -6.27700000     -0.97600000     11.60800000
H     -7.37000000     -0.54800000     10.65300000
O      7.06200000      5.25500000      9.00200000
H      7.62400000      5.01000000      9.73700000
H      7.39900000      6.10400000      8.71500000
O      2.05100000     -5.38600000     -3.84000000
H      2.54200000     -5.78900000     -4.55600000
H      1.88700000     -4.49100000     -4.13700000
O      8.91000000      0.10500000      1.16900000
H      9.39100000      0.71400000      1.72800000
H      9.46300000     -0.67600000      1.13400000
O      3.58300000    -14.63200000     -8.33700000
H      3.45000000    -13.91900000     -7.71200000
H      2.74400000    -15.09200000     -8.35700000
O    -12.66600000     -6.37600000      1.37900000
H    -12.18800000     -6.99900000      1.92600000
H    -13.22600000     -6.92300000      0.82700000
O     14.05200000      4.92300000      6.30400000
H     14.62500000      4.73800000      7.04900000
H     13.27400000      4.38700000      6.46200000
O      0.36200000     12.36100000     -6.68200000
H     -0.54600000     12.09000000     -6.82200000
H      0.86600000     11.54900000     -6.74100000
O      9.38900000     -0.35300000     11.12900000
H      8.52100000     -0.75400000     11.19200000
H      9.97100000     -0.97500000     11.56500000
O     -2.03600000     -0.64100000     12.38600000
H     -1.18500000     -0.97500000     12.10400000
H     -2.05900000     -0.81100000     13.32800000
O      6.49300000    -10.38500000      8.01500000
H      6.07900000     -9.57200000      8.30500000
H      6.82100000    -10.18600000      7.13800000
O     -0.86900000     -3.79900000      6.50900000
H     -0.01400000     -3.59000000      6.13300000
H     -0.66900000     -4.17200000      7.36800000
O    -13.81300000      9.75800000     -4.93400000
H    -12.96900000      9.50500000     -4.56000000
H    -14.19400000      8.93700000     -5.24500000
O      0.85300000    -10.38100000     -8.40400000
H      1.30500000     -9.73400000     -8.94600000
H      0.65900000    -11.10200000     -9.00400000
O     -0.41700000      6.81400000      9.49200000
H     -0.19200000      7.64100000      9.91900000
H      0.05700000      6.15000000      9.99300000
O      2.42800000     -3.01300000      8.80200000
H      1.70800000     -3.09700000      9.42700000
H      2.82300000     -3.88500000      8.77300000
O     -3.38800000      0.43000000    -15.28800000
H     -3.11700000      1.23000000    -14.83900000
H     -3.55500000     -0.19600000    -14.58400000
O     13.42200000     -3.12800000      5.53000000
H     12.68000000     -3.00900000      6.12200000
H     14.15500000     -2.70300000      5.97400000
O     -7.38700000      3.90900000    -13.48400000
H     -7.73400000      4.71400000    -13.86900000
H     -7.47800000      4.03700000    -12.53900000
O      2.21700000      6.95200000    -11.01900000
H      3.13500000      6.77600000    -11.22600000
H      1.88300000      7.41500000    -11.78800000
O     -3.57700000      1.35200000    -17.84800000
H     -3.95700000      0.56500000    -18.23900000
H     -3.31700000      1.08100000    -16.96800000
O      3.93200000    -11.56500000      5.29900000
H      4.44000000    -11.04100000      4.68000000
H      3.83800000    -12.41700000      4.87100000
O    -12.68700000     -3.03900000     11.46400000
H    -13.46300000     -3.57400000     11.29800000
H    -11.96800000     -3.67000000     11.51500000
O    -11.72000000     -1.71300000      9.07800000
H    -12.19000000     -2.09300000      9.81900000
H    -10.82000000     -1.61200000      9.39100000
O    -10.36100000     -0.19700000     14.89500000
H    -10.94400000     -0.67800000     14.30800000
H    -10.59300000     -0.50700000     15.77000000
O      4.38000000    -12.82900000    -10.43000000
H      4.28800000    -13.39700000     -9.66600000
H      4.50700000    -11.95400000    -10.06400000
O      1.46500000     15.83900000     -6.01300000
H      1.36600000     15.93000000     -5.06600000
H      0.61300000     16.09200000     -6.36900000
O      4.35300000      5.98100000     -7.29500000
H      3.74900000      5.88300000     -8.03100000
H      3.90700000      6.58200000     -6.69800000
O    -15.46800000     -6.38400000     -5.17600000
H    -16.24900000     -5.83100000     -5.14600000
H    -14.81700000     -5.85500000     -5.63700000
O     -1.59600000     -2.56400000     14.56400000
H     -1.43400000     -3.29900000     13.97200000
H     -2.48600000     -2.70700000     14.88400000
O     -7.54200000    -10.22700000      1.85100000
H     -8.02900000    -10.92300000      1.41100000
H     -7.65200000    -10.41100000      2.78400000
O     10.46800000     -6.11600000     -5.70400000
H     11.22100000     -5.53900000     -5.57700000
H      9.98400000     -5.72200000     -6.42900000
O     -5.28900000      3.44400000    -10.20600000
H     -5.06200000      4.00600000    -10.94800000
H     -4.54500000      3.52400000     -9.60900000
O     -5.74100000      3.16400000     -1.59900000
H     -6.55500000      2.89500000     -1.17300000
H     -5.09700000      2.51400000     -1.31800000
O     -7.72500000     10.28200000     -5.73600000
H     -7.56600000     10.02600000     -4.82700000
H     -8.63700000     10.04000000     -5.89700000
O      5.03900000     -0.86500000     -7.19300000
H      5.09100000     -1.28800000     -6.33600000
H      5.94900000     -0.80100000     -7.48300000
O      1.21800000     -4.46400000     14.75700000
H      1.36500000     -3.63600000     15.21500000
H      0.97800000     -4.20600000     13.86700000
O    -14.44500000      4.74100000     10.09400000
H    -13.66300000      5.29200000     10.11000000
H    -14.34600000      4.16200000     10.84900000
O     -2.98300000      9.86400000     -4.21500000
H     -3.55000000     10.32700000     -3.59800000
H     -2.10500000      9.94600000     -3.84100000
O      2.97300000     -5.09300000     -9.99300000
H      2.97000000     -4.82800000     -9.07300000
H      2.06800000     -4.97300000    -10.28000000
O      2.58600000      3.15900000    -12.03600000
H      3.45000000      3.08700000    -11.63000000
H      1.97700000      2.87300000    -11.35500000
O     -0.36600000     -7.47400000     -7.85800000
H     -0.80500000     -7.83600000     -7.08800000
H     -0.62900000     -6.55400000     -7.87400000
O     -0.74000000     -0.50400000      6.41200000
H     -0.91000000      0.35600000      6.02900000
H     -0.44600000     -0.31500000      7.30300000
O      3.15600000     11.05700000      9.85800000
H      2.29800000     11.47500000      9.78300000
H      2.97000000     10.11900000      9.82400000
O      6.75500000     12.98800000     10.97000000
H      6.05700000     13.58700000     11.23400000
H      6.53900000     12.75000000     10.06900000
O     -3.31600000    -10.22900000     12.33300000
H     -2.91500000    -10.87600000     12.91300000
H     -3.18700000     -9.39300000     12.78000000
O     13.97700000     -2.86800000      2.63600000
H     14.25500000     -3.76100000      2.43100000
H     13.59300000     -2.93100000      3.51000000
O      3.15700000    -11.54000000     -1.80600000
H      3.51500000    -12.39300000     -2.05100000
H      2.21900000    -11.69600000     -1.69500000
O    -10.14700000     -5.18900000      4.94400000
H    -10.41400000     -6.01200000      4.53600000
H    -10.19200000     -5.36200000      5.88500000
O     -0.11400000     13.05700000      5.76100000
H     -0.33100000     13.52500000      4.95600000
H      0.54200000     13.60700000      6.18900000
O     -4.69300000     15.27600000      5.68800000
H     -3.90200000     14.93900000      6.10800000
H     -4.81500000     14.71400000      4.92300000
O      9.06300000      5.18300000     -0.04000000
H      9.90100000      5.15700000     -0.50200000
H      8.45100000      5.55600000     -0.67400000
O      4.98900000      6.58000000    -11.37400000
H      5.41000000      7.22000000    -11.94900000
H      5.69700000      5.99000000    -11.11400000
O     11.83100000      7.03700000      9.83800000
H     12.64300000      7.19000000     10.32200000
H     11.67300000      7.85700000      9.37000000
O     -1.03600000    -11.65900000      7.08900000
H     -1.47900000    -12.48900000      7.26500000
H     -0.28300000    -11.90000000      6.54900000
O    -10.70400000      4.56200000      3.99100000
H    -11.51500000      4.56300000      4.49800000
H    -10.89300000      5.11600000      3.23400000
O    -11.73600000      6.22500000      1.89200000
H    -12.43800000      5.91000000      1.32300000
H    -11.14400000      6.69500000      1.30400000
O     -5.54900000     10.15100000      3.71300000
H     -4.63400000     10.31100000      3.48300000
H     -5.51200000      9.76200000      4.58800000
O     -4.25400000     15.51500000     -8.21900000
H     -4.21500000     14.85200000     -7.53100000
H     -5.18600000     15.71200000     -8.31100000
O      8.53700000      8.66900000     -0.64700000
H      7.88000000      7.98300000     -0.76400000
H      8.03500000      9.43700000     -0.37300000
O      7.47300000     10.63200000     -4.70800000
H      7.00700000     10.45900000     -5.52600000
H      8.23900000     10.05800000     -4.74200000
O     -1.77100000    -15.32600000     -8.79200000
H     -1.60500000    -14.95800000     -9.66000000
H     -2.07000000    -16.21900000     -8.96400000
O    -16.70100000      0.70600000     -7.81000000
H    -17.57900000      0.73000000     -7.43000000
H    -16.12000000      0.57000000     -7.06200000
O      3.41800000      6.81900000     -4.52600000
H      2.53000000      7.09700000     -4.75000000
H      3.29400000      6.06000000     -3.95500000
O     -6.16600000    -15.79500000      5.68500000
H     -6.17200000    -15.33800000      6.52600000
H     -6.38500000    -15.11900000      5.04300000
O    -10.26500000      7.39300000      0.32400000
H     -9.37100000      7.51200000      0.64600000
H    -10.23700000      7.70500000     -0.58000000
O      7.37800000      9.41800000     -7.35100000
H      6.91000000      8.87200000     -7.98200000
H      8.25600000      9.03800000     -7.31000000
O      4.49700000     15.53900000      7.08900000
H      4.27000000     15.45800000      8.01500000
H      5.09800000     16.28400000      7.05400000
O      3.03500000     -6.22900000    -14.47300000
H      3.81500000     -6.25700000    -13.91800000
H      3.29800000     -6.67600000    -15.27800000
O     -9.25500000      2.95800000     -2.80200000
H     -9.69100000      2.13400000     -3.01800000
H     -8.84200000      2.79600000     -1.95400000
O      7.85700000     -6.58000000      2.59500000
H      7.76800000     -6.71000000      1.65100000
H      8.60300000     -7.12700000      2.84300000
O     13.26400000      4.25000000     -1.04800000
H     12.50800000      3.72400000     -0.78800000
H     13.34800000      4.10100000     -1.98900000
O      8.50100000     -7.98300000     -8.88000000
H      9.45400000     -8.07200000     -8.86400000
H      8.29600000     -7.77100000     -9.79100000
O     -9.12700000     -6.02900000     -8.53800000
H     -8.46200000     -5.57700000     -8.01900000
H     -9.66700000     -5.32600000     -8.90000000
O      5.79100000     10.01700000      5.34000000
H      5.54900000     10.90400000      5.60700000
H      5.59800000      9.47500000      6.10500000
O      0.74800000     -4.02300000    -15.83900000
H      0.35200000     -3.33300000    -16.37200000
H      0.58900000     -4.82700000    -16.33300000
O     -5.66500000     -3.52800000     10.59100000
H     -5.32200000     -2.67300000     10.33100000
H     -5.75800000     -4.00900000      9.76800000
O     -1.24800000    -13.70400000    -10.96900000
H     -0.47600000    -13.29000000    -10.58200000
H     -1.86200000    -12.98200000    -11.10700000
O      7.55000000     -9.81100000      5.65500000
H      8.33500000    -10.06700000      5.17100000
H      6.83200000     -9.94800000      5.03700000
O      6.73000000      6.68700000     -1.59400000
H      6.09700000      7.31000000     -1.23900000
H      6.32400000      5.83000000     -1.46000000
O      5.69100000      5.79900000      6.08700000
H      6.29400000      6.10500000      6.76500000
H      4.84700000      6.18300000      6.32600000
O      0.93900000      6.49600000      0.61200000
H      1.05200000      5.54700000      0.66300000
H      0.19300000      6.67900000      1.18400000
O     -2.41700000    -10.95200000     -9.75500000
H     -3.22000000    -10.50500000     -9.48600000
H     -1.79300000    -10.24600000     -9.92100000
O     -7.55300000     -5.20000000      7.35200000
H     -7.43900000     -4.26000000      7.49300000
H     -8.33200000     -5.42600000      7.86100000
O      4.31600000     14.11800000     -3.35100000
H      5.06500000     13.67200000     -2.95500000
H      4.66400000     14.50300000     -4.15500000
O      2.33600000    -10.54500000     12.61200000
H      2.25700000     -9.83600000     13.25000000
H      2.34200000    -10.10300000     11.76300000
O    -12.87300000     -0.54700000     12.54600000
H    -13.03400000     -1.48300000     12.42100000
H    -11.93500000     -0.44300000     12.38900000
O    -10.88600000      2.15100000    -14.28700000
H    -11.29700000      1.29500000    -14.40700000
H     -9.96700000      1.95200000    -14.10800000
O     10.74800000     -9.80900000      8.05400000
H     10.88100000     -9.60700000      8.98000000
H     11.28100000    -10.58900000      7.90000000
O     -4.05200000     10.25800000     12.94600000
H     -4.88400000     10.59300000     12.61300000
H     -4.26600000      9.90000000     13.80800000
O      1.10400000      9.24200000     12.53200000
H      0.83800000     10.11800000     12.25200000
H      0.60400000      9.08500000     13.33300000
O      3.84800000    -12.62300000     -6.10200000
H      4.42200000    -11.95300000     -6.47200000
H      3.11600000    -12.13300000     -5.72800000
O     -3.47800000      4.60800000      6.21700000
H     -4.26700000      4.07500000      6.31300000
H     -3.19400000      4.78100000      7.11500000
O     12.98400000      1.15900000      4.94800000
H     12.73100000      1.81100000      5.60100000
H     13.76500000      1.52600000      4.53300000
O     -7.89000000     -1.91900000     -9.07100000
H     -8.24500000     -2.34000000     -8.28800000
H     -7.24500000     -2.54200000     -9.40600000
O     -0.67900000    -12.76300000     11.90700000
H     -1.17500000    -13.22000000     11.22700000
H     -0.01400000    -12.27000000     11.42700000
O     -5.57400000     -6.16000000      9.19100000
H     -6.11400000     -6.08300000      8.40500000
H     -4.67700000     -6.04500000      8.87700000
O     -2.91300000      7.47000000      5.37100000
H     -2.95700000      6.70300000      5.94200000
H     -2.55800000      7.13600000      4.54800000
O     14.04200000      0.29200000     -6.75400000
H     14.37100000      0.01900000     -5.89700000
H     14.76200000      0.10600000     -7.35700000
O     18.02900000      2.87300000      0.89200000
H     17.13000000      3.05000000      0.61400000
H     18.09900000      1.91900000      0.88600000
O      8.38700000     12.49100000      7.56900000
H      7.45500000     12.31400000      7.69300000
H      8.78600000     11.62500000      7.48600000
O     15.18400000     -4.75500000     -8.81600000
H     14.39000000     -4.73600000     -9.34900000
H     15.24300000     -3.87600000     -8.44200000
O      6.07500000     -6.80100000     -5.57600000
H      5.80700000     -7.25700000     -4.77900000
H      6.79200000     -7.33000000     -5.92600000
O    -12.82400000      4.39000000     -0.00600000
H    -12.62200000      3.81000000      0.72800000
H    -13.77700000      4.34700000     -0.08900000
O     -0.46600000      5.92400000    -11.45100000
H     -0.18500000      6.81600000    -11.24800000
H     -0.24900000      5.80900000    -12.37600000
O     -4.85900000    -11.98600000      0.41100000
H     -4.66000000    -11.13400000      0.79900000
H     -5.08800000    -11.78900000     -0.49700000
O     12.22900000     12.25600000      2.43800000
H     13.15800000     12.45700000      2.32300000
H     12.03700000     12.51800000      3.33900000
O      4.15100000    -16.63200000     -6.28600000
H      4.84900000    -17.26100000     -6.46400000
H      4.57300000    -15.77600000     -6.36800000
O     15.03400000     -9.26600000      5.16200000
H     14.59700000     -8.42600000      5.02100000
H     14.81500000     -9.50200000      6.06300000
O      8.45900000     12.70900000      3.01600000
H      7.96400000     11.89100000      2.96700000
H      7.84900000     13.33400000      3.41000000
O     -9.73200000     -8.18000000    -10.57100000
H     -8.98700000     -7.65400000    -10.86200000
H     -9.47500000     -8.50500000     -9.70900000
O      7.09300000     -4.77900000     12.73100000
H      7.21800000     -3.85700000     12.95700000
H      6.34100000     -4.78100000     12.13900000
O     -5.70900000    -11.89100000      8.54800000
H     -5.94300000    -11.51100000      9.39400000
H     -4.87400000    -11.48100000      8.32400000
O    -10.77300000      0.00600000      1.77900000
H    -11.15500000     -0.34100000      0.97300000
H     -9.82800000     -0.04900000      1.63900000
O      0.81900000      3.94400000     -7.28900000
H     -0.01300000      4.10800000     -7.73300000
H      1.48500000      4.20600000     -7.92500000
O     -6.42600000     12.52600000      7.49700000
H     -5.97300000     13.31600000      7.79200000
H     -5.81100000     11.81600000      7.67800000
O     -2.05400000    -15.45900000     -2.82400000
H     -1.13000000    -15.25300000     -2.96200000
H     -2.49800000    -15.09900000     -3.59100000
O     -8.54800000    -12.52300000     -1.18600000
H     -8.88700000    -12.34700000     -0.30800000
H     -7.91000000    -13.22600000     -1.05900000
O     10.46600000      4.89400000      9.06800000
H     10.88000000      5.68800000      9.40400000
H      9.74200000      4.72600000      9.67200000
O      7.19300000      5.38100000     16.45600000
H      6.91500000      5.75700000     15.62100000
H      7.74800000      6.05500000     16.84900000
O     -5.64200000      9.24800000      6.70800000
H     -5.61700000      8.38300000      6.29900000
H     -6.43400000      9.23500000      7.24600000
O    -11.93600000     12.16500000     -1.32300000
H    -11.78000000     12.37700000     -0.40200000
H    -12.85500000     11.89700000     -1.35400000
O     -3.05900000    -12.83500000     -7.64100000
H     -2.63600000    -13.54300000     -8.12700000
H     -2.34400000    -12.24200000     -7.41100000
O     -2.89800000     -9.17700000    -13.93000000
H     -2.26300000     -8.47900000    -14.08500000
H     -3.61500000     -8.75000000    -13.46200000
O     -9.20700000      0.61300000     -8.68100000
H     -9.04600000     -0.29700000     -8.92900000
H     -9.32400000      1.07100000     -9.51300000
O    -12.54800000     -3.28400000     -2.59000000
H    -12.37000000     -4.22500000     -2.58300000
H    -12.11300000     -2.95200000     -1.80500000
O      3.63200000     -5.63200000      6.83900000
H      3.65400000     -5.09700000      6.04500000
H      2.91300000     -6.24600000      6.69300000
O    -13.19500000    -11.30600000     -4.01100000
H    -12.85900000    -10.51300000     -4.42900000
H    -12.42500000    -11.86300000     -3.89800000
O     -7.10000000     -3.40800000    -12.49200000
H     -6.60200000     -4.22500000    -12.48800000
H     -7.90700000     -3.61500000    -12.02100000
O     -5.29800000     -0.02800000      0.48700000
H     -4.94200000     -0.08700000     -0.40000000
H     -5.66900000      0.85300000      0.53700000
O     -5.45700000    -11.15200000    -13.28100000
H     -5.39000000    -11.35400000    -12.34800000
H     -5.13800000    -11.94000000    -13.72100000
O     -5.81100000    -12.48500000     -7.83400000
H     -6.03400000    -12.20400000     -6.94700000
H     -4.86300000    -12.62000000     -7.81200000
O     10.56700000     -5.45400000      6.43600000
H     10.15100000     -6.08500000      7.02400000
H      9.92100000     -5.31000000      5.74500000
O    -10.93300000    -12.39000000     -2.59000000
H    -10.88600000    -13.20600000     -3.08900000
H    -10.02600000    -12.08800000     -2.54000000
O      5.80900000     -7.28800000      4.07900000
H      6.46500000     -7.20500000      3.38700000
H      6.08200000     -6.65500000      4.74400000
O      8.40400000     -0.37000000    -11.99900000
H      7.84900000     -0.87600000    -11.40600000
H      8.15500000      0.54100000    -11.84200000
O     -1.73600000      7.47700000     -7.17600000
H     -1.35200000      6.65100000     -7.47200000
H     -2.64500000      7.43900000     -7.47500000
O    -11.19500000      9.44900000     -3.99300000
H    -10.85100000      8.65200000     -3.59000000
H    -10.76200000     10.16100000     -3.52100000
O      5.55300000     -5.95900000    -13.29600000
H      5.92700000     -5.41400000    -13.98800000
H      5.30000000     -5.33700000    -12.61300000
O     -1.92000000      2.69200000     16.69800000
H     -1.44900000      2.73400000     15.86600000
H     -2.43200000      3.50000000     16.72500000
O      2.57600000      0.94800000     12.00600000
H      2.19400000      1.17400000     12.85400000
H      3.16900000      1.67300000     11.80900000
O      3.07400000      7.63900000    -14.15900000
H      2.13300000      7.60500000    -14.33500000
H      3.42900000      6.87200000    -14.60700000
O      2.65300000     17.41000000     -0.21500000
H      2.42500000     16.61000000     -0.68700000
H      1.94000000     17.53000000      0.41200000
O      0.13800000    -15.87200000      3.69200000
H     -0.11100000    -15.78000000      2.77200000
H     -0.26100000    -16.69700000      3.96800000
O     15.72600000     -4.01100000     -1.16400000
H     15.66700000     -3.58000000     -2.01600000
H     15.34200000     -4.87600000     -1.30600000
O    -16.61400000      6.52200000     -2.25800000
H    -15.79900000      6.81000000     -2.66900000
H    -16.38700000      6.39800000     -1.33600000
O      8.50100000      1.36500000    -15.79100000
H      7.56800000      1.55700000    -15.69100000
H      8.53600000      0.69500000    -16.47300000
O      1.90600000     -9.87300000      5.53500000
H      1.14400000    -10.45200000      5.52700000
H      2.65300000    -10.46000000      5.65300000
O      4.25700000      5.31000000      9.43200000
H      3.95700000      5.21200000      8.52900000
H      5.21000000      5.23400000      9.37800000
O      0.86800000    -13.12100000      5.42600000
H      1.01400000    -13.70500000      4.68300000
H      1.29100000    -13.56000000      6.16400000
O     -0.96700000      7.40800000      2.41200000
H     -0.54100000      8.15200000      2.83900000
H     -0.74500000      6.65700000      2.96300000
O     -4.97500000     -7.22400000     -7.37000000
H     -4.48700000     -6.87900000     -6.62200000
H     -5.89400000     -7.11300000     -7.12700000
O     -8.75900000     -7.33400000      2.62100000
H     -8.45200000     -8.11700000      3.07700000
H     -9.71200000     -7.42400000      2.60500000
O      3.22200000      8.05000000      2.61400000
H      3.20700000      7.96600000      3.56800000
H      2.85800000      7.22400000      2.29600000
O      0.86700000     -4.84500000      1.10100000
H      0.64000000     -5.76500000      1.23400000
H      0.09700000     -4.46800000      0.67500000
O      7.67400000      9.26400000    -10.43800000
H      7.76100000      8.76600000    -11.25000000
H      6.94800000      8.84500000     -9.97600000
O     -3.99300000    -12.46700000     -3.48900000
H     -4.72900000    -12.03000000     -3.06000000
H     -3.21700000    -12.07500000     -3.08900000
O     -4.01300000      6.42800000    -11.00400000
H     -4.29100000      6.51300000    -10.09200000
H     -3.68700000      7.29700000    -11.23700000
O     -8.55900000     -4.35200000     10.86200000
H     -7.87100000     -4.91900000     11.21000000
H     -8.08700000     -3.65800000     10.40200000
O     -9.65700000      1.72700000     -6.00900000
H     -9.78400000      2.67200000     -6.09000000
H     -9.55100000      1.42100000     -6.91000000
O     -7.34400000     -6.45800000     -5.56200000
H     -8.12400000     -5.98800000     -5.26600000
H     -6.77500000     -6.48600000     -4.79200000
O     -0.11800000     -5.78200000      8.24200000
H      0.25100000     -6.31900000      7.54000000
H      0.02700000     -6.29500000      9.03700000
O     10.88100000    -13.61100000      2.32900000
H      9.92900000    -13.55500000      2.41600000
H     11.17600000    -12.70000000      2.33400000
O     -6.09700000      6.83600000      5.13100000
H     -6.68500000      6.08700000      5.23100000
H     -5.22300000      6.47600000      5.28300000
O     -1.44700000      5.28700000     -9.03600000
H     -2.29000000      4.89700000     -9.26700000
H     -0.99400000      5.39100000     -9.87300000
O     -1.40000000     12.01900000     -9.56100000
H     -1.63800000     11.95300000     -8.63600000
H     -2.15500000     12.43900000     -9.97400000
O     -9.52500000     14.84200000      2.75200000
H     -9.56600000     14.18100000      2.06000000
H     -9.13000000     14.38600000      3.49500000
O    -10.09400000    -12.08800000      1.83400000
H    -10.90200000    -12.47400000      1.49600000
H    -10.24100000    -11.14300000      1.78300000
O    -10.38900000      4.36600000     -6.67100000
H    -10.18700000      4.97700000     -7.38000000
H    -11.22500000      4.67500000     -6.32000000
O     -5.34000000      9.27500000     -7.83300000
H     -6.04000000      9.08900000     -8.45800000
H     -5.26500000     10.22900000     -7.83500000
O      0.59600000     12.98500000      9.30500000
H     -0.02500000     12.49200000      8.76900000
H      1.09900000     13.50100000      8.67500000
O      4.73800000     -8.49800000     14.56400000
H      3.99600000     -8.61600000     15.15700000
H      4.84200000     -9.34900000     14.13900000
O     -9.04700000     12.41200000      8.14400000
H     -8.10700000     12.41200000      7.96100000
H     -9.42100000     12.98500000      7.47600000
O     10.43900000      2.42100000      2.31300000
H     10.97600000      2.96400000      2.88900000
H      9.54100000      2.57900000      2.60300000
O     -7.39800000     -7.15300000      5.32900000
H     -8.07400000     -7.73200000      5.68100000
H     -7.41100000     -6.39000000      5.90700000
O      1.37400000      4.04800000      1.36800000
H      1.84600000      4.55200000      2.03200000
H      2.01600000      3.41300000      1.04900000
O      1.13800000     -4.57100000    -13.21900000
H      1.68200000     -5.35700000    -13.17800000
H      1.14100000     -4.32600000    -14.14500000
O      3.68500000     -5.77400000      9.40900000
H      3.82400000     -5.79800000      8.46300000
H      4.09000000     -6.57800000      9.73200000
O     14.13800000      8.64600000      2.71400000
H     13.80800000      7.91100000      3.23000000
H     14.53500000      9.23200000      3.36000000
O      0.80400000     -1.50800000    -10.56600000
H      0.70900000     -0.70300000    -11.07500000
H      1.40800000     -1.27500000     -9.86100000
O     -1.32300000    -10.63900000     -6.77900000
H     -0.74800000    -10.43400000     -7.51600000
H     -0.72600000    -10.79500000     -6.04700000
O     -3.30400000      0.13200000    -10.62000000
H     -4.23600000      0.14100000    -10.40300000
H     -3.18800000     -0.65900000    -11.14700000
O      6.64400000    -12.89000000     -1.62600000
H      5.76800000    -12.87000000     -2.01200000
H      6.50200000    -12.69900000     -0.69900000
O      9.60300000      1.83700000     14.11900000
H      8.77700000      2.01400000     14.56900000
H     10.25500000      2.33800000     14.60900000
O     -7.15000000      1.13100000    -12.82600000
H     -6.63100000      1.91200000    -13.02000000
H     -6.50600000      0.42600000    -12.76700000
O     -5.84700000     -2.35900000      7.27400000
H     -4.91100000     -2.38900000      7.47300000
H     -5.92800000     -2.80800000      6.43300000
O      4.63800000      2.24800000     -4.37700000
H      3.70700000      2.27600000     -4.59700000
H      5.08500000      2.26400000     -5.22400000
O      9.55100000      6.92400000     12.45000000
H      9.47100000      7.32800000     11.58600000
H      8.98100000      7.44700000     13.01300000
O     -7.72900000     -3.59000000     -2.72900000
H     -8.45000000     -4.12900000     -2.40600000
H     -7.54300000     -2.98400000     -2.01200000
O      8.91600000     -4.79700000    -10.70800000
H      9.27800000     -4.50200000    -11.54400000
H      9.32900000     -5.64600000    -10.55400000
O      8.37500000     11.94100000     -7.56500000
H      9.08200000     11.57500000     -7.03400000
H      7.69100000     11.27100000     -7.54700000
O    -13.57300000      0.34500000      8.17000000
H    -14.19600000      0.22100000      8.88600000
H    -12.96900000     -0.39300000      8.24700000
O     11.90300000     -8.44300000      5.79000000
H     12.51100000     -7.73600000      6.00600000
H     11.24800000     -8.41800000      6.48700000
O     -0.10100000      2.46600000     -3.35200000
H     -0.55400000      2.08900000     -2.59800000
H     -0.76000000      2.47800000     -4.04600000
O     -4.27500000     11.10000000      8.43100000
H     -3.91500000     10.55100000      9.12800000
H     -4.53800000     10.48100000      7.75000000
O      0.55800000     11.78800000     11.88500000
H     -0.31800000     12.00700000     12.20200000
H      0.61900000     12.22000000     11.03300000
O     10.59900000     -3.20100000      0.29800000
H     10.25800000     -3.05400000      1.18000000
H      9.82000000     -3.23800000     -0.25700000
O     -9.85000000     -5.32100000     -5.63100000
H    -10.36500000     -4.64600000     -6.07500000
H    -10.30200000     -6.13900000     -5.83500000
O     -5.82200000     -0.45800000     16.77700000
H     -6.44500000     -0.30900000     16.06500000
H     -5.93700000     -1.38000000     17.00600000
O     -3.70900000     -6.48800000     -9.92800000
H     -3.91500000     -6.97700000     -9.13200000
H     -2.88600000     -6.04200000     -9.72900000
O      4.75800000      8.47400000      8.11700000
H      4.27300000      8.15400000      8.87800000
H      4.14000000      9.04600000      7.66300000
O      2.89500000    -13.43700000      7.45900000
H      3.19000000    -14.34300000      7.54700000
H      3.68700000    -12.91400000      7.57900000
O      5.56900000     -0.31100000    -10.07800000
H      5.91500000     -1.17800000    -10.29000000
H      4.68700000     -0.48000000     -9.74600000
O      9.94800000     10.47300000     -3.14100000
H      9.33500000     10.54400000     -2.40900000
H     10.68900000      9.98100000     -2.78600000
O     -1.31600000    -14.09500000      9.55600000
H     -1.42200000    -15.04500000      9.49700000
H     -1.69800000    -13.76000000      8.74400000
O      3.39300000     -1.08000000      7.14600000
H      3.06700000     -1.74400000      7.75300000
H      2.90100000     -0.29000000      7.36900000
O      5.28700000      2.67800000    -11.21100000
H      5.73100000      1.92800000    -10.81500000
H      5.45900000      3.40300000    -10.61100000
O     -9.32900000      6.46700000      7.23900000
H     -9.24500000      5.80100000      7.92100000
H     -8.92200000      6.07300000      6.46800000
O     -5.04800000      6.91500000     10.00500000
H     -5.77700000      7.10500000     10.59400000
H     -5.21500000      6.02400000      9.69700000
O      3.53400000     -6.28700000     -5.96800000
H      4.44600000     -6.55700000     -5.86400000
H      3.11100000     -7.03200000     -6.39400000
O     -5.19600000     11.20600000    -12.01200000
H     -5.54000000     11.28500000    -12.90200000
H     -5.97400000     11.18100000    -11.45600000
O      3.36300000      9.95700000     14.09500000
H      3.92200000     10.56000000     13.60400000
H      2.73600000      9.63100000     13.44900000
O      3.01400000     10.52900000      6.72800000
H      3.42300000     10.93300000      5.96200000
H      2.07700000     10.53600000      6.53100000
O    -11.90600000     -9.44400000      6.59700000
H    -12.77400000     -9.11900000      6.83600000
H    -11.83700000    -10.29000000      7.04000000
O    -14.35800000     -8.74700000     -5.10100000
H    -15.18800000     -9.09500000     -5.42700000
H    -14.53800000     -7.82300000     -4.92800000
O      9.41400000     -0.22000000      6.88600000
H      8.98100000     -1.06600000      6.99800000
H      9.90400000     -0.09300000      7.69900000
O     -2.19400000     -9.64500000      2.03000000
H     -1.36800000    -10.12300000      2.10200000
H     -2.36100000     -9.32200000      2.91600000
O     11.50200000     -6.11000000    -13.09100000
H     10.77100000     -5.56900000    -12.79200000
H     11.98000000     -5.55100000    -13.70300000
O     14.44000000      7.58600000     -7.26200000
H     14.27400000      7.03000000     -8.02300000
H     13.71600000      8.21300000     -7.26000000
O     12.32300000      4.59400000     -6.70000000
H     13.24500000      4.33700000     -6.66600000
H     11.86200000      3.89400000     -6.23800000
O      6.46900000    -11.98500000     11.30400000
H      6.39000000    -11.67700000     10.40100000
H      7.39100000    -12.22800000     11.39400000
O    -10.88400000      1.65400000      7.96200000
H    -11.78600000      1.35000000      8.06700000
H    -10.46500000      0.98100000      7.42500000
O      4.56400000     -2.22300000     -4.27700000
H      4.91300000     -1.54000000     -3.70400000
H      5.32500000     -2.75600000     -4.50700000
O     -0.35600000     16.01100000      1.04100000
H     -0.88500000     15.34000000      0.60900000
H     -0.15500000     16.64100000      0.34900000
O      1.16100000     10.92300000    -10.37500000
H      1.74300000     10.53700000     -9.72000000
H      0.31000000     10.97000000     -9.94100000
O      9.70100000     -0.65300000     15.29900000
H     10.62400000     -0.90300000     15.31500000
H      9.67400000      0.13100000     14.75000000
O      6.43000000    -16.62000000     -3.12900000
H      6.18700000    -15.99300000     -3.81000000
H      7.36900000    -16.48500000     -3.00300000
O      6.28600000    -12.78700000      1.24400000
H      5.86500000    -12.06400000      1.70800000
H      5.96000000    -13.57500000      1.68000000
O     -8.30900000     -2.46300000      8.62000000
H     -7.40300000     -2.15700000      8.57300000
H     -8.81300000     -1.78900000      8.16300000
O     -1.29800000     -4.87600000     -1.31500000
H     -0.69400000     -5.40600000     -1.83500000
H     -1.78200000     -4.36100000     -1.96000000
O      5.09100000     -3.15100000      2.90200000
H      5.86300000     -3.09200000      2.34000000
H      4.44200000     -3.61100000      2.37000000
O     -9.87700000     -0.18600000      6.31700000
H     -9.12800000     -0.32000000      5.73600000
H    -10.62400000     -0.53300000      5.82900000
O     10.96100000     -0.58000000      4.20400000
H     11.65000000      0.04800000      4.42300000
H     10.36800000     -0.55500000      4.95500000
O      0.30800000      9.80200000      0.41500000
H      0.56500000      8.90300000      0.62100000
H      1.12200000     10.22800000      0.14700000
O      1.33200000     -2.37600000     17.29300000
H      0.88000000     -2.78300000     18.03200000
H      0.69700000     -1.75600000     16.93500000
O      4.23300000      3.45400000      1.41900000
H      5.02800000      3.80400000      1.82100000
H      4.50500000      2.61800000      1.03900000
O      3.16000000     -4.67100000      4.27400000
H      2.31900000     -4.21500000      4.24700000
H      3.71100000     -4.19400000      3.65300000
O      7.58000000     14.17900000     -8.74900000
H      7.99500000     13.48900000     -8.23100000
H      6.70400000     13.84200000     -8.93700000
O      9.29800000     -5.61700000     10.80500000
H      9.04000000     -6.31400000     11.40900000
H      8.62900000     -4.94200000     10.91900000
O     -4.08200000      2.13200000      8.57200000
H     -3.66900000      1.87100000      9.39600000
H     -4.76700000      2.74700000      8.83200000
O     -0.59100000      4.10700000    -15.25700000
H     -1.24400000      3.47300000    -14.95900000
H     -1.03200000      4.59400000    -15.95300000
O    -13.05600000    -11.82500000     -0.78600000
H    -13.03500000    -12.61000000     -0.23900000
H    -12.46300000    -12.02200000     -1.51100000
O     -3.02600000    -10.18500000      5.68100000
H     -2.84600000     -9.53300000      6.35900000
H     -2.32700000    -10.83100000      5.78000000
O     -3.12700000      1.45200000     11.41000000
H     -2.63700000      0.70900000     11.76300000
H     -3.94000000      1.46400000     11.91400000
O     10.31500000      6.72600000      3.36900000
H     10.62600000      7.10100000      2.54500000
H      9.69100000      6.05100000      3.10400000
O     -1.89500000     -5.45600000      4.30200000
H     -1.13100000     -6.03200000      4.33500000
H     -1.68700000     -4.74800000      4.91200000
O      7.90200000      2.31000000    -12.05500000
H      8.68700000      2.79000000    -12.31800000
H      7.18800000      2.74100000    -12.52500000
O     -7.90700000     15.54000000     -6.93000000
H     -7.35000000     15.64200000     -7.70200000
H     -7.33300000     15.15100000     -6.27000000
O      8.02600000      6.98800000    -12.23900000
H      7.68300000      6.18700000    -12.63500000
H      8.44600000      6.69500000    -11.43000000
O     -6.44700000    -13.16500000     -4.75100000
H     -6.18600000    -14.06200000     -4.95500000
H     -5.65100000    -12.75400000     -4.41400000
O     -5.89500000     -5.68300000     -3.48600000
H     -6.06700000     -4.74400000     -3.41500000
H     -6.02200000     -6.01800000     -2.59800000
O     -9.35600000    -15.03500000      2.03300000
H     -9.99600000    -14.32900000      1.94500000
H     -9.36700000    -15.47600000      1.18300000
O      1.53900000     -6.57700000     16.43300000
H      1.51100000     -5.91300000     15.74400000
H      0.84600000     -6.32100000     17.04100000
O     -1.05900000      5.73800000     12.40500000
H     -0.15800000      6.02200000     12.55700000
H     -1.59600000      6.46100000     12.72900000
O     -7.16800000      8.71300000     -9.81100000
H     -7.37800000      9.58300000    -10.15000000
H     -7.98800000      8.39900000     -9.43000000
O     12.38500000      9.07600000      7.90700000
H     13.27200000      9.41300000      7.78200000
H     12.34700000      8.29300000      7.35800000
O      1.68700000     15.20100000      2.58800000
H      1.00900000     15.55200000      2.01000000
H      1.20400000     14.84300000      3.33300000
O      6.52000000     -8.06400000     12.06800000
H      7.34200000     -8.22000000     12.53200000
H      5.86600000     -8.55100000     12.56900000
O      8.17000000     -6.37600000     14.81300000
H      7.59000000     -6.57500000     15.54800000
H      7.61600000     -5.90200000     14.19200000
O     -6.98500000      6.48500000     -7.06500000
H     -7.85500000      6.50300000     -7.46300000
H     -7.08400000      6.97900000     -6.25100000
O     10.13800000     -0.71100000    -14.07600000
H      9.35400000     -0.58600000    -13.54100000
H     10.35800000      0.16800000    -14.38700000
O     -3.18300000     -2.49800000      7.48100000
H     -2.64200000     -2.48100000      8.27000000
H     -2.55300000     -2.52400000      6.76000000
O      4.33200000     16.02600000      3.00500000
H      3.40200000     15.99900000      2.77900000
H      4.75700000     16.38400000      2.22600000
O    -11.81400000     -7.79000000     -5.40600000
H    -11.46800000     -8.10200000     -4.57000000
H    -12.71000000     -8.12600000     -5.43500000
O      1.23500000      8.17300000     -8.26500000
H      1.53700000      7.76700000     -9.07700000
H      0.28000000      8.17200000     -8.33700000
O     -6.85600000     10.84200000     12.37600000
H     -7.41000000     11.59800000     12.18100000
H     -7.09600000     10.59300000     13.26800000
O     -9.32500000      1.63500000    -11.22900000
H     -9.19100000      2.58200000    -11.26500000
H     -8.77500000      1.28800000    -11.93100000
O     15.00300000      7.54600000      6.94800000
H     15.65600000      7.16000000      7.53200000
H     14.55700000      6.79500000      6.55700000
O      5.01800000      1.37100000    -14.39400000
H      4.70900000      0.46800000    -14.46600000
H      4.47700000      1.75500000    -13.70400000
O      1.23800000      5.21200000     16.81700000
H      1.58200000      4.33400000     16.98400000
H      1.99600000      5.71200000     16.51100000
O     12.20900000     -4.05700000      9.77800000
H     11.95000000     -4.37900000     10.64100000
H     12.98300000     -3.51900000      9.94400000
O     -2.24600000     11.50800000     -6.88500000
H     -3.16200000     11.78200000     -6.86500000
H     -2.11100000     11.06000000     -6.05000000
O    -16.34500000     -2.17500000      2.87000000
H    -17.13400000     -2.45500000      3.33400000
H    -16.53300000     -1.27500000      2.60100000
O      0.53700000     -7.42800000    -13.65200000
H      1.19300000     -6.88100000    -14.08200000
H      0.89800000     -8.31300000    -13.69300000
O     -1.19700000     -4.74700000     12.70300000
H     -2.10900000     -4.60700000     12.44900000
H     -1.23000000     -5.46700000     13.33200000
O     -4.99600000     -5.63600000     15.67400000
H     -4.69500000     -6.50200000     15.39900000
H     -5.56400000     -5.80700000     16.42500000
O     15.11800000     -0.40600000      2.79100000
H     14.33300000      0.14000000      2.81400000
H     14.78600000     -1.30200000      2.72800000
O     14.61500000     -9.00500000      1.15700000
H     13.68300000     -8.86500000      1.32800000
H     14.85900000     -8.29500000      0.56500000
O      5.07700000    -10.64900000     13.03500000
H      4.31500000    -11.21300000     12.90300000
H      5.72600000    -10.97200000     12.41000000
O     11.37300000     -6.48400000      8.87100000
H     10.71000000     -6.25200000      9.52100000
H     11.80300000     -5.65500000      8.66100000
O     -3.49300000     13.27100000      3.79000000
H     -3.13500000     12.38700000      3.70900000
H     -4.18200000     13.31200000      3.12700000
O      7.24600000     -7.75800000    -11.58700000
H      7.03300000     -7.01300000    -12.14900000
H      6.43600000     -7.93900000    -11.11100000
O     12.12500000     -6.80500000     -2.23500000
H     12.18500000     -6.22200000     -1.47800000
H     12.25100000     -6.23100000     -2.99000000
O     -9.84900000     11.57800000     -3.04900000
H    -10.39100000     11.77800000     -2.28500000
H     -9.42700000     12.40900000     -3.26800000
O      3.56200000     13.91700000      0.59600000
H      3.21900000     14.24400000     -0.23600000
H      2.90400000     14.17200000      1.24300000
O      0.49000000      3.28200000      7.25700000
H      0.52200000      2.61500000      6.57100000
H     -0.02900000      2.88300000      7.95500000
O    -10.41900000     -9.15200000     -3.26200000
H    -10.50400000     -9.85500000     -2.61700000
H    -10.24400000     -8.36900000     -2.74000000
O    -13.92700000      6.54000000     -3.44100000
H    -13.69000000      6.33400000     -4.34500000
H    -13.46400000      5.88600000     -2.91700000
O     -9.31900000     -4.77200000     -0.69800000
H     -8.52000000     -4.73600000     -0.17300000
H     -9.97900000     -4.33300000     -0.16100000
O     13.04200000     -5.07600000     -4.09500000
H     12.46900000     -4.44100000     -4.52500000
H     13.86400000     -5.02700000     -4.58300000
O    -14.40600000      2.43800000     -8.40400000
H    -15.13300000      1.81700000     -8.44600000
H    -14.65600000      3.05200000     -7.71300000
O     -6.74300000     -8.64800000     -2.65400000
H     -6.15800000     -8.02800000     -2.21800000
H     -7.62300000     -8.35800000     -2.41300000
O     12.18100000     -2.34800000     -8.88100000
H     12.25100000     -2.45000000     -9.83000000
H     11.23900000     -2.30100000     -8.71400000
O      7.79400000      2.25900000      8.74700000
H      7.33000000      3.09500000      8.78800000
H      7.13500000      1.63400000      8.44300000
O    -11.70000000     -7.99000000      3.48400000
H    -12.42100000     -8.56000000      3.21600000
H    -11.37100000     -8.38500000      4.29100000
O    -10.05300000     -5.47500000      8.78600000
H    -10.48000000     -6.10200000      9.37000000
H     -9.37900000     -5.06400000      9.32600000
O     -3.87800000      4.17000000     -3.54100000
H     -4.18800000      4.44000000     -4.40600000
H     -4.67500000      3.94800000     -3.06000000
O    -11.92300000      5.72100000     10.49500000
H    -11.77100000      6.66600000     10.47400000
H    -11.04900000      5.34000000     10.57200000
O    -15.35200000     -3.14500000     -1.16300000
H    -15.38700000     -3.57300000     -0.30800000
H    -14.62600000     -3.57300000     -1.61700000
O      9.78500000      6.60100000     -2.80200000
H      9.28000000      6.95100000     -3.53600000
H      9.66100000      7.23900000     -2.10000000
O      7.00900000      1.71600000     11.65000000
H      7.83800000      1.56300000     12.10300000
H      6.97800000      1.04000000     10.97300000
O     -2.92100000    -14.44200000      4.26600000
H     -3.33500000    -14.05000000      3.49700000
H     -1.99300000    -14.49500000      4.03700000
O      5.05700000    -10.29600000     -9.44700000
H      5.46200000    -10.35900000     -8.58200000
H      4.74100000     -9.39400000     -9.49900000
O     -9.46300000     -3.08600000     -7.27900000
H    -10.29200000     -2.88300000     -6.84500000
H     -8.92700000     -3.49000000     -6.59500000
O     -8.13800000     10.77800000      5.22700000
H     -8.28600000      9.94000000      4.78900000
H     -7.27900000     10.68400000      5.63900000
O     -7.17600000    -10.81600000      6.43400000
H     -6.84000000    -11.16300000      5.60700000
H     -6.47000000    -10.96800000      7.06200000
O     -0.40700000     -2.87600000     -5.18000000
H     -0.62200000     -2.28600000     -5.90200000
H      0.54600000     -2.83100000     -5.10900000
O     -8.67800000     13.92100000     -3.79700000
H     -7.81400000     13.97900000     -3.38800000
H     -8.84800000     14.80400000     -4.12400000
O     -7.49500000      9.85400000     -3.10200000
H     -8.24600000     10.41800000     -2.91200000
H     -7.83500000      8.96400000     -3.01100000
O    -15.41400000     -1.76700000     -8.62400000
H    -15.83000000     -0.91100000     -8.51700000
H    -14.47900000     -1.57300000     -8.68000000
O      7.15100000     -1.71100000    -14.48200000
H      7.25500000     -1.46600000    -13.56300000
H      7.81100000     -1.19400000    -14.94300000
O      3.74300000    -13.90600000      3.52800000
H      3.66900000    -14.73800000      3.99500000
H      3.73000000    -14.14900000      2.60200000
O    -12.81000000      0.02100000     -6.19500000
H    -12.29700000      0.49400000     -5.54000000
H    -12.64900000      0.49300000     -7.01200000
O      8.75900000     -4.58000000      4.66400000
H      8.48400000     -4.95400000      3.82700000
H      7.97700000     -4.62500000      5.21400000
O     13.74000000      1.08000000     -0.62800000
H     12.94400000      1.34700000     -0.16700000
H     13.86300000      0.16400000     -0.38200000
O     -5.92800000      0.00800000     -9.95300000
H     -6.62900000     -0.53800000     -9.59800000
H     -6.35600000      0.83600000    -10.17100000
O     -0.29700000     -7.47600000      1.12600000
H     -0.30300000     -8.12800000      0.42600000
H     -1.17600000     -7.09800000      1.11000000
O     16.10100000      3.44500000     -3.24900000
H     16.63400000      2.66500000     -3.40600000
H     16.62500000      4.16700000     -3.59800000
O    -10.88500000      5.58300000     -9.27500000
H    -10.78900000      4.81400000     -9.83600000
H    -11.62000000      6.06500000     -9.65400000
O     -1.97200000    -18.06000000      1.55300000
H     -1.91400000    -18.84200000      2.10300000
H     -1.06400000    -17.77700000      1.44200000
O    -10.74200000      0.97800000     10.49900000
H    -11.04200000      1.66200000     11.09800000
H    -10.44000000      1.45400000      9.72500000
O    -11.94000000     -1.68100000     -9.26900000
H    -12.44700000     -2.47700000     -9.11000000
H    -11.50100000     -1.50700000     -8.43600000
O      9.05300000     -7.73200000      7.29600000
H      9.74600000     -8.17700000      7.78200000
H      8.72200000     -8.39500000      6.68900000
O     13.95200000     -2.14000000     -0.16500000
H     13.73600000     -2.40800000      0.72800000
H     14.65600000     -2.73300000     -0.42900000
O    -18.05800000      1.16400000     -2.87100000
H    -17.78400000      1.26700000     -1.96000000
H    -18.03200000      2.05000000     -3.23100000
O      0.72100000    -16.01400000      0.93200000
H      1.67000000    -15.88700000      0.90400000
H      0.55200000    -16.69800000      0.28400000
O      0.37400000      9.77400000      9.62600000
H     -0.05700000     10.08000000      8.82700000
H     -0.15400000     10.13900000     10.33700000
O      8.38600000      2.35800000      5.30200000
H      8.64300000      1.67200000      5.91800000
H      8.62300000      3.17500000      5.74200000
O      5.70800000     -7.80900000     -0.01700000
H      6.18200000     -8.03800000      0.78300000
H      4.85000000     -7.51500000      0.28900000
O      3.25900000     11.24800000    -12.36700000
H      4.10000000     11.20300000    -11.91200000
H      2.61700000     11.38400000    -11.67100000
O    -10.41600000     -1.52000000     -3.98000000
H     -9.63400000     -2.06100000     -3.86400000
H    -10.91900000     -1.96900000     -4.65900000
O     -5.04300000     -4.04900000     -6.26100000
H     -5.88200000     -4.50900000     -6.24200000
H     -4.44500000     -4.62400000     -5.78400000
O      0.12300000      9.16200000    -14.92000000
H      1.00100000      9.47500000    -15.13500000
H     -0.08600000      8.53800000    -15.61500000
O      5.28600000     -2.56600000      5.60700000
H      5.32500000     -2.45300000      4.65700000
H      4.62100000     -1.94000000      5.89500000
O     11.10800000      1.46000000     -4.50300000
H     11.89900000      1.46500000     -3.96500000
H     10.86800000      2.38300000     -4.58500000
O      1.40400000     -4.35900000     11.07000000
H      2.20200000     -4.86900000     10.93700000
H      0.76900000     -4.99100000     11.40600000
O    -13.58900000    -11.37700000      3.10400000
H    -13.10400000    -11.81800000      3.80100000
H    -14.18300000    -12.04600000      2.76400000
O     -4.67900000     -1.12100000     10.06100000
H     -4.32600000     -0.35000000     10.50500000
H     -4.02900000     -1.32900000      9.38900000
O    -16.40100000     -3.24100000     -4.16900000
H    -15.75300000     -2.54400000     -4.07000000
H    -16.64100000     -3.21600000     -5.09500000
O     -1.54500000     -5.23200000     -8.96600000
H     -1.60200000     -4.46000000     -8.40200000
H     -0.88000000     -5.00500000     -9.61500000
O     -5.48900000     -8.08300000     11.05400000
H     -4.53900000     -7.97700000     11.02300000
H     -5.80000000     -7.69600000     10.23600000
O    -13.62500000      7.03000000      5.63700000
H    -14.57000000      7.03700000      5.78800000
H    -13.24400000      6.90800000      6.50700000
O     -6.54300000      6.77500000    -11.83500000
H     -6.71100000      7.46500000    -11.19300000
H     -5.59300000      6.65500000    -11.81300000
O     -8.20800000     -0.38900000      0.65400000
H     -7.95500000     -0.67200000     -0.22500000
H     -7.74300000     -0.98600000      1.24100000
O    -11.80800000      7.01600000      7.65500000
H    -11.72200000      7.35700000      8.54500000
H    -10.91000000      6.83000000      7.38100000
O     13.81600000      8.22200000     -4.13900000
H     13.61500000      7.51600000     -4.75400000
H     12.97700000      8.42400000     -3.72400000
O     -1.00600000     -6.39600000     14.72200000
H     -0.11400000     -6.05200000     14.76900000
H     -1.36500000     -6.24800000     15.59700000
O     -7.40000000     -2.59500000     -5.30000000
H     -7.50800000     -2.96100000     -4.42200000
H     -6.45600000     -2.62100000     -5.45600000
O     10.22500000      9.87100000      6.51300000
H     10.69100000     10.56700000      6.04900000
H     10.90200000      9.43200000      7.02800000
O     -0.52900000     -0.53600000     16.10700000
H     -0.90600000     -1.39200000     15.90000000
H     -1.06400000      0.08600000     15.61400000
O     -3.49000000      7.46100000      1.25700000
H     -3.34100000      7.77300000      0.36400000
H     -2.61500000      7.41100000      1.64200000
O    -10.82000000      9.99400000      6.15200000
H    -10.65200000      9.23400000      5.59600000
H    -10.00500000     10.49500000      6.12600000
O      9.45800000     -8.46800000     12.28700000
H     10.13400000     -8.82900000     11.71400000
H      9.88600000     -7.73700000     12.73300000
O     -0.03600000     17.75000000     -0.97000000
H      0.64300000     18.42500000     -0.96500000
H     -0.85900000     18.23800000     -0.95200000
O    -10.16200000     -1.11600000     12.02500000
H     -9.20900000     -1.19900000     11.99400000
H    -10.34800000     -0.31400000     11.53700000
O     10.54100000     -8.90000000     -5.46200000
H     10.44000000     -9.01800000     -4.51700000
H     10.52500000     -7.95100000     -5.58700000
O     -0.40800000     13.33300000     -4.07700000
H     -0.22200000     13.60900000     -4.97500000
H      0.33700000     12.78300000     -3.83700000
O      1.28400000     -2.21100000      5.50300000
H      1.82800000     -1.93200000      6.24000000
H      0.48000000     -1.69900000      5.59200000
O      7.87700000     -9.31600000      1.47800000
H      8.27300000     -9.99800000      2.02100000
H      8.47500000     -9.22100000      0.73700000
O      4.81200000      8.41200000     -1.09500000
H      4.93600000      9.14100000     -1.70400000
H      3.88700000      8.18200000     -1.18400000
O      5.58000000     10.54800000     11.17700000
H      4.73600000     10.80100000     10.80200000
H      6.05200000     11.37400000     11.28300000
O      4.06900000     -2.57200000     16.57000000
H      3.23900000     -2.44700000     17.03100000
H      4.06800000     -1.89800000     15.89000000
O      6.21500000      0.22500000      2.47700000
H      6.46200000     -0.59800000      2.05600000
H      5.59300000     -0.03200000      3.15800000
O     -6.24500000      1.23300000    -16.38200000
H     -6.43800000      0.40400000    -16.82000000
H     -5.33900000      1.14300000    -16.08700000
O    -16.50300000     -2.08800000      7.03700000
H    -16.97700000     -1.54500000      6.40700000
H    -15.58000000     -1.90700000      6.86200000
O     -8.15900000      2.25800000     -0.26700000
H     -8.31600000      1.31500000     -0.22000000
H     -8.66700000      2.62200000      0.45900000
O     -8.14900000      8.42100000      4.02600000
H     -7.30200000      8.40000000      3.58000000
H     -8.22300000      7.56000000      4.43800000
O      5.47800000     12.16700000     -0.36400000
H      5.31200000     11.53600000      0.33600000
H      4.87300000     12.88700000     -0.18600000
O    -16.44300000     -4.82000000      6.87700000
H    -16.54300000     -3.87000000      6.92800000
H    -15.62400000     -4.94900000      6.39700000
O     -5.72600000    -16.50300000      0.86300000
H     -4.93500000    -16.45100000      0.32700000
H     -5.52800000    -17.17000000      1.51900000
O      2.81200000      1.25800000     -7.88300000
H      3.29900000      0.43600000     -7.94300000
H      3.48300000      1.92400000     -7.73500000
O     13.95000000     -6.73300000      5.23200000
H     13.83100000     -6.01600000      5.85500000
H     14.12600000     -6.29800000      4.39800000
O     13.44100000     -0.07900000    -12.01000000
H     13.27800000     -0.22500000    -12.94200000
H     12.72300000      0.48800000    -11.72800000
O      0.09600000     -1.86100000     11.23500000
H      0.39100000     -2.77200000     11.21900000
H      0.90000000     -1.35000000     11.32500000
O      0.86800000    -11.69600000    -12.72300000
H      1.52200000    -12.31600000    -13.04400000
H      0.27600000    -11.56700000    -13.46400000
O     14.84300000      2.61700000      3.61500000
H     15.49900000      3.30000000      3.75200000
H     14.65400000      2.65100000      2.67800000
O     11.67800000      4.52900000    -11.01600000
H     12.25900000      4.02300000    -11.58400000
H     11.83500000      4.17900000    -10.13900000
O      7.68100000     -2.49000000     14.07500000
H      8.26000000     -1.92200000     14.58500000
H      7.26800000     -3.05700000     14.72600000
O      0.79500000     -0.51300000     -6.54800000
H      0.14400000      0.17500000     -6.40800000
H      1.55400000     -0.05500000     -6.90800000
O     -8.79100000     16.04400000     -0.18500000
H     -8.43000000     15.20700000      0.10700000
H     -8.59000000     16.65200000      0.52600000
O     -1.09100000     -5.47000000     -5.73700000
H     -1.88300000     -5.37500000     -5.20900000
H     -0.60900000     -4.65500000     -5.59500000
O     -4.87500000     17.62100000     -0.29000000
H     -4.90300000     17.09900000      0.51100000
H     -5.05200000     18.51600000      0.00100000
O     -8.22500000     -0.79600000      4.19500000
H     -7.27300000     -0.89000000      4.16900000
H     -8.55300000     -1.55200000      3.70800000
O    -12.97100000     -5.82800000     -2.57900000
H    -13.24700000     -6.25800000     -1.76900000
H    -13.56400000     -6.17400000     -3.24700000
O     -2.87700000      3.02800000    -14.34100000
H     -3.02100000      3.30300000    -13.43600000
H     -3.57600000      3.45500000    -14.83500000
O     11.97000000     -8.75100000      1.65700000
H     11.31800000     -8.50400000      1.00100000
H     11.69000000     -8.30200000      2.45500000
O     -6.04200000    -11.40600000     -2.10100000
H     -6.17600000    -10.47000000     -2.25000000
H     -6.92100000    -11.75300000     -1.95100000
O     -7.68000000      4.43500000     -4.60900000
H     -8.52700000      4.29100000     -5.03000000
H     -7.71700000      3.90900000     -3.81000000
O     15.60100000     -5.83100000     -6.17400000
H     16.21200000     -5.09500000     -6.20700000
H     14.89700000     -5.58500000     -6.77300000
O     -0.95900000     16.19300000      4.32900000
H     -0.27100000     16.83300000      4.14500000
H     -1.53000000     16.22800000      3.56100000
O      7.90700000     -8.80900000     -6.44400000
H      8.55400000     -8.39400000     -5.87300000
H      8.10000000     -8.46400000     -7.31600000
O      0.53700000     10.26000000      6.23600000
H      0.19200000     11.15200000      6.27800000
H     -0.20500000      9.70500000      6.48000000
O    -12.35200000    -10.00700000      1.13500000
H    -12.50800000    -10.71000000      0.50500000
H    -12.79600000    -10.29600000      1.93200000
O      3.03500000      6.46000000     14.99600000
H      2.93900000      7.34700000     14.64900000
H      3.33800000      5.94300000     14.25000000
O      5.74600000      7.76700000     -8.88000000
H      5.49100000      7.21200000     -8.14300000
H      5.38700000      7.32300000     -9.64900000
O     -8.04500000     -6.73000000    -12.31000000
H     -7.81000000     -6.56100000    -13.22300000
H     -7.21100000     -6.71800000    -11.84200000
O     -8.11400000     -4.36300000     15.54900000
H     -8.61100000     -4.33300000     14.73200000
H     -8.69100000     -4.81700000     16.16400000
O     -5.67700000     -8.19100000    -13.59900000
H     -5.99100000     -8.11700000    -14.50100000
H     -5.66700000     -9.13300000    -13.42600000
O    -12.74000000      7.67700000     -9.90400000
H    -13.37100000      7.79700000    -10.61400000
H    -13.08000000      8.21500000     -9.18900000
O    -11.69500000     -4.80900000     -9.52200000
H    -11.66400000     -5.14200000    -10.41900000
H    -11.99600000     -5.55200000     -9.00000000
O      2.79600000      8.13700000      9.94200000
H      1.94000000      8.39600000      9.59800000
H      2.59800000      7.47100000     10.60000000
O      0.30400000     16.86500000     -3.66800000
H      0.38900000     17.27000000     -2.80500000
H     -0.51000000     17.22300000     -4.02200000
O     10.88900000      8.04500000      1.07400000
H     10.09400000      8.49300000      0.78400000
H     11.51200000      8.17700000      0.36000000
O      7.82400000      5.96000000     -7.60400000
H      7.43500000      6.30000000     -6.79900000
H      8.74900000      6.20200000     -7.54500000
O     -2.54100000      4.43300000    -11.96200000
H     -3.02000000      5.25600000    -11.87200000
H     -1.63500000      4.65800000    -11.74600000
O     12.09300000      8.99100000     -7.21800000
H     12.20800000      9.37700000     -8.08600000
H     11.41400000      9.52600000     -6.80600000
O     14.83000000     -2.11200000     -8.11400000
H     13.95100000     -1.84300000     -7.84800000
H     15.04500000     -1.53700000     -8.84800000
O      8.79000000     -4.38100000     -7.54500000
H      8.63400000     -4.50900000     -8.48100000
H      9.15900000     -3.49900000     -7.48300000
O      4.81900000     12.73700000      5.54100000
H      4.16700000     13.43700000      5.51900000
H      5.60400000     13.12900000      5.15700000
O      1.06500000      6.41200000     -5.92600000
H      0.78900000      6.88500000     -6.71100000
H      0.97600000      5.48800000     -6.16000000
O     -2.59100000     10.67800000      3.68300000
H     -1.84100000     10.20600000      4.04400000
H     -2.48400000     10.60700000      2.73400000
O     -8.78400000      0.51200000    -14.83300000
H     -8.05700000      0.82600000    -14.29500000
H     -8.40000000      0.37600000    -15.69900000
O     12.22800000     -2.58500000    -11.79000000
H     11.43300000     -2.45900000    -12.30900000
H     12.85400000     -1.96100000    -12.15600000
O     -0.57300000     10.34200000     -2.70100000
H     -0.38700000      9.80800000     -1.92800000
H     -0.47000000     11.24500000     -2.39800000
O      7.69200000      2.39800000     16.14800000
H      8.17400000      2.07200000     16.90700000
H      7.63000000      3.34300000     16.29100000
O      3.05500000     -1.38500000     -8.93600000
H      3.62100000     -1.35000000     -8.16500000
H      2.98700000     -2.31700000     -9.14200000
O     -4.56400000      6.79900000     -8.30100000
H     -5.46200000      6.80600000     -7.97000000
H     -4.27200000      7.70700000     -8.22200000
O     10.80900000      1.02100000    -10.79500000
H     10.24700000      1.74800000    -10.52800000
H     10.20900000      0.28400000    -10.90800000
O    -12.51300000     -6.97400000     -8.08900000
H    -12.83400000     -7.67200000     -8.66000000
H    -12.15300000     -7.43300000     -7.32900000
O     -2.83300000      8.58900000    -12.00800000
H     -3.10900000      9.48500000    -12.20100000
H     -1.94400000      8.53200000    -12.35700000
O     -9.58900000     -7.41300000     -1.33500000
H     -9.07200000     -7.62600000     -0.55900000
H     -9.71900000     -6.46600000     -1.28400000
O      6.64300000      7.96500000     11.76300000
H      7.42800000      8.13000000     11.24200000
H      6.28900000      8.83500000     11.94600000
O     -0.19900000      7.37700000     -3.54700000
H     -0.57400000      8.24100000     -3.72000000
H      0.22700000      7.13200000     -4.36900000
O    -14.11400000     -1.49700000     -4.03000000
H    -14.01800000     -0.91500000     -3.27600000
H    -13.53100000     -2.23200000     -3.84100000
O      5.62900000     11.12500000    -10.73200000
H      6.39200000     10.57600000    -10.91000000
H      5.74600000     11.41200000     -9.82600000
O    -15.58400000      0.61800000     -5.14100000
H    -15.00700000     -0.14600000     -5.14000000
H    -15.95100000      0.64100000     -4.25700000
O     -1.90400000      7.62100000     13.92500000
H     -1.52400000      7.23600000     14.71500000
H     -2.38500000      8.38700000     14.23900000
O     -3.71100000     -6.41400000      2.19900000
H     -4.40700000     -6.76000000      2.75800000
H     -2.97500000     -6.27000000      2.79400000
O      6.64400000      4.44800000    -13.23400000
H      5.79000000      4.32700000    -12.82000000
H      6.45800000      4.43300000    -14.17300000
O      8.08000000    -15.50200000      2.42000000
H      8.79000000    -14.94000000      2.11000000
H      8.21500000    -15.55900000      3.36600000
O     -2.58000000     -7.44100000     10.40400000
H     -2.86600000     -6.68000000      9.89900000
H     -1.64600000     -7.29400000     10.55000000
O      4.63100000      5.35200000     12.40800000
H      4.46700000      5.50600000     11.47700000
H      5.20200000      6.07200000     12.67300000
O     12.06000000      6.98500000      5.75000000
H     12.72300000      6.74000000      5.10300000
H     11.26100000      7.10800000      5.23800000
O     -7.52300000    -14.60400000     -8.10200000
H     -8.31100000    -14.06300000     -8.04500000
H     -6.81100000    -13.97700000     -8.23100000
O    -11.17800000     10.77800000      8.78600000
H    -10.44500000     11.39500000      8.78200000
H    -11.07200000     10.27600000      7.97800000
O      5.46300000     -9.92800000      3.56800000
H      5.43400000     -8.98200000      3.71300000
H      5.37000000    -10.02700000      2.62000000
O     -9.78200000     -7.63300000     12.81400000
H     -8.90800000     -7.24500000     12.86000000
H    -10.06100000     -7.70300000     13.72600000
O     15.29700000      3.19100000      0.29400000
H     14.97000000      2.29900000      0.17600000
H     14.55300000      3.75100000      0.07200000
O     10.45300000      1.14800000      9.24100000
H      9.74100000      1.74400000      9.00600000
H     10.02800000      0.45700000      9.74900000
O     16.88300000      4.44600000      3.74100000
H     17.46400000      5.20500000      3.78900000
H     17.44600000      3.73100000      3.44600000
O     -5.56500000     -2.19500000    -16.55100000
H     -6.42800000     -1.78300000    -16.58500000
H     -5.38200000     -2.44300000    -17.45700000
O     -2.90900000     -9.43800000     -0.59500000
H     -2.55300000     -9.21600000      0.26500000
H     -3.72800000     -8.94600000     -0.65000000
O      5.36500000     -7.90700000      9.64500000
H      5.81400000     -7.23500000      9.13100000
H      5.75600000     -7.84300000     10.51600000
O      3.59200000     -4.70300000      0.92200000
H      2.67000000     -4.76100000      1.17200000
H      3.59400000     -4.14400000      0.14400000
O      9.47700000      4.79400000      6.35300000
H      9.37900000      5.59200000      5.83300000
H      9.69300000      5.10600000      7.23200000
O      2.40200000     11.06100000     -0.74100000
H      3.33800000     11.25700000     -0.70600000
H      2.15900000     11.21400000     -1.65500000
O    -10.15100000      7.18000000     12.90400000
H    -10.29500000      8.08500000     13.18100000
H    -10.32800000      6.65900000     13.68800000
O    -13.10400000      4.70900000     -5.48300000
H    -13.38700000      3.82400000     -5.71600000
H    -13.75500000      5.28200000     -5.88800000
O     -2.65300000     13.70700000      6.51500000
H     -2.81500000     13.51800000      5.59100000
H     -1.71100000     13.86800000      6.56600000
O      6.55900000      5.02700000     -9.82900000
H      7.47300000      4.99600000    -10.11200000
H      6.60600000      5.18000000     -8.88500000
O     -1.29300000     11.44800000      8.14500000
H     -1.96800000     12.07000000      7.87300000
H     -1.53900000     10.62700000      7.71900000
O     -1.65000000     -3.95500000    -14.47600000
H     -1.42400000     -3.02600000    -14.51900000
H     -0.81500000     -4.39800000    -14.32200000
O     -3.19600000      7.98000000     -1.50100000
H     -3.86300000      8.05400000     -2.18400000
H     -2.60300000      7.29900000     -1.81800000
O     11.35500000      2.72800000     11.91000000
H     10.90700000      2.49100000     11.09800000
H     10.80900000      2.35400000     12.60200000
O      0.01600000      1.59000000     17.99100000
H     -0.68200000      2.22600000     17.83900000
H     -0.30700000      0.78000000     17.59500000
O      0.52200000      0.45000000      8.61800000
H      0.05700000      1.05700000      9.19400000
H      1.40300000      0.81700000      8.54300000
O     -0.82800000     -2.21100000    -17.89500000
H     -1.01900000     -1.28700000    -18.05500000
H     -1.65200000     -2.57300000    -17.57000000
O    -11.34900000     -3.87500000      1.09000000
H    -11.77100000     -3.09800000      0.72300000
H    -12.06900000     -4.48200000      1.25800000
O     -2.76000000      5.09600000     16.19900000
H     -1.90100000      5.42500000     15.93400000
H     -3.30300000      5.88000000     16.27900000
O      5.01400000      4.27900000     -2.04400000
H      4.11600000      4.59800000     -2.12700000
H      4.96300000      3.35400000     -2.28400000
O     -1.56300000      2.02900000      5.71100000
H     -2.21900000      2.50600000      6.21800000
H     -1.85400000      2.11500000      4.80300000
O     -6.99000000      6.92300000     -4.04800000
H     -7.12300000      6.00300000     -4.27800000
H     -6.08100000      7.10100000     -4.29200000
O      2.27200000      2.75700000     17.10000000
H      3.05800000      2.23000000     16.95400000
H      1.71000000      2.20400000     17.64200000
O     -1.81200000      5.28600000     -2.07500000
H     -1.18300000      5.58800000     -2.73000000
H     -2.54700000      4.94900000     -2.58600000
O     -5.47200000     -5.77200000    -11.89700000
H     -5.26800000     -6.33000000    -12.64700000
H     -4.88500000     -6.07600000    -11.20500000
O      6.66600000     -4.00500000    -15.45700000
H      6.90900000     -3.17000000    -15.05700000
H      6.52700000     -3.79600000    -16.38100000
O      9.83900000    -13.02800000     -7.11800000
H      9.89200000    -13.61100000     -7.87500000
H      9.88400000    -13.61300000     -6.36100000
O     -7.85900000      0.32100000     -4.38900000
H     -8.00600000     -0.49700000     -4.86300000
H     -8.50400000      0.92800000     -4.75200000
O      9.40200000     -1.69900000     -7.94700000
H     10.07700000     -1.31700000     -7.38700000
H      8.75700000     -0.99900000     -8.05700000
O     -3.24800000    -14.28600000     -5.45500000
H     -3.14800000    -13.90800000     -6.32900000
H     -3.10600000    -13.55000000     -4.85900000
O     -1.39500000     14.89300000     10.06500000
H     -2.14800000     14.41900000      9.71500000
H     -0.65900000     14.29100000      9.95200000
O     -5.93800000     -6.64600000     -0.83600000
H     -5.83000000     -7.29500000     -0.14000000
H     -6.20700000     -5.84900000     -0.38000000
O     17.42200000      0.22100000      1.19100000
H     17.27000000     -0.35800000      0.44400000
H     16.65300000      0.09900000      1.74800000
O      7.66300000      0.35800000     -8.36100000
H      6.85200000      0.48700000     -8.85300000
H      8.20100000      1.11800000     -8.58200000
O      8.76900000      7.89800000      5.43300000
H      9.15800000      8.74000000      5.66900000
H      9.25000000      7.62400000      4.65200000
O     12.26700000      5.13700000     13.22700000
H     11.98000000      4.61300000     12.47900000
H     11.75700000      4.80000000     13.96400000
O    -14.10000000     -4.15600000      5.55200000
H    -13.29400000     -4.21600000      6.06500000
H    -14.14200000     -3.23900000      5.28000000
O     15.29100000     -0.02500000     -4.45800000
H     14.76200000      0.65100000     -4.03500000
H     16.15800000      0.06600000     -4.06400000
O     -8.15500000      9.25200000     10.53300000
H     -7.67500000      8.42500000     10.57900000
H     -7.62700000      9.86400000     11.04700000
O    -11.37900000      5.40800000     -2.23100000
H    -10.84800000      4.67900000     -2.55100000
H    -11.81600000      5.06300000     -1.45200000
O     -5.36000000      5.20100000      1.98700000
H     -5.68800000      5.58500000      2.80000000
H     -4.61700000      5.75300000      1.74400000
O     -8.89400000    -10.25700000      4.34300000
H     -8.40100000    -10.17800000      5.16000000
H     -9.71700000    -10.67500000      4.59900000
O      4.15200000      5.24400000     17.06200000
H      5.06800000      5.07600000     16.84500000
H      3.85500000      5.85900000     16.39100000
O      8.50600000      5.02900000      2.60400000
H      8.81000000      4.93500000      1.70100000
H      8.06400000      4.20200000      2.79500000
O     14.09000000      3.41900000     -9.21500000
H     14.54200000      3.68100000     -8.41300000
H     14.72800000      2.88200000     -9.68500000
O      3.52600000     -7.10700000      2.19500000
H      3.42800000     -6.23300000      1.81700000
H      3.84200000     -6.94900000      3.08400000
O      8.16300000    -11.96000000     -5.19800000
H      8.80700000    -11.50400000     -4.65700000
H      8.68000000    -12.36500000     -5.89500000
O      5.93700000    -14.61500000     -5.01900000
H      5.09200000    -14.24500000     -5.27300000
H      6.56600000    -13.91300000     -5.18600000
O    -11.83700000      3.21300000     11.87400000
H    -11.89100000      4.10000000     11.51800000
H    -12.68300000      3.07300000     12.30000000
O      8.78200000     -8.97600000    -13.64900000
H      8.39900000     -8.65000000    -12.83500000
H      9.67400000     -9.23000000    -13.41000000
O     12.15100000      9.20000000     -1.91900000
H     12.23600000      8.30500000     -1.59000000
H     12.86400000      9.67900000     -1.49600000
O      4.41000000     -7.30200000    -10.57900000
H      4.00600000     -6.43700000    -10.51400000
H      3.67600000     -7.91400000    -10.52600000
O    -13.83500000      0.24200000     -1.64600000
H    -13.93800000      1.14800000     -1.93900000
H    -14.47300000      0.14600000     -0.93900000
O     -7.91500000     13.46600000      4.61400000
H     -7.79400000     13.78500000      5.50900000
H     -8.21800000     12.56400000      4.72100000
O    -15.55400000      8.14200000      1.99200000
H    -15.94200000      7.95700000      1.13700000
H    -14.68100000      8.47800000      1.79200000
O     -3.46000000     -4.09300000      0.48300000
H     -2.87700000     -4.33200000     -0.23800000
H     -3.40100000     -4.82800000      1.09300000
O     15.12200000      1.24900000      8.87200000
H     14.17400000      1.16800000      8.97400000
H     15.37600000      0.47800000      8.36500000
O     -4.91800000      7.98900000     -5.31400000
H     -5.01300000      8.22100000     -6.23700000
H     -4.34200000      8.66400000     -4.95500000
O     -1.27300000      2.43900000     14.04800000
H     -1.03800000      3.15600000     13.45800000
H     -2.04200000      2.03900000     13.64300000
O     -9.29300000      3.90800000      8.38400000
H     -8.52200000      3.37500000      8.57900000
H     -9.98000000      3.27200000      8.18400000
O      2.22500000     10.37100000     -6.94700000
H      1.87800000      9.55000000     -7.29600000
H      2.89900000     10.10100000     -6.32400000
O     -2.86600000    -16.80000000      6.04600000
H     -3.45500000    -17.55400000      6.06100000
H     -3.14300000    -16.29500000      5.28000000
O      7.49500000     -3.54700000      9.78900000
H      6.55400000     -3.71000000      9.85200000
H      7.61700000     -2.69200000     10.20200000
O    -12.57100000      1.22000000      5.20800000
H    -12.71900000      1.67300000      4.37900000
H    -12.36300000      1.91800000      5.82900000
O    -14.52300000     10.72700000     -1.04400000
H    -14.78400000     10.05900000     -1.67900000
H    -13.98600000     10.25500000     -0.40800000
O     -8.20600000      4.87500000      4.78700000
H     -7.68800000      4.19700000      4.35300000
H     -9.08200000      4.78300000      4.41200000
O      0.47800000     -6.59400000      3.70200000
H      1.33000000     -6.33800000      3.34900000
H      0.15800000     -7.26100000      3.09500000
O      2.47000000     -8.43700000     -6.93000000
H      2.01700000     -8.76500000     -6.15200000
H      1.76700000     -8.21400000     -7.54000000
O     -1.20600000      2.35500000      9.66300000
H     -1.76700000      1.74600000     10.14400000
H     -1.56200000      3.22000000      9.86500000
O     -6.92800000    -14.31000000      0.02300000
H     -6.71700000    -15.13200000      0.46500000
H     -6.40100000    -13.65200000      0.47600000
O     -7.63100000      8.34400000    -13.61100000
H     -7.06900000      7.69000000    -13.19700000
H     -8.50300000      7.94800000    -13.60600000
O      7.60300000      7.75700000      7.78000000
H      7.83500000      7.82500000      6.85400000
H      6.85100000      8.34100000      7.88300000
O     10.13800000     -8.22700000     -0.42100000
H     10.64500000     -7.60900000     -0.94800000
H      9.26200000     -8.20700000     -0.80600000
O     -4.51000000    -10.07900000     -8.21700000
H     -4.39800000    -10.39700000     -7.32100000
H     -4.57600000     -9.12800000     -8.12700000
O     -5.43300000    -15.96500000     -4.85200000
H     -5.51400000    -15.63300000     -3.95800000
H     -4.61700000    -15.58300000     -5.17600000
O     17.48700000     -1.63700000     -0.87600000
H     18.04000000     -1.29400000     -1.57800000
H     17.06700000     -2.40900000     -1.25700000
O     12.33100000      0.39300000      1.99200000
H     11.91200000      1.25000000      2.07300000
H     11.72700000     -0.21100000      2.42400000
O      8.41900000     13.45000000     -4.52800000
H      8.31900000     12.51800000     -4.72000000
H      9.35400000     13.62000000     -4.64800000
O      0.80900000     14.83200000     -9.42400000
H      0.91500000     14.11800000    -10.05300000
H     -0.00100000     14.62300000     -8.96000000
O     -3.12500000    -13.84800000      1.44900000
H     -3.68600000    -13.07400000      1.39500000
H     -3.55300000    -14.49300000      0.88600000
O     -0.05900000      6.10600000      6.98400000
H     -0.10600000      5.15700000      7.10000000
H     -0.22600000      6.46200000      7.85700000
O     -1.98600000     -2.73600000      9.87400000
H     -1.17600000     -2.36900000     10.22800000
H     -2.57400000     -2.78900000     10.62700000
O     -8.86100000      2.52300000     16.26600000
H     -9.78600000      2.60600000     16.03400000
H     -8.46100000      2.09800000     15.50800000
O      2.86100000     13.47500000     -7.39100000
H      2.01900000     13.01900000     -7.41200000
H      2.68900000     14.27300000     -6.89100000
O     15.47500000      4.30200000     -6.95300000
H     15.51400000      5.23400000     -6.73800000
H     16.38700000      4.05400000     -7.10800000
O    -14.56800000     -8.70800000      2.87100000
H    -14.35100000     -9.55700000      3.25600000
H    -14.44500000     -8.83400000      1.93000000
O     12.04800000      3.20200000      6.66000000
H     11.33000000      3.80100000      6.45200000
H     11.95200000      3.02900000      7.59600000
O    -11.94100000     -3.89200000      7.43900000
H    -11.86300000     -2.98900000      7.74900000
H    -11.16400000     -4.33200000      7.78400000
O     -9.43900000      2.61600000      2.71100000
H     -9.78400000      3.30400000      3.27900000
H    -10.14700000      1.97500000      2.65400000
O     -6.26200000    -10.85000000     11.50400000
H     -5.79800000    -10.01200000     11.48900000
H     -5.60700000    -11.48000000     11.80400000
O     10.16100000    -10.33600000      4.64800000
H     10.78400000     -9.63200000      4.82400000
H     10.52500000    -10.79300000      3.88900000
O      8.63800000     14.62200000     -1.76600000
H      9.54200000     14.32600000     -1.66400000
H      8.39100000     14.34000000     -2.64700000
O     11.12100000     13.55300000     -1.54700000
H     10.71700000     13.05500000     -0.83700000
H     12.04800000     13.59600000     -1.31200000
O     -9.48100000     -3.15500000    -11.22600000
H     -8.89100000     -2.63400000    -10.68100000
H    -10.22700000     -3.34600000    -10.65800000
O     -2.05000000      2.68400000     -5.04500000
H     -2.33500000      2.61800000     -5.95700000
H     -2.76900000      3.13400000     -4.60100000
O      4.18800000    -13.95200000     -2.13700000
H      4.70200000    -14.03000000     -2.94000000
H      3.53100000    -14.64500000     -2.20500000
O      3.86500000      9.85400000     -4.89800000
H      4.51500000     10.35700000     -4.40700000
H      3.96900000      8.95600000     -4.58200000
O     -1.79800000     14.85200000     -9.09100000
H     -1.88100000     14.20500000     -9.79100000
H     -2.69800000     15.12200000     -8.90600000
O     -1.20200000      3.97100000      0.54900000
H     -1.31800000      4.53700000     -0.21400000
H     -0.30900000      4.14800000      0.84500000
O      3.40800000      2.68700000      6.32900000
H      4.30400000      2.47700000      6.06500000
H      2.88100000      2.50500000      5.55100000
O     -4.86500000     -2.34200000      1.90600000
H     -5.05800000     -1.46200000      1.58200000
H     -4.28000000     -2.71700000      1.24800000
O     -1.39500000     -2.50900000     -8.09200000
H     -2.24100000     -2.08300000     -8.22400000
H     -0.77000000     -1.94900000     -8.55400000
O      4.79200000     -3.95200000    -11.56800000
H      4.15000000     -4.45600000    -11.06900000
H      4.28500000     -3.24200000    -11.96200000
O     -4.98300000     11.84900000     -6.15500000
H     -5.20800000     11.21100000     -5.47800000
H     -5.81500000     12.04600000     -6.58500000
O      2.57000000    -16.15900000      5.12900000
H      2.54700000    -16.73000000      5.89800000
H      1.65200000    -16.05400000      4.88100000
O    -12.25700000      0.33500000    -11.25000000
H    -12.35800000     -0.43800000    -10.69400000
H    -11.31000000      0.43000000    -11.35900000
O     -8.42800000    -12.60300000    -10.35700000
H     -7.72400000    -13.11200000    -10.75900000
H     -7.98300000    -11.85900000     -9.95100000
O     -7.19200000     10.37700000      1.29000000
H     -7.01500000      9.45700000      1.09500000
H     -6.66400000     10.56400000      2.06600000
O     -6.20300000     -9.85200000     -5.21200000
H     -5.25800000     -9.96700000     -5.31000000
H     -6.30200000     -9.36000000     -4.39700000
O      3.11600000      1.42700000      8.86000000
H      3.13800000      2.04200000      8.12600000
H      3.29300000      1.96700000      9.63000000
O    -14.71000000     -7.93100000     -0.64000000
H    -14.80700000     -8.74200000     -1.13900000
H    -15.42200000     -7.37200000     -0.95000000
O     13.18100000     -5.28000000    -10.63800000
H     12.77100000     -4.66000000    -11.24000000
H     13.97600000     -5.56300000    -11.09100000
O      1.44300000    -12.78300000      9.75800000
H      1.48200000    -13.13900000      8.87000000
H      0.83200000    -12.04900000      9.69600000
O    -11.12100000      0.55700000     -2.63600000
H    -12.07500000      0.48900000     -2.59300000
H    -10.84800000     -0.21400000     -3.13400000
O      5.64900000     11.82700000      8.39300000
H      5.24300000     12.03800000      7.55100000
H      5.00900000     11.26800000      8.83300000
O     11.55000000     -2.13800000     -2.14700000
H     11.30600000     -2.53800000     -1.31300000
H     12.50700000     -2.17300000     -2.15900000
O     -3.25500000     -3.47900000    -16.67300000
H     -2.76000000     -3.72700000    -15.89200000
H     -3.98900000     -2.96400000    -16.33800000
O     -3.42300000     14.05600000     -5.50500000
H     -3.86600000     13.20800000     -5.49800000
H     -3.34900000     14.29500000     -4.58100000
O    -11.26800000    -12.13700000      5.26900000
H    -11.12400000    -12.83700000      4.63200000
H    -11.71400000    -12.56600000      5.99900000
O    -12.42500000     -1.15100000      4.07400000
H    -11.96000000     -1.17700000      3.23800000
H    -12.27800000     -0.26400000      4.40200000
O     -5.34700000      4.05700000    -15.48300000
H     -5.94700000      4.22700000    -14.75700000
H     -5.73800000      3.31700000    -15.94800000
O     -2.47600000     11.72700000    -13.32600000
H     -3.16600000     11.07700000    -13.19300000
H     -2.58700000     12.01100000    -14.23400000
O      9.14900000      2.77000000     -8.81300000
H      8.82100000      3.53500000     -8.34100000
H     10.06700000      2.70100000     -8.54900000
O      6.24100000     14.78800000     -5.17300000
H      7.08300000     14.34900000     -5.05000000
H      6.46600000     15.71300000     -5.27500000
O      2.22800000     -8.87000000    -10.67700000
H      1.32900000     -8.56000000    -10.79100000
H      2.46600000     -9.23300000    -11.53000000
O      8.59300000      4.61900000     11.01300000
H      8.78400000      5.25900000     11.69900000
H      8.25300000      3.85900000     11.48400000
O    -14.72600000      6.52000000     -6.62800000
H    -15.46900000      6.91700000     -6.17300000
H    -14.96500000      6.55600000     -7.55400000
O      9.25500000    -13.89900000     -2.11600000
H      9.41600000    -14.46400000     -2.87200000
H      8.30100000    -13.83500000     -2.06500000
O     -5.19100000      1.49700000     -5.00300000
H     -6.04500000      1.10500000     -4.82000000
H     -5.18500000      2.30700000     -4.49200000
O      0.25800000     -7.10800000     -2.50600000
H      0.86700000     -6.48800000     -2.90700000
H      0.82000000     -7.72700000     -2.03900000
O     -7.12200000    -10.32000000     -9.53600000
H     -7.59800000     -9.61500000     -9.09900000
H     -6.24200000    -10.28400000     -9.16100000
O      8.12400000     15.70800000      0.76600000
H      8.00700000     14.97600000      0.16100000
H      7.23400000     15.96400000      1.00800000
O     -5.70700000     -4.12700000     -9.52500000
H     -5.36200000     -3.95200000    -10.40000000
H     -5.17900000     -4.85600000     -9.20000000
O      2.61600000     11.28300000      3.88000000
H      2.50600000     12.21500000      3.68900000
H      3.16300000     10.95500000      3.16600000
O    -11.98200000     -2.57100000     -6.15900000
H    -12.61100000     -3.22400000     -5.85200000
H    -12.49000000     -1.76200000     -6.22500000
O     -5.49100000    -11.18700000      4.06500000
H     -5.22800000    -12.07600000      3.83000000
H     -4.70900000    -10.80100000      4.45900000
O     -1.88100000    -11.10300000     -2.49900000
H     -2.21200000    -10.50800000     -1.82600000
H     -0.96200000    -11.23700000     -2.26800000
O     11.00000000     12.12100000      5.03700000
H     10.49400000     12.92700000      5.13500000
H     10.47900000     11.58100000      4.44300000
O      2.53000000     -6.85500000     12.34600000
H      3.40000000     -7.19700000     12.55400000
H      2.46300000     -6.04600000     12.85400000
O     -3.89000000      4.54400000     12.61500000
H     -4.43100000      5.12100000     13.15200000
H     -3.00500000      4.90000000     12.69700000
O      4.98800000     -8.77200000     -3.88000000
H      5.66500000     -9.15900000     -3.32400000
H      4.90100000     -9.38300000     -4.61100000
O      5.62800000    -10.40700000    -13.44600000
H      4.81600000    -10.07500000    -13.06400000
H      6.26900000     -9.71500000    -13.28400000
O    -15.65300000      2.51400000      8.36600000
H    -15.06200000      1.94500000      7.87300000
H    -15.14500000      3.31100000      8.52000000
O      1.90600000      0.49700000    -12.46200000
H      2.13300000      1.37300000    -12.15100000
H      1.31100000      0.65100000    -13.19600000
O     10.34600000    -12.22200000     -0.42500000
H     11.27900000    -12.17100000     -0.63000000
H      9.98500000    -12.80400000     -1.09400000
O     -5.47400000      6.81300000     13.43600000
H     -4.70200000      7.29400000     13.73400000
H     -6.15400000      7.03400000     14.07100000
O      6.35700000      3.22800000    -15.81500000
H      6.13800000      2.85400000    -16.66900000
H      5.87700000      2.68900000    -15.18700000
O     -3.89800000     -5.04900000     12.01100000
H     -4.01300000     -5.96600000     11.76400000
H     -4.70500000     -4.62100000     11.72600000
