# Supplementary material for: Integrated Multiscale Multilevel Approach to Open Shell Molecular Systems
Source: J Chem Theory Comput. 2023 Feb 13;19(5):1446–56. doi: 10.1021/acs.jctc.2c00805 (PMC10018740; doi:10.1021/acs.jctc.2c00805)
Supplement: Supplementary file 2 — ct2c00805_si_002.zip [file ct2c00805_si_002.zip › structures/PROXYL/frame28.xyz]

2591

C      0.49800000     -1.75500000     -0.60400000
H      0.01900000     -2.69600000     -0.87700000
H      1.57600000     -1.85200000     -0.47000000
C     -0.24700000     -1.10300000      0.62300000
C     -1.66000000     -1.68600000      0.93300000
H     -2.09800000     -1.27100000      1.84100000
H     -1.63100000     -2.77200000      1.02200000
H     -2.33000000     -1.42200000      0.11500000
C      0.67800000     -1.24800000      1.82400000
H      0.83700000     -2.32500000      1.87500000
H      1.65100000     -0.88000000      1.50100000
H      0.24100000     -0.81600000      2.72500000
N     -0.39200000      0.29900000      0.13100000
O     -0.68400000      1.21000000      0.85200000
C      0.25300000      0.58300000     -1.21200000
C     -0.57200000      1.69100000     -2.04500000
H     -0.40000000      2.54000000     -1.38400000
H     -0.11600000      1.94000000     -3.00400000
H     -1.63600000      1.46100000     -2.10100000
C      1.74700000      1.01700000     -1.00000000
H      1.77700000      2.04100000     -0.62700000
H      2.20200000      1.00900000     -1.99100000
H      2.25600000      0.35600000     -0.29800000
C      0.32400000     -0.85200000     -1.83100000
H     -0.62000000     -1.06300000     -2.33500000
H      1.12200000     -0.83400000     -2.57300000
O     14.57300000     -0.64400000      4.01100000
H     14.21200000      0.21700000      4.22100000
H     14.26000000     -0.82700000      3.12500000
O      0.09500000     -3.44100000      6.67500000
H      0.31600000     -2.75500000      7.30500000
H     -0.69000000     -3.11800000      6.23300000
O     -9.47500000      9.24900000    -11.69700000
H    -10.38300000      9.51100000    -11.54300000
H     -9.08200000      9.99800000    -12.14500000
O     -8.44200000    -10.09300000      9.20900000
H     -9.16100000     -9.60400000      8.80700000
H     -7.65200000     -9.63700000      8.92100000
O     -7.81900000      2.35200000     -4.23800000
H     -8.70900000      2.04900000     -4.06200000
H     -7.29300000      1.97100000     -3.53500000
O      4.79200000    -17.92000000     -2.37000000
H      4.12500000    -17.28700000     -2.10400000
H      4.32400000    -18.54100000     -2.92800000
O     -6.32900000    -12.82500000      2.24300000
H     -6.33100000    -11.92200000      2.55900000
H     -5.72400000    -13.28200000      2.82700000
O     -4.24000000      9.51700000     10.95000000
H     -4.62700000      9.03800000     10.21800000
H     -4.97400000      9.99200000     11.34000000
O      1.38400000     12.95400000    -10.77400000
H      1.43800000     12.22700000    -10.15400000
H      0.57100000     13.40400000    -10.54500000
O      8.57300000    -15.18800000     -2.50500000
H      8.13600000    -15.96900000     -2.16400000
H      8.74800000    -14.65400000     -1.73000000
O      9.96300000     -8.35000000      4.42100000
H      9.30200000     -8.70200000      3.82500000
H     10.55600000     -7.85500000      3.85600000
O     12.45700000     -5.91100000      7.56900000
H     11.86000000     -5.90200000      8.31700000
H     13.31000000     -6.13000000      7.94500000
O      9.02000000     10.68500000     -0.28700000
H      8.18400000     10.99600000      0.06100000
H      9.20700000     11.27100000     -1.02000000
O      6.41600000     -7.32600000      7.05500000
H      7.00100000     -7.67700000      7.72600000
H      7.00300000     -6.96300000      6.39100000
O     -5.88400000     -8.77500000     -7.56300000
H     -6.74100000     -8.51500000     -7.89900000
H     -5.82900000     -8.36100000     -6.70100000
O    -12.50400000     -0.10000000      6.22300000
H    -12.04700000     -0.35400000      7.02500000
H    -12.40700000     -0.85400000      5.64300000
O      1.99300000     -5.83000000     -5.59600000
H      2.28300000     -6.58100000     -5.07700000
H      2.79200000     -5.50100000     -6.00800000
O     11.03000000      7.42500000     -8.59700000
H     11.02700000      6.56100000     -8.18400000
H     10.10500000      7.62500000     -8.73900000
O     10.22900000    -11.89700000      4.52600000
H      9.30700000    -11.78100000      4.29800000
H     10.57300000    -11.00600000      4.59300000
O     -6.07800000      5.30400000     -3.60000000
H     -5.86500000      4.72300000     -4.33000000
H     -6.76000000      5.88100000     -3.94400000
O      9.80400000    -12.44600000     -2.04800000
H     10.15500000    -11.84000000     -2.70000000
H      8.87300000    -12.23100000     -1.99800000
O     -1.19300000    -15.45900000      7.45400000
H     -0.92700000    -14.66500000      6.98900000
H     -2.12800000    -15.54400000      7.26700000
O    -10.98600000     -2.82200000      1.54800000
H    -10.94900000     -3.76500000      1.70500000
H    -11.89800000     -2.65300000      1.31100000
O      1.68400000     -5.16700000     17.31400000
H      1.58300000     -5.35700000     16.38100000
H      0.83700000     -5.39600000     17.69800000
O      9.65900000     12.75400000     -1.92600000
H      9.27200000     13.50400000     -1.47400000
H     10.60300000     12.90800000     -1.87900000
O      4.00700000      4.75500000      7.39400000
H      3.14100000      4.34900000      7.43400000
H      4.14600000      5.11100000      8.27100000
O      9.88200000      1.97800000    -12.99100000
H      9.23000000      2.12200000    -12.30500000
H     10.40900000      2.77700000    -12.99200000
O     -4.48000000     13.17400000    -12.21800000
H     -4.20900000     13.63400000    -11.42300000
H     -4.61800000     12.27000000    -11.93600000
O      0.41400000     11.32500000      4.42400000
H      0.45300000     12.27600000      4.51700000
H      0.07900000     11.18300000      3.53900000
O     -5.58600000     -0.95800000      1.46900000
H     -6.45900000     -1.34800000      1.42700000
H     -5.55700000     -0.35500000      0.72600000
O     17.29100000      3.34600000     -4.60200000
H     16.90700000      2.95300000     -5.38600000
H     18.22800000      3.16600000     -4.67900000
O     -0.63100000      7.06100000      9.42400000
H     -1.43500000      6.88300000      9.91300000
H     -0.20200000      6.20900000      9.34900000
O      5.37000000     -5.92600000      3.39800000
H      6.16800000     -5.48400000      3.68800000
H      5.05100000     -6.38100000      4.17800000
O      5.17100000     13.36400000      0.61100000
H      5.38700000     13.42100000     -0.31900000
H      5.84900000     12.79800000      0.98100000
O    -12.47400000      0.13300000     -2.75700000
H    -12.63400000      0.27700000     -1.82500000
H    -13.34000000     -0.04600000     -3.12400000
O      3.86900000      8.66700000     -3.16500000
H      3.72600000      8.20100000     -3.98900000
H      4.43400000      8.08500000     -2.65700000
O     -4.74700000      9.12700000      8.23700000
H     -4.02300000      9.75300000      8.25200000
H     -5.17800000      9.28000000      7.39600000
O      9.05500000      5.79600000    -10.80600000
H      8.41800000      6.32500000    -10.32500000
H      9.12100000      6.22000000    -11.66200000
O     -0.45100000      9.43100000     -3.58500000
H     -0.08500000      9.25300000     -2.71900000
H     -0.35400000     10.37600000     -3.69600000
O     -2.54100000     -6.33300000     -8.45400000
H     -2.08000000     -6.90100000     -7.83600000
H     -3.34200000     -6.81200000     -8.66800000
O     13.80100000      7.00800000      7.30000000
H     13.75300000      6.82300000      8.23800000
H     14.65200000      7.43100000      7.18200000
O     -3.32700000    -12.05700000    -13.63900000
H     -3.01000000    -11.27400000    -14.08900000
H     -3.03700000    -11.94700000    -12.73300000
O      8.73800000     -9.36800000      2.29000000
H      8.13600000     -9.84100000      1.71600000
H      9.60700000     -9.56600000      1.94200000
O     16.10700000     -1.47700000     -2.17800000
H     15.50800000     -2.21700000     -2.28500000
H     15.60900000     -0.83800000     -1.66800000
O      8.85900000     -7.09100000    -13.31400000
H      9.22000000     -7.63700000    -12.61500000
H      8.11400000     -7.59100000    -13.64800000
O     -9.28700000      2.94100000    -14.37800000
H     -9.95300000      2.39700000    -13.95800000
H     -9.51200000      3.83500000    -14.12000000
O     -2.97700000    -10.30200000      7.29400000
H     -3.29700000    -10.03400000      8.15400000
H     -2.07600000     -9.98200000      7.26300000
O    -11.94400000     13.39000000     -0.16000000
H    -12.39100000     13.70800000      0.62500000
H    -12.24300000     12.48600000     -0.25600000
O     11.20800000     -1.65800000     -3.64700000
H     11.36000000     -2.58700000     -3.81800000
H     10.49800000     -1.64600000     -3.00400000
O     -8.32800000     -4.12800000    -10.16400000
H     -8.73800000     -3.67300000     -9.42900000
H     -7.91600000     -3.43300000    -10.67700000
O      7.52700000     -5.49300000     12.07300000
H      8.07200000     -6.22700000     11.78800000
H      8.10700000     -4.96500000     12.62100000
O     14.97700000     -2.92400000     -6.02800000
H     15.88700000     -2.81200000     -6.30200000
H     14.81700000     -3.86500000     -6.10500000
O    -12.35700000     11.89900000     -6.59000000
H    -12.65400000     11.44200000     -5.80300000
H    -11.46200000     12.17000000     -6.38600000
O      4.17600000    -11.72700000      5.97500000
H      4.38400000    -10.97200000      6.52600000
H      4.87100000    -12.35800000      6.16100000
O      8.96300000    -13.96100000     -4.99400000
H      8.83600000    -14.15700000     -4.06600000
H      9.26100000    -14.78700000     -5.37500000
O     -2.27200000     -3.56200000     -6.92300000
H     -2.47000000     -4.46500000     -7.17200000
H     -1.55100000     -3.30800000     -7.49900000
O      2.83100000     15.61800000      9.25000000
H      3.01200000     15.73800000      8.31800000
H      2.71700000     14.67300000      9.35200000
O      8.43400000      8.05600000     -8.91400000
H      8.51000000      8.18800000     -7.96900000
H      7.71800000      7.42900000     -9.01200000
O      1.86200000      3.81600000     -8.19300000
H      1.27100000      3.22400000     -8.65800000
H      1.58300000      4.69200000     -8.45900000
O     -6.47900000     -3.83700000    -15.47100000
H     -7.38700000     -3.62100000    -15.26100000
H     -6.15800000     -4.30200000    -14.69800000
O      2.32000000      2.89000000     10.97200000
H      2.79600000      2.61300000     11.75400000
H      1.45900000      2.48000000     11.05700000
O     -3.28000000      1.81300000     13.81000000
H     -3.79800000      2.18600000     14.52400000
H     -2.68400000      1.20000000     14.24200000
O     11.62000000      0.71500000      8.00900000
H     11.51100000     -0.11100000      8.48000000
H     12.43900000      1.07700000      8.34600000
O     -6.05400000      5.81900000     -9.74200000
H     -6.71300000      6.01200000    -10.40900000
H     -6.41000000      5.07200000     -9.26200000
O      5.19000000     -9.75400000      1.48500000
H      4.76700000    -10.29900000      0.82100000
H      4.96300000    -10.17000000      2.31600000
O     13.34300000     -9.72700000     -3.07800000
H     13.88700000     -9.21800000     -2.47700000
H     13.96700000    -10.13800000     -3.67600000
O     -1.07000000     -4.99500000     13.17100000
H     -0.38400000     -5.09400000     12.51200000
H     -1.19200000     -4.04800000     13.24900000
O     16.68700000      2.17500000      0.02000000
H     15.94200000      1.96100000     -0.54200000
H     17.06400000      1.32500000      0.25100000
O      3.89800000    -13.50400000     -3.46900000
H      3.16100000    -13.24300000     -4.02200000
H      4.19800000    -12.68800000     -3.07000000
O     -4.38200000     -3.12700000    -16.97100000
H     -5.14100000     -3.53100000    -16.54900000
H     -4.71700000     -2.30500000    -17.32900000
O     -9.78800000     -0.25700000    -10.51500000
H    -10.36500000      0.04700000    -11.21600000
H    -10.23400000      0.00500000     -9.70900000
O     -4.28300000    -11.78100000     -8.31300000
H     -4.60900000    -12.50500000     -8.84800000
H     -4.21500000    -11.04500000     -8.92100000
O     -2.45300000      4.73700000      4.54800000
H     -2.97200000      4.19800000      3.95100000
H     -2.12500000      5.45200000      4.00200000
O      4.05500000     -7.50900000     -0.68000000
H      3.51000000     -7.73100000      0.07500000
H      4.93700000     -7.41500000     -0.31900000
O     -8.76700000     12.52100000      1.59500000
H     -8.25700000     12.32100000      2.37900000
H     -9.38500000     13.19500000      1.87600000
O      5.96900000    -15.01900000     -4.08100000
H      5.19900000    -14.50500000     -3.83800000
H      6.70000000    -14.57400000     -3.65200000
O     -7.38800000      7.40000000      8.36900000
H     -8.16800000      7.85000000      8.04400000
H     -7.35500000      7.61800000      9.30000000
O    -10.86700000     -8.60500000    -10.42600000
H    -11.17700000     -8.02800000     -9.72900000
H    -11.64800000     -8.79100000    -10.94800000
O      8.53000000     -9.32800000     -9.05800000
H      8.64800000     -9.25600000     -8.11100000
H      7.70200000     -9.79700000     -9.16300000
O     -5.01200000      8.40400000     -8.01800000
H     -4.16300000      7.99100000     -7.86000000
H     -5.38900000      7.90700000     -8.74300000
O     -6.53700000      4.67900000      3.48800000
H     -7.29800000      5.03500000      3.03000000
H     -5.89000000      5.38400000      3.46400000
O     -8.01900000      7.96400000     -4.08300000
H     -8.59800000      7.75100000     -4.81500000
H     -7.66300000      8.82500000     -4.30300000
O     16.52500000      7.07100000      3.19400000
H     16.12300000      7.76800000      2.67600000
H     15.95300000      6.31500000      3.06300000
O     -8.48900000     -5.53900000      1.26500000
H     -9.44200000     -5.47500000      1.20700000
H     -8.16600000     -4.90500000      0.62500000
O     -6.58800000      8.52400000    -11.84000000
H     -7.48900000      8.36000000    -11.56200000
H     -6.44900000      7.91900000    -12.56900000
O     -2.18400000    -15.15100000     -5.36900000
H     -2.11400000    -14.21500000     -5.55600000
H     -1.82700000    -15.57900000     -6.14700000
O      5.35600000      3.34700000     15.10600000
H      5.16200000      4.27500000     14.96900000
H      6.10100000      3.34500000     15.70700000
O    -14.49400000      9.38000000      3.59900000
H    -14.37500000      9.77600000      2.73600000
H    -13.60900000      9.14500000      3.87800000
O     -4.02600000      2.86400000     -7.28900000
H     -4.41200000      2.06400000     -7.64600000
H     -4.62800000      3.13100000     -6.59500000
O      4.46500000     -3.75200000     14.15100000
H      3.51200000     -3.71300000     14.23200000
H      4.74300000     -4.32600000     14.86500000
O      0.81000000      8.56100000    -15.28800000
H      0.24700000      8.11800000    -14.65300000
H      1.32000000      7.85700000    -15.68800000
O    -12.73400000     -2.12800000     12.99300000
H    -12.74200000     -2.41200000     13.90700000
H    -11.84000000     -1.82100000     12.84500000
O     -0.53500000    -13.43600000      5.81400000
H     -0.02900000    -13.58700000      5.01600000
H     -0.13700000    -12.65800000      6.20500000
O      5.63700000     -3.99300000    -15.70100000
H      6.15200000     -4.51800000    -15.08800000
H      5.38600000     -4.60700000    -16.39000000
O     -3.97200000      6.72500000    -15.68000000
H     -4.06100000      7.63100000    -15.97700000
H     -3.05000000      6.51400000    -15.82700000
O    -16.71300000      0.87000000     -1.91700000
H    -17.45300000      0.33700000     -2.20700000
H    -15.95400000      0.29100000     -2.00100000
O      1.48400000    -10.27600000      6.99700000
H      2.37100000    -10.00700000      7.23500000
H      0.98000000     -9.46200000      6.99400000
O     -2.88000000      7.73900000     12.69400000
H     -3.34000000      8.47400000     12.28900000
H     -3.10000000      6.98700000     12.14500000
O     -3.76400000     11.29400000      0.15100000
H     -4.08600000     10.73600000     -0.55700000
H     -2.86000000     11.01000000      0.28800000
O     -2.12900000    -11.80900000     -3.45300000
H     -2.33200000    -10.90400000     -3.68800000
H     -2.29400000    -12.30700000     -4.25400000
O     -1.72800000     -0.73800000      4.41200000
H     -1.04900000     -0.06600000      4.47100000
H     -2.54400000     -0.24600000      4.31400000
O     -6.02900000     -9.58500000    -10.43800000
H     -5.87700000     -9.48500000    -11.37800000
H     -5.73800000     -8.75500000    -10.05900000
O      1.29300000     -0.52400000     12.73800000
H      1.53600000     -1.31700000     13.21500000
H      1.22400000     -0.80500000     11.82500000
O     -0.29300000    -16.53500000     -0.09900000
H     -0.25000000    -17.27300000     -0.70700000
H     -0.23700000    -16.93600000      0.76800000
O     -9.42600000      6.86400000      2.22000000
H     -8.50100000      7.00000000      2.42800000
H     -9.52600000      7.21200000      1.33400000
O     -8.75800000     -4.11100000      3.92400000
H     -8.22600000     -4.01300000      3.13400000
H     -8.82500000     -3.22400000      4.27800000
O      3.21900000     -4.29000000    -14.78700000
H      2.65800000     -3.59800000    -15.13600000
H      4.06500000     -4.15000000    -15.21300000
O     11.89800000     -8.83300000      8.38900000
H     11.76900000     -9.07000000      9.30700000
H     12.82700000     -8.61000000      8.32700000
O      3.98500000    -10.76700000     -3.22200000
H      3.36800000    -10.73200000     -3.95400000
H      4.63700000    -10.09600000     -3.42600000
O     -8.52800000      5.98000000    -11.10200000
H     -8.92300000      6.12000000    -11.96300000
H     -9.22900000      5.59600000    -10.57600000
O     -7.22700000     -0.07000000     -2.00600000
H     -6.83000000      0.72500000     -1.65000000
H     -6.53700000     -0.73100000     -1.94100000
O      7.08300000      4.00800000      2.86300000
H      7.52600000      3.98800000      2.01400000
H      7.74400000      3.70400000      3.48500000
O      1.82600000      1.08200000    -12.02700000
H      1.84100000      2.00300000    -11.77000000
H      1.32500000      1.06800000    -12.84300000
O    -15.15900000      6.30300000      1.08700000
H    -14.39400000      6.85400000      1.25300000
H    -15.16600000      5.67800000      1.81100000
O      5.72000000      1.01400000     13.85800000
H      5.78700000      1.92300000     14.15000000
H      4.78400000      0.87900000     13.70800000
O      6.41100000     12.84000000     10.30700000
H      6.84400000     12.46300000      9.54100000
H      6.69800000     13.75300000     10.31900000
O     -5.82800000     -3.97900000     12.70200000
H     -5.33800000     -4.15400000     11.89900000
H     -6.06100000     -4.84700000     13.03400000
O      1.64500000     -6.05700000      3.44700000
H      1.98700000     -5.68400000      4.25900000
H      1.15100000     -6.82700000      3.72600000
O     -3.61800000     15.70300000     -0.26700000
H     -3.81600000     14.94200000      0.27900000
H     -4.46500000     16.12800000     -0.40300000
O     -5.67600000     -9.02500000      9.11900000
H     -5.78800000     -9.87400000      9.54800000
H     -5.38600000     -8.44000000      9.81900000
O      2.94200000     -7.61500000     -3.20100000
H      3.52600000     -7.38800000     -2.47800000
H      2.33800000     -8.25800000     -2.82900000
O     14.18000000      3.68300000     10.69600000
H     13.94200000      2.99700000     10.07300000
H     13.35700000      4.13500000     10.88100000
O      2.02500000     10.54200000     10.28800000
H      1.98000000      9.62600000     10.56300000
H      1.19600000     10.69700000      9.83400000
O      1.78000000     10.64200000     -9.14400000
H      2.39800000     11.35300000     -8.97600000
H      2.32200000      9.85400000     -9.17300000
O      7.88300000      7.60700000     10.87800000
H      8.60200000      7.46600000     11.49300000
H      7.79000000      8.55900000     10.83100000
O     -0.83700000     -6.40900000     -4.53000000
H     -0.17800000     -6.04600000     -3.93900000
H     -0.42000000     -6.39500000     -5.39200000
O     12.14400000     13.35900000     -1.45500000
H     12.09000000     12.90900000     -0.61300000
H     12.63700000     14.15800000     -1.26900000
O    -14.97600000     -5.59600000      3.80300000
H    -15.70400000     -5.13600000      3.38600000
H    -14.43900000     -5.90500000      3.07300000
O     14.44100000      8.31700000      1.89600000
H     14.07400000      8.07600000      2.74600000
H     14.70400000      9.23200000      1.99900000
O      5.37400000     -6.77100000     -4.55900000
H      4.54900000     -7.20400000     -4.33700000
H      5.14200000     -6.15700000     -5.25600000
O    -11.49000000    -10.55100000     -6.69800000
H    -11.38100000    -10.65400000     -5.75200000
H    -12.34400000    -10.94000000     -6.88400000
O     -7.17100000      3.60900000      7.54600000
H     -6.46000000      3.57600000      6.90500000
H     -6.75800000      3.36800000      8.37500000
O    -12.79200000     -9.31600000      2.12300000
H    -13.45600000    -10.00000000      2.21300000
H    -12.05600000     -9.62700000      2.65000000
O     10.89600000    -10.21700000      1.15400000
H     11.16500000    -10.06300000      0.24800000
H     11.71700000    -10.36000000      1.62600000
O      5.98900000    -13.17800000      2.88800000
H      6.54400000    -13.41000000      2.14300000
H      5.11100000    -13.09500000      2.51500000
O    -12.83300000     -7.04300000     -9.52700000
H    -12.37700000     -6.23500000     -9.76300000
H    -13.73400000     -6.90500000     -9.81900000
O      2.40600000     -1.10600000     16.93400000
H      3.10000000     -0.54500000     17.28000000
H      2.44200000     -1.89300000     17.47900000
O    -11.70200000      5.16700000      2.94500000
H    -12.13700000      5.13100000      2.09300000
H    -11.05000000      5.86200000      2.85100000
O      5.69200000      9.93000000      6.24500000
H      5.60600000      8.97600000      6.25200000
H      6.19200000     10.13100000      7.03500000
O     -9.83900000     -7.29300000     11.75800000
H     -9.23100000     -6.82200000     11.18800000
H     -9.36700000     -8.08700000     12.00800000
O      1.67900000      5.47500000     15.74900000
H      1.22800000      6.16100000     16.24000000
H      1.11900000      5.31600000     14.98900000
O     -5.72000000    -12.13400000     10.47100000
H     -5.69700000    -12.51300000     11.35000000
H     -5.66800000    -12.88800000      9.88400000
O      6.19500000     -1.04800000     16.22900000
H      6.32300000     -1.93100000     16.57700000
H      5.57300000     -1.16100000     15.51100000
O      2.15400000      5.36800000    -16.24200000
H      1.28900000      5.17400000    -15.88200000
H      2.06000000      5.22400000    -17.18400000
O     13.93700000      3.34300000      6.41000000
H     14.60800000      3.89700000      6.01000000
H     13.17000000      3.91100000      6.48200000
O     13.91500000     -0.79400000      6.68900000
H     13.03300000     -0.43700000      6.79500000
H     14.06200000     -0.79200000      5.74300000
O     -7.95100000    -15.70000000     -0.88800000
H     -8.86200000    -15.96500000     -0.76400000
H     -7.82500000    -15.71000000     -1.83600000
O     -5.06000000      5.43800000      8.95900000
H     -5.30600000      6.26100000      8.53600000
H     -5.50400000      5.46200000      9.80600000
O      2.47900000     -2.33200000      4.50400000
H      2.25600000     -3.17300000      4.90400000
H      1.87900000     -2.25300000      3.76300000
O     10.15300000      4.78000000     -8.49200000
H      9.30300000      4.75900000     -8.05100000
H      9.95200000      4.58800000     -9.40800000
O      3.88700000     -8.49300000     14.33300000
H      3.42600000     -9.05400000     13.70900000
H      4.33800000     -7.84800000     13.78800000
O     10.37600000     -1.52600000     -8.85700000
H      9.53900000     -1.10900000     -9.05800000
H     10.50400000     -2.16000000     -9.56300000
O     10.91100000     -0.55700000      5.25300000
H     11.55200000     -0.16100000      4.66200000
H     11.36000000     -1.32200000      5.61500000
O      1.57600000    -13.10200000    -10.56900000
H      0.73700000    -13.44000000    -10.25600000
H      1.78000000    -13.63800000    -11.33500000
O     -3.47900000    -10.18400000      3.04000000
H     -3.65000000     -9.51900000      2.37400000
H     -2.65300000    -10.58600000      2.77000000
O      0.03100000      2.39900000     -9.67800000
H     -0.89800000      2.25000000     -9.85600000
H      0.35200000      1.55700000     -9.35600000
O     -6.34300000      8.77700000      5.82100000
H     -6.96000000      9.37700000      5.40300000
H     -6.89400000      8.18500000      6.33300000
O     -1.26900000      6.24300000     14.74600000
H     -1.53100000      5.36100000     15.01000000
H     -2.05200000      6.61500000     14.34000000
O     -4.86000000      6.10200000     15.18200000
H     -4.98000000      7.05200000     15.20300000
H     -5.70500000      5.76000000     14.89200000
O     -1.65200000     14.93200000      2.75200000
H     -1.60400000     15.75900000      2.27300000
H     -2.44300000     14.50800000      2.41900000
O    -13.17400000      7.01800000      7.20400000
H    -12.61700000      6.86800000      7.96800000
H    -13.03400000      6.24900000      6.65100000
O     -8.60700000    -14.37000000      1.82900000
H     -7.97800000    -13.74000000      2.18000000
H     -8.19500000    -14.70200000      1.03200000
O      0.83900000    -10.42000000     12.73100000
H      1.43900000    -11.03600000     13.15100000
H     -0.01400000    -10.85300000     12.77000000
O     -6.72100000    -11.10300000     -6.30800000
H     -5.93300000    -10.76500000     -6.73300000
H     -7.43500000    -10.85400000     -6.89500000
O      6.06700000    -14.31000000     -6.94800000
H      6.30000000    -14.66800000     -6.09100000
H      6.61900000    -14.79000000     -7.56600000
O    -11.90200000    -10.54900000      7.71600000
H    -11.86300000     -9.81300000      8.32700000
H    -11.13400000    -10.43700000      7.15600000
O    -16.50800000      3.56900000     -2.80800000
H    -16.76900000      2.67400000     -2.58900000
H    -16.83700000      4.09900000     -2.08200000
O      1.95500000     -5.34700000     12.01500000
H      1.63600000     -4.93300000     11.21300000
H      2.23200000     -6.22100000     11.73900000
O      7.29100000    -10.66200000      0.18700000
H      6.45800000    -10.44800000      0.60700000
H      7.26300000    -11.61100000      0.07100000
O    -16.47500000     -2.05200000     -6.65500000
H    -15.82200000     -1.36200000     -6.54300000
H    -16.87500000     -1.86700000     -7.50500000
O     -2.51700000      7.67600000     -6.99600000
H     -2.01800000      7.14700000     -6.37300000
H     -1.85600000      8.20400000     -7.44500000
O     10.15400000      2.55000000     -1.95100000
H     10.36700000      3.40100000     -1.56900000
H     10.69700000      2.49700000     -2.73700000
O      3.40700000     -1.01700000    -14.49600000
H      3.44500000     -0.07000000    -14.36200000
H      2.56000000     -1.16500000    -14.91700000
O      5.21500000     -0.89100000      0.63700000
H      4.93800000     -1.27500000      1.46900000
H      5.38500000      0.02900000      0.84200000
O     -9.94700000     -0.67100000      2.78200000
H    -10.47400000      0.09400000      2.55100000
H    -10.38800000     -1.40400000      2.35300000
O     -7.51300000     12.92000000     -9.56900000
H     -8.33000000     13.00400000     -9.07700000
H     -7.34500000     13.80000000     -9.90700000
O     14.47000000      4.44300000     -8.64400000
H     14.97000000      5.23600000     -8.45400000
H     14.85700000      3.77400000     -8.07900000
O     -6.34600000     11.22400000     11.06100000
H     -6.78800000     11.02500000     10.23600000
H     -5.83000000     12.00800000     10.87300000
O     -2.93700000      0.42000000    -17.66300000
H     -2.46000000      0.11500000    -16.89200000
H     -2.77700000     -0.25300000    -18.32500000
O      2.61800000     -2.04800000     -8.88100000
H      2.49600000     -2.95100000     -8.59000000
H      3.50700000     -1.82400000     -8.60300000
O    -11.51200000     -8.38500000      9.89000000
H    -12.32300000     -8.43300000     10.39700000
H    -10.97200000     -7.75100000     10.36100000
O     -0.04800000     -0.29200000    -10.20800000
H      0.22800000     -0.34500000     -9.29300000
H      0.73300000     -0.00000000    -10.67800000
O     14.12000000     -0.08600000     -9.60000000
H     14.17200000     -0.83300000    -10.19600000
H     14.98200000      0.32600000     -9.65700000
O    -12.36500000      1.22700000      2.41000000
H    -12.87900000      0.42100000      2.45900000
H    -12.57600000      1.69600000      3.21800000
O      8.46500000      2.98300000      5.33700000
H      7.83900000      3.53500000      5.80600000
H      9.28600000      3.09100000      5.81700000
O     -5.46800000     -7.25600000     13.87000000
H     -5.69100000     -8.03300000     14.38200000
H     -4.56200000     -7.06300000     14.11100000
O     -4.00400000      0.26700000     11.65000000
H     -3.67300000      0.76000000     12.40100000
H     -4.37700000     -0.52700000     12.03100000
O    -14.87400000     -5.99900000     -6.90800000
H    -14.42900000     -5.16700000     -6.74700000
H    -15.02500000     -6.01100000     -7.85400000
O     10.49700000     -0.00400000     -5.55200000
H     11.11800000     -0.21700000     -6.24900000
H     10.67400000     -0.65000000     -4.86800000
O    -10.06900000     12.84400000     -5.93500000
H    -10.08000000     13.01900000     -4.99400000
H     -9.22600000     12.41700000     -6.08900000
O     -4.40800000     -2.25800000     -8.61300000
H     -4.53200000     -2.73800000     -7.79500000
H     -3.88200000     -2.84500000     -9.15700000
O      8.27300000      4.58400000     -4.29000000
H      9.17300000      4.31300000     -4.47100000
H      8.12500000      4.33100000     -3.37900000
O     16.29200000     -6.47500000     -3.38700000
H     16.95400000     -7.15400000     -3.25900000
H     16.13600000     -6.46600000     -4.33100000
O      2.36900000     13.75700000      0.97300000
H      3.31000000     13.60300000      0.89100000
H      2.12700000     14.20400000      0.16300000
O     -4.05100000      7.64200000     -4.69000000
H     -4.88400000      7.25700000     -4.96400000
H     -3.48200000      7.55100000     -5.45400000
O    -12.58400000     -2.00100000     -8.49500000
H    -13.12900000     -1.61400000     -9.18100000
H    -11.93000000     -1.32900000     -8.30100000
O     -9.51800000      9.17400000      7.86800000
H    -10.40800000      9.29100000      8.20100000
H     -9.63600000      8.80400000      6.99300000
O     -3.92500000     -1.07900000    -14.23400000
H     -3.12800000     -1.12500000    -13.70600000
H     -3.69500000     -1.51800000    -15.05300000
O      3.76600000     13.04400000     -2.24600000
H      3.56500000     12.84200000     -3.16000000
H      3.49100000     13.95500000     -2.13700000
O     -1.82200000     -5.19000000     -1.01000000
H     -0.95400000     -5.01100000     -0.64700000
H     -1.94400000     -6.13100000     -0.88600000
O      6.95000000    -10.62800000      7.24800000
H      6.67800000    -11.27500000      6.59700000
H      7.70600000    -10.19400000      6.85200000
O     -1.90200000     -2.91900000    -13.98100000
H     -1.14300000     -2.53300000    -13.54400000
H     -2.02400000     -3.76300000    -13.54700000
O      3.58100000      3.71800000     -0.74000000
H      3.69400000      4.40400000     -0.08300000
H      2.73300000      3.32600000     -0.53400000
O      6.55100000      3.94900000    -11.80200000
H      7.11300000      4.50800000    -11.26500000
H      5.74800000      3.85400000    -11.29000000
O     -2.26100000      3.46000000      0.24900000
H     -2.10800000      4.40400000      0.27700000
H     -1.45100000      3.07600000      0.58500000
O     -3.44600000     12.66900000     -4.02100000
H     -4.37500000     12.81800000     -3.84100000
H     -3.35000000     11.71600000     -4.01000000
O      2.69500000     -7.93900000      1.82400000
H      3.09000000     -8.45200000      2.52800000
H      2.34300000     -7.16300000      2.26000000
O     -2.72400000     17.48300000      5.04000000
H     -3.31100000     16.82500000      4.66900000
H     -2.47600000     17.13000000      5.89500000
O      3.64100000      2.68900000     -6.60400000
H      3.02100000      3.09100000     -7.21200000
H      3.28100000      2.87500000     -5.73700000
O      9.68000000     -2.44800000     -0.89100000
H      9.41600000     -2.98500000     -1.63900000
H      8.93900000     -2.50000000     -0.28600000
O     -5.67500000     -8.93800000    -13.59200000
H     -5.31900000     -8.33000000    -14.24000000
H     -6.38500000     -9.38800000    -14.05100000
O     -8.87200000    -11.94400000     -1.90200000
H     -8.19400000    -12.61900000     -1.94200000
H     -8.61000000    -11.30100000     -2.56100000
O     15.76700000     -4.84500000      5.03900000
H     16.49600000     -5.44100000      4.86400000
H     15.26200000     -4.83900000      4.22600000
O    -16.08500000      3.80000000      6.15000000
H    -15.83700000      4.57100000      6.65900000
H    -16.94100000      4.02000000      5.78400000
O      7.68200000     -5.45800000     -8.80400000
H      7.44000000     -4.82300000     -8.13000000
H      7.06600000     -6.18100000     -8.68300000
O     -7.26400000      5.30200000     14.56000000
H     -8.13500000      5.65800000     14.73300000
H     -7.42900000      4.48800000     14.08400000
O    -10.23400000      2.20100000     -2.53000000
H    -10.64600000      1.60200000     -3.15200000
H    -10.62600000      1.97700000     -1.68600000
O    -14.12400000      4.26900000     -4.13600000
H    -14.77000000      3.79000000     -3.61700000
H    -14.58800000      5.05200000     -4.43300000
O      8.23800000      0.41000000      2.26100000
H      7.28800000      0.51400000      2.30300000
H      8.41800000      0.22200000      1.33900000
O      0.06700000    -10.52800000      4.58300000
H      0.53600000    -10.47500000      5.41500000
H     -0.25500000     -9.63900000      4.43200000
O    -14.22000000     11.25800000      1.28000000
H    -14.28000000     12.20400000      1.41300000
H    -13.55900000     11.15300000      0.59600000
O      0.68900000    -12.05200000     -3.27800000
H     -0.14200000    -12.48000000     -3.07300000
H      1.05800000    -12.57300000     -3.99000000
O      1.30000000     -6.60900000    -13.03700000
H      1.34600000     -7.43900000    -13.51100000
H      1.56800000     -5.95100000    -13.67900000
O     14.67300000     -3.41600000     -3.13000000
H     14.10800000     -4.14900000     -2.88600000
H     14.56100000     -3.33200000     -4.07700000
O      3.35500000      1.36300000     12.98800000
H      2.86300000      0.59000000     12.71100000
H      2.72500000      1.88000000     13.49100000
O    -12.73700000     -4.32600000      7.39800000
H    -11.82500000     -4.17000000      7.64600000
H    -13.24400000     -4.03100000      8.15400000
O     -5.48800000     -5.38300000      5.35300000
H     -5.43700000     -6.00200000      6.08200000
H     -6.26600000     -5.65300000      4.86400000
O      3.65900000      6.06100000      0.89200000
H      4.44400000      6.33800000      0.41900000
H      3.47800000      6.78100000      1.49700000
O     10.17100000      7.69600000      4.87200000
H      9.63900000      7.94200000      4.11600000
H      9.91000000      6.79600000      5.06600000
O      7.04400000     10.26700000      8.99700000
H      7.70500000     10.90400000      8.72500000
H      6.95500000     10.40100000      9.94000000
O      5.96600000      6.50000000     -8.76300000
H      5.60300000      6.71800000     -7.90400000
H      6.18600000      5.57100000     -8.70200000
O    -13.82800000     -0.18800000      9.55500000
H    -14.69200000     -0.54600000      9.35500000
H    -14.00400000      0.55300000     10.13500000
O     -7.97700000     -9.65100000     12.01100000
H     -8.07300000     -9.91100000     11.09500000
H     -8.28200000    -10.41000000     12.50800000
O     -5.06600000     -6.82800000    -15.15400000
H     -5.52500000     -6.26100000    -15.77400000
H     -4.84500000     -6.25300000    -14.42100000
O     -4.09500000     13.39100000      1.62100000
H     -3.91900000     12.62700000      1.07100000
H     -4.51400000     13.03100000      2.40300000
O     -8.43800000     -6.11200000     -2.30700000
H     -7.69200000     -6.57100000     -1.92100000
H     -8.37800000     -5.22200000     -1.96000000
O     -1.86500000    -16.34100000     -2.93300000
H     -1.99600000    -15.80300000     -3.71400000
H     -2.12000000    -17.22300000     -3.20400000
O     -5.58900000     -9.60500000      4.90300000
H     -4.68900000     -9.74100000      4.60700000
H     -6.06100000     -9.33000000      4.11600000
O     -0.15900000      0.95800000     16.91200000
H      0.37300000      0.16600000     16.98600000
H     -0.65800000      0.98900000     17.72900000
O     -3.74100000    -15.51300000      7.02000000
H     -4.35400000    -16.19900000      6.75700000
H     -3.76500000    -14.88200000      6.30000000
O      1.91300000     16.53100000      1.57400000
H      1.72900000     15.59300000      1.52600000
H      1.21700000     16.93900000      1.05700000
O      2.60300000     -3.14700000    -12.36900000
H      3.16300000     -2.40400000    -12.14500000
H      2.93300000     -3.44900000    -13.21500000
O     -6.67500000    -15.79500000      3.86700000
H     -6.31800000    -15.21000000      3.19900000
H     -6.97200000    -16.56300000      3.38000000
O     -1.78900000     -2.38700000     13.21300000
H     -1.16700000     -1.81300000     13.66000000
H     -2.64900000     -2.03900000     13.44900000
O      1.03100000      9.29400000     -1.12200000
H      0.91000000      8.35600000     -1.27100000
H      1.92000000      9.36800000     -0.77600000
O     -1.98900000     -8.57600000     13.25400000
H     -2.30500000     -9.47200000     13.36300000
H     -2.24500000     -8.33800000     12.36300000
O     -2.29100000     -6.06400000      6.19200000
H     -2.38400000     -5.27600000      5.65600000
H     -3.15600000     -6.19500000      6.57900000
O     -1.83500000    -15.53400000      4.05700000
H     -1.17700000    -14.87300000      3.84300000
H     -1.35500000    -16.19800000      4.55300000
O     -8.04800000     -9.73300000      2.01500000
H     -8.79200000    -10.00800000      1.48000000
H     -7.32800000     -9.63300000      1.39100000
O      3.95000000     -4.19500000     -1.72300000
H      3.18300000     -4.51300000     -2.20000000
H      4.08700000     -4.84300000     -1.03200000
O    -13.27300000      2.35100000      4.95100000
H    -13.21600000      1.51300000      5.40900000
H    -12.68500000      2.93000000      5.43700000
O    -10.34700000      4.90700000     12.84000000
H    -10.04000000      4.09100000     13.23400000
H    -11.26400000      4.73800000     12.62400000
O      1.99700000      3.16500000      2.34400000
H      2.15500000      3.74200000      3.09100000
H      2.60000000      2.43300000      2.47600000
O     11.19200000     -0.93100000      1.92700000
H     12.10200000     -0.77900000      1.67400000
H     10.67900000     -0.59600000      1.19000000
O     -0.86100000      1.65400000      3.52900000
H     -0.24700000      1.34700000      2.86100000
H     -0.49500000      2.48800000      3.82400000
O    -11.12200000      0.85700000      0.14800000
H    -11.46800000      1.17800000      0.98100000
H    -10.17900000      0.78300000      0.29400000
O     -4.46000000    -14.58000000      9.81000000
H     -3.92800000    -14.79300000      9.04400000
H     -4.30100000    -15.30100000     10.42000000
O    -15.93300000      3.61300000      2.36600000
H    -16.66900000      4.21800000      2.45800000
H    -15.18700000      4.08500000      2.73500000
O      1.92700000      4.61500000      4.88500000
H      1.10100000      4.38200000      5.30800000
H      2.59800000      4.40000000      5.53300000
O     14.43300000      1.12100000     -0.95000000
H     13.76100000      1.60700000     -0.47000000
H     13.98900000      0.81700000     -1.74200000
O     -4.99900000    -10.10100000     -4.07600000
H     -5.18300000    -10.98800000     -3.76700000
H     -5.74200000     -9.88400000     -4.63900000
O    -13.14900000     -8.96800000      5.16700000
H    -12.70100000     -8.16900000      5.44200000
H    -12.50300000     -9.43600000      4.63800000
O    -14.09300000      6.17500000     -1.33400000
H    -14.36800000      6.11100000     -0.41900000
H    -14.06700000      5.26900000     -1.64100000
O     10.97600000     -0.35800000    -13.92500000
H     10.21700000     -0.89700000    -13.70000000
H     10.75200000      0.51600000    -13.60800000
O    -11.45700000     -0.89900000      8.82700000
H    -12.38200000     -0.69600000      8.96600000
H    -11.00600000     -0.06500000      8.96400000
O     11.07900000     -1.90900000      9.38100000
H     10.54900000     -1.31500000      9.91100000
H     10.46300000     -2.57900000      9.08400000
O     -9.78800000     -0.73800000     -3.10700000
H     -9.23100000     -0.41100000     -2.40100000
H    -10.64300000     -0.87000000     -2.69600000
O     -4.97600000    -12.43600000     -0.67400000
H     -5.65200000    -12.79800000     -0.10100000
H     -4.15100000    -12.68200000     -0.25600000
O    -17.03000000     -1.69500000      0.76800000
H    -16.15600000     -2.07300000      0.86500000
H    -16.90000000     -0.75500000      0.89300000
O     -9.63600000     -6.25300000    -11.35400000
H     -9.84000000     -6.98800000    -10.77600000
H     -9.28500000     -5.58000000    -10.77000000
O      4.19400000      3.27900000    -10.04700000
H      3.75800000      3.22000000    -10.89700000
H      3.51000000      3.57500000     -9.44700000
O      0.28000000     -0.96600000     -5.36500000
H     -0.62000000     -0.87000000     -5.05500000
H      0.52900000     -1.85400000     -5.10900000
O     -4.84300000     13.96600000     -7.88200000
H     -5.47500000     13.27100000     -7.69900000
H     -5.20700000     14.74100000     -7.45400000
O      6.36500000     -3.67500000     -3.77900000
H      5.76800000     -3.65800000     -4.52800000
H      5.94400000     -3.11600000     -3.12600000
O      6.57600000      2.95600000     -5.97100000
H      5.71400000      2.54300000     -6.01600000
H      6.64000000      3.28000000     -5.07300000
O     -8.39500000      9.79200000      4.08200000
H     -7.63400000      9.70900000      3.50800000
H     -8.52300000     10.73600000      4.17400000
O      6.63900000      4.06300000      6.96100000
H      5.75900000      4.31900000      7.23700000
H      7.16700000      4.12500000      7.75800000
O      3.83700000     -1.78400000      7.55600000
H      3.99500000     -2.13400000      6.67900000
H      4.37500000     -0.99300000      7.59800000
O     -9.49700000      5.21500000      8.56000000
H     -9.32900000      4.44800000      9.10800000
H     -8.65900000      5.67800000      8.53400000
O      3.37200000    -13.53800000     -7.34200000
H      3.31300000    -13.51200000     -8.29700000
H      4.28400000    -13.77100000     -7.16500000
O     -7.96000000     -1.52200000      4.43000000
H     -8.58000000     -1.02000000      3.90100000
H     -7.80600000     -0.97800000      5.20100000
O      0.35700000     10.40800000    -12.43700000
H      0.75800000     11.22700000    -12.14600000
H      1.01900000      9.74000000    -12.25500000
O      6.67800000    -15.05200000      4.61500000
H      6.61100000    -14.46000000      3.86500000
H      6.75900000    -14.47200000      5.37200000
O      6.64600000    -16.61200000     -0.96700000
H      6.98200000    -17.28500000     -0.37500000
H      5.99200000    -17.06600000     -1.49900000
O     -1.47400000      6.54800000      2.50800000
H     -0.58500000      6.68400000      2.83400000
H     -1.37100000      6.45700000      1.56100000
O      0.24300000     -8.90200000     -5.50300000
H      0.48700000     -9.07300000     -4.59300000
H     -0.71300000     -8.95100000     -5.50800000
O      8.76000000     -1.56500000    -13.14500000
H      8.23000000     -1.88300000    -13.87600000
H      8.21300000     -0.90300000    -12.72200000
O      2.44500000    -14.01200000      6.59800000
H      3.10700000    -13.32700000      6.50500000
H      2.19400000    -13.98000000      7.52100000
O     17.37900000     -0.27400000      3.66000000
H     17.70100000      0.16900000      4.44500000
H     16.44800000     -0.41600000      3.83100000
O    -13.89400000     -3.54800000     -6.42500000
H    -14.81300000     -3.28000000     -6.43300000
H    -13.47900000     -3.00000000     -7.09000000
O     -2.31300000    -12.91800000    -10.94900000
H     -1.95700000    -13.40400000    -10.20500000
H     -2.18400000    -11.99800000    -10.71900000
O      2.88400000      8.14200000     -9.38500000
H      2.47700000      7.79500000    -10.17900000
H      2.41800000      7.71000000     -8.66900000
O      3.56200000    -11.05100000     -0.60000000
H      2.65100000    -10.93300000     -0.33000000
H      3.61400000    -10.63000000     -1.45800000
O    -11.13800000      8.68100000     -4.41800000
H    -10.37400000      8.28900000     -4.84200000
H    -11.49500000      7.97900000     -3.87400000
O     -1.56200000      5.84200000     -4.95200000
H     -1.78100000      6.02200000     -4.03700000
H     -1.75300000      4.91100000     -5.06500000
O    -11.42900000      1.53400000     -5.13100000
H    -12.05400000      0.89100000     -4.79600000
H    -10.74800000      1.00900000     -5.55100000
O    -11.14200000      9.98800000      1.71500000
H    -10.23000000     10.20300000      1.51900000
H    -11.17300000      9.92500000      2.67000000
O     18.45200000     -3.15200000      0.47800000
H     17.65700000     -3.60400000      0.76300000
H     19.16700000     -3.67600000      0.83700000
O     12.35600000     -3.30000000     -0.28200000
H     11.48500000     -2.92800000     -0.42400000
H     12.20100000     -4.23900000     -0.17500000
O      9.03600000     -8.64300000     -3.32000000
H      9.07000000     -7.81400000     -3.79800000
H      8.83000000     -8.39300000     -2.42000000
O    -16.52300000      0.95200000      8.12000000
H    -15.89900000      0.90500000      7.39600000
H    -16.31000000      0.19800000      8.67000000
O      1.29400000      0.54800000      5.48400000
H      1.52800000     -0.37700000      5.56700000
H      0.77300000      0.73400000      6.26500000
O     -6.73600000      2.66400000     -0.75900000
H     -6.83200000      3.44000000     -0.20700000
H     -6.12500000      2.93200000     -1.44600000
O      7.46800000     -0.85700000     -7.49500000
H      8.29700000     -0.38500000     -7.42000000
H      6.80300000     -0.16900000     -7.52200000
O      3.95500000    -10.59300000     10.37700000
H      4.18400000    -10.85400000     11.26900000
H      3.11000000    -11.01200000     10.21400000
O      2.45600000    -15.95300000      0.36500000
H      1.63600000    -15.56900000      0.05400000
H      2.34500000    -16.89500000      0.23600000
O      6.73900000      0.24100000      8.69800000
H      7.16500000      0.25300000      7.84100000
H      5.87100000      0.61100000      8.54000000
O     -7.93600000     14.22100000      6.76300000
H     -7.38500000     14.99600000      6.87700000
H     -8.06900000     13.88800000      7.65000000
O      1.66300000    -11.67200000      9.59400000
H      1.52700000    -11.61900000      8.64800000
H      0.86400000    -12.07900000      9.92800000
O     -4.19200000     14.27000000      6.66400000
H     -4.89000000     14.91000000      6.80300000
H     -4.04200000     13.88800000      7.52800000
O     -2.92200000     12.80700000      8.70800000
H     -2.14800000     12.30400000      8.96200000
H     -2.71900000     13.13200000      7.83100000
O      0.31600000     -4.73000000    -10.84200000
H      1.07300000     -4.30000000    -11.24000000
H      0.19900000     -5.53100000    -11.35400000
O     -6.78600000      7.31000000      2.21500000
H     -6.80900000      8.23700000      1.97900000
H     -5.85500000      7.11400000      2.32500000
O     -1.78600000     14.15800000      5.48000000
H     -2.69500000     13.95200000      5.69900000
H     -1.83900000     14.61200000      4.63900000
O     -4.61700000      4.25200000    -16.76700000
H     -4.80600000      5.11400000    -16.39700000
H     -4.83600000      3.63700000    -16.06700000
O     -9.87900000      7.84400000     -0.42900000
H    -10.44600000      7.60000000     -1.16000000
H     -8.99200000      7.67000000     -0.74400000
O    -13.91600000     -1.85800000    -11.02500000
H    -13.11800000     -2.36000000    -11.19100000
H    -14.62400000     -2.49500000    -11.11600000
O     15.67000000      1.80900000     -6.72200000
H     15.27600000      0.97000000     -6.48400000
H     15.00700000      2.45900000     -6.49000000
O      2.59500000     12.98900000      8.99900000
H      3.08900000     12.69200000      8.23500000
H      2.23000000     12.18700000      9.37300000
O      7.74400000      0.49800000    -11.77400000
H      6.81800000      0.68300000    -11.61800000
H      8.17200000      0.69200000    -10.94000000
O      0.33900000      6.44600000     -1.74500000
H      0.74800000      6.13500000     -2.55300000
H      0.35900000      5.68900000     -1.16000000
O      0.53700000    -13.93600000      3.30600000
H      1.32500000    -14.48000000      3.32200000
H      0.71000000    -13.28600000      2.62500000
O    -11.75600000      6.85600000     -2.74400000
H    -12.55600000      6.65200000     -2.25900000
H    -11.41900000      6.00400000     -3.01900000
O      9.96500000      2.60000000      2.80100000
H      9.60100000      1.88300000      2.28200000
H      9.60900000      2.46500000      3.67900000
O     -8.04900000     -9.92400000     -3.77200000
H     -8.11200000    -10.08500000     -4.71300000
H     -8.74200000     -9.28800000     -3.59200000
O     -6.86600000      5.23600000      0.09200000
H     -6.86500000      5.88000000      0.79900000
H     -6.60500000      5.73100000     -0.68400000
O      0.04500000     -1.98000000    -12.35700000
H      0.86900000     -2.44500000    -12.21200000
H     -0.05300000     -1.42100000    -11.58600000
O      8.70100000     -3.39100000      5.36200000
H      8.94900000     -2.97700000      4.53600000
H      8.05000000     -2.80000000      5.74000000
O     -3.79800000     12.80300000     11.59800000
H     -3.54600000     12.50400000     10.72400000
H     -3.56500000     13.73100000     11.61000000
O     -2.84500000    -13.42900000      0.74400000
H     -3.04600000    -14.24100000      1.20900000
H     -2.24200000    -13.69400000      0.05000000
O      3.67800000     -4.64500000      0.96400000
H      3.89000000     -5.08400000      1.78800000
H      4.18300000     -3.83300000      0.98800000
O     13.84800000      3.63700000     -5.82800000
H     13.10000000      3.62600000     -6.42500000
H     13.59400000      4.24800000     -5.13700000
O    -15.47500000     -6.69700000     -4.03400000
H    -14.66800000     -6.37300000     -4.43300000
H    -15.87900000     -7.23600000     -4.71400000
O    -10.26000000      2.15400000     13.85200000
H    -10.64400000      1.45000000     14.37500000
H    -10.54200000      1.96800000     12.95600000
O     -7.49200000     -6.87100000      3.48400000
H     -7.65500000     -7.57300000      2.85400000
H     -7.94500000     -6.11100000      3.11800000
O      2.96000000    -15.86900000     -2.33000000
H      3.29600000    -15.02400000     -2.62700000
H      2.77400000    -15.74000000     -1.40000000
O     -4.84800000      1.51700000    -11.56500000
H     -5.63100000      2.01000000    -11.81100000
H     -5.11100000      1.02200000    -10.78900000
O      1.55000000      8.01300000     11.16300000
H      0.88700000      8.38600000     11.74400000
H      1.04700000      7.56400000     10.48400000
O    -12.96600000      2.94000000    -11.65200000
H    -13.72200000      2.61600000    -12.14200000
H    -13.19900000      3.83900000    -11.42100000
O      7.96000000     -5.81200000      4.83500000
H      8.58300000     -5.84900000      4.10900000
H      7.98000000     -4.89900000      5.12100000
O     16.51600000     -5.12900000     -1.15500000
H     16.31500000     -5.18600000     -2.08900000
H     17.40900000     -5.46300000     -1.08100000
O     -2.89700000     -6.45800000     14.42300000
H     -2.64200000     -5.80500000     13.77200000
H     -2.40800000     -7.24400000     14.17800000
O    -11.37200000     -5.93900000     -0.43900000
H    -11.29900000     -6.88000000     -0.60200000
H    -11.70600000     -5.87700000      0.45600000
O      7.19400000      4.71500000      9.59000000
H      6.82600000      5.40400000     10.14300000
H      6.76700000      3.91300000      9.89100000
O     -0.59600000      2.46600000      9.62400000
H     -0.68200000      2.57900000     10.57000000
H     -1.14100000      3.15700000      9.24900000
O     -7.27000000     -3.79200000     16.01700000
H     -6.36100000     -3.53200000     16.16500000
H     -7.40900000     -4.52800000     16.61400000
O    -14.94200000     -7.22000000     -1.24800000
H    -15.32100000     -7.12200000     -2.12200000
H    -15.55200000     -6.76300000     -0.66900000
O      7.78900000     10.54500000     11.65800000
H      8.71200000     10.44700000     11.89000000
H      7.60100000     11.47200000     11.80800000
O      0.70000000     11.94800000     -2.98200000
H      1.14800000     11.66500000     -2.18500000
H      0.15600000     12.68400000     -2.70300000
O     -4.66900000     -1.79500000     14.23300000
H     -4.86800000     -2.59700000     13.75000000
H     -5.47000000     -1.27500000     14.17400000
O      4.35300000      5.78800000     15.02700000
H      4.65600000      6.48800000     15.60500000
H      3.40300000      5.77800000     15.14000000
O      8.72800000      0.46700000     -0.44000000
H      9.32200000      0.93400000     -1.02800000
H      8.37100000     -0.24300000     -0.97400000
O    -11.15800000      1.52700000    -13.11200000
H    -11.67100000      1.05400000    -13.76700000
H    -11.81200000      1.97600000    -12.57600000
O     -7.93800000     -1.87400000    -11.77300000
H     -8.45200000     -1.21400000    -11.30800000
H     -7.49100000     -1.38700000    -12.46500000
O     -6.48400000      3.61400000     16.64800000
H     -7.09300000      2.87600000     16.60000000
H     -6.64200000      4.10600000     15.84200000
O      2.31100000     -5.07600000      5.79200000
H      2.82700000     -5.05300000      6.59800000
H      1.42400000     -4.84700000      6.06900000
O     12.07400000     -3.37300000      6.09000000
H     11.11700000     -3.34500000      6.08900000
H     12.29700000     -3.91100000      6.85000000
O     -4.90800000     -3.53000000      1.64400000
H     -5.03300000     -2.58300000      1.70200000
H     -4.11100000     -3.63500000      1.12400000
O      3.84200000      6.04500000      9.83000000
H      3.78100000      6.98300000      9.64600000
H      4.37100000      5.99100000     10.62600000
O    -10.28500000     -8.15500000     -2.79200000
H     -9.78800000     -7.40200000     -2.47300000
H    -10.77400000     -8.46000000     -2.02800000
O     -1.49100000     13.59200000     -2.04500000
H     -2.32600000     13.17500000     -2.25800000
H     -1.63500000     14.52100000     -2.22400000
O    -10.80800000    -10.36200000      4.06200000
H    -10.49000000    -11.10300000      4.57800000
H    -10.06900000    -10.12300000      3.50300000
O      1.82400000     -8.24100000     11.56800000
H      1.38900000     -8.95900000     12.02800000
H      2.27500000     -8.66400000     10.83700000
O    -13.59700000     -6.78600000      1.76600000
H    -13.30800000     -7.61900000      2.14000000
H    -13.69800000     -6.96600000      0.83200000
O     -1.97500000     -7.03600000      2.24900000
H     -2.37900000     -6.39900000      2.83800000
H     -2.71200000     -7.44300000      1.79400000
O     -0.24400000      1.99200000     12.27100000
H      0.03200000      2.54000000     13.00600000
H      0.11100000      1.12600000     12.47000000
O      4.55100000     -2.01000000     11.97100000
H      5.33000000     -1.63100000     12.37900000
H      4.49000000     -2.89000000     12.34300000
O      0.96300000      3.51200000     -5.23600000
H      0.78700000      4.35600000     -5.65300000
H      0.11200000      3.22700000     -4.90300000
O     11.62700000      2.72300000     -7.17400000
H     11.48200000      3.44000000     -7.79100000
H     10.79800000      2.24500000     -7.16200000
O     11.39500000      3.02200000     -4.49700000
H     12.27800000      3.24800000     -4.20500000
H     11.49000000      2.84300000     -5.43200000
O     -4.52300000     -4.75800000     10.41000000
H     -3.74000000     -4.49200000      9.92900000
H     -5.24800000     -4.55300000      9.82000000
O      0.17600000     11.40600000      7.84000000
H     -0.57800000     11.12800000      8.36000000
H     -0.01000000     11.08400000      6.95800000
O      7.44300000     11.95800000      1.58400000
H      6.99500000     11.67200000      2.38000000
H      8.15100000     12.52200000      1.89700000
O      2.43500000    -10.87300000     -9.00100000
H      2.11300000    -11.73500000     -9.26500000
H      1.65900000    -10.31200000     -9.01800000
O      0.66300000     16.90900000      3.95400000
H      0.04800000     17.62300000      3.78500000
H      1.27900000     16.94600000      3.22200000
O     -0.75600000      9.57100000     -8.55400000
H      0.07600000      9.66900000     -9.01600000
H     -0.87600000     10.40400000     -8.09700000
O      6.67600000    -13.25900000      6.77000000
H      7.55400000    -13.10500000      7.11800000
H      6.15600000    -13.50900000      7.53400000
O      4.16100000      5.83600000     -6.31300000
H      3.45800000      5.25700000     -6.60700000
H      3.74800000      6.69600000     -6.23900000
O     11.57600000     11.87800000      0.94300000
H     11.17700000     11.02100000      0.78900000
H     10.86200000     12.41600000      1.28400000
O      0.84400000      1.54500000    -18.23800000
H      0.93900000      0.79800000    -18.82900000
H      0.90200000      1.16600000    -17.36100000
O    -13.25300000     -3.07700000     10.11600000
H    -13.27400000     -2.18500000      9.77100000
H    -13.08300000     -2.96800000     11.05200000
O     11.36300000     10.18600000      4.92900000
H     12.28900000     10.02300000      5.10700000
H     10.97600000      9.31300000      4.85700000
O     -1.46000000      9.90000000      5.89600000
H     -0.76200000      9.25000000      5.81100000
H     -2.26900000      9.39500000      5.82000000
O      9.83400000     -9.78900000      6.90200000
H     10.55500000     -9.51400000      7.46900000
H     10.04300000     -9.41100000      6.04800000
O     12.37300000      8.42300000    -10.53100000
H     11.94100000      8.04700000     -9.76400000
H     11.76300000      9.09000000    -10.84600000
O      5.41700000    -16.50200000      1.66000000
H      4.69700000    -16.10900000      1.16700000
H      6.15200000    -16.50800000      1.04700000
O      8.00600000     -4.72100000     -1.48700000
H      7.95100000     -4.83700000     -0.53900000
H      7.12200000     -4.90700000     -1.80400000
O     -1.98200000     -0.38000000     15.09000000
H     -2.84900000     -0.48900000     15.47900000
H     -1.54900000      0.26600000     15.64800000
O     10.58500000      5.39500000     -1.58300000
H      9.79500000      5.93100000     -1.64100000
H     10.70400000      5.24400000     -0.64500000
O     11.88300000     -6.35100000     -7.78500000
H     11.41600000     -5.68700000     -7.27800000
H     11.64600000     -6.16900000     -8.69500000
O     11.46900000     -5.25200000     10.42200000
H     11.55800000     -6.11200000     10.83200000
H     12.14400000     -4.71700000     10.83900000
O      5.53800000      1.41900000      2.29000000
H      4.79800000      1.11900000      2.81800000
H      5.72700000      2.29800000      2.61900000
O      2.58800000     -5.06400000     -8.62800000
H      3.24700000     -5.74900000     -8.73600000
H      1.87700000     -5.32200000     -9.21500000
O     -7.44800000      2.54300000     13.42400000
H     -8.39800000      2.44300000     13.36200000
H     -7.11900000      1.65100000     13.53500000
O     14.31900000     -4.48000000      2.80700000
H     14.94900000     -3.95500000      2.31300000
H     13.51100000     -3.96800000      2.78500000
O    -11.03700000      0.35400000     -8.31800000
H    -11.33300000      1.24800000     -8.14300000
H    -10.48300000      0.13500000     -7.56900000
O     -2.83200000      5.98400000     10.46700000
H     -2.79300000      5.26100000     11.09300000
H     -3.44900000      5.68800000      9.79800000
O     12.04000000     -7.44100000      2.38400000
H     12.32300000     -8.35600000      2.36900000
H     12.52500000     -7.05400000      3.11300000
O     -5.88600000    -16.40700000      0.76700000
H     -5.05400000    -16.16500000      0.36100000
H     -6.55100000    -16.11800000      0.14200000
O     -8.68500000     -3.81600000    -13.67000000
H     -9.04800000     -4.64100000    -13.34900000
H     -8.70700000     -3.23300000    -12.91100000
O     13.77800000     -2.55500000      8.76600000
H     12.86500000     -2.52900000      9.05400000
H     13.78000000     -2.08200000      7.93400000
O     10.09500000     -4.86100000     -3.18300000
H      9.73800000     -5.06800000     -4.04700000
H      9.36700000     -5.01400000     -2.58100000
O     -6.40600000     11.74900000     -7.01700000
H     -6.82700000     11.35200000     -7.77900000
H     -5.49200000     11.47200000     -7.07800000
O    -11.14200000      5.48600000     -9.49900000
H    -11.97400000      5.56200000     -9.96600000
H    -11.16800000      4.61600000     -9.10200000
O      6.29000000     13.86000000     -9.07100000
H      6.93400000     13.73000000     -9.76700000
H      6.77700000     14.30000000     -8.37400000
O     -1.53100000      2.87100000    -15.98500000
H     -2.20200000      2.41400000    -16.49100000
H     -1.57700000      3.77700000    -16.29100000
O     -3.78100000      3.30500000      2.41500000
H     -4.05400000      2.42500000      2.67500000
H     -3.23900000      3.16800000      1.63800000
O      6.53800000     -9.44600000      9.83800000
H      6.79200000     -9.93300000      9.05400000
H      5.74000000     -9.88000000     10.14100000
O    -12.26200000     12.90200000     -3.22600000
H    -12.16900000     12.92600000     -2.27300000
H    -11.85100000     12.07700000     -3.48500000
O      9.45000000     13.88800000      1.74400000
H      9.74000000     14.61200000      2.29900000
H      9.20800000     14.30200000      0.91600000
O     -3.39500000     -8.10700000    -12.27200000
H     -4.13500000     -8.56300000    -12.67300000
H     -3.59500000     -8.10300000    -11.33600000
O     13.19000000     -7.35500000     -4.46200000
H     12.96200000     -8.16700000     -4.00900000
H     13.13300000     -6.68000000     -3.78600000
O     13.00200000      7.81200000      4.32600000
H     12.09200000      7.59200000      4.12600000
H     13.09800000      7.61300000      5.25700000
O      9.67600000     -4.06800000      8.78800000
H      9.54700000     -4.80500000      8.19100000
H     10.11600000     -4.45000000      9.54800000
O     13.65800000     -0.85200000     11.10100000
H     14.19900000     -0.07800000     10.94100000
H     13.87800000     -1.44900000     10.38600000
O     -6.19100000     13.16500000     -2.65300000
H     -7.08700000     13.12600000     -2.31800000
H     -5.70900000     12.53000000     -2.12300000
O      3.95500000     10.53400000     -0.76800000
H      4.00400000      9.99700000     -1.55900000
H      4.05200000     11.43300000     -1.08300000
O     -3.73600000     -1.75600000      8.46000000
H     -3.04400000     -1.26800000      8.90700000
H     -3.83300000     -2.55800000      8.97300000
O    -12.20600000      9.56600000      7.74800000
H    -12.33200000      8.61800000      7.70900000
H    -12.85600000      9.86800000      8.38300000
O     13.05900000      0.43300000     -3.17400000
H     12.24400000     -0.05300000     -3.30200000
H     13.63200000      0.12800000     -3.87700000
O      2.26900000      5.30500000     -3.57900000
H      3.18900000      5.38300000     -3.32800000
H      2.24000000      4.53600000     -4.14800000
O     -6.30400000      6.25100000     -6.56200000
H     -5.93700000      7.05000000     -6.94100000
H     -6.76600000      5.83200000     -7.28800000
O    -11.69400000      7.03100000      9.32600000
H    -11.38200000      7.53000000     10.08200000
H    -11.04700000      6.33500000      9.21500000
O     -0.42500000     -8.40800000    -11.31600000
H      0.36900000     -7.97100000    -11.62600000
H     -0.94500000     -8.55000000    -12.10600000
O      9.51000000      7.42600000    -12.86200000
H      8.95700000      8.19300000    -12.71900000
H     10.18000000      7.72500000    -13.47700000
O     -2.51000000     -3.11000000     -2.50500000
H     -2.31800000     -3.87400000     -1.96100000
H     -2.02700000     -3.26600000     -3.31700000
O      4.40000000    -11.17600000     13.12500000
H      4.60700000    -10.35900000     13.57800000
H      3.81200000    -11.63800000     13.72300000
O     14.84600000     -2.98500000      0.44700000
H     15.52200000     -3.44300000     -0.05200000
H     14.02200000     -3.26800000      0.05000000
O    -10.16000000     -1.44700000     12.18800000
H     -9.55700000     -0.70400000     12.21200000
H     -9.71700000     -2.13200000     12.68800000
O      5.91000000     -7.16800000     -8.15300000
H      5.32200000     -7.23300000     -8.90600000
H      5.74100000     -7.96400000     -7.64900000
O     -8.71900000    -10.42300000    -10.79000000
H     -7.82900000    -10.21200000    -10.50800000
H     -9.20500000     -9.60500000    -10.68200000
O     -3.11800000      9.33100000      2.66600000
H     -2.95200000      8.53900000      3.17700000
H     -2.54600000      9.24800000      1.90300000
O      2.85500000     15.58900000     -6.21700000
H      2.31300000     14.92800000     -6.64900000
H      3.62400000     15.10700000     -5.91300000
O      0.56100000     -8.46800000     14.63900000
H      0.76200000     -9.24400000     14.11500000
H      0.07500000     -7.89700000     14.04400000
O     15.07500000     -9.24700000     -0.73500000
H     15.11600000     -8.52400000     -0.10900000
H     15.93400000     -9.24800000     -1.15700000
O      9.42900000    -12.61100000      7.19200000
H      9.46000000    -11.65800000      7.27300000
H      9.87200000    -12.79600000      6.36400000
O     14.42600000      1.63400000      8.43100000
H     15.06600000      1.06000000      8.01000000
H     14.43000000      2.42900000      7.89800000
O     13.27800000     -6.73100000      4.82000000
H     13.84500000     -5.98000000      4.99700000
H     12.79800000     -6.86600000      5.63700000
O     10.97900000      0.38200000     11.74200000
H     10.86500000      0.27000000     12.68500000
H     11.83000000     -0.01400000     11.55500000
O     15.67300000      8.14200000     -3.26400000
H     15.81600000      7.21500000     -3.07300000
H     14.72600000      8.22000000     -3.38300000
O    -15.60200000      5.79100000      7.98100000
H    -15.35000000      6.51600000      7.40800000
H    -14.78100000      5.50500000      8.38100000
O      8.24900000     -8.16900000     -0.82300000
H      7.94800000     -8.93800000     -0.33900000
H      7.91400000     -7.42500000     -0.32200000
O      6.91100000    -13.30700000      0.25400000
H      6.14500000    -13.74000000     -0.12500000
H      7.60900000    -13.95800000      0.19300000
O    -11.66500000     -8.87800000     -0.23100000
H    -12.20100000     -8.85400000      0.56200000
H    -11.10400000     -9.64500000     -0.11800000
O      8.90800000     10.87800000     -8.22700000
H      9.78200000     11.24400000     -8.36500000
H      8.86900000     10.12200000     -8.81300000
O      4.48800000    -10.53700000    -10.76800000
H      3.97900000    -10.73300000     -9.98100000
H      3.99800000    -10.95000000    -11.47900000
O     -4.97400000     10.70600000    -11.22300000
H     -5.69600000     10.13300000    -11.47900000
H     -4.32900000     10.11700000    -10.83100000
O      8.78800000     12.39600000      9.12400000
H      9.17600000     13.27100000      9.13300000
H      9.53400000     11.80200000      9.21000000
O      9.30900000    -14.80700000      0.49200000
H     10.15000000    -15.19100000      0.24600000
H      9.53900000    -14.07200000      1.06200000
O     -7.37000000     16.15700000      3.33900000
H     -7.76300000     16.66600000      4.04900000
H     -8.07600000     15.58800000      3.03400000
O      8.41600000     -0.67300000     10.74800000
H      9.09500000     -0.00600000     10.85100000
H      7.86000000     -0.34100000     10.04300000
O     -7.88200000      0.25000000      9.20500000
H     -7.86600000     -0.63600000      8.84200000
H     -6.96000000      0.50400000      9.25500000
O      8.56300000     -0.69400000     -3.26800000
H      8.33900000     -0.53800000     -4.18500000
H      7.94200000     -0.15800000     -2.77500000
O    -12.20500000     11.99700000      5.93000000
H    -12.01900000     11.16600000      6.36800000
H    -12.98000000     11.81900000      5.39700000
O     -4.67900000      2.94400000     -2.56200000
H     -4.74900000      2.93100000     -3.51700000
H     -4.19800000      3.74800000     -2.36800000
O     -5.19000000     13.17700000      4.34300000
H     -4.48800000     12.53900000      4.21100000
H     -5.03500000     13.52400000      5.22200000
O     -2.08700000     -7.28300000    -16.12700000
H     -1.22100000     -7.03200000    -16.44900000
H     -2.69600000     -6.73800000    -16.62500000
O    -11.55800000      4.42400000      5.67200000
H    -10.88400000      4.89400000      6.16400000
H    -11.32900000      4.57000000      4.75400000
O     -2.75900000    -12.64600000     10.83400000
H     -3.16700000    -11.85900000     10.47300000
H     -3.34700000    -13.35800000     10.58200000
O      8.60700000      9.83200000      6.33500000
H      8.71000000     10.73000000      6.01900000
H      9.26400000      9.33200000      5.85100000
O     -4.21900000      4.85400000    -12.56000000
H     -3.68600000      5.33500000    -11.92700000
H     -4.82400000      5.50900000    -12.91000000
O      6.38000000     -9.29500000     -4.08300000
H      7.33400000     -9.34600000     -4.02200000
H      6.20200000     -8.37600000     -4.28300000
O     -5.47300000     10.42200000     -2.12700000
H     -4.66700000     10.35800000     -2.64000000
H     -6.17200000     10.43200000     -2.78000000
O     -5.20200000     -2.66900000      4.84400000
H     -5.46100000     -3.57200000      5.02600000
H     -5.98400000     -2.26600000      4.46600000
O      4.16400000     -7.38800000    -10.14100000
H      4.39000000     -7.12700000    -11.03400000
H      3.84900000     -8.28800000    -10.22700000
O     17.12000000     -0.50400000     -4.77800000
H     16.29100000     -0.04800000     -4.92700000
H     16.99500000     -0.96100000     -3.94600000
O    -13.54800000     -1.19600000      2.97100000
H    -13.76000000     -1.69800000      2.18400000
H    -13.52700000     -1.84600000      3.67200000
O      7.88400000     -4.63600000      1.34300000
H      8.13100000     -3.93400000      1.94400000
H      8.51700000     -5.33400000      1.51700000
O     -8.98700000     -5.55200000      9.71300000
H     -9.05000000     -6.02900000      8.88500000
H     -9.62500000     -4.84400000      9.63000000
O     -3.07400000      0.44400000     -4.48400000
H     -3.30900000      0.08400000     -5.33800000
H     -3.80900000      0.21400000     -3.91500000
O     10.24200000     -8.60700000    -10.92500000
H     10.45100000     -7.70600000    -10.67900000
H      9.56100000     -8.87300000    -10.30700000
O     -5.87900000     -7.96500000     -2.28100000
H     -5.47900000     -8.57800000     -2.89700000
H     -6.33500000     -8.52300000     -1.65100000
O     -7.23000000     -3.85000000     -0.74700000
H     -7.05200000     -2.91000000     -0.78200000
H     -6.37900000     -4.26100000     -0.89900000
O     -6.30700000     -9.91300000      0.06400000
H     -5.42700000     -9.57400000      0.23100000
H     -6.16500000    -10.69500000     -0.46900000
O     -7.32100000      7.21700000     11.24800000
H     -6.86500000      7.70600000     11.93300000
H     -7.08400000      6.30400000     11.40700000
O      2.20900000      2.98100000      7.81300000
H      1.29600000      2.94500000      7.52600000
H      2.15800000      3.07600000      8.76400000
O     -3.03400000     -8.70900000     -5.02800000
H     -3.85000000     -9.16400000     -4.81700000
H     -3.17400000     -7.81300000     -4.72200000
O     -3.54600000      8.00000000      5.22200000
H     -4.48200000      8.00600000      5.42100000
H     -3.30100000      7.07500000      5.24700000
O      7.66300000      9.71900000    -11.65800000
H      7.14500000      9.00600000    -11.28600000
H      7.09900000     10.48900000    -11.58400000
O     -3.97600000      4.35400000     12.87300000
H     -3.71300000      3.43500000     12.82400000
H     -4.18800000      4.49400000     13.79500000
O      3.41200000     12.27800000      4.22800000
H      2.76800000     11.78800000      3.71600000
H      3.04400000     13.16000000      4.29400000
O     -9.58800000      7.69900000      5.52000000
H     -9.10900000      8.37400000      5.03900000
H     -9.18200000      6.87700000      5.24600000
O     -5.70600000     16.19000000     -5.69400000
H     -6.31600000     16.89500000     -5.48000000
H     -5.19900000     16.06000000     -4.89200000
O     -4.88900000     -4.96800000    -13.44400000
H     -3.94900000     -5.14500000    -13.40400000
H     -5.04000000     -4.31600000    -12.76000000
O    -14.39500000      8.84500000     -2.63100000
H    -14.32100000      7.98000000     -2.22800000
H    -15.19000000      8.79400000     -3.16200000
O     10.58000000    -10.93600000     -4.03500000
H     11.16100000    -10.69100000     -4.75500000
H     10.14400000    -10.12000000     -3.79100000
O     -8.43400000      1.06100000      0.59000000
H     -8.26800000      1.48100000      1.43400000
H     -8.00100000      1.62700000     -0.04900000
O     13.95200000     -7.68300000     -9.03600000
H     13.42800000     -7.13000000     -8.45700000
H     14.17500000     -7.11400000     -9.77300000
O     -4.59300000      0.66600000      3.29300000
H     -4.48600000     -0.03900000      2.65400000
H     -5.53700000      0.70800000      3.44700000
O      4.67400000     -2.17700000      2.80900000
H      3.89500000     -2.48300000      3.27200000
H      5.37400000     -2.22300000      3.46100000
O      1.04100000     -9.48800000     -2.95400000
H      1.08200000    -10.44400000     -2.94700000
H      0.24300000     -9.28000000     -2.46700000
O      5.08900000      7.71100000    -13.84300000
H      5.87400000      7.87600000    -14.36600000
H      5.40500000      7.67600000    -12.94100000
O      1.30300000    -13.26200000     -0.67500000
H      1.48200000    -12.86900000     -1.53000000
H      0.39700000    -13.01700000     -0.48500000
O    -15.52900000      0.48900000     -6.87800000
H    -16.00200000      1.19500000     -6.43700000
H    -14.72400000      0.90000000     -7.19300000
O      9.36300000      5.69700000      8.29600000
H      8.77200000      6.24200000      7.77500000
H      8.78300000      5.18900000      8.86300000
O      6.80800000      2.40400000     11.03100000
H      5.99500000      2.25000000     11.51100000
H      6.91700000      1.62300000     10.48800000
O      5.91600000     -5.09000000      9.72100000
H      6.16200000     -5.85500000      9.20000000
H      6.44800000     -5.15900000     10.51300000
O      1.44700000    -16.45900000      5.63600000
H      1.73900000    -15.61400000      5.97700000
H      1.90400000    -17.10500000      6.17500000
O     -9.05700000      3.12500000    -10.13600000
H     -8.71100000      2.78400000    -10.96100000
H     -9.96800000      2.83300000    -10.12000000
O      7.37100000    -10.85900000    -11.26200000
H      7.36000000    -11.27600000    -12.12300000
H      6.45700000    -10.87500000    -10.97700000
O     17.29600000     -0.54400000      0.52100000
H     17.63000000     -1.39100000      0.22500000
H     16.80900000     -0.74500000      1.32000000
O      2.63100000     -1.34100000      9.95700000
H      2.97300000     -1.52500000      9.08200000
H      3.29600000     -1.68700000     10.55200000
O     -4.71800000     -1.80400000     -1.40400000
H     -4.46900000     -0.92600000     -1.11500000
H     -3.89900000     -2.20100000     -1.70000000
O      6.63500000    -12.08300000     -2.36400000
H      6.41300000    -11.38000000     -1.75200000
H      6.62700000    -11.66300000     -3.22400000
O      3.67100000     -9.50400000      4.09500000
H      3.82900000     -8.66100000      4.51900000
H      3.73900000    -10.14500000      4.80300000
O    -10.12700000     -3.09800000      9.20100000
H    -10.67800000     -2.39000000      8.86800000
H     -9.61900000     -2.69500000      9.90500000
O     -1.46800000     16.94700000      0.98000000
H     -1.39000000     17.86000000      0.70500000
H     -1.95300000     16.52300000      0.27100000
O     -9.09700000      4.17200000     -5.71900000
H     -8.40500000      3.80300000     -5.17000000
H     -9.63100000      4.68900000     -5.11700000
O      5.47000000     -1.88500000     -1.85400000
H      5.59400000     -1.50600000     -0.98400000
H      4.97700000     -2.69000000     -1.69700000
O     -0.25300000      2.80200000    -13.37700000
H     -0.62600000      2.71800000    -14.25400000
H     -0.90800000      2.41100000    -12.79900000
O    -16.85000000     -4.09800000      2.29300000
H    -17.49500000     -4.77600000      2.09500000
H    -17.22600000     -3.29600000      1.93200000
O     -1.65400000    -11.55300000     12.93200000
H     -2.28100000    -11.46000000     13.64900000
H     -2.04100000    -12.21600000     12.35900000
O    -12.06000000     -6.34100000      5.27800000
H    -12.62400000     -5.76600000      5.79500000
H    -11.21300000     -6.31000000      5.72300000
O      3.27700000     10.83800000     13.99900000
H      3.59500000     11.14600000     13.15000000
H      2.56500000     10.23600000     13.78400000
O     -6.47700000     -2.51800000     -6.06200000
H     -6.44100000     -1.56800000     -6.17600000
H     -6.25100000     -2.65700000     -5.14300000
O     -2.41300000     -4.36500000    -10.10200000
H     -1.65000000     -4.61200000    -10.62400000
H     -2.53500000     -5.09500000     -9.49500000
O      5.07900000      6.15500000     -3.76300000
H      5.61000000      5.42700000     -3.43900000
H      4.87700000      5.92000000     -4.66800000
O     -2.63800000      1.80700000      5.82200000
H     -2.30900000      1.81800000      4.92300000
H     -3.17500000      1.01600000      5.87100000
O      0.94900000      8.68500000      6.07000000
H      1.53900000      8.82400000      6.81000000
H      0.94400000      9.52300000      5.60700000
O     -7.92000000      1.56900000    -12.22300000
H     -8.26400000      2.03100000    -12.98800000
H     -7.80200000      0.66700000    -12.52100000
O      7.68600000      8.58500000     -3.99400000
H      6.79300000      8.88700000     -4.16400000
H      8.21600000      9.38200000     -4.01500000
O     -5.80400000     -3.14200000     -3.59800000
H     -5.59600000     -2.67000000     -2.79100000
H     -5.63300000     -4.06000000     -3.38900000
O      5.16300000     -6.57100000     13.10600000
H      6.07000000     -6.29600000     12.97200000
H      4.70500000     -5.77100000     13.36300000
O      9.38400000      2.78000000     11.47800000
H      9.66100000      1.88400000     11.67000000
H      8.42800000      2.74800000     11.51100000
O      2.54200000      6.51900000    -13.74400000
H      2.67200000      5.91100000    -14.47100000
H      3.34400000      7.04100000    -13.72200000
O      0.06600000     -7.64800000      7.45600000
H      0.91900000     -7.26800000      7.66500000
H     -0.50900000     -6.89300000      7.33000000
O      1.32700000     13.69200000     -7.49400000
H      0.59700000     13.92900000     -8.06700000
H      2.01400000     13.39700000     -8.09200000
O     14.31000000     -0.41800000     -5.33300000
H     13.60100000     -0.14000000     -5.91300000
H     14.44200000     -1.34300000     -5.54000000
O      3.67900000     -4.67100000      8.24500000
H      4.39800000     -4.85900000      8.84900000
H      3.74300000     -3.73000000      8.08200000
O      1.18800000     -5.44800000     14.62700000
H      1.67400000     -5.55300000     13.80900000
H      0.26800000     -5.50400000     14.36700000
O     12.34600000     -0.55200000     -7.54200000
H     11.61100000     -0.98700000     -7.97500000
H     12.84800000     -0.16100000     -8.25700000
O     -2.32100000     -4.13700000      8.99400000
H     -2.05900000     -3.73900000      8.16400000
H     -1.58200000     -3.97500000      9.58100000
O      9.36300000     12.30600000      5.12500000
H     10.04600000     11.85000000      4.63400000
H      9.13800000     13.06000000      4.58000000
O     -0.21000000     -3.00000000     -8.55800000
H      0.50500000     -2.48100000     -8.18800000
H      0.15000000     -3.36000000     -9.36800000
O     -1.53100000     16.64600000      7.39600000
H     -1.65200000     16.79900000      8.33300000
H     -1.59600000     15.69600000      7.29800000
O      9.25800000     10.81600000     -4.23100000
H      9.32100000     11.33000000     -3.42600000
H      9.92200000     11.19300000     -4.80800000
O      3.38300000      1.40200000      3.85300000
H      2.62900000      1.18700000      4.40200000
H      3.91300000      1.98900000      4.39300000
O      0.97000000     14.13900000      4.29400000
H      0.25700000     14.46700000      4.84200000
H      1.32600000     14.92000000      3.87100000
O     -7.42600000     10.78600000     -4.56800000
H     -8.10300000     11.37800000     -4.24100000
H     -7.11000000     11.20300000     -5.37000000
O    -11.20500000     -2.63600000    -12.21200000
H    -11.58800000     -3.10300000    -12.95400000
H    -11.17200000     -1.72200000    -12.49600000
O      2.46200000     -6.13100000    -16.54300000
H      2.44000000     -5.43300000    -15.88800000
H      1.61200000     -6.07800000    -16.97800000
O     -0.52000000      0.80700000      7.52300000
H     -1.31500000      1.13500000      7.10200000
H     -0.41500000      1.35900000      8.29800000
O    -13.12400000     -4.20500000     -3.67900000
H    -13.32400000     -3.92200000     -4.57100000
H    -12.66200000     -5.03600000     -3.78900000
O     -2.22600000     -9.87900000    -15.05300000
H     -1.86800000     -9.02900000    -15.31000000
H     -2.68400000    -10.19200000    -15.83300000
O      5.45100000     -9.50000000     -6.80700000
H      4.57800000     -9.82900000     -6.59200000
H      5.94200000     -9.57100000     -5.98800000
O      5.54200000      1.03900000     -7.90900000
H      4.85300000      1.48300000     -7.41300000
H      5.18100000      0.94800000     -8.79100000
O      4.41200000     11.39600000     11.62700000
H      3.80400000     11.22100000     10.90800000
H      5.14600000     11.85100000     11.21400000
O      6.35400000     -7.61000000    -14.56600000
H      6.21900000     -8.55500000    -14.63400000
H      6.08600000     -7.26700000    -15.41800000
O      7.93900000      0.25600000      5.99100000
H      8.77100000     -0.21300000      5.93800000
H      8.16300000      1.16500000      5.79200000
O      2.44600000     -6.86500000      8.31800000
H      2.91000000     -7.43600000      8.93200000
H      2.94400000     -6.04800000      8.32800000
O    -11.27300000      3.38000000     -7.67500000
H    -10.69700000      3.54400000     -6.92800000
H    -12.13300000      3.68300000     -7.38400000
O    -14.21700000     -2.18800000      0.59800000
H    -13.89300000     -2.92900000      0.08700000
H    -14.28500000     -1.47200000     -0.03400000
O      3.37700000      7.80700000      2.88000000
H      3.29700000      8.68800000      2.51300000
H      2.51100000      7.61800000      3.24000000
O      6.91600000     14.28200000      4.36000000
H      6.71300000     14.48100000      5.27400000
H      6.48000000     13.44500000      4.19600000
O     15.99000000      5.34500000      5.48100000
H     15.27500000      5.10600000      4.89200000
H     16.29700000      6.19100000      5.15400000
O     -7.18700000     -6.12200000     -8.66600000
H     -7.75200000     -5.39700000     -8.93400000
H     -7.79400000     -6.82000000     -8.41900000
O     -5.08200000     -6.75800000    -10.30200000
H     -5.16700000     -6.34900000    -11.16300000
H     -5.92600000     -6.60100000     -9.87800000
O     -8.98900000     10.55000000     -8.98600000
H     -8.64600000     10.21300000     -9.81300000
H     -9.54300000      9.84400000     -8.65100000
O     -8.63700000    -15.48700000     -3.83500000
H     -7.91700000    -14.86000000     -3.89600000
H     -8.58200000    -15.99400000     -4.64500000
O     -0.68000000      5.53600000    -11.53200000
H     -1.04200000      4.79800000    -11.04100000
H     -0.60300000      5.21200000    -12.42900000
O     -3.03800000    -16.46000000      0.21100000
H     -2.44300000    -16.45000000     -0.53900000
H     -2.53200000    -16.86800000      0.91300000
O     -8.60300000    -12.94500000      7.42200000
H     -7.70800000    -12.94000000      7.08300000
H     -8.54800000    -12.46900000      8.25100000
O    -16.90200000      1.16100000      1.94100000
H    -16.64200000      2.07700000      1.84200000
H    -17.11400000      1.07100000      2.87000000
O     -1.99800000     -4.84000000     16.82400000
H     -2.21300000     -5.48400000     16.15000000
H     -1.55600000     -5.34500000     17.50600000
O      8.24000000     -5.94300000     -4.79400000
H      7.75400000     -5.16500000     -4.52000000
H      7.68100000     -6.35600000     -5.45200000
O     -9.54200000     12.28500000     -3.12000000
H     -9.33700000     12.84500000     -2.37100000
H     -9.97100000     11.52000000     -2.73700000
O     -8.49000000     -8.14700000     -7.67700000
H     -8.53100000     -9.09300000     -7.53900000
H     -8.73600000     -7.77000000     -6.83200000
O     -2.43000000     -5.70700000    -13.54300000
H     -2.71200000     -6.48000000    -13.05300000
H     -1.92400000     -6.05900000    -14.27500000
O      5.24000000    -13.61200000      9.05600000
H      4.32800000    -13.89700000      8.99600000
H      5.53000000    -13.91600000      9.91600000
O     -2.86200000      3.72400000      8.14500000
H     -2.82800000      3.27200000      7.30200000
H     -3.77100000      4.01200000      8.22600000
O     -9.87400000     -5.12400000     -7.39600000
H     -9.86200000     -5.80900000     -6.72800000
H    -10.68200000     -5.27900000     -7.88400000
O      4.79900000     -6.11500000    -12.52400000
H      4.15000000     -5.75300000    -13.12600000
H      5.44200000     -6.54000000    -13.09100000
O     -0.50300000     15.65400000     -5.24300000
H      0.26000000     15.27300000     -5.67800000
H     -1.25200000     15.32600000     -5.74200000
O     -1.43300000     -0.66000000    -15.68000000
H     -1.33300000     -1.53200000    -15.29800000
H     -0.91600000     -0.08900000    -15.11300000
O     -5.16200000      0.62100000      9.20700000
H     -4.88300000      0.65300000     10.12200000
H     -4.56700000     -0.00700000      8.79700000
O     16.50100000      4.05700000      1.79900000
H     16.59900000      3.22600000      1.33300000
H     16.74000000      4.72200000      1.15400000
O    -14.18300000      2.46200000     -8.91300000
H    -13.57900000      2.35400000     -9.64700000
H    -13.82000000      3.19000000     -8.40900000
O    -12.69200000      7.70100000      1.12300000
H    -12.38800000      8.59900000      0.98800000
H    -12.20700000      7.18500000      0.47900000
O     13.81200000     -0.65500000      1.38300000
H     14.29100000     -1.38100000      0.98200000
H     14.01700000      0.10000000      0.83200000
O      5.27400000      7.81600000    -11.09600000
H      4.37000000      8.08700000    -10.93100000
H      5.52100000      7.31800000    -10.31700000
O    -11.05800000     -5.63800000      2.36000000
H    -11.91700000     -5.94300000      2.65400000
H    -10.47400000     -5.81900000      3.09600000
O      4.97700000    -17.17700000      4.19100000
H      5.01200000    -17.53100000      3.30200000
H      5.51200000    -16.38500000      4.15500000
O     -3.79900000     10.57400000     -6.85300000
H     -4.24700000      9.87200000     -7.32400000
H     -2.87200000     10.33800000     -6.89600000
O     -2.16800000    -10.25400000    -10.16800000
H     -2.41600000     -9.98300000     -9.28400000
H     -1.44100000     -9.67800000    -10.40000000
O     -5.91900000    -12.06400000      6.54600000
H     -5.06900000    -12.50200000      6.50200000
H     -5.71900000    -11.13800000      6.41300000
O      6.45800000     14.49800000      7.04100000
H      6.42200000     15.08900000      7.79300000
H      5.58400000     14.10800000      7.00100000
O     -4.09900000     -0.31700000      6.13200000
H     -3.99500000     -0.85900000      6.91400000
H     -4.76700000     -0.76800000      5.61600000
O      3.50100000     10.42600000      2.04900000
H      4.25700000     10.88400000      2.41800000
H      3.52900000     10.63300000      1.11500000
O     10.16400000    -12.96500000      2.02300000
H     10.44300000    -12.18900000      1.53700000
H     10.32600000    -12.74500000      2.94000000
O      6.42700000      6.63700000      0.19600000
H      7.08100000      6.65000000     -0.50300000
H      6.90500000      6.32700000      0.96600000
O      7.42900000    -11.55900000      4.52400000
H      6.94700000    -11.96200000      3.80200000
H      7.10900000    -10.65800000      4.55300000
O      5.60400000      6.38800000      3.38400000
H      4.65600000      6.37200000      3.25100000
H      5.89400000      5.50700000      3.14500000
O     -2.88600000     -9.96300000     10.14100000
H     -2.09200000     -9.42800000     10.14900000
H     -3.57500000     -9.37200000     10.44500000
O     -7.83600000     -0.64500000    -16.26400000
H     -7.04600000     -0.81600000    -16.77600000
H     -7.75500000      0.27000000    -15.99600000
O      8.44600000      7.39800000     -1.60200000
H      8.76200000      8.22800000     -1.24600000
H      8.09100000      7.62600000     -2.46200000
O      1.52100000    -13.54300000     -5.46800000
H      2.13100000    -13.51900000     -6.20500000
H      1.26500000    -14.46300000     -5.39900000
O      2.01800000      2.53500000     14.90600000
H      2.27100000      3.44000000     15.08700000
H      1.53800000      2.26000000     15.68700000
O     -2.10100000     10.71100000    -12.88100000
H     -1.16300000     10.74700000    -12.69700000
H     -2.46800000     10.20300000    -12.15700000
O      7.52600000      7.40200000      7.00400000
H      6.70600000      7.36600000      6.51200000
H      7.73000000      8.33600000      7.06200000
O    -16.35800000      7.07400000      4.13200000
H    -16.02200000      7.93500000      3.88400000
H    -15.63700000      6.47200000      3.94900000
O     -2.28300000    -11.18500000     -0.82800000
H     -2.32300000    -11.57500000     -1.70100000
H     -2.37300000    -11.92700000     -0.23000000
O     15.65500000     -7.09500000      0.68500000
H     16.46800000     -7.43600000      1.05700000
H     15.90900000     -6.27000000      0.27000000
O     -5.21900000      0.61900000     -8.94400000
H     -6.13300000      0.51100000     -8.68100000
H     -4.82400000     -0.24100000     -8.79700000
O     16.09500000      5.21300000     -2.84300000
H     16.02400000      4.43400000     -3.39500000
H     17.02100000      5.25100000     -2.60200000
O      3.68700000     12.58200000     -8.90800000
H      3.59900000     13.20300000     -9.63100000
H      4.60100000     12.30100000     -8.94400000
O     -2.59100000     14.06100000     -6.29500000
H     -3.30000000     14.03500000     -6.93700000
H     -2.94300000     13.60600000     -5.53000000
O     10.08100000      4.42400000      0.93800000
H     10.11700000      3.87700000      1.72400000
H      9.19800000      4.29100000      0.59400000
O     -0.39500000    -11.69000000     -7.20600000
H      0.10900000    -11.21800000     -6.54400000
H     -0.54700000    -11.04500000     -7.89700000
O    -13.56100000     -9.14600000     -3.14100000
H    -13.34900000     -8.52000000     -3.83300000
H    -13.72200000     -8.60400000     -2.36800000
O      3.00300000      8.13900000     -5.94800000
H      2.15200000      7.84300000     -5.62600000
H      2.82300000      8.98600000     -6.35600000
O     -1.61200000     -8.68900000     -0.57700000
H     -0.79000000     -8.90700000     -0.13800000
H     -2.01200000     -9.53600000     -0.77100000
O     -9.98200000    -11.04700000      0.46600000
H    -10.47600000    -11.84800000      0.64100000
H     -9.58300000    -11.19400000     -0.39200000
O      0.75700000      6.23700000     -8.04800000
H      0.46500000      6.70300000     -7.26400000
H      0.06100000      6.38700000     -8.68800000
O      1.65400000     -9.36500000    -14.22500000
H      1.52300000    -10.12200000    -14.79500000
H      2.30200000     -9.65800000    -13.58300000
O     -1.49700000      4.05900000     16.36200000
H     -2.34500000      3.67600000     16.13800000
H     -0.89200000      3.31700000     16.35900000
O      9.02400000      2.06500000     -6.77400000
H      8.18100000      2.34500000     -6.41600000
H      9.39100000      1.49200000     -6.10100000
O     -7.39200000      1.80600000      3.13000000
H     -7.77100000      1.71600000      4.00400000
H     -6.82600000      2.57600000      3.19200000
O     -8.90900000    -10.82600000     -7.90700000
H     -9.76700000    -10.77600000     -7.48400000
H     -9.08800000    -11.20600000     -8.76700000
O     -5.09300000    -16.05500000     -6.57400000
H     -5.72800000    -16.04500000     -5.85800000
H     -4.39900000    -15.46200000     -6.28700000
O     14.37800000      4.55200000      3.42700000
H     15.09900000      4.13100000      2.95800000
H     13.77400000      4.82900000      2.73800000
O     13.68400000      8.06000000     -7.68000000
H     13.67300000      8.94300000     -7.31100000
H     12.76400000      7.86400000     -7.85900000
O     -0.17000000     12.59100000      1.48300000
H      0.57200000     13.18600000      1.36900000
H     -0.79600000     13.08600000      2.01100000
O      9.29300000     -5.95600000      7.06200000
H      9.97300000     -6.58700000      6.82700000
H      8.95600000     -5.64300000      6.22200000
O     -9.65500000      7.13400000     -6.22400000
H     -9.39600000      6.25100000     -6.48900000
H    -10.07700000      7.50300000     -7.00000000
O      0.38600000      7.46200000     -5.47400000
H     -0.15300000      6.76800000     -5.09600000
H      0.38600000      8.15400000     -4.81300000
O      2.78100000    -15.46200000      3.27400000
H      3.69000000    -15.67500000      3.06300000
H      2.59500000    -15.96300000      4.06800000
O     -6.10200000     -6.96100000     -5.37600000
H     -5.92700000     -6.25700000     -6.00000000
H     -5.47000000     -6.81900000     -4.67100000
O     11.44100000     -8.72600000     -6.13600000
H     11.72400000     -8.25100000     -5.35500000
H     11.70800000     -8.16700000     -6.86600000
O      8.22600000     -3.50100000     14.20200000
H      7.70400000     -2.76500000     13.88200000
H      7.84500000     -3.71100000     15.05500000
O      0.17700000     -6.22400000     -7.61600000
H      0.92500000     -6.02700000     -7.05200000
H      0.00800000     -5.40700000     -8.08400000
O     -9.31800000     -9.43700000      6.18700000
H     -8.41300000     -9.70700000      6.03600000
H     -9.64100000     -9.18500000      5.32200000
O      4.46300000      1.53500000      8.48200000
H      4.12800000      2.13000000      7.81100000
H      3.83700000      1.61000000      9.20200000
O      7.22700000      3.13800000      0.16000000
H      7.58100000      2.27700000     -0.06300000
H      6.29400000      3.07300000     -0.04700000
O     16.57300000     -1.56100000      7.27400000
H     15.65900000     -1.38500000      7.05100000
H     16.95000000     -1.92400000      6.47300000
O      4.20700000      1.01300000     17.29100000
H      4.21800000      1.64800000     16.57500000
H      4.75300000      0.29100000     16.97900000
O     -0.50300000     -2.55900000     16.60500000
H     -0.78500000     -2.04600000     15.84800000
H     -1.05000000     -3.34400000     16.57900000
O      4.15800000     12.19700000      6.86900000
H      4.90400000     11.60100000      6.80100000
H      3.75300000     12.17400000      6.00200000
O      6.14300000     -7.33000000      0.94500000
H      5.68800000     -6.74200000      1.54900000
H      5.76000000     -8.19000000      1.11500000
O     -6.40800000    -13.47200000     -2.85100000
H     -5.84400000    -14.18500000     -3.15100000
H     -5.86000000    -12.97200000     -2.24700000
O     -7.88100000      0.90500000     -8.77200000
H     -7.97600000      1.73900000     -9.23200000
H     -8.40500000      0.28900000     -9.28300000
O     15.39300000     -7.54500000     -5.91100000
H     14.53000000     -7.48300000     -5.50300000
H     15.45500000     -8.45500000     -6.20200000
O     -6.55800000     -4.24000000      8.79600000
H     -7.43900000     -4.45700000      9.10000000
H     -6.54400000     -4.52200000      7.88100000
O      1.46400000     15.04700000     -1.23700000
H      1.54800000     15.98600000     -1.07500000
H      0.59700000     14.94900000     -1.63300000
O     -3.14200000    -12.83900000      5.44300000
H     -3.28700000    -11.93700000      5.72700000
H     -2.19000000    -12.93300000      5.41900000
O      8.01700000     -8.22000000     14.34000000
H      8.90800000     -8.55500000     14.23700000
H      7.58000000     -8.44400000     13.51900000
O      0.83600000     -9.39200000      0.39600000
H      0.82000000    -10.14300000      0.98800000
H      1.55000000     -8.84400000      0.72200000
O     -2.35600000     -2.86100000      5.67000000
H     -2.21800000     -2.12300000      5.07700000
H     -3.25400000     -3.14300000      5.49700000
O     -9.23200000     -6.04800000      5.74100000
H     -9.06300000     -5.33200000      5.12900000
H     -8.76800000     -6.79800000      5.36700000
O      7.89600000     14.50300000     -5.89700000
H      8.56700000     14.26500000     -5.25800000
H      7.41000000     13.69200000     -6.04800000
O    -15.83500000      1.28500000      5.03100000
H    -15.22500000      1.58700000      4.35700000
H    -16.01700000      2.06500000      5.55600000
O     -1.08400000     10.18100000      0.72100000
H     -0.45100000      9.88800000      0.06600000
H     -0.68500000     10.95900000      1.10900000
O    -15.13300000      3.03800000     -0.11100000
H    -15.77000000      2.69200000     -0.73600000
H    -15.65300000      3.26200000      0.66100000
O      7.92400000      7.60700000      3.12400000
H      7.15200000      7.16200000      3.47300000
H      7.57600000      8.38500000      2.68800000
O     15.34100000     -5.93500000      7.79000000
H     15.84500000     -5.56400000      8.51500000
H     15.46000000     -5.31200000      7.07300000
O      6.94700000     16.11700000     -2.65700000
H      6.90000000     15.67600000     -3.50600000
H      6.05500000     16.42800000     -2.50000000
O      7.38300000     -4.90500000    -13.67500000
H      7.07000000     -4.53100000    -12.85100000
H      7.89800000     -5.66800000    -13.41100000
O      4.47600000      4.04100000    -15.85800000
H      5.27700000      4.49700000    -15.59900000
H      3.84100000      4.74000000    -16.01300000
O     -4.85100000      2.75300000    -14.46900000
H     -4.25300000      2.02000000    -14.32300000
H     -4.78000000      3.28200000    -13.67400000
O      5.49400000      3.33600000     -3.22600000
H      5.57700000      2.42700000     -3.51600000
H      5.07100000      3.27600000     -2.36900000
O      2.99000000     15.37600000      6.58200000
H      2.12800000     15.79400000      6.58000000
H      2.84200000     14.51900000      6.18100000
O     -3.69100000     -6.14400000     -4.32000000
H     -2.73800000     -6.06200000     -4.31000000
H     -3.96900000     -5.62100000     -5.07100000
O     -0.90700000     11.63700000     -6.69500000
H     -1.48100000     12.39000000     -6.83800000
H     -0.06000000     12.02200000     -6.46700000
O     -3.86500000     14.86400000    -10.22900000
H     -3.58900000     15.74000000     -9.95900000
H     -4.34600000     14.52200000     -9.47600000
O     -2.98400000     -0.46300000     -7.18700000
H     -2.22400000     -1.00800000     -6.98200000
H     -3.60000000     -1.05900000     -7.61200000
O    -13.82900000      8.46400000     -6.42100000
H    -13.12800000      8.78100000     -5.85200000
H    -14.57400000      9.03000000     -6.22100000
O     11.40200000      7.48000000     10.17400000
H     12.00000000      7.18800000     10.86200000
H     11.15600000      6.67600000      9.71500000
O     -0.55700000     -3.24900000     10.84300000
H     -1.15900000     -2.71600000     11.36300000
H     -0.10500000     -2.62000000     10.28100000
O     -1.05800000     14.23300000     -9.78600000
H     -1.96700000     14.42700000    -10.01500000
H     -0.67000000     15.08800000     -9.60100000
O      8.27600000    -12.62600000     -9.38300000
H      8.52300000    -12.19600000     -8.56500000
H      8.25800000    -11.92000000    -10.03000000
O     -6.55700000     -0.63100000    -13.72500000
H     -5.61800000     -0.54100000    -13.88700000
H     -6.91100000     -0.97400000    -14.54600000
O      6.23600000     -4.24500000    -10.86100000
H      5.63200000     -4.87200000    -11.26000000
H      6.85500000     -4.78600000    -10.37100000
O     -5.72400000     -6.26500000      1.18400000
H     -6.67900000     -6.25400000      1.11900000
H     -5.47900000     -5.34300000      1.26200000
O     11.59900000      4.47600000     10.78700000
H     10.91100000      3.82900000     10.62800000
H     11.41500000      4.81100000     11.66400000
O     -3.15100000     11.51300000      4.51400000
H     -2.43100000     11.33800000      5.12000000
H     -3.17400000     10.74600000      3.94200000
O    -11.77600000      9.09400000      4.72900000
H    -11.94000000      8.96700000      5.66300000
H    -11.21000000      8.36300000      4.48300000
O      0.46400000     -1.53600000      8.50800000
H      0.23600000     -0.66300000      8.18800000
H      1.11300000     -1.37800000      9.19300000
O      3.79200000    -16.46700000     -5.52100000
H      4.56800000    -16.94200000     -5.81800000
H      4.13300000    -15.63700000     -5.18600000
O     -7.60500000      0.68400000      5.95900000
H     -6.72500000      0.86100000      6.29100000
H     -8.15700000      1.34400000      6.37900000
O    -13.90900000    -12.53100000     -1.13000000
H    -13.03600000    -12.15500000     -1.24000000
H    -14.48700000    -11.77300000     -1.04000000
O    -14.06700000      0.38800000     -0.39900000
H    -13.28100000      0.49800000      0.13600000
H    -14.66800000      1.06200000     -0.08300000
O      1.47100000     -2.75500000    -16.16400000
H      0.80400000     -2.83700000    -16.84600000
H      2.11100000     -2.14400000    -16.52800000
O     -3.10600000     -9.07900000     -7.89100000
H     -4.05200000     -9.08600000     -8.03700000
H     -3.00500000     -9.28300000     -6.96100000
O      1.29100000      5.09900000      9.75200000
H      1.48400000      4.36500000     10.33600000
H      2.14200000      5.50900000      9.59500000
O      1.26200000      7.56200000    -11.75300000
H      0.39400000      7.20100000    -11.93500000
H      1.79600000      7.29200000    -12.50000000
O      7.32100000     -2.88700000      8.00200000
H      7.10400000     -2.68900000      8.91300000
H      8.11100000     -3.42500000      8.05700000
O      5.25400000     -0.08400000     -3.81200000
H      4.74500000     -0.56600000     -4.46400000
H      5.50400000     -0.74600000     -3.16700000
O    -12.92500000     10.50200000     -4.46800000
H    -13.58100000     10.03400000     -3.95200000
H    -12.14700000      9.94700000     -4.42700000
O     12.66000000      9.66800000     -0.53300000
H     13.05600000      9.28700000      0.25100000
H     12.72800000     10.61300000     -0.40000000
O     -5.59900000     -4.77700000     -6.92000000
H     -6.06200000     -3.94700000     -6.80800000
H     -5.97100000     -5.15300000     -7.71800000
O     -7.43000000      1.99800000    -15.97300000
H     -8.24100000      2.44700000    -15.73100000
H     -6.85900000      2.11000000    -15.21300000
O      3.85800000     -7.17200000      5.48600000
H      4.20500000     -7.41500000      6.34400000
H      2.98800000     -6.81800000      5.67100000
O     -2.22400000      1.64700000    -11.64200000
H     -3.15800000      1.44500000    -11.59500000
H     -1.79000000      0.83900000    -11.36700000
O    -13.49900000      4.41700000     -7.04800000
H    -13.51000000      4.29000000     -6.10000000
H    -14.27300000      4.95000000     -7.22800000
O     -5.24800000      3.32900000      5.79500000
H     -5.38200000      3.70200000      4.92300000
H     -4.32700000      3.06800000      5.80500000
O      2.74800000    -10.36500000     -5.79900000
H      2.64200000    -11.10600000     -6.39600000
H      2.00100000     -9.79700000     -5.98800000
O     -6.52400000     -0.06400000     -5.31000000
H     -6.93700000     -0.16300000     -4.45200000
H     -6.87200000      0.76100000     -5.65000000
O      4.29900000     -6.15100000     15.94800000
H      4.23100000     -6.22400000     16.90000000
H      3.75500000     -6.86400000     15.61400000
O     15.73700000     -9.06300000      4.48900000
H     16.53000000     -8.52700000      4.46700000
H     15.02000000     -8.43000000      4.52100000
O     -0.45600000    -13.93400000     -8.92100000
H     -0.07900000    -13.15300000     -8.51600000
H     -0.55400000    -14.55500000     -8.20000000
O    -11.22700000    -13.79000000      0.57300000
H    -10.71900000    -14.40400000      0.04300000
H    -11.01400000    -14.02000000      1.47700000
O    -13.52400000     -3.16100000      5.01700000
H    -13.56500000     -4.02200000      4.60100000
H    -13.39000000     -3.35000000      5.94600000
O    -12.00000000     -4.33500000     -9.50500000
H    -11.50200000     -4.14200000    -10.30000000
H    -12.32000000     -3.48300000     -9.20900000
O      9.03700000      0.89800000     -9.44500000
H      8.69800000      1.34700000     -8.67000000
H      9.88400000      1.31200000     -9.60900000
O     13.17000000      5.64000000      1.20700000
H     13.40000000      6.51300000      1.52600000
H     13.67000000      5.54100000      0.39700000
O      8.55300000     -8.99100000     -6.24800000
H      9.43600000     -8.86800000     -5.89900000
H      8.26600000     -9.82800000     -5.88400000
O     10.93400000     -3.53200000     13.55100000
H      9.98500000     -3.62600000     13.47700000
H     11.05900000     -2.67900000     13.96800000
O     -5.27100000     -7.63100000      6.79600000
H     -5.25600000     -8.31200000      6.12300000
H     -5.42100000     -8.10600000      7.61400000
O     -7.93300000      4.51800000     -8.10700000
H     -8.48200000      4.24800000     -7.37000000
H     -8.24800000      3.99500000     -8.84400000
O      0.85700000     -5.39700000      0.30100000
H      0.60800000     -5.86800000      1.09600000
H      1.74100000     -5.07800000      0.47900000
O      0.86400000      4.94400000      0.33400000
H      0.89300000      4.59400000      1.22400000
H      1.73000000      5.32600000      0.19800000
O    -11.61400000     -7.43200000     -7.20100000
H    -11.50200000     -8.37700000     -7.09700000
H    -12.02500000     -7.33200000     -8.06000000
O     -5.06800000    -15.70800000     -3.13900000
H     -4.14400000    -15.90000000     -3.30000000
H     -5.50800000    -16.55300000     -3.23100000
O      5.86100000     15.79300000      2.14500000
H      5.80900000     15.17400000      1.41700000
H      6.51700000     15.41700000      2.73300000
O     -0.52400000      9.24700000     12.81900000
H     -1.25500000      8.63900000     12.92400000
H     -0.90500000     10.00600000     12.37700000
O     11.31000000    -12.98200000     -6.15400000
H     10.39600000    -13.07300000     -5.88600000
H     11.80700000    -13.43000000     -5.47000000
O     12.67100000    -12.02300000     -1.75300000
H     12.68200000    -11.16400000     -2.17500000
H     11.80700000    -12.38000000     -1.96000000
O     -4.36700000    -14.26800000      3.42100000
H     -3.71200000    -13.82500000      3.96000000
H     -4.07400000    -15.17900000      3.38900000
O      0.86200000    -15.86700000     -4.23200000
H      1.55500000    -15.90800000     -3.57300000
H      0.05200000    -15.81700000     -3.72500000
O    -11.34800000      1.85500000      9.06200000
H    -12.29000000      1.97900000      9.17700000
H    -11.06700000      2.61100000      8.54600000
O     -2.67700000      9.06100000    -10.63200000
H     -2.20500000      9.37100000     -9.85900000
H     -2.83400000      8.13200000    -10.46000000
O     -7.14700000      7.48900000     -1.36200000
H     -6.69100000      8.32100000     -1.23300000
H     -7.44600000      7.51800000     -2.27100000
O     -1.95400000     -4.27100000    -16.54200000
H     -1.54000000     -3.81200000    -15.81100000
H     -2.78900000     -3.82000000    -16.66600000
O      0.03000000     14.39600000      7.35400000
H      0.16700000     13.58400000      7.84100000
H     -0.59400000     14.16100000      6.66700000
O     -1.30100000      5.66900000    -16.78000000
H     -1.74100000      5.88900000    -17.60100000
H     -0.97000000      6.50600000    -16.45400000
O     -5.95000000      9.93900000      2.19800000
H     -5.08000000      9.56300000      2.33300000
H     -5.83200000     10.56500000      1.48300000
O      4.30300000     17.87200000      1.14000000
H      3.38700000     17.69700000      1.35300000
H      4.78800000     17.17000000      1.57400000
O      7.45300000    -11.67000000     -5.42700000
H      7.89600000    -12.50300000     -5.26500000
H      6.54700000    -11.91300000     -5.61700000
O      5.19000000      8.48700000      9.55400000
H      5.74100000      7.78000000      9.88900000
H      5.80900000      9.14800000      9.24500000
O     -8.45500000     13.59000000     -1.00700000
H     -9.16900000     14.20500000     -1.17200000
H     -8.58300000     13.31100000     -0.10000000
O    -12.19700000     -6.73300000     -4.28900000
H    -12.14900000     -6.76800000     -5.24500000
H    -11.44100000     -7.23900000     -3.99300000
O    -14.34400000      5.21400000      3.74100000
H    -14.15100000      4.68400000      4.51400000
H    -13.49800000      5.32300000      3.30800000
O    -16.36000000     -1.38300000      5.11700000
H    -15.76800000     -1.52900000      4.37900000
H    -16.19100000     -0.48000000      5.38500000
O     -4.23400000      6.19000000      2.35000000
H     -3.33900000      6.51000000      2.23200000
H     -4.18100000      5.25400000      2.15400000
O     10.50200000      5.01300000     13.12500000
H      9.83100000      5.69600000     13.12600000
H     10.01800000      4.20200000     12.97300000
O    -10.69800000     10.12600000     -2.17700000
H    -10.45700000      9.39900000     -1.60400000
H    -10.60300000      9.77600000     -3.06300000
O    -15.47600000     -3.04800000     -3.08500000
H    -16.22900000     -3.50300000     -3.46300000
H    -14.74200000     -3.64800000     -3.21700000
O      9.08700000     -2.00300000      3.19200000
H      9.96200000     -1.82100000      2.84800000
H      8.61100000     -1.18000000      3.08300000
O     -8.57300000     -2.83200000     -7.69600000
H     -7.86600000     -2.94800000     -7.06200000
H     -9.12500000     -3.60500000     -7.58200000
O     11.93200000     -3.56800000      3.41100000
H     11.77200000     -2.68300000      3.08300000
H     12.43100000     -3.43900000      4.21700000
O     -4.29500000      0.88100000     -0.64400000
H     -3.73700000      1.40000000     -0.06500000
H     -4.41900000      1.43200000     -1.41600000
O      2.90200000      8.56800000      7.91900000
H      3.49600000      8.44000000      7.17900000
H      3.48000000      8.68200000      8.67300000
O    -11.03900000      4.45700000     -3.89200000
H    -11.96800000      4.37500000     -4.10800000
H    -10.81300000      3.62000000     -3.48500000
O     -8.41400000     -6.56100000     14.78200000
H     -8.38500000     -7.41800000     14.35600000
H     -7.49500000     -6.32000000     14.89900000
O     -2.13300000      2.90200000     -4.63200000
H     -2.75800000      2.94100000     -5.35600000
H     -2.11600000      1.97800000     -4.38000000
O     10.42700000      9.92700000      9.43000000
H      9.69600000      9.70800000      8.85100000
H     10.76500000      9.07900000      9.72000000
O    -10.35100000     -6.92200000    -13.66600000
H     -9.83300000     -6.61300000    -12.92300000
H    -11.24600000     -6.97200000    -13.32900000
O     -0.82200000     -7.88200000     10.60500000
H     -0.07400000     -8.14700000     11.14100000
H     -0.50600000     -7.95100000      9.70300000
O     -1.69400000      7.87600000    -13.75100000
H     -2.48200000      7.52800000    -13.33400000
H     -1.81900000      8.82500000    -13.74600000
O     10.17300000     -3.13200000    -11.36000000
H      9.69500000     -2.52300000    -11.92200000
H     10.73800000     -3.61900000    -11.95900000
O      5.95700000     -1.60300000    -14.03100000
H      6.22000000     -2.15000000    -14.77100000
H      5.00600000     -1.53600000    -14.10800000
O      3.36700000      1.81000000    -14.64100000
H      3.78600000      2.25100000    -15.38000000
H      3.26800000      2.49400000    -13.97800000
O      0.40300000     -3.79200000     -4.39000000
H      0.81500000     -4.17200000     -3.61400000
H      0.89100000     -4.16200000     -5.12600000
O      4.59600000     16.88200000      4.48800000
H      4.17500000     16.51400000      5.26500000
H      5.04600000     16.13900000      4.08500000
O     -1.83600000      6.32800000     -0.22300000
H     -2.36500000      6.14100000     -0.99900000
H     -0.95600000      6.48400000     -0.56500000
O     -1.26000000     16.16500000     -2.75100000
H     -1.51300000     17.08300000     -2.85000000
H     -0.88100000     15.92800000     -3.59700000
O     -8.68400000     -6.97500000     -5.33200000
H     -8.93400000     -6.69300000     -4.45200000
H     -7.72700000     -6.94300000     -5.33100000
O     12.81600000    -10.84200000     -6.72800000
H     12.23800000    -11.60000000     -6.81200000
H     12.24300000    -10.13500000     -6.43300000
O      3.96300000      0.22100000    -10.14200000
H      3.17000000      0.28400000    -10.67500000
H      4.58800000     -0.24300000    -10.69800000
O     -6.17800000     16.55700000     -0.67500000
H     -6.91400000     16.39700000     -0.08400000
H     -5.91800000     17.46000000     -0.49500000
O     -7.84400000     12.72300000      4.32200000
H     -8.18500000     13.33300000      4.97500000
H     -6.89400000     12.83400000      4.36300000
O     -3.18000000      9.94500000     -3.54600000
H     -3.54200000      9.27700000     -4.12900000
H     -2.24700000      9.73700000     -3.49500000
O      8.68900000     -7.53300000     10.51700000
H      8.09600000     -8.27400000     10.39500000
H      9.18600000     -7.48700000      9.70000000
O     -5.93200000      3.60600000     -5.75900000
H     -6.58400000      3.12900000     -5.24600000
H     -6.43300000      4.01000000     -6.46800000
O     -7.82300000     11.68900000    -11.90800000
H     -6.95200000     11.92700000    -12.22500000
H     -7.75700000     11.75700000    -10.95500000
O     -6.05000000      6.61800000    -13.80100000
H     -6.74200000      6.27600000    -14.36700000
H     -5.33200000      6.82600000    -14.39900000
O      6.90200000     -8.98200000      4.22300000
H      7.43900000     -8.63900000      3.50900000
H      6.69500000     -8.21500000      4.75700000
O     -4.53800000     -3.40600000     16.36700000
H     -3.65500000     -3.75000000     16.50200000
H     -4.40300000     -2.56800000     15.92400000
O      5.29600000      3.22100000      4.75900000
H      5.63500000      3.37500000      5.64100000
H      6.00100000      3.51000000      4.17900000
O     -1.91700000     -0.12800000      9.83800000
H     -2.58900000      0.08600000     10.48500000
H     -1.44100000      0.69200000      9.70700000
O      8.48200000      7.04900000     -6.33200000
H      8.49500000      7.77700000     -5.71100000
H      8.18700000      6.29900000     -5.81600000
O     -0.38600000      4.05000000      6.26700000
H     -1.20200000      3.86200000      5.80300000
H     -0.56900000      4.84900000      6.76100000
O      5.46900000     -1.75800000    -11.40500000
H      5.86300000     -1.76200000    -12.27700000
H      5.61800000     -2.64200000    -11.07000000
O    -10.05800000      7.21800000     11.50000000
H     -9.82900000      6.31400000     11.71400000
H     -9.21600000      7.65800000     11.38400000
O     10.66500000     -0.56400000     14.55300000
H     11.55900000     -0.26300000     14.71500000
H     10.29000000     -0.68200000     15.42500000
O     -9.65200000      1.72000000     11.11000000
H    -10.36700000      1.69800000     10.47400000
H     -8.88200000      1.43800000     10.61600000
O     -4.05100000     -8.55400000      0.97200000
H     -3.38600000     -8.60500000      0.28700000
H     -4.56200000     -7.77500000      0.75300000
O      5.18900000      5.89600000     12.31800000
H      6.02000000      6.21200000     12.67300000
H      4.70600000      5.58200000     13.08200000
O     12.73700000     -5.17500000     -2.85800000
H     12.82500000     -5.33900000     -1.91900000
H     11.80400000     -5.00000000     -2.98400000
O     -2.76600000      3.75800000     -9.42000000
H     -3.02900000      3.19300000    -10.14700000
H     -3.27100000      3.43900000     -8.67300000
O      4.13300000     -7.55100000     10.08500000
H      4.83000000     -8.07800000      9.69500000
H      4.55600000     -7.09500000     10.81300000
O      4.10800000    -13.55900000      0.62500000
H      3.91900000    -12.78000000      0.10200000
H      3.25500000    -13.97400000      0.75400000
O      3.26900000     -2.04300000     -4.80400000
H      3.02600000     -2.39500000     -3.94700000
H      2.62000000     -1.36100000     -4.97500000
O      0.25200000     -9.10700000     -8.67200000
H     -0.37200000     -8.84600000     -9.34800000
H      0.30500000     -8.35000000     -8.08900000
O     -8.24400000     -1.75900000      0.93700000
H     -8.45800000     -0.96300000      1.42400000
H     -9.07300000     -2.23400000      0.87900000
O     12.96600000      8.30100000     -2.87500000
H     12.46100000      8.88800000     -3.43800000
H     12.85100000      8.65600000     -1.99400000
O      6.90000000     -1.26500000     13.26100000
H      7.51100000     -0.96600000     12.58700000
H      6.53500000     -0.46000000     13.62700000
O     -7.91100000     11.23400000      8.68600000
H     -8.28900000     10.50900000      8.18800000
H     -8.66000000     11.78300000      8.91700000
O    -16.80400000      2.81100000     -5.76500000
H    -16.43400000      3.27700000     -5.01500000
H    -17.51500000      2.28800000     -5.39600000
O     12.68700000      2.61200000      0.62600000
H     12.75000000      3.52800000      0.35400000
H     12.57700000      2.65200000      1.57600000
O      8.24000000      1.01800000    -15.53200000
H      7.57300000      1.70300000    -15.58300000
H      8.26800000      0.77900000    -14.60600000
O     11.94300000      1.84200000     -9.72800000
H     12.12500000      1.99300000     -8.80100000
H     12.48700000      1.08900000     -9.96000000
O      7.19700000      3.74400000    -14.64200000
H      8.14500000      3.78000000    -14.77300000
H      7.08700000      3.73500000    -13.69100000
O      3.01000000    -12.64700000      3.17900000
H      3.32500000    -12.44300000      4.05900000
H      2.90300000    -13.59800000      3.17700000
O     12.83400000      1.46900000      4.79400000
H     12.02500000      1.75600000      5.21600000
H     13.43500000      2.20600000      4.90300000
O     -1.92200000     10.17400000      9.40700000
H     -1.72200000      9.24200000      9.32000000
H     -2.78200000     10.19600000      9.82800000
O     -4.03200000      2.54700000     16.12200000
H     -3.93400000      2.36300000     17.05600000
H     -4.96800000      2.71000000     16.00700000
O     11.78100000      5.13800000      7.06700000
H     11.01800000      5.54600000      7.47600000
H     12.46400000      5.80700000      7.11300000
O     10.43300000     10.27700000    -11.04600000
H     10.56200000     10.58100000    -11.94500000
H      9.52300000      9.98000000    -11.02200000
O      1.46600000     -5.32700000     -2.49100000
H      1.04400000     -5.58300000     -1.67000000
H      1.93800000     -6.11100000     -2.77200000
O      9.55600000      7.53400000     12.91100000
H     10.41600000      7.50000000     12.49100000
H      9.63900000      8.22400000     13.56900000
O     12.91800000    -10.47900000      5.64000000
H     12.72100000    -11.08400000      6.35500000
H     13.27500000     -9.70400000      6.07300000
O     -8.61200000      4.96600000      5.59800000
H     -8.01000000      4.51600000      5.00500000
H     -8.33600000      4.69200000      6.47300000
O     11.06400000     12.67800000     -5.73500000
H     11.06200000     13.45100000     -6.29900000
H     11.84800000     12.19400000     -5.99600000
O    -11.18900000      7.82900000     -8.19600000
H    -12.06900000      8.15300000     -8.38800000
H    -11.10500000      7.03500000     -8.72400000
O      6.69200000      3.96500000     -8.42000000
H      6.09200000      3.27600000     -8.70500000
H      6.64900000      3.94000000     -7.46500000
O      8.52200000     15.13000000     -0.56200000
H      7.91700000     15.44500000     -1.23300000
H      8.75800000     15.91300000     -0.06500000
O      6.00100000     -3.07200000     -8.22600000
H      6.64800000     -2.38000000     -8.09400000
H      6.10900000     -3.32900000     -9.14200000
O    -16.66000000     -7.43300000      1.55400000
H    -16.08400000     -6.84600000      2.04300000
H    -17.44400000     -6.91100000      1.38100000
O     14.05200000      4.79500000     -1.13500000
H     14.90600000      4.87300000     -1.56000000
H     13.42000000      4.87500000     -1.85000000
O      0.78000000    -11.27600000      2.06700000
H      1.54200000    -11.78300000      2.34400000
H      0.29900000    -11.10400000      2.87700000
O      0.79600000      6.92700000      3.58900000
H      1.27800000      6.17100000      3.92400000
H      0.87200000      7.58400000      4.28100000
O     -4.92000000     -5.08000000     -1.61400000
H     -5.02900000     -6.02200000     -1.74700000
H     -4.00400000     -4.98000000     -1.35400000
O    -12.64700000     -3.82400000     -1.13100000
H    -12.12200000     -4.58000000     -0.86900000
H    -12.47100000     -3.72200000     -2.06600000
O      5.20300000      7.17200000      5.88000000
H      4.92700000      6.27200000      6.05800000
H      5.27300000      7.21700000      4.92600000
O      7.38500000     11.79900000     -6.18300000
H      7.68700000     11.50100000     -7.04100000
H      7.93600000     11.32700000     -5.55800000
O    -10.84800000    -11.53200000     -4.14500000
H    -11.21100000    -12.41500000     -4.21900000
H    -10.16900000    -11.60700000     -3.47400000
O     -0.70900000     -7.72700000      4.59300000
H     -1.20800000     -7.22400000      5.23600000
H     -1.17500000     -7.59100000      3.76800000
O     -9.66100000     -0.43600000     -5.87300000
H     -9.13400000     -1.09600000     -6.32400000
H     -9.68800000     -0.73300000     -4.96300000
O     -4.66200000     15.95900000     -3.17600000
H     -5.36000000     15.43200000     -2.78500000
H     -3.90200000     15.80200000     -2.61600000
O    -15.23700000     -7.09100000      6.21700000
H    -15.05800000     -6.55800000      5.44200000
H    -14.80500000     -7.92600000      6.03800000
O     -2.61900000    -12.58600000     -6.23600000
H     -3.40000000    -12.41100000     -6.76000000
H     -1.88800000    -12.36000000     -6.81200000
O      2.34300000      3.80700000    -12.40900000
H      2.39000000      4.76200000    -12.43400000
H      1.47900000      3.59900000    -12.76500000
O     12.59000000      5.37000000     -3.43100000
H     11.76400000      5.36700000     -2.94700000
H     12.83700000      6.29300000     -3.47600000
O     -3.34500000      6.34200000    -10.19800000
H     -4.27100000      6.13300000    -10.07100000
H     -2.88100000      5.55700000     -9.90600000
O    -12.95700000     10.98000000     -1.04800000
H    -12.03700000     10.73000000     -1.12900000
H    -13.42500000     10.35500000     -1.60300000
O     -1.57800000     11.90800000     12.95300000
H     -1.07300000     12.72000000     12.90800000
H     -2.45100000     12.15200000     12.64500000
O    -14.61800000     -0.29000000     -4.06300000
H    -15.02400000     -0.32100000     -4.92900000
H    -14.93600000     -1.07600000     -3.62000000
O      1.62900000     -2.35000000     14.56800000
H      1.43000000     -3.21400000     14.92900000
H      1.64700000     -1.77100000     15.32900000
O     -4.60500000     -7.74900000     11.16400000
H     -4.31500000     -6.87200000     10.91300000
H     -5.04700000     -7.62300000     12.00400000
O     10.01000000     -5.50800000      2.76200000
H     10.58200000     -4.75200000      2.89900000
H     10.58400000     -6.17900000      2.39300000
O    -12.73800000      3.87400000      0.46600000
H    -13.61900000      3.51900000      0.34800000
H    -12.15700000      3.12800000      0.31700000
O      1.36700000      0.60600000     -7.92400000
H      2.07900000      0.02600000     -8.19200000
H      1.51900000      0.75900000     -6.99200000
O     -0.58100000    -13.36400000      9.39500000
H     -0.68000000    -14.26600000      9.08800000
H     -1.40400000    -13.17400000      9.84700000
O      4.22700000     -9.39700000      7.73300000
H      4.33300000     -9.58500000      8.66600000
H      5.11700000     -9.23800000      7.41900000
O    -10.32400000    -12.82600000      5.22100000
H     -9.82200000    -12.67400000      6.02200000
H    -10.07400000    -13.70800000      4.94500000
O      6.29700000     -1.92100000      5.89400000
H      6.59200000     -2.30700000      6.71900000
H      6.65900000     -1.03600000      5.90000000
O     -6.55400000      4.43400000     11.59300000
H     -7.08600000      3.74100000     11.98400000
H     -5.73400000      4.41400000     12.08600000
O     12.81500000     -5.89500000     -0.15000000
H     12.60300000     -5.82300000      0.78000000
H     13.53300000     -6.52700000     -0.18400000
O     -4.70400000     15.84200000      3.66300000
H     -5.62300000     16.04200000      3.48400000
H     -4.61800000     14.91000000      3.46000000
O      4.89700000     -5.11200000     -6.65600000
H      5.00500000     -4.33900000     -7.20900000
H      5.27200000     -5.82800000     -7.16800000
O     -4.12500000     -0.56800000     16.99300000
H     -4.98700000     -0.47000000     17.39800000
H     -3.57400000     -0.93000000     17.68700000
O    -15.95200000      6.81800000     -4.61100000
H    -15.29400000      7.16100000     -5.21600000
H    -16.62700000      6.44500000     -5.17700000
O     10.84600000      2.75300000      6.50900000
H     11.13500000      3.55900000      6.93600000
H     11.22900000      2.05100000      7.03600000
O    -13.46700000      4.45600000      9.69100000
H    -13.08400000      4.76900000     10.51100000
H    -13.91500000      3.64500000      9.93100000
O      2.54700000     11.00500000     -4.83600000
H      1.81200000     11.38600000     -4.35500000
H      2.81000000     10.24800000     -4.31200000
O      9.99400000     -5.53300000    -10.13300000
H      9.25500000     -5.50000000     -9.52500000
H     10.10800000     -4.62700000    -10.42000000
O     -7.25200000     -0.36200000     14.28300000
H     -7.80100000     -1.12800000     14.11300000
H     -7.65400000      0.05800000     15.04300000
O     -8.24500000     -3.09500000     13.62600000
H     -7.60200000     -3.45600000     13.01400000
H     -7.95400000     -3.39900000     14.48500000
O      6.19000000     11.50700000      3.94600000
H      6.67000000     10.95600000      4.56500000
H      5.26800000     11.35800000      4.15800000
O     -2.70500000     -4.50900000      3.05500000
H     -2.23100000     -3.88500000      3.60500000
H     -3.52500000     -4.06400000      2.84000000
O     -3.57500000      5.89500000     -2.51500000
H     -4.44000000      5.49500000     -2.59800000
H     -3.65000000      6.72600000     -2.98400000
O      0.71200000      5.04300000     12.97600000
H      0.01300000      5.66000000     13.19700000
H      1.17800000      5.46000000     12.25000000
O     -1.37500000    -14.20200000     -1.28100000
H     -1.83500000    -14.66600000     -1.98100000
H     -0.87600000    -14.88300000     -0.83100000
O      4.20400000     13.17200000     -5.15700000
H      3.55500000     12.49500000     -5.34700000
H      5.01100000     12.85000000     -5.55900000
O     13.02700000    -10.25700000      2.88500000
H     13.21600000    -10.36900000      3.81600000
H     13.60500000    -10.88100000      2.44500000
