# Supplementary material for: Integrated Multiscale Multilevel Approach to Open Shell Molecular Systems
Source: J Chem Theory Comput. 2023 Feb 13;19(5):1446–56. doi: 10.1021/acs.jctc.2c00805 (PMC10018740; doi:10.1021/acs.jctc.2c00805)
Supplement: Supplementary file 2 — ct2c00805_si_002.zip [file ct2c00805_si_002.zip › structures/PROXYL/frame102.xyz]

2570

C     -1.68600000     -0.37900000     -0.91100000
H     -2.48300000     -0.52900000     -0.18200000
H     -2.00900000     -0.74800000     -1.88400000
C     -0.37100000     -1.14100000     -0.58400000
C     -0.64200000     -2.36100000      0.39000000
H     -1.41700000     -2.98700000     -0.05300000
H     -1.05400000     -1.92300000      1.29900000
H      0.23300000     -3.00800000      0.43900000
C      0.21800000     -1.77200000     -1.87500000
H      1.23400000     -2.06400000     -1.60700000
H     -0.37700000     -2.64500000     -2.14300000
H      0.18600000     -1.06100000     -2.70000000
N      0.46300000     -0.08900000      0.07300000
O      1.59900000     -0.37900000      0.57800000
C     -0.20100000      1.21600000      0.15800000
C     -0.78400000      1.53800000      1.53000000
H     -1.66100000      0.89100000      1.56400000
H     -0.10300000      1.12900000      2.27600000
H     -0.99600000      2.58900000      1.72900000
C      0.71500000      2.32600000     -0.45500000
H      1.29600000      2.00000000     -1.31700000
H      1.41200000      2.66900000      0.31000000
H      0.04900000      3.12000000     -0.79200000
C     -1.35500000      1.09800000     -0.87000000
H     -2.21900000      1.72700000     -0.65700000
H     -1.03000000      1.16800000     -1.90800000
O     11.74600000      7.83000000     10.34900000
H     11.59800000      7.39800000      9.50800000
H     11.49900000      8.74200000     10.19700000
O      8.85600000      1.18700000     14.91500000
H      9.09400000      1.52000000     14.05000000
H      9.59600000      1.42200000     15.47500000
O     -3.42400000      1.37300000    -17.03000000
H     -3.96000000      2.16100000    -16.93900000
H     -2.83600000      1.56700000    -17.76000000
O      4.98100000     -2.33000000     11.83400000
H      5.47300000     -2.51300000     12.63500000
H      5.14500000     -1.40400000     11.65800000
O      4.57400000     17.33500000     -1.41100000
H      4.78000000     18.25900000     -1.55300000
H      4.19900000     17.30500000     -0.53100000
O     -4.75700000      3.23500000     -0.32300000
H     -5.38900000      2.89200000      0.30900000
H     -4.16900000      3.78100000      0.20000000
O    -12.43700000     -8.85900000     -7.59700000
H    -12.26100000     -9.78000000     -7.79000000
H    -13.27000000     -8.67800000     -8.03400000
O     -2.46000000    -16.99100000     -0.25200000
H     -2.54000000    -16.62900000     -1.13500000
H     -1.81900000    -16.42700000      0.18000000
O      5.52900000     -3.19000000    -13.87100000
H      6.33600000     -3.69900000    -13.95200000
H      4.95500000     -3.54100000    -14.55100000
O    -12.82200000     13.28000000     -0.90900000
H    -13.39400000     12.58000000     -1.22400000
H    -12.00800000     12.83600000     -0.67100000
O      8.15300000     11.63600000     -5.49000000
H      9.02900000     11.57600000     -5.10900000
H      7.88200000     10.72600000     -5.61100000
O     -6.06100000      5.10900000      8.15300000
H     -5.62500000      5.57200000      8.86900000
H     -6.26400000      5.79300000      7.51500000
O     11.90400000      3.89600000     11.41300000
H     11.92100000      3.29400000     12.15700000
H     12.68000000      3.66800000     10.90100000
O     10.26800000    -13.13200000     -4.52700000
H      9.94300000    -13.84100000     -3.97200000
H     10.88900000    -13.55700000     -5.11900000
O    -15.11000000      1.82600000     -0.45000000
H    -14.38900000      2.34100000     -0.81200000
H    -15.01600000      1.91400000      0.49800000
O     -1.53100000     -2.61200000    -16.07900000
H     -1.78000000     -3.07400000    -16.88000000
H     -2.09300000     -1.83800000    -16.06500000
O      9.48400000     12.59400000      7.98900000
H      9.65900000     13.33700000      7.41100000
H      9.23800000     12.99300000      8.82300000
O    -10.31900000     -4.40100000      2.28300000
H     -9.93800000     -4.09400000      3.10600000
H    -10.77300000     -5.21000000      2.51700000
O      4.22800000     -6.26100000      5.18400000
H      3.40700000     -6.71700000      4.99900000
H      4.01900000     -5.67700000      5.91200000
O     -2.97000000     -5.11500000     -1.57200000
H     -2.93800000     -4.24500000     -1.96800000
H     -3.85100000     -5.17800000     -1.20300000
O      1.07300000     17.84200000     -3.24700000
H      0.19400000     17.46400000     -3.25600000
H      1.03500000     18.55300000     -3.88600000
O      6.99400000      5.13700000    -14.59700000
H      6.39300000      4.39300000    -14.63200000
H      6.45100000      5.87000000    -14.30500000
O     -1.50100000    -14.12700000      7.04900000
H     -2.28100000    -14.28400000      6.51600000
H     -0.80000000    -13.99100000      6.41200000
O    -11.75600000      3.34100000     -8.21900000
H    -11.36800000      4.21400000     -8.27700000
H    -11.70600000      3.11700000     -7.29000000
O     10.91900000     10.13700000      4.64200000
H     10.36600000     10.61000000      4.02000000
H     11.59600000     10.76700000      4.88800000
O     13.88500000      5.81500000      2.97900000
H     13.27900000      5.22200000      2.53500000
H     13.50700000      6.68500000      2.84900000
O      7.62800000     -5.61100000    -11.48400000
H      6.83000000     -5.95100000    -11.88900000
H      7.90800000     -6.30500000    -10.88800000
O    -16.97900000     -6.02100000      2.73500000
H    -17.82000000     -5.56600000      2.77500000
H    -16.52500000     -5.61900000      1.99400000
O      9.76600000      1.50400000     -4.23200000
H      9.40900000      1.02600000     -3.48300000
H     10.70100000      1.58100000     -4.04500000
O      4.78800000      8.07600000      9.87600000
H      4.96200000      7.61100000     10.69400000
H      5.63500000      8.44700000      9.62700000
O     -0.11900000      8.36100000      0.43600000
H      0.66800000      7.81600000      0.41800000
H      0.19200000      9.22200000      0.71300000
O    -10.10100000     -6.69900000      8.57900000
H    -11.04800000     -6.57200000      8.62800000
H     -9.83200000     -6.84700000      9.48500000
O     -1.10600000      2.52200000     -4.51000000
H     -1.75500000      2.90200000     -3.91800000
H     -0.26300000      2.81100000     -4.15900000
O    -17.33100000      3.20000000      0.80900000
H    -17.54600000      3.59600000     -0.03500000
H    -16.79900000      2.43600000      0.58700000
O    -14.16600000     -1.90500000     -4.06300000
H    -14.34900000     -2.54600000     -4.74900000
H    -13.31900000     -2.17200000     -3.70500000
O     -6.97800000      6.31700000     14.60000000
H     -6.54400000      5.71600000     15.20600000
H     -7.65200000      5.78500000     14.17700000
O    -11.76200000    -11.11200000      1.81000000
H    -11.37100000    -11.23500000      2.67500000
H    -11.49000000    -11.88300000      1.31200000
O      5.82700000     -1.74000000      3.76500000
H      4.94700000     -1.82200000      3.39700000
H      6.29100000     -2.51600000      3.45000000
O      0.17800000      6.80100000     -7.89200000
H      0.32100000      7.64800000     -7.47000000
H     -0.25600000      7.01400000     -8.71800000
O     -6.87700000     16.09600000      4.79200000
H     -6.07300000     15.67600000      4.48500000
H     -7.50600000     15.95500000      4.08400000
O     -0.27100000     14.58600000     -1.75600000
H     -0.82600000     14.88000000     -1.03300000
H     -0.58200000     13.70200000     -1.95200000
O      0.31400000      4.14300000      9.27200000
H      0.84400000      4.76700000      8.77600000
H     -0.33800000      3.82900000      8.64500000
O     14.66100000     -7.08500000      3.19100000
H     13.92700000     -6.56500000      3.51800000
H     15.12500000     -6.49700000      2.59500000
O    -12.28700000     -3.25400000    -10.11500000
H    -12.87400000     -3.55900000    -10.80600000
H    -12.32000000     -3.94200000     -9.45000000
O      3.60600000    -11.28800000      6.95200000
H      3.44400000    -11.97500000      6.30500000
H      4.55200000    -11.15100000      6.92400000
O     -6.70400000    -16.93300000      3.43800000
H     -5.86600000    -17.38000000      3.31700000
H     -6.82900000    -16.43500000      2.63000000
O     -7.91600000     10.79600000     10.84700000
H     -8.09900000     11.69200000     10.56300000
H     -7.03600000     10.61600000     10.51700000
O      1.99900000      1.55400000     17.21100000
H      2.80300000      2.03900000     17.02600000
H      2.30000000      0.71600000     17.56200000
O    -11.66100000     -6.53800000      3.10600000
H    -12.49400000     -6.44100000      2.64400000
H    -11.18600000     -7.20200000      2.60600000
O     -5.21200000      7.59600000      1.90100000
H     -5.57800000      6.71700000      1.81000000
H     -4.59200000      7.67400000      1.17600000
O     -0.61700000      4.67700000     16.23600000
H     -0.43900000      5.56100000     15.91600000
H     -0.20400000      4.64700000     17.09900000
O     15.18100000      1.84200000      7.62600000
H     14.28000000      1.52700000      7.68500000
H     15.53100000      1.42400000      6.84000000
O     13.54800000     -2.84100000    -11.25000000
H     13.68700000     -2.78100000    -10.30500000
H     12.74000000     -2.35100000    -11.40500000
O     -7.06700000    -14.22000000     -1.43600000
H     -8.00100000    -14.01700000     -1.38600000
H     -6.95600000    -14.63000000     -2.29400000
O      1.38800000      9.72700000    -10.58900000
H      1.43700000     10.36600000     -9.87700000
H      0.49600000      9.81100000    -10.92500000
O     -5.13200000     11.63600000    -11.74500000
H     -4.44900000     12.29800000    -11.86000000
H     -5.10100000     11.11900000    -12.55000000
O      2.49300000     -2.77500000     -5.08600000
H      2.48100000     -3.71500000     -4.90400000
H      2.47000000     -2.71600000     -6.04100000
O     -5.86300000     -3.33000000     -5.11900000
H     -5.41200000     -2.78900000     -4.47000000
H     -6.37800000     -2.70800000     -5.63300000
O     -5.81500000      1.76300000     -3.55000000
H     -5.79500000      1.64200000     -2.60100000
H     -6.69500000      2.09500000     -3.73000000
O     -2.37300000      4.07500000    -14.57400000
H     -2.32200000      3.60700000    -15.40800000
H     -2.93100000      3.52500000    -14.02500000
O    -11.02000000     -2.96200000      7.25200000
H    -11.04200000     -2.97400000      6.29500000
H    -10.92500000     -2.03600000      7.47700000
O     -8.99100000     11.78700000      5.55000000
H     -8.50100000     11.24900000      6.17100000
H     -8.32600000     12.13200000      4.95500000
O      3.14800000    -12.67900000     11.36900000
H      2.70000000    -13.49700000     11.15200000
H      3.79100000    -12.56500000     10.66900000
O      5.04600000      5.06800000      3.15400000
H      4.82700000      5.21400000      2.23300000
H      4.26000000      5.33400000      3.63200000
O     12.67700000     -4.45600000     -6.52200000
H     13.26300000     -4.39500000     -5.76800000
H     13.26300000     -4.54500000     -7.27400000
O    -15.51600000      6.41100000     -7.41100000
H    -15.35300000      7.10200000     -8.05200000
H    -14.92700000      5.70200000     -7.66700000
O     -6.78600000      5.32200000     -9.54800000
H     -7.67500000      5.12200000     -9.84100000
H     -6.74300000      4.97200000     -8.65800000
O     -8.81400000     -8.19800000     -2.14200000
H     -8.50900000     -8.64600000     -2.93100000
H     -8.30300000     -8.58900000     -1.43200000
O      0.63400000      3.70200000    -15.42800000
H      0.59800000      3.16000000    -14.64000000
H      0.97400000      3.11700000    -16.10600000
O      5.49800000     -2.51000000     -6.78800000
H      4.55100000     -2.63900000     -6.83000000
H      5.69300000     -1.92100000     -7.51600000
O      7.91800000      6.17600000      8.67200000
H      7.71600000      5.93400000      7.76800000
H      7.51500000      7.03700000      8.78600000
O     -6.56600000     -5.81900000     -6.07800000
H     -6.82400000     -5.36300000     -6.87900000
H     -6.38700000     -5.11800000     -5.45100000
O      5.76200000      9.16800000      1.83000000
H      6.54900000      9.47000000      2.28400000
H      5.46900000      9.92800000      1.32700000
O      4.08700000      6.54600000      7.62100000
H      4.39200000      7.38200000      7.26900000
H      4.30600000      6.58400000      8.55200000
O     -3.36400000     -4.98300000     -5.59500000
H     -2.75500000     -4.51700000     -6.16800000
H     -4.13700000     -4.42000000     -5.55800000
O      0.06000000      3.26900000     -9.14400000
H     -0.34800000      3.30700000     -8.27800000
H      0.72900000      2.58900000     -9.06300000
O    -12.35000000      1.36300000      1.42300000
H    -12.28900000      0.47600000      1.06800000
H    -13.27000000      1.46100000      1.66700000
O      5.72400000      0.77900000     11.72000000
H      5.47000000      1.68400000     11.90200000
H      5.72800000      0.71900000     10.76400000
O     13.08400000     -0.12500000     -1.90100000
H     13.08000000     -0.88800000     -2.47800000
H     12.49600000     -0.36400000     -1.18400000
O      8.25300000      0.90400000      1.19800000
H      8.07100000     -0.03500000      1.21300000
H      8.47400000      1.11900000      2.10400000
O     10.27300000      1.26400000      6.23300000
H      9.70800000      1.18100000      5.46500000
H      9.78600000      1.83500000      6.82800000
O     13.61400000     -7.79700000     -7.07600000
H     14.11400000     -7.02000000     -7.32600000
H     13.14000000     -8.04200000     -7.87000000
O     -4.20100000     -6.75800000     -8.10400000
H     -5.03100000     -6.28400000     -8.15400000
H     -3.94700000     -6.69900000     -7.18300000
O    -11.08400000      3.10100000      3.16100000
H    -11.79600000      3.68700000      3.41800000
H    -11.47800000      2.51300000      2.51700000
O     -6.00800000     -7.76100000      4.24400000
H     -6.83300000     -7.32100000      4.03800000
H     -6.04700000     -7.91300000      5.18800000
O     10.01900000     -3.05200000     11.18700000
H      9.31200000     -2.40700000     11.18400000
H      9.66900000     -3.78900000     11.68600000
O     -2.15500000      8.97600000     10.54900000
H     -2.17100000      8.01900000     10.54800000
H     -2.39200000      9.21800000     11.44500000
O     -7.53900000     -1.12100000     -3.88800000
H     -7.13300000     -0.70100000     -3.13000000
H     -7.75200000     -2.00400000     -3.58600000
O      9.01100000      7.53200000     12.61200000
H      9.68100000      7.72500000     13.26800000
H      9.30000000      6.71300000     12.20800000
O      1.70300000      0.71700000      6.56300000
H      0.99600000      0.91000000      5.94700000
H      2.12700000      1.56200000      6.71300000
O    -13.31000000     -9.23400000      0.11700000
H    -12.47800000     -9.01200000     -0.30200000
H    -13.07700000     -9.87900000      0.78500000
O      7.18400000     14.15500000     -0.02600000
H      6.29200000     14.22100000      0.31600000
H      7.12500000     13.50200000     -0.72300000
O     -9.52500000     12.02400000     -6.48300000
H     -9.49200000     11.88200000     -5.53700000
H     -8.94600000     11.35300000     -6.84600000
O    -12.58800000     -5.53100000     -8.55200000
H    -12.26300000     -5.98600000     -9.32900000
H    -12.08700000     -5.90500000     -7.82800000
O     17.17100000     -0.29400000     -4.73100000
H     18.06600000     -0.34200000     -5.06600000
H     17.27000000     -0.29600000     -3.77900000
O     -4.30400000     -2.68500000     17.18100000
H     -4.24100000     -1.88400000     16.65900000
H     -4.98200000     -3.20100000     16.74600000
O     10.32300000      4.84000000      3.26900000
H     10.56600000      5.12300000      4.15000000
H     11.13400000      4.49600000      2.89500000
O      4.21800000     14.02800000      0.53400000
H      3.97000000     14.44900000      1.35800000
H      3.77800000     14.54600000     -0.14000000
O      5.01200000     -8.16700000      8.26500000
H      5.93300000     -7.96600000      8.09700000
H      5.03500000     -8.87500000      8.90800000
O      7.39000000     -9.47800000     -1.60400000
H      8.26000000     -9.72700000     -1.91600000
H      6.78800000     -9.85200000     -2.24900000
O     10.96500000     -7.12900000      8.69900000
H     11.39000000     -7.82400000      8.19600000
H     10.85800000     -6.41200000      8.07400000
O      8.09800000      7.08600000    -10.90400000
H      8.87500000      7.51500000    -10.54600000
H      8.31600000      6.15400000    -10.90000000
O     -7.98500000    -10.68500000      3.63800000
H     -7.91100000    -10.65500000      4.59200000
H     -7.09600000    -10.52300000      3.32300000
O      0.65200000     -5.13300000     -7.27700000
H      1.27800000     -5.12300000     -6.55300000
H      0.60400000     -6.05200000     -7.54000000
O      4.57700000      4.52700000      0.66300000
H      4.55600000      3.61200000      0.94200000
H      5.46600000      4.65700000      0.33400000
O    -17.53600000      1.02000000     -1.53300000
H    -17.51200000      1.67100000     -2.23300000
H    -16.73500000      1.17800000     -1.03200000
O     -8.99700000      5.08700000     13.33900000
H     -9.45200000      4.55500000     13.99200000
H     -9.22800000      4.68700000     12.50100000
O    -14.86400000      1.94500000      2.15800000
H    -15.32500000      2.48200000      2.80200000
H    -15.34800000      1.11900000      2.14400000
O     -7.97600000     -6.22700000      1.53500000
H     -7.80900000     -5.89400000      2.41700000
H     -8.93000000     -6.26500000      1.47100000
O      9.12000000     -0.17700000      9.49600000
H     10.06200000     -0.01000000      9.49700000
H      8.94700000     -0.57900000     10.34700000
O     11.03200000      4.49800000      6.22600000
H     10.27900000      3.91400000      6.31900000
H     10.81000000      5.26000000      6.76200000
O     10.48500000      6.76500000      7.93500000
H      9.61900000      6.60100000      8.30800000
H     10.35100000      7.49500000      7.33000000
O     -1.81500000      1.46200000    -11.90600000
H     -1.71900000      0.51100000    -11.94900000
H     -1.79700000      1.66200000    -10.97000000
O      3.94700000    -14.32400000      0.50300000
H      3.46100000    -13.89600000      1.20800000
H      3.95300000    -13.68200000     -0.20700000
O     -8.00600000     -2.47100000      7.55400000
H     -7.20800000     -2.74700000      8.00500000
H     -8.66900000     -2.42900000      8.24200000
O      3.16700000      6.34900000      4.55400000
H      2.97900000      7.24000000      4.26100000
H      3.40300000      6.44500000      5.47600000
O    -12.00000000     -3.83900000      9.95600000
H    -11.38200000     -3.52700000      9.29500000
H    -12.56000000     -4.45800000      9.48800000
O     -8.38400000      7.70300000     -6.58000000
H     -8.68500000      7.87000000     -5.68600000
H     -8.04600000      6.80800000     -6.55600000
O      3.29400000     -5.47500000    -13.68800000
H      2.78100000     -5.95900000    -14.33500000
H      2.74900000     -5.47700000    -12.90000000
O      3.29500000     -7.25100000      0.59500000
H      4.07000000     -6.73600000      0.81900000
H      2.68500000     -6.61500000      0.22100000
O     12.29200000      8.17100000      2.60400000
H     11.87900000      8.45700000      3.41900000
H     12.45700000      8.98100000      2.12200000
O     -6.42900000     -4.72100000     -8.70400000
H     -6.42200000     -3.79400000     -8.46400000
H     -6.79100000     -4.73700000     -9.59000000
O     -9.33900000     11.73900000     -3.83400000
H     -8.39000000     11.66700000     -3.72900000
H     -9.60700000     12.37100000     -3.16700000
O     -2.89100000      3.84000000     -2.93100000
H     -3.46700000      3.45700000     -2.27000000
H     -3.37200000      4.60400000     -3.25200000
O      8.41800000      8.25800000     -6.43500000
H      8.26500000      7.48300000     -5.89500000
H      7.54800000      8.64000000     -6.55600000
O     10.13900000     -5.16000000     -9.29300000
H     10.39200000     -4.24800000     -9.43400000
H     10.93300000     -5.58200000     -8.96700000
O      3.21200000    -12.96300000      4.53200000
H      3.06900000    -12.57700000      3.66800000
H      3.89200000    -13.62200000      4.39000000
O      4.72800000      8.93300000      6.42200000
H      5.22700000      9.49100000      5.82600000
H      4.15000000      9.53600000      6.88900000
O      4.63000000    -10.70800000     -3.72100000
H      5.16300000    -10.18800000     -4.32200000
H      5.25100000    -11.30700000     -3.30600000
O     -2.65700000     14.07100000     -5.42300000
H     -3.03900000     14.82900000     -5.86500000
H     -3.04600000     14.08200000     -4.54800000
O      7.00300000     -9.23100000    -14.06000000
H      6.81600000    -10.14200000    -14.28900000
H      7.27300000     -9.26600000    -13.14300000
O    -12.53900000     -0.97800000     10.22000000
H    -12.22900000     -1.88300000     10.22200000
H    -13.38500000     -1.01300000     10.66700000
O     -5.55200000     -9.03600000     -2.73900000
H     -5.52200000     -8.81900000     -1.80800000
H     -5.35500000     -8.21100000     -3.18400000
O      6.72600000     -0.49300000    -13.54600000
H      6.17300000     -1.24600000    -13.75400000
H      7.49800000     -0.60200000    -14.10200000
O      5.39600000      9.00500000    -12.28700000
H      4.69600000      8.99000000    -12.94000000
H      6.19600000      8.84800000    -12.79000000
O      3.93500000     -3.71800000    -16.02000000
H      4.02700000     -4.04300000    -16.91600000
H      3.54400000     -4.44800000    -15.54000000
O      8.02000000      5.47400000     -4.70300000
H      8.52200000      4.89100000     -5.27300000
H      8.67800000      5.88500000     -4.14200000
O      8.11500000     -9.28600000      6.26900000
H      7.69400000    -10.02200000      6.71300000
H      8.49900000     -9.67100000      5.48100000
O      2.45100000    -12.45900000     -3.89300000
H      3.08100000    -11.74500000     -3.99000000
H      2.26700000    -12.74000000     -4.78900000
O    -14.70700000      0.50600000      8.29600000
H    -15.40600000      1.11700000      8.06300000
H    -14.69700000      0.50800000      9.25300000
O      2.51900000     -9.82500000      3.33600000
H      3.01400000     -9.82200000      4.15500000
H      3.18400000     -9.91800000      2.65400000
O     -0.30700000     -7.57100000     12.39900000
H      0.63600000     -7.73000000     12.38400000
H     -0.59800000     -7.93300000     13.23600000
O      9.32600000      6.75400000     -2.77300000
H      8.83800000      7.46400000     -2.35500000
H     10.19900000      7.11800000     -2.92100000
O     -3.65100000     11.19300000      5.17400000
H     -3.84000000     10.36300000      4.73600000
H     -3.81800000     11.01800000      6.10000000
O     -3.44600000      0.54200000     -8.04400000
H     -4.23400000      0.48200000     -8.58500000
H     -3.77600000      0.68000000     -7.15600000
O      9.43700000    -11.78500000     -8.02700000
H      8.85100000    -11.72600000     -7.27200000
H      8.85400000    -11.92500000     -8.77300000
O      4.27400000    -11.14500000     13.44000000
H      4.80800000    -11.78900000     13.90600000
H      4.01700000    -11.58800000     12.63100000
O      9.34100000      8.43700000      6.16800000
H      8.78200000      8.14400000      5.44900000
H      9.95500000      9.04800000      5.76100000
O     -2.68900000      7.69600000      6.45700000
H     -3.41800000      7.93000000      7.03100000
H     -2.71500000      8.35100000      5.75800000
O     -4.10100000      4.55200000     -8.47600000
H     -4.72300000      4.96300000     -7.87500000
H     -3.31900000      4.40400000     -7.94500000
O     -7.55100000     -8.53600000     -6.15000000
H     -7.46900000     -8.78400000     -7.07100000
H     -6.99200000     -7.76500000     -6.05900000
O     -0.71700000     11.20800000    -11.11700000
H     -0.53000000     11.58000000    -11.97900000
H     -1.08700000     11.93600000    -10.61800000
O    -15.17700000      7.28000000      0.21300000
H    -15.22000000      8.00100000      0.84200000
H    -15.49700000      6.52000000      0.69800000
O      0.09900000      1.97900000     11.31100000
H      0.48900000      2.76200000     10.92300000
H     -0.15300000      1.44100000     10.56000000
O     11.02400000     -9.54700000     -8.51700000
H     10.42800000     -8.85700000     -8.22800000
H     10.44900000    -10.25200000     -8.81600000
O     -5.62100000     -4.09500000      5.52600000
H     -5.11700000     -4.88100000      5.73700000
H     -5.38200000     -3.46700000      6.20800000
O    -10.16700000     -2.54900000      0.46300000
H    -10.37800000     -3.16500000      1.16400000
H     -9.61700000     -3.05000000     -0.13900000
O     -7.70300000     10.19300000     -7.54200000
H     -7.75000000      9.26900000     -7.29700000
H     -6.78000000     10.42200000     -7.43600000
O     12.04700000      5.23800000     -9.00500000
H     12.78600000      4.83800000     -9.46400000
H     11.38400000      5.36300000     -9.68400000
O    -12.18200000      1.87400000      8.01800000
H    -12.12700000      2.80300000      8.23700000
H    -13.00300000      1.58200000      8.41300000
O      6.99100000      6.96300000      4.25300000
H      6.24700000      6.54900000      3.81400000
H      6.98700000      7.86400000      3.93200000
O      3.63800000     10.19600000      8.63300000
H      4.28400000      9.63700000      9.06600000
H      3.56000000     10.95900000      9.20600000
O    -13.20000000      8.82000000     -8.85600000
H    -12.61000000      8.66000000     -8.11900000
H    -13.82700000      9.46300000     -8.52500000
O      1.60500000     13.44000000    -12.37100000
H      1.17800000     13.28200000    -13.21300000
H      0.91400000     13.30100000    -11.72300000
O      6.77000000     -4.60700000      8.94200000
H      7.42100000     -4.24500000      8.34000000
H      6.79000000     -5.55000000      8.77800000
O      4.02500000      3.67200000    -13.41700000
H      3.67100000      4.55800000    -13.49200000
H      3.27600000      3.10000000    -13.58500000
O     -0.98100000     -2.17800000      9.00400000
H     -1.23500000     -2.61500000      8.19100000
H     -0.87700000     -1.25900000      8.76000000
O      7.62300000     -5.26900000     -8.03300000
H      7.23400000     -4.48000000     -8.41000000
H      8.49400000     -5.31900000     -8.42700000
O     10.34900000     -3.80500000     14.41800000
H     11.00300000     -3.38800000     13.85700000
H      9.70000000     -3.12100000     14.57900000
O     -2.24600000      6.19100000      9.64800000
H     -1.51600000      5.94900000      9.07900000
H     -2.73300000      5.37600000      9.77200000
O     -6.04600000     -8.71400000      9.11900000
H     -6.33600000     -9.09100000      9.95000000
H     -6.85700000     -8.47100000      8.67100000
O      4.15900000      2.73200000     16.71600000
H      4.05500000      3.51600000     16.17600000
H      4.98300000      2.34500000     16.42100000
O      1.45700000     -2.19000000    -13.45700000
H      2.14300000     -2.60200000    -12.93100000
H      1.25800000     -2.83300000    -14.13700000
O     12.18100000    -10.36500000     -1.79800000
H     12.60400000    -11.03100000     -1.25600000
H     12.73600000    -10.30200000     -2.57600000
O     14.15000000      9.26600000     -4.62100000
H     14.59100000      9.99100000     -4.17900000
H     13.28200000      9.60800000     -4.83400000
O      7.64700000    -14.19100000      2.00000000
H      7.46200000    -15.11200000      2.18200000
H      8.58500000    -14.09800000      2.16400000
O     -2.41000000      9.48100000     -7.69500000
H     -2.67800000      8.72900000     -7.16500000
H     -2.10100000      9.09700000     -8.51500000
O      7.29100000     -6.43200000     15.07000000
H      7.16900000     -7.14700000     14.44600000
H      8.23700000     -6.40100000     15.21700000
O      2.21000000     -2.24500000      8.96400000
H      2.55100000     -3.04600000      8.56700000
H      1.67800000     -2.55000000      9.69900000
O     -1.46100000     17.13000000     -3.07100000
H     -2.14600000     17.14500000     -3.73900000
H     -1.92100000     17.30900000     -2.25100000
O    -12.80600000     -7.39000000     -3.17900000
H    -13.70200000     -7.59200000     -2.91200000
H    -12.87200000     -7.19700000     -4.11400000
O     12.40300000      1.69900000     -3.90000000
H     12.95400000      1.29000000     -3.23200000
H     12.39800000      2.62800000     -3.67000000
O      1.94800000     -8.79500000     13.55900000
H      2.02900000     -9.20300000     14.42100000
H      1.79600000     -9.52700000     12.96100000
O     10.84000000     -2.86900000      8.32900000
H     10.85900000     -2.98800000      9.27900000
H     11.26500000     -2.02300000      8.18500000
O    -10.12000000    -11.41000000     -4.82100000
H     -9.39600000    -10.84800000     -4.54400000
H    -10.72300000    -11.40600000     -4.07800000
O      0.93700000     10.95500000     11.67700000
H      1.64400000     11.59900000     11.69000000
H      1.38200000     10.10900000     11.73400000
O    -11.46300000      8.21400000     11.37000000
H    -11.19100000      9.10700000     11.58300000
H    -12.21200000      8.04800000     11.94300000
O      2.80600000     -8.72800000     -3.55200000
H      3.38400000     -7.97600000     -3.42600000
H      3.39800000     -9.45900000     -3.72700000
O      9.91500000    -11.31800000      4.10100000
H     10.15000000    -11.66400000      4.96200000
H     10.09200000    -10.38000000      4.16300000
O      8.38600000      0.91300000    -11.58000000
H      8.53000000      0.20300000    -10.95400000
H      7.94600000      0.49400000    -12.32000000
O     -3.70200000      8.70100000      4.18500000
H     -4.45400000      8.30600000      3.74400000
H     -2.94400000      8.24500000      3.81900000
O     12.33700000     11.05600000     -5.87600000
H     12.18500000     11.99700000     -5.95800000
H     11.76400000     10.66300000     -6.53400000
O     -9.73100000    -13.63300000      4.95600000
H    -10.44500000    -14.14100000      5.34200000
H    -10.16100000    -12.86700000      4.57600000
O     -2.14500000    -17.33800000      5.77900000
H     -1.50800000    -17.18100000      5.08200000
H     -1.87800000    -16.75000000      6.48500000
O     -8.72700000     -3.30900000     -2.61800000
H     -8.53200000     -3.04500000     -1.71900000
H     -9.11500000     -4.18000000     -2.53300000
O      1.78800000     15.82300000      1.70400000
H      1.73000000     15.81300000      0.74900000
H      1.16000000     15.16000000      1.98900000
O     -0.51200000      7.32400000     15.79500000
H     -0.67900000      8.18700000     16.17500000
H     -0.15200000      7.51000000     14.92800000
O    -10.65900000      9.42500000      0.04600000
H    -10.68800000      9.08600000     -0.84900000
H    -10.24000000      8.72900000      0.55300000
O      8.03900000     -4.00100000    -13.99700000
H      8.66900000     -3.28100000    -14.03200000
H      8.19600000     -4.41500000    -13.14900000
O     -8.24000000      1.34800000      3.32300000
H     -8.22700000      0.45400000      2.98300000
H     -9.15600000      1.50300000      3.55500000
O     12.36500000     10.06700000      0.45700000
H     13.26600000     10.21300000      0.16700000
H     11.95000000      9.60700000     -0.27200000
O     -3.68600000     -7.68300000      2.53400000
H     -4.38200000     -7.94400000      3.13800000
H     -2.91400000     -7.57700000      3.08900000
O     -7.17000000    -14.04700000      3.98400000
H     -7.87100000    -13.87600000      4.61200000
H     -7.03200000    -14.99300000      4.03000000
O      8.54200000     -3.32200000      6.87200000
H      9.38400000     -3.15700000      7.29700000
H      8.74800000     -3.35800000      5.93800000
O      2.64600000      5.79600000     -7.52900000
H      1.94800000      6.34000000     -7.89500000
H      2.88900000      5.20500000     -8.24200000
O     11.23100000      4.30200000     -1.37600000
H     10.94900000      5.14700000     -1.72600000
H     11.85500000      3.97200000     -2.02200000
O    -11.14700000     -9.13700000     -1.77300000
H    -11.66600000     -8.42300000     -2.14300000
H    -10.27000000     -8.76800000     -1.67100000
O     10.58000000      9.56300000     -7.37800000
H      9.70000000      9.21400000     -7.23600000
H     11.15200000      8.79600000     -7.33300000
O      1.69100000      3.04900000     -3.93400000
H      1.87800000      3.71900000     -3.27700000
H      2.42600000      2.43900000     -3.87100000
O    -13.30600000      1.76700000      5.09400000
H    -13.46200000      0.91400000      5.49900000
H    -12.46600000      2.05300000      5.45200000
O     -5.46600000     -2.88100000      8.32100000
H     -5.57200000     -1.95300000      8.11200000
H     -4.63700000     -2.92600000      8.79600000
O     -9.43900000      6.83200000      6.35600000
H     -9.57500000      7.53600000      6.99000000
H     -8.99700000      7.25500000      5.62000000
O     -7.71300000      5.31600000     -4.79100000
H     -8.26200000      6.00400000     -4.41500000
H     -7.76600000      4.59700000     -4.16100000
O    -10.55600000      3.57700000     -2.64000000
H     -9.89900000      2.97300000     -2.98700000
H    -10.08200000      4.10100000     -1.99400000
O     -5.28400000     -3.05200000      1.46200000
H     -5.84200000     -3.00700000      0.68600000
H     -4.82300000     -2.21300000      1.47400000
O     -5.90500000      5.60000000    -12.52000000
H     -5.71900000      5.86600000    -11.62000000
H     -6.63100000      4.98100000    -12.44200000
O      4.60800000      4.80600000     15.12400000
H      3.79500000      5.30800000     15.06300000
H      5.14900000      5.30000000     15.73900000
O     -9.63100000     -1.89600000     13.75300000
H     -9.80500000     -2.42600000     12.97500000
H    -10.40900000     -2.01000000     14.29900000
O     -8.59000000    -12.85800000      1.65000000
H     -8.46700000    -12.26900000      2.39500000
H     -7.92000000    -12.59100000      1.02100000
O     16.34100000     -4.59600000     -5.34300000
H     15.69300000     -4.02400000     -4.93100000
H     17.12700000     -4.49300000     -4.80500000
O     12.60200000      0.25300000      6.97800000
H     13.15100000      0.33100000      6.19800000
H     11.75300000      0.60600000      6.71100000
O     11.37400000    -13.44500000      0.33300000
H     12.21400000    -13.88600000      0.45800000
H     10.72000000    -14.12900000      0.47600000
O     10.35100000     -3.33100000     -5.38800000
H     10.97800000     -3.88000000     -5.86000000
H      9.65500000     -3.93400000     -5.12600000
O      5.03400000     -6.87800000     -4.32700000
H      5.44500000     -6.19200000     -4.85300000
H      5.64900000     -7.61000000     -4.36500000
O      0.14700000     14.80700000     -4.60200000
H     -0.06300000     15.02500000     -3.69400000
H     -0.66300000     14.43300000     -4.95100000
O      3.85700000     -6.15600000     12.76000000
H      4.18300000     -7.02700000     12.98600000
H      3.21000000     -6.31300000     12.07200000
O    -15.25100000     -2.32300000     -6.90800000
H    -15.15500000     -1.44000000     -7.26200000
H    -14.35300000     -2.63300000     -6.78800000
O    -10.03300000     -3.13400000    -11.54000000
H    -10.56400000     -3.57800000    -10.87800000
H     -9.99300000     -2.22500000    -11.24400000
O      6.41400000    -11.47500000      6.74600000
H      6.46700000    -12.38900000      7.02700000
H      6.40100000    -11.51900000      5.79000000
O    -10.25400000     -7.03100000     -6.95400000
H    -10.69900000     -7.87600000     -7.01100000
H     -9.32300000     -7.24700000     -7.01000000
O      1.09800000    -12.68500000      5.91600000
H      1.71600000    -12.92700000      5.22600000
H      1.18500000    -11.73500000      5.99300000
O      0.30200000      5.53100000     -4.78400000
H      0.74300000      4.71000000     -5.00100000
H      0.90600000      6.21300000     -5.07900000
O     -0.81200000    -13.21200000     -4.49700000
H     -0.32900000    -12.61800000     -5.07200000
H     -1.03300000    -12.68000000     -3.73300000
O    -14.05400000      8.12900000     -4.05600000
H    -14.15400000      9.05900000     -3.85300000
H    -14.88000000      7.88300000     -4.47000000
O      8.21600000     -1.69200000     14.67000000
H      7.29500000     -1.81900000     14.89700000
H      8.40200000     -0.78600000     14.91800000
O     -1.74400000     -3.45900000     -7.41600000
H     -1.70300000     -2.56300000     -7.74800000
H     -0.93100000     -3.86400000     -7.71900000
O     -0.93100000      6.04300000     12.13800000
H     -1.54800000      5.50600000     12.63500000
H     -1.23200000      5.97600000     11.23200000
O      0.15900000     10.21100000     -3.94100000
H     -0.12300000      9.30800000     -3.79800000
H     -0.42200000     10.53900000     -4.62700000
O     -6.67500000     11.77300000     -4.57500000
H     -7.09800000     12.38100000     -5.18100000
H     -5.87500000     11.50400000     -5.02600000
O      3.49700000     16.73100000     -3.80600000
H      2.62300000     17.05900000     -3.59700000
H      4.02700000     16.95700000     -3.04200000
O    -14.89900000     -8.70300000      4.40700000
H    -14.89600000     -8.07500000      3.68400000
H    -15.70500000     -8.51400000      4.88600000
O     -6.07400000     -1.44400000     -7.17400000
H     -5.64900000     -0.99900000     -7.90800000
H     -6.98800000     -1.53000000     -7.44400000
O      6.37100000      8.10200000     13.34600000
H      7.25000000      7.94700000     13.00100000
H      5.87000000      7.32900000     13.08200000
O     -6.32500000    -11.41200000    -11.31300000
H     -7.17500000    -11.84300000    -11.22100000
H     -5.77400000    -11.82500000    -10.64900000
O     13.86800000    -10.50400000     -3.89700000
H     13.29600000    -10.53300000     -4.66400000
H     14.40200000    -11.29600000     -3.96600000
O     -6.15000000      1.03300000      4.97500000
H     -5.45200000      0.65300000      4.44100000
H     -6.85400000      1.21600000      4.35300000
O     -5.46200000    -10.52900000      2.32000000
H     -5.15300000    -11.42100000      2.47900000
H     -4.97300000    -10.24000000      1.55000000
O    -12.59400000     -5.82700000      5.83300000
H    -13.17800000     -5.08600000      5.99200000
H    -12.54200000     -5.89100000      4.87900000
O     -7.09800000      4.17200000     -7.15900000
H     -7.45300000      4.49500000     -6.33200000
H     -7.41000000      3.26900000     -7.21800000
O      0.89200000      0.01100000      9.11200000
H      1.34300000      0.31400000      8.32500000
H      1.35200000     -0.79100000      9.35900000
O      2.11600000     -9.29400000      9.33300000
H      1.79600000     -8.61800000      8.73600000
H      3.01300000     -9.02900000      9.53700000
O     16.37100000     -5.06600000      2.40300000
H     17.11000000     -4.76300000      1.87600000
H     16.40600000     -4.52900000      3.19500000
O      4.81000000     -9.00600000      5.03500000
H      4.73800000     -8.05300000      5.06800000
H      4.90400000     -9.27200000      5.95000000
O     -4.43400000     -7.72900000    -11.69500000
H     -4.42000000     -7.03300000    -12.35200000
H     -3.97200000     -7.35800000    -10.94300000
O     -2.83800000     -5.69300000    -10.16900000
H     -2.06900000     -5.16800000     -9.94700000
H     -3.24700000     -5.88800000     -9.32600000
O     -6.06000000     13.50000000     -2.25400000
H     -6.18800000     12.86200000     -2.95500000
H     -6.83200000     13.40300000     -1.69700000
O     -8.20700000      1.58700000     -7.51300000
H     -8.41300000      0.85100000     -6.93800000
H     -7.56700000      1.23500000     -8.13300000
O     -7.51000000      9.59900000      1.57900000
H     -6.69700000      9.13300000      1.38400000
H     -8.19000000      8.92900000      1.51900000
O     13.72800000     -2.36400000     -8.55900000
H     13.28200000     -2.45400000     -7.71800000
H     14.63600000     -2.16500000     -8.32900000
O     -1.73800000     11.38900000     -5.68500000
H     -2.02500000     10.99900000     -6.51100000
H     -2.21800000     12.21600000     -5.63100000
O     -7.57600000     10.35500000      7.59200000
H     -7.13200000     11.03600000      8.09700000
H     -8.33000000     10.11300000      8.12800000
O      6.85500000      3.52400000     -2.68000000
H      7.60100000      4.04700000     -2.97400000
H      7.11000000      3.21000000     -1.81300000
O      5.71800000      9.58200000     -5.85200000
H      5.01000000      9.43500000     -5.22500000
H      5.66600000     10.51500000     -6.05900000
O     -0.88500000      7.83200000     -3.50100000
H     -1.31800000      7.68600000     -2.65900000
H     -0.40200000      7.02300000     -3.66500000
O     10.29600000      4.99300000    -10.97600000
H      9.94500000      4.12500000    -10.77700000
H     10.44300000      4.98100000    -11.92200000
O     -5.85200000      0.75300000     -9.43500000
H     -6.38000000      0.48100000    -10.18500000
H     -5.39600000      1.54000000     -9.73500000
O    -13.21000000     10.17100000      3.48400000
H    -12.35200000     10.57000000      3.33900000
H    -13.07600000      9.57700000      4.22300000
O      2.20700000      9.58800000      4.11600000
H      2.72200000     10.36800000      3.90600000
H      2.04700000      9.65400000      5.05800000
O     13.60600000      3.95400000     -6.12300000
H     13.65300000      3.70200000     -5.20100000
H     14.38400000      4.49400000     -6.26300000
O     -0.99800000     -0.58600000     -7.70300000
H     -1.87900000     -0.21200000     -7.71900000
H     -0.43500000      0.13700000     -7.42700000
O    -14.53400000      3.92400000     -8.92600000
H    -13.62200000      3.81700000     -8.65500000
H    -14.99500000      3.19700000     -8.50800000
O    -16.25100000     -0.47800000     -3.99000000
H    -16.95200000     -1.12800000     -4.03500000
H    -15.44400000     -0.99300000     -4.01900000
O     -9.48500000      4.48000000      7.54200000
H     -9.60400000      5.38800000      7.26400000
H     -9.11800000      4.54500000      8.42300000
O      4.36200000     -2.65700000    -11.43400000
H      4.40100000     -1.73400000    -11.18300000
H      4.91300000     -2.71600000    -12.21500000
O     -0.89300000      9.52500000      8.07400000
H     -1.11100000      9.66600000      8.99500000
H     -1.24400000      8.65800000      7.87400000
O     -5.24600000      2.97500000    -10.66900000
H     -6.16100000      3.04800000    -10.94000000
H     -5.16600000      3.57800000     -9.93000000
O      7.16700000     -8.32000000     -4.81700000
H      7.94100000     -8.10100000     -4.29800000
H      7.49800000     -8.88700000     -5.51300000
O     -4.35700000     10.96500000      7.72100000
H     -4.86900000     11.73700000      7.96000000
H     -4.48100000     10.35900000      8.45100000
O     -9.16200000      2.53400000    -14.23600000
H     -9.43500000      3.38900000    -14.56700000
H     -8.92800000      2.03700000    -15.02100000
O     -3.04800000      5.09500000      0.87600000
H     -3.04800000      5.83500000      1.48300000
H     -2.13000000      4.83100000      0.82000000
O    -13.16900000     11.22900000     -4.21200000
H    -13.13100000     12.02700000     -4.73900000
H    -13.90400000     11.37000000     -3.61500000
O     13.10900000      3.21600000      4.86100000
H     12.41600000      3.51700000      5.44900000
H     13.56700000      4.01600000      4.60200000
O     14.97300000     -0.49300000      5.67900000
H     15.84200000     -0.89000000      5.62700000
H     14.83400000     -0.10400000      4.81600000
O     -0.65600000     14.90800000      7.11900000
H     -1.31400000     14.93100000      6.42500000
H     -0.53800000     15.82500000      7.36800000
O      8.13700000     10.26800000      3.05500000
H      8.33000000     11.18300000      2.85200000
H      8.68000000      9.76800000      2.44500000
O     16.39300000      6.04200000      3.79700000
H     16.37000000      6.29100000      4.72100000
H     15.48000000      5.85700000      3.57600000
O     -8.11600000     -2.56500000    -13.65900000
H     -8.81500000     -2.79400000    -13.04700000
H     -8.57200000     -2.18600000    -14.41100000
O    -10.40900000      5.73800000     10.52600000
H    -10.76500000      6.38500000     11.13500000
H    -10.91900000      5.85600000      9.72500000
O     -4.99100000     -6.79300000     -3.96100000
H     -5.40400000     -6.41200000     -4.73600000
H     -4.06700000     -6.55200000     -4.03900000
O     -1.62800000     12.32000000     11.27300000
H     -1.54200000     12.35000000     10.32000000
H     -0.90900000     11.75700000     11.56000000
O     -0.91400000     -4.88200000     12.51800000
H     -1.30200000     -4.50000000     13.30600000
H     -1.05000000     -5.82400000     12.61700000
O      7.11300000      5.52800000     -0.52400000
H      7.62900000      4.72700000     -0.42900000
H      7.26700000      5.80600000     -1.42700000
O      3.43900000     12.54700000     -3.52700000
H      4.21800000     13.09500000     -3.43000000
H      2.99200000     12.90100000     -4.29600000
O    -10.56400000     -0.06400000      7.07700000
H     -9.63100000      0.09200000      7.22000000
H    -10.96900000      0.79800000      7.17700000
O      7.34600000     11.07900000      7.79600000
H      7.13100000     10.63700000      6.97500000
H      8.18000000     11.51500000      7.62300000
O     16.34800000     -9.09200000      0.26000000
H     16.69900000     -9.01900000     -0.62800000
H     15.41700000     -8.89000000      0.16700000
O     -1.86700000     -6.58200000      8.24600000
H     -2.28600000     -5.92900000      8.80700000
H     -2.22300000     -6.41300000      7.37400000
O     -7.75700000     11.32300000    -12.02900000
H     -8.19800000     11.74600000    -11.29300000
H     -6.83000000     11.52700000    -11.90200000
O    -13.31200000     -0.79400000      6.30900000
H    -12.42300000     -0.63200000      6.62300000
H    -13.85500000     -0.75600000      7.09600000
O     -6.16700000      8.71300000     -2.49500000
H     -5.53000000      8.89500000     -3.18600000
H     -5.85500000      7.90400000     -2.08800000
O     10.47900000     -2.60000000    -13.77100000
H     10.69600000     -2.89700000    -12.88700000
H     11.30300000     -2.26100000    -14.11900000
O      7.45900000     -5.06100000     11.81600000
H      7.73200000     -5.95400000     12.02700000
H      6.95300000     -5.15000000     11.00800000
O    -10.56500000     -8.50700000      1.39700000
H     -9.68600000     -8.51400000      1.01800000
H    -10.87600000     -9.40700000      1.29800000
O     -8.22100000      8.08500000      4.36500000
H     -7.57500000      8.76400000      4.17000000
H     -8.21400000      7.51900000      3.59300000
O      3.76700000     -0.94900000    -15.81800000
H      3.65400000     -0.70800000    -14.89800000
H      3.87500000     -1.90000000    -15.80400000
O    -12.59400000     -1.07000000     -0.17900000
H    -12.38200000     -1.03200000     -1.11200000
H    -11.77300000     -1.32700000      0.24200000
O     -3.00000000     -5.21300000     10.72600000
H     -2.27200000     -5.20700000     11.34700000
H     -3.20200000     -4.28800000     10.58400000
O     -9.26500000      7.40200000      1.31200000
H     -9.58200000      6.99000000      0.50800000
H     -9.39900000      6.73900000      1.98900000
O     -9.68700000     -6.80600000     11.37200000
H     -8.95200000     -7.16200000     11.87100000
H    -10.21600000     -6.34300000     12.02200000
O      5.91300000      8.12500000     -1.43400000
H      5.66100000      7.78400000     -2.29200000
H      5.90800000      7.35800000     -0.86100000
O     -0.06100000    -15.38100000      9.25200000
H     -0.64200000    -14.78200000      8.78300000
H      0.50500000    -15.74700000      8.57300000
O      2.26300000     14.43500000      9.50000000
H      2.11000000     14.69400000     10.40900000
H      1.41000000     14.12700000      9.19200000
O     -0.54800000     -8.77600000     -1.56600000
H     -1.09300000     -8.30500000     -0.93500000
H      0.24300000     -9.00200000     -1.07700000
O      3.50900000      7.61600000    -10.90600000
H      2.91000000      8.33400000    -10.69900000
H      4.20200000      8.02500000    -11.42500000
O      0.88000000     18.04900000     -0.54600000
H     -0.06300000     17.89100000     -0.52100000
H      1.07500000     18.18800000     -1.47300000
O     15.23800000     -1.19800000     -6.30200000
H     14.67100000     -0.43500000     -6.41100000
H     15.89800000     -0.91800000     -5.66900000
O      3.10900000     -3.64900000     16.72100000
H      3.07800000     -2.69200000     16.73200000
H      3.84900000     -3.85800000     16.15000000
O      4.64800000      3.10900000    -10.80800000
H      3.90800000      3.39700000    -10.27500000
H      4.42000000      3.37600000    -11.69900000
O     -5.72500000     -1.63700000     11.48200000
H     -5.11900000     -1.98000000     10.82600000
H     -5.31900000     -0.82300000     11.78100000
O      4.02600000      0.28200000     -0.65200000
H      4.48200000      0.91500000     -0.09800000
H      3.14600000      0.22700000     -0.27700000
O      7.66600000     -7.30100000      8.34700000
H      8.15900000     -7.80900000      7.70200000
H      8.08900000     -7.50000000      9.18200000
O     11.94500000     -9.12200000      6.49800000
H     12.83300000     -8.82900000      6.70400000
H     11.92300000    -10.03600000      6.78000000
O     -5.20400000      0.78700000     13.01100000
H     -6.04700000      0.99000000     13.41600000
H     -4.69000000      0.39000000     13.71400000
O     -0.59800000    -13.02200000     12.17000000
H     -1.07500000    -12.19700000     12.07600000
H     -0.81500000    -13.51600000     11.38000000
O      3.09700000     -4.66800000    -10.01000000
H      2.62700000     -5.22000000    -10.63500000
H      3.56400000     -4.03400000    -10.55400000
O      4.90500000     -2.12200000     -1.93500000
H      5.37100000     -1.89400000     -2.73900000
H      4.60700000     -1.28300000     -1.58500000
O     11.64900000      1.58500000      1.39100000
H     11.33400000      0.75700000      1.75200000
H     12.42400000      1.34500000      0.88300000
O      6.51600000     -1.24700000      6.32400000
H      7.12500000     -1.94100000      6.57400000
H      6.32900000     -1.41200000      5.40000000
O      6.76400000      0.51000000      8.22800000
H      7.68400000      0.53600000      8.49000000
H      6.69000000     -0.27800000      7.69000000
O     -4.03000000     14.00600000      8.42000000
H     -4.09500000     14.46700000      9.25600000
H     -3.10800000     13.75800000      8.35300000
O      3.76400000      0.13600000     14.12000000
H      2.98600000     -0.13500000     13.63300000
H      4.01900000      0.96700000     13.72100000
O     -4.63300000     -4.88600000     14.13300000
H     -4.91100000     -5.00900000     15.04100000
H     -3.67800000     -4.83700000     14.18000000
O     -9.99300000     -4.17900000     -6.46200000
H     -9.71700000     -4.06400000     -5.55200000
H    -10.01900000     -5.12800000     -6.58600000
O     15.63700000     -2.70300000     -2.15400000
H     15.66600000     -3.52200000     -1.66000000
H     14.88900000     -2.80500000     -2.74300000
O      1.36700000     -7.92200000     -7.15300000
H      0.88700000     -7.66600000     -6.36600000
H      1.67100000     -8.81100000     -6.97000000
O      7.59000000    -12.01600000     10.12000000
H      7.32100000    -12.33500000      9.25900000
H      8.10900000    -12.73100000     10.48900000
O      1.86600000     -7.30500000      4.79700000
H      1.53700000     -7.88600000      5.48300000
H      1.44200000     -7.61300000      3.99700000
O     -9.16800000    -10.05900000     12.20300000
H     -8.64200000     -9.29900000     11.95400000
H     -8.52600000    -10.72500000     12.44700000
O      8.04600000     -1.01300000     12.00500000
H      7.30000000     -0.41300000     12.00500000
H      8.23400000     -1.16100000     12.93200000
O     -3.94600000    -15.97800000      7.61700000
H     -4.40500000    -15.16200000      7.41700000
H     -3.94700000    -16.46200000      6.79100000
O      3.28000000     14.53200000      5.70300000
H      2.61400000     14.08800000      6.22800000
H      3.98900000     14.71200000      6.32000000
O    -10.08900000      6.57900000    -13.22300000
H    -10.54000000      5.96900000    -13.80600000
H     -9.33900000      6.88800000    -13.73300000
O    -11.65700000    -11.71800000     -2.52200000
H    -11.63000000    -10.81000000     -2.21900000
H    -11.37600000    -12.23200000     -1.76400000
O     -3.35400000    -15.71400000      2.45300000
H     -2.90700000    -15.70000000      3.30000000
H     -3.25500000    -16.61500000      2.14500000
O      4.37300000      0.32800000      5.35000000
H      5.12500000     -0.16600000      5.67500000
H      3.64700000      0.05900000      5.91400000
O     -2.09400000     -7.33900000      0.14800000
H     -2.55600000     -7.67100000      0.91700000
H     -2.32400000     -6.41100000      0.11200000
O      1.51500000    -10.45900000     11.64300000
H      1.70700000    -10.01600000     10.81700000
H      1.86700000    -11.34100000     11.53000000
O     -5.20300000     -3.11100000    -14.21700000
H     -4.85600000     -2.31300000    -14.61500000
H     -5.98700000     -2.82300000    -13.74800000
O     10.97200000     -9.07000000      1.25500000
H     10.60100000     -8.80000000      2.09500000
H     10.59600000     -9.93500000      1.09400000
O     -9.47400000      5.28200000      2.82200000
H     -9.82600000      4.46000000      2.48300000
H     -9.95900000      5.43500000      3.63300000
O     -0.20100000     10.08600000    -14.71400000
H     -0.59900000      9.82300000    -15.54400000
H      0.53400000     10.64400000    -14.96800000
O     -9.61100000     -5.66600000      5.99800000
H    -10.44000000     -5.32600000      5.66000000
H     -9.69400000     -5.59900000      6.94900000
O     -5.39900000     -5.65700000    -13.41000000
H     -5.31800000     -4.72800000    -13.62900000
H     -5.58600000     -6.08500000    -14.24500000
O      2.89400000      6.21200000    -13.18500000
H      2.08500000      6.51600000    -13.59600000
H      2.99400000      6.77000000    -12.41300000
O      3.13600000      8.68900000     -1.55300000
H      4.06800000      8.71600000     -1.77100000
H      3.01700000      9.39800000     -0.92100000
O     11.00500000     -2.65800000    -10.00600000
H     10.10900000     -2.43100000    -10.25400000
H     11.19600000     -2.09400000     -9.25600000
O     -2.96700000      0.09000000      7.49700000
H     -2.77000000      0.18800000      6.56600000
H     -3.85400000     -0.26700000      7.51900000
O     14.17900000      3.07200000     10.12300000
H     14.70900000      2.71100000     10.83300000
H     14.61000000      2.76800000      9.32400000
O     -7.66800000     -4.89400000    -11.37800000
H     -7.35200000     -5.29000000    -12.19000000
H     -8.29200000     -4.22700000    -11.66400000
O      2.99000000      9.07300000    -13.44900000
H      2.60200000      9.44700000    -14.24000000
H      2.50600000      9.47900000    -12.73000000
O      2.59400000     -3.61100000     13.27100000
H      2.94900000     -4.30200000     12.71200000
H      2.60600000     -2.82800000     12.72100000
O     -9.46100000      5.42700000    -10.97000000
H     -9.56100000      5.84100000    -11.82700000
H    -10.34200000      5.43100000    -10.59700000
O      6.35300000    -12.31600000     -2.63900000
H      6.86300000    -12.21600000     -1.83500000
H      5.84600000    -13.11600000     -2.50300000
O    -13.44900000      6.20600000     -1.88900000
H    -13.79600000      6.64300000     -2.66700000
H    -14.01500000      6.50300000     -1.17600000
O     -3.52000000     10.53400000      0.58800000
H     -2.75600000     10.74400000      1.12600000
H     -4.20400000     11.12500000      0.90200000
O      7.57300000      4.21100000     -9.57800000
H      6.65500000      4.05300000     -9.80200000
H      7.54600000      4.55400000     -8.68500000
O      1.90100000      0.98000000    -10.85200000
H      2.69500000      1.16500000    -10.35200000
H      1.57400000      0.15700000    -10.48800000
O     -5.74900000     -0.48600000      7.36900000
H     -6.32500000     -0.06400000      8.00600000
H     -5.88200000      0.01000000      6.56100000
O    -10.79800000      5.69300000     -0.26600000
H    -11.68900000      5.48800000      0.01800000
H    -10.91300000      6.16800000     -1.08900000
O     -7.53100000     10.79300000     -1.43000000
H     -7.03900000     10.04400000     -1.76700000
H     -7.65600000     10.59800000     -0.50100000
O      2.66500000      8.72400000     11.68000000
H      3.32300000      9.28700000     12.08700000
H      3.14700000      8.23800000     11.01100000
O     -2.41600000     -3.55100000      6.56400000
H     -2.64600000     -4.48000000      6.57700000
H     -2.11300000     -3.39200000      5.67000000
O      5.06700000     -4.89900000     15.14500000
H      4.70300000     -5.26700000     14.34000000
H      5.90200000     -5.35300000     15.26000000
O     -1.21300000     11.99400000     -2.23200000
H     -2.11800000     11.71700000     -2.08900000
H     -0.75200000     11.19100000     -2.47300000
O     -4.86300000    -10.49700000    -13.39700000
H     -5.27800000    -10.89800000    -12.63300000
H     -4.49600000     -9.67700000    -13.06800000
O     -2.77600000     -9.34000000     -8.84100000
H     -3.48300000     -8.73500000     -9.06500000
H     -2.33300000     -8.92700000     -8.10000000
O      5.44700000      3.15000000      7.53900000
H      6.07500000      2.44100000      7.40800000
H      4.88200000      2.84200000      8.24800000
O     14.15400000     -7.54100000      6.54800000
H     13.78800000     -7.16400000      5.74800000
H     14.28600000     -6.79000000      7.12800000
O     -2.26800000      8.12200000     -1.14100000
H     -1.48900000      8.32100000     -0.62200000
H     -2.87400000      8.83700000     -0.94800000
O      6.83200000     -3.40100000     -9.80400000
H      7.24900000     -4.04200000    -10.38000000
H      6.06400000     -3.10500000    -10.29200000
O      3.80300000     -2.30500000      1.47900000
H      3.34200000     -1.65900000      0.94500000
H      4.41100000     -2.72800000      0.87300000
O     -2.52000000    -12.00800000     -8.47200000
H     -1.84400000    -11.78900000     -7.83100000
H     -2.74700000    -11.17100000     -8.87700000
O     11.70700000      7.51400000     -3.88900000
H     11.43300000      7.67300000     -4.79200000
H     12.56200000      7.09100000     -3.96900000
O     -1.22500000     -7.48700000     15.58300000
H     -1.37100000     -7.54100000     16.52700000
H     -0.53600000     -6.83000000     15.48400000
O      2.20100000    -12.88000000    -11.30300000
H      2.66900000    -12.83900000    -12.13700000
H      1.59300000    -13.61200000    -11.40500000
O     -4.83900000      6.24600000    -15.31500000
H     -4.95500000      5.58600000    -14.63200000
H     -4.23800000      6.88500000    -14.93100000
O    -10.62900000    -10.79300000      4.34200000
H    -10.65600000     -9.99400000      4.86800000
H     -9.77700000    -10.76500000      3.90800000
O     -0.18600000    -13.24400000     -9.76800000
H      0.12200000    -13.93800000     -9.18500000
H     -1.05200000    -13.01600000     -9.43100000
O     -8.44800000     -2.25100000     10.57100000
H     -7.56600000     -2.01900000     10.86000000
H     -8.40500000     -3.19300000     10.40400000
O     -3.30700000      5.41700000      5.07400000
H     -3.01200000      6.16500000      5.59200000
H     -3.50100000      4.73800000      5.72100000
O     -6.20300000     -5.80900000      7.92700000
H     -5.43600000     -6.32700000      8.17300000
H     -5.88900000     -4.90600000      7.91400000
O      4.81300000     -6.77700000     -9.74800000
H      4.57400000     -5.88400000     -9.50000000
H      4.73500000     -6.78900000    -10.70200000
O     12.54700000     -4.23700000      0.75000000
H     13.03500000     -3.41400000      0.74400000
H     12.65500000     -4.58600000     -0.13400000
O      4.72600000      6.88500000    -15.16500000
H      4.34000000      7.68100000    -15.52900000
H      4.11400000      6.61400000    -14.48000000
O      5.34000000      2.30000000     -5.90900000
H      6.22700000      2.01700000     -6.13300000
H      5.01100000      1.61600000     -5.32600000
O      2.49600000      1.74300000    -16.87900000
H      2.62200000      0.83300000    -16.60900000
H      3.00300000      2.25300000    -16.24600000
O     -5.47800000    -16.55000000     -6.55500000
H     -4.71600000    -16.93500000     -6.12200000
H     -5.65200000    -15.74700000     -6.06400000
O     -3.20400000      8.12500000    -14.19800000
H     -2.78800000      7.55600000    -13.55100000
H     -4.00400000      8.43000000    -13.77000000
O     -5.80700000      5.93200000      4.47700000
H     -4.86100000      5.80500000      4.55400000
H     -6.08100000      6.22000000      5.34700000
O    -14.70000000     -4.63000000      7.99100000
H    -15.08800000     -5.49000000      8.15500000
H    -15.42800000     -4.09700000      7.67200000
O     -8.20200000     -9.72700000      0.11300000
H     -8.27600000     -9.87500000      1.05600000
H     -7.48900000    -10.30300000     -0.16400000
O     -6.53800000      1.26700000     16.39700000
H     -6.87800000      1.72100000     17.16700000
H     -7.28600000      1.20900000     15.80300000
O     12.54600000     11.73900000     -2.46600000
H     13.31800000     11.95600000     -1.94400000
H     12.31600000     10.85000000     -2.19600000
O    -10.33400000     11.91500000     -0.76800000
H     -9.40300000     12.03100000     -0.57800000
H    -10.55200000     11.06500000     -0.38500000
O      4.42000000      9.92200000     12.92400000
H      5.17300000      9.39600000     13.19300000
H      4.79000000     10.77800000     12.71100000
O    -13.43000000      4.97700000      3.44900000
H    -13.64300000      4.29900000      4.09000000
H    -14.23700000      5.09600000      2.94900000
O      2.18600000    -13.44000000     -7.02700000
H      2.99400000    -13.65500000     -6.56100000
H      1.87700000    -14.27800000     -7.37000000
O     -1.33800000     -5.70900000    -12.52800000
H     -1.72700000     -4.86200000    -12.74600000
H     -1.97000000     -6.11700000    -11.93500000
O    -11.68800000      2.89000000     -5.18800000
H    -11.84200000      2.00300000     -4.86100000
H    -11.87000000      3.45600000     -4.43800000
O    -11.13500000    -11.54200000     -7.47200000
H    -10.65100000    -11.50800000     -6.64700000
H    -10.47400000    -11.37600000     -8.14400000
O      0.75100000     -4.44800000      4.11200000
H      1.66200000     -4.21600000      3.93500000
H      0.80000000     -5.30600000      4.53400000
O     10.76800000     -0.96100000     -7.36600000
H     10.60100000     -1.59800000     -6.67200000
H     10.61900000     -0.11100000     -6.95200000
O      5.64000000      7.97100000     -8.65900000
H      5.91200000      7.70800000     -9.53800000
H      5.46200000      7.14600000     -8.20700000
O     -7.85600000      2.76400000     -1.28300000
H     -7.34300000      3.09000000     -0.54400000
H     -8.39600000      2.06700000     -0.91100000
O     14.17100000      1.31100000    -10.65900000
H     14.25100000      1.68500000    -11.53600000
H     14.27100000      2.05800000    -10.06900000
O     -5.79800000     -0.84100000     -1.48600000
H     -5.64600000     -0.63600000     -0.56300000
H     -4.92500000     -0.83600000     -1.87900000
O     10.32200000     12.93900000     -3.89000000
H     10.81500000     13.24000000     -4.65400000
H     10.92500000     12.35500000     -3.43100000
O     14.27100000     -2.86400000     -4.45400000
H     13.39300000     -2.50500000     -4.32700000
H     14.62100000     -2.38200000     -5.20400000
O     14.06600000     -2.45300000      7.56200000
H     14.00500000     -1.72500000      6.94300000
H     14.65800000     -2.13800000      8.24500000
O      8.43400000      9.26400000     -1.75200000
H      8.27700000     10.20600000     -1.81500000
H      7.68000000      8.92800000     -1.26600000
O     -2.95900000     -8.58100000     10.61500000
H     -2.96300000     -7.63600000     10.46100000
H     -3.54200000     -8.93600000      9.94400000
O      9.79500000      2.72000000     -9.51000000
H      9.38400000      1.99700000     -9.98300000
H      9.15500000      3.43100000     -9.55700000
O      2.33500000      5.16400000    -10.19200000
H      2.70300000      6.03800000    -10.32200000
H      1.98900000      4.92000000    -11.05000000
O      9.24500000     10.16300000     12.35200000
H     10.19300000     10.05400000     12.27200000
H      8.89600000      9.27300000     12.29200000
O      0.25600000      1.69300000     -6.77300000
H      1.13300000      2.03700000     -6.60000000
H     -0.24200000      1.90000000     -5.98200000
O      2.53900000     14.83900000     -1.65200000
H      1.62300000     15.06100000     -1.82300000
H      2.99800000     15.07900000     -2.45700000
O     -9.51100000    -10.90500000      8.43200000
H     -9.33900000    -10.83400000      7.49300000
H     -8.64600000    -11.01500000      8.82600000
O     -3.84200000    -14.28900000     -1.83900000
H     -3.42100000    -13.76500000     -1.15800000
H     -4.63700000    -14.62700000     -1.42500000
O    -12.91400000     -0.01900000    -10.67200000
H    -13.81300000      0.02700000    -10.99800000
H    -12.89500000     -0.81100000    -10.13500000
O      1.79800000     -6.16900000     11.16300000
H      0.90200000     -6.25600000     11.48700000
H      1.79600000     -5.34600000     10.67300000
O     -7.58100000      1.02800000      9.02300000
H     -8.12000000      1.34900000      8.30000000
H     -8.19900000      0.58100000      9.60200000
O     -4.15300000     10.97500000     -2.26300000
H     -4.14800000     10.89200000     -1.31000000
H     -4.96400000     11.44400000     -2.45800000
O     -7.24200000     -2.02900000      4.76600000
H     -6.52100000     -2.63000000      4.95300000
H     -7.84100000     -2.13600000      5.50500000
O     -8.31800000      2.40400000     -4.77400000
H     -7.79600000      2.20800000     -5.55100000
H     -9.22400000      2.28200000     -5.05600000
O      7.53400000     -8.44400000     12.94600000
H      8.13800000     -8.11600000     12.27900000
H      7.52900000     -9.39300000     12.81800000
O     10.90900000     10.86900000      9.51200000
H     10.46700000     11.35600000      8.81700000
H     11.35500000     11.54000000     10.03000000
O      2.66700000     12.44900000     -9.38400000
H      3.40200000     11.85500000     -9.22700000
H      2.91000000     12.92500000    -10.17800000
O      2.09100000      9.58200000     14.89700000
H      2.67300000      9.64400000     14.13900000
H      1.21000000      9.62300000     14.52600000
O     -1.87900000     -3.09300000      3.91900000
H     -1.07900000     -3.32100000      3.44500000
H     -2.50100000     -3.78200000      3.68400000
O     -9.48100000      2.65100000     11.76200000
H     -8.91500000      3.10800000     11.14100000
H     -9.80500000      1.89200000     11.27700000
O      9.52600000    -11.53400000      1.34900000
H     10.24500000    -12.07400000      1.02100000
H      9.79500000    -11.29100000      2.23500000
O     10.33700000      1.65100000    -13.36600000
H      9.89800000      1.51300000    -12.52700000
H     10.14500000      0.85900000    -13.86900000
O     -9.16800000      8.51800000      9.37300000
H     -9.74800000      7.78400000      9.57600000
H     -8.89300000      8.84800000     10.22900000
O      6.31200000    -13.76300000      8.33100000
H      6.36700000    -14.39200000      9.05100000
H      6.78300000    -14.18200000      7.61100000
O     -3.58600000     -4.75600000      2.69200000
H     -3.77800000     -5.68300000      2.55300000
H     -4.30800000     -4.29500000      2.26600000
O     -3.25400000     14.77400000    -10.44000000
H     -3.91400000     14.31600000     -9.92100000
H     -3.75100000     15.20000000    -11.13800000
O     -0.47100000     -0.83800000     16.92600000
H     -0.50300000     -0.45000000     17.80000000
H     -0.20000000     -0.11900000     16.35500000
O     -3.40300000      4.39800000     16.34200000
H     -3.74100000      3.59500000     15.94600000
H     -2.49100000      4.44100000     16.05700000
O     -2.14800000      3.25800000      7.97400000
H     -3.00300000      3.15900000      7.55700000
H     -2.26400000      2.88800000      8.84900000
O     12.75700000     -0.07300000     12.61300000
H     12.29700000     -0.12800000     11.77600000
H     13.61000000      0.30200000     12.39400000
O    -12.08000000      7.13800000      8.80200000
H    -12.37600000      7.73300000      9.49100000
H    -12.20300000      7.63100000      7.99100000
O     -5.36900000      5.10700000     11.33400000
H     -5.33900000      5.92700000     11.82700000
H     -6.02700000      4.58000000     11.78600000
O      4.92900000     14.26200000      3.38400000
H      4.38600000     14.46400000      4.14600000
H      5.74800000     13.93300000      3.75300000
O     -1.36500000     12.55500000      8.62100000
H     -1.23900000     11.78500000      8.06600000
H     -0.86200000     13.24500000      8.19000000
O     -8.23800000     -7.33500000     -8.87300000
H     -7.57500000     -6.67000000     -8.68600000
H     -7.86000000     -7.85700000     -9.58000000
O     -2.88200000     -9.78200000      7.64800000
H     -2.22500000     -9.69100000      8.33900000
H     -2.37300000     -9.89800000      6.84700000
O    -10.67800000     11.22300000      3.40400000
H    -10.52300000     11.45700000      4.32000000
H     -9.91700000     10.69600000      3.16000000
O     -4.77200000      9.63300000      9.95600000
H     -3.89000000      9.31000000      9.77200000
H     -4.70700000     10.02400000     10.82800000
O     16.72000000      4.39300000     -3.49300000
H     17.38800000      3.97100000     -2.95300000
H     16.76600000      3.93500000     -4.33200000
O     -7.69300000      3.21900000    -11.92100000
H     -7.96900000      2.89500000    -12.77800000
H     -8.46800000      3.12300000    -11.36700000
O      6.94300000     15.79800000     -3.13700000
H      7.81800000     16.00100000     -2.80700000
H      6.35000000     16.26200000     -2.54400000
O     -1.52400000      7.31600000      2.48200000
H     -1.20200000      6.46500000      2.18400000
H     -1.15000000      7.94300000      1.86400000
O      2.12900000      4.64400000      7.30500000
H      2.76900000      5.33800000      7.46500000
H      2.47100000      4.17500000      6.54400000
O     14.46400000      7.97100000      7.76600000
H     15.08300000      8.31900000      7.12500000
H     14.17100000      7.14100000      7.39000000
O     12.38000000     -0.09200000    -11.75900000
H     12.95800000     -0.45600000    -12.43000000
H     12.96700000      0.38600000    -11.17200000
O     -6.43000000    -11.80600000     -0.39600000
H     -6.44700000    -12.47100000     -1.08500000
H     -5.50600000    -11.57100000     -0.31300000
O    -16.00000000      5.33600000      1.80400000
H    -16.40400000      5.63600000      2.61800000
H    -16.35400000      4.45800000      1.66900000
O     10.73600000      4.40300000     -6.66100000
H     11.57200000      4.50800000     -6.20700000
H     10.88900000      4.77000000     -7.53200000
O     -0.38400000     -4.57000000     -9.75300000
H      0.23500000     -4.60700000    -10.48300000
H      0.16300000     -4.65300000     -8.97100000
O      6.50800000     14.11300000     -5.16500000
H      6.69300000     14.71500000     -4.44400000
H      7.11100000     13.38300000     -5.02700000
O     -6.93800000     12.44600000      3.68900000
H     -6.93400000     12.10800000      2.79300000
H     -6.44800000     13.26700000      3.63700000
O     -9.88600000     -2.31900000      3.97400000
H    -10.17100000     -1.41900000      3.82100000
H     -8.93600000     -2.25500000      4.07200000
O     17.47000000      0.97300000      2.93500000
H     17.06200000      0.13000000      2.73500000
H     16.75400000      1.51200000      3.27000000
O      1.73000000     -5.89000000     -1.10000000
H      0.90900000     -5.67800000     -1.54400000
H      2.40000000     -5.42400000     -1.60100000
O     -4.69300000      5.46300000     -4.30000000
H     -4.16600000      6.08700000     -4.79900000
H     -5.50100000      5.37400000     -4.80400000
O      7.22300000    -12.15700000      3.98300000
H      6.98100000    -12.76000000      3.28000000
H      8.18000000    -12.17100000      3.99100000
O      3.82900000      9.86300000     -3.86400000
H      3.63700000     10.79200000     -3.74000000
H      3.37200000      9.42500000     -3.14600000
O     -8.66500000      8.33900000    -11.17100000
H     -8.15000000      7.60400000    -10.83700000
H     -8.65500000      8.22500000    -12.12100000
O      9.65900000      0.03700000     -2.04500000
H     10.33800000     -0.58000000     -1.77100000
H      9.44700000      0.52600000     -1.25100000
O    -13.34500000    -11.21400000      4.67400000
H    -13.95500000    -10.49200000      4.52500000
H    -12.49400000    -10.87000000      4.40000000
O      1.21000000     10.64600000      1.10800000
H      1.84300000     10.84700000      1.79600000
H      1.62200000     10.96200000      0.30300000
O     -1.55000000    -10.99300000     10.31500000
H     -0.59400000    -10.95000000     10.31000000
H     -1.82300000    -10.19300000     10.76300000
O     15.99600000     -1.19600000      1.83800000
H     15.31400000     -0.68900000      1.39800000
H     16.09900000     -1.98000000      1.29800000
O     -5.46000000     -5.83600000     11.60000000
H     -5.35300000     -5.35200000     12.41900000
H     -4.57500000     -5.89300000     11.23900000
O     -4.97700000      7.45400000     13.04300000
H     -5.58400000      6.99000000     13.61900000
H     -5.51600000      8.11700000     12.61200000
O    -13.57100000      3.41800000     -2.34400000
H    -13.56900000      4.28400000     -1.93500000
H    -12.65900000      3.13100000     -2.30000000
O      1.26100000     -7.59800000     -9.91400000
H      1.40400000     -7.45600000     -8.97800000
H      1.21000000     -8.55000000    -10.00600000
O     -0.28100000      4.95500000      1.86600000
H      0.48900000      5.23000000      1.36800000
H      0.02700000      4.90100000      2.77100000
O      7.60000000    -11.86300000     -5.77200000
H      6.91000000    -11.35800000     -6.20300000
H      7.43100000    -11.75200000     -4.83700000
O    -16.08000000     -3.72500000     -2.63000000
H    -15.61300000     -4.55800000     -2.56600000
H    -15.52000000     -3.10100000     -2.16700000
O     -7.98300000     13.47600000      0.97500000
H     -8.15500000     14.16100000      0.32900000
H     -8.59500000     13.66000000      1.68700000
O    -16.79400000     -0.19000000      1.76100000
H    -16.71300000     -0.53800000      0.87300000
H    -17.49100000     -0.71100000      2.16000000
O     -7.45900000    -12.14800000     10.02500000
H     -7.32200000    -13.09300000      9.95500000
H     -7.61400000    -11.99800000     10.95800000
O     -6.57400000    -13.05600000     -7.84200000
H     -6.12400000    -13.39500000     -8.61500000
H     -7.46300000    -13.40300000     -7.91100000
O     -4.53000000      1.78000000     -5.78200000
H     -5.14400000      1.86600000     -5.05400000
H     -3.92700000      2.51600000     -5.67600000
O     -4.84000000     -8.22200000      6.76500000
H     -5.40700000     -8.41800000      7.51100000
H     -4.07600000     -8.78400000      6.89100000
O    -12.67800000      8.78900000      6.79000000
H    -13.16400000      9.56600000      7.06600000
H    -13.15700000      8.46500000      6.02700000
O      0.26400000    -15.31000000     -2.44900000
H      0.38100000    -16.09600000     -2.98200000
H      0.64500000    -14.60600000     -2.97400000
O      7.93900000      8.60200000    -13.24900000
H      8.44200000      8.05400000    -13.85200000
H      7.90200000      8.09500000    -12.43800000
O      9.62700000     -7.92400000    -10.52100000
H      9.78000000     -7.43400000     -9.71300000
H     10.40700000     -7.76000000    -11.05200000
O    -14.57200000      0.90100000     11.13600000
H    -13.72400000      0.80800000     11.57100000
H    -15.17000000      1.17100000     11.83300000
O     -1.16800000     11.28900000      2.09300000
H     -0.92700000     10.69400000      2.80300000
H     -0.39700000     11.30900000      1.52500000
O     -4.03700000      2.49300000    -12.96500000
H     -4.57400000      2.69900000    -12.20000000
H     -3.22000000      2.15400000    -12.60000000
O     -3.48900000      3.12700000      3.05100000
H     -3.41400000      3.79100000      3.73700000
H     -3.27900000      3.59400000      2.24200000
O     14.33900000      2.85800000     -8.59900000
H     14.00600000      2.94900000     -7.70600000
H     14.67700000      3.72600000     -8.81800000
O      1.97200000      5.80400000      1.21700000
H      2.48300000      6.44800000      1.70700000
H      2.62400000      5.20600000      0.85400000
O    -14.93400000     -2.35500000      9.51700000
H    -14.51200000     -3.00400000      8.95300000
H    -14.42400000     -1.55600000      9.38500000
O      7.14600000     -9.17800000      2.86500000
H      7.05400000    -10.06500000      3.21300000
H      6.28300000     -8.96900000      2.50800000
O     -7.55100000      3.56300000     10.01100000
H     -7.49500000      2.76600000      9.48300000
H     -7.11000000      4.23000000      9.48400000
O    -14.58500000     -2.16300000      2.51600000
H    -15.19100000     -1.42300000      2.52700000
H    -13.75400000     -1.78800000      2.22300000
O     -9.94600000     13.83100000      2.89600000
H    -10.25200000     13.11200000      3.44800000
H    -10.74700000     14.26700000      2.60500000
O    -11.78500000     -2.91600000     -2.90400000
H    -10.87300000     -3.20100000     -2.96000000
H    -12.21800000     -3.60000000     -2.39400000
O     -4.89000000     -0.08900000    -13.53900000
H     -5.60800000      0.07300000    -12.92700000
H     -4.43100000      0.74800000    -13.59700000
O      5.95700000     -5.87800000      1.06200000
H      6.07900000     -5.54100000      1.94900000
H      6.36600000     -5.22100000      0.49800000
O     -1.21800000     16.33000000      0.74900000
H     -1.06100000     16.86000000      1.53000000
H     -1.65400000     16.92500000      0.13900000
O      5.20700000    -10.08200000     10.68200000
H      5.36000000     -9.69600000     11.54400000
H      5.98600000    -10.61100000     10.51300000
O      8.59500000     -1.83400000      1.45000000
H      8.00700000     -2.34100000      0.89000000
H      8.61100000     -2.31700000      2.27700000
O     -3.50100000      0.64300000      3.68600000
H     -3.47300000      1.52000000      3.30300000
H     -2.60500000      0.48400000      3.98500000
O      8.64700000     -1.34100000     -9.95700000
H      9.16500000     -1.37500000     -9.15200000
H      7.90300000     -1.91900000     -9.78800000
O     10.99800000     -8.00100000     -1.29800000
H     10.84700000     -8.27800000     -0.39400000
H     11.45100000     -8.74200000     -1.70300000
O      1.21100000     -5.75100000    -11.74600000
H      1.12000000     -6.45900000    -11.10800000
H      0.39000000     -5.76600000    -12.23700000
O      5.71800000      1.93900000      0.77000000
H      5.35800000      2.13000000      1.63600000
H      6.51400000      1.43700000      0.94700000
O    -10.19800000     -5.80000000     -2.56400000
H     -9.70000000     -6.57700000     -2.31100000
H    -10.81600000     -6.11600000     -3.22300000
O     -2.30400000    -16.28300000     -3.13400000
H     -2.95900000    -15.62500000     -2.90100000
H     -1.46600000    -15.82800000     -3.04500000
O      2.76800000      2.76500000     -6.97300000
H      3.58700000      2.64100000     -6.49300000
H      2.57000000      3.69600000     -6.87200000
O      5.37700000    -16.35100000      1.88500000
H      4.79900000    -15.87800000      1.28600000
H      5.95200000    -16.85800000      1.31300000
O     -2.49700000      1.09400000     14.82000000
H     -2.38200000      1.72500000     14.11000000
H     -1.71400000      1.19500000     15.36100000
O     -0.32900000      2.04600000     16.20100000
H     -0.24600000      2.96400000     15.94200000
H      0.57000000      1.76400000     16.37200000
O     13.28600000    -11.60000000      1.72000000
H     13.25500000    -10.65200000      1.58800000
H     13.69900000    -11.93900000      0.92600000
O      4.90700000     -8.43700000     13.92000000
H      5.84200000     -8.47300000     13.71600000
H      4.60600000     -9.34100000     13.82200000
O     -8.06100000     -7.93100000      7.53000000
H     -7.67000000     -7.06300000      7.43200000
H     -9.00400000     -7.77100000      7.53000000
O     -4.53000000      3.19800000      6.85700000
H     -5.17300000      2.65400000      6.40300000
H     -5.05200000      3.86800000      7.29900000
O      4.16500000    -14.67300000     -5.14200000
H      4.28500000    -14.34700000     -4.25100000
H      4.18300000    -15.62500000     -5.05400000
O    -14.52600000      0.01900000     -7.95100000
H    -14.79100000      0.69300000     -7.32600000
H    -14.19900000      0.50800000     -8.70700000
O      7.90400000      1.27600000     -6.98400000
H      8.63500000      1.32500000     -6.36900000
H      8.29400000      1.46700000     -7.83700000
O      0.89900000    -10.44600000    -10.12300000
H      1.39000000    -10.84100000    -10.84300000
H      0.26600000    -11.11600000     -9.86800000
O      5.22600000    -10.43000000     -6.61500000
H      4.38600000    -10.78100000     -6.90900000
H      5.39500000     -9.69100000     -7.19900000
O      5.49800000      5.61900000     -7.14100000
H      4.57800000      5.79700000     -6.94400000
H      5.76400000      4.97700000     -6.48400000
O      1.62700000     12.54000000      6.70300000
H      2.05900000     11.69500000      6.83000000
H      0.74700000     12.31600000      6.40000000
O     -3.66900000    -10.03000000     -4.53700000
H     -3.95200000    -10.84400000     -4.95400000
H     -4.29300000     -9.89800000     -3.82300000
O     15.44300000      9.07300000     -0.40400000
H     15.46200000      9.24000000      0.53800000
H     15.49900000      9.94100000     -0.80300000
O     13.77300000     -5.23700000      8.22500000
H     13.91600000     -5.31600000      9.16800000
H     13.91600000     -4.30900000      8.03800000
O      0.49500000     -7.57700000     -4.51600000
H      1.14400000     -8.04600000     -3.99100000
H      0.21900000     -6.84800000     -3.96100000
O      4.55700000    -12.84900000    -10.03300000
H      3.69700000    -13.15300000    -10.32400000
H      4.54400000    -11.90600000    -10.19300000
O    -16.69800000      4.60900000     -4.10100000
H    -17.27800000      4.35400000     -4.81900000
H    -16.07100000      3.88800000     -4.03400000
O      4.50500000     11.28200000      0.73800000
H      4.64600000     12.22500000      0.66000000
H      3.80100000     11.09300000      0.11700000
O     -0.55800000    -11.17700000     -6.67600000
H     -0.93700000    -10.44200000     -6.19300000
H      0.35400000    -10.92500000     -6.81800000
O    -16.10300000      3.10800000      4.31100000
H    -16.99300000      2.76400000      4.39600000
H    -15.59600000      2.62300000      4.96200000
O      2.60500000      6.60300000     14.58300000
H      1.94300000      6.49900000     15.26600000
H      2.90200000      7.50800000     14.67300000
O      3.12900000     -5.86800000      8.12800000
H      3.77700000     -6.56400000      8.23400000
H      3.41600000     -5.18000000      8.72800000
O      0.18200000      8.59500000     13.41000000
H      0.80600000      8.40300000     12.71000000
H     -0.65400000      8.71200000     12.96000000
O     12.33700000     -6.84200000    -10.06400000
H     12.64100000     -7.75000000    -10.08200000
H     13.13900000     -6.32100000    -10.03500000
O     18.65200000      1.00700000      0.31200000
H     17.90100000      0.61600000     -0.13300000
H     18.30300000      1.30800000      1.15100000
O     -0.20600000      6.15200000    -16.18600000
H     -0.00600000      5.28500000    -15.83500000
H      0.46900000      6.72200000    -15.81600000
O    -10.87500000      9.74700000     -4.03400000
H    -10.20500000     10.42300000     -3.93600000
H    -11.68500000     10.23300000     -4.18900000
O     -9.35000000     -0.37500000     -6.04600000
H    -10.02500000     -0.11800000     -5.41700000
H     -8.64100000     -0.72600000     -5.50700000
O     -7.12400000     -7.90500000     12.71700000
H     -6.39400000     -8.49700000     12.90100000
H     -6.70700000     -7.07900000     12.47200000
O    -11.32000000    -13.37900000     -0.09300000
H    -10.80600000    -14.18700000     -0.09500000
H    -12.23000000    -13.67400000     -0.06000000
O    -15.31600000     -6.74500000     -2.27600000
H    -16.01000000     -6.41300000     -2.84600000
H    -15.67100000     -7.55800000     -1.91600000
O     15.51000000      5.70100000      6.69600000
H     14.85600000      5.22100000      7.20500000
H     16.25700000      5.10500000      6.64200000
O      1.90600000      4.15800000     12.84600000
H      1.00000000      4.18400000     12.53900000
H      2.06000000      5.02800000     13.21400000
O     -9.64600000    -10.36700000     -9.28900000
H     -8.81800000    -10.44400000     -9.76300000
H     -9.87000000     -9.43800000     -9.34700000
O      8.70000000     14.16200000     -7.06900000
H      8.17100000     14.36300000     -6.29600000
H      8.24800000     13.42600000     -7.48200000
O      2.30200000     13.53700000     -5.64700000
H      1.60000000     13.90500000     -5.11100000
H      1.84700000     13.05500000     -6.33800000
O      6.68200000      2.28500000    -13.89500000
H      6.11000000      1.52500000    -13.78700000
H      6.74000000      2.66800000    -13.02000000
O    -10.15300000     10.25800000     -9.61800000
H     -9.57100000      9.78000000    -10.20800000
H     -9.86800000     10.00400000     -8.74100000
O    -11.93000000      0.33500000     -4.15900000
H    -11.43500000      0.16700000     -3.35700000
H    -12.67300000     -0.26600000     -4.11200000
O     -9.75100000     -0.12100000     10.24500000
H     -9.42100000     -0.99200000     10.46500000
H    -10.67200000     -0.26200000     10.02600000
O      1.01400000     -7.28400000      7.70500000
H      0.17800000     -6.86000000      7.90100000
H      1.66900000     -6.60300000      7.85400000
O      4.14000000     -3.96800000      9.82800000
H      4.49000000     -3.61200000     10.64500000
H      4.91600000     -4.17300000      9.30500000
O      3.41700000     -4.22400000      3.23100000
H      3.43400000     -3.45000000      2.66800000
H      3.39600000     -4.96200000      2.62200000
O     -5.46700000     12.62900000     -9.29800000
H     -5.26400000     12.25400000    -10.15500000
H     -6.22800000     13.18800000     -9.45600000
O      2.74100000     -2.73900000     -7.81600000
H      2.93800000     -3.33300000     -8.54000000
H      1.99900000     -2.22000000     -8.12700000
O     -2.93300000     -2.71700000     -3.35200000
H     -2.18900000     -2.86900000     -3.93500000
H     -3.52300000     -2.15800000     -3.85800000
O     -1.75900000      7.77900000     -9.92400000
H     -1.18800000      8.05300000    -10.64200000
H     -1.75100000      6.82200000     -9.96300000
O    -10.88700000     -4.32300000     12.48300000
H    -11.66000000     -4.65300000     12.94000000
H    -11.18800000     -4.16200000     11.58800000
O     -5.89800000     -5.41200000     -1.55800000
H     -5.97400000     -5.51900000     -2.50600000
H     -5.74900000     -6.29900000     -1.22900000
O    -15.30500000      9.07300000      2.15900000
H    -16.13000000      9.26100000      2.60500000
H    -14.63000000      9.28500000      2.80400000
O     -2.51400000     15.20500000      4.99800000
H     -3.33500000     15.50600000      4.61000000
H     -2.15500000     14.59200000      4.35600000
O      7.79300000    -14.38100000      5.88400000
H      7.62600000    -13.81400000      5.13000000
H      7.61900000    -15.26500000      5.56100000
O      2.00500000     -7.84400000    -14.63000000
H      2.65000000     -7.69600000    -15.32200000
H      2.49800000     -8.27500000    -13.93200000
O     -4.83100000      6.72500000     -1.44900000
H     -3.87400000      6.72900000     -1.43500000
H     -5.05900000      5.97300000     -1.99500000
O      5.15200000     10.52000000     -9.93700000
H      5.56200000      9.87700000     -9.35900000
H      5.08000000     10.07300000    -10.78000000
O     -8.94100000    -13.67100000     -3.76900000
H     -9.20600000    -12.83900000     -4.16200000
H     -9.13000000    -14.32500000     -4.44200000
O      6.13300000     -8.24000000     -7.74300000
H      5.98200000     -7.70900000     -6.96000000
H      5.82100000     -7.69500000     -8.46500000
O      8.40100000     -5.39300000     -4.21300000
H      7.60300000     -5.21900000     -4.71300000
H      8.54800000     -6.33300000     -4.31600000
O    -14.16400000      7.59700000      4.73100000
H    -14.97700000      7.55800000      4.22700000
H    -13.84300000      6.69500000      4.73800000
O      0.73800000     13.88100000      3.85100000
H      0.30000000     13.13800000      4.26700000
H      1.04600000     14.41700000      4.58200000
O      1.61200000     -0.38400000     12.25700000
H      0.96800000      0.32000000     12.33000000
H      1.90500000     -0.34600000     11.34600000
O      7.28100000      3.94700000     10.12300000
H      7.64000000      4.81500000      9.93800000
H      6.35000000      4.10100000     10.28000000
O     -9.83900000     -6.89200000    -12.72700000
H     -9.83400000     -6.52500000    -11.84300000
H    -10.61700000     -7.44900000    -12.75100000
O      0.64800000     -1.46800000     -9.58900000
H      0.17200000     -1.43200000    -10.41900000
H     -0.01200000     -1.26600000     -8.92600000
O     12.49300000     -0.54400000      9.68600000
H     12.66000000     -0.14400000      8.83300000
H     13.27800000     -1.06200000      9.86500000
O     -2.12600000      2.62900000     12.64700000
H     -2.80800000      2.71600000     11.98200000
H     -1.36400000      2.30400000     12.16700000
O     13.65000000     -8.87600000      1.47200000
H     14.09600000     -8.20900000      1.99400000
H     12.71800000     -8.70400000      1.61000000
O      2.52000000    -15.23300000      6.39400000
H      3.26900000    -15.59000000      6.87200000
H      2.46500000    -14.32100000      6.68200000
O      5.61900000     -6.62200000    -12.70600000
H      5.42100000     -7.45800000    -13.12800000
H      4.86500000     -6.06800000    -12.90500000
O      8.86800000      3.87000000     12.43700000
H      8.49400000      3.95000000     11.55900000
H      9.74800000      3.52200000     12.29100000
O      1.39900000     -2.19200000    -17.57300000
H      1.64500000     -2.52800000    -16.71100000
H      0.89100000     -1.40200000    -17.38600000
O     -0.37900000      9.28600000      3.99300000
H      0.57100000      9.18400000      3.93600000
H     -0.73000000      8.45900000      3.66300000
O    -15.31600000      2.23500000     -3.99300000
H    -14.76100000      2.32800000     -3.21900000
H    -15.74100000      1.38500000     -3.88300000
O    -12.06700000      8.00400000     -6.31700000
H    -12.66700000      7.76900000     -5.60900000
H    -11.45800000      8.62600000     -5.91800000
O     10.95800000     12.46900000      0.62400000
H     11.31500000     11.59700000      0.45300000
H     11.71700000     12.99100000      0.88400000
O     -5.48800000    -11.42800000      8.04200000
H     -5.96800000    -11.71600000      8.81900000
H     -4.91600000    -10.72900000      8.35900000
O      8.27800000     12.84200000      2.01300000
H      7.83500000     13.34800000      1.33100000
H      9.19900000     12.84400000      1.75300000
O     -1.00100000    -14.07500000      4.21300000
H     -0.35000000    -14.46000000      3.62700000
H     -0.70300000    -13.17500000      4.34400000
O     15.76800000     -3.62300000      4.72600000
H     16.17200000     -4.05800000      5.47700000
H     16.18700000     -2.76300000      4.69200000
O     -4.43100000     15.19300000     -3.73400000
H     -4.96200000     14.81900000     -3.03100000
H     -5.02500000     15.24200000     -4.48300000
O     -6.41900000     -2.87100000     13.99200000
H     -6.09400000     -2.23800000     13.35200000
H     -5.70300000     -3.49800000     14.09200000
O     -0.38300000     -5.36200000     -2.72900000
H     -0.51100000     -4.56200000     -3.23900000
H     -1.24500000     -5.54700000     -2.35400000
O    -14.59900000      4.40900000      6.61100000
H    -13.82200000      4.45400000      7.16800000
H    -15.19600000      3.82500000      7.07900000
O      5.65200000      6.63700000     -3.89300000
H      6.39000000      6.11600000     -4.21000000
H      5.55900000      7.33800000     -4.53800000
O     -7.87900000    -10.11900000     -3.95100000
H     -7.73300000     -9.69400000     -4.79600000
H     -7.09200000     -9.91900000     -3.44400000
O    -11.30900000      5.90200000     -7.67900000
H    -11.67400000      6.74200000     -7.40100000
H    -10.37800000      5.96300000     -7.46700000
O     -5.66200000      7.88600000    -10.24000000
H     -5.43600000      8.45000000     -9.50100000
H     -5.94600000      7.06600000     -9.83700000
O    -16.77300000      6.18900000      4.23700000
H    -16.46700000      5.33300000      4.53600000
H    -17.40100000      6.46600000      4.90500000
O      3.63200000    -12.38800000     -1.33400000
H      3.38700000    -12.60900000     -2.23300000
H      3.41600000    -11.46000000     -1.24800000
O     -0.46500000    -17.23900000      3.65600000
H     -0.42500000    -17.71900000      2.82800000
H      0.26400000    -16.62000000      3.61000000
O     -2.96200000     13.21000000      3.06000000
H     -3.43600000     12.58700000      3.61100000
H     -2.43100000     12.66200000      2.48200000
O      0.50400000     -3.40800000     10.92500000
H     -0.14700000     -2.93600000     10.40700000
H     -0.01100000     -3.98200000     11.49200000
O     -4.67500000     -0.35000000      1.32200000
H     -4.06600000     -0.22700000      2.05100000
H     -5.32500000      0.34400000      1.43400000
O      4.24600000     -0.31000000     -5.13800000
H      4.86800000     -0.93100000     -5.51800000
H      3.72600000     -0.83500000     -4.52900000
O      0.70700000      1.70600000    -13.30200000
H      1.21100000      1.87400000    -12.50600000
H     -0.20100000      1.64600000    -13.00300000
O      5.61300000     14.52200000     -9.11400000
H      6.19400000     13.99900000     -9.66600000
H      5.29600000     13.90800000     -8.45200000
O     10.52000000     -5.01200000      2.41000000
H      9.99000000     -5.61900000      1.89200000
H     11.24700000     -4.77700000      1.83300000
O     -0.29600000     -3.35900000     -4.94500000
H     -0.80300000     -3.38700000     -5.75700000
H      0.56100000     -3.02500000     -5.20900000
O     -3.71800000     -5.17000000    -16.90200000
H     -3.12300000     -5.77600000    -16.46200000
H     -4.55000000     -5.27200000    -16.43900000
O     12.11200000    -10.81200000     -6.07400000
H     11.31300000    -11.33900000     -6.07000000
H     11.88800000    -10.04300000     -6.59800000
O      3.00600000      2.21400000      9.57300000
H      3.60000000      1.46300000      9.60000000
H      2.13700000      1.82700000      9.46800000
O      4.55300000      4.38900000     10.25600000
H      3.90800000      4.00300000      9.66400000
H      4.50700000      3.84900000     11.04500000
O      3.75700000      3.11700000      5.65600000
H      4.46900000      3.14600000      6.29500000
H      3.70500000      2.19700000      5.39700000
O      1.78600000      9.77200000      6.67800000
H      0.91800000      9.55100000      7.01600000
H      2.29900000      9.98700000      7.45700000
O      8.76200000      3.23000000      7.47700000
H      8.35000000      3.33700000      8.33400000
H      8.13700000      3.61100000      6.86100000
O     -7.59000000     -4.82200000      9.98000000
H     -7.23700000     -5.29200000      9.22500000
H     -7.13100000     -5.19700000     10.73200000
O     -1.96700000      4.73000000    -10.48600000
H     -1.16800000      4.22200000    -10.34800000
H     -2.65100000      4.22600000    -10.04600000
O      9.61300000     -2.79700000      4.12800000
H     10.23200000     -3.23800000      3.54600000
H     10.01700000     -1.94800000      4.30900000
O      8.21800000     -6.19000000     -1.06900000
H      8.15400000     -6.48900000     -0.16200000
H      8.83700000     -6.79500000     -1.47800000
O      6.18500000      0.97900000     15.85700000
H      7.04600000      1.25600000     15.54400000
H      5.88600000      0.34500000     15.20500000
O      3.23000000     18.34600000      1.14300000
H      2.61200000     18.76600000      0.54400000
H      2.73600000     17.62200000      1.52700000
O      7.53700000     -6.18800000      5.72700000
H      8.12000000     -5.73300000      6.33500000
H      7.60500000     -7.11000000      5.97500000
O     10.09500000      4.24600000    -13.60900000
H      9.42700000      4.47800000    -14.25400000
H      9.98700000      3.30400000    -13.48000000
O     12.19900000     -5.52500000     -2.00700000
H     11.72800000     -6.23800000     -1.57500000
H     12.55300000     -5.92100000     -2.80300000
O     -1.16800000     -0.46200000      4.86400000
H     -1.47500000     -1.31200000      4.54800000
H     -0.25500000     -0.61300000      5.10900000
O    -10.06500000     -0.57400000    -10.62400000
H    -10.96800000     -0.43000000    -10.90700000
H     -9.72700000      0.30400000    -10.44500000
O      1.95200000      9.06900000     -7.16200000
H      1.99500000      8.47300000     -6.41400000
H      2.82700000      9.03400000     -7.54700000
O     11.40200000      8.93200000     -1.66300000
H     10.46400000      9.11700000     -1.70900000
H     11.65100000      8.73000000     -2.56500000
O      8.08200000     -9.85300000    -11.30700000
H      8.44600000    -10.73500000    -11.38600000
H      8.84200000     -9.29400000    -11.14600000
O      6.21400000     -4.95800000     -5.67900000
H      5.91600000     -4.09900000     -5.97900000
H      6.65300000     -5.33800000     -6.44000000
O     -1.69200000      4.26800000    -17.68400000
H     -0.97800000      4.23000000    -18.32100000
H     -1.41400000      4.93100000    -17.05200000
O     10.89500000     -5.50700000    -12.22200000
H     11.45800000     -6.21800000    -11.91400000
H     10.28100000     -5.36000000    -11.50300000
O     15.07400000      2.24900000     -2.16900000
H     16.03100000      2.28000000     -2.16100000
H     14.81200000      2.75300000     -1.39900000
O     13.46100000      4.49400000      7.89600000
H     12.51500000      4.41300000      7.77000000
H     13.60700000      4.21400000      8.79900000
O    -14.09900000     -3.13000000      4.93600000
H    -14.06400000     -2.99700000      3.98900000
H    -13.69000000     -2.34600000      5.30300000
O      6.63200000     -3.71000000     -0.60500000
H      7.21800000     -4.25900000     -1.12700000
H      6.11900000     -3.22500000     -1.25200000
O     -9.61700000      2.00300000     -9.77400000
H     -9.10900000      1.87900000     -8.97200000
H    -10.50400000      2.19300000     -9.46800000
O     -2.29800000     -3.43100000    -13.56300000
H     -2.07800000     -3.11200000    -14.43800000
H     -3.20700000     -3.16200000    -13.43100000
O     -8.58200000      1.68300000      6.71300000
H     -8.77200000      2.59800000      6.50500000
H     -8.16400000      1.34000000      5.92300000
O    -17.55000000      4.36900000     -1.49600000
H    -17.03900000      4.53800000     -2.28700000
H    -18.44400000      4.23600000     -1.81200000
O    -10.21400000     -0.13300000     -2.31500000
H     -9.91200000      0.23000000     -1.48200000
H     -9.50500000     -0.71300000     -2.59400000
O     -5.37900000     12.60400000      0.76300000
H     -6.26400000     12.96900000      0.73000000
H     -4.82800000     13.27500000      0.36000000
O     -6.93900000    -16.03100000      0.89300000
H     -6.92600000    -15.18300000      1.33700000
H     -6.90500000    -15.81400000     -0.03900000
O      0.62000000     -4.05700000    -15.44500000
H     -0.00100000     -3.37800000    -15.70900000
H      0.09500000     -4.85500000    -15.39500000
O      9.07300000     16.13200000     -0.93200000
H      8.89100000     16.80600000     -0.27700000
H      8.70900000     15.33000000     -0.55800000
O    -15.16700000     -2.05100000     -0.50400000
H    -14.32500000     -1.59700000     -0.53600000
H    -15.20900000     -2.41700000      0.38000000
O     -3.86400000    -10.30600000     -0.16900000
H     -3.40600000    -11.09800000      0.11100000
H     -3.17500000     -9.64500000     -0.24200000
O     -1.80800000      4.67800000     -6.86400000
H     -1.55000000      4.58500000     -5.94700000
H     -1.26500000      5.39400000     -7.19400000
O    -12.25200000      4.64400000      8.00300000
H    -11.38900000      4.46100000      7.63200000
H    -12.24300000      5.58500000      8.17800000
O      2.66600000     -5.78900000     -5.16600000
H      1.92300000     -6.17700000     -4.70300000
H      3.43400000     -6.21700000     -4.78900000
O     -1.12200000     -9.33500000      5.22300000
H     -0.25000000     -9.41600000      5.61000000
H     -1.28400000    -10.18800000      4.82000000
O      0.01900000    -10.82300000      0.35400000
H      0.82600000    -10.36900000      0.11500000
H     -0.41300000    -11.00000000     -0.48200000
O      3.35500000      0.25000000     -7.88800000
H      3.52000000     -0.38800000     -7.19500000
H      3.05100000      1.03200000     -7.42700000
O     -4.08700000     17.75600000     -3.88500000
H     -4.25800000     16.82800000     -3.72800000
H     -4.57400000     17.95800000     -4.68400000
O      7.12400000     13.40800000      4.51000000
H      7.57500000     13.32700000      3.67000000
H      7.70300000     13.95600000      5.04000000
O     10.19900000     -3.53000000     -1.47300000
H      9.41400000     -4.04900000     -1.29500000
H     10.58600000     -3.93900000     -2.24600000
O     17.62300000     -3.60400000      0.48600000
H     18.42600000     -3.95400000      0.10100000
H     16.92200000     -4.12700000      0.09700000
O      8.46100000     -6.91400000      1.91000000
H      8.37300000     -7.74300000      2.38000000
H      7.64600000     -6.44600000      2.09500000
O     -5.47000000    -14.52900000     -4.87100000
H     -4.83800000    -14.47100000     -4.15400000
H     -5.46600000    -13.65700000     -5.26500000
O     -4.38400000      2.43100000     11.01900000
H     -4.68300000      1.80200000     11.67700000
H     -5.18800000      2.83800000     10.69500000
O     -0.24800000    -14.90300000      0.34500000
H     -0.21900000    -14.90600000     -0.61200000
H      0.66700000    -14.81300000      0.61200000
O      2.56200000    -12.53400000      1.94900000
H      1.83600000    -11.92900000      2.09800000
H      3.25500000    -11.98900000      1.57600000
O    -12.35300000     -6.53000000    -11.07800000
H    -12.81800000     -5.91800000    -11.64900000
H    -12.34400000     -7.35300000    -11.56600000
O     12.36700000      7.60300000     -7.35500000
H     13.28500000      7.87700000     -7.35600000
H     12.39400000      6.67500000     -7.58500000
O      4.02100000     -0.22900000      9.10900000
H      3.36000000     -0.90600000      8.96200000
H      4.69400000     -0.40500000      8.45000000
O     12.02900000     -1.45300000     -4.12600000
H     11.33300000     -2.01500000     -4.46900000
H     11.65600000     -0.57200000     -4.14500000
O     -0.67400000     -3.31700000     17.24000000
H     -0.25700000     -3.68500000     16.46000000
H     -0.63000000     -2.36900000     17.11000000
O      8.96300000     -7.93400000     10.59700000
H      9.77400000     -7.58600000     10.22600000
H      9.19300000     -8.81600000     10.89000000
O      3.87400000     -9.07200000    -12.84000000
H      3.39700000     -9.75400000    -13.31200000
H      4.59300000     -9.53500000    -12.41100000
O    -12.68800000     -3.01600000     -6.58100000
H    -12.54100000     -3.96000000     -6.52200000
H    -11.80900000     -2.63900000     -6.62700000
O     -7.61900000      7.19200000    -14.68300000
H     -7.60000000      7.81200000    -15.41300000
H     -6.90900000      6.57900000    -14.87200000
O     -2.96300000      7.52200000     -5.90100000
H     -2.36900000      6.81100000     -6.14200000
H     -2.60200000      7.87000000     -5.08500000
O     -8.72400000      7.71600000     -3.83300000
H     -9.52300000      7.77600000     -3.30900000
H     -8.06500000      8.18000000     -3.31800000
O      5.97000000     13.34300000      8.88100000
H      6.73400000     13.48900000      9.43800000
H      6.22800000     12.62400000      8.30400000
O     -5.02400000     -9.65900000     12.74400000
H     -4.87100000    -10.59400000     12.88300000
H     -4.14800000     -9.27800000     12.69700000
O     -0.18100000      0.94200000    -17.91500000
H      0.69700000      1.19700000    -17.63400000
H     -0.49400000      0.35700000    -17.22500000
O      9.46100000      8.59100000      1.39500000
H      8.98500000      8.02800000      0.78400000
H     10.31600000      8.17100000      1.49000000
O      8.66000000      3.17000000     -0.57100000
H      8.53200000      2.43900000      0.03300000
H      9.58500000      3.40000000     -0.47600000
O     12.23600000     -6.12800000      4.30600000
H     11.61600000     -5.83600000      3.63900000
H     11.97800000     -5.65400000      5.09700000
O      1.62000000    -15.59200000      3.74800000
H      1.87500000    -15.55500000      4.67000000
H      2.39100000    -15.28100000      3.27300000
O      7.27900000      5.21000000      6.23900000
H      7.33100000      5.77000000      5.46400000
H      6.35500000      4.96900000      6.29900000
O     -6.62700000     13.61200000     -6.77600000
H     -6.10600000     14.38500000     -6.99400000
H     -6.26000000     12.91500000     -7.32000000
O      0.73400000     -7.35100000      2.00800000
H      1.61500000     -7.45600000      1.64800000
H      0.17800000     -7.20700000      1.24200000
O     -3.35900000     -2.64900000     10.46400000
H     -2.75400000     -2.77100000      9.73300000
H     -2.88000000     -2.09600000     11.08100000
O     -4.85000000    -13.18100000      2.54200000
H     -4.45000000    -14.04900000      2.59100000
H     -5.66600000    -13.26400000      3.03600000
O    -12.14500000      5.46400000    -10.44900000
H    -12.63800000      6.23500000    -10.72900000
H    -12.40400000      5.33300000     -9.53600000
O      2.44200000     11.61000000     -1.01100000
H      2.98000000     12.39400000     -1.12600000
H      1.93600000     11.54600000     -1.82200000
O     -4.66700000    -13.52200000      6.60900000
H     -4.56700000    -13.06700000      5.77300000
H     -4.75000000    -12.82100000      7.25500000
O     -1.26500000     -7.02500000      3.89000000
H     -0.60900000     -6.92400000      3.20100000
H     -1.18000000     -7.93600000      4.17000000
O     13.18400000     -2.44400000      4.11300000
H     13.97200000     -2.48800000      4.65500000
H     12.99000000     -3.35600000      3.89700000
O     12.96600000     -7.08800000     -4.39800000
H     13.08300000     -7.37200000     -5.30500000
H     13.84400000     -7.13200000     -4.01900000
O     -4.83800000     10.87500000     -7.07200000
H     -4.12600000     10.24500000     -7.18300000
H     -4.60000000     11.60600000     -7.64300000
O      6.33700000     -4.71100000      3.72700000
H      6.80300000     -5.16600000      4.42800000
H      5.41200000     -4.80200000      3.95500000
O      4.44000000     15.46700000      8.05400000
H      5.12700000     14.83500000      8.26500000
H      3.62500000     15.01600000      8.27100000
O      9.77200000     14.21300000      5.22900000
H     10.63400000     14.04000000      4.84900000
H      9.96100000     14.57000000      6.09600000
O      5.49400000     -9.76200000    -10.66700000
H      6.45000000     -9.72200000    -10.66600000
H      5.22600000     -9.12400000    -10.00600000
O      0.30500000      7.29600000    -13.60900000
H     -0.00800000      8.17300000    -13.83000000
H     -0.43600000      6.88100000    -13.16800000
O    -13.76200000      9.21100000     -1.02100000
H    -14.21900000      8.48900000     -0.59000000
H    -13.10000000      9.48800000     -0.38800000
O      1.45700000     17.24500000      5.65500000
H      2.02400000     16.47600000      5.59700000
H      0.99200000     17.13800000      6.48500000
O      0.53100000     13.79500000     -8.59500000
H      0.45400000     13.04700000     -8.00300000
H      1.23000000     13.54900000     -9.20100000
O     -7.05800000     -0.36500000    -11.77500000
H     -6.94000000     -1.28300000    -12.01800000
H     -7.85900000     -0.09900000    -12.22700000
O      0.96700000      4.51400000      4.39800000
H      0.50300000      4.82100000      5.17700000
H      1.83900000      4.90300000      4.47000000
O     11.34300000     -0.53500000      3.58500000
H     11.89300000     -1.30700000      3.72500000
H     11.61600000      0.08000000      4.26600000
O     11.17900000     -1.35700000     -0.03100000
H     10.93300000     -2.15600000     -0.49800000
H     10.98900000     -1.54800000      0.88700000
O     -7.80400000     -1.24400000      1.95300000
H     -8.11500000     -2.05500000      1.55100000
H     -7.36200000     -1.52800000      2.75300000
O      4.48300000      2.01900000      3.02100000
H      4.26000000      2.61200000      3.73800000
H      4.45600000      1.14700000      3.41400000
O    -11.39400000     11.91200000      8.13200000
H    -11.16100000     11.61800000      7.25200000
H    -12.03400000     11.26900000      8.43800000
O     -4.62800000    -13.13400000     -9.98000000
H     -3.75000000    -12.86500000     -9.71200000
H     -4.49600000    -13.59000000    -10.81100000
O    -14.01400000     -6.66600000      1.63200000
H    -14.70700000     -6.01500000      1.52100000
H    -14.05700000     -7.20000000      0.83900000
O    -10.88700000      0.09900000      4.30500000
H    -11.79100000      0.41200000      4.34100000
H    -10.63000000      0.00200000      5.22200000
O     -2.27700000    -13.42700000      9.68300000
H     -2.33000000    -13.49800000      8.72900000
H     -2.26600000    -12.48500000      9.85200000
O     10.30900000     -8.55600000      4.06800000
H     10.93100000     -8.40400000      4.78000000
H      9.55600000     -8.00700000      4.28700000
O    -16.06400000     -8.89700000     -0.93400000
H    -15.25000000     -8.99300000     -0.43900000
H    -16.75500000     -9.07100000     -0.29400000
O     -3.15200000      9.36500000     14.00300000
H     -3.58300000      8.54400000     13.76700000
H     -3.56400000     10.02200000     13.44100000
O     16.06500000     -5.27300000     -0.89200000
H     16.90900000     -5.69800000     -1.04400000
H     15.43200000     -5.99000000     -0.89200000
O      3.18700000     -1.07300000     16.62400000
H      3.42100000     -0.77100000     15.74700000
H      3.66400000     -0.48800000     17.21400000
O      7.58700000    -12.66200000     -0.21300000
H      7.58000000    -13.20500000      0.57500000
H      8.19000000    -11.94800000     -0.00700000
O      7.69500000      3.95300000      3.02900000
H      7.09600000      4.68400000      3.18000000
H      8.56800000      4.33600000      3.12000000
O      3.20800000      8.05300000      2.11400000
H      4.00800000      8.54500000      1.93300000
H      2.74500000      8.57900000      2.76600000
O     13.33100000      0.82800000     -6.26100000
H     12.74100000      1.29000000     -6.85700000
H     13.01600000      1.06000000     -5.38700000
O      7.54800000    -14.63500000     -6.20200000
H      8.49500000    -14.57400000     -6.33100000
H      7.27400000    -13.73700000     -6.01800000
O      0.30100000     -7.16000000    -16.73700000
H      0.77100000     -7.43800000    -15.95000000
H     -0.44000000     -6.65200000    -16.40700000
O     -1.99900000      6.17800000    -12.68400000
H     -2.03000000      5.68800000    -11.86200000
H     -2.22300000      5.53300000    -13.35500000
O     -2.58200000      0.71400000     10.08800000
H     -3.28100000      1.31700000     10.34200000
H     -2.78800000      0.47500000      9.18500000
O     -6.89500000      4.71000000      2.20800000
H     -6.60800000      4.96300000      3.08500000
H     -7.80000000      5.01800000      2.15400000
O      8.92200000     -7.72400000     -7.74300000
H      7.98800000     -7.92800000     -7.78300000
H      8.99100000     -7.05200000     -7.06500000
O      6.57100000    -14.23700000     -8.78900000
H      6.57500000    -14.38600000     -7.84300000
H      5.81700000    -13.66800000     -8.93900000
O     -0.56800000     11.64000000      5.32400000
H     -1.50600000     11.75500000      5.17500000
H     -0.38300000     10.75400000      5.01200000
O     -7.68400000     -3.98000000      0.09200000
H     -7.23500000     -4.24600000     -0.71000000
H     -7.50700000     -4.68700000      0.71300000
O     -2.23600000     -1.09600000     12.60600000
H     -2.51400000     -0.24400000     12.27000000
H     -2.18900000     -0.97600000     13.55500000
O     -5.52800000      8.69700000    -12.96100000
H     -5.79900000      7.78100000    -12.89700000
H     -5.54200000      9.01400000    -12.05800000
O    -16.23100000     -5.07700000      0.37400000
H    -15.64500000     -5.39000000     -0.31500000
H    -17.01600000     -4.78800000     -0.09200000
O      4.44500000      3.08800000     12.46900000
H      4.73100000      3.60700000     13.22000000
H      3.48900000      3.11100000     12.51200000
O      8.53900000     12.01900000     -1.84800000
H      9.17500000     12.36000000     -1.21900000
H      8.83200000     12.35800000     -2.69300000
O     17.68900000      2.40300000     -1.79900000
H     17.62500000      1.56400000     -2.25400000
H     18.34500000      2.25600000     -1.11700000
O      3.31100000      0.27000000    -13.46300000
H      2.46900000      0.08700000    -13.04800000
H      3.91000000      0.42600000    -12.73200000
O     -4.86000000     15.09600000      3.38700000
H     -4.50100000     15.85100000      2.92100000
H     -4.40400000     14.34300000      3.01100000
O      4.29100000      2.55700000     -2.86600000
H      4.56100000      1.86800000     -2.25900000
H      5.05100000      3.13600000     -2.92400000
O      2.91400000      6.10500000     -2.71900000
H      2.66300000      6.88800000     -2.22900000
H      3.78900000      5.89000000     -2.39500000
O      2.64400000     12.05500000      3.10600000
H      2.03900000     12.69500000      3.48000000
H      3.46100000     12.54000000      2.98600000
O     -5.71600000     -7.70900000     -0.07100000
H     -5.08100000     -8.08400000      0.54000000
H     -6.44600000     -7.43200000      0.48400000
O      4.71600000     -0.10300000    -10.47900000
H      5.44400000      0.46900000    -10.72300000
H      4.37800000      0.27500000     -9.66700000
O      4.63700000      6.48000000     12.03600000
H      4.60000000      5.75000000     11.41900000
H      3.77100000      6.49400000     12.44300000
O     11.34500000     -5.27600000      6.70300000
H     12.21100000     -5.42000000      7.08300000
H     11.21000000     -4.33000000      6.76500000
O      1.42000000     -9.87100000      6.49700000
H      1.22700000     -9.19700000      7.14900000
H      2.24100000    -10.26300000      6.79300000
O     -6.28000000      9.91900000      5.16700000
H     -6.01700000     10.73000000      4.73200000
H     -6.62900000     10.20400000      6.01200000
O     13.30000000      4.00400000     -3.03100000
H     14.03400000      3.45200000     -2.76200000
H     13.60100000      4.89800000     -2.86900000
O     -3.94800000     14.84500000      0.14200000
H     -3.16600000     15.21300000      0.55400000
H     -4.17200000     15.47000000     -0.54700000
O     -0.70700000     -8.59100000    -13.54300000
H     -0.69600000     -8.89400000    -12.63500000
H      0.19500000     -8.32400000    -13.71800000
O     14.44600000      6.77800000     -4.01000000
H     15.32600000      6.42100000     -3.88600000
H     14.59000000      7.64300000     -4.39400000
O     -1.70900000     -6.25300000    -15.18400000
H     -2.23900000     -5.78600000    -14.53900000
H     -1.55700000     -7.11300000    -14.79200000
O     -7.58000000     -5.38300000      4.08700000
H     -6.72400000     -5.13000000      4.43300000
H     -8.17100000     -5.31700000      4.83800000
O    -17.30500000     -2.56300000      4.18900000
H    -16.92600000     -2.81000000      5.03300000
H    -16.70200000     -2.92500000      3.54000000
O      0.02700000    -11.36700000      2.99800000
H      0.79800000    -10.82200000      3.15200000
H     -0.21800000    -11.18400000      2.09100000
O     -8.29100000     -4.93300000     13.72400000
H     -9.04700000     -4.63000000     13.22200000
H     -7.71100000     -4.17200000     13.76800000
O     -6.25100000      7.38400000      6.76900000
H     -6.58200000      7.89600000      7.50800000
H     -6.52500000      7.87600000      5.99500000
O      2.30500000      7.44400000     -4.99000000
H      2.47800000      8.25200000     -4.50600000
H      2.59600000      6.74700000     -4.40200000
O      0.49200000     -0.05300000    -15.39500000
H      0.70500000      0.62800000    -14.75700000
H      0.42600000     -0.85500000    -14.87600000
O     -7.89000000     15.82600000     -0.78400000
H     -7.68600000     16.29800000     -1.59200000
H     -7.75400000     16.47000000     -0.08900000
O      9.82300000     -7.96300000     -4.43400000
H     10.04200000     -8.81400000     -4.05400000
H     10.66900000     -7.57800000     -4.66400000
O     -3.67700000     -5.99700000      6.03400000
H     -3.09300000     -6.22900000      5.31300000
H     -4.05800000     -6.83000000      6.31100000
O     -6.33000000      2.04300000      1.53100000
H     -6.15200000      2.92000000      1.87200000
H     -7.05700000      1.72200000      2.06400000
O    -13.40500000     -7.00700000     -5.85500000
H    -14.33200000     -7.22800000     -5.95100000
H    -12.94900000     -7.64700000     -6.40100000
O      3.32600000     12.41900000     11.13800000
H      3.14300000     13.00400000     10.40300000
H      4.12000000     12.77700000     11.53700000
O     -0.94200000     -1.35700000    -12.01700000
H     -1.53800000     -1.94300000    -12.48300000
H     -0.07500000     -1.57500000    -12.35900000
O     -0.49300000     16.93000000     -6.39400000
H     -0.20900000     17.83100000     -6.24000000
H     -0.16700000     16.44300000     -5.63800000
O     14.65400000     -7.47100000     -1.32800000
H     13.69700000     -7.50300000     -1.34100000
H     14.92300000     -8.08500000     -2.01100000
O     -9.18900000      0.67900000      0.19800000
H     -8.82500000     -0.11600000      0.58600000
H     -9.83800000      0.98100000      0.83300000
O     12.22600000     -2.80200000     12.74100000
H     12.68600000     -1.96400000     12.68500000
H     11.49600000     -2.71600000     12.12800000
O     -1.89700000    -15.16000000     -6.83300000
H     -2.43000000    -14.63700000     -6.23400000
H     -1.02400000    -14.77100000     -6.78000000
O    -10.66500000     -8.41600000      5.56300000
H     -9.98900000     -7.73800000      5.59600000
H    -11.43000000     -7.97400000      5.19600000
O      5.21900000    -14.82600000     -2.38000000
H      5.44100000    -15.70400000     -2.69000000
H      4.85500000    -14.96500000     -1.50600000
O     -6.88400000     -8.75300000    -10.83600000
H     -6.16400000     -8.27700000    -11.25000000
H     -6.65200000     -9.67600000    -10.94100000
O      4.92600000    -15.02100000      4.27000000
H      5.04300000    -15.43900000      5.12300000
H      5.30200000    -15.64200000      3.64600000
O     12.01200000     -5.66200000     11.32400000
H     11.88400000     -4.73300000     11.13000000
H     11.71700000     -6.11400000     10.53400000
O     16.87900000     -0.24800000     -1.81200000
H     17.22400000     -1.13100000     -1.67900000
H     15.94700000     -0.37800000     -1.98500000
O    -12.97500000     -5.05600000     -1.53400000
H    -13.72000000     -5.65300000     -1.59400000
H    -12.20800000     -5.62700000     -1.55400000
O      9.30600000     -0.62100000    -15.12900000
H      9.80900000     -1.31100000    -14.69600000
H      9.63700000     -0.61000000    -16.02700000
O     -4.69800000    -12.05200000     -6.23800000
H     -5.52300000    -12.26800000     -6.67300000
H     -4.09600000    -11.84800000     -6.95300000
O     -4.36200000     -0.31300000     15.93900000
H     -5.01700000      0.27100000     16.32300000
H     -3.69800000      0.27600000     15.57900000
O    -12.93400000     -6.39100000      9.02500000
H    -13.06500000     -6.09700000      8.12300000
H    -13.41400000     -7.21700000      9.08000000
O      2.21800000    -10.65100000     -7.39900000
H      2.13400000    -11.60100000     -7.31700000
H      2.10400000    -10.48100000     -8.33400000
O     -4.01500000     -0.92200000     -5.17000000
H     -4.21600000     -0.04900000     -4.83200000
H     -4.41700000     -0.94200000     -6.03800000
O     -8.40300000      1.55800000     14.08500000
H     -8.88700000      1.95000000     13.35800000
H     -8.48700000      0.61500000     13.94700000
O     -6.43500000    -16.58900000     -3.40800000
H     -6.83900000    -17.32500000     -3.86700000
H     -5.96900000    -16.10700000     -4.09100000
O     15.43600000      3.47700000      0.24200000
H     16.24700000      3.89500000      0.53200000
H     14.78200000      4.17500000      0.27600000
O     -7.48500000    -10.27400000      6.15300000
H     -6.72300000    -10.66800000      6.57800000
H     -7.60100000     -9.43500000      6.59900000
O      3.85300000     -4.96300000     -2.59900000
H      4.37200000     -4.17100000     -2.45900000
H      4.46400000     -5.58100000     -3.00100000
O     14.73400000      1.28600000      3.54400000
H     14.39700000      1.23600000      2.64900000
H     14.24300000      2.00300000      3.94500000
O     -9.21400000    -15.59600000      2.02500000
H     -8.62100000    -15.98000000      1.37900000
H     -9.16700000    -14.65400000      1.86400000
O     12.15100000      4.10300000      1.30700000
H     11.58500000      4.27800000      0.55500000
H     12.03400000      3.17000000      1.48300000
O    -15.38300000      2.37900000     -6.71800000
H    -16.22200000      2.41800000     -6.25900000
H    -14.73800000      2.23600000     -6.02600000
O      7.45000000     -1.03200000     -3.97900000
H      7.86200000     -1.32900000     -4.79000000
H      8.17700000     -0.71700000     -3.44200000
O     14.40000000      0.84100000      0.61700000
H     14.06200000      0.67900000     -0.26400000
H     15.08300000      1.50100000      0.49400000
O      6.56700000     10.68600000      5.20700000
H      6.36300000     11.59500000      4.98600000
H      7.09000000     10.37200000      4.46900000
O     -2.20300000     -3.65800000     14.83300000
H     -2.41500000     -3.55200000     15.76000000
H     -1.46800000     -3.06300000     14.68600000
O      9.65800000    -10.44600000     -3.24500000
H      9.42800000    -11.34800000     -3.46600000
H     10.49100000    -10.51800000     -2.77900000
O      5.73200000      2.64600000    -16.52800000
H      5.91300000      2.48500000    -15.60200000
H      5.55400000      3.58500000    -16.57800000
O     -1.21000000    -11.08300000     -2.84400000
H     -0.83700000    -10.30700000     -2.42700000
H     -2.03500000    -10.78000000     -3.22100000
O      5.71300000     -8.83200000      0.30300000
H      5.61500000     -7.87900000      0.28600000
H      6.39500000     -9.01400000     -0.34300000
O      7.16000000     12.34000000    -10.21000000
H      6.47300000     11.73600000     -9.92600000
H      7.67200000     11.83800000    -10.84400000
O      4.90100000    -11.15600000      1.35500000
H      5.35800000    -11.91800000      0.99900000
H      5.32400000    -10.40600000      0.93700000
O    -12.62400000      2.85400000     12.94400000
H    -11.66800000      2.82200000     12.97100000
H    -12.82400000      3.67100000     12.48700000
O     14.38700000      6.03900000     -0.00700000
H     13.62500000      5.89300000      0.55400000
H     14.78400000      6.84100000      0.33200000
O      2.01900000     -9.27300000     -0.69400000
H      2.22000000     -9.04000000     -1.60100000
H      2.67300000     -8.80400000     -0.17600000
O     -6.39000000     12.83500000      8.08400000
H     -5.60400000     13.38100000      8.11200000
H     -7.09100000     13.43600000      7.83400000
O      0.89200000     11.45300000     -6.88500000
H      1.31900000     10.60200000     -6.98100000
H      0.16700000     11.29000000     -6.28200000
O      7.28100000      9.37900000      9.85300000
H      7.96400000      9.59300000     10.48900000
H      7.47200000      9.93600000      9.09900000
O     -2.67400000    -12.86800000      0.63200000
H     -1.89700000    -13.42600000      0.59900000
H     -3.10700000    -13.10900000      1.45100000
O    -12.20100000     -9.00600000      8.12600000
H    -11.41200000     -8.95900000      7.58700000
H    -11.93200000     -9.49500000      8.90400000
O      8.34900000      1.45200000      3.92300000
H      7.67200000      1.05700000      4.47200000
H      8.03600000      2.34300000      3.76200000
O     -3.98500000     -0.88300000    -15.90300000
H     -4.32400000     -0.43700000    -15.12700000
H     -3.59800000     -0.18500000    -16.43100000
O      5.40400000     -2.20200000     14.68200000
H      5.21500000     -3.11300000     14.90300000
H      4.55400000     -1.76400000     14.72000000
O      1.72400000     -5.66500000     15.51500000
H      2.22700000     -5.02800000     16.02300000
H      1.97100000     -5.49600000     14.60600000
O      8.66800000      5.00200000     15.57000000
H      9.16000000      5.79800000     15.77100000
H      8.88300000      4.81200000     14.65700000
O      6.64500000     16.29300000      2.87700000
H      6.00600000     15.58200000      2.93700000
H      6.20900000     17.04100000      3.28400000
O     -4.04800000     12.00000000     12.41000000
H     -3.30600000     12.32000000     11.89600000
H     -4.74300000     12.63800000     12.24900000
O     -6.11300000     -4.73100000     16.49100000
H     -6.33300000     -5.31700000     17.21500000
H     -6.95000000     -4.56100000     16.05700000
O      3.31400000     -8.04700000     16.20100000
H      3.80500000     -8.26900000     15.41000000
H      2.69000000     -7.37900000     15.91600000
O     -0.99200000     17.21900000      3.50700000
H     -1.42400000     16.80900000      4.25700000
H     -0.12800000     17.46800000      3.83500000
O      9.02300000    -14.65300000     -2.37100000
H      9.50300000    -14.97100000     -1.60700000
H      8.42700000    -13.99100000     -2.02200000
O     11.51400000     10.41100000     -9.98000000
H     12.45700000     10.38700000     -9.81700000
H     11.12300000     10.06200000     -9.17900000
O     10.92100000      1.79500000     -7.05600000
H     10.75600000      1.92200000     -7.99100000
H     10.71000000      2.64000000     -6.65900000
O     -3.90000000     -8.05900000     15.87600000
H     -3.62700000     -8.94200000     16.12400000
H     -3.22900000     -7.76500000     15.26000000
O    -10.69600000     -4.54300000    -13.85400000
H    -10.48200000     -5.46000000    -13.68200000
H    -10.66000000     -4.12300000    -12.99500000
O    -11.27300000      7.87600000     -2.29300000
H    -11.20400000      8.64800000     -2.85500000
H    -12.11000000      7.47900000     -2.53400000
O     -8.34400000     -2.26200000     -8.59200000
H     -8.79100000     -3.05700000     -8.30000000
H     -9.02700000     -1.74700000     -9.02100000
O      0.16400000     -2.52300000     14.32500000
H     -0.04400000     -1.69600000     13.88900000
H      1.00400000     -2.78700000     13.94800000
O     -1.57200000     -8.79200000     -5.85000000
H     -2.27000000     -9.07500000     -5.25900000
H     -0.94300000     -8.34600000     -5.28200000
O      4.80500000     12.97700000     -6.80700000
H      3.88500000     13.07400000     -6.56000000
H      5.27500000     13.56100000     -6.21200000
