# Supplementary material for: Integrated Multiscale Multilevel Approach to Open Shell Molecular Systems
Source: J Chem Theory Comput. 2023 Feb 13;19(5):1446–56. doi: 10.1021/acs.jctc.2c00805 (PMC10018740; doi:10.1021/acs.jctc.2c00805)
Supplement: Supplementary file 2 — ct2c00805_si_002.zip [file ct2c00805_si_002.zip › structures/PROXYL/frame116.xyz]

2606

C      0.92100000     -1.52200000      0.78100000
H      1.17600000     -2.47500000      0.31800000
H      0.85800000     -1.57400000      1.86800000
C     -0.49900000     -1.19100000      0.21100000
C     -0.89400000     -1.85600000     -1.07100000
H     -1.79700000     -1.40300000     -1.48000000
H     -0.97700000     -2.93500000     -0.93900000
H     -0.19600000     -1.71800000     -1.89700000
C     -1.56200000     -1.38400000      1.30100000
H     -2.56400000     -1.16300000      0.93600000
H     -1.61000000     -2.43000000      1.60300000
H     -1.29500000     -0.88600000      2.23300000
N     -0.32100000      0.32100000      0.06100000
O     -1.22000000      0.99700000     -0.35500000
C      1.10000000      0.75500000      0.15900000
C      1.42600000      1.62300000     -1.04700000
H      1.40000000      1.05300000     -1.97600000
H      0.81900000      2.52600000     -1.11900000
H      2.48000000      1.89800000     -1.04700000
C      1.29500000      1.49300000      1.48500000
H      2.26700000      1.96100000      1.63700000
H      1.01000000      0.98000000      2.40300000
H      0.62100000      2.34700000      1.54200000
C      1.92300000     -0.51900000      0.26800000
H      2.23900000     -0.66900000     -0.76400000
H      2.73500000     -0.38000000      0.98200000
O     11.27600000      3.00500000     -2.31100000
H     11.30300000      3.51100000     -1.49800000
H     10.44600000      2.53000000     -2.27000000
O      1.93900000      1.61300000     13.96800000
H      1.32800000      1.27700000     14.62300000
H      2.50900000      2.20900000     14.45400000
O     -1.71000000    -15.08800000      8.02200000
H     -2.07100000    -15.52300000      7.25000000
H     -1.80400000    -14.15400000      7.83800000
O     -4.33600000      2.27600000     -8.13400000
H     -4.80400000      2.07000000     -7.32500000
H     -4.46400000      1.50600000     -8.68800000
O      8.98100000      0.13200000      4.32800000
H      9.63200000      0.48800000      3.72200000
H      8.47500000      0.89400000      4.60900000
O      2.59200000      8.76800000     15.07800000
H      1.97800000      8.38500000     14.45200000
H      3.07000000      8.01900000     15.43500000
O     11.59200000      4.03500000      8.28000000
H     12.04700000      3.63900000      9.02300000
H     12.06100000      3.71000000      7.51100000
O     14.49800000      6.71900000      7.82500000
H     14.35100000      6.46600000      8.73600000
H     15.02500000      6.00800000      7.46100000
O      6.19500000      7.90600000      2.34800000
H      7.09500000      8.19600000      2.49600000
H      6.18800000      7.59800000      1.44100000
O      2.15800000     -3.85200000    -13.66500000
H      2.72800000     -3.73700000    -14.42600000
H      2.42900000     -3.16500000    -13.05600000
O    -14.86200000      8.80700000      5.47500000
H    -14.52600000      8.17900000      6.11400000
H    -14.91100000      8.31400000      4.65600000
O     -9.50100000    -11.20900000     -7.40300000
H    -10.25800000    -10.73800000     -7.05300000
H     -9.85200000    -12.05400000     -7.68200000
O      6.09200000     -1.17100000     17.35800000
H      5.24000000     -1.06900000     16.93500000
H      6.10400000     -2.08000000     17.65700000
O      4.08100000      6.77400000    -11.25000000
H      4.16600000      5.83300000    -11.10000000
H      3.16300000      6.96500000    -11.05800000
O    -10.96300000     -8.23400000     -8.30300000
H    -10.10600000     -8.65500000     -8.36700000
H    -11.35900000     -8.36300000     -9.16500000
O     -7.08600000     13.44200000     -3.69600000
H     -8.04000000     13.42900000     -3.61700000
H     -6.92500000     13.48200000     -4.63900000
O     13.24400000     -1.89300000      4.87600000
H     12.30600000     -2.06900000      4.80500000
H     13.64800000     -2.76000000      4.91600000
O    -12.15400000     -6.27400000     -6.83700000
H    -13.08800000     -6.36400000     -7.02500000
H    -11.72900000     -6.88800000     -7.43600000
O      7.13900000     -2.46100000     -2.67200000
H      7.06800000     -2.49400000     -3.62600000
H      7.97000000     -2.89400000     -2.47800000
O     14.91800000      7.35400000      1.04900000
H     15.01700000      7.04600000      0.14800000
H     14.41100000      8.16200000      0.97100000
O     -3.10200000     -5.00500000    -11.29200000
H     -2.18500000     -4.87800000    -11.53400000
H     -3.06800000     -5.49800000    -10.47200000
O     -2.91400000     11.14300000     14.45300000
H     -2.45600000     10.91500000     13.64400000
H     -2.33900000     10.82900000     15.15100000
O      0.74600000      9.62700000      2.04800000
H      0.03600000      8.98800000      2.11300000
H      1.51400000      9.10800000      1.80800000
O     -9.58400000     -3.14000000    -15.51100000
H     -9.23100000     -2.92800000    -14.64700000
H    -10.05100000     -3.96500000    -15.38300000
O     12.92300000     -0.48100000      9.01100000
H     13.46000000     -0.66700000      8.24100000
H     12.80900000     -1.33200000      9.43400000
O     -1.21200000    -12.06400000      9.96900000
H     -0.46400000    -12.62900000     10.16200000
H     -1.40800000    -12.23200000      9.04700000
O     -7.05000000     13.53900000      9.73700000
H     -6.34000000     13.70800000      9.11900000
H     -6.60800000     13.29000000     10.54900000
O      5.22000000    -15.09800000     -0.91700000
H      5.93600000    -14.57000000     -1.27000000
H      5.48400000    -15.28800000     -0.01600000
O     -2.92100000     14.05400000     -6.84900000
H     -2.51300000     13.65800000     -6.07900000
H     -2.63800000     13.50300000     -7.58000000
O     -8.39700000      1.83200000     11.06600000
H     -7.80100000      1.47700000     10.40700000
H     -7.82200000      2.22200000     11.72400000
O     -6.31300000      4.17100000     -5.74300000
H     -6.17200000      4.81300000     -6.43900000
H     -6.90800000      4.60600000     -5.13200000
O    -10.96500000     -6.88500000      0.46300000
H    -10.11800000     -6.44600000      0.53600000
H    -10.82800000     -7.74000000      0.87100000
O    -10.21200000     -9.60000000     11.96100000
H    -10.27400000     -8.79500000     11.44600000
H     -9.66000000    -10.17900000     11.43400000
O    -17.10300000     -3.80100000     -1.93600000
H    -16.40000000     -3.15700000     -1.85100000
H    -17.89500000     -3.32500000     -1.68600000
O     15.50600000      3.76800000      2.60200000
H     15.94000000      2.91500000      2.62000000
H     14.60300000      3.57300000      2.35300000
O    -10.85600000    -10.30700000    -10.92400000
H     -9.99800000     -9.88500000    -10.96300000
H    -11.36500000     -9.87900000    -11.61300000
O      9.43300000     -4.60000000     10.38300000
H      8.83400000     -5.33600000     10.50700000
H      9.93500000     -4.82800000      9.60100000
O     -4.84600000     -0.24400000     -4.36300000
H     -5.14600000      0.41200000     -4.99200000
H     -5.46000000     -0.97100000     -4.46400000
O      7.59700000     -0.63400000    -10.08700000
H      8.40400000     -1.03600000    -10.40900000
H      7.46000000     -1.02700000     -9.22500000
O     -1.36600000     -6.04300000     -4.13300000
H     -1.67500000     -6.55900000     -3.38800000
H     -2.14400000     -5.92200000     -4.67800000
O      3.79500000     -2.11000000      3.17800000
H      4.44800000     -1.77800000      3.79400000
H      4.27700000     -2.23200000      2.36000000
O      2.77300000    -12.34000000      0.73100000
H      3.30700000    -11.69600000      1.19600000
H      2.54900000    -11.91300000     -0.09600000
O     -5.91900000     -2.92300000     -0.93900000
H     -6.57000000     -2.83100000     -0.24300000
H     -5.57600000     -2.03900000     -1.06500000
O     -4.69900000     10.30100000      1.75900000
H     -4.53500000      9.39200000      2.01100000
H     -4.01300000     10.50000000      1.12200000
O     -2.44800000     -3.80500000      7.71200000
H     -2.51900000     -4.66000000      7.28900000
H     -2.27300000     -3.19600000      6.99400000
O     -5.56700000     -4.50100000      9.84400000
H     -6.20700000     -4.77800000     10.50000000
H     -4.73200000     -4.49800000     10.31100000
O     -0.72000000     13.34300000      3.84200000
H     -0.57100000     13.73400000      2.98200000
H     -1.30000000     13.95900000      4.28900000
O     -5.89000000      5.29500000     13.99400000
H     -5.87200000      5.38900000     14.94600000
H     -6.16500000      4.39000000     13.84800000
O     10.31000000     -6.50500000     12.36200000
H     10.65100000     -6.79200000     11.51500000
H      9.99200000     -5.61600000     12.20400000
O      8.16700000      6.82400000      5.69800000
H      7.69800000      6.05300000      5.37900000
H      9.08800000      6.56300000      5.69200000
O     -6.20600000      1.40800000    -16.48500000
H     -5.61000000      1.06100000    -17.14900000
H     -5.63300000      1.83800000    -15.85000000
O     -1.39200000      7.64400000      2.51700000
H     -2.34700000      7.62300000      2.45500000
H     -1.21600000      7.92000000      3.41600000
O     -0.47000000     -4.38900000     16.92800000
H     -0.18500000     -4.61200000     16.04200000
H      0.25400000     -3.87800000     17.29100000
O      5.54200000     -9.18400000      3.93800000
H      5.48500000     -8.94500000      4.86300000
H      6.47200000     -9.10200000      3.72600000
O     11.30600000     -3.41800000      2.55400000
H     10.88200000     -3.10800000      3.35400000
H     12.04700000     -3.94100000      2.86200000
O      1.85700000     -6.87000000      4.84300000
H      2.45100000     -6.12800000      4.73100000
H      1.44300000     -6.71900000      5.69300000
O     -4.78700000     -6.07900000    -13.31900000
H     -4.29200000     -6.82600000    -13.65700000
H     -4.14800000     -5.57900000    -12.81100000
O    -12.11900000      7.87100000      8.99600000
H    -11.82600000      7.00600000      9.28500000
H    -11.31100000      8.33900000      8.78500000
O    -10.33900000     10.06000000     -4.31000000
H     -9.60900000     10.36200000     -4.85200000
H    -10.90400000     10.82700000     -4.22000000
O     -1.94800000    -10.40000000      0.94300000
H     -2.41800000    -10.97300000      1.54800000
H     -1.09300000    -10.26900000      1.35300000
O     -1.52400000     -8.69500000      5.19200000
H     -0.96300000     -8.18300000      4.61000000
H     -1.06900000     -9.53200000      5.28800000
O     -1.07900000      8.49700000      5.18800000
H     -1.52400000      9.34000000      5.27800000
H     -0.65300000      8.35900000      6.03400000
O     -5.70300000      0.19800000     11.86400000
H     -6.28700000     -0.56000000     11.89500000
H     -5.66700000      0.43500000     10.93800000
O      5.87300000      3.24000000     14.04600000
H      5.80700000      3.58600000     13.15600000
H      6.63700000      2.66400000     14.02300000
O      4.57400000     13.02300000     -7.94800000
H      5.19600000     13.38200000     -7.31500000
H      3.94300000     12.53900000     -7.41600000
O      8.27200000      6.02800000     13.85400000
H      7.63500000      5.86900000     14.55000000
H      8.38400000      6.97900000     13.84400000
O     -2.25100000    -16.91000000     -2.47100000
H     -2.63900000    -17.41400000     -3.18600000
H     -1.30700000    -17.03500000     -2.57500000
O      5.68100000     11.47500000     -0.99100000
H      6.31600000     10.82900000     -0.68100000
H      4.87600000     11.26700000     -0.51800000
O      0.36900000      7.61200000     -3.50900000
H      1.10800000      8.15100000     -3.22800000
H     -0.23400000      7.62700000     -2.76500000
O    -12.54200000     -9.72900000      5.82800000
H    -13.47100000     -9.57400000      5.99900000
H    -12.23300000     -8.91400000      5.43300000
O     15.13200000      5.72800000     -9.44700000
H     14.21300000      5.46700000     -9.51200000
H     15.62000000      4.96500000     -9.75700000
O      1.06400000     -6.26900000      7.88100000
H      0.84100000     -6.82400000      8.62800000
H      0.93800000     -5.37600000      8.20100000
O    -15.01500000     -1.45000000     -5.26300000
H    -15.14100000     -2.39600000     -5.19000000
H    -15.84300000     -1.07400000     -4.96600000
O     10.48500000     -0.81200000     -9.92100000
H     11.27500000     -0.72000000    -10.45400000
H     10.73300000     -0.46500000     -9.06400000
O      4.61300000     -8.52700000     -1.02200000
H      4.62600000     -8.56400000     -0.06600000
H      5.29300000     -9.14200000     -1.29500000
O      1.06900000      6.02200000      4.63100000
H      0.49800000      5.64900000      5.30200000
H      0.93500000      6.96700000      4.70000000
O     -5.62400000     13.66300000     -6.64100000
H     -5.80700000     13.02600000     -7.33200000
H     -4.67400000     13.77500000     -6.66300000
O      3.06400000      8.29900000      2.19000000
H      2.76300000      7.93600000      3.02300000
H      3.69800000      7.66100000      1.86500000
O      4.02900000     14.65300000      4.57100000
H      4.14300000     14.48800000      3.63500000
H      3.08300000     14.74300000      4.68500000
O     14.41100000     -4.19200000      8.04800000
H     14.53200000     -3.41200000      7.50700000
H     13.77200000     -3.92800000      8.71000000
O      9.80800000    -10.88200000      1.41300000
H      9.60000000    -11.70900000      0.97800000
H     10.64500000    -11.04400000      1.84800000
O     -8.59700000     -5.97100000     -8.53400000
H     -7.75000000     -6.30900000     -8.24200000
H     -8.99100000     -6.69600000     -9.01800000
O     -3.45700000     -0.37200000     10.14700000
H     -4.18600000     -0.78100000      9.68100000
H     -2.82700000     -1.08100000     10.27800000
O     -7.19000000      8.11800000      7.98900000
H     -7.12100000      7.33200000      7.44800000
H     -7.00100000      8.84000000      7.38900000
O     -5.24100000      5.82500000     -7.89400000
H     -4.76700000      6.65500000     -7.84500000
H     -5.26100000      5.61500000     -8.82800000
O      9.04800000     13.65700000      1.24300000
H      9.71600000     13.94100000      0.61900000
H      9.26300000     14.12100000      2.05200000
O     -7.80800000      2.21100000     15.29000000
H     -8.68800000      1.89600000     15.08500000
H     -7.94800000      3.07400000     15.67900000
O     -6.69300000     -2.30600000     -4.46500000
H     -6.06200000     -2.97900000     -4.21000000
H     -7.24400000     -2.73000000     -5.12300000
O     10.19900000     -1.95700000      9.93700000
H      9.62300000     -1.38900000      9.42500000
H      9.70800000     -2.77200000     10.03300000
O    -14.00400000      0.17800000      5.98200000
H    -13.06000000      0.04900000      5.89600000
H    -14.35100000     -0.69700000      6.15400000
O     -5.12600000     -5.36200000     15.44200000
H     -5.17200000     -5.78000000     16.30200000
H     -6.03300000     -5.33900000     15.13800000
O      1.26900000      1.74300000     -4.36200000
H      1.91700000      2.22100000     -3.84600000
H      1.39300000      2.06000000     -5.25600000
O     -1.82100000      3.59000000     -2.64000000
H     -1.76900000      2.80700000     -3.18900000
H     -0.94400000      3.97100000     -2.68200000
O      5.21900000      5.07400000      1.07100000
H      4.81200000      4.99400000      1.93400000
H      4.98200000      4.26400000      0.61900000
O      7.95900000      9.80200000     -0.08800000
H      8.26800000     10.10500000      0.76600000
H      8.04500000      8.84900000     -0.05000000
O     -8.66300000      4.73800000    -11.45400000
H     -8.73100000      4.95200000    -12.38500000
H     -9.00200000      3.84600000    -11.38800000
O     -5.85100000    -16.36800000      6.92600000
H     -6.77900000    -16.13600000      6.96500000
H     -5.42000000    -15.57800000      6.59900000
O     -5.29400000     10.44300000     -6.09900000
H     -5.12600000     11.15400000     -5.47900000
H     -5.71100000      9.76100000     -5.57300000
O      7.77300000    -14.30400000     -7.09200000
H      7.87300000    -15.20500000     -6.78400000
H      7.82300000    -14.37000000     -8.04600000
O      4.12800000      1.88500000     -8.16900000
H      3.76700000      1.03400000     -7.92300000
H      4.53200000      1.73600000     -9.02400000
O     16.43300000     -4.77800000      2.31200000
H     16.05900000     -5.64600000      2.15700000
H     17.16600000     -4.72100000      1.69800000
O    -15.42600000     -7.56600000      0.68300000
H    -14.98200000     -6.78900000      0.34400000
H    -14.85900000     -8.29500000      0.43000000
O      2.32600000      3.77500000      9.45100000
H      1.39800000      3.65400000      9.65200000
H      2.72100000      4.02800000     10.28600000
O     -1.78900000     -1.79000000     -8.74100000
H     -1.05500000     -1.92900000     -8.14300000
H     -2.52200000     -2.25100000     -8.33300000
O     -7.84600000      6.65100000     12.22700000
H     -8.72600000      6.67400000     12.60200000
H     -7.28400000      6.37200000     12.95000000
O     -1.60200000      0.54600000      8.05600000
H     -1.80400000      0.38600000      7.13400000
H     -2.36600000      0.21700000      8.52900000
O      7.11500000    -13.37100000     -1.97000000
H      7.27200000    -12.54000000     -2.41900000
H      7.87000000    -13.91300000     -2.20000000
O      2.67500000     13.06700000     -0.10400000
H      2.89600000     13.92700000     -0.46000000
H      2.98800000     13.09400000      0.80000000
O     -1.98000000    -12.42000000      7.21700000
H     -2.03300000    -12.82900000      6.35400000
H     -2.67100000    -11.75700000      7.21100000
O    -12.96200000      8.12200000     -7.90000000
H    -12.95100000      7.62100000     -8.71600000
H    -12.09700000      7.97600000     -7.51800000
O      3.90300000     -3.71800000      8.98100000
H      4.45500000     -4.09900000      9.66300000
H      3.03900000     -4.10200000      9.13000000
O     -3.22500000     -5.66700000      5.33400000
H     -2.75200000     -6.13500000      4.64600000
H     -3.75300000     -5.02100000      4.86600000
O      6.17800000      9.68900000     -7.96300000
H      6.66500000     10.41900000     -7.57900000
H      6.82700000      9.21700000     -8.48400000
O      3.94400000     -2.59200000     14.37200000
H      3.53200000     -1.73700000     14.49500000
H      3.25500000     -3.22300000     14.57900000
O    -15.75000000     -4.17500000     -4.46100000
H    -16.41800000     -4.22500000     -3.77700000
H    -14.92200000     -4.28300000     -3.99400000
O     10.50500000     -1.82300000    -15.40400000
H     10.31000000     -2.20100000    -16.26100000
H      9.67200000     -1.85300000    -14.93300000
O    -12.33000000     -2.46700000    -11.50000000
H    -12.02500000     -1.59000000    -11.73000000
H    -12.64600000     -2.83500000    -12.32500000
O     -9.31800000    -13.05800000      8.07900000
H     -9.82200000    -12.55700000      7.43700000
H     -9.70900000    -12.82900000      8.92200000
O      0.62200000      5.75500000    -12.95600000
H      0.56600000      6.45300000    -12.30400000
H      1.47200000      5.88700000    -13.37700000
O    -16.02800000     -4.55900000     -7.43700000
H    -15.77800000     -4.85100000     -6.56000000
H    -15.51000000     -5.10400000     -8.02800000
O     -9.42400000      8.12900000    -10.65500000
H     -9.36600000      7.18000000    -10.76500000
H    -10.32000000      8.28100000    -10.35400000
O     -1.20600000     11.94700000     -1.79800000
H     -0.91400000     12.85900000     -1.79900000
H     -0.95400000     11.61600000     -0.93600000
O     -4.10500000      1.92500000     -2.41400000
H     -4.36300000      1.83200000     -3.33200000
H     -3.32000000      2.47200000     -2.44000000
O     -5.62000000      1.33100000     16.45900000
H     -5.18000000      2.16000000     16.64900000
H     -6.49700000      1.58600000     16.17100000
O      5.02500000      6.86700000      5.01300000
H      5.37000000      6.07700000      5.42800000
H      5.78500000      7.26700000      4.59000000
O     -4.28700000      7.03600000      5.63600000
H     -3.91800000      7.78100000      6.11000000
H     -4.55800000      7.40000000      4.79300000
O    -17.16900000      2.51800000     -2.62700000
H    -16.26800000      2.64400000     -2.92600000
H    -17.15200000      1.67900000     -2.16600000
O     13.10500000     -8.30500000      8.96500000
H     13.28000000     -7.75200000      8.20300000
H     13.93700000     -8.74600000      9.13700000
O    -13.26100000      0.03800000     -3.70200000
H    -12.49100000     -0.48400000     -3.92600000
H    -13.95200000     -0.29500000     -4.27400000
O      6.78100000     -9.88700000    -11.94700000
H      6.51800000    -10.63100000    -12.49000000
H      5.95900000     -9.54700000    -11.59200000
O     -1.19500000      7.57300000     -8.77900000
H     -0.42200000      7.57100000     -8.21400000
H     -1.93400000      7.51000000     -8.17300000
O      5.45000000      1.52700000    -10.44700000
H      5.66700000      1.86100000    -11.31700000
H      6.19000000      0.96600000    -10.21400000
O     -7.93700000      5.10100000      4.44400000
H     -8.14400000      4.22400000      4.12100000
H     -8.76400000      5.42700000      4.79900000
O      0.70600000     -2.64800000     -5.15200000
H      1.00900000     -3.18900000     -5.88100000
H      1.49100000     -2.49600000     -4.62400000
O     16.45900000     -7.40700000     -3.11000000
H     16.23200000     -6.81700000     -2.39100000
H     16.32300000     -8.28400000     -2.75300000
O     -3.60300000     -8.31000000     14.91100000
H     -4.16600000     -7.71800000     14.41300000
H     -3.77700000     -9.17500000     14.54000000
O      6.42400000     15.42600000      1.60800000
H      7.13300000     14.79300000      1.72400000
H      6.86000000     16.27800000      1.61600000
O      4.72700000     -0.84000000     11.98300000
H      3.77200000     -0.88000000     12.03100000
H      5.02600000     -1.53900000     12.56500000
O      3.55500000      8.20300000    -15.62000000
H      4.28800000      8.80000000    -15.47000000
H      3.78300000      7.74200000    -16.42800000
O     -6.99100000     -8.30700000    -13.67000000
H     -6.27600000     -8.20300000    -14.29800000
H     -7.67600000     -7.71700000    -13.98700000
O     -6.20400000     -7.72500000      2.46400000
H     -5.43100000     -7.88000000      3.00700000
H     -6.69500000     -8.54500000      2.50700000
O     -5.69500000     -5.90600000      6.90200000
H     -4.77100000     -6.12500000      6.77500000
H     -6.05100000     -5.85100000      6.01500000
O     12.17900000      4.55900000      3.61600000
H     12.13700000      4.58800000      2.66000000
H     12.19600000      5.47800000      3.88300000
O     -9.70500000     -0.18400000     12.61800000
H     -9.93700000     -1.01700000     12.20800000
H     -9.25800000      0.30600000     11.92800000
O     -0.01600000    -17.24400000      2.10800000
H     -0.53000000    -18.01400000      1.86400000
H      0.78900000    -17.32100000      1.59600000
O      1.11100000    -13.84800000     -6.12300000
H      1.16300000    -13.49400000     -5.23500000
H      0.40300000    -14.49100000     -6.08400000
O      2.27200000     -4.88800000    -17.26100000
H      2.51800000     -4.54200000    -18.12000000
H      1.31600000     -4.85500000    -17.25500000
O      0.68600000      7.17500000     10.61800000
H     -0.18300000      7.57000000     10.54400000
H      1.02900000      7.18300000      9.72500000
O     -1.66400000      3.16400000      3.57200000
H     -0.98400000      2.56200000      3.87400000
H     -1.34600000      3.48000000      2.72600000
O      7.81600000    -10.69900000     11.52200000
H      8.63300000    -10.76900000     11.02800000
H      7.12900000    -10.75600000     10.85800000
O      0.40200000      8.13000000      7.61600000
H      0.90300000      8.94300000      7.55300000
H      1.06500000      7.44900000      7.72700000
O     -2.60100000      7.43200000     11.56200000
H     -2.65200000      6.64100000     11.02600000
H     -3.01000000      7.18600000     12.39200000
O      8.81000000      5.73100000      9.35400000
H      8.96700000      5.00800000      8.74700000
H      9.01700000      5.36900000     10.21600000
O     12.19400000     -1.35000000     -2.25000000
H     12.90700000     -1.74900000     -2.74800000
H     12.19800000     -1.81300000     -1.41200000
O     -0.91400000      5.45500000      6.70200000
H     -1.54200000      5.02800000      7.28500000
H     -1.17200000      6.37700000      6.70600000
O     -9.15200000     -0.46700000    -14.95200000
H     -8.59700000     -0.26500000    -15.70600000
H     -8.57200000     -0.92400000    -14.34400000
O     -9.71300000      4.38600000    -14.12900000
H     -9.84400000      3.44300000    -14.23100000
H    -10.48300000      4.78100000    -14.53800000
O     -7.65000000     -0.04700000      1.04900000
H     -7.21100000      0.74100000      1.37100000
H     -7.85500000      0.15100000      0.13500000
O     12.03200000      1.38800000    -11.80900000
H     12.23400000      0.74200000    -12.48600000
H     11.67600000      2.13500000    -12.28900000
O      0.53700000      8.64300000    -15.17900000
H     -0.00300000      8.43900000    -15.94200000
H      1.43300000      8.65300000    -15.51500000
O    -12.88500000     11.54400000     -4.81300000
H    -12.64300000     12.42400000     -5.10100000
H    -12.92500000     11.03100000     -5.62000000
O      2.24500000     11.70600000      3.09800000
H      2.93500000     11.81300000      2.44300000
H      1.61900000     11.10700000      2.69100000
O      5.34600000     -9.86900000     -7.02900000
H      5.45200000     -9.11600000     -6.44800000
H      6.14000000     -9.87300000     -7.56300000
O      2.24900000      3.34200000     -6.60000000
H      2.90200000      2.92000000     -7.15800000
H      2.72400000      4.05700000     -6.17500000
O     -3.12400000     -4.68800000     11.29700000
H     -2.94700000     -5.62400000     11.38900000
H     -3.17800000     -4.36400000     12.19600000
O      8.42400000     11.65500000     11.41000000
H      7.66300000     11.82900000     10.85700000
H      9.12800000     11.45400000     10.79200000
O    -12.82300000      1.70200000      3.11200000
H    -12.48800000      2.10500000      3.91300000
H    -13.70600000      2.06000000      3.01600000
O     -2.13100000      7.55100000      8.25500000
H     -2.70800000      8.28900000      8.05700000
H     -1.24700000      7.90700000      8.16400000
O      0.63100000     -3.53100000      8.70900000
H     -0.29500000     -3.53500000      8.95300000
H      0.68400000     -2.91400000      7.98000000
O    -12.37900000    -10.74000000      1.55300000
H    -13.06500000    -10.49600000      2.17400000
H    -12.29000000    -11.68800000      1.65300000
O     -8.46500000    -14.22200000     -7.45100000
H     -9.31300000    -14.03400000     -7.85200000
H     -8.60800000    -14.09200000     -6.51400000
O     -4.89100000      2.06400000      4.91300000
H     -4.47800000      2.91100000      4.74500000
H     -4.22600000      1.42100000      4.66900000
O      2.80200000    -10.28500000     13.12300000
H      2.02400000    -10.45100000     12.59100000
H      2.55700000    -10.57000000     14.00300000
O    -11.88400000      1.14800000      0.63500000
H    -11.75300000      2.02100000      0.26400000
H    -12.51000000      1.28200000      1.34700000
O     -1.18400000      1.96800000     12.99500000
H     -1.81400000      1.91600000     12.27600000
H     -0.32900000      1.90000000     12.57000000
O     11.25600000     -7.00300000     -1.10900000
H     11.89700000     -6.49300000     -0.61300000
H     11.30600000     -6.65000000     -1.99800000
O      7.99700000      6.99200000    -12.89700000
H      7.99100000      7.68900000    -13.55300000
H      7.35200000      7.26900000    -12.24600000
O     -3.65200000     -6.26400000    -16.29500000
H     -3.51800000     -7.13700000    -16.66500000
H     -2.78700000     -5.85700000    -16.32400000
O     -4.56400000    -12.67900000     -3.26800000
H     -4.97100000    -12.94200000     -2.44300000
H     -5.29600000    -12.59200000     -3.87900000
O    -14.13000000     -0.15700000      8.84800000
H    -13.18600000     -0.31200000      8.87700000
H    -14.37200000     -0.32100000      7.93700000
O      2.34000000     -1.06600000     -3.52500000
H      3.15400000     -0.56800000     -3.60500000
H      1.67700000     -0.50800000     -3.93200000
O    -11.04900000     -0.03700000    -12.44400000
H    -10.73400000     -0.40300000    -13.27000000
H    -10.37300000      0.59100000    -12.18800000
O      0.20000000    -17.45500000     -5.34200000
H      0.27600000    -17.11400000     -4.45100000
H      0.96900000    -18.01500000     -5.45100000
O      0.65400000     12.50600000    -12.23600000
H      0.43700000     11.59200000    -12.42300000
H      1.51100000     12.46600000    -11.81100000
O     11.87100000     -9.43700000      6.50300000
H     11.36900000     -9.12600000      7.25600000
H     12.63400000     -9.87000000      6.88500000
O      8.16600000     -9.26000000      3.05700000
H      8.46700000     -9.73100000      2.28000000
H      8.81500000     -9.46800000      3.73000000
O      4.02100000    -15.31000000      5.00600000
H      3.16700000    -15.69400000      4.80700000
H      4.47600000    -15.98600000      5.50900000
O    -13.45900000      4.59200000     -2.29000000
H    -13.20600000      4.91500000     -3.15400000
H    -13.79300000      3.70900000     -2.45200000
O     -2.26300000      9.61100000     -4.79900000
H     -2.94400000      8.94800000     -4.68000000
H     -1.79800000      9.63000000     -3.96200000
O     -1.36200000      1.07700000     -3.94500000
H     -1.78100000      1.23900000     -4.79000000
H     -0.43100000      1.23400000     -4.10600000
O     -6.14400000     11.43900000     -8.29600000
H     -5.76000000     10.99300000     -7.54100000
H     -6.33800000     10.73700000     -8.91600000
O     -1.00500000    -16.43000000      4.55800000
H     -0.83600000    -16.55500000      3.62400000
H     -0.86500000    -15.49400000      4.70400000
O      3.77900000     -0.17700000    -16.79100000
H      2.95300000     -0.51200000    -16.44100000
H      3.58700000      0.02300000    -17.70700000
O     -6.02900000     -9.78300000      6.01200000
H     -6.43600000    -10.64700000      5.95300000
H     -6.75500000     -9.18800000      6.20200000
O     -8.88300000      8.67500000      3.82200000
H     -8.35500000      8.37100000      3.08400000
H     -8.53000000      9.54000000      4.03000000
O      8.49100000      3.35400000      7.50900000
H      9.11000000      3.71300000      6.87400000
H      8.82300000      2.47700000      7.69900000
O      6.05700000    -11.02300000      9.44000000
H      5.98900000    -11.44600000      8.58400000
H      5.30500000    -11.35500000      9.93100000
O      7.42600000      0.49200000     11.85400000
H      7.44400000      1.08500000     11.10300000
H      6.59100000      0.03000000     11.77500000
O      1.42100000     10.54400000     12.76100000
H      0.53900000     10.26500000     13.00500000
H      1.99800000     10.06200000     13.35300000
O    -16.22000000      5.54700000      3.61200000
H    -15.52000000      5.88000000      4.17400000
H    -16.84000000      5.14000000      4.21800000
O     10.69900000      6.63100000     -2.92200000
H     11.51900000      6.41000000     -3.36300000
H     10.95400000      7.24900000     -2.23800000
O    -13.94300000     10.34000000      0.70800000
H    -14.15600000     10.49300000     -0.21300000
H    -14.29200000     11.10500000      1.16400000
O      7.11500000      6.48000000     -0.14900000
H      6.50800000      5.86900000      0.26800000
H      6.59300000      6.91500000     -0.82300000
O     -6.05800000     16.13100000      0.10200000
H     -5.36700000     16.01800000      0.75500000
H     -5.74500000     15.64900000     -0.66400000
O    -10.40600000     -2.96700000      2.60000000
H    -10.43400000     -2.09600000      2.99400000
H    -11.29800000     -3.11700000      2.28700000
O     -6.92500000     -2.44300000    -16.34100000
H     -7.38600000     -3.23200000    -16.05500000
H     -7.57300000     -1.95900000    -16.85100000
O    -14.64800000      0.54800000    -10.88800000
H    -14.44000000      1.29200000    -10.32200000
H    -14.49800000     -0.22000000    -10.33700000
O      4.04700000      5.04500000     -5.70700000
H      3.87800000      5.94200000     -5.99400000
H      4.90800000      4.83600000     -6.07000000
O     10.61500000      6.01000000    -12.05100000
H     11.05500000      6.85900000    -12.00100000
H      9.69900000      6.22600000    -12.22400000
O     14.36700000      3.18000000     -4.10800000
H     13.69200000      2.72200000     -3.60700000
H     13.91400000      3.49000000     -4.89200000
O      2.97200000     11.11500000    -14.18700000
H      3.05900000     10.85400000    -13.27000000
H      3.82000000     10.90300000    -14.57700000
O      3.02900000     -7.15400000     15.01200000
H      2.24000000     -7.66700000     15.19100000
H      3.23300000     -7.34100000     14.09600000
O     -0.27600000     -9.13200000     -8.07800000
H     -1.10500000     -9.59900000     -7.97700000
H     -0.22200000     -8.57100000     -7.30500000
O    -15.16900000      2.11400000     10.72500000
H    -14.82000000      1.62400000      9.98000000
H    -15.83000000      1.53600000     11.10400000
O     -0.25300000     14.34100000      6.96400000
H     -0.84900000     15.07500000      7.11600000
H     -0.58100000     13.64400000      7.53300000
O     -6.65700000      1.44800000     -6.44100000
H     -6.57700000      2.35500000     -6.14300000
H     -7.26500000      1.04500000     -5.82200000
O     -0.85600000     11.30900000      0.73300000
H     -0.17900000     10.76300000      1.13300000
H     -0.67700000     12.19000000      1.06100000
O      9.08300000      2.94400000      2.78300000
H      9.77300000      2.29800000      2.63300000
H      9.40000000      3.73800000      2.35200000
O      9.63600000     -7.53000000    -10.44100000
H     10.47700000     -7.17800000    -10.73300000
H      9.00300000     -7.19300000    -11.07400000
O     11.49000000     -6.92700000      5.62500000
H     11.12100000     -6.88200000      4.74300000
H     11.76300000     -7.83900000      5.72500000
O      9.23600000     10.44500000     -2.53700000
H      8.95100000     10.23500000     -1.64800000
H      9.64300000     11.30800000     -2.46200000
O    -15.43800000     -2.16500000      6.47800000
H    -16.07100000     -2.70100000      6.95600000
H    -15.41200000     -2.54900000      5.60200000
O     -3.27800000    -15.56900000     -5.48000000
H     -3.89000000    -15.68600000     -4.75400000
H     -3.64900000    -16.09000000     -6.19300000
O     -3.06200000     17.16200000      0.63700000
H     -2.65200000     17.18400000     -0.22800000
H     -2.34500000     17.33700000      1.24600000
O     -6.98500000      8.60600000     -4.74300000
H     -7.74900000      8.83400000     -5.27300000
H     -7.34900000      8.33500000     -3.90100000
O    -11.75600000      3.93900000     -0.07200000
H    -11.87300000      4.66300000      0.54300000
H    -12.18700000      4.23400000     -0.87400000
O     -5.47600000     -9.23200000     -8.42600000
H     -4.95700000     -9.83600000     -7.89600000
H     -4.84900000     -8.85300000     -9.04200000
O     -0.94400000     17.37200000      5.24200000
H     -1.63100000     16.72900000      5.06700000
H     -1.10100000     17.64900000      6.14500000
O      2.63000000      4.31600000      2.59100000
H      2.32100000      4.90500000      3.27900000
H      1.94900000      4.35600000      1.91900000
O      6.46600000     -3.84000000     -9.72600000
H      7.14900000     -3.77000000    -10.39300000
H      6.66900000     -3.14300000     -9.10200000
O      6.98400000    -14.59100000      1.40300000
H      6.95200000    -13.69200000      1.07600000
H      6.18200000    -14.68800000      1.91600000
O      6.84900000     15.91400000     -7.44800000
H      7.59700000     16.34800000     -7.03700000
H      6.76400000     15.08600000     -6.97600000
O     -6.23400000     12.59300000      0.11100000
H     -6.20400000     12.55500000      1.06700000
H     -5.35700000     12.32600000     -0.16600000
O     11.21600000     10.62500000     -0.05100000
H     10.83100000     11.07500000      0.70100000
H     11.22500000     11.28400000     -0.74600000
O      0.46200000     -1.62800000     15.28100000
H      0.82700000     -1.76000000     16.15600000
H      0.73000000     -2.40500000     14.78900000
O     10.59200000     -4.77700000    -12.00600000
H      9.68300000     -4.48600000    -11.93500000
H     11.02300000     -4.40700000    -11.23500000
O     13.24600000     -8.76400000      1.08600000
H     12.64200000     -8.64100000      0.35300000
H     12.96800000     -9.58700000      1.48900000
O     -2.27400000     -7.54700000      1.31500000
H     -2.22000000     -8.48100000      1.11200000
H     -1.53700000     -7.38800000      1.90500000
O     -7.15800000      8.91200000     -9.06100000
H     -6.71500000      8.17600000     -9.48400000
H     -8.06600000      8.84700000     -9.35800000
O     14.75500000      3.39800000     -0.20100000
H     14.47900000      4.13400000     -0.74600000
H     15.71100000      3.44900000     -0.19500000
O     -8.51300000    -14.16100000     -4.68400000
H     -9.23100000    -13.90700000     -4.10400000
H     -8.22400000    -15.00900000     -4.34900000
O     -2.43400000      5.01200000    -13.83500000
H     -2.11200000      5.40100000    -13.02200000
H     -1.78500000      5.26100000    -14.49300000
O     12.43400000     -5.84600000     -3.24800000
H     11.95400000     -5.20900000     -3.77700000
H     13.17900000     -6.09800000     -3.79300000
O      8.89600000     -7.71900000     -0.02300000
H      9.73400000     -7.53300000     -0.44700000
H      8.56400000     -6.86000000      0.23700000
O      4.20800000     -7.86700000     12.31800000
H      5.14400000     -8.06800000     12.31600000
H      3.78200000     -8.70900000     12.47500000
O     12.62200000      8.98900000      8.19900000
H     11.83200000      8.62100000      7.80300000
H     13.29000000      8.31700000      8.07000000
O      2.54100000    -10.13700000     -6.82500000
H      3.43100000    -10.15800000     -7.17700000
H      2.00400000    -10.54100000     -7.50600000
O     -2.09100000     -2.17900000     -4.35000000
H     -1.17300000     -2.33000000     -4.12300000
H     -2.13400000     -1.24700000     -4.56400000
O      4.65700000      0.11900000     -3.76600000
H      5.09200000      0.08600000     -2.91400000
H      5.33200000      0.43300000     -4.36800000
O      1.64900000    -14.31500000      2.37400000
H      2.03600000    -13.50400000      2.04200000
H      1.38100000    -14.79100000      1.58800000
O     -9.97700000     -4.39700000     -3.19600000
H    -10.46500000     -4.23100000     -4.00200000
H    -10.33700000     -3.77200000     -2.56600000
O      2.58500000     -7.44300000      1.58100000
H      1.94400000     -7.03400000      2.16200000
H      3.11600000     -6.71500000      1.25800000
O     14.85700000     -1.54300000      7.52000000
H     15.56300000     -0.93500000      7.73900000
H     14.83800000     -1.55300000      6.56300000
O     -8.16800000     -0.87400000     -1.68000000
H     -8.67400000     -0.78100000     -2.48700000
H     -7.66500000     -1.67900000     -1.80400000
O     13.93700000     -2.72300000     -3.69300000
H     13.83800000     -3.28500000     -4.46200000
H     14.85600000     -2.45800000     -3.70700000
O     -4.17600000      2.46100000     -5.11500000
H     -3.32200000      2.70100000     -5.47700000
H     -4.66700000      3.28200000     -5.09800000
O      6.35100000    -11.69700000      1.11800000
H      6.78000000    -11.19400000      0.42600000
H      5.54100000    -11.21800000      1.29600000
O      1.83100000    -14.95100000     -8.69500000
H      2.73400000    -14.63600000     -8.71300000
H      1.52600000    -14.75400000     -7.80900000
O     11.08900000     12.34700000     -2.03100000
H     10.76300000     13.21600000     -1.79800000
H     12.03900000     12.45100000     -2.07300000
O     11.11800000      6.63900000      7.54400000
H     10.66200000      7.13600000      8.22400000
H     11.19500000      5.75600000      7.90400000
O      1.11600000     12.17300000      5.56100000
H      0.43700000     12.81900000      5.36600000
H      1.49000000     11.95300000      4.70800000
O     -6.17100000     -6.46600000     -7.48600000
H     -6.05900000     -7.40300000     -7.33000000
H     -5.27900000     -6.12100000     -7.52400000
O      1.49800000     -4.32000000     14.56100000
H      1.24000000     -4.37900000     13.64100000
H      1.88200000     -5.17500000     14.75700000
O     12.03700000      5.15300000     -7.82200000
H     12.12000000      4.42800000     -8.44200000
H     12.76000000      5.02700000     -7.20800000
O      2.09300000     -0.68100000     12.79800000
H      1.87900000      0.06000000     13.36500000
H      1.43100000     -0.65300000     12.10700000
O     13.79900000    -11.05200000     -1.81700000
H     12.92600000    -10.66000000     -1.81200000
H     13.71000000    -11.84100000     -1.28300000
O     -8.73500000     13.83600000      0.11200000
H     -8.74600000     14.64700000      0.61900000
H     -7.81100000     13.69200000     -0.09100000
O      7.40300000    -11.66500000     -5.80800000
H      6.49200000    -11.37900000     -5.87200000
H      7.49400000    -12.33100000     -6.48900000
O      5.96400000     -0.25700000     -1.44000000
H      6.47900000     -0.16900000     -0.63700000
H      6.43300000     -0.91500000     -1.95300000
O     -3.32700000    -10.50100000     10.61200000
H     -2.76500000    -11.25200000     10.42200000
H     -3.47900000    -10.09500000      9.75900000
O     13.33500000     -5.19900000     -0.77200000
H     14.25800000     -5.45100000     -0.72900000
H     13.15000000     -5.13000000     -1.70900000
O      7.03200000      4.17100000    -10.18800000
H      6.12500000      4.04300000     -9.91000000
H      7.54400000      4.07700000     -9.38500000
O     -4.87700000     14.43200000      8.28900000
H     -4.21300000     14.48700000      8.97600000
H     -4.40200000     14.11200000      7.52200000
O    -11.31700000     -7.72700000      4.24700000
H    -11.07900000     -8.15200000      3.42300000
H    -10.82400000     -6.90700000      4.24500000
O     -7.67700000     -0.35500000      7.34200000
H     -7.44000000     -0.39600000      6.41600000
H     -8.39300000      0.27900000      7.37900000
O    -11.06600000     -1.49200000      8.65300000
H    -11.32400000     -2.39200000      8.45500000
H    -10.60700000     -1.55300000      9.49100000
O     -0.60700000     -6.61400000     15.09400000
H     -1.31400000     -6.00900000     14.86600000
H     -0.51800000     -6.53100000     16.04300000
O      7.18100000     -6.85000000    -12.04300000
H      7.32200000     -7.78100000    -12.21500000
H      6.74400000     -6.52400000    -12.83000000
O    -10.34000000      4.50900000      6.54200000
H    -10.22900000      5.45800000      6.49300000
H    -11.21900000      4.35200000      6.19700000
O     14.24800000     -6.69600000      7.10700000
H     13.98700000     -6.59700000      6.19100000
H     14.49500000     -5.81300000      7.38200000
O      6.87600000    -12.43100000      3.74200000
H      6.98900000    -12.13700000      2.83800000
H      6.17200000    -11.88200000      4.08700000
O      0.95100000      4.88000000      0.64300000
H      0.07000000      4.54900000      0.82200000
H      1.01500000      4.88400000     -0.31200000
O     10.18500000     -9.19900000     -5.87600000
H     10.57300000     -8.66300000     -6.56800000
H     10.82100000     -9.16500000     -5.16200000
O     10.87600000     -7.13600000      9.77500000
H     11.61500000     -7.61400000      9.40000000
H     10.69500000     -6.44000000      9.14400000
O     -4.41200000      4.62900000     10.98500000
H     -4.80200000      4.57100000     11.85700000
H     -5.14500000      4.84500000     10.40800000
O     14.08800000      8.25700000     -2.02000000
H     14.85300000      8.77300000     -1.76800000
H     13.84300000      8.59800000     -2.88100000
O      6.16300000      4.56400000      6.38500000
H      6.20600000      3.70500000      5.96500000
H      7.02400000      4.67700000      6.78900000
O     -4.81500000    -13.88600000     -7.01400000
H     -4.20500000    -14.27900000     -6.39000000
H     -5.31600000    -13.25600000     -6.49600000
O      4.14600000     -6.60200000     -3.17900000
H      4.19600000     -7.24800000     -2.47400000
H      3.50300000     -5.96200000     -2.87300000
O     -0.39200000    -14.00600000      5.12800000
H      0.02900000    -13.45200000      4.47000000
H     -0.06500000    -13.67500000      5.96500000
O    -14.73400000     -7.94200000      3.91200000
H    -15.38600000     -7.78700000      3.22800000
H    -14.32900000     -8.77600000      3.67300000
O    -10.73000000      3.11700000     11.72900000
H    -10.05800000      2.45200000     11.57900000
H    -10.23900000      3.90500000     11.96200000
O     -1.16200000      0.97500000     15.61900000
H     -1.02900000      0.11500000     15.22000000
H     -1.16500000      1.58400000     14.88000000
O      0.76800000      7.61800000     13.26600000
H      0.21400000      6.87100000     13.49500000
H      0.88700000      7.54600000     12.31900000
O     -6.68200000     -2.57100000     13.38700000
H     -7.43600000     -2.79200000     13.93400000
H     -6.14300000     -2.00500000     13.93900000
O     -5.16000000      6.43600000    -14.64500000
H     -4.40700000      5.86200000    -14.78700000
H     -5.85900000      5.84800000    -14.35900000
O     -7.04500000      4.24100000    -14.15600000
H     -7.97700000      4.14600000    -14.35400000
H     -6.71700000      3.34200000    -14.11800000
O      2.16100000     -4.24300000     -7.00000000
H      2.67500000     -4.19900000     -7.80700000
H      2.76500000     -4.60300000     -6.35100000
O      3.07500000      3.63200000     -3.39200000
H      3.36500000      4.08600000     -4.18300000
H      3.88200000      3.29900000     -2.99900000
O     -3.43500000      0.96800000      1.46800000
H     -3.49900000      1.89600000      1.24200000
H     -2.80700000      0.61100000      0.84000000
O    -11.62300000     -7.38500000     10.74900000
H    -11.44700000     -6.47700000     10.99200000
H    -11.89800000     -7.34000000      9.83400000
O      4.19300000     -2.06200000     -5.83700000
H      4.03900000     -1.83600000     -4.92000000
H      4.51900000     -2.96100000     -5.81000000
O     10.25600000    -10.57900000      4.73000000
H      9.82800000    -11.07800000      5.42700000
H     10.88900000    -10.02500000      5.18600000
O     -8.62600000     10.04300000    -12.70800000
H     -8.45300000      9.51800000    -13.49000000
H     -8.56000000      9.42100000    -11.98300000
O     13.79100000     -8.87800000     -4.74200000
H     13.53700000     -8.05500000     -5.15900000
H     14.42700000     -9.26500000     -5.34300000
O      1.94800000    -17.03000000      4.36500000
H      2.18400000    -17.92100000      4.10600000
H      1.18100000    -16.82100000      3.83300000
O      4.06600000    -11.95700000     11.04400000
H      3.17400000    -12.05700000     10.71000000
H      3.98400000    -11.32900000     11.76100000
O     -0.45100000     -6.90800000    -14.17300000
H      0.27900000     -6.91400000    -13.55300000
H     -0.40300000     -7.76000000    -14.60700000
O     -4.87600000      0.06000000     -9.41700000
H     -4.71300000     -0.14600000    -10.33700000
H     -5.53200000     -0.58000000     -9.14000000
O     -1.18900000      6.18500000     -5.20500000
H     -2.09600000      6.47700000     -5.10900000
H     -0.72100000      6.61800000     -4.49100000
O    -10.80100000    -12.01600000      6.15500000
H    -10.72300000    -12.41600000      5.28900000
H    -11.37900000    -11.26500000      6.02100000
O    -11.20600000     -2.07300000     -8.88500000
H    -10.43600000     -2.56900000     -9.16200000
H    -11.63200000     -1.81500000     -9.70200000
O     -7.88000000     -4.83000000      8.03900000
H     -7.62800000     -3.99400000      8.43200000
H     -7.05000000     -5.28200000      7.88600000
O     -7.21700000     -4.91000000    -12.32400000
H     -6.58800000     -4.40900000    -11.80500000
H     -7.10100000     -5.81400000    -12.03400000
O     -0.17600000     -4.18900000      3.17100000
H     -0.18000000     -3.51600000      2.49000000
H      0.17400000     -3.74700000      3.94400000
O      5.53300000     -7.74700000      6.15300000
H      6.00700000     -7.03600000      6.58500000
H      4.75200000     -7.87500000      6.69100000
O     14.11700000      9.55500000     -4.41000000
H     14.71000000     10.15900000     -4.85700000
H     13.24700000      9.79100000     -4.73100000
O      3.16000000     -3.76600000    -10.46300000
H      3.84800000     -3.10700000    -10.55900000
H      2.34400000     -3.27100000    -10.52900000
O     -4.50600000     -0.83600000     -1.64500000
H     -4.75300000     -0.51100000     -2.51000000
H     -3.87700000     -0.19300000     -1.31700000
O     16.03400000     -5.98300000     -0.70300000
H     15.75900000     -6.66400000     -0.09000000
H     16.94300000     -5.80000000     -0.46500000
O     -2.74100000     -4.55100000     14.22900000
H     -3.65900000     -4.76900000     14.39200000
H     -2.59600000     -3.74300000     14.72100000
O     12.94100000      2.00800000      1.11600000
H     13.54400000      1.52700000      1.68300000
H     13.51000000      2.52300000      0.54400000
O    -11.16500000     -4.58700000      8.69900000
H    -10.96100000     -4.84800000      9.59700000
H    -10.40700000     -4.87300000      8.18900000
O     -3.63300000      4.46000000      4.64300000
H     -3.55500000      5.38300000      4.88500000
H     -2.72900000      4.16600000      4.52600000
O     -4.00500000      1.47500000    -11.97500000
H     -3.25800000      0.88100000    -12.05100000
H     -3.67900000      2.20300000    -11.44600000
O    -11.54200000      9.47000000     -1.87700000
H    -11.28700000      9.42000000     -2.79800000
H    -12.42200000      9.09500000     -1.85100000
O      6.26200000     -1.48700000      4.72200000
H      6.98300000     -0.87300000      4.86600000
H      5.78500000     -1.49400000      5.55200000
O      5.74500000     10.46500000     -3.63100000
H      4.95900000     10.59700000     -4.16100000
H      5.54200000     10.88200000     -2.79400000
O     -4.92400000     -3.10700000     17.06300000
H     -4.57000000     -3.76200000     16.46100000
H     -5.15500000     -2.36700000     16.50200000
O     11.55700000     -3.21800000     -0.14700000
H     11.63400000     -3.24900000      0.80600000
H     12.14000000     -3.91100000     -0.45700000
O    -14.57200000     -7.98000000     -6.21900000
H    -14.56600000     -8.91200000     -6.00200000
H    -14.47700000     -7.53600000     -5.37600000
O    -12.99700000     -4.44500000      2.65900000
H    -13.87500000     -4.19400000      2.94500000
H    -12.72500000     -5.11800000      3.28200000
O      3.86900000     -5.11100000      0.73100000
H      3.13700000     -5.00800000      0.12300000
H      3.99100000     -4.24000000      1.10900000
O     -6.88400000     -2.15700000      2.80900000
H     -7.64900000     -2.17800000      3.38300000
H     -7.16500000     -1.63900000      2.05500000
O     -0.52200000      3.73700000     -5.93100000
H     -0.76600000      4.61200000     -5.63100000
H      0.30900000      3.86300000     -6.38800000
O      8.05200000      1.41600000     -7.95200000
H      8.21000000      0.96500000     -8.78100000
H      8.65200000      2.16200000     -7.96700000
O      3.12500000      1.36100000      7.62600000
H      2.79900000      2.09300000      8.15000000
H      3.15500000      1.70000000      6.73200000
O      1.73600000     -9.51400000      5.18100000
H      1.87800000     -8.57700000      5.04800000
H      2.51500000     -9.81000000      5.65200000
O      7.96900000      2.59800000     -0.20900000
H      7.23200000      3.06100000      0.18900000
H      8.69900000      3.21500000     -0.14900000
O     15.84700000     -7.57800000      1.43200000
H     15.02800000     -8.07300000      1.41200000
H     16.34100000     -7.96100000      2.15800000
O      7.40400000     -2.19200000     -7.53400000
H      8.26400000     -1.80800000     -7.36400000
H      7.49100000     -3.10500000     -7.26300000
O      5.78000000     -3.89300000    -13.31500000
H      5.23200000     -4.08100000    -14.07700000
H      5.28700000     -3.23600000    -12.82300000
O     -0.33200000      0.99300000    -16.23500000
H     -0.30200000      1.00600000    -15.27900000
H     -1.09500000      0.45400000    -16.44400000
O      4.01000000     10.51500000     -9.64400000
H      4.93300000     10.27900000     -9.54900000
H      3.62400000     10.32100000     -8.79000000
O     -5.15500000     14.93800000     -2.53000000
H     -4.83600000     14.23700000     -1.96200000
H     -5.95100000     14.58300000     -2.92500000
O      0.72000000      4.85500000     -2.11100000
H      0.87500000      5.75400000     -2.40300000
H      1.41000000      4.34400000     -2.53500000
O     -6.76800000     15.95000000     -5.86600000
H     -6.40000000     15.08300000     -6.03300000
H     -7.71200000     15.80200000     -5.80700000
O     -1.56500000     -8.05900000     -1.94900000
H     -2.36800000     -8.51900000     -1.70700000
H     -0.93700000     -8.29800000     -1.26700000
O      6.42000000      8.16200000    -10.58000000
H      7.10400000      7.59300000    -10.22900000
H      5.71000000      7.56500000    -10.81800000
O     10.20300000      5.22300000      1.71900000
H     11.07100000      5.20200000      1.31500000
H      9.64600000      5.64900000      1.06800000
O    -10.67600000     11.56600000     -8.67800000
H     -9.88800000     12.08100000     -8.85400000
H    -11.38800000     12.20600000     -8.69000000
O      9.89800000      3.42500000     -7.99500000
H     10.48000000      3.33000000     -7.24100000
H     10.13700000      4.27000000     -8.37600000
O      7.63200000     13.81700000     -1.16000000
H      7.96200000     13.58300000     -0.29200000
H      6.95000000     13.17000000     -1.33900000
O     -0.61700000      5.24000000     17.45700000
H      0.13200000      4.96100000     16.93100000
H     -1.22800000      4.50500000     17.41500000
O     -3.88000000     -3.43700000     -7.42100000
H     -3.79000000     -4.38500000     -7.31900000
H     -4.03000000     -3.11400000     -6.53200000
O    -10.58400000     -1.00500000     -0.11100000
H     -9.71200000     -0.82300000     -0.46100000
H    -10.92800000     -0.14600000      0.13400000
O     -4.09100000    -10.74000000    -12.78600000
H     -3.86200000     -9.96300000    -13.29500000
H     -4.89400000    -11.06600000    -13.19400000
O     -3.57500000      3.61400000    -10.34800000
H     -4.30200000      4.17900000    -10.61000000
H     -3.77700000      3.36600000     -9.44600000
O     -3.86200000     10.94400000      9.37800000
H     -3.89000000     11.67000000     10.00100000
H     -4.42700000     10.27500000      9.76400000
O      4.87300000      4.11500000    -15.08600000
H      4.57900000      4.55800000    -14.28900000
H      5.61800000      4.63500000    -15.38700000
O      5.81600000     -8.05000000     -5.08400000
H      6.59600000     -8.30300000     -4.59000000
H      5.48200000     -7.28000000     -4.62500000
O     15.35800000      1.95400000     -7.85900000
H     16.25300000      1.61300000     -7.86300000
H     14.95900000      1.58800000     -8.64800000
O     14.61100000      8.03900000      3.71600000
H     15.40700000      7.89000000      4.22700000
H     14.74400000      7.53500000      2.91300000
O     -1.22700000     -5.20100000     -0.87700000
H     -1.89000000     -4.89700000     -1.49800000
H     -1.72200000     -5.68600000     -0.21700000
O     -2.39900000     -0.22900000    -14.68600000
H     -2.03600000     -0.76500000    -13.98100000
H     -2.40500000      0.66000000    -14.33200000
O     15.85200000     -2.71800000     -5.97800000
H     16.37700000     -2.59300000     -5.18700000
H     16.46400000     -2.57000000     -6.69800000
O     15.38500000     -5.25600000     -7.44600000
H     16.31400000     -5.44200000     -7.30500000
H     15.22900000     -4.44200000     -6.96800000
O     12.27700000    -11.00600000      2.88400000
H     11.56100000    -10.83100000      3.49400000
H     13.02200000    -11.22300000      3.44400000
O     -5.27200000    -16.58800000     -3.99900000
H     -4.93800000    -17.06100000     -3.23700000
H     -6.22100000    -16.56500000     -3.86900000
O     -1.29300000     11.72200000      7.94800000
H     -0.72100000     11.58800000      8.70300000
H     -2.11200000     11.28800000      8.18800000
O      3.35300000    -13.60500000     -2.68400000
H      3.95300000    -14.10000000     -2.12600000
H      2.48100000    -13.84500000     -2.37100000
O     -1.52900000    -10.19600000    -14.72900000
H     -0.61400000     -9.97700000    -14.55400000
H     -1.53600000    -10.48300000    -15.64200000
O      7.25900000      8.38700000      7.62100000
H      7.60400000      7.81300000      6.93700000
H      7.75500000      8.15100000      8.40500000
O     -8.63900000     11.58600000      4.71400000
H     -9.04100000     11.79000000      3.86900000
H     -9.18700000     12.03800000      5.35500000
O      8.11500000     13.63900000     -3.92300000
H      8.13400000     13.23300000     -3.05600000
H      8.38800000     14.54400000     -3.77000000
O     -3.55100000    -10.39600000     -4.01000000
H     -2.74500000    -10.49000000     -3.50300000
H     -4.08400000    -11.14900000     -3.75500000
O      9.91500000    -11.52000000     -7.71000000
H      9.85900000    -10.94800000     -6.94500000
H     10.61900000    -12.13300000     -7.50000000
O      2.61800000      6.67600000      8.49100000
H      2.86700000      5.75900000      8.60800000
H      3.38900000      7.17100000      8.76700000
O      5.17500000      2.86400000     -0.47200000
H      5.38200000      1.95700000     -0.69900000
H      5.21600000      3.33400000     -1.30500000
O     -7.80800000      9.52100000     11.46500000
H     -7.03600000      9.11300000     11.07200000
H     -8.10200000      8.89100000     12.12300000
O     -3.66700000      8.30200000     -7.39200000
H     -3.74600000      8.21200000     -6.44300000
H     -3.75600000      9.24100000     -7.55200000
O     -3.16300000    -13.55300000      1.04700000
H     -3.99500000    -14.02500000      1.01800000
H     -2.90300000    -13.47000000      0.12900000
O     -8.88200000     -3.36700000     -9.51500000
H     -9.00800000     -4.25200000     -9.17300000
H     -7.94700000     -3.31700000     -9.71200000
O     -2.40000000     15.81000000      3.74400000
H     -3.17000000     15.65400000      3.19600000
H     -1.92400000     16.50900000      3.29400000
O    -13.31800000    -11.09500000     -2.95800000
H    -14.01600000    -10.54500000     -2.60200000
H    -12.67700000    -11.15600000     -2.24900000
O      7.96100000     -5.56800000      4.89000000
H      7.06200000     -5.82300000      5.09600000
H      8.01600000     -5.63100000      3.93700000
O      4.01500000    -10.02700000     -4.16400000
H      4.64900000     -9.31000000     -4.13900000
H      3.79500000    -10.12000000     -5.09000000
O      7.00300000     -9.51500000     -0.35900000
H      7.85800000     -9.08800000     -0.30800000
H      6.95300000     -9.84500000     -1.25600000
O     -2.88000000    -13.10200000     -9.04800000
H     -3.71300000    -13.27000000     -8.60800000
H     -2.29200000    -12.81900000     -8.34700000
O     -4.76700000     -2.22500000      7.85900000
H     -4.90600000     -2.27200000      6.91300000
H     -4.40200000     -3.07900000      8.09000000
O     -6.01800000     -7.11900000     -4.27900000
H     -6.80400000     -6.95300000     -4.79900000
H     -6.10300000     -6.53700000     -3.52400000
O      1.88500000      2.78300000     17.64900000
H      2.71800000      2.43100000     17.33500000
H      1.41200000      3.02700000     16.85400000
O     10.59200000      8.68700000    -10.36800000
H      9.83000000      8.35100000     -9.89600000
H     11.22800000      8.88900000     -9.68100000
O     15.35000000      1.05800000      5.19500000
H     15.45700000      0.92100000      6.13600000
H     16.16600000      0.73700000      4.81200000
O    -15.05400000      8.84700000     -6.53800000
H    -14.67800000      8.63600000     -5.68300000
H    -14.37700000      8.59400000     -7.16600000
O     -6.53400000      5.86900000      6.62500000
H     -7.13100000      5.57300000      5.93800000
H     -5.82300000      6.30400000      6.15400000
O    -14.54100000      8.81100000     -3.86300000
H    -14.05500000      8.25500000     -3.25400000
H    -15.32000000      9.07800000     -3.37400000
O     -0.65100000     13.97900000    -10.13700000
H     -0.41200000     14.89800000    -10.25700000
H     -0.24100000     13.52600000    -10.87300000
O      4.80600000      1.87300000      2.54200000
H      5.13900000      1.61000000      1.68400000
H      3.98800000      2.33100000      2.35200000
O      7.66400000     -6.63300000     10.29700000
H      7.40300000     -7.18600000      9.56100000
H      7.56200000     -7.19300000     11.06600000
O    -10.34900000      7.21300000      5.92400000
H    -10.82800000      7.74600000      6.55800000
H    -10.06100000      7.83600000      5.25700000
O      2.99600000      9.41300000    -11.98900000
H      3.22300000      9.88400000    -11.18700000
H      3.63500000      8.70200000    -12.03900000
O     -1.86700000      1.58900000     -6.85100000
H     -1.37000000      2.32500000     -6.49400000
H     -2.55400000      1.99800000     -7.37700000
O     12.93100000      2.87100000      5.78000000
H     13.79400000      2.56500000      5.50200000
H     12.62600000      3.41800000      5.05600000
O     -3.18300000      2.79100000    -17.31700000
H     -3.31800000      2.95300000    -16.38300000
H     -3.96000000      3.15800000    -17.73800000
O      7.80200000     12.75800000      5.26000000
H      8.36400000     12.12200000      5.70300000
H      7.84900000     12.51600000      4.33500000
O      6.35200000    -10.45500000     -2.75100000
H      6.63300000    -10.10400000     -3.59600000
H      5.45600000    -10.75700000     -2.90200000
O    -10.39200000      5.46200000     -2.49900000
H    -10.36700000      6.02200000     -3.27500000
H    -10.81600000      4.65700000     -2.79700000
O     10.64900000     -6.04800000      2.84400000
H     10.55800000     -5.17400000      2.46500000
H      9.84100000     -6.50000000      2.60000000
O      8.18300000     -1.65400000    -13.68500000
H      7.23200000     -1.73500000    -13.76300000
H      8.33400000     -0.71500000    -13.57700000
O     10.69600000     -5.13600000      8.03500000
H     11.14100000     -4.32100000      7.80300000
H     10.21700000     -5.38100000      7.24300000
O     11.37400000     10.20900000     -4.03100000
H     11.36600000     11.15000000     -4.20800000
H     10.73300000     10.09200000     -3.33000000
O    -14.01400000      2.05600000     -6.65000000
H    -14.40400000      2.32700000     -7.48100000
H    -13.85600000      1.11800000     -6.75400000
O     -8.04600000     -6.15500000      0.69500000
H     -7.72500000     -6.37400000     -0.18000000
H     -7.44100000     -6.59800000      1.29000000
O     -5.13100000      8.61700000     10.62300000
H     -4.42500000      8.25400000     11.15800000
H     -5.40700000      7.89100000     10.06500000
O      7.61500000     -6.63300000      2.28300000
H      6.93400000     -6.52800000      1.61900000
H      7.44000000     -7.48900000      2.67200000
O    -12.30000000      7.10400000    -10.44100000
H    -12.68400000      7.50400000    -11.22100000
H    -12.88100000      6.37100000    -10.23700000
O     -0.52300000     -5.79800000     -6.71500000
H      0.40600000     -5.58100000     -6.79900000
H     -0.68500000     -5.79500000     -5.77200000
O     -8.25300000      8.21300000     -2.19300000
H     -8.65000000      8.86000000     -1.61000000
H     -8.35700000      7.38000000     -1.73200000
O      4.17500000     -3.66200000    -15.38500000
H      4.60400000     -2.92200000    -15.81500000
H      3.51800000     -3.95700000    -16.01500000
O      5.17300000     -1.63500000    -11.59700000
H      5.80500000     -1.21300000    -11.01400000
H      5.12700000     -1.05700000    -12.35900000
O    -15.21300000      1.21200000     -1.24800000
H    -14.31800000      1.33300000     -1.56300000
H    -15.30500000      1.84800000     -0.53800000
O     -9.77900000     -5.20000000     11.28900000
H     -9.52800000     -4.55200000     11.94800000
H     -9.28400000     -5.98400000     11.52500000
O     -5.75100000     -7.46800000      9.89500000
H     -5.26900000     -6.64600000      9.97900000
H     -5.46600000     -7.82800000      9.05500000
O      3.21100000     12.74400000     11.86200000
H      2.63200000     13.00700000     11.14700000
H      2.77600000     11.98900000     12.25800000
O     -8.56200000     -8.16500000      5.97200000
H     -8.16800000     -7.36900000      5.61600000
H     -9.32900000     -8.32000000      5.42200000
O      6.67400000     -7.09800000    -14.69600000
H      5.82000000     -6.97600000    -15.11100000
H      7.08500000     -7.80400000    -15.19600000
O      0.63600000     14.89600000     -5.60300000
H     -0.08700000     14.36900000     -5.26200000
H      0.32400000     15.20800000     -6.45300000
O     15.89400000     -2.82700000     -0.50000000
H     16.04600000     -2.32600000     -1.30200000
H     16.03000000     -3.73900000     -0.75900000
O     15.80900000      4.41900000      7.34000000
H     16.63600000      3.94900000      7.44600000
H     15.45700000      4.10000000      6.50900000
O    -13.27200000     -1.89400000      0.53600000
H    -13.38800000     -1.78800000      1.48000000
H    -12.36800000     -1.62500000      0.37300000
O     -2.17900000    -14.03000000     -2.49300000
H     -2.26900000    -14.98200000     -2.47000000
H     -2.99400000    -13.72100000     -2.88700000
O     -3.02000000     -8.18900000    -13.71400000
H     -2.31000000     -7.54800000    -13.67200000
H     -2.63100000     -8.94800000    -14.14900000
O      8.48000000      0.90100000    -13.73400000
H      9.32700000      1.27400000    -13.97700000
H      8.05600000      1.58700000    -13.21800000
O      9.96000000      8.88800000     -6.03700000
H     10.49700000      9.37400000     -5.41100000
H      9.24700000      8.52500000     -5.51000000
O     -0.26900000     -4.40100000    -15.02200000
H     -0.32500000     -5.27200000    -14.62900000
H      0.55200000     -4.04000000    -14.68900000
O     -8.70500000      9.38300000     -6.75200000
H     -7.84600000      9.23800000     -7.14800000
H     -9.06000000     10.13900000     -7.21800000
O     -1.55700000     12.20000000     -8.15500000
H     -1.76700000     11.64300000     -8.90500000
H     -1.10700000     12.95400000     -8.53600000
O    -12.55500000      5.32600000     10.63200000
H    -12.10600000      5.94100000     11.21200000
H    -12.13700000      4.48300000     10.80600000
O      9.06700000      8.36800000      2.46200000
H      9.38100000      9.27000000      2.51900000
H      9.80000000      7.83900000      2.77500000
O      6.82700000     -0.63200000      1.10200000
H      7.71000000     -0.77700000      0.76400000
H      6.95100000     -0.48200000      2.04000000
O     11.59400000     -3.81000000     -9.52400000
H     10.81400000     -3.35000000     -9.21500000
H     11.63300000     -4.60200000     -8.98800000
O      2.71700000      2.85300000      5.25200000
H      2.62300000      2.95800000      4.30600000
H      1.87700000      3.14200000      5.60900000
O    -13.49500000     -4.61300000     -2.31600000
H    -13.46800000     -4.77300000     -1.37300000
H    -13.07900000     -3.75800000     -2.42600000
O     -5.28000000     -9.11800000     12.25700000
H     -5.78900000     -8.59300000     11.63900000
H     -4.45300000     -9.28600000     11.80400000
O     16.36900000     -1.69800000     -3.13300000
H     17.32200000     -1.65800000     -3.05100000
H     16.07400000     -0.81000000     -2.93100000
O     -1.80200000    -11.24700000     -2.34900000
H     -0.93800000    -11.00700000     -2.01500000
H     -1.77800000    -12.20200000     -2.41200000
O      6.04200000      4.41600000     -2.39700000
H      6.87500000      4.11300000     -2.75700000
H      5.96400000      5.32000000     -2.70200000
O     -1.92100000     -2.19200000      5.82000000
H     -1.22000000     -2.39500000      5.20100000
H     -2.56300000     -1.70500000      5.30300000
O     -7.83800000     -7.38400000     11.79800000
H     -7.77300000     -7.85200000     10.96600000
H     -7.16300000     -6.70700000     11.74600000
O     17.12300000      5.74500000      2.66600000
H     16.86400000      6.14500000      3.49600000
H     16.40600000      5.14700000      2.45400000
O     10.01000000     11.25000000      9.35700000
H     10.78400000     10.76900000      9.06200000
H      9.32200000     10.99700000      8.74200000
O      4.08000000      2.07000000     11.49400000
H      3.41700000      1.80300000     12.13100000
H      4.63600000      1.29800000     11.39000000
O    -13.10100000     -0.49600000     -7.23600000
H    -13.65600000     -1.06400000     -6.70100000
H    -13.04900000     -0.94000000     -8.08200000
O      9.48800000      8.37700000      9.45000000
H      9.02900000      7.58300000      9.72700000
H      9.74800000      8.80000000     10.26800000
O    -13.00600000      2.95600000      5.81100000
H    -12.29900000      2.35500000      6.04600000
H    -13.74400000      2.68200000      6.35600000
O      5.01700000     -6.02800000    -10.53100000
H      5.78700000     -6.15200000    -11.08600000
H      5.13900000     -5.16300000    -10.14000000
O     -9.80100000     -5.20400000      4.12800000
H    -10.45600000     -4.99900000      4.79600000
H     -9.86600000     -4.48400000      3.50100000
O    -14.24700000     -2.23300000     -9.75400000
H    -14.94900000     -2.87400000     -9.64900000
H    -13.55300000     -2.70900000    -10.21000000
O      3.12300000     11.23900000     -2.65600000
H      2.85800000     11.77700000     -1.90900000
H      2.94400000     10.34000000     -2.37900000
O     -0.21300000      1.06300000      4.73500000
H      0.45900000      0.38500000      4.80900000
H     -0.11600000      1.58300000      5.53300000
O      1.72200000     -4.97500000     -1.00300000
H      0.83800000     -4.64900000     -0.83600000
H      1.62400000     -5.56000000     -1.75400000
O      3.82200000     -6.58400000     -7.22300000
H      3.51600000     -7.09200000     -7.97400000
H      4.77500000     -6.67800000     -7.24300000
O     -5.99100000      6.58700000      3.32100000
H     -6.67800000      6.96200000      2.77000000
H     -6.41600000      5.85500000      3.76900000
O      8.56200000    -12.43500000      6.00200000
H      8.05200000    -12.43300000      5.19200000
H      9.10300000    -13.22200000      5.94200000
O     -6.25100000    -12.24600000      7.19600000
H     -6.02400000    -12.47200000      8.09800000
H     -7.13200000    -12.60200000      7.07500000
O      9.99700000     -9.82300000      9.54900000
H      9.11600000     -9.71600000      9.18900000
H     10.29200000     -8.93000000      9.72700000
O     -8.77100000      5.84500000     -0.29000000
H     -9.35600000      5.68300000     -1.03000000
H     -8.30800000      5.01700000     -0.16600000
O      0.78800000     -9.02900000     -0.55400000
H      1.33000000     -8.25500000     -0.70900000
H      0.96000000     -9.59600000     -1.30600000
O     -6.60400000      2.78400000     -1.65100000
H     -6.38800000      2.46000000     -0.77600000
H     -5.84100000      2.56100000     -2.18400000
O     12.68900000     -3.08700000      9.88500000
H     12.71100000     -3.75800000     10.56700000
H     11.81500000     -2.70300000      9.95600000
O    -11.95000000    -10.02800000     -6.10700000
H    -11.31600000     -9.55300000     -5.57000000
H    -12.73500000    -10.07800000     -5.56100000
O     -8.11800000    -13.70900000      3.00200000
H     -7.76400000    -14.00800000      2.16400000
H     -7.38100000    -13.27600000      3.43300000
O      5.62700000     10.22500000     13.54800000
H      5.62000000     10.30500000     12.59400000
H      4.70400000     10.26500000     13.79800000
O     -6.43200000      0.99600000      9.26400000
H     -5.97500000      1.55800000      8.63800000
H     -6.64900000      0.20900000      8.76400000
O     -3.76100000      7.05000000     13.98000000
H     -4.47800000      6.42300000     14.07500000
H     -4.16500000      7.90300000     14.13900000
O     -3.62400000     -7.96900000     -5.19700000
H     -4.45200000     -7.51400000     -5.04300000
H     -3.79400000     -8.87300000     -4.93000000
O     10.22700000     -2.27500000      4.83900000
H      9.77000000     -2.46900000      5.65800000
H     10.06500000     -1.34300000      4.69000000
O      6.58500000     10.82700000      3.31000000
H      6.01600000     10.14200000      2.95900000
H      6.13600000     11.13200000      4.09800000
O      8.49500000    -15.92400000      3.40900000
H      8.11000000    -15.36500000      2.73400000
H      7.98900000    -15.72900000      4.19800000
O     -7.18100000     -2.09700000      9.16700000
H     -6.29900000     -2.30300000      8.85800000
H     -7.56600000     -1.57700000      8.46100000
O     13.84200000      0.35900000     -9.99600000
H     13.27600000      0.88000000    -10.56600000
H     14.03700000     -0.42700000    -10.50600000
O      0.26200000     -7.74500000     10.37000000
H     -0.10100000     -8.09000000     11.18500000
H      1.01400000     -7.22000000     10.64500000
O      4.85500000      7.80500000     -6.47300000
H      3.92900000      8.00500000     -6.60400000
H      5.31900000      8.47700000     -6.97100000
O     -3.39900000      0.08600000    -17.14500000
H     -3.10400000     -0.17000000    -16.27200000
H     -3.24300000      1.03000000    -17.18300000
O     14.98000000      5.80900000     -1.42800000
H     14.54700000      6.62800000     -1.66800000
H     15.32500000      5.46900000     -2.25400000
O     -9.89300000     -0.01700000     -7.40500000
H    -10.28400000     -0.73200000     -7.90700000
H    -10.64000000      0.46600000     -7.05300000
O     -2.98100000     -6.40000000     -7.86000000
H     -2.06300000     -6.13800000     -7.78500000
H     -3.10600000     -7.04000000     -7.16000000
O      0.25100000    -10.53100000     11.76400000
H     -0.23800000     -9.71300000     11.67400000
H     -0.35700000    -11.20800000     11.46500000
O    -11.36500000      2.07800000     -6.31000000
H    -12.31600000      2.12900000     -6.40500000
H    -11.17900000      2.55700000     -5.50200000
O     11.01600000     -2.74900000     14.58500000
H     10.82600000     -2.16500000     13.85100000
H     11.80100000     -2.37800000     14.99000000
O      8.62200000     -3.32300000      6.70000000
H      8.27100000     -3.62800000      5.86300000
H      8.02700000     -2.62300000      6.96900000
O     -5.90600000    -12.64000000      4.54300000
H     -5.91300000    -12.64800000      5.50000000
H     -4.99100000    -12.48200000      4.31200000
O      6.56700000     11.81300000      8.17100000
H      7.45900000     11.75200000      7.82900000
H      6.24100000     12.65100000      7.84100000
O      4.62500000     -1.83100000      6.71200000
H      4.81800000     -1.45100000      7.57000000
H      4.07200000     -2.58800000      6.90500000
O     -9.92400000     -7.05900000    -11.06100000
H     -9.00300000     -7.31900000    -11.02500000
H     -9.96400000     -6.42000000    -11.77200000
O      4.37800000    -13.81800000     -8.10000000
H      4.67100000    -13.82400000     -7.18900000
H      5.06900000    -13.35100000     -8.57000000
O     16.10600000      0.56700000     -1.53500000
H     16.30400000      1.48100000     -1.33100000
H     15.15400000      0.54300000     -1.63100000
O      9.89400000      4.08700000      5.43600000
H     10.84500000      4.19300000      5.40200000
H      9.66400000      3.72200000      4.58100000
O     -3.90000000     13.15500000      2.70000000
H     -4.83600000     13.35700000      2.71500000
H     -3.85400000     12.25500000      2.37700000
O     -1.30100000     10.34800000    -10.39800000
H     -1.33500000      9.50700000     -9.94200000
H     -0.74600000     10.18400000    -11.16000000
O     -1.06600000     -2.73000000    -16.94300000
H     -1.88800000     -2.28200000    -16.74500000
H     -0.87500000     -3.24000000    -16.15600000
O    -12.50700000      3.05700000    -11.74200000
H    -12.34100000      3.31400000    -10.83500000
H    -11.72100000      2.57800000    -12.00400000
O     -8.61900000     10.78700000     -0.77400000
H     -7.91300000     11.37600000     -1.03700000
H     -8.92700000     11.14000000      0.06100000
O     -8.27200000      2.59800000      3.67900000
H     -8.30700000      2.24600000      4.56900000
H     -8.84200000      2.02100000      3.17100000
O     -7.85800000    -11.05400000    -10.64800000
H     -7.58100000    -10.27200000    -10.17000000
H     -7.64000000    -11.78100000    -10.06500000
O      2.29500000      2.42300000    -16.16400000
H      1.55700000      1.89500000    -16.47000000
H      2.96300000      1.78200000    -15.92000000
O     -4.06600000     -4.07500000     -4.60400000
H     -3.47900000     -3.34000000     -4.42800000
H     -4.00600000     -4.62200000     -3.82000000
O      8.25700000     -8.51000000     -3.87600000
H      8.83400000     -9.10600000     -3.39700000
H      8.71900000     -8.33700000     -4.69600000
O     -0.31100000     -2.42700000    -11.04700000
H     -0.79900000     -2.03600000    -10.32200000
H     -0.95700000     -2.52400000    -11.74600000
O     12.06200000      9.57600000      2.97000000
H     12.24700000     10.51200000      3.04100000
H     12.88800000      9.15000000      3.19900000
O     -8.19200000     -8.90000000     -8.33700000
H     -8.11400000     -9.49400000     -7.59000000
H     -7.35700000     -8.98400000     -8.79700000
O    -12.94200000     -1.20800000      3.24600000
H    -12.95000000     -0.26200000      3.10100000
H    -12.45900000     -1.32100000      4.06500000
O     -0.74700000    -15.35400000     -6.71300000
H     -1.66100000    -15.37400000     -6.42900000
H     -0.44400000    -16.25700000     -6.61000000
O    -10.74800000     14.61200000     -3.89300000
H    -11.69800000     14.72300000     -3.89700000
H    -10.55700000     14.20700000     -3.04700000
O     -3.89300000     -4.92000000     -1.64600000
H     -4.38000000     -4.13000000     -1.41300000
H     -4.29400000     -5.61200000     -1.12000000
O      7.89200000     -4.36500000    -15.35300000
H      7.30700000     -3.76200000    -14.89400000
H      7.46800000     -5.21900000    -15.27000000
O     -7.95300000    -11.05100000     -0.66600000
H     -7.47100000    -10.54600000     -1.32000000
H     -8.21900000    -11.84700000     -1.12600000
O      1.13300000    -13.71800000      9.86400000
H      1.37400000    -14.04200000      8.99600000
H      1.07700000    -14.50500000     10.40600000
O      6.24500000     -3.81500000     13.50900000
H      5.47600000     -3.43400000     13.93200000
H      6.98900000     -3.38000000     13.92700000
O     -8.44300000    -11.10700000     10.44000000
H     -8.49300000    -10.62300000      9.61500000
H     -7.51700000    -11.33400000     10.52800000
O      8.08500000     -3.66900000    -11.89200000
H      8.32000000     -2.92800000    -12.45000000
H      7.24500000     -3.97200000    -12.23500000
O     -4.10600000      7.43300000     -4.48100000
H     -4.00300000      6.88300000     -3.70500000
H     -5.00200000      7.26700000     -4.77500000
O      7.43300000     -5.72500000     -2.58700000
H      8.23600000     -5.23700000     -2.40400000
H      7.65100000     -6.63300000     -2.37800000
O     17.02300000     -0.31100000      0.76600000
H     16.28700000     -0.85300000      1.04900000
H     16.84800000     -0.13200000     -0.15800000
O     -0.25000000      3.39400000      9.61600000
H     -0.58600000      2.58200000      9.99700000
H     -1.03400000      3.89600000      9.39300000
O     -3.62500000     14.53700000      0.11700000
H     -3.47300000     15.41600000      0.46400000
H     -3.73000000     13.98700000      0.89400000
O     15.65900000      6.86700000     -4.86000000
H     16.60200000      6.85400000     -5.02500000
H     15.43800000      7.79700000     -4.80600000
O      4.43800000     10.95800000      5.12400000
H      4.15100000     10.06300000      5.30600000
H      3.62700000     11.46400000      5.07000000
O     -1.69000000     13.26200000     -4.63800000
H     -1.50700000     12.68000000     -3.90100000
H     -2.04900000     14.05300000     -4.23500000
O     10.58000000      9.16500000      5.59900000
H     11.14300000      9.46200000      4.88400000
H     10.53100000      8.21600000      5.48700000
O      0.41800000      9.73600000    -12.71800000
H      0.23400000      9.24900000    -13.52100000
H      1.32800000      9.52300000    -12.51100000
O     11.73800000     -7.54500000     -7.57000000
H     12.32500000     -6.80200000     -7.71100000
H     11.79300000     -8.05000000     -8.38100000
O      4.06700000    -13.56500000     -5.38800000
H      3.22000000    -13.32700000     -5.76400000
H      3.89000000    -13.68900000     -4.45600000
O     -1.92200000     -2.64800000      9.95100000
H     -2.20700000     -3.32800000     10.56200000
H     -2.10900000     -3.01000000      9.08500000
O     -1.11900000      4.39000000     -9.03300000
H     -1.19100000      5.34100000     -9.11200000
H     -1.68900000      4.04900000     -9.72200000
O      0.18400000     10.77200000     10.38600000
H      0.85300000     10.54100000     11.03000000
H      0.66200000     10.84300000      9.56000000
O      0.56200000    -17.22100000     -2.62500000
H      0.62600000    -18.11600000     -2.29200000
H      1.34900000    -16.78500000     -2.29600000
O      0.46600000    -13.59600000     -3.41400000
H      0.32400000    -12.71000000     -3.74500000
H     -0.40300000    -13.89200000     -3.14100000
O     -8.75400000      5.28600000     -8.63900000
H     -7.89300000      4.87600000     -8.55800000
H     -9.02000000      5.10700000     -9.54100000
O      6.87000000      7.42000000     10.46200000
H      6.55200000      7.07900000     11.29800000
H      6.99700000      6.64200000      9.91900000
O     -9.60900000      0.04200000      2.69900000
H     -8.91100000     -0.14500000      2.07200000
H    -10.29200000      0.46600000      2.17800000
O      5.72900000      2.23700000    -17.03900000
H      5.23000000      2.76000000    -16.41200000
H      5.88600000      1.40800000    -16.58700000
O      0.52000000    -11.55000000    -10.33800000
H      0.68000000    -10.74400000     -9.84600000
H     -0.35500000    -11.43500000    -10.70700000
O     -6.54300000    -13.64900000     -9.37400000
H     -5.83200000    -13.77700000     -8.74600000
H     -7.33100000    -13.58800000     -8.83500000
O    -14.65300000      2.56500000     -3.74900000
H    -14.53500000      2.76300000     -4.67800000
H    -14.10500000      1.79400000     -3.59800000
O    -12.98000000     -9.22200000     -0.65200000
H    -12.24400000     -8.64600000     -0.86100000
H    -12.64000000     -9.81000000      0.02300000
O     -5.63700000     -1.06400000     15.37600000
H     -5.84200000     -0.28700000     15.89600000
H     -5.05200000     -0.74500000     14.69000000
O      3.72400000     -7.94200000      8.25300000
H      2.92500000     -7.54500000      7.90500000
H      3.73100000     -7.69400000      9.17700000
O    -10.19800000      5.32200000     13.47800000
H    -11.10600000      5.22600000     13.76800000
H     -9.67600000      5.09800000     14.24900000
O    -15.54500000      6.73900000      0.53300000
H    -15.07700000      6.03800000      0.98600000
H    -16.04400000      6.29200000     -0.15000000
O    -14.40300000     -5.82500000      5.45300000
H    -15.35700000     -5.78500000      5.51600000
H    -14.22700000     -6.65800000      5.01400000
O      9.44700000      1.02800000     -1.74500000
H      9.70200000      0.23400000     -1.27500000
H      8.83000000      1.46500000     -1.15800000
O      6.45000000     16.21600000     -1.49800000
H      5.71300000     16.11300000     -0.89600000
H      6.96700000     15.41900000     -1.38200000
O     -3.57900000     -0.46800000     13.72400000
H     -4.09400000     -0.25600000     12.94600000
H     -3.01900000      0.29600000     13.85700000
O     -5.08000000     -3.33800000    -11.71100000
H     -4.33600000     -3.86100000    -11.41300000
H     -4.86800000     -3.11600000    -12.61800000
O     -2.93700000    -12.95500000      3.97800000
H     -2.01300000    -13.09000000      4.18800000
H     -2.97300000    -12.99800000      3.02200000
O     11.58200000      0.37200000      5.43300000
H     12.31200000     -0.24300000      5.51500000
H     11.95100000      1.21600000      5.69200000
O     10.90400000      3.30500000     11.63600000
H     11.49300000      2.73200000     11.14400000
H     11.12100000      3.13900000     12.55400000
O     -6.34300000      2.63400000     13.03100000
H     -6.74400000      2.29500000     13.83100000
H     -5.95100000      1.86600000     12.61600000
O    -12.09800000      9.53300000      6.33200000
H    -13.03800000      9.70400000      6.26500000
H    -11.71400000     10.38500000      6.54000000
O      1.35100000     14.28200000     10.19300000
H      1.51300000     15.18400000      9.91800000
H      0.96300000     13.86400000      9.42400000
O     10.54200000     -0.52400000     -4.22500000
H      9.76800000     -0.16700000     -3.79000000
H     11.12100000     -0.78300000     -3.50900000
O      9.98700000      1.22800000      8.18100000
H     10.79200000      1.27000000      8.69800000
H     10.16300000      0.55900000      7.51900000
O      1.18300000     -9.38200000    -13.92200000
H      2.02800000     -9.68100000    -13.58700000
H      1.32300000     -9.27400000    -14.86300000
O      6.94500000      2.25700000      4.28500000
H      6.13800000      2.15400000      3.78100000
H      7.62900000      2.36100000      3.62300000
O    -14.04600000      6.65400000      7.13600000
H    -14.40400000      6.13100000      7.85400000
H    -13.25700000      7.05500000      7.50200000
O     -2.54000000     -1.98600000     15.49900000
H     -2.91500000     -1.37400000     14.86400000
H     -1.61400000     -1.74700000     15.54400000
O      2.09800000    -17.50100000      0.23800000
H      2.47300000    -17.13400000     -0.56200000
H      2.33000000    -18.42900000      0.20900000
O      9.72000000    -13.93000000     -4.92700000
H     10.33100000    -14.02400000     -5.65700000
H      8.87000000    -13.78200000     -5.34200000
O     13.75900000     10.14000000      0.51800000
H     12.80700000     10.23600000      0.50800000
H     14.05400000     10.59100000     -0.27300000
O      5.93600000     -4.65700000     10.69100000
H      5.84100000     -4.44700000     11.62000000
H      6.52700000     -5.41000000     10.67400000
O     -4.30200000     -8.71100000      3.96600000
H     -3.43300000     -8.65800000      4.36400000
H     -4.84000000     -9.15000000      4.62500000
O     -9.11800000     -6.22500000     -5.62500000
H     -9.53800000     -5.37800000     -5.47100000
H     -9.50300000     -6.53800000     -6.44300000
O      1.21400000      7.07800000    -10.43400000
H      0.51800000      7.60200000    -10.03800000
H      1.38200000      6.38300000     -9.79700000
O    -11.10700000      3.03900000     -3.92600000
H    -10.15600000      3.12400000     -3.84900000
H    -11.33500000      2.33700000     -3.31700000
O      6.77200000     -5.50500000      7.58900000
H      7.22400000     -4.83600000      7.07600000
H      7.22800000     -5.51100000      8.43000000
O      4.14100000      6.49000000     12.90200000
H      3.43300000      6.85800000     12.37300000
H      4.58300000      5.87500000     12.31600000
O      6.89800000     -8.22200000     12.26800000
H      7.32400000     -7.66300000     12.91800000
H      7.30700000     -9.08000000     12.38400000
O      2.55600000     -6.23700000     10.87800000
H      2.69400000     -5.46100000     11.42100000
H      3.19900000     -6.87000000     11.19800000
O      2.51100000     17.86800000     -2.14800000
H      2.60800000     18.81200000     -2.27400000
H      1.74600000     17.63400000     -2.67400000
O     13.63700000      5.78700000     10.32400000
H     12.76600000      5.71900000     10.71400000
H     14.14800000      5.10500000     10.75900000
O     14.37400000      4.63400000     -6.52600000
H     15.07600000      4.93700000     -5.95200000
H     14.68100000      3.78900000     -6.85600000
O    -11.65500000     -2.51900000     -2.13200000
H    -11.62200000     -1.92400000     -2.88100000
H    -11.10700000     -2.10100000     -1.46900000
O      4.06100000     -9.88300000      1.60100000
H      4.34900000     -9.80600000      2.51100000
H      3.47600000     -9.13600000      1.47100000
O     -0.39500000     10.01500000     -6.70500000
H     -0.55600000     10.82200000     -7.19400000
H     -1.06900000     10.00900000     -6.02500000
O      7.09300000      2.25700000      9.55100000
H      7.91100000      2.74900000      9.61900000
H      6.98000000      2.11000000      8.61100000
O     -6.05200000    -12.09000000     10.51000000
H     -5.88400000    -12.50800000     11.35500000
H     -5.21700000    -11.68600000     10.27400000
O     -6.12900000      1.98100000      1.62100000
H     -5.39200000      1.69900000      2.16400000
H     -6.63800000      2.55800000      2.18900000
O      3.31400000      8.62100000      6.01700000
H      3.92700000      7.93200000      5.76200000
H      3.23500000      8.53200000      6.96600000
O     12.09900000     12.54200000      3.84900000
H     12.91700000     12.32000000      4.29300000
H     11.67800000     13.17900000      4.42600000
O    -10.58700000     12.48300000      3.08600000
H    -10.85700000     13.36000000      2.81200000
H    -10.91900000     11.90500000      2.39900000
O    -10.72300000      7.42200000     -4.43000000
H    -10.44800000      8.33000000     -4.30100000
H    -10.51900000      7.23800000     -5.34700000
O      9.11200000    -11.59200000     -3.63800000
H      8.38800000    -11.51400000     -4.25900000
H      9.73600000    -12.17600000     -4.07000000
O     12.02700000      6.83200000      4.99100000
H     12.92500000      7.12000000      5.15300000
H     11.71600000      6.52700000      5.84300000
O     11.88500000      7.92500000     -8.08200000
H     12.05500000      6.98600000     -8.01100000
H     11.22800000      8.10200000     -7.40900000
O     -7.08700000     -5.04100000     -2.20200000
H     -6.67700000     -4.42700000     -1.59300000
H     -7.97300000     -4.70000000     -2.32500000
O     -7.77500000     -5.38600000     14.96200000
H     -8.46100000     -4.87000000     15.38500000
H     -8.16900000     -6.24900000     14.83500000
O     -8.02500000     15.59800000      3.81100000
H     -8.92000000     15.60900000      3.47200000
H     -8.12900000     15.61900000      4.76300000
O    -10.63200000    -13.27200000      3.89800000
H    -11.13100000    -14.08400000      3.81100000
H     -9.76700000    -13.48400000      3.54800000
O     -3.66300000     10.01300000    -12.36500000
H     -3.24300000     10.24000000    -11.53600000
H     -3.09700000     10.39700000    -13.03400000
O     -2.01200000     -2.95700000    -13.22900000
H     -2.63700000     -2.83300000    -13.94300000
H     -1.39200000     -3.60600000    -13.56400000
O     -1.14800000      1.07500000    -12.02800000
H     -1.19500000      1.04700000    -11.07200000
H     -0.48500000      1.74000000    -12.21600000
O     -8.28700000     -0.10800000     -5.01700000
H     -8.60600000     -0.29200000     -5.90000000
H     -7.79700000     -0.89300000     -4.77100000
O    -13.97200000     -4.32600000      9.53300000
H    -14.25300000     -5.17400000      9.18900000
H    -13.08000000     -4.21800000      9.20100000
O     14.27100000     -7.73200000      4.17700000
H     13.73100000     -8.02800000      3.44300000
H     15.01600000     -8.33400000      4.18400000
O     12.03700000      1.38500000     14.00600000
H     11.44300000      1.42200000     14.75600000
H     11.62200000      0.76700000     13.40300000
O      5.30100000      4.46900000     11.17700000
H      4.80600000      3.65300000     11.24500000
H      6.18500000      4.19300000     10.93500000
O      2.31100000    -13.33200000    -10.85200000
H      1.58200000    -12.71300000    -10.80900000
H      2.00100000    -14.10100000    -10.37400000
O     11.88700000     -9.13000000     -9.66900000
H     10.99100000     -9.24400000     -9.98700000
H     12.37500000     -8.82300000    -10.43300000
O     -3.08100000      5.89200000     -2.33300000
H     -2.63500000      5.04700000     -2.26900000
H     -2.41800000      6.53300000     -2.07800000
O      2.41000000      9.90300000     -7.30500000
H      1.46400000      9.77700000     -7.23800000
H      2.62700000     10.48700000     -6.57700000
O     -6.04500000     -2.82000000     -9.10400000
H     -5.81300000     -3.01900000    -10.01100000
H     -5.29600000     -3.12600000     -8.59300000
O     -7.15400000     -7.43100000    -11.11400000
H     -6.25000000     -7.35700000    -10.80700000
H     -7.10500000     -8.02700000    -11.86200000
O      1.13800000     -0.63700000      8.14100000
H      0.23400000     -0.62200000      7.82600000
H      1.52500000      0.16800000      7.79400000
O     -5.39200000    -13.92300000     -1.01900000
H     -5.02600000    -14.80800000     -1.03500000
H     -6.15400000    -13.99000000     -0.44300000
O    -11.73500000     -9.07900000      8.47500000
H    -12.13100000     -9.33700000      7.64300000
H    -12.32700000     -9.42900000      9.14100000
O     -3.93900000      9.46700000      7.23100000
H     -4.69800000      9.74800000      6.72000000
H     -3.87600000     10.10800000      7.93900000
O     -6.64500000     13.11900000      2.93900000
H     -7.13700000     12.58000000      3.55900000
H     -6.89200000     14.01800000      3.15500000
O     -3.97400000     12.33300000     11.77900000
H     -4.51200000     13.08600000     12.02500000
H     -3.71500000     11.94100000     12.61300000
O      2.69100000     11.69600000     -5.39300000
H      2.86700000     11.62500000     -4.45500000
H      2.07700000     12.42700000     -5.46800000
O      1.54100000     -9.03200000    -10.39600000
H      1.67200000     -8.15800000    -10.76300000
H      0.91000000     -8.90300000     -9.68800000
O      0.29700000    -12.25400000    -13.33100000
H     -0.38300000    -11.60700000    -13.51900000
H      1.12000000    -11.78000000    -13.45700000
O      1.85700000      4.92400000    -16.30500000
H      2.33300000      5.37400000    -15.60700000
H      1.99200000      3.99400000    -16.12500000
O     13.09500000      2.21200000     10.17800000
H     13.95100000      2.62100000     10.05000000
H     13.24100000      1.28600000      9.98800000
O     -3.72300000    -10.63400000     -6.87000000
H     -3.88000000    -10.86800000     -5.95500000
H     -3.04600000    -11.24500000     -7.16200000
O     -4.13400000      7.74100000      1.75100000
H     -4.71400000      7.19200000      2.27900000
H     -4.40400000      7.57500000      0.84800000
O     11.60200000      2.85100000     -5.66200000
H     11.60800000      3.51100000     -4.96900000
H     11.33800000      2.04300000     -5.22100000
O      4.68300000     -2.42800000      0.28500000
H      5.61200000     -2.32600000      0.07800000
H      4.22900000     -1.96500000     -0.41900000
O     -6.58800000      1.05000000    -12.48100000
H     -6.63700000      0.09500000    -12.52100000
H     -5.70500000      1.23100000    -12.15800000
O      6.58500000      0.22200000     -5.79300000
H      6.66300000     -0.63600000     -6.21000000
H      6.97300000      0.83000000     -6.42300000
O     13.07000000    -12.89000000      0.08700000
H     13.27000000    -13.82200000      0.17000000
H     12.11500000    -12.84400000      0.14500000
O    -10.87800000     -1.36300000      5.18100000
H    -10.62400000     -2.21500000      5.53500000
H    -10.13200000     -1.09300000      4.64600000
O      9.92100000     -0.67200000     12.49900000
H      8.98600000     -0.47300000     12.56400000
H      9.99700000     -1.20900000     11.71100000
O     -2.80300000     -7.95500000      7.81300000
H     -2.00900000     -8.11000000      8.32400000
H     -2.48700000     -7.76100000      6.93100000
O      3.87600000      2.38100000     15.62700000
H      4.21800000      2.02700000     16.44900000
H      4.65300000      2.67500000     15.15200000
O      0.86600000      7.23500000     -6.89900000
H      1.03100000      8.05900000     -6.44000000
H      0.36500000      6.70900000     -6.27500000
O     -8.47700000     -3.50000000      0.56400000
H     -8.44500000     -4.41500000      0.84300000
H     -9.27300000     -3.15500000      0.96800000
O      4.30500000     17.08800000     -6.55400000
H      4.43400000     16.27000000     -6.07200000
H      5.16700000     17.50400000     -6.55400000
O     -3.96000000      4.16600000      1.60200000
H     -3.97300000      4.33400000      2.54400000
H     -4.72900000      4.62700000      1.26700000
O    -16.18200000      1.46900000      5.07200000
H    -15.82600000      1.90800000      4.30000000
H    -15.49300000      0.86200000      5.34200000
O     14.72700000     -6.11400000     -4.81400000
H     15.26300000     -6.83800000     -4.49300000
H     14.93500000     -6.05700000     -5.74700000
O     -8.31900000     -8.14600000     14.51100000
H     -8.15000000     -8.09000000     13.57000000
H     -9.23700000     -8.40700000     14.57400000
O     -5.27600000     17.24700000     -4.06900000
H     -5.23700000     16.60100000     -3.36400000
H     -5.72800000     16.79600000     -4.78200000
O    -12.42400000     12.95200000     -0.58300000
H    -11.95900000     12.29400000     -0.06600000
H    -12.54100000     12.54400000     -1.44100000
O    -10.60000000      1.45700000     15.00500000
H    -10.45300000      0.81800000     14.30800000
H    -11.30700000      2.01300000     14.67600000
O      0.37500000      2.84200000      6.80400000
H     -0.35900000      3.45400000      6.74900000
H      0.54100000      2.75200000      7.74300000
O      8.37100000     11.26700000     -6.65600000
H      9.28000000     11.14600000     -6.92900000
H      8.16800000     10.48600000     -6.14200000
O     -8.32200000     12.09700000     -6.16100000
H     -7.44100000     12.19400000     -6.52300000
H     -8.78000000     12.89200000     -6.43100000
O      0.18100000     13.85100000      0.79700000
H     -0.20700000     14.36500000      0.08800000
H      1.07900000     13.68600000      0.51000000
O     -3.41100000     13.83800000      6.02000000
H     -2.98400000     13.03700000      5.71600000
H     -3.20500000     14.48900000      5.34900000
O    -15.77200000     -1.62600000     -0.45000000
H    -15.85300000     -0.78300000     -0.89800000
H    -14.86000000     -1.65600000     -0.16100000
O    -15.05400000     -9.04800000     -2.53900000
H    -14.55600000     -9.32600000     -1.77000000
H    -14.53300000     -8.34100000     -2.91900000
O     -3.86400000    -10.44400000      7.96200000
H     -4.64300000    -10.48500000      7.40700000
H     -3.50700000     -9.57000000      7.80900000
O     11.23100000     -3.90200000     -5.06400000
H     10.72000000     -4.41500000     -5.68900000
H     11.75400000     -3.31300000     -5.60800000
O      3.49400000    -16.94700000     -2.09200000
H      4.17800000    -16.35500000     -1.77800000
H      3.80500000    -17.24000000     -2.94900000
O    -11.05800000      7.63800000      0.31800000
H    -11.35600000      7.95100000     -0.53600000
H    -10.75200000      6.74600000      0.15300000
O     -8.24500000     13.10300000     -9.38800000
H     -8.36500000     12.95700000    -10.32600000
H     -7.53500000     12.51000000     -9.14200000
O     15.05400000     -2.53000000      2.04900000
H     15.12000000     -2.65700000      1.10300000
H     15.50700000     -3.28500000      2.42500000
O      2.17100000     -6.33200000    -11.47400000
H      2.98900000     -6.74400000    -11.75300000
H      2.44000000     -5.48500000    -11.11800000
O      5.72700000     -4.24700000     -4.26700000
H      6.18200000     -4.76400000     -3.60200000
H      4.89500000     -4.00800000     -3.85700000
O      0.01400000      4.81200000     13.04300000
H      0.35800000      5.09300000     12.19500000
H     -0.51300000      4.03800000     12.84400000
O      0.63700000    -10.22400000      1.90700000
H      1.43300000    -10.04700000      2.40800000
H      0.81100000     -9.85400000      1.04200000
O      1.82700000     -3.31100000     11.78500000
H      2.28100000     -2.57600000     12.19700000
H      1.56800000     -2.98100000     10.92500000
O     -4.46200000     -2.96800000    -14.52800000
H     -5.04100000     -2.43100000    -15.06800000
H     -4.34900000     -3.77600000    -15.02800000
O     17.02400000      4.47400000     -3.47400000
H     16.20700000      3.97500000     -3.47600000
H     17.41200000      4.30300000     -4.33200000
O     -2.14800000      7.37400000     16.61700000
H     -1.54800000      6.63200000     16.54300000
H     -2.57400000      7.42300000     15.76100000
O     -8.58900000      2.38100000     -3.50300000
H     -8.04400000      2.24200000     -2.72800000
H     -8.39200000      1.63600000     -4.07100000
O     -6.30700000      5.97300000      9.99800000
H     -6.95400000      6.21700000     10.66000000
H     -6.68800000      6.26800000      9.17100000
O     -6.72400000    -11.05700000     13.56800000
H     -7.42200000    -10.46200000     13.84300000
H     -6.14700000    -10.51500000     13.02900000
O     12.92200000     -2.09100000     -6.34200000
H     13.84100000     -2.17900000     -6.59300000
H     12.66700000     -1.22700000     -6.66500000
O      6.36500000      7.73400000     -2.46800000
H      6.48200000      8.67300000     -2.61300000
H      7.08000000      7.32600000     -2.95600000
O     -0.41700000     -6.97100000      3.25200000
H      0.33800000     -7.00000000      3.83900000
H     -0.38200000     -6.10000000      2.85700000
O      4.59700000     13.38600000      1.80700000
H      5.15900000     14.14900000      1.94200000
H      5.18000000     12.63600000      1.92100000
O     10.00900000     -1.04000000      0.20300000
H     10.22400000     -0.85100000      1.11600000
H     10.64200000     -1.70800000     -0.05900000
O     -1.63700000     10.13100000     12.31100000
H     -1.20000000     10.39700000     11.50200000
H     -1.83900000      9.20500000     12.18100000
O      5.34400000      2.08500000    -13.19300000
H      4.39900000      2.19000000    -13.08800000
H      5.62400000      2.87800000    -13.65100000
O     -3.95900000     11.64800000     -0.88100000
H     -3.05600000     11.93600000     -1.02000000
H     -4.27900000     11.43200000     -1.75700000
O    -11.14400000    -11.95900000     -1.32100000
H    -10.90000000    -11.68500000     -0.43700000
H    -10.38900000    -12.45700000     -1.63400000
O      3.95700000     10.29900000      0.53000000
H      3.60600000      9.62200000      1.10800000
H      3.18400000     10.75400000      0.19600000
O      0.65800000    -11.03800000     -4.59500000
H      0.10900000    -10.36900000     -5.00300000
H      1.43900000    -11.07500000     -5.14800000
O     11.95700000    -11.12300000     -4.67800000
H     12.49100000    -10.43700000     -4.27600000
H     12.19500000    -11.09800000     -5.60500000
O      2.65700000      8.54200000     -2.08100000
H      3.15600000      8.04900000     -2.73300000
H      2.92600000      8.16800000     -1.24200000
O     -4.10100000     -5.45100000      2.42700000
H     -4.89900000     -5.44600000      1.89900000
H     -3.48400000     -5.98100000      1.92400000
O      7.86400000      0.88500000     14.41300000
H      7.75200000      0.69000000     13.48200000
H      7.44200000      0.15300000     14.86300000
O      2.58700000     -0.41100000     -7.73500000
H      1.71700000     -0.28700000     -7.35600000
H      3.04900000     -0.95800000     -7.10000000
O     -5.45000000     12.35200000    -11.27300000
H     -4.85400000     13.06200000    -11.03500000
H     -4.96100000     11.55300000    -11.07900000
O     10.84800000     12.99600000     -5.18600000
H      9.89400000     13.05900000     -5.22500000
H     11.15400000     13.53600000     -5.91500000
O      9.41900000    -13.49000000      0.59100000
H      8.71700000    -14.06200000      0.90200000
H      9.52400000    -13.72000000     -0.33200000
O     -4.71100000     10.64800000      4.61200000
H     -4.75500000     10.62900000      3.65600000
H     -3.81400000     10.92000000      4.80600000
O    -15.12800000     -2.86500000      3.71200000
H    -14.45200000     -2.29500000      3.34600000
H    -15.82100000     -2.86800000      3.05100000
O     -8.77400000     11.47700000      9.58700000
H     -8.14900000     10.90800000     10.03600000
H     -8.29900000     12.29800000      9.45500000
O      6.39000000    -11.86900000     -9.84300000
H      5.45500000    -11.66600000     -9.80500000
H      6.79900000    -11.05800000    -10.14600000
O     -1.38100000      3.76200000      0.48400000
H     -1.50900000      3.15600000     -0.24500000
H     -2.22600000      3.77900000      0.93300000
O      5.88700000     13.07300000     11.03600000
H      5.79100000     13.52200000     10.19600000
H      5.01000000     12.74500000     11.23400000
O      4.79200000      8.25600000      8.54700000
H      4.86900000      8.79900000      9.33200000
H      5.66200000      8.28500000      8.14900000
O     10.00700000    -11.27700000    -10.44700000
H      9.97500000    -11.53900000     -9.52700000
H      9.55600000    -11.98200000    -10.91200000
O      6.07300000    -12.00500000      7.02000000
H      6.96900000    -11.95300000      6.68600000
H      5.87100000    -12.94000000      7.02100000
O      6.24800000     14.28200000      6.44600000
H      5.50500000     14.30700000      5.84400000
H      6.90800000     13.75900000      5.99100000
O     -2.75700000     16.35100000      7.17600000
H     -3.00600000     15.48700000      7.50600000
H     -3.52700000     16.89700000      7.33200000
O      7.67300000     -8.72200000      7.67300000
H      6.76100000     -8.91500000      7.45500000
H      7.97100000     -8.14500000      6.97000000
O      6.52500000     12.04700000    -10.14100000
H      7.41300000     12.18300000     -9.81100000
H      5.98300000     12.64100000     -9.62300000
O     -9.03900000     -2.90000000    -12.83500000
H     -8.52200000     -3.69900000    -12.73200000
H     -9.39600000     -2.73100000    -11.96300000
O    -12.76400000      1.46300000     12.48500000
H    -12.08900000      2.12700000     12.34800000
H    -13.55100000      1.83600000     12.08700000
O     -3.36600000     14.03600000    -10.45000000
H     -3.52300000     14.86700000    -10.00100000
H     -2.41500000     13.92900000    -10.43000000
O     -4.07200000     -7.99700000    -10.37500000
H     -3.40600000     -8.22300000    -11.02400000
H     -3.57300000     -7.68500000     -9.61900000
O      4.50600000    -13.97100000      8.42200000
H      5.08200000    -13.95600000      9.18600000
H      4.24100000    -14.88700000      8.34000000
O    -13.17400000     -7.74500000    -10.65700000
H    -12.30800000     -7.40000000    -10.87600000
H    -13.69200000     -7.61100000    -11.45100000
O     -6.48500000     -9.58400000     -2.73600000
H     -5.58300000     -9.29700000     -2.59300000
H     -6.77000000     -9.10300000     -3.51200000
O      1.70400000      1.33400000    -10.18800000
H      2.34600000      0.86600000     -9.65400000
H      0.86800000      1.17900000     -9.74800000
O     12.91300000      3.77100000    -10.39000000
H     12.95500000      4.12400000    -11.27800000
H     13.03500000      2.82800000    -10.50100000
O      0.07000000      3.01600000    -13.68400000
H      0.43800000      3.79800000    -13.27300000
H     -0.21200000      3.31100000    -14.55000000
O     -3.81600000     -9.61200000     -1.01100000
H     -3.27900000    -10.35400000     -1.29000000
H     -3.66100000     -9.54400000     -0.06900000
O     -0.79900000      3.92100000    -15.97700000
H     -1.11300000      3.79100000    -16.87200000
H      0.01700000      4.41100000    -16.07800000
O     -7.99500000     -3.49100000     -6.51700000
H     -7.43700000     -3.21100000     -7.24300000
H     -8.45200000     -4.26300000     -6.85100000
O      7.79200000      9.41300000     -4.63600000
H      6.99800000      9.88200000     -4.38000000
H      8.44400000      9.67300000     -3.98500000
O      1.65600000     11.40800000      8.14300000
H      1.27600000     11.72200000      7.32100000
H      2.60100000     11.46400000      8.00600000
O     -0.24400000     -5.23100000    -11.54100000
H      0.08400000     -4.36600000    -11.29500000
H      0.54200000     -5.77100000    -11.62400000
O      0.03800000     -0.68200000     -6.84600000
H      0.08700000     -1.34100000     -6.15400000
H     -0.70000000     -0.12600000     -6.59600000
O     -0.32900000      7.15400000     -0.10100000
H     -0.84300000      7.45100000      0.65000000
H      0.32400000      6.56400000      0.27500000
O      1.99700000     -0.39300000      4.83100000
H      2.58400000     -0.66500000      4.12500000
H      2.51200000      0.23000000      5.34400000
O      9.95300000     -1.17400000     -7.02200000
H      9.90500000     -1.25600000     -6.07000000
H     10.36100000     -0.32000000     -7.16800000
O      4.26900000      6.53300000     15.64900000
H      5.16900000      6.40400000     15.94700000
H      4.33700000      6.58700000     14.69600000
O      6.44400000     -7.12300000     -8.01500000
H      6.15900000     -6.91200000     -8.90400000
H      7.09400000     -7.81600000     -8.13000000
O      7.98600000     -9.21200000     -8.01000000
H      8.76500000     -8.79700000     -8.37900000
H      8.32400000     -9.79600000     -7.33100000
O      1.69100000     -7.83000000     -5.37000000
H      1.80900000     -8.66800000     -5.81900000
H      2.50300000     -7.35300000     -5.53600000
O     -8.57900000      2.34800000      6.71400000
H     -8.90800000      3.24600000      6.76100000
H     -7.67400000      2.40800000      7.01800000
O     16.66300000      1.65100000     -4.86000000
H     16.89300000      1.27500000     -5.70900000
H     15.76000000      1.37100000     -4.71000000
O      8.09900000      6.17300000     -4.18400000
H      9.02200000      6.13400000     -3.93400000
H      8.06400000      6.84700000     -4.86200000
O     -5.02800000      7.10600000     -0.64200000
H     -4.35700000      6.67900000     -1.17400000
H     -5.72500000      7.32100000     -1.26200000
O     -7.50000000    -10.24500000      1.95900000
H     -7.00300000    -10.85000000      2.50900000
H     -7.45100000    -10.62400000      1.08100000
O      8.05100000     -0.63900000      8.68200000
H      7.13500000     -0.59900000      8.95600000
H      8.24800000      0.24700000      8.37600000
O      7.72900000      3.88700000    -13.07500000
H      7.60900000      4.66100000    -13.62500000
H      7.34100000      4.12700000    -12.23400000
O    -10.30100000      7.14200000     -7.21300000
H     -9.66200000      7.84900000     -7.12200000
H     -9.83000000      6.45000000     -7.67700000
O      2.57600000     15.95100000     -0.21100000
H      2.44100000     16.34700000      0.65000000
H      2.37300000     16.65200000     -0.83100000
O      1.15500000      4.70700000     15.55700000
H      0.77400000      4.80500000     14.68400000
H      2.08100000      4.91900000     15.44000000
O     -9.07000000      1.78200000    -11.67700000
H     -9.08200000      1.63200000    -10.73200000
H     -8.15100000      1.68300000    -11.92400000
O     -0.80800000     17.57600000     -1.05900000
H     -0.35400000     17.94800000     -0.30200000
H     -0.65000000     18.20400000     -1.76400000
O     -9.48500000     -6.41200000    -13.77400000
H    -10.43600000     -6.35600000    -13.67300000
H     -9.30000000     -5.91300000    -14.57000000
O     -2.48600000      4.84600000      9.19400000
H     -2.56300000      5.79200000      9.06900000
H     -3.23200000      4.61700000      9.74900000
O     12.69600000      5.54200000      0.84900000
H     12.51100000      6.09400000      0.09000000
H     13.62600000      5.68200000      1.02600000
O    -11.95400000     -5.03300000      5.84800000
H    -12.83900000     -5.39000000      5.77800000
H    -11.84800000     -4.83500000      6.77800000
O    -11.03800000     -4.02100000     -5.88300000
H    -10.93100000     -3.63400000     -6.75200000
H    -11.49000000     -4.85000000     -6.04400000
O    -15.22900000      2.94500000      2.90500000
H    -15.66700000      2.87600000      2.05700000
H    -15.38900000      3.84700000      3.18400000
O    -10.68300000     -7.09400000     -2.60900000
H    -10.39900000     -6.23700000     -2.92600000
H    -10.76900000     -6.98300000     -1.66200000
O     -0.32900000    -11.18700000      4.38100000
H      0.42300000    -10.67400000      4.67800000
H     -0.29500000    -11.13100000      3.42600000
O      0.14400000     -0.80800000     10.81100000
H      0.45200000     -0.54300000      9.94500000
H     -0.57200000     -1.41900000     10.63500000
O      8.61600000      8.48900000     -8.52000000
H      9.16000000      8.64500000     -7.74700000
H      8.64200000      7.54000000     -8.64300000
O    -13.73100000     -6.97900000     -3.51900000
H    -12.82300000     -7.28300000     -3.53700000
H    -13.72100000     -6.23200000     -2.92200000
O     -8.71900000     -8.96000000      8.71700000
H     -8.52800000     -8.64900000      7.83200000
H     -9.67400000     -8.94100000      8.77700000
O      4.06200000      3.98800000    -10.62700000
H      3.17400000      4.16200000    -10.31300000
H      4.13800000      3.03400000    -10.61500000
O     13.33000000     -4.77900000      4.61700000
H     13.82600000     -5.41300000      4.10100000
H     12.76900000     -5.31400000      5.17900000
O     -9.62800000      8.94500000      8.60800000
H     -9.37900000      9.80000000      8.95800000
H     -8.79600000      8.49900000      8.45000000
O    -16.25400000      3.14100000      0.47200000
H    -16.26400000      3.64900000     -0.33900000
H    -17.07400000      2.64800000      0.45600000
O    -13.47300000      5.43500000     -4.91900000
H    -14.15100000      5.50100000     -5.59200000
H    -12.78900000      6.03800000     -5.20800000
O      1.63700000      4.39300000     -9.49300000
H      0.71300000      4.60400000     -9.35600000
H      1.68300000      3.44200000     -9.39200000
O    -13.86200000      5.68500000      4.74700000
H    -13.72400000      5.97900000      5.64800000
H    -13.49900000      4.79900000      4.72700000
O     12.09200000      0.68900000     -7.44100000
H     12.59100000      0.86100000     -8.23900000
H     11.99200000      1.54800000     -7.03100000
O      0.63700000     17.37800000     -4.21800000
H      0.67300000     16.42300000     -4.18300000
H     -0.11800000     17.56900000     -4.77400000
O     -8.78800000     -3.25800000      5.98600000
H     -8.80300000     -4.08100000      6.47300000
H     -7.86700000     -3.13400000      5.75300000
O     -5.66700000      5.38200000    -11.02200000
H     -6.40100000      5.14800000    -11.59000000
H     -5.60500000      6.33500000    -11.08900000
O     -1.24300000     -8.32300000     12.80600000
H     -1.00600000     -7.69200000     13.48500000
H     -1.75400000     -8.98900000     13.26600000
O     -6.86100000     -0.02500000      4.84400000
H     -6.73900000     -0.54000000      4.04600000
H     -6.20400000      0.66900000      4.78300000
O     -7.44800000      5.05300000     -3.55900000
H     -7.04300000      4.34400000     -3.05900000
H     -8.31700000      5.15400000     -3.17000000
O    -14.65400000      4.99000000      9.35900000
H    -13.87300000      5.04000000      9.91000000
H    -14.89100000      4.06300000      9.36200000
O     -0.92600000     -8.87600000     -5.28600000
H     -1.80000000     -8.49800000     -5.18800000
H     -0.40800000     -8.46500000     -4.59300000
O     -5.46300000    -17.33400000      1.91600000
H     -4.67900000    -17.04800000      2.38400000
H     -5.99600000    -17.76600000      2.58400000
O     12.95100000     -2.29000000    -11.19900000
H     13.74300000     -2.69700000    -11.55000000
H     12.67800000     -2.87100000    -10.48900000
O      6.16500000      3.66500000     -7.54700000
H      6.73600000      2.89800000     -7.49400000
H      5.31000000      3.31000000     -7.79300000
O     -1.44800000      8.93500000     -1.81600000
H     -1.45900000      9.89100000     -1.78600000
H     -1.28000000      8.66800000     -0.91200000
O     -1.28600000    -12.56700000     -7.01800000
H     -1.13600000    -13.50500000     -7.13600000
H     -0.55700000    -12.27500000     -6.47100000
O     12.59100000      5.98600000     -4.62700000
H     13.38600000      6.08600000     -4.10300000
H     12.88000000      6.12300000     -5.52900000
O      4.06100000    -12.18000000      4.28800000
H      3.85400000    -13.10100000      4.13200000
H      3.92700000    -12.06000000      5.22800000
O     -0.40300000    -11.27100000     14.39100000
H     -0.40800000    -11.23900000     13.43500000
H      0.45400000    -11.63400000     14.61500000
O      4.43200000     -6.87200000    -16.43100000
H      5.13900000     -6.41400000    -16.88600000
H      3.66700000     -6.31000000    -16.54900000
O      9.20200000      5.05000000     -0.81600000
H      8.44500000      5.61400000     -0.65800000
H      9.48100000      5.26700000     -1.70600000
O      3.51700000      6.14500000    -13.86100000
H      3.72400000      6.49000000    -12.99300000
H      3.36600000      6.92400000    -14.39800000
O     -3.72500000    -14.73700000      5.80300000
H     -3.82700000    -15.56000000      5.32500000
H     -3.43400000    -14.11000000      5.14200000
O      9.93100000     -5.30900000     -6.78200000
H      8.99300000     -5.13600000     -6.70700000
H      9.99500000     -6.26300000     -6.84100000
O    -10.81100000     10.64800000      0.93600000
H    -10.83000000     10.45600000     -0.00200000
H    -11.23600000      9.89300000      1.34300000
O     -7.00200000    -15.03400000      0.67800000
H     -6.59400000    -15.70800000      1.22100000
H     -7.81900000    -15.43100000      0.37700000
O     -7.71400000      7.71300000      1.56400000
H     -8.22700000      7.14500000      0.98900000
H     -7.73200000      8.56800000      1.13400000
O      7.46600000     -4.65300000     -6.61500000
H      7.02700000     -4.71900000     -5.76700000
H      7.20000000     -5.44300000     -7.08500000
O      5.68100000     10.12600000     10.23400000
H      5.91400000     10.66500000      9.47800000
H      6.41400000      9.51800000     10.33000000
O     -0.99700000      0.80300000     -9.39700000
H     -0.94700000      1.01800000     -8.46500000
H     -1.32000000     -0.09800000     -9.41800000
O      6.13400000     -6.18000000     -0.00800000
H      5.47700000     -5.60000000      0.37600000
H      5.63500000     -6.76100000     -0.58200000
O      4.63700000    -15.23600000      2.37200000
H      4.55200000    -15.30800000      3.32300000
H      3.76200000    -14.99400000      2.07100000
O    -13.33800000     -5.72800000      0.24600000
H    -13.36600000     -5.25700000      1.07900000
H    -12.50700000     -6.20300000      0.26800000
O      5.10800000     -0.51600000    -14.38100000
H      5.46300000      0.36200000    -14.24100000
H      4.39700000     -0.38900000    -15.00900000
O     -5.29800000     15.88900000      3.00700000
H     -6.25500000     15.91100000      3.02100000
H     -5.03200000     16.66600000      3.49900000
O      8.14600000      4.47300000     11.72600000
H      8.94100000      3.98000000     11.92700000
H      8.13400000      5.18100000     12.36900000
O      5.06900000     -0.50200000      8.96100000
H      4.36300000      0.14300000      8.91000000
H      4.74400000     -1.16300000      9.57300000
O     -3.79500000      2.79400000    -14.68500000
H     -4.06600000      2.46500000    -13.82700000
H     -3.26500000      3.56600000    -14.48900000
O      8.89400000     11.02000000      2.12100000
H      8.07000000     11.15800000      2.58900000
H      9.27200000     11.89600000      2.03900000
O     11.64900000      7.98500000     -0.72200000
H     12.44100000      8.36800000     -1.09900000
H     11.17900000      8.73000000     -0.34600000
O     11.02600000      0.98700000      2.71000000
H     11.66900000      1.25600000      2.05500000
H     11.55100000      0.63100000      3.42800000
O    -16.92000000     -2.67400000      1.71100000
H    -16.48000000     -2.66600000      0.86100000
H    -17.83600000     -2.48400000      1.51000000
O      3.99600000    -10.33300000      6.77200000
H      4.00100000     -9.95900000      7.65300000
H      4.89200000    -10.64200000      6.63700000
O    -11.18900000      1.19500000      6.64600000
H    -10.93200000      0.29500000      6.44600000
H    -10.38900000      1.60500000      6.97700000
O      1.78700000     -2.19400000     17.52500000
H      2.60200000     -2.60500000     17.81300000
H      1.76900000     -1.35200000     17.98000000
O      0.81400000     -2.75300000      5.55500000
H      1.21200000     -1.88300000      5.57100000
H      1.52700000     -3.33800000      5.29600000
O      8.77300000      6.27800000    -10.06300000
H      8.20200000      5.54400000    -10.29400000
H      9.62200000      6.04800000    -10.43900000
O     -6.12200000      3.08800000      7.19500000
H     -6.28600000      4.03100000      7.23200000
H     -5.46300000      2.98600000      6.50800000
O    -11.44100000     -1.45400000     -4.78100000
H    -10.91300000     -0.86400000     -5.32000000
H    -11.26800000     -2.32400000     -5.13900000
O     -2.57300000     14.56700000      9.86800000
H     -2.06000000     13.85300000     10.24700000
H     -2.29600000     15.34400000     10.35300000
O     -9.46500000     -2.31500000     10.74300000
H     -8.61500000     -1.99800000     10.43800000
H     -9.59700000     -3.13800000     10.27300000
O     -8.61000000    -13.47500000     -1.55500000
H     -7.81800000    -14.00500000     -1.63900000
H     -9.23800000    -14.05000000     -1.11700000
O     -2.87000000      0.32400000      4.21400000
H     -2.98100000      0.28100000      3.26400000
H     -1.96000000      0.59600000      4.33700000
O     -5.90900000      8.16000000    -11.95300000
H     -6.53200000      8.10900000    -12.67800000
H     -5.26500000      8.80900000    -12.23600000
O     13.53700000      0.91600000     -1.96800000
H     13.01400000      0.15400000     -2.21500000
H     12.96700000      1.42000000     -1.38700000
O      2.64600000      2.01800000    -13.16500000
H      1.89800000      2.22300000    -13.72600000
H      2.26000000      1.61300000    -12.38900000
O      8.69500000     10.58800000      6.66500000
H      8.07100000      9.91900000      6.94400000
H      9.43400000     10.09300000      6.31100000
O    -12.90000000      6.14600000      1.80000000
H    -12.42100000      6.97500000      1.79400000
H    -13.50700000      6.22600000      2.53500000
O      1.41800000     15.84400000      4.98800000
H      0.66800000     16.41200000      4.81200000
H      1.09300000     15.21000000      5.62800000
O      2.39900000    -10.87400000     -1.96800000
H      3.12200000    -10.40400000     -2.38300000
H      2.24600000    -11.62900000     -2.53700000
O    -10.10400000     12.69100000     -2.15800000
H    -10.05200000     11.75100000     -2.33200000
H     -9.67800000     12.80200000     -1.30800000
O     -4.66500000     -3.36500000      4.07700000
H     -4.29100000     -3.83400000      3.33100000
H     -5.47600000     -2.98500000      3.73800000
O    -14.66400000      8.47100000      2.49900000
H    -15.09900000      7.92900000      1.84000000
H    -14.01200000      8.96900000      2.00700000
O     -1.84800000     11.28500000      5.07400000
H     -1.74500000     11.44000000      6.01300000
H     -1.17000000     11.82500000      4.66700000
O      1.86000000    -14.09300000      7.25400000
H      2.32600000    -13.28500000      7.46700000
H      2.47200000    -14.58600000      6.70800000
O      3.67000000    -11.10500000     -9.84400000
H      2.97400000    -10.51400000    -10.13000000
H      3.44100000    -11.95000000    -10.23100000
O     -6.26500000     -5.11800000     12.37900000
H     -6.05200000     -4.20800000     12.58800000
H     -6.98400000     -5.33800000     12.97100000
O      3.22900000     -3.72500000     -2.96900000
H      3.08600000     -2.84700000     -2.61700000
H      2.40000000     -4.18000000     -2.82100000
O    -16.90500000      5.35300000     -1.29000000
H    -16.84500000      5.13500000     -2.22000000
H    -17.68700000      5.90100000     -1.22200000
O    -12.39400000    -10.76700000     -8.71900000
H    -11.89900000    -10.34000000     -9.41800000
H    -12.28100000    -10.19500000     -7.96000000
O      3.02500000     12.59400000    -11.18300000
H      3.02000000     11.97300000    -10.45400000
H      3.76800000     13.16900000    -11.00300000
O      3.96400000     -5.17900000      6.29400000
H      3.81500000     -4.73200000      7.12700000
H      4.56400000     -5.89300000      6.50900000
O     -1.01700000     15.98500000     -7.64900000
H     -0.30200000     16.19200000     -8.25100000
H     -1.79800000     15.96100000     -8.20300000
O    -13.44900000      7.33300000     -1.64000000
H    -14.04400000      7.22000000     -0.89900000
H    -13.31300000      6.44700000     -1.97600000
O      9.77500000     -3.86200000     -2.54800000
H      9.93700000     -3.53300000     -1.66400000
H     10.63600000     -3.86100000     -2.96600000
O     -1.23800000     14.79800000     -1.43900000
H     -2.14200000     15.08000000     -1.29800000
H     -0.72800000     15.60700000     -1.41300000
O      4.04200000      7.21100000     -3.87100000
H      4.35600000      7.40600000     -4.75400000
H      4.83800000      7.13800000     -3.34400000
O     -5.20300000     -6.97600000     -0.26100000
H     -5.55500000     -7.73300000     -0.73000000
H     -4.74000000     -7.35200000      0.48800000
O     -5.57700000     11.22600000     -3.20900000
H     -6.11900000     10.43800000     -3.17200000
H     -6.15600000     11.90000000     -3.56400000
O     -6.56100000    -12.21900000     -4.93200000
H     -6.97600000    -11.39800000     -4.66800000
H     -7.27900000    -12.85000000     -4.96900000
O      0.63700000     -0.71900000    -13.11100000
H      0.05600000      0.00600000    -12.88200000
H      0.77300000     -1.18600000    -12.28600000
O      3.36200000      6.41600000     -0.49400000
H      4.03500000      6.14800000      0.13200000
H      3.31800000      5.69600000     -1.12200000
O     -9.95600000     -8.70200000     -4.78100000
H     -9.36000000     -7.97600000     -4.96500000
H    -10.32300000     -8.49700000     -3.92100000
O     -2.55000000    -10.93800000    -10.55200000
H     -2.98400000    -10.98300000    -11.40400000
H     -2.67800000    -11.80700000    -10.17100000
O     -8.51300000      1.65600000     -8.95500000
H     -8.98600000      1.14300000     -8.30000000
H     -7.68800000      1.88700000     -8.52800000
O    -14.36500000      5.30000000     -9.51300000
H    -15.22100000      5.72000000     -9.59600000
H    -14.36300000      4.93400000     -8.62800000
O      1.18000000     -5.78000000     -3.54700000
H      0.28400000     -5.60700000     -3.83600000
H      1.51200000     -6.42500000     -4.17200000
O     -1.89800000      7.72700000    -11.85500000
H     -2.72400000      8.02100000    -12.23800000
H     -1.22500000      8.19000000    -12.35300000
O     -6.54900000     -5.02700000    -15.64400000
H     -5.80200000     -5.58000000    -15.87500000
H     -6.73700000     -5.24700000    -14.73200000
O     11.23500000    -10.12700000     -1.56700000
H     10.58500000    -10.59800000     -2.08800000
H     10.89500000     -9.23400000     -1.51100000
O     14.10800000      0.22300000      2.94000000
H     14.34600000     -0.68800000      2.76600000
H     14.62600000      0.46300000      3.70900000
O    -10.15200000     -8.83300000      2.01900000
H    -10.68500000     -9.62400000      2.10100000
H     -9.29800000     -9.15000000      1.72600000
O      2.75400000     -4.20600000      4.11800000
H      3.34500000     -4.32800000      4.86100000
H      3.08100000     -3.42200000      3.67700000
O      1.65800000     -1.55100000    -15.60300000
H      1.36900000     -1.14700000    -14.78400000
H      0.86100000     -1.92100000    -15.98100000
O      4.77900000     -8.50000000    -10.82600000
H      4.14000000     -8.84300000    -10.20100000
H      4.80200000     -7.55900000    -10.65400000
O      8.16100000     -2.55600000     15.06200000
H      9.06800000     -2.72400000     14.80500000
H      8.06100000     -3.01100000     15.89800000
O     -4.12300000    -16.30300000     -0.65300000
H     -3.38900000    -16.45700000     -1.24800000
H     -4.18000000    -17.10400000     -0.13100000
O     11.76100000     11.50900000      7.21500000
H     11.56300000     11.26800000      6.31000000
H     12.36400000     10.83000000      7.51700000
O      6.63400000     13.28500000     -6.18700000
H      6.99600000     13.29600000     -5.30000000
H      7.16300000     12.63700000     -6.65300000
O      6.51800000     10.17800000    -12.31200000
H      6.38600000      9.46800000    -11.68400000
H      6.28900000     10.97200000    -11.82800000
O     -7.12400000     -5.99800000      4.60500000
H     -6.88800000     -6.40900000      3.77300000
H     -7.95600000     -5.56000000      4.42800000
O    -11.27200000      2.93600000     -9.17500000
H    -11.65400000      2.91600000     -8.29700000
H    -10.39500000      2.56800000     -9.06200000
O     -6.62000000     10.87400000      6.69300000
H     -5.89600000     11.26000000      6.20000000
H     -7.33700000     10.82100000      6.06200000
O     -2.97300000      2.17700000     10.92400000
H     -3.23300000      2.81700000     10.26100000
H     -3.26500000      1.33600000     10.57300000
O     10.61400000      3.35200000    -13.25300000
H      9.67300000      3.21200000    -13.14800000
H     10.73000000      4.29500000    -13.14000000
