# Supplementary material for: Integrated Multiscale Multilevel Approach to Open Shell Molecular Systems
Source: J Chem Theory Comput. 2023 Feb 13;19(5):1446–56. doi: 10.1021/acs.jctc.2c00805 (PMC10018740; doi:10.1021/acs.jctc.2c00805)
Supplement: Supplementary file 2 — ct2c00805_si_002.zip [file ct2c00805_si_002.zip › structures/PROXYL/frame14.xyz]

2543

C      0.96400000      1.26400000      1.30600000
H      1.54100000      2.18200000      1.19400000
H      1.15600000      0.88700000      2.31100000
C      1.38500000      0.23700000      0.27000000
C      2.02700000      0.93000000     -0.95400000
H      2.79700000      1.67300000     -0.74300000
H      1.39000000      1.47900000     -1.64800000
H      2.39800000      0.18500000     -1.65700000
C      2.35500000     -0.86000000      0.93600000
H      2.52300000     -1.60800000      0.16100000
H      3.31700000     -0.40100000      1.16300000
H      1.88200000     -1.24900000      1.83800000
N      0.10800000     -0.37500000     -0.14300000
O      0.03900000     -1.41600000     -0.89800000
C     -1.11500000      0.31000000      0.37700000
C     -2.04200000      0.60900000     -0.81600000
H     -2.16200000     -0.27300000     -1.44500000
H     -3.01700000      0.81400000     -0.37400000
H     -1.72800000      1.43400000     -1.45600000
C     -1.85300000     -0.53200000      1.36000000
H     -1.23400000     -0.71600000      2.23800000
H     -2.25600000     -1.42400000      0.87800000
H     -2.73100000     -0.05700000      1.79700000
C     -0.48400000      1.59700000      1.00400000
H     -0.47300000      2.28300000      0.15700000
H     -1.00200000      1.91900000      1.90800000
O      0.99300000    -15.09100000      8.82200000
H      0.89300000    -14.16200000      8.61500000
H      1.90000000    -15.29300000      8.58900000
O      1.76500000      7.09000000      4.28800000
H      0.99700000      6.58600000      4.55700000
H      2.49500000      6.47700000      4.37500000
O     -9.86400000      8.29300000      0.60400000
H     -9.44600000      7.44500000      0.45100000
H     -9.37300000      8.67500000      1.33100000
O     -7.85600000     -8.70000000     12.08700000
H     -7.34700000     -8.41000000     12.84400000
H     -8.07100000     -7.89300000     11.61900000
O     -0.26800000     -3.49400000     12.58900000
H     -0.36500000     -3.18900000     11.68700000
H     -0.85800000     -2.93600000     13.09600000
O    -12.00300000      1.82100000      3.89100000
H    -11.91600000      1.32200000      4.70300000
H    -11.32700000      1.46400000      3.31600000
O     11.80600000     -3.02300000     -8.57500000
H     11.48200000     -3.12500000     -7.68000000
H     11.63500000     -2.10600000     -8.78900000
O     -2.69600000      8.63700000     15.74200000
H     -1.84300000      8.84100000     15.36000000
H     -3.05800000      9.48800000     15.98900000
O      0.52600000      5.22800000     15.67500000
H     -0.39800000      5.39100000     15.48800000
H      0.79200000      5.96300000     16.22800000
O     11.59100000      1.23500000     -7.70200000
H     11.73900000      0.71400000     -8.49100000
H     12.22800000      1.94700000     -7.76200000
O     -4.39400000     -5.29100000     -6.49500000
H     -4.45700000     -6.15100000     -6.91000000
H     -4.68800000     -4.67800000     -7.16800000
O      6.86000000     -3.39800000     -3.15400000
H      7.46700000     -2.84200000     -3.64300000
H      7.14200000     -3.31800000     -2.24300000
O      9.13000000     -1.84300000     -3.93800000
H      8.73200000     -0.97500000     -3.99400000
H      9.64600000     -1.92300000     -4.74000000
O     -2.03900000      8.70800000     -0.37800000
H     -2.58700000      8.08200000      0.09400000
H     -2.66000000      9.31400000     -0.78200000
O     -0.86400000     -7.48600000     10.64900000
H     -0.56900000     -7.50300000     11.56000000
H     -0.08800000     -7.22700000     10.15100000
O     -4.03400000      4.75300000      9.95700000
H     -3.81600000      4.91000000     10.87500000
H     -4.36300000      3.85400000      9.93900000
O     -5.38700000     12.87000000    -10.82000000
H     -4.72300000     12.18300000    -10.76900000
H     -5.54800000     13.11500000     -9.90800000
O    -13.09300000     -1.94100000     -1.09900000
H    -14.04600000     -1.86100000     -1.05900000
H    -12.92400000     -2.86900000     -0.93500000
O     10.21200000      8.12500000     -7.58100000
H     10.96400000      8.00000000     -7.00100000
H     10.44600000      7.65200000     -8.38000000
O     -6.39200000     11.55000000      4.50900000
H     -7.16400000     12.10800000      4.61000000
H     -5.65100000     12.14000000      4.64400000
O     -8.64400000    -11.51800000     -5.51900000
H     -7.69100000    -11.50700000     -5.60500000
H     -8.96500000    -11.23800000     -6.37600000
O      6.77800000      2.45200000     16.94300000
H      6.46600000      2.11300000     17.78200000
H      6.02600000      2.36900000     16.35700000
O     -9.77000000     -6.00000000    -13.16100000
H     -8.85900000     -5.92000000    -13.44300000
H     -9.93500000     -5.20300000    -12.65800000
O     12.48300000     11.88100000     -0.85600000
H     12.27300000     11.05000000     -0.43000000
H     12.90400000     11.63000000     -1.67800000
O      2.67600000    -11.34800000     10.65500000
H      2.92800000    -12.21600000     10.97200000
H      2.66000000    -10.80200000     11.44100000
O     17.64400000     -1.98200000     -1.88700000
H     16.91600000     -1.43800000     -1.58500000
H     18.05900000     -1.46600000     -2.57800000
O     -6.05400000     -3.38100000     -8.32900000
H     -6.17900000     -2.68600000     -8.97500000
H     -6.40500000     -4.16600000     -8.75000000
O     -7.18200000     14.93900000      0.53300000
H     -7.36600000     15.28400000      1.40700000
H     -7.89200000     14.31800000      0.36700000
O    -11.26100000     -9.94800000      7.49400000
H    -11.16900000     -9.23100000      8.12100000
H    -10.49200000    -10.49800000      7.64300000
O     -5.71800000     11.43100000     -5.52900000
H     -5.19600000     10.67600000     -5.79900000
H     -5.10000000     12.16200000     -5.53000000
O      0.24100000    -13.70100000     -7.50500000
H      0.38400000    -13.41400000     -6.60300000
H      1.10500000    -13.98400000     -7.80500000
O    -11.78900000     -7.73100000    -10.16300000
H    -12.63700000     -7.30200000    -10.05400000
H    -11.82000000     -8.47900000     -9.56600000
O     -5.14900000     -7.25600000     -3.69200000
H     -5.90900000     -7.83500000     -3.75200000
H     -4.79700000     -7.23000000     -4.58200000
O      4.22900000     -7.99700000     -3.87100000
H      3.77600000     -7.21200000     -3.56300000
H      4.75000000     -7.69600000     -4.61500000
O     -4.82900000    -14.00700000      1.27000000
H     -4.37900000    -14.83300000      1.45000000
H     -4.80700000    -13.92600000      0.31600000
O     -1.48300000      3.74200000      8.32100000
H     -1.26400000      4.12900000      9.16900000
H     -2.19000000      4.29000000      7.98300000
O     13.08000000      0.62100000     -2.56200000
H     12.58400000     -0.18700000     -2.43100000
H     12.79100000      1.19800000     -1.85400000
O     -7.60900000     10.86100000     -0.35100000
H     -7.47900000     11.71600000     -0.76200000
H     -6.79200000     10.39100000     -0.51400000
O      8.07100000      5.70000000      8.38000000
H      7.82100000      4.77600000      8.41800000
H      7.87400000      6.03700000      9.25400000
O      3.81500000    -14.62000000     -0.62100000
H      4.37600000    -14.06800000     -1.16600000
H      3.98100000    -15.51000000     -0.93100000
O      1.56300000    -17.72000000      1.03900000
H      2.40000000    -17.53800000      1.46700000
H      0.92100000    -17.22300000      1.54700000
O      6.01200000     -3.35000000     -7.76200000
H      6.53700000     -3.91700000     -7.19700000
H      6.56800000     -2.58700000     -7.92000000
O     -1.77400000      6.25400000      5.20100000
H     -2.09500000      7.15000000      5.10100000
H     -2.22000000      5.92400000      5.98100000
O      4.88800000      3.58500000     13.69100000
H      5.32300000      4.36600000     13.35100000
H      4.72600000      3.04500000     12.91800000
O      5.25300000    -12.23500000      2.43600000
H      5.06900000    -13.11500000      2.76500000
H      5.75400000    -12.38000000      1.63300000
O      1.03000000     -5.03600000    -11.34400000
H      0.96800000     -5.93000000    -11.68000000
H      0.73700000     -4.48700000    -12.07200000
O     -6.18200000     -4.28200000     -3.31900000
H     -6.04000000     -5.13200000     -3.73500000
H     -5.68100000     -3.66700000     -3.85400000
O     -0.96100000      1.13300000    -14.29300000
H     -0.75200000      1.94700000    -14.75300000
H     -0.17200000      0.93300000    -13.79100000
O      7.24900000      3.12600000      8.54700000
H      7.60400000      2.69800000      7.76800000
H      6.82400000      2.42100000      9.03500000
O    -13.34100000    -10.58600000      5.05800000
H    -12.86600000    -10.49200000      5.88400000
H    -13.80900000     -9.75700000      4.95600000
O    -13.69200000      6.46000000     -0.23700000
H    -13.59800000      6.87400000      0.62100000
H    -13.11200000      6.96100000     -0.81000000
O    -14.84000000      4.64200000      2.68500000
H    -14.95400000      5.58600000      2.57100000
H    -13.89300000      4.52300000      2.75800000
O     -9.77800000      2.10400000     -9.72000000
H     -9.41700000      2.66100000    -10.41000000
H    -10.39900000      1.53400000    -10.17400000
O      8.49800000     -2.72100000     -0.49300000
H      8.28700000     -1.81100000     -0.28400000
H      9.43700000     -2.71300000     -0.67700000
O    -12.40100000     -9.36700000     -2.94900000
H    -12.44700000     -9.40400000     -3.90400000
H    -12.43400000    -10.28200000     -2.67200000
O     -8.55400000      9.45900000      7.84000000
H     -8.54400000      9.84500000      8.71600000
H     -8.74900000     10.19300000      7.25700000
O     11.71600000      6.52000000      9.77700000
H     11.19100000      6.42600000     10.57200000
H     12.36200000      7.19200000      9.99500000
O     -6.13500000    -15.82000000     -4.60500000
H     -6.10700000    -16.03500000     -5.53800000
H     -5.23000000    -15.60300000     -4.38100000
O      5.21900000      5.57500000     -1.07800000
H      5.79800000      5.25300000     -0.38700000
H      5.44900000      6.49900000     -1.17300000
O      5.96000000     12.21800000      3.77000000
H      6.63600000     11.80500000      4.30700000
H      5.59200000     12.90100000      4.33200000
O     -6.71400000      1.37100000     -0.59800000
H     -6.67700000      2.29800000     -0.83300000
H     -6.10700000      1.28500000      0.13700000
O      4.37000000     11.11900000     -3.74700000
H      3.56700000     11.61800000     -3.60000000
H      4.62400000     11.33200000     -4.64500000
O     -7.47800000    -12.03900000     -9.85200000
H     -7.97000000    -11.22800000     -9.98000000
H     -7.93500000    -12.48700000     -9.14100000
O     -2.80500000     10.54300000    -13.10200000
H     -2.59300000     10.97600000    -13.92900000
H     -2.40600000     11.09700000    -12.43200000
O      9.44000000     12.98300000      4.28400000
H      9.79600000     12.85700000      3.40500000
H      9.82000000     12.27200000      4.80100000
O    -13.00900000      9.05300000     -8.45900000
H    -13.67300000      8.99300000     -9.14600000
H    -13.12300000      9.93000000     -8.09100000
O    -10.36000000     -1.38900000    -12.73100000
H     -9.90600000     -1.85800000    -13.43200000
H     -9.76700000     -0.67600000    -12.49600000
O     -0.42000000    -14.79000000      6.21100000
H     -0.37500000    -15.46800000      6.88500000
H      0.49200000    -14.53400000      6.06800000
O    -10.73500000      4.35700000     -8.05600000
H    -11.07100000      4.72900000     -8.87200000
H    -10.32800000      3.53100000     -8.32000000
O     13.89400000     -5.87600000     -9.93200000
H     13.19900000     -5.37300000    -10.35600000
H     13.94900000     -5.51200000     -9.04900000
O    -15.76900000     -8.27800000      2.61000000
H    -14.82600000     -8.28100000      2.77400000
H    -16.05200000     -7.39900000      2.86300000
O     -3.45400000     13.09500000     -5.65100000
H     -3.35900000     12.84900000     -6.57100000
H     -2.85800000     12.51000000     -5.18400000
O     11.51600000     -2.33700000     10.97500000
H     11.83000000     -1.49200000     11.29700000
H     11.23900000     -2.80500000     11.76200000
O     -8.60100000      6.72200000     -9.26400000
H     -9.35900000      6.13900000     -9.30500000
H     -8.86200000      7.48900000     -9.77400000
O    -11.61300000      9.98400000      7.01200000
H    -12.19000000      9.97400000      6.24800000
H    -11.82800000     10.79900000      7.46500000
O     -2.17800000      7.67800000     -5.46100000
H     -1.68800000      8.08100000     -4.74400000
H     -1.57600000      7.03200000     -5.83000000
O     -5.70900000      6.05200000     -0.58500000
H     -5.46600000      5.38000000      0.05200000
H     -6.27800000      5.59900000     -1.20600000
O     14.16100000     -1.40500000      6.54900000
H     13.97900000     -2.21900000      7.01700000
H     13.33100000     -1.17800000      6.13000000
O      5.24200000     -8.73600000    -11.81900000
H      4.69900000     -8.58200000    -11.04600000
H      5.54600000     -9.63900000    -11.72100000
O      2.89300000     -7.22000000      4.01600000
H      2.78300000     -6.48200000      4.61500000
H      2.96800000     -6.81700000      3.15100000
O     10.28200000     -5.02200000    -13.02400000
H      9.78500000     -4.33200000    -13.46300000
H     10.93300000     -5.29600000    -13.66900000
O      0.80800000     -7.64700000    -12.21300000
H      1.39200000     -8.26600000    -12.65000000
H      0.32100000     -8.18100000    -11.58400000
O    -14.50400000      2.09700000     -3.32000000
H    -14.64200000      1.40300000     -3.96500000
H    -14.33100000      2.87900000     -3.84400000
O      0.62100000      0.46900000     -8.93100000
H     -0.26700000      0.77900000     -8.75400000
H      0.98600000      1.11900000     -9.53200000
O     -5.64800000      3.75300000     15.77400000
H     -5.28900000      2.93900000     15.42200000
H     -5.04300000      3.99800000     16.47500000
O     -0.47900000     -3.93100000      1.73900000
H     -1.42400000     -3.86000000      1.60900000
H     -0.34600000     -4.82700000      2.04900000
O      3.94300000    -16.58000000      6.07800000
H      3.43000000    -15.90200000      5.63800000
H      3.84500000    -16.38700000      7.01100000
O     -7.24900000    -10.67900000      4.71100000
H     -7.78100000    -10.89200000      5.47800000
H     -6.38500000    -10.47600000      5.06900000
O      5.42200000     11.07300000      7.46800000
H      4.76100000     10.51600000      7.05700000
H      5.25100000     11.94700000      7.11700000
O     11.78800000    -11.10600000     -0.77500000
H     12.01400000    -10.27200000     -0.36200000
H     11.53500000    -11.67300000     -0.04600000
O      9.39800000      0.29100000     -0.86700000
H     10.13700000      0.43800000     -0.27600000
H      9.46700000      0.99200000     -1.51500000
O      2.35000000     12.27100000      8.61700000
H      1.66600000     12.02500000      7.99400000
H      2.85300000     11.46700000      8.75000000
O     15.89100000      0.60000000      1.47200000
H     15.82600000      0.75200000      0.52900000
H     16.23500000      1.42100000      1.82400000
O      5.22700000      3.15600000     -9.79800000
H      5.31400000      2.27300000    -10.15700000
H      6.12800000      3.46000000     -9.68900000
O      4.09300000      5.61900000      4.69200000
H      4.08100000      5.93600000      3.78900000
H      5.01300000      5.66400000      4.94900000
O     -2.51600000     -2.50300000     14.70200000
H     -3.17300000     -3.05200000     14.27400000
H     -2.49500000     -2.81800000     15.60600000
O    -14.08200000      3.14100000      6.11800000
H    -14.04800000      2.58400000      6.89600000
H    -14.47900000      3.95600000      6.42400000
O    -15.84200000      7.35300000      3.07600000
H    -16.65400000      7.63600000      3.49600000
H    -15.78500000      7.88600000      2.28300000
O      9.39300000      1.96700000     -3.13800000
H      9.19500000      2.82100000     -3.52200000
H      8.59400000      1.45600000     -3.26600000
O     -3.59500000      5.74800000     -2.40500000
H     -4.30400000      5.86700000     -1.77400000
H     -2.80300000      5.70100000     -1.87000000
O      1.60100000      2.61600000     16.54400000
H      0.93900000      1.92500000     16.55800000
H      1.11300000      3.41100000     16.32800000
O     -7.20400000     -8.89300000     -4.33200000
H     -7.44500000     -9.54900000     -4.98600000
H     -8.00200000     -8.76200000     -3.82000000
O    -12.06700000     -1.81900000     -7.51500000
H    -12.87000000     -1.30200000     -7.46300000
H    -11.36200000     -1.17200000     -7.48500000
O     -1.74100000     15.55300000     -8.12900000
H     -1.84800000     15.67500000     -7.18600000
H     -1.31700000     16.35800000     -8.42800000
O      6.15900000      7.59000000     -7.62100000
H      5.51500000      6.91300000     -7.82500000
H      6.71800000      7.63100000     -8.39700000
O      1.04600000     11.71400000      4.47500000
H      1.72600000     11.06800000      4.28300000
H      0.30100000     11.19500000      4.77800000
O      2.26800000     -3.89900000     15.27300000
H      2.86100000     -3.39700000     14.71400000
H      2.81400000     -4.18300000     16.00600000
O      5.61500000      1.15700000    -11.70200000
H      6.55200000      0.97200000    -11.76400000
H      5.43200000      1.72100000    -12.45400000
O      3.85600000    -10.41400000    -13.98000000
H      3.49200000    -10.46400000    -13.09700000
H      4.75000000    -10.09700000    -13.85400000
O     11.12900000    -12.78500000      1.51500000
H     11.76400000    -13.03500000      2.18600000
H     10.30900000    -13.18900000      1.80000000
O      1.27600000      9.08300000     10.40600000
H      2.11500000      8.62300000     10.37000000
H      1.30500000      9.57000000     11.23000000
O     12.53600000     -1.17200000      0.26200000
H     12.85100000     -1.99900000      0.62700000
H     12.03800000     -1.42800000     -0.51500000
O      7.58200000     -2.85100000    -12.42400000
H      6.96500000     -2.48600000    -13.05900000
H      7.93900000     -2.08800000    -11.97100000
O      7.01500000     -7.50500000     10.04700000
H      6.52100000     -8.32200000     10.11200000
H      6.37300000     -6.82100000     10.23700000
O     -6.53100000     13.10000000     -2.11500000
H     -5.98700000     13.12200000     -1.32800000
H     -6.04900000     13.62500000     -2.75400000
O     -4.06500000     11.32000000     -8.10400000
H     -3.99800000     10.48600000     -7.63800000
H     -3.16700000     11.52000000     -8.36700000
O     -2.09800000     11.51200000     -3.84500000
H     -2.56300000     12.18200000     -3.34400000
H     -1.85500000     10.85300000     -3.19500000
O      3.24800000      8.82100000    -15.44700000
H      2.66500000      8.96300000    -14.70200000
H      2.68600000      8.92900000    -16.21500000
O     14.25000000      6.56400000      7.62000000
H     14.45800000      6.25100000      8.50000000
H     13.39700000      6.98800000      7.71200000
O     -8.75300000     11.14600000      2.02300000
H     -8.43100000     10.90100000      1.15500000
H     -9.52700000     11.68100000      1.84800000
O      1.11200000    -12.21000000      8.00200000
H      1.19700000    -11.99600000      8.93100000
H      1.97200000    -12.01100000      7.63100000
O     -2.26600000      6.93600000     -9.12700000
H     -1.76200000      7.44400000     -8.49200000
H     -2.06200000      7.33700000     -9.97200000
O     -6.12200000      5.80200000     -9.25800000
H     -5.80600000      5.82800000    -10.16100000
H     -7.04500000      6.04800000     -9.32000000
O      1.65700000      4.52300000    -13.36500000
H      1.12500000      4.09600000    -14.03700000
H      1.05000000      4.67800000    -12.64100000
O     -5.60400000     13.60300000     -8.27100000
H     -5.19800000     12.90100000     -7.76200000
H     -6.43700000     13.76800000     -7.82900000
O     13.95700000     11.93300000     -3.06200000
H     14.89300000     12.07100000     -3.21000000
H     13.84000000     10.98600000     -3.13200000
O     -3.84800000     -4.73600000    -15.72200000
H     -3.22300000     -5.03300000    -16.38300000
H     -3.69300000     -5.31100000    -14.97200000
O     -1.93500000      0.99000000    -10.69100000
H     -2.02900000      0.24500000    -10.09700000
H     -2.47500000      1.67700000    -10.30100000
O     -9.18100000     -1.49800000      1.94800000
H     -9.48600000     -2.39700000      2.07300000
H     -8.26300000     -1.59000000      1.69300000
O     -7.83100000     10.49600000     -8.62700000
H     -7.69300000      9.63200000     -8.23900000
H     -7.80600000     11.09900000     -7.88500000
O     10.75600000     -8.48800000      8.39300000
H     11.26800000     -8.66700000      7.60400000
H     11.40200000     -8.19900000      9.03800000
O     -7.26200000      8.86900000     -6.62600000
H     -6.35500000      9.17000000     -6.57200000
H     -7.23000000      7.95700000     -6.33600000
O      0.24300000     17.10500000     -6.54800000
H      0.25000000     18.05900000     -6.62500000
H     -0.35600000     16.92700000     -5.82300000
O      1.09600000      4.96200000      1.26400000
H      1.36200000      4.21600000      1.80300000
H      1.15100000      4.63900000      0.36400000
O      4.06400000      1.35400000     11.81800000
H      4.03700000      0.43000000     12.06600000
H      3.15200000      1.57900000     11.63500000
O     -6.74600000     -0.69300000    -13.86300000
H     -7.54800000     -0.20800000    -13.66900000
H     -6.05800000     -0.21300000    -13.40300000
O     -7.07000000    -15.98800000     -0.05800000
H     -7.59800000    -15.27700000      0.30400000
H     -7.31300000    -16.02000000     -0.98300000
O     -0.98600000      7.64400000     13.24000000
H     -1.41300000      8.09500000     12.51200000
H     -0.09000000      7.98100000     13.23900000
O      9.95000000     -5.27200000      5.03900000
H      9.09200000     -4.96500000      4.74600000
H     10.07700000     -4.85000000      5.88900000
O     -4.93400000      7.15700000      4.43600000
H     -5.26800000      7.42300000      5.29300000
H     -5.21500000      7.85300000      3.84300000
O     14.75800000      5.22100000      5.16200000
H     14.70400000      5.52400000      6.06800000
H     15.69300000      5.24700000      4.95600000
O      0.65300000     -6.04200000     12.54800000
H      0.06000000     -6.62500000     13.02200000
H      0.32900000     -5.16200000     12.74200000
O     -2.31400000     -9.29400000      9.22800000
H     -1.97600000     -8.68400000      9.88400000
H     -2.85700000     -8.75200000      8.65500000
O     -6.76900000    -15.28900000      5.31100000
H     -7.16300000    -14.61200000      4.76100000
H     -6.17500000    -14.81100000      5.89000000
O     -8.04100000     -0.55900000     11.10300000
H     -7.83300000      0.37400000     11.05400000
H     -8.84600000     -0.59800000     11.61800000
O     -5.25900000      1.20900000     14.82200000
H     -5.42100000      1.23500000     13.87900000
H     -5.63700000      0.37700000     15.10700000
O      7.31200000     -1.02400000     -8.67200000
H      7.50900000     -0.25300000     -8.14000000
H      8.10000000     -1.16000000     -9.19800000
O     10.80500000    -14.73800000     -0.62800000
H     11.61500000    -14.68500000     -0.12100000
H     10.19200000    -14.17100000     -0.16000000
O    -10.80100000     -4.39900000     11.75500000
H    -10.16500000     -3.68300000     11.72900000
H    -11.51000000     -4.11000000     11.18000000
O     -9.09000000      9.87200000     -4.88200000
H     -8.77800000      9.16700000     -4.31400000
H     -8.62400000      9.73900000     -5.70700000
O      3.08900000     -2.74800000     -7.74700000
H      3.17800000     -3.39800000     -7.05000000
H      3.97200000     -2.66100000     -8.10600000
O     12.28700000      5.55900000      2.29300000
H     11.91300000      5.25100000      3.11800000
H     13.03500000      4.98100000      2.13800000
O      6.94000000    -11.17600000      7.79000000
H      6.42700000    -11.77000000      7.24200000
H      7.80700000    -11.58000000      7.83400000
O     -8.49500000     10.89200000     10.21100000
H     -9.06400000     10.33700000     10.74500000
H     -8.56700000     11.76000000     10.60800000
O      7.30900000    -12.03700000     -2.97900000
H      6.43700000    -12.42400000     -2.90400000
H      7.70800000    -12.48800000     -3.72300000
O     -6.02100000      3.63400000    -12.48700000
H     -5.83300000      4.55000000    -12.28100000
H     -5.47300000      3.44300000    -13.24800000
O     -6.58400000     -2.53500000     -5.67600000
H     -6.34600000     -2.68500000     -6.59100000
H     -5.74900000     -2.53500000     -5.20800000
O     -9.41000000     -3.63600000     -5.39700000
H     -9.62100000     -2.71500000     -5.24700000
H     -8.47000000     -3.69700000     -5.22500000
O      6.18900000    -14.46500000      9.47500000
H      7.06700000    -14.26200000      9.79800000
H      5.73300000    -13.62300000      9.47800000
O      6.26600000      3.65700000     -6.74200000
H      5.61200000      4.10000000     -7.28200000
H      5.89300000      3.66500000     -5.86000000
O    -16.26500000     -2.86700000      0.82300000
H    -15.86000000     -3.63800000      0.42700000
H    -17.19800000     -3.07700000      0.85700000
O    -12.44100000     -3.40500000      9.74800000
H    -11.95300000     -2.65400000      9.41100000
H    -13.36000000     -3.15500000      9.65800000
O      8.55600000     -7.32600000    -14.63000000
H      9.25600000     -6.88600000    -15.11300000
H      8.38200000     -6.75100000    -13.88400000
O     -2.40600000      9.99500000      3.21400000
H     -3.08700000      9.37800000      2.94600000
H     -1.59700000      9.63100000      2.85500000
O     -0.41000000    -11.18600000    -12.38400000
H     -0.24000000    -12.11500000    -12.23000000
H     -0.40800000    -11.09600000    -13.33700000
O      4.91300000     -9.60900000      3.33500000
H      4.02900000     -9.28500000      3.51000000
H      4.78000000    -10.38500000      2.79100000
O      5.46000000      4.78300000    -15.85500000
H      6.39400000      4.79400000    -15.64500000
H      5.03100000      5.09900000    -15.06000000
O      1.49600000     -1.37600000     12.83000000
H      1.07400000     -2.23000000     12.73900000
H      2.31300000     -1.45900000     12.33800000
O     -6.05900000      4.33900000      1.57700000
H     -6.12700000      4.45300000      2.52500000
H     -6.77800000      3.74700000      1.35500000
O     -0.47600000    -16.67300000      2.66700000
H     -0.22800000    -16.79000000      3.58400000
H     -1.16200000    -16.00700000      2.68800000
O      8.29200000      3.12100000     14.25300000
H      7.87400000      3.74500000     14.84500000
H      7.80900000      2.30500000     14.38400000
O      5.33900000      2.57200000     -3.69900000
H      5.11000000      3.49700000     -3.60400000
H      4.51300000      2.14300000     -3.92500000
O      3.16200000     -6.61100000    -15.35200000
H      4.07100000     -6.80900000    -15.12500000
H      2.67300000     -7.38600000    -15.07900000
O      1.77400000     -6.56400000      9.66400000
H      2.56000000     -6.49200000      9.12200000
H      2.10500000     -6.61800000     10.56000000
O     10.35600000     11.27200000      6.15800000
H      9.98700000     10.42100000      6.39300000
H     11.29100000     11.10300000      6.03700000
O    -13.53200000     -2.46100000      6.48700000
H    -14.23400000     -2.82100000      7.02900000
H    -13.95700000     -1.78100000      5.96500000
O     -9.71400000      7.21400000     -6.49100000
H     -9.36600000      6.52300000     -5.92800000
H     -9.01500000      7.38400000     -7.12200000
O     -9.80700000    -12.79300000      3.30400000
H    -10.14900000    -13.39800000      3.96100000
H     -9.06500000    -12.36700000      3.73400000
O     15.15500000     -4.52700000      4.19700000
H     15.34400000     -4.10600000      3.35800000
H     14.33100000     -4.13400000      4.48200000
O    -10.20000000      9.11000000     11.45500000
H    -10.48700000      9.21900000     12.36100000
H    -10.87900000      8.57000000     11.05100000
O    -12.18600000      0.35100000     -2.68600000
H    -12.58000000     -0.22800000     -2.03300000
H    -12.55600000      1.21300000     -2.49400000
O      5.67400000     11.74000000     11.75900000
H      5.74000000     12.20000000     12.59600000
H      5.38200000     10.85900000     11.99200000
O     10.92000000     -3.74700000     13.34600000
H     10.47100000     -3.80000000     14.18900000
H     11.30900000     -4.61400000     13.22600000
O      6.96500000     -3.16300000      5.65500000
H      7.80600000     -2.94900000      5.25100000
H      6.31200000     -2.82000000      5.04600000
O     -3.98100000      7.51600000     11.57600000
H     -4.59700000      8.21800000     11.36700000
H     -3.16200000      7.78400000     11.15900000
O     -1.43200000      2.99000000     -3.64700000
H     -2.38500000      3.00500000     -3.56200000
H     -1.22900000      2.09100000     -3.90400000
O      7.95600000     -2.17400000      8.28800000
H      8.69600000     -2.77900000      8.23500000
H      7.49600000     -2.28500000      7.45600000
O      8.79900000     -5.49300000     11.12500000
H      8.48900000     -4.59100000     11.05300000
H      8.34000000     -5.96100000     10.42700000
O    -13.15500000    -10.46300000      0.17500000
H    -12.36200000    -10.96000000     -0.02800000
H    -13.13600000     -9.72300000     -0.43300000
O     14.72100000     -2.08000000     -5.34600000
H     15.07900000     -1.69900000     -6.14800000
H     14.30300000     -1.34500000     -4.89800000
O      8.36400000      6.98900000      2.41200000
H      9.06000000      6.99300000      3.06900000
H      7.86700000      6.19100000      2.59500000
O      7.23800000    -10.63600000      4.34000000
H      6.31400000    -10.65300000      4.09300000
H      7.69500000    -10.36600000      3.54400000
O    -10.44300000     -7.85800000     -7.48300000
H    -10.63900000     -7.29700000     -6.73200000
H     -9.88100000     -7.32200000     -8.04200000
O     -5.75800000     -9.60700000      7.87200000
H     -5.29900000     -9.94500000      7.10300000
H     -5.80500000    -10.35200000      8.47000000
O     -0.94400000     12.15900000    -11.74900000
H     -1.13000000     12.26000000    -10.81600000
H     -0.11200000     12.61400000    -11.87800000
O     -6.81000000     -3.68900000     12.67300000
H     -6.96700000     -3.52700000     11.74300000
H     -7.50700000     -3.20700000     13.12000000
O    -15.86300000     -4.59700000     -3.09400000
H    -15.24000000     -4.60600000     -2.36700000
H    -15.41300000     -4.11700000     -3.78900000
O      7.93100000      4.39000000     -3.50000000
H      8.40300000      5.01700000     -2.95100000
H      7.01500000      4.66200000     -3.44100000
O     -2.16600000     -3.11200000     -7.32400000
H     -2.04600000     -3.91700000     -7.82900000
H     -2.78100000     -3.35400000     -6.63100000
O      1.74900000     -8.21900000     -0.79800000
H      1.90900000     -7.41800000     -1.29700000
H      2.52700000     -8.75600000     -0.95000000
O     15.50700000     -2.18400000      2.24300000
H     16.20800000     -2.14600000      1.59300000
H     15.55200000     -1.34000000      2.69300000
O      3.83100000      7.77600000      9.99800000
H      4.43100000      8.21100000      9.39200000
H      4.04600000      6.84600000      9.92100000
O     14.18300000     -4.03300000      7.46400000
H     15.05000000     -4.26700000      7.13000000
H     13.58500000     -4.24800000      6.74800000
O    -14.23200000      0.33500000      8.77100000
H    -14.43400000     -0.35400000      8.13800000
H    -15.08100000      0.58000000      9.13800000
O     -9.99200000     -6.32500000     -5.36300000
H    -10.01600000     -6.56600000     -4.43700000
H    -10.05900000     -5.37000000     -5.36400000
O     -2.96200000     -6.66500000     14.95200000
H     -2.97700000     -6.30700000     15.83900000
H     -3.44900000     -6.02900000     14.42800000
O    -15.55200000     -8.09800000     -0.27600000
H    -15.54500000     -8.24000000      0.67100000
H    -16.42700000     -8.37100000     -0.55300000
O      3.48100000      0.86000000     -4.69800000
H      3.21400000      0.71100000     -5.60500000
H      3.95600000      0.06500000     -4.45500000
O      3.93200000    -11.33100000     -1.80700000
H      3.16900000    -11.57100000     -1.28100000
H      4.13900000    -10.43700000     -1.53600000
O     15.28600000     -7.25800000      4.21100000
H     16.18100000     -7.54100000      4.40000000
H     15.32700000     -6.30200000      4.23900000
O      0.97400000      9.44500000     13.17800000
H      1.84800000      9.30300000     13.54100000
H      0.53700000     10.00600000     13.81900000
O     14.47900000     -9.76200000      2.71100000
H     14.74600000     -9.04900000      3.29000000
H     14.32200000    -10.50200000      3.29900000
O     -0.56100000     -5.74600000    -14.22100000
H     -0.17600000     -6.54100000    -13.85200000
H     -0.01900000     -5.55000000    -14.98500000
O      1.97300000     15.20100000      8.16900000
H      1.07000000     15.30300000      8.46800000
H      2.18600000     14.28600000      8.35400000
O    -13.40700000     -7.05400000     -1.53800000
H    -14.04200000     -7.39900000     -0.91100000
H    -13.27200000     -7.76900000     -2.16000000
O      4.68600000      7.62900000     -5.18800000
H      5.30000000      7.66500000     -5.92100000
H      3.96800000      8.20700000     -5.44800000
O      2.52800000     16.95900000     -4.92900000
H      2.07300000     16.86200000     -5.76600000
H      2.51200000     17.90000000     -4.75600000
O      2.75800000     -0.06900000     -7.04300000
H      2.19600000      0.27100000     -7.73900000
H      2.83900000     -1.00300000     -7.23500000
O     12.34900000      8.95600000      3.19200000
H     12.09600000      8.12700000      3.59700000
H     11.58100000      9.21900000      2.68500000
O    -13.86400000     -5.75200000      7.69200000
H    -13.94800000     -4.84200000      7.97600000
H    -13.68600000     -6.23900000      8.49700000
O      9.52600000     -7.08700000     -5.74800000
H      9.57600000     -7.89200000     -5.23200000
H     10.38400000     -6.67700000     -5.63500000
O     -4.94000000      9.86900000     13.25100000
H     -4.73000000      9.02100000     13.64200000
H     -5.38100000     10.35200000     13.95000000
O     -2.91800000     13.86400000     -1.18200000
H     -3.62000000     13.50000000     -0.64100000
H     -2.38900000     14.37900000     -0.57200000
O    -13.87800000      8.47000000     -4.02100000
H    -13.20300000      8.42900000     -4.69900000
H    -13.39900000      8.36000000     -3.20000000
O    -12.44200000      8.37800000      1.67100000
H    -12.20800000      8.12300000      2.56300000
H    -11.60200000      8.51900000      1.23400000
O    -15.75000000      2.73200000     -1.14000000
H    -16.52600000      3.28300000     -1.24600000
H    -15.40300000      2.63600000     -2.02700000
O     -3.11200000      1.81700000     -7.92300000
H     -2.76700000      1.40300000     -7.13200000
H     -3.49200000      2.64000000     -7.61600000
O     16.49200000      2.60500000      4.25500000
H     17.03800000      1.85600000      4.49400000
H     17.11100000      3.25400000      3.92000000
O     -4.98900000      0.47100000    -16.20000000
H     -4.80500000      0.95300000    -15.39400000
H     -5.71800000     -0.10600000    -15.97300000
O     11.44100000      1.40400000      0.97000000
H     11.90800000      0.57900000      1.10100000
H     12.03300000      1.93200000      0.43500000
O      2.36200000    -14.51600000      5.56200000
H      2.65400000    -13.67000000      5.90100000
H      2.21700000    -14.36300000      4.62800000
O    -10.63800000      4.96100000     -0.24700000
H    -11.55500000      5.01500000      0.02200000
H    -10.30000000      4.19000000      0.20900000
O      5.20200000     10.77000000     -9.77300000
H      4.54000000     10.14600000     -9.47400000
H      4.75000000     11.61300000     -9.78300000
O     10.13900000    -11.27600000      4.95400000
H     10.59700000    -10.70300000      4.33800000
H      9.21200000    -11.07600000      4.82300000
O     11.80900000     -4.48800000    -10.99000000
H     11.20700000     -4.58200000    -11.72900000
H     11.31900000     -3.97900000    -10.34500000
O    -10.37900000      6.43500000     -2.40000000
H    -10.42800000      5.99500000     -3.24900000
H    -10.56200000      5.74500000     -1.76200000
O     11.98500000      4.64500000     -2.99800000
H     11.46900000      4.21100000     -2.31900000
H     11.86800000      4.09800000     -3.77500000
O      6.62900000     16.28700000      2.93500000
H      7.33900000     16.31500000      3.57600000
H      5.87900000     15.94600000      3.42200000
O      6.10100000      0.07600000      5.07900000
H      6.91100000      0.15400000      5.58300000
H      6.32400000      0.41700000      4.21300000
O    -14.27700000     -7.16700000     -5.12500000
H    -14.75900000     -6.99500000     -4.31600000
H    -14.82200000     -7.79500000     -5.60000000
O     -9.59300000      6.74700000      7.95400000
H     -9.87300000      6.62700000      7.04700000
H     -9.29000000      7.65400000      7.99400000
O     -2.59300000    -13.11700000     -4.03700000
H     -2.04800000    -12.41900000     -4.40200000
H     -2.90800000    -13.59900000     -4.80200000
O     13.50700000      1.86000000      4.85800000
H     14.42900000      2.05300000      4.68800000
H     13.26400000      1.23300000      4.17700000
O      9.12000000     -2.39700000      4.17100000
H      9.45600000     -1.72000000      4.75800000
H      9.90200000     -2.84400000      3.84800000
O      9.44100000      3.69900000      4.94500000
H     10.34200000      4.02000000      4.98200000
H      9.38600000      3.23700000      4.10900000
O      4.60600000      2.45300000      1.01400000
H      5.24200000      2.19400000      0.34700000
H      4.11600000      3.17100000      0.61100000
O      3.13300000     -4.78700000      5.50400000
H      2.30800000     -4.69100000      5.98000000
H      3.42200000     -3.88800000      5.34300000
O     15.15700000      6.46400000     -0.76200000
H     14.34200000      6.95800000     -0.85400000
H     15.39300000      6.22400000     -1.65800000
O     -8.86000000    -11.53300000     -0.69400000
H     -9.73800000    -11.53300000     -1.07500000
H     -8.27700000    -11.69000000     -1.43600000
O     -1.10400000      0.57800000     -4.95800000
H     -0.82000000      0.20700000     -5.79300000
H     -0.87000000     -0.08500000     -4.30800000
O     -8.03700000      7.20500000     11.29800000
H     -8.63700000      7.94800000     11.35900000
H     -8.05400000      6.81100000     12.17100000
O      3.92100000     -6.81700000     13.00900000
H      4.33000000     -5.96200000     12.87800000
H      3.05100000     -6.61600000     13.35500000
O     12.93500000     -3.23900000      2.12200000
H     13.84600000     -3.21300000      1.82900000
H     12.85200000     -4.08000000      2.57200000
O     -0.65900000      8.40100000     -3.03100000
H     -0.22900000      7.54600000     -3.03800000
H     -0.96500000      8.50800000     -2.13000000
O     -7.58500000      4.13000000      9.96200000
H     -8.52900000      4.28600000      9.95300000
H     -7.22300000      4.88000000     10.43400000
O      8.47900000      1.34400000    -12.03100000
H      8.22600000      1.44100000    -12.94900000
H      8.70100000      2.23100000    -11.74900000
O     13.79800000      7.51000000     -5.25600000
H     13.26400000      7.59800000     -6.04600000
H     13.45800000      8.17900000     -4.66200000
O    -15.75400000      2.22400000      4.25100000
H    -15.20700000      2.49900000      3.51600000
H    -15.28100000      2.52300000      5.02700000
O    -16.88100000     -3.51900000     -5.89600000
H    -16.87800000     -3.24300000     -6.81200000
H    -15.98800000     -3.35100000     -5.59300000
O      3.65000000      1.95400000    -13.69200000
H      3.07700000      1.33000000    -14.13700000
H      3.53900000      2.77000000    -14.17900000
O      7.30700000     -5.16100000     -5.80900000
H      6.55000000     -5.74600000     -5.81500000
H      8.06400000     -5.74800000     -5.81500000
O      1.62700000     -4.06200000     -0.49700000
H      0.96900000     -3.59900000      0.02200000
H      1.95500000     -3.40400000     -1.10900000
O     -5.65500000     -8.10600000      3.46100000
H     -5.19400000     -8.82700000      3.03200000
H     -6.58100000     -8.27700000      3.28700000
O      2.86000000     -6.94200000     -7.84900000
H      2.30000000     -6.20400000     -7.61100000
H      3.16000000     -6.73900000     -8.73500000
O     12.90600000      8.05600000     -7.68000000
H     13.07500000      7.27000000     -8.20000000
H     13.18900000      8.77900000     -8.23900000
O      0.67800000     -2.53600000    -12.55900000
H     -0.21900000     -2.24600000    -12.39000000
H      1.19700000     -2.12200000    -11.87000000
O     14.86600000      2.36700000     -9.05400000
H     14.34300000      2.93400000     -8.48700000
H     14.25000000      2.06000000     -9.71900000
O     -7.64700000     -5.59400000    -15.34700000
H     -7.35800000     -4.85400000    -14.81300000
H     -7.51600000     -5.30200000    -16.25000000
O      7.86300000      9.22600000    -13.03400000
H      7.37200000      9.15200000    -13.85200000
H      8.55000000      9.86400000    -13.22400000
O      9.64100000    -12.09800000      7.59800000
H     10.42300000    -11.54800000      7.55600000
H      9.39300000    -12.23400000      6.68300000
O     -3.57300000      5.63400000      7.16400000
H     -4.48200000      5.61500000      6.86400000
H     -3.62700000      5.46600000      8.10400000
O      9.82000000    -10.07300000     -5.17600000
H     10.11600000    -10.72700000     -5.80900000
H     10.22300000    -10.34000000     -4.35000000
O      5.07200000     -4.45800000     12.16400000
H      5.05700000     -3.83100000     12.88700000
H      5.91900000     -4.31600000     11.74100000
O      3.90300000     -3.64200000      8.04700000
H      4.13000000     -3.04500000      7.33400000
H      3.22100000     -4.20500000      7.68100000
O     -8.53100000      2.87400000      1.26200000
H     -9.31300000      2.51000000      1.67600000
H     -8.35000000      2.28300000      0.53100000
O      6.38200000     11.05700000      1.46000000
H      5.48600000     10.75700000      1.30800000
H      6.30500000     11.69300000      2.17100000
O     -8.04500000      7.48900000     -3.08100000
H     -7.72700000      7.00200000     -3.84100000
H     -8.75600000      6.95100000     -2.73200000
O      7.53600000     -8.34000000     -7.49800000
H      8.28200000     -7.82800000     -7.18700000
H      7.84700000     -8.75100000     -8.30500000
O     10.67200000     12.17200000      1.92400000
H     10.01600000     11.56800000      1.57600000
H     11.43700000     11.62200000      2.09500000
O    -12.26600000     12.29600000     -0.02400000
H    -11.93100000     11.50700000     -0.45100000
H    -11.98200000     12.21300000      0.88700000
O     -6.39000000      9.56500000    -10.79300000
H     -7.01800000     10.04800000    -10.25700000
H     -5.97700000      8.95100000    -10.18500000
O     13.25800000      2.99600000     -0.70700000
H     13.72000000      3.59700000     -0.12200000
H     13.54500000      3.24800000     -1.58500000
O      8.47100000    -13.16000000     -5.28400000
H      7.61900000    -13.33600000     -5.68500000
H      9.06100000    -13.02600000     -6.02500000
O     -2.37400000     10.76400000      9.04600000
H     -1.83700000     11.54600000      8.91800000
H     -3.27500000     11.08800000      9.03600000
O      2.13600000      0.28900000      6.90000000
H      1.65400000      0.78500000      7.56200000
H      1.47700000     -0.27700000      6.49800000
O     -8.45100000      2.89600000      4.93100000
H     -7.52500000      2.94800000      4.69500000
H     -8.88500000      3.50500000      4.33300000
O     -1.79200000     11.28500000      5.33300000
H     -2.48000000     10.96200000      5.91600000
H     -1.96100000     10.84600000      4.49900000
O     10.12100000      6.35000000      0.62500000
H      9.46300000      6.72500000      1.21000000
H     10.80700000      6.02800000      1.21000000
O     17.19300000     -4.31700000     -0.43300000
H     16.24800000     -4.18200000     -0.49000000
H     17.56300000     -3.69600000     -1.06100000
O    -15.32100000     -0.33400000      6.08900000
H    -15.44500000      0.49200000      5.62100000
H    -16.01700000     -0.90300000      5.76100000
O      5.84900000     -1.63300000    -14.10400000
H      5.93500000     -1.40000000    -15.02800000
H      4.93100000     -1.45900000    -13.89800000
O      8.45900000     -0.22000000     10.08800000
H      8.35100000     -0.88700000      9.41000000
H      7.76000000      0.41200000      9.91700000
O     12.06400000      4.13500000      4.95100000
H     12.40000000      3.25200000      4.79900000
H     12.80400000      4.61100000      5.33000000
O    -12.36100000     -4.02100000      4.34500000
H    -12.75100000     -4.07900000      5.21700000
H    -12.62300000     -3.15900000      4.02200000
O     -5.06000000     13.12900000      0.45500000
H     -5.62400000     13.86800000      0.68200000
H     -4.94200000     12.65500000      1.27800000
O     12.89600000      0.64200000    -10.44500000
H     13.10700000     -0.29100000    -10.49000000
H     12.55700000      0.85200000    -11.31500000
O     13.16000000      3.17700000     12.29700000
H     12.21500000      3.28500000     12.19000000
H     13.48000000      4.05400000     12.50600000
O      1.61000000     -8.88500000    -14.35700000
H      2.27700000     -9.54700000    -14.53800000
H      0.79400000     -9.27600000    -14.66900000
O      0.85900000      6.92600000      8.22300000
H      0.99100000      7.86500000      8.09600000
H      0.22000000      6.86700000      8.93300000
O      6.45100000     -1.96700000      2.52400000
H      6.67400000     -1.04000000      2.59500000
H      7.23800000     -2.42700000      2.81700000
O     -0.19600000     16.64000000     -1.89200000
H      0.47100000     15.95400000     -1.88500000
H      0.29800000     17.45400000     -1.99100000
O     -8.99500000     -2.71000000    -14.63400000
H     -8.52600000     -3.39200000    -14.15300000
H     -8.30700000     -2.13700000    -14.97100000
O    -15.00400000     -2.70500000      8.85100000
H    -15.13200000     -2.28000000      9.69900000
H    -15.87700000     -3.00600000      8.60000000
O     -6.39200000     -3.42900000      3.09200000
H     -6.24100000     -4.06300000      2.39100000
H     -5.61000000     -3.49100000      3.64200000
O     -3.02900000     -4.11000000      1.12700000
H     -2.96900000     -3.98300000      0.18000000
H     -3.77700000     -4.69500000      1.24400000
O     -6.74900000    -13.07900000      3.19900000
H     -6.70400000    -12.14400000      3.39900000
H     -6.13300000    -13.20000000      2.47700000
O     -1.78200000      1.48300000      4.57600000
H     -1.52900000      0.56200000      4.64800000
H     -0.97300000      1.96700000      4.74300000
O     -6.15000000      8.26800000      6.80900000
H     -6.97200000      8.72300000      6.99400000
H     -6.17800000      7.48700000      7.36200000
O      7.77300000      1.29600000     -7.61100000
H      7.15400000      1.99900000     -7.41500000
H      8.63300000      1.71300000     -7.55900000
O      4.22600000     -1.60500000      6.12000000
H      4.83800000     -0.92500000      5.83700000
H      3.37000000     -1.17600000      6.11000000
O      0.50000000    -10.52600000      5.44900000
H      0.36200000    -10.99600000      6.27100000
H      1.32000000    -10.05000000      5.58000000
O      8.56100000     -6.61500000      8.09700000
H      8.04800000     -7.03400000      8.78800000
H      9.26300000     -7.23800000      7.90800000
O     -3.60600000     -7.52400000      7.49000000
H     -3.47700000     -7.30100000      6.56800000
H     -4.48400000     -7.90300000      7.52500000
O     -6.06400000      9.64700000     -3.08500000
H     -6.43300000      8.76400000     -3.10800000
H     -6.52200000     10.11700000     -3.78100000
O    -10.60700000     -9.40600000     12.14100000
H    -11.08800000     -8.79100000     12.69500000
H     -9.71500000     -9.05800000     12.11600000
O    -11.16300000     -8.10400000      9.91500000
H    -10.76800000     -7.39300000     10.42000000
H    -10.62100000     -8.86800000     10.11300000
O      2.24900000      7.27300000    -10.77000000
H      3.17600000      7.08200000    -10.91300000
H      2.03700000      6.83100000     -9.94800000
O     -2.13500000      7.91000000    -11.69800000
H     -2.26400000      8.84700000    -11.84600000
H     -2.55200000      7.49000000    -12.45100000
O     -4.35800000     12.73700000      7.18800000
H     -5.10500000     13.13100000      7.63900000
H     -4.65000000     11.85300000      6.96900000
O     -0.38500000     -5.93500000     -0.56600000
H      0.18300000     -5.19700000     -0.34500000
H     -0.36500000     -6.49400000      0.21000000
O     -9.66000000     -2.43300000      5.55400000
H    -10.41900000     -2.41000000      4.97200000
H     -9.27100000     -1.56200000      5.47500000
O      8.03300000     11.19700000     -6.18700000
H      8.35300000     10.30000000     -6.08400000
H      7.56600000     11.37900000     -5.37200000
O     -2.02400000     -3.27500000      7.21600000
H     -2.38900000     -4.02000000      7.69400000
H     -1.79500000     -3.63000000      6.35800000
O    -11.39400000     -6.07600000      6.02700000
H    -12.18900000     -5.93800000      6.54300000
H    -11.46400000     -5.44700000      5.30800000
O    -13.55500000      4.34200000     -4.76100000
H    -12.73000000      4.81600000     -4.66000000
H    -14.20100000      5.02200000     -4.95300000
O     -2.16600000     -5.56400000      9.08900000
H     -1.89300000     -6.04300000      9.87100000
H     -2.38700000     -6.24600000      8.45400000
O      0.78800000      0.88400000     11.57500000
H      0.15400000      1.23200000     12.20100000
H      1.09700000      0.07100000     11.97300000
O     12.56300000      6.97400000     -1.24600000
H     12.58400000      6.24700000     -1.86800000
H     11.79700000      6.80000000     -0.69900000
O    -10.44400000     -4.26100000      2.30900000
H    -10.94000000     -5.00100000      1.95900000
H    -10.90900000     -4.01900000      3.11000000
O    -12.90400000     -1.49700000     -4.55200000
H    -12.02100000     -1.17300000     -4.72800000
H    -12.89800000     -1.71400000     -3.61900000
O     10.91400000    -13.98100000      4.66700000
H     11.84800000    -13.80000000      4.76600000
H     10.47900000    -13.24400000      5.09600000
O      2.95800000      3.55500000      3.29600000
H      3.41300000      4.07600000      3.95800000
H      3.56800000      2.84700000      3.08900000
O      4.18500000      6.08500000      1.67100000
H      3.33400000      5.64700000      1.64500000
H      4.02900000      6.93600000      1.26200000
O      4.93200000    -13.39100000     -3.01700000
H      4.68400000    -12.51400000     -2.72400000
H      4.10300000    -13.81200000     -3.24200000
O    -12.52900000     -5.22000000     -4.11500000
H    -11.76400000     -5.69500000     -4.44200000
H    -12.30500000     -4.99700000     -3.21200000
O     -0.06800000      9.00900000     -8.45400000
H      0.39400000      9.30100000     -9.23900000
H      0.05900000      8.06000000     -8.44000000
O      6.95100000    -16.62000000     -2.97400000
H      7.14000000    -17.55700000     -3.01600000
H      6.05800000    -16.57000000     -2.63300000
O     11.18100000      1.31900000      6.87700000
H     10.86800000      1.88000000      7.58600000
H     12.05600000      1.04800000      7.15400000
O      9.93600000     -0.84000000     15.27600000
H      9.63700000     -0.92600000     14.37100000
H     10.37300000      0.01100000     15.30500000
O      6.65000000    -12.37600000     -0.13600000
H      6.88400000    -13.17500000     -0.60800000
H      6.00800000    -11.94400000     -0.70000000
O     -4.60200000     15.73500000      4.18400000
H     -3.81700000     16.14300000      3.81800000
H     -4.56500000     15.94200000      5.11800000
O      2.62800000     -2.40500000     -2.54000000
H      3.37500000     -1.97500000     -2.95700000
H      1.88800000     -2.21100000     -3.11500000
O     -8.79000000     -9.84500000    -10.79500000
H     -8.86700000     -8.89800000    -10.67300000
H     -9.06100000     -9.99300000    -11.70000000
O     14.10300000     -6.23900000     -0.54000000
H     13.60000000     -6.88500000     -1.03600000
H     13.65400000     -6.18200000      0.30300000
O     -8.41600000      6.53100000     13.82700000
H     -9.29000000      6.86300000     14.03300000
H     -7.88000000      6.78600000     14.57800000
O      8.55400000      1.43900000      6.03500000
H      9.42500000      1.25100000      6.38400000
H      8.65000000      2.28200000      5.59300000
O     -2.03500000     -9.86700000    -10.33500000
H     -1.77600000    -10.43200000     -9.60800000
H     -1.56000000    -10.21500000    -11.09000000
O     15.22100000     -1.01000000     -1.34200000
H     14.96400000     -1.85400000     -0.97100000
H     14.40000000     -0.52500000     -1.42700000
O     -6.64100000     13.54900000      8.46500000
H     -7.36900000     13.01600000      8.14500000
H     -7.05600000     14.34600000      8.79700000
O     10.01000000     -4.05400000      7.82600000
H     10.71200000     -3.98600000      8.47300000
H      9.73300000     -4.96900000      7.86900000
O     -5.63000000     10.56800000    -13.18200000
H     -5.82700000     10.30500000    -12.28300000
H     -4.67700000     10.51000000    -13.24500000
O     16.43700000      2.89400000     -1.02700000
H     16.47900000      2.21700000     -1.70300000
H     16.30700000      3.70900000     -1.51200000
O      3.49700000      9.10200000      6.69100000
H      2.59500000      9.00800000      6.99900000
H      3.58100000      8.44900000      5.99600000
O     11.43900000     -1.90200000     -2.10100000
H     11.68600000     -2.59900000     -2.70900000
H     10.52100000     -1.72100000     -2.30400000
O    -14.60600000     -3.14000000    -10.66500000
H    -13.82500000     -3.56400000    -10.31000000
H    -15.13100000     -2.92100000     -9.89500000
O      7.30700000      8.82700000    -10.39500000
H      7.52500000      9.01000000    -11.30900000
H      6.87900000      9.62600000    -10.08700000
O      1.39700000     14.54200000      4.00400000
H      1.55900000     13.69800000      4.42700000
H      0.45500000     14.68100000      4.10100000
O     -8.23300000     -3.09900000     -1.93400000
H     -8.42500000     -3.73300000     -1.24200000
H     -7.39300000     -3.38500000     -2.29400000
O      1.74200000      3.61000000     10.42200000
H      1.48700000      2.82600000      9.93400000
H      1.48000000      3.42600000     11.32400000
O      8.09900000     -9.48100000     -9.83900000
H      7.85900000    -10.40800000     -9.86300000
H      8.91500000     -9.43200000    -10.33600000
O    -13.59800000     -0.15200000     11.92500000
H    -13.43700000      0.70900000     12.31200000
H    -13.04300000     -0.17200000     11.14600000
O     10.07900000     12.95200000     -1.88400000
H      9.37200000     12.81300000     -1.25400000
H     10.88000000     12.80000000     -1.38200000
O     12.12100000     -4.45700000      9.56900000
H     12.85300000     -4.11500000      9.05600000
H     11.82300000     -3.71000000     10.08800000
O     -1.60900000     -2.22500000     -3.06400000
H     -0.91100000     -2.85900000     -3.22700000
H     -1.55600000     -2.04700000     -2.12500000
O      1.35200000     13.69400000     -7.98300000
H      1.63600000     13.89000000     -7.09000000
H      1.41900000     14.53000000     -8.44400000
O      5.72700000      3.36300000      5.16800000
H      5.17700000      3.76000000      5.84400000
H      5.53700000      2.42700000      5.22300000
O     -4.59800000    -16.53700000      3.88500000
H     -3.98800000    -15.79900000      3.88900000
H     -5.29400000    -16.27600000      4.48800000
O      6.86200000      1.00200000      2.66800000
H      6.14000000      1.49900000      2.28200000
H      7.65000000      1.46500000      2.38400000
O     16.56100000     -0.71400000      5.93700000
H     16.94400000     -1.50600000      5.56100000
H     15.68500000     -0.98000000      6.21500000
O     -2.77100000     -5.29700000     -4.25100000
H     -2.09600000     -5.80500000     -4.70000000
H     -3.43400000     -5.13500000     -4.92100000
O    -12.46300000      7.00100000      4.02300000
H    -11.68300000      6.97500000      4.57700000
H    -12.59800000      6.09200000      3.75500000
O      0.00400000     -1.43900000     -7.05000000
H      0.41600000     -1.04300000     -7.81900000
H     -0.39300000     -2.24500000     -7.38000000
O      8.07200000      6.72900000     11.11100000
H      7.38800000      6.21100000     11.53500000
H      8.64300000      7.00600000     11.82700000
O      0.86300000     12.41100000     -3.86900000
H      1.25700000     12.62900000     -4.71400000
H      0.13800000     13.02900000     -3.77600000
O     15.33600000      5.78600000     -3.63700000
H     15.33600000      5.01200000     -4.20000000
H     14.88800000      6.45800000     -4.15100000
O      3.76500000     10.43400000      0.86400000
H      3.07100000     11.00000000      0.52700000
H      3.44100000      9.54500000      0.71800000
O     10.73000000     -1.20600000    -13.00900000
H     10.41400000     -1.31700000    -13.90500000
H     11.25100000     -0.40300000    -13.03600000
O    -10.98600000      8.52900000    -12.52300000
H    -10.77700000      8.48000000    -11.59000000
H    -10.31500000      9.10500000    -12.88900000
O      5.94900000     -6.12600000      5.41300000
H      6.36400000     -5.31800000      5.71400000
H      5.01100000     -5.93700000      5.43900000
O     -4.16800000     -2.69100000     -4.43000000
H     -3.62600000     -3.46000000     -4.25300000
H     -3.65200000     -1.95400000     -4.10300000
O      9.50000000      0.02600000     12.43600000
H      9.02700000     -0.24100000     11.64800000
H     10.41900000      0.04400000     12.17000000
O      5.46300000     -7.20500000     -6.22400000
H      4.66400000     -7.00300000     -6.71000000
H      6.04600000     -7.59700000     -6.87400000
O    -10.25500000      4.32800000      9.31700000
H    -10.50700000      3.78600000      8.56900000
H    -10.11500000      5.19900000      8.94500000
O     12.57900000     -4.04300000      5.33400000
H     12.12900000     -3.20900000      5.47500000
H     11.96200000     -4.56300000      4.82000000
O     -1.38400000     12.94000000     -9.02900000
H     -0.79800000     12.71900000     -8.30600000
H     -1.58900000     13.86600000     -8.89800000
O     -4.54100000     -9.32000000      0.93400000
H     -4.38600000     -8.98800000      0.05000000
H     -5.48300000     -9.48400000      0.96700000
O      2.25000000    -10.88300000    -11.39600000
H      1.35500000    -10.67500000    -11.66800000
H      2.33800000    -10.47900000    -10.53300000
O    -12.86000000     -0.08900000      0.80600000
H    -12.79000000     -0.97700000      0.45600000
H    -13.79900000      0.09400000      0.81100000
O      0.51500000      9.28000000     -0.17200000
H      0.70200000      9.77400000     -0.97000000
H     -0.41600000      9.06700000     -0.23500000
O     -7.24700000      6.19400000     -5.48100000
H     -6.32300000      6.39600000     -5.33200000
H     -7.24500000      5.29500000     -5.81000000
O     -5.94800000      1.26800000     -6.82400000
H     -5.14500000      1.23600000     -6.30400000
H     -6.56700000      0.71900000     -6.34200000
O    -13.35200000     -5.48900000     -7.05400000
H    -13.42700000     -4.70900000     -6.50400000
H    -13.60100000     -6.21300000     -6.47900000
O     -5.83200000    -12.39200000      9.50200000
H     -4.90400000    -12.51000000      9.70600000
H     -6.28800000    -12.95600000     10.12700000
O     -6.12900000      4.55800000      4.52600000
H     -6.32700000      4.59700000      5.46100000
H     -5.67200000      5.37900000      4.34300000
O     -2.31100000     14.25200000      6.24700000
H     -2.90700000     13.62100000      6.65100000
H     -2.52100000     14.21600000      5.31400000
O     -0.31000000      5.73800000     -6.02400000
H     -0.24700000      4.78300000     -6.02700000
H      0.34000000      6.01900000     -5.38000000
O     -0.35600000      3.67700000    -11.68800000
H     -0.73200000      2.79700000    -11.66300000
H     -0.34600000      3.96000000    -10.77400000
O     -3.54800000     12.29400000      2.76300000
H     -3.35600000     11.38900000      3.00900000
H     -2.70300000     12.65400000      2.49400000
O      9.01300000      3.88500000    -11.27100000
H      8.58700000      4.55900000    -11.80000000
H      8.78900000      4.11100000    -10.36900000
O      3.94700000     -1.54300000     11.27400000
H      4.42900000     -2.36100000     11.15400000
H      4.17300000     -1.01700000     10.50700000
O      5.94400000    -13.04800000     -6.54300000
H      6.04700000    -12.11200000     -6.37400000
H      5.24300000    -13.32300000     -5.95200000
O      2.22500000     -1.39600000    -10.52500000
H      3.11900000     -1.09700000    -10.36000000
H      1.69500000     -0.93900000     -9.87200000
O     -2.27500000     -9.07300000      4.43100000
H     -1.53300000     -9.20600000      5.02100000
H     -1.90800000     -9.19300000      3.55500000
O    -13.53600000      6.13000000     -7.58000000
H    -12.61000000      6.29500000     -7.75600000
H    -13.86900000      5.74700000     -8.39200000
O      8.91500000      2.81100000     11.64300000
H      8.94800000      1.92400000     11.28400000
H      8.56400000      2.69800000     12.52600000
O     -0.52600000     12.48800000      7.85800000
H     -0.73500000     13.35800000      8.19700000
H     -0.81900000     12.50900000      6.94700000
O     18.04800000      2.66100000      1.44400000
H     17.44700000      2.63700000      0.69900000
H     18.72600000      3.28500000      1.18300000
O    -10.10100000     -5.44900000     14.18100000
H    -10.43000000     -5.19500000     13.31900000
H     -9.20800000     -5.75300000     14.01600000
O     -0.19300000     -1.18100000      5.46800000
H     -0.83500000     -1.76500000      5.87200000
H      0.27500000     -1.73600000      4.84400000
O     -3.37100000     -6.15200000    -13.26600000
H     -2.48300000     -6.13500000    -13.62400000
H     -3.69900000     -7.02600000    -13.48000000
O      3.91600000     -1.00500000     15.91600000
H      3.84500000     -0.06200000     16.06600000
H      3.34500000     -1.39600000     16.57700000
O     -3.86900000     10.11600000      6.72000000
H     -4.60500000      9.50400000      6.68500000
H     -3.27800000      9.74200000      7.37400000
O      7.01300000     14.46100000     -5.10700000
H      6.61900000     14.65000000     -5.95900000
H      7.18900000     13.52100000     -5.12800000
O     -4.76800000      7.92800000     -8.59200000
H     -5.17100000      7.07300000     -8.74300000
H     -3.90700000      7.86400000     -9.00500000
O      9.30900000      2.68700000      2.31100000
H      9.16200000      3.05000000      1.43700000
H     10.16900000      2.27100000      2.25600000
O      0.95600000      9.88000000      7.94000000
H      0.38400000     10.59700000      7.66800000
H      0.88300000      9.86400000      8.89500000
O      0.44300000     17.06800000      2.04600000
H      1.04300000     17.37300000      1.36600000
H      0.29100000     16.14600000      1.83700000
O      0.19500000     -1.81300000    -15.23500000
H     -0.08900000     -2.23300000    -14.42300000
H     -0.61900000     -1.58900000    -15.68600000
O      7.27600000     11.77300000     -3.18400000
H      6.32000000     11.72900000     -3.19900000
H      7.49700000     11.85900000     -2.25600000
O      1.01200000      4.82400000      6.50000000
H      0.30600000      4.37600000      6.96700000
H      1.14300000      5.63700000      6.98800000
O     -8.82500000      9.70200000      4.26800000
H     -7.98100000      9.95700000      4.64000000
H     -8.87000000     10.17100000      3.43500000
O      6.17400000      1.00400000      9.92400000
H      5.53800000      0.64200000      9.30700000
H      5.71300000      1.02000000     10.76300000
O    -13.22100000      9.60700000      4.70100000
H    -14.15400000      9.79200000      4.80500000
H    -13.18200000      8.67100000      4.50500000
O    -15.99200000      2.74800000     -8.12000000
H    -15.46600000      2.60900000     -7.33300000
H    -15.92000000      1.92500000     -8.60400000
O    -17.59500000     -1.97900000     -3.35400000
H    -17.21900000     -1.72500000     -2.51200000
H    -17.47700000     -2.92800000     -3.39300000
O     -8.02700000     -7.27200000     -0.74400000
H     -7.23100000     -7.25600000     -1.27600000
H     -7.95200000     -8.07200000     -0.22400000
O      1.58600000     -2.63800000      4.17400000
H      0.91200000     -2.99600000      3.59500000
H      2.37400000     -2.60500000      3.63200000
O      0.22200000    -17.33500000     -1.68200000
H      0.79700000    -17.35500000     -0.91700000
H     -0.65100000    -17.17500000     -1.32200000
O     -5.13700000     -5.40900000    -11.19500000
H     -4.65500000     -5.93900000    -11.82900000
H     -4.69800000     -4.55800000    -11.21100000
O    -15.45300000      6.18500000     -2.35700000
H    -16.20100000      5.64000000     -2.11200000
H    -14.89200000      6.18500000     -1.58200000
O      5.80600000    -13.64400000     -9.14100000
H      4.93200000    -14.00600000     -9.28600000
H      5.84600000    -13.48300000     -8.19800000
O    -12.13600000      4.39800000      2.99600000
H    -12.41200000      3.55700000      3.36200000
H    -11.20100000      4.45000000      3.19500000
O      1.30200000     11.62500000     -1.43000000
H      1.34300000     12.51000000     -1.06600000
H      0.97300000     11.74700000     -2.32000000
O    -13.86300000      3.10600000     11.74500000
H    -14.27300000      3.87600000     12.13900000
H    -12.93700000      3.18400000     11.97400000
O     -5.43200000     14.72100000     -4.16000000
H     -5.54300000     15.65800000     -4.32100000
H     -4.60500000     14.50100000     -4.58900000
O     -1.09600000     -9.77100000    -15.30400000
H     -1.93400000     -9.47100000    -14.95200000
H     -1.25800000     -9.88800000    -16.24000000
O      4.85000000      6.54900000    -11.22100000
H      5.67700000      7.03000000    -11.18400000
H      4.81600000      6.20200000    -12.11300000
O      6.04200000      6.44800000     13.09300000
H      6.17100000      5.66800000     12.55400000
H      6.55800000      6.28300000     13.88200000
O    -16.36600000     -5.49700000      2.93700000
H    -15.86800000     -4.84300000      3.42700000
H    -17.28100000     -5.25400000      3.07400000
O      2.24900000     15.59400000     -2.59600000
H      3.19400000     15.50400000     -2.46700000
H      2.16400000     16.11800000     -3.39200000
O     -8.70200000     -4.95300000      4.70900000
H     -9.25300000     -4.24700000      5.04800000
H     -8.29100000     -4.58200000      3.92800000
O     -2.22200000     15.70900000     -5.35100000
H     -1.75200000     15.50300000     -4.54200000
H     -2.31200000     14.86700000     -5.79700000
O     -3.28700000      7.43600000      2.01100000
H     -2.54100000      7.00600000      2.42800000
H     -4.05100000      7.09200000      2.47500000
O      1.93500000     -6.95900000     15.13800000
H      1.15800000     -6.48000000     14.85000000
H      2.45200000     -6.31000000     15.61600000
O      6.57200000    -10.21200000     -5.76300000
H      7.44000000    -10.39800000     -5.40500000
H      6.69400000     -9.42100000     -6.28800000
O     -3.70800000      4.31900000     -7.31900000
H     -3.75100000      5.05700000     -7.92800000
H     -4.16900000      4.62600000     -6.53800000
O     -5.27100000     -3.07600000     16.63200000
H     -4.70500000     -3.55800000     16.03000000
H     -4.66600000     -2.64300000     17.23500000
O    -12.02400000     11.34600000      2.74000000
H    -11.75700000     10.55800000      3.21400000
H    -12.68000000     11.75500000      3.30600000
O     -8.28500000      3.19200000     -4.99200000
H     -7.94900000      3.56500000     -5.80700000
H     -7.87600000      2.32800000     -4.93600000
O      7.39500000    -14.89800000     -0.65300000
H      7.11200000    -15.72800000     -0.27000000
H      7.54000000    -15.09900000     -1.57800000
O    -10.29500000      1.03300000      1.93500000
H     -9.98000000      0.13600000      1.81700000
H    -10.84100000      1.19800000      1.16600000
O      1.10600000     -4.67100000      7.39600000
H      1.14900000     -5.33300000      8.08600000
H      0.36500000     -4.11700000      7.64200000
O      4.35200000     -0.50500000      8.69900000
H      4.43000000     -1.34100000      8.23900000
H      3.50700000     -0.15500000      8.41700000
O      2.70300000      9.52100000      3.98400000
H      2.52100000      8.58100000      3.98600000
H      3.63300000      9.58400000      4.20200000
O     -1.66300000      8.85600000     10.92400000
H     -1.86800000      9.54000000     10.28700000
H     -0.73800000      8.65900000     10.77500000
O    -13.50500000     11.60900000     -4.26500000
H    -14.25300000     11.01700000     -4.34500000
H    -13.24900000     11.54700000     -3.34400000
O     -4.62800000      6.01900000     -4.77300000
H     -3.86000000      6.47900000     -5.11200000
H     -4.40500000      5.82000000     -3.86300000
O     -4.40700000     -2.64500000    -17.64600000
H     -4.24400000     -3.24000000    -16.91400000
H     -5.33100000     -2.40900000    -17.56100000
O      2.20900000    -14.06500000     -3.39100000
H      1.56300000    -13.66200000     -2.81100000
H      1.98400000    -14.99500000     -3.39200000
O     -8.68200000     12.98600000      4.14500000
H     -8.65000000     12.72700000      3.22400000
H     -9.61600000     13.06400000      4.33900000
O     -9.38000000     13.36800000     -1.91100000
H     -9.52600000     12.79100000     -2.66000000
H     -8.42800000     13.45700000     -1.85900000
O      8.06400000     11.64400000     10.78500000
H      7.17200000     11.72200000     11.12400000
H      8.25400000     12.50500000     10.41100000
O     -3.49800000      4.03000000     17.51700000
H     -3.41200000      4.07300000     18.46900000
H     -2.61300000      3.83800000     17.20500000
O      1.98600000      5.68600000     -3.04600000
H      2.06000000      6.59600000     -2.75900000
H      1.19000000      5.36500000     -2.62400000
O     -8.28300000     -8.17000000      3.00100000
H     -8.55100000     -8.50800000      3.85500000
H     -8.85900000     -7.42100000      2.84800000
O    -12.88100000     -7.79700000      2.97100000
H    -12.19300000     -8.46300000      2.97100000
H    -12.96200000     -7.53600000      3.88800000
O     -1.90400000    -11.94000000     -8.40400000
H     -1.31200000    -12.68900000     -8.46600000
H     -1.79400000    -11.62200000     -7.50800000
O      3.96200000     16.02900000      5.33600000
H      3.19800000     15.46700000      5.20600000
H      3.70400000     16.87300000      4.96700000
O      2.31400000      4.59100000     -5.92900000
H      2.57300000      4.17700000     -5.10500000
H      3.11200000      4.58900000     -6.45800000
O     -9.39700000    -13.73900000      1.02400000
H     -9.30800000    -13.23400000      1.83300000
H     -9.21500000    -13.10900000      0.32700000
O    -11.86600000     14.56600000     -1.49100000
H    -11.10700000     14.05600000     -1.77600000
H    -12.28600000     14.02000000     -0.82700000
O    -10.07500000      0.32900000     -4.20000000
H     -9.86700000     -0.10600000     -3.37300000
H    -10.85400000      0.85100000     -4.00700000
O     -9.04000000     -5.98900000     -8.92500000
H     -8.89500000     -6.37600000     -9.78900000
H     -9.48900000     -5.16300000     -9.10500000
O     10.17400000    -12.41100000     -7.73300000
H     10.98300000    -12.15200000     -8.17500000
H      9.61000000    -12.73300000     -8.43600000
O     -2.34000000     -0.59900000    -16.75100000
H     -3.23900000     -0.68200000    -16.43200000
H     -2.15200000      0.33800000    -16.69500000
O     14.58100000     -3.79400000     -1.35600000
H     15.02700000     -3.93600000     -2.19000000
H     14.36000000     -4.67400000     -1.04900000
O      4.85900000    -10.85100000     -9.33800000
H      5.27700000    -11.62900000     -8.97000000
H      4.76100000    -10.25700000     -8.59400000
O    -14.35600000     -3.62500000     -4.79400000
H    -13.94000000     -2.77700000     -4.95100000
H    -13.64300000     -4.18900000     -4.49500000
O      4.33700000      4.52300000      9.83700000
H      4.25300000      4.44200000      8.88700000
H      3.44900000      4.39200000     10.16900000
O      4.95700000     -1.49000000     -4.02200000
H      5.30300000     -2.29800000     -3.64200000
H      5.71900000     -1.06400000     -4.41400000
O      7.62600000      2.29000000    -14.63800000
H      8.10300000      3.04500000    -14.98300000
H      7.24300000      1.87500000    -15.41100000
O      0.58400000      4.05300000     13.06700000
H     -0.00300000      3.34700000     13.33700000
H      0.74700000      4.54900000     13.87000000
O      0.29300000      2.98400000     -6.80900000
H      0.38800000      2.12700000     -6.39300000
H      1.09600000      3.45200000     -6.57900000
O      0.06100000     -7.08200000      2.01600000
H     -0.60400000     -7.77000000      1.98900000
H      0.89300000     -7.54900000      1.94100000
O     10.01700000     12.70100000      8.27400000
H      9.98800000     12.18000000      7.47100000
H     10.61700000     12.22400000      8.84700000
O     11.15900000     -1.81500000      5.90900000
H     11.24500000     -0.90000000      5.64200000
H     10.97500000     -1.77500000      6.84700000
O    -10.84300000     -3.85400000    -11.60300000
H    -10.72500000     -2.91900000    -11.77000000
H    -11.09600000     -3.90300000    -10.68100000
O     -1.17100000     -5.43500000     -9.16300000
H     -0.35600000     -5.07600000     -8.81200000
H     -0.95500000     -5.68900000    -10.06000000
O     -9.97800000     11.55500000    -10.01200000
H    -10.54300000     12.25200000     -9.67900000
H     -9.25400000     11.51500000     -9.38800000
O     -6.66900000     -0.98900000     15.68800000
H     -6.03900000     -1.52200000     16.17300000
H     -7.42900000     -1.56000000     15.57500000
O      5.35600000     -2.88800000     14.58500000
H      5.88200000     -3.49900000     15.10100000
H      5.08000000     -2.22000000     15.21200000
O    -13.60400000      0.33700000     -8.10100000
H    -13.27700000      0.10200000     -8.96900000
H    -13.20400000      1.18600000     -7.91600000
O     -9.91900000    -14.10900000     -5.38900000
H     -9.03500000    -13.74800000     -5.46200000
H    -10.22900000    -14.16800000     -6.29300000
O     12.03300000      0.30000000     11.54900000
H     12.69700000      0.46000000     12.21900000
H     12.21400000      0.95100000     10.87100000
O     -2.71000000     -4.75200000     -1.53700000
H     -2.00500000     -5.28600000     -1.17200000
H     -2.73300000     -4.98800000     -2.46400000
O      8.23900000      4.26200000     -8.60600000
H      9.01700000      4.50800000     -8.10500000
H      7.54500000      4.19100000     -7.95100000
O      1.77100000    -12.31500000     -5.63400000
H      2.61800000    -11.87100000     -5.68000000
H      1.93400000    -13.08700000     -5.09300000
O      1.20000000     -1.13500000     -4.60000000
H      1.07100000     -1.32000000     -5.53000000
H      1.50000000     -0.22600000     -4.57600000
O    -11.33400000    -12.15000000     -1.90300000
H    -12.03500000    -12.80200000     -1.89500000
H    -11.17600000    -11.98100000     -2.83200000
O    -11.99800000      8.28900000     -5.74500000
H    -12.25100000      8.46900000     -6.65000000
H    -11.10400000      7.95300000     -5.80800000
O      1.52800000     14.11400000     -0.52000000
H      1.96300000     14.49500000     -1.28300000
H      2.02800000     14.44000000      0.22800000
O     13.41900000      0.13600000      2.81400000
H     14.05800000      0.41500000      2.15800000
H     13.25800000     -0.78600000      2.61300000
O     -3.17000000    -16.55700000     -1.32500000
H     -3.66700000    -16.82900000     -0.55300000
H     -2.98600000    -15.63000000     -1.17700000
O     -8.89100000      3.32200000    -11.89600000
H     -7.96100000      3.34300000    -12.12500000
H     -9.25600000      4.10600000    -12.30800000
O    -10.94800000     12.02500000     -4.41400000
H    -11.81000000     11.80900000     -4.77000000
H    -10.40800000     11.26000000     -4.61200000
O     14.11600000     -4.64100000     -7.40300000
H     13.37300000     -4.05900000     -7.56200000
H     13.92500000     -5.04900000     -6.55800000
O     -9.40600000     12.50200000     -7.13400000
H     -9.18400000     12.49100000     -6.20300000
H     -9.71700000     13.39300000     -7.29500000
O      2.75000000     -9.24500000      6.06000000
H      3.49600000     -8.90500000      6.55400000
H      2.67000000     -8.65400000      5.31000000
O      0.93000000      2.83600000      4.73500000
H      0.76300000      3.60600000      5.27800000
H      1.58200000      3.12900000      4.09800000
O     13.90900000      4.56000000      9.75600000
H     13.38600000      4.02500000     10.35400000
H     13.28700000      5.18700000      9.39000000
O      5.56700000    -14.72000000      3.60600000
H      4.65900000    -15.01500000      3.53900000
H      6.08400000    -15.46400000      3.29700000
O     -4.53500000    -10.48500000      5.63900000
H     -4.46800000    -11.20500000      5.01100000
H     -3.99800000     -9.78800000      5.26200000
O     -1.31000000     -0.90200000     18.00300000
H     -0.63900000     -1.15800000     18.63700000
H     -0.86000000     -0.91800000     17.15800000
O     -4.80100000    -11.33400000     -3.86700000
H     -4.05700000    -11.92400000     -3.75200000
H     -4.92300000    -11.28400000     -4.81500000
O      8.81800000      9.85800000      2.08000000
H      8.00100000     10.32200000      1.89800000
H      8.54200000      8.97500000      2.32600000
O     -8.02300000     -3.18800000     10.36100000
H     -8.18200000     -2.25900000     10.53000000
H     -7.76000000     -3.22200000      9.44200000
O      7.47300000      9.64400000      8.92600000
H      7.70900000     10.27200000      9.60900000
H      6.59700000      9.91100000      8.64800000
O      9.61400000      8.89400000      7.46900000
H      8.82200000      9.06400000      7.97900000
H      9.76600000      7.95400000      7.56800000
O      3.36500000    -14.50800000    -10.06500000
H      3.25700000    -14.07200000    -10.91100000
H      3.49200000    -15.43100000    -10.28600000
O      1.18600000    -16.59100000     -4.11900000
H      0.29300000    -16.62100000     -4.46300000
H      1.09600000    -16.83800000     -3.19800000
O      5.23300000     -6.50800000      0.00000000
H      5.31200000     -5.94700000     -0.77100000
H      5.80900000     -6.10500000      0.65000000
O    -11.75600000      1.97000000    -14.11700000
H    -11.66800000      2.87400000    -14.41900000
H    -10.91600000      1.77400000    -13.70200000
O     -4.86900000     12.00300000      9.94800000
H     -5.68200000     12.40500000      9.64000000
H     -5.05100000     11.06300000      9.94700000
O      4.18000000      5.94600000    -13.63600000
H      3.83100000      6.78700000    -13.93100000
H      3.40900000      5.39000000    -13.53100000
O      2.59700000     14.10500000     -5.55900000
H      2.47700000     14.96700000     -5.16000000
H      3.35500000     14.21000000     -6.13300000
O     10.33600000     11.36700000     -4.03600000
H      9.91200000     11.97100000     -3.42600000
H     10.03700000     11.65000000     -4.90000000
O      6.87600000     -1.25500000     12.55800000
H      6.32700000     -1.43000000     13.32200000
H      7.38600000     -0.48300000     12.80100000
O      7.21000000     -3.21200000     10.84000000
H      7.39000000     -2.48800000     11.43900000
H      7.12800000     -2.79800000      9.98100000
O     -1.70100000     -0.97300000    -12.59800000
H     -1.87500000     -0.47900000    -11.79700000
H     -1.47900000     -0.30600000    -13.24800000
O     -3.28200000    -14.74100000     -5.92400000
H     -2.42600000    -15.16400000     -5.99300000
H     -3.34800000    -14.20200000     -6.71200000
O      6.35200000     -7.46200000     15.79500000
H      5.91400000     -7.48500000     14.94400000
H      7.04000000     -6.80400000     15.69100000
O      3.27200000     -5.63400000      1.66200000
H      2.66000000     -5.43400000      0.95400000
H      3.87200000     -6.27700000      1.28500000
O      1.52000000     13.55100000    -11.83800000
H      1.34800000     14.46000000    -11.59300000
H      2.43600000     13.40800000    -11.60000000
O     10.42200000     -5.79400000     -3.12300000
H     10.81300000     -6.66700000     -3.15300000
H      9.71100000     -5.87200000     -2.48700000
O     -8.05400000     -6.71500000     10.11600000
H     -8.07600000     -5.75800000     10.13100000
H     -8.22200000     -6.94400000      9.20200000
O    -10.28300000     -7.15600000     -2.82100000
H     -9.96600000     -7.18800000     -1.91900000
H    -10.83100000     -7.93600000     -2.91100000
O      9.67800000     13.14700000     -6.94600000
H     10.46200000     12.63000000     -7.12800000
H      9.01300000     12.49900000     -6.71200000
O      7.27600000      0.37700000     -4.64300000
H      7.67800000      0.33900000     -5.51100000
H      6.72300000      1.15800000     -4.66900000
O      4.49600000     14.51200000     -7.28000000
H      5.16000000     15.19800000     -7.21600000
H      4.11000000     14.63200000     -8.14800000
O     -1.50200000     -4.67200000      4.73200000
H     -0.63100000     -4.92200000      5.04100000
H     -2.00000000     -5.48900000      4.73200000
O     -0.87300000    -16.11600000     -6.70400000
H     -0.38500000    -15.29700000     -6.79000000
H     -0.65500000    -16.60900000     -7.49500000
O      5.27000000     -8.86700000      6.93800000
H      5.93100000     -8.32800000      6.50400000
H      5.76900000     -9.57100000      7.35300000
O    -17.52400000      0.62800000      3.07700000
H    -17.22800000      1.45000000      3.46900000
H    -16.92300000     -0.03200000      3.42200000
O     -3.53200000      6.72000000    -13.88300000
H     -3.85100000      7.30000000    -14.57400000
H     -3.06700000      6.02500000    -14.34900000
O      4.92600000     -0.56900000     -9.69100000
H      5.21500000      0.06200000    -10.35000000
H      5.72500000     -0.81200000     -9.22400000
O      9.41200000      4.19900000     -6.10300000
H      9.90300000      5.00900000     -5.96400000
H      8.62300000      4.30400000     -5.57200000
O     -2.48300000      5.69400000     14.83000000
H     -2.60500000      5.22300000     14.00600000
H     -1.77600000      6.31300000     14.64900000
O      2.53000000     11.12100000     -8.22800000
H      2.28200000     10.70200000     -9.05200000
H      1.99700000     11.91600000     -8.19400000
O     -2.40200000     -1.63400000     -9.60500000
H     -2.53200000     -2.28600000    -10.29300000
H     -2.36000000     -2.14400000     -8.79600000
O      3.95600000    -16.42700000     -4.96600000
H      3.02100000    -16.48400000     -5.16200000
H      4.01800000    -16.63600000     -4.03300000
O    -12.85600000      2.69500000     -6.94900000
H    -13.23200000      3.00500000     -6.12500000
H    -12.12000000      3.28500000     -7.11300000
O     -1.25300000    -11.18800000     -5.72200000
H     -0.31800000    -11.02000000     -5.60400000
H     -1.65400000    -10.32000000     -5.72300000
O      8.44300000     15.13500000     -2.90900000
H      7.84900000     14.89300000     -3.61900000
H      9.01100000     14.37200000     -2.80100000
O     -2.15300000     -8.70300000     -6.80800000
H     -3.04000000     -8.35200000     -6.72500000
H     -1.98500000     -8.70600000     -7.75100000
O     -6.72400000     -2.35600000    -10.89200000
H     -7.18900000     -1.72400000    -10.34400000
H     -5.89600000     -1.92400000    -11.10500000
O     -9.02500000     -2.26300000     14.29000000
H     -9.65000000     -1.86700000     13.68200000
H     -9.51600000     -2.96500000     14.71500000
O     -8.71900000     12.22700000      7.04400000
H     -8.83300000     12.65400000      6.19400000
H     -9.28300000     12.72200000      7.63800000
O     -4.14900000     -4.42800000     13.74100000
H     -3.88100000     -4.10000000     12.88200000
H     -5.05000000     -4.12200000     13.84400000
O      8.55500000     -6.03100000      2.17900000
H      8.13500000     -5.28500000      1.75200000
H      7.82900000     -6.59300000      2.44900000
O      1.04900000    -10.03100000      1.11700000
H      1.29700000     -9.39800000      0.44300000
H      1.59000000    -10.79900000      0.93500000
O     -3.43100000     -3.50700000     11.35700000
H     -3.51700000     -4.15200000     10.65500000
H     -3.44800000     -2.66100000     10.90900000
O     10.51500000      5.99600000      7.31000000
H      9.60300000      5.93800000      7.59500000
H     11.00500000      6.18200000      8.11100000
O      9.10500000      9.24600000     -2.66500000
H      8.85900000      9.92100000     -3.29700000
H      8.58700000      8.48200000     -2.91600000
O      7.62400000     12.43800000     -0.54700000
H      7.27900000     11.80700000      0.08400000
H      7.13600000     13.24300000     -0.37300000
O     13.09500000     10.90300000      5.32400000
H     13.01300000     10.05900000      4.88100000
H     13.68700000     10.73200000      6.05700000
O     -7.50600000      3.76500000     13.52000000
H     -6.79600000      3.77600000     14.16100000
H     -7.66900000      4.68900000     13.32700000
O      7.50600000     10.94800000      5.56300000
H      7.00500000     11.03700000      6.37500000
H      8.25800000     11.52700000      5.68200000
O     -8.84300000      1.24400000    -13.76700000
H     -8.45600000      1.71700000    -14.50400000
H     -8.56200000      1.73400000    -12.99400000
O      8.79400000    -14.32100000      1.62000000
H      8.21900000    -14.31700000      0.85500000
H      8.36400000    -14.91100000      2.23900000
O     -1.20200000     -0.14300000     14.33300000
H     -1.91300000     -0.75100000     14.13300000
H     -0.58500000     -0.65800000     14.85300000
O     10.81700000     -1.32100000      8.52300000
H     11.05900000     -1.56800000      9.41600000
H     10.34600000     -0.49300000      8.62300000
O     -9.81200000    -10.75200000     -7.91700000
H     -9.58100000    -10.36900000     -8.76300000
H    -10.45400000    -10.14600000     -7.54700000
O     -4.38200000     -9.80200000     -8.91700000
H     -3.65900000     -9.69600000     -9.53500000
H     -4.54000000     -8.92100000     -8.57900000
O     14.62700000      8.42700000      1.03900000
H     14.69600000      7.50100000      0.80900000
H     13.78900000      8.49900000      1.49600000
O      6.29500000      8.06800000     -0.92900000
H      6.90800000      8.73200000     -1.24400000
H      6.18500000      8.26500000      0.00100000
O     11.65900000     -3.68700000     -4.21900000
H     12.44500000     -4.22700000     -4.29200000
H     10.98900000     -4.28200000     -3.88200000
O    -11.04700000     -9.50900000      3.49500000
H    -11.67000000    -10.23200000      3.57100000
H    -10.28800000     -9.79200000      4.00600000
O    -14.76300000     -4.92100000      0.00300000
H    -15.16700000     -5.48400000      0.66300000
H    -14.28000000     -5.52400000     -0.56200000
O      2.02900000      2.29300000    -17.20800000
H      1.56700000      2.27900000    -18.04600000
H      2.95600000      2.27400000    -17.44500000
O      9.16100000     -1.28200000    -10.73100000
H      9.05400000     -0.34800000    -10.91200000
H      9.92500000     -1.54000000    -11.24700000
O     -5.32900000     -0.26100000     -2.93100000
H     -6.12400000     -0.00200000     -3.39600000
H     -5.42700000      0.11900000     -2.05800000
O      0.80000000     12.69200000     12.52900000
H      1.67700000     12.63900000     12.90900000
H      0.89500000     13.29200000     11.78900000
O      7.36900000     -4.15100000    -14.96900000
H      7.57500000     -3.72800000    -14.13500000
H      6.41300000     -4.15400000    -15.00600000
O     -6.21300000     -8.29600000     14.23200000
H     -5.27900000     -8.46500000     14.11400000
H     -6.45400000     -8.80600000     15.00500000
O     14.50000000     -8.93400000     -3.34100000
H     15.16300000     -8.25300000     -3.22600000
H     14.55100000     -9.45600000     -2.54000000
O     -6.03100000      9.14000000      3.31700000
H     -6.45200000      9.13800000      2.45800000
H     -6.21200000     10.01000000      3.67100000
O     -7.77500000    -11.78300000      6.86400000
H     -8.52600000    -12.34500000      7.05400000
H     -7.24000000    -11.82200000      7.65700000
O      0.41600000      9.69000000      2.47600000
H      1.25500000      9.58200000      2.92500000
H      0.57600000      9.36100000      1.59100000
O      4.23400000     13.34400000    -10.93200000
H      4.37600000     14.18400000    -10.49400000
H      5.01300000     13.22200000    -11.47400000
O     10.41800000      6.72200000      4.63600000
H     11.17700000      6.18500000      4.86200000
H      9.87100000      6.70500000      5.42200000
O     -5.66200000      8.59800000      0.31900000
H     -4.99300000      8.32600000      0.94700000
H     -5.95600000      7.78300000     -0.08700000
O    -15.26600000     -1.64900000      3.15100000
H    -15.63300000     -2.16000000      3.87200000
H    -15.64500000     -2.03900000      2.36400000
O     -2.48400000      4.47900000    -15.34700000
H     -2.53700000      4.26000000    -16.27700000
H     -1.54700000      4.46800000    -15.15100000
O      4.15900000      4.80600000     -7.98400000
H      3.40400000      5.32600000     -8.25700000
H      4.36400000      4.26200000     -8.74500000
O     -4.92100000    -12.39800000    -10.76600000
H     -4.63400000    -11.61200000    -10.30100000
H     -5.75100000    -12.63300000    -10.35000000
O     16.23300000     -4.15300000     -4.15500000
H     15.70800000     -3.46600000     -4.56500000
H     17.13900000     -3.88500000     -4.30900000
O      2.94100000      8.00800000      0.18300000
H      2.07200000      8.38400000      0.04000000
H      3.26200000      7.80700000     -0.69600000
O      3.65700000    -17.12000000      3.33000000
H      3.97800000    -16.97600000      4.22100000
H      3.75300000    -18.06200000      3.19100000
O     11.00700000     -8.07100000      4.21400000
H     10.47400000     -7.31400000      4.45600000
H     11.49300000     -8.28600000      5.01100000
O    -13.49300000      3.87000000     -0.22500000
H    -14.23500000      3.33500000     -0.51000000
H    -13.80900000      4.77100000     -0.28800000
O     16.35500000     -6.81300000     -3.31300000
H     17.30500000     -6.79900000     -3.42800000
H     16.09100000     -5.89600000     -3.38900000
O    -15.04800000      6.50900000     -5.43600000
H    -14.75500000      7.23300000     -4.88300000
H    -14.45900000      6.53200000     -6.19100000
O     -7.94900000     13.30100000     -4.79300000
H     -7.35700000     14.00000000     -4.51700000
H     -7.41400000     12.50800000     -4.76000000
O      5.42200000     13.73500000      9.46800000
H      5.24400000     12.86400000      9.82100000
H      5.17500000     13.67500000      8.54500000
O     11.61400000     -8.31900000     -3.39900000
H     11.27000000     -9.21000000     -3.32800000
H     12.55300000     -8.41200000     -3.24300000
O     10.49700000     -7.97800000      1.57600000
H     10.64100000     -8.06300000      2.51800000
H      9.80900000     -7.31700000      1.49600000
O    -14.95700000      9.14500000      0.68800000
H    -14.94600000     10.09800000      0.60600000
H    -14.03400000      8.89400000      0.69500000
O     -0.95500000     -7.97800000     13.39400000
H     -1.75800000     -7.62300000     13.77600000
H     -0.98000000     -8.91100000     13.60800000
O      5.89400000     -4.28900000    -10.99800000
H      6.65500000     -3.96100000    -11.47700000
H      5.78500000     -3.67600000    -10.27100000
O     11.26300000     -6.96000000     10.76300000
H     10.38700000     -6.68900000     11.03700000
H     11.64600000     -6.17400000     10.37400000
O    -15.62200000      0.52400000      0.59800000
H    -15.70900000      1.45600000      0.40000000
H    -16.25900000      0.36800000      1.29600000
O      8.86400000     15.75300000      4.07100000
H      9.11600000     14.84000000      3.93100000
H      9.59800000     16.13200000      4.55400000
O    -11.13000000      4.19100000     11.98900000
H    -10.66400000      3.46900000     12.41100000
H    -10.81000000      4.18800000     11.08700000
O      4.52700000     -6.10900000      9.59800000
H      4.44400000     -5.37000000      8.99500000
H      4.48900000     -5.71200000     10.46900000
O     -7.37600000      2.03500000     11.49800000
H     -7.35600000      2.58800000     10.71700000
H     -7.47000000      2.65000000     12.22500000
O      6.27000000      1.61900000     -0.95300000
H      5.77700000      1.78900000     -1.75600000
H      6.90300000      0.94400000     -1.19900000
O    -17.36000000      0.33900000     -4.83300000
H    -17.75100000     -0.49200000     -4.56300000
H    -16.49400000      0.10000000     -5.16400000
O      2.04300000    -12.42800000     -0.16100000
H      2.46200000    -13.28900000     -0.13300000
H      1.39900000    -12.49700000     -0.86500000
O     -6.96500000      3.94300000     -7.23500000
H     -6.39200000      3.18900000     -7.37700000
H     -6.82300000      4.49900000     -8.00000000
O     -9.08100000     -0.09600000      5.00500000
H     -8.46700000     -0.04400000      4.27200000
H     -9.01800000      0.75900000      5.43100000
O     -7.51500000      0.14000000     -4.87500000
H     -7.49600000     -0.80400000     -5.03200000
H     -8.44600000      0.36300000     -4.86500000
O      8.38800000     -6.32100000     13.98100000
H      8.83000000     -5.54300000     14.32200000
H      8.58800000     -6.31900000     13.04500000
O    -11.78700000      0.30300000     10.03300000
H    -11.37000000     -0.44000000      9.59800000
H    -12.60200000      0.43800000      9.54900000
O      0.89600000     -3.97700000     -8.60100000
H      1.08100000     -4.20000000     -9.51400000
H      1.55100000     -3.31600000     -8.37900000
O     -2.95600000    -13.95700000     -1.07600000
H     -3.04700000    -13.54200000     -1.93400000
H     -2.44300000    -13.33300000     -0.56200000
O     12.92400000      3.52900000     -7.27700000
H     13.06700000      3.47500000     -6.33200000
H     12.65200000      4.43500000     -7.42700000
O     10.05200000     -7.44400000    -11.64800000
H      9.15600000     -7.59700000    -11.94800000
H     10.21300000     -6.52000000    -11.83800000
O     -7.15800000    -12.13800000     -2.61400000
H     -7.63000000    -12.47400000     -3.37700000
H     -6.41900000    -11.65400000     -2.98300000
O     -6.85600000     -1.27400000      7.37900000
H     -7.13700000     -0.85000000      6.56900000
H     -7.15800000     -2.17800000      7.29500000
O     -4.03100000     10.73200000     -1.45600000
H     -4.77300000     10.21900000     -1.77600000
H     -4.41400000     11.33200000     -0.81500000
O      3.96800000      1.92900000     15.75700000
H      4.27700000      2.34900000     14.95500000
H      3.03800000      2.15300000     15.80200000
O      8.98200000     -9.77500000     -1.30500000
H      9.68100000    -10.42700000     -1.24300000
H      8.28100000    -10.22100000     -1.78100000
O    -10.64200000      8.81900000     -9.70300000
H    -11.38700000      8.92200000     -9.11100000
H    -10.32800000      9.71100000     -9.85000000
O     -6.96500000     -5.67100000     14.63700000
H     -6.81400000     -5.26800000     13.78200000
H     -6.56600000     -6.53800000     14.56700000
O     -5.25900000    -14.78400000      7.79300000
H     -4.63800000    -15.42500000      7.44700000
H     -4.79700000    -13.94800000      7.73600000
O     -4.86000000      0.38700000      8.34700000
H     -4.44900000      0.72100000      7.55000000
H     -5.50400000     -0.24900000      8.03600000
O     -3.40100000    -12.57400000      3.46300000
H     -2.55800000    -12.21200000      3.19000000
H     -3.76900000    -12.95200000      2.66500000
O     11.37200000    -11.10100000     -3.30800000
H     11.32500000    -11.97400000     -3.69800000
H     11.55400000    -11.26200000     -2.38200000
O     -8.29000000     -8.83800000      8.26900000
H     -8.43800000     -8.77300000      7.32500000
H     -7.33700000     -8.82200000      8.36400000
O     -1.00700000     -9.45000000     -1.27900000
H     -0.43800000     -8.68900000     -1.39500000
H     -1.88900000     -9.11900000     -1.44700000
O      5.26400000      5.28700000     -3.93500000
H      5.08700000      5.41800000     -3.00300000
H      4.78200000      5.98900000     -4.37100000
O     12.78500000     -8.88900000      0.38400000
H     12.04400000     -8.34300000      0.64700000
H     13.31400000     -8.97200000      1.17800000
O      4.19400000    -17.05200000     -1.83100000
H      3.65100000    -17.64600000     -2.34900000
H      4.55000000    -17.60200000     -1.13200000
O      2.72900000     -5.98100000     -2.66800000
H      3.42700000     -5.33200000     -2.75300000
H      1.98100000     -5.48600000     -2.33500000
O     13.34600000     -6.12600000      2.27500000
H     12.55000000     -6.60600000      2.50100000
H     14.05500000     -6.65100000      2.64600000
O     -0.76500000      4.13900000     -8.99300000
H     -1.50600000      4.72800000     -8.85000000
H     -0.69900000      3.63600000     -8.18200000
O      0.17400000    -12.65800000     12.86600000
H     -0.54100000    -13.23000000     13.14300000
H      0.03800000    -12.54200000     11.92600000
O     -7.29300000      3.91800000     -2.20800000
H     -8.04000000      3.37000000     -1.96900000
H     -7.04600000      3.61700000     -3.08300000
O     -0.75100000     -2.53700000     10.02300000
H     -1.39000000     -1.84800000      9.84300000
H     -1.10700000     -3.31400000      9.59200000
O      5.54000000     -9.77600000     10.51900000
H      4.95300000     -9.60800000     11.25600000
H      4.96100000    -10.05100000      9.80800000
O     -3.86000000      1.90300000      6.31600000
H     -3.19700000      1.72300000      5.64900000
H     -3.84100000      2.85400000      6.42200000
O     -9.73100000      2.35000000     13.72600000
H     -9.52400000      1.72500000     14.42000000
H     -9.08000000      3.04500000     13.82700000
O    -12.34500000      8.12400000     -1.72600000
H    -12.28300000      9.05300000     -1.94700000
H    -11.48800000      7.76500000     -1.95500000
O     -7.28200000     -4.06200000    -12.93600000
H     -7.17600000     -3.21900000    -12.49500000
H     -6.97500000     -4.70600000    -12.29800000
O    -12.68400000     -9.46000000     -5.58400000
H    -12.35100000     -9.52500000     -6.47900000
H    -13.15100000     -8.62500000     -5.56100000
O      5.05800000      9.01900000     12.26900000
H      4.81100000      8.40500000     11.57700000
H      5.71200000      8.54700000     12.78500000
O     -3.90800000      1.14000000     17.28600000
H     -4.49600000      0.79400000     16.61500000
H     -4.25600000      2.00900000     17.48500000
O      8.03500000     -8.91200000     12.39500000
H      8.05000000     -9.11700000     11.46000000
H      7.72100000     -8.00900000     12.43800000
O     -9.17000000     -7.59800000      5.59400000
H    -10.09200000     -7.51400000      5.83700000
H     -8.86100000     -6.69600000      5.51100000
O     10.10600000      9.45900000     11.44800000
H      9.38800000     10.05800000     11.24400000
H      9.92100000      9.15700000     12.33700000
O     13.54600000      0.94400000      8.39300000
H     14.11300000      0.17900000      8.29100000
H     14.14400000      1.65700000      8.61800000
O      0.32400000      3.46900000    -15.50400000
H      0.35700000      4.29200000    -15.99200000
H      0.98500000      2.91700000    -15.92100000
O     -3.94000000     -9.29700000    -14.25200000
H     -4.79900000     -8.88400000    -14.33300000
H     -4.11600000    -10.13800000    -13.83000000
O      8.43100000    -10.62400000      1.70300000
H      7.92200000    -11.25100000      1.18800000
H      8.92700000    -10.12800000      1.05200000
O    -11.36500000     -4.06700000     -1.60200000
H    -11.11700000     -4.60000000     -0.84700000
H    -10.60300000     -3.50900000     -1.76100000
O      1.91700000      2.60900000    -10.26700000
H      2.76700000      2.90600000    -10.59300000
H      1.48400000      3.40800000     -9.96600000
O      5.45500000     -5.45000000     -2.68500000
H      6.12600000     -4.82600000     -2.96300000
H      5.71500000     -6.27700000     -3.09100000
O     -3.82000000      0.68400000     -5.14800000
H     -2.91800000      0.49000000     -4.89400000
H     -4.34300000      0.42300000     -4.39000000
O    -10.55900000     -0.59800000     12.57300000
H    -11.43800000     -0.47400000     12.21400000
H    -10.31800000      0.26200000     12.91700000
O      8.20400000      6.52400000    -12.59600000
H      8.63800000      6.29100000    -13.41600000
H      8.18300000      7.48100000    -12.60100000
O     -5.05300000      0.10100000     -9.22600000
H     -5.06500000      0.63200000     -8.42900000
H     -4.25200000     -0.41800000     -9.15600000
O    -11.54000000      0.74200000    -11.17900000
H    -11.69200000      0.16800000    -11.93000000
H    -12.28300000      1.34500000    -11.18400000
O      4.53100000     -8.71000000     -1.30900000
H      4.48700000     -8.27100000     -2.15900000
H      4.97500000     -8.08300000     -0.73800000
O      2.54900000    -13.58600000      2.71400000
H      2.77600000    -14.27700000      2.09200000
H      2.88200000    -12.78300000      2.31300000
O      3.60500000      4.44800000      7.10800000
H      3.52000000      4.88200000      6.25900000
H      2.70400000      4.25200000      7.36700000
O    -11.28800000    -11.67000000     -4.37900000
H    -11.70900000    -11.22000000     -5.11200000
H    -10.39000000    -11.81900000     -4.67300000
O     -5.33900000      4.07800000    -15.10000000
H     -5.36100000      3.86200000    -16.03200000
H     -4.41100000      4.05100000    -14.86900000
O     -3.51100000     -6.82500000      4.72300000
H     -3.03200000     -7.55800000      4.33500000
H     -4.43300000     -7.04300000      4.58600000
O     -3.96500000     -9.30000000     -1.88300000
H     -4.36900000     -9.91000000     -2.50100000
H     -4.40400000     -8.46600000     -2.04800000
O     -1.93300000    -14.84700000      3.77900000
H     -1.42300000    -14.81100000      4.58900000
H     -2.56100000    -14.13000000      3.86000000
O      5.06400000     11.41800000     -6.44400000
H      4.40300000     11.96400000     -6.86800000
H      5.00300000     10.57500000     -6.89400000
O      2.96100000      4.24500000     -0.91000000
H      2.70400000      4.49600000     -1.79700000
H      3.83900000      4.61200000     -0.80200000
O     10.81900000      6.89800000     -4.77900000
H     10.23000000      7.27900000     -4.12800000
H     11.25000000      6.17700000     -4.32000000
O     -7.26300000     -6.96300000     -7.11200000
H     -7.93800000     -6.62700000     -6.52200000
H     -7.58600000     -6.75300000     -7.98800000
O      4.33700000     -4.46800000    -14.88100000
H      3.65400000     -5.08100000    -15.15600000
H      3.86700000     -3.78200000    -14.40800000
O     -5.42000000     16.85600000     -0.56700000
H     -4.50000000     16.60100000     -0.50100000
H     -5.90200000     16.10400000     -0.22300000
O      3.67600000    -12.41900000      6.52600000
H      3.71900000    -11.54100000      6.14800000
H      4.37800000    -12.90300000      6.09000000
O    -14.25700000     -7.87900000      5.65700000
H    -14.21000000     -7.31500000      6.42900000
H    -15.14900000     -8.22400000      5.66600000
O     -6.33300000    -13.53600000     -6.28500000
H     -6.25000000    -14.14800000     -5.55300000
H     -5.62100000    -13.77500000     -6.87900000
O      6.76600000     -6.61700000    -12.50700000
H      6.24700000     -7.37900000    -12.25000000
H      6.52900000     -5.94000000    -11.87400000
O     -1.78300000     -9.00300000      1.77200000
H     -2.69700000     -9.05100000      1.49200000
H     -1.33800000     -9.67300000      1.25200000
O     14.80600000    -10.27200000     -0.87600000
H     13.93300000     -9.92100000     -0.69800000
H     14.83100000    -11.10300000     -0.40200000
O      8.94400000    -15.67000000     -4.43600000
H      8.18200000    -15.96300000     -3.93600000
H      8.72500000    -14.77800000     -4.70600000
O     10.53200000      3.09600000      8.87900000
H     10.48800000      3.75600000      8.18700000
H      9.77300000      3.27800000      9.43300000
O     -1.57400000      4.87100000      2.86200000
H     -0.78800000      4.32500000      2.89800000
H     -1.65300000      5.23600000      3.74300000
O      5.61900000      8.45300000      5.01700000
H      6.21800000      9.14100000      5.30800000
H      6.09700000      7.63800000      5.17200000
O     -4.90700000     -8.11300000     -6.34500000
H     -5.75200000     -7.72500000     -6.57400000
H     -5.09300000     -9.04600000     -6.24200000
O     10.65600000      7.23000000     -9.97200000
H      9.80000000      7.24600000    -10.39800000
H     11.13400000      7.96000000    -10.36500000
O     -0.31900000      4.88400000     -1.82100000
H     -0.57900000      4.32400000     -2.55200000
H     -0.77600000      4.51700000     -1.06300000
O     10.26700000      9.78600000     -0.25500000
H     10.04100000      9.59900000     -1.16600000
H      9.42300000      9.90700000      0.18100000
O      6.65600000    -13.08400000      5.85400000
H      6.51800000    -13.84200000      5.28700000
H      6.76600000    -12.35000000      5.25000000
O    -11.06400000     -1.68600000      8.05200000
H    -11.77200000     -1.60000000      7.41400000
H    -10.26600000     -1.54100000      7.54500000
O      1.05700000      7.28900000    -13.31200000
H      0.16700000      7.40900000    -12.98100000
H      1.55400000      6.97800000    -12.55600000
O     -4.05900000     -6.91000000     -8.98300000
H     -3.25200000     -6.41100000     -9.10800000
H     -4.68100000     -6.51500000     -9.59500000
O      2.36300000     -1.56800000    -17.34900000
H      1.65400000     -1.43500000    -16.72000000
H      2.08400000     -2.32200000    -17.86800000
O      6.55100000     -4.19800000      0.54900000
H      7.26300000     -3.77900000      0.06500000
H      6.04200000     -3.46900000      0.90400000
O     -4.27800000    -13.53400000     -8.13400000
H     -3.51400000    -12.99100000     -8.33000000
H     -4.55400000    -13.87400000     -8.98500000
O     15.16300000      3.43200000     -5.17400000
H     14.88500000      2.54900000     -4.93000000
H     16.10200000      3.35000000     -5.34000000
O     -3.87300000      1.01100000    -13.52100000
H     -3.99300000      1.28500000    -12.61200000
H     -2.92700000      0.90200000    -13.61600000
O    -12.52600000     -1.45400000      3.56200000
H    -13.47800000     -1.46400000      3.45500000
H    -12.20600000     -0.95700000      2.80900000
O     -5.80900000    -10.77600000     -6.61400000
H     -5.85600000    -11.71400000     -6.80000000
H     -5.38200000    -10.40100000     -7.38400000
O     -0.96800000      2.38500000     14.32600000
H     -1.19700000      2.67300000     15.20900000
H     -1.06400000      1.43300000     14.35200000
O    -15.97700000     -3.58600000      4.95600000
H    -16.09400000     -4.02300000      5.80000000
H    -16.82900000     -3.66500000      4.52600000
O     -9.41000000     -0.71700000     -1.91800000
H     -8.73200000     -1.34700000     -1.67500000
H    -10.17100000     -0.96900000     -1.39500000
O     -6.18900000      6.76600000      9.01000000
H     -6.78800000      7.09600000      9.68000000
H     -5.48200000      6.35000000      9.50300000
O      8.02500000     14.15600000      6.42100000
H      8.48900000     13.82300000      5.65300000
H      8.54700000     13.85600000      7.16500000
O     -6.36000000     -7.72700000    -13.88700000
H     -7.12000000     -8.30400000    -13.81300000
H     -6.65300000     -7.01700000    -14.45900000
O      3.27700000    -13.05900000    -12.48800000
H      3.26000000    -12.26900000    -11.94800000
H      2.36100000    -13.21200000    -12.71800000
O     11.33200000     11.16100000     -7.95200000
H     11.86200000     10.72200000     -8.61800000
H     11.01000000     10.45200000     -7.39600000
O     -9.55700000      2.31900000     -1.73200000
H    -10.42600000      2.48600000     -1.36700000
H     -9.46900000      1.36600000     -1.71800000
O    -11.20600000      3.87400000      6.39000000
H    -12.10900000      3.56900000      6.30200000
H    -10.77500000      3.58300000      5.58700000
O      3.17500000     -2.16900000    -13.98600000
H      2.64200000     -1.82200000    -14.70200000
H      2.58600000     -2.17600000    -13.23100000
O    -11.79100000      1.92200000     -0.29700000
H    -12.43400000      2.62600000     -0.20900000
H    -12.25600000      1.13600000     -0.01100000
O     -4.81600000    -17.23900000      1.41300000
H     -4.69100000    -16.90700000      2.30200000
H     -5.73300000    -17.05000000      1.21400000
O     -5.32300000     -0.45700000     12.70500000
H     -5.20100000     -1.18400000     13.31600000
H     -6.04600000     -0.73600000     12.14300000
O     -5.76400000     -0.90600000      4.25000000
H     -5.95100000     -1.52100000      3.54200000
H     -4.95900000     -1.23700000      4.64900000
O     -4.55300000      2.07000000     10.87000000
H     -4.29900000      1.46400000     10.17400000
H     -5.37800000      1.71800000     11.20500000
O    -12.03700000      8.02600000      9.16100000
H    -11.75700000      8.80200000      8.67500000
H    -11.40900000      7.34800000      8.91100000
O     14.83900000     -0.02700000     -7.64700000
H     14.83200000      0.79900000     -8.13000000
H     14.36600000      0.16600000     -6.83700000
O     -7.54900000     -7.00300000    -11.12700000
H     -6.82200000     -6.38300000    -11.06500000
H     -7.24000000     -7.67300000    -11.73800000
O    -15.25900000      5.24000000      7.42000000
H    -15.99800000      5.42800000      6.84200000
H    -15.59100000      5.42000000      8.29900000
O     14.37800000      0.50300000     -4.92000000
H     15.28100000      0.64500000     -4.63700000
H     13.85800000      0.60400000     -4.12200000
O     -8.31900000      6.05300000      1.48600000
H     -7.54700000      5.50000000      1.60600000
H     -8.76000000      5.68600000      0.72000000
O    -17.31600000      3.67900000      1.96800000
H    -16.38800000      3.79500000      2.17100000
H    -17.40000000      3.96200000      1.05800000
O     -7.02600000      4.91700000      7.09800000
H     -6.72600000      5.32300000      7.91100000
H     -7.98000000      4.92400000      7.16500000
O     -0.64100000     12.49100000      2.27500000
H      0.08500000     12.72200000      2.85400000
H     -0.52000000     11.55700000      2.10200000
O      6.98200000      5.91800000      5.74700000
H      7.15500000      5.04900000      5.38600000
H      7.38300000      5.90100000      6.61500000
O     -1.53500000     10.97900000     -7.00200000
H     -1.23000000     11.08700000     -6.10100000
H     -1.03800000     10.23200000     -7.33500000
O     -7.79600000    -11.42300000     11.22400000
H     -6.96200000    -11.26500000     10.78200000
H     -8.04100000    -10.57100000     11.58500000
O     -7.12100000     -9.68300000      0.81300000
H     -7.85800000    -10.14400000      0.41200000
H     -7.45500000     -9.39000000      1.66100000
O     -2.75700000    -12.00900000      9.12300000
H     -2.61600000    -11.06300000      9.16700000
H     -2.48800000    -12.25100000      8.23700000
O      0.89100000     -5.59300000    -16.53100000
H      1.76900000     -5.96400000    -16.44200000
H      1.01300000     -4.81500000    -17.07400000
O     11.25100000      3.03700000    -12.63600000
H     11.85500000      3.77000000    -12.51200000
H     10.41600000      3.35400000    -12.29200000
O     -3.58800000     12.16000000     12.59000000
H     -3.91600000     12.53600000     11.77300000
H     -3.93000000     11.26600000     12.59600000
O      7.12200000     12.62000000     -8.86500000
H      7.28300000     12.55900000     -7.92400000
H      6.75100000     11.76900000     -9.10000000
O     -2.50400000    -13.42300000     11.46700000
H     -2.52200000    -12.84900000     10.70100000
H     -2.91400000    -12.90800000     12.16200000
O    -14.96200000     -0.26200000     -5.61900000
H    -14.93700000     -0.14700000     -6.56900000
H    -14.15000000     -0.72500000     -5.41300000
O     -2.14500000     17.06300000      3.15500000
H     -1.21500000     17.14000000      2.94200000
H     -2.59400000     17.20000000      2.32000000
O     -3.26100000     -3.19600000    -12.00300000
H     -2.59100000     -2.60300000    -12.34200000
H     -3.49900000     -3.74200000    -12.75300000
O      0.79300000     -8.85600000     -9.56000000
H      0.82400000     -8.12500000     -8.94300000
H      1.27500000     -9.55800000     -9.12400000
O      8.87100000     -6.89600000     -1.09100000
H      8.54300000     -7.79400000     -1.14300000
H      8.57400000     -6.58100000     -0.23800000
O      5.15800000     15.73000000     -2.46800000
H      5.50300000     15.41800000     -3.30500000
H      5.78800000     15.41700000     -1.81800000
O     11.00200000     -1.84200000     -6.07900000
H     11.39600000     -2.46200000     -5.46500000
H     11.56800000     -1.07200000     -6.03800000
O     -3.79100000     -3.18000000      4.13500000
H     -3.19900000     -3.57800000      4.77300000
H     -3.28500000     -3.15200000      3.32300000
O    -15.94900000     -1.53800000     -1.28600000
H    -15.81900000     -0.64500000     -0.96700000
H    -16.01700000     -2.06800000     -0.49200000
O     -0.42300000      5.17800000     10.36100000
H     -0.56100000      5.42400000     11.27600000
H      0.51600000      5.00100000     10.30000000
O     12.38200000      9.21300000     -3.27000000
H     12.26100000      8.57900000     -2.56300000
H     11.51100000      9.58400000     -3.41100000
O      8.12300000      8.54800000     -6.06700000
H      7.38600000      8.16200000     -6.54100000
H      8.89800000      8.23100000     -6.53000000
O      3.17300000      9.17300000     14.41100000
H      3.17100000      8.27100000     14.73300000
H      3.79900000      9.16700000     13.68700000
O      1.45600000      6.06000000    -16.04600000
H      1.53500000      6.93800000    -16.41800000
H      1.26000000      6.20900000    -15.12100000
O    -10.45500000      5.55000000    -12.93300000
H    -10.78200000      5.14800000    -13.73700000
H    -10.24400000      6.44900000    -13.18300000
O     -5.27000000     -6.75200000     -1.13600000
H     -4.91200000     -5.87400000     -1.00200000
H     -5.24000000     -6.88100000     -2.08400000
O      6.62500000     -1.23300000    -16.63200000
H      7.27600000     -1.47100000    -17.29200000
H      5.87200000     -0.92500000    -17.13800000
O     -2.62100000     16.52300000     -0.07100000
H     -1.95900000     16.89500000     -0.65400000
H     -2.13500000     15.91500000      0.48600000
O      4.76500000      2.48000000    -17.12700000
H      5.21900000      2.68700000    -17.94300000
H      4.80900000      3.28800000    -16.61600000
O      0.71700000     -1.57900000     15.79700000
H      1.23500000     -1.61200000     14.99300000
H      1.15800000     -2.18700000     16.39100000
O     -3.19900000     -9.96300000     14.69100000
H     -2.26000000    -10.05400000     14.52900000
H     -3.28900000    -10.05400000     15.64000000
O    -11.52500000     -6.39900000      0.90200000
H    -11.79500000     -6.94500000      1.64000000
H    -11.89700000     -6.83300000      0.13400000
O    -11.28500000     -3.90300000     -8.72400000
H    -11.62100000     -3.04600000     -8.46300000
H    -11.53900000     -4.48700000     -8.00900000
O      3.79100000    -10.49600000     -5.24000000
H      3.40000000    -10.02300000     -4.50500000
H      4.68800000    -10.16600000     -5.28800000
O      2.94100000     17.57600000      0.85600000
H      3.69700000     17.38900000      0.30000000
H      3.28900000     18.12700000      1.55700000
O      2.64400000      9.01200000     -6.09600000
H      1.92100000      9.14100000     -5.48100000
H      2.40800000      9.54200000     -6.85800000
O     13.38200000     -5.87600000     -4.85200000
H     12.66900000     -6.51000000     -4.78200000
H     14.17700000     -6.39400000     -4.72600000
O     -0.47400000     -5.00800000     15.33200000
H      0.05700000     -4.41300000     14.80200000
H     -1.29500000     -5.09100000     14.84800000
O      6.09000000     14.82100000      0.08000000
H      5.28700000     14.30500000      0.01100000
H      6.06400000     15.18800000      0.96300000
O      3.11700000     10.45000000    -12.75600000
H      2.67900000     11.05500000    -13.35500000
H      4.05000000     10.62500000    -12.87700000
O     16.70300000      1.04600000     -3.44300000
H     17.14400000      0.19700000     -3.45800000
H     17.31700000      1.64200000     -3.87100000
O      0.37800000      9.86200000     -4.92400000
H     -0.08600000      9.34600000     -4.26400000
H      0.43500000     10.73900000     -4.54500000
O      9.08600000      6.45500000     -2.20700000
H      9.52000000      5.76600000     -1.70200000
H      8.52400000      6.89900000     -1.57200000
O     -8.84000000     -4.72200000      0.02600000
H     -9.23800000     -4.59300000      0.88700000
H     -8.42000000     -5.58000000      0.08300000
O     14.12100000     -2.63700000    -10.63600000
H     13.25100000     -2.98800000    -10.44600000
H     14.37600000     -3.06100000    -11.45500000
O     -9.58700000      5.34900000      3.73100000
H     -9.13500000      5.58300000      2.92000000
H     -9.41400000      6.08200000      4.32100000
O     -9.61600000     13.34600000      0.62700000
H    -10.25000000     13.96600000      0.98600000
H     -9.77700000     13.35800000     -0.31700000
O     12.48200000     -8.69700000      6.34300000
H     12.99600000     -9.47300000      6.11900000
H     13.12600000     -8.06800000      6.66700000
O     -5.70500000      9.35200000     10.65000000
H     -6.59400000      9.16600000     10.34800000
H     -5.81100000      9.59900000     11.56900000
O    -10.19100000      7.84600000      5.24900000
H    -10.66200000      8.46300000      5.80800000
H     -9.53700000      8.38200000      4.79900000
O      1.77800000      9.85000000    -10.40300000
H      1.92600000      8.90700000    -10.46900000
H      2.22700000     10.21600000    -11.16600000
O     -0.74700000     14.81900000      0.99500000
H     -0.15300000     14.46300000      0.33400000
H     -0.95400000     14.07300000      1.55800000
O     -5.35100000      1.30400000      1.85900000
H     -5.28800000      0.40800000      2.18900000
H     -4.93600000      1.83800000      2.53600000
O     -8.03400000     -3.76600000      7.23900000
H     -7.94100000     -4.68400000      6.98700000
H     -8.67300000     -3.41100000      6.62200000
O     -7.75200000      0.63800000    -11.04000000
H     -6.97200000      0.99300000    -10.61500000
H     -8.45900000      0.80000000    -10.41600000
O      3.30200000      6.40500000     14.71100000
H      3.53300000      6.01500000     15.55400000
H      3.70900000      5.83100000     14.06200000
O     -3.53900000     -1.15700000     10.29200000
H     -3.88900000     -0.86500000      9.45000000
H     -3.83400000     -0.49500000     10.91700000
O     -7.30000000      6.00600000    -14.08200000
H     -7.53300000      6.61500000    -14.78300000
H     -6.73500000      5.35900000    -14.50500000
O     -1.19200000      2.48300000     17.15300000
H     -0.72200000      2.49100000     17.98700000
H     -1.77100000      1.72300000     17.21100000
O      3.12600000     14.82000000      1.61800000
H      2.87500000     15.73300000      1.76000000
H      2.79800000     14.35900000      2.38900000
O     -2.67200000    -13.30300000      6.26000000
H     -2.45800000    -12.69300000      5.55400000
H     -1.83100000    -13.68500000      6.51000000
O      1.29900000      5.96200000     -8.54700000
H      0.57700000      5.39800000     -8.82400000
H      1.16600000      6.07600000     -7.60600000
O     14.76700000      4.14300000      1.95400000
H     15.44900000      4.66700000      1.53400000
H     14.95800000      4.20700000      2.89000000
O      0.59300000      1.79900000      8.86800000
H      0.14300000      1.49700000      9.65700000
H     -0.03300000      2.38600000      8.44400000
O      2.58300000    -14.96100000     -7.17200000
H      3.21200000    -15.47600000     -6.66700000
H      3.08500000    -14.63700000     -7.92000000
O     -4.27400000      2.13000000    -10.94900000
H     -4.68400000      1.49400000    -10.36300000
H     -5.00700000      2.61700000    -11.32500000
O      9.96000000      3.99900000     -1.07900000
H      9.13700000      3.60700000     -0.78700000
H     10.29200000      4.46000000     -0.30900000
O    -10.58600000      4.53200000     -4.11600000
H     -9.91600000      4.24400000     -4.73600000
H    -10.48200000      3.95000000     -3.36300000
O    -14.54000000     -7.23100000     -9.04700000
H    -14.08100000     -6.55400000     -8.55100000
H    -15.45500000     -6.95100000     -9.04400000
O      3.80300000     -9.50100000     12.46200000
H      3.82700000     -8.54500000     12.51900000
H      3.57500000     -9.78800000     13.34600000
O     17.19200000      5.77400000      1.18800000
H     18.10800000      5.65200000      0.94100000
H     16.76700000      6.08400000      0.38800000
O     -4.48200000      9.11300000     -6.36300000
H     -3.70900000      8.81900000     -5.88100000
H     -4.49800000      8.56600000     -7.14800000
O      0.21100000    -12.51300000     -2.28900000
H      0.07400000    -11.63600000     -2.64800000
H     -0.66400000    -12.90100000     -2.26300000
O      9.55100000     -1.27300000    -15.48600000
H      8.82500000     -0.67300000    -15.31100000
H      9.29600000     -1.72900000    -16.28800000
O     10.52700000      4.81800000     12.14900000
H     10.02900000      4.10300000     11.75200000
H     10.20000000      4.86600000     13.04800000
O     -3.31100000     14.78200000      9.89400000
H     -3.60600000     13.96600000      9.49000000
H     -3.95900000     14.96000000     10.57600000
O     -8.17800000      1.98700000     16.12900000
H     -7.38700000      2.31900000     15.70400000
H     -7.99500000      1.06000000     16.28500000
O      1.76500000    -10.97900000     -8.06600000
H      2.41700000    -10.57900000     -7.49000000
H      1.73700000    -11.89700000     -7.79400000
O     11.79000000      2.52200000     -4.95200000
H     11.48200000      2.09100000     -5.74900000
H     11.15500000      2.26800000     -4.28200000
O     -2.34600000    -11.59300000      0.22300000
H     -3.20300000    -11.17800000      0.31600000
H     -1.77300000    -10.89300000     -0.08700000
O     -5.63800000      6.27800000    -11.95300000
H     -6.50800000      6.19800000    -12.34600000
H     -5.08700000      6.61600000    -12.65900000
O      9.06400000    -10.13100000     10.00500000
H      8.41200000    -10.61400000      9.49800000
H      9.47400000     -9.54400000      9.37100000
O     -3.13800000      3.68100000     12.92200000
H     -3.34800000      3.10600000     12.18600000
H     -2.77500000      3.09600000     13.58700000
O      2.97900000      8.62600000     -2.72500000
H      3.17500000      9.56100000     -2.65300000
H      3.57100000      8.31000000     -3.40800000
O    -10.92700000     10.45100000     -1.79100000
H    -10.10400000     10.25900000     -1.34000000
H    -10.66000000     10.87800000     -2.60500000
O     -1.01600000     15.59500000      8.48000000
H     -1.27300000     15.26700000      7.61900000
H     -1.79100000     16.05400000      8.80200000
O     16.32700000      3.87800000      6.90900000
H     15.46300000      4.03000000      7.29300000
H     16.15200000      3.36200000      6.12200000
O      6.43700000      4.47700000      2.65200000
H      6.41000000      4.16900000      3.55800000
H      5.84400000      5.22800000      2.63700000
O      5.33600000     13.66700000      6.62300000
H      4.80600000     14.42800000      6.38700000
H      6.24000000     13.95700000      6.49700000
O     -2.40100000      4.85200000     -0.03200000
H     -2.08300000      5.19600000      0.80300000
H     -3.06400000      4.20600000      0.21200000
O      6.43300000      4.47500000     11.41800000
H      7.12100000      3.87900000     11.12300000
H      5.73300000      4.37100000     10.77300000
O     -4.70400000      7.23400000     14.14500000
H     -3.82800000      7.19200000     14.52700000
H     -4.59800000      6.87900000     13.26300000
O      6.27100000     -7.17600000      3.08000000
H      6.19000000     -6.76700000      3.94100000
H      6.23300000     -8.11600000      3.25700000
O     -0.87400000    -12.11700000      2.97200000
H     -0.56400000    -12.83400000      2.41900000
H     -0.07900000    -11.64200000      3.21600000
O      6.39600000    -11.67300000     12.69400000
H      6.30500000    -11.27800000     11.82700000
H      6.28600000    -10.94200000     13.30200000
O    -11.09600000      5.71300000    -10.43000000
H    -10.79600000      5.70600000    -11.33900000
H    -12.04900000      5.65100000    -10.49300000
O      4.13600000     -3.41400000      3.22500000
H      4.18800000     -4.15000000      2.61600000
H      4.84400000     -2.82900000      2.95500000
O     -1.10200000     14.39700000     -3.25100000
H     -0.74400000     15.22400000     -2.92800000
H     -1.63800000     14.07000000     -2.52900000
O      3.72200000     -6.01900000    -10.20500000
H      2.93900000     -5.75400000    -10.68700000
H      4.42600000     -5.49200000    -10.58300000
O     -5.36600000     -5.72400000      1.58500000
H     -5.41400000     -6.41700000      2.24400000
H     -5.68400000     -6.13500000      0.78100000
O      7.60200000      3.43300000      0.33900000
H      7.16200000      3.87700000      1.06400000
H      6.92800000      2.86900000     -0.04100000
O      1.08900000      0.86300000    -12.59300000
H      1.08100000      1.65600000    -12.05700000
H      1.92800000      0.44700000    -12.39300000
O     12.98100000      5.70300000     -9.09600000
H     13.56400000      5.53900000     -9.83700000
H     12.11500000      5.80700000     -9.49100000
