# Supplementary material for: Integrated Multiscale Multilevel Approach to Open Shell Molecular Systems
Source: J Chem Theory Comput. 2023 Feb 13;19(5):1446–56. doi: 10.1021/acs.jctc.2c00805 (PMC10018740; doi:10.1021/acs.jctc.2c00805)
Supplement: Supplementary file 2 — ct2c00805_si_002.zip [file ct2c00805_si_002.zip › structures/PROXYL/frame1.xyz]

2609

C     -0.38000000     -1.60800000      0.80800000
H     -0.74200000     -1.18300000      1.74400000
H     -0.26700000     -2.69000000      0.86800000
C      0.80400000     -0.74800000      0.33800000
C      1.88500000     -0.49700000      1.41500000
H      1.53500000      0.30100000      2.07000000
H      2.82300000     -0.15800000      0.97400000
H      2.00300000     -1.47100000      1.89000000
C      1.52200000     -1.38100000     -0.81000000
H      0.82500000     -1.62500000     -1.61100000
H      2.30500000     -0.73400000     -1.20600000
H      2.01300000     -2.32200000     -0.56400000
N      0.12500000      0.44100000     -0.27200000
O      0.70300000      1.57100000     -0.23000000
C     -1.40900000      0.30800000     -0.42800000
C     -2.21500000      1.02300000      0.66400000
H     -2.18100000      2.09100000      0.44900000
H     -3.22900000      0.62600000      0.61400000
H     -1.65200000      0.95700000      1.59500000
C     -1.79100000      0.50500000     -1.91000000
H     -1.39100000      1.47700000     -2.20100000
H     -2.87200000      0.41300000     -2.00700000
H     -1.26700000     -0.17100000     -2.58600000
C     -1.52500000     -1.24800000     -0.11300000
H     -2.46600000     -1.42500000      0.40700000
H     -1.49000000     -1.88300000     -0.99800000
O      5.44900000      4.58000000      8.05200000
H      4.53700000      4.38900000      7.83400000
H      5.40800000      5.38600000      8.56700000
O      2.26800000      7.34600000     16.26000000
H      1.66700000      8.02500000     15.95500000
H      1.90900000      7.06800000     17.10300000
O     -8.43000000     -8.65600000      9.19600000
H     -7.83000000     -8.21500000      9.79800000
H     -7.89900000     -9.33900000      8.78600000
O     -8.88900000      5.88900000     -7.06600000
H     -9.35200000      5.95600000     -7.90100000
H     -8.01300000      6.22900000     -7.25000000
O    -13.21700000     -8.49500000      2.58500000
H    -12.47600000     -9.09800000      2.64400000
H    -13.95300000     -9.04600000      2.31900000
O     -3.87900000    -11.70600000      7.85500000
H     -3.25700000    -10.97900000      7.87300000
H     -3.72400000    -12.13300000      7.01300000
O      3.98900000     -7.29000000     -1.63400000
H      3.12100000     -7.02700000     -1.93900000
H      4.59100000     -6.69700000     -2.08400000
O     -9.29800000     -0.21700000      2.57300000
H     -8.57500000     -0.07200000      3.18400000
H     -9.12500000     -1.08000000      2.19800000
O    -11.99000000      1.04400000     -0.46100000
H    -12.12100000      0.73100000     -1.35600000
H    -11.04200000      1.14300000     -0.37800000
O      0.39500000     -3.26300000     17.65900000
H     -0.24500000     -3.46900000     16.97700000
H      0.01300000     -2.52000000     18.12700000
O     -4.93900000    -14.42500000      8.93400000
H     -4.50500000    -15.02800000      8.33100000
H     -4.59700000    -13.56200000      8.69800000
O    -11.73300000      8.21700000      7.93300000
H    -12.42300000      7.82000000      7.40100000
H    -10.92100000      7.84300000      7.59000000
O     -0.94700000      7.36100000    -10.56800000
H     -0.48900000      8.07400000    -10.12300000
H     -1.41400000      7.78700000    -11.28700000
O     12.67300000     11.25500000      6.05100000
H     12.78800000     10.74300000      6.85200000
H     13.18300000     12.05100000      6.20100000
O    -12.08300000      6.21900000     -4.67000000
H    -12.92600000      6.37700000     -4.24600000
H    -12.30500000      6.02500000     -5.58100000
O     -3.18200000    -12.60100000      5.24800000
H     -2.43400000    -13.02700000      5.66700000
H     -2.99200000    -12.65300000      4.31100000
O     -5.01600000     -9.68000000     -4.92600000
H     -5.48900000     -8.86200000     -4.77200000
H     -4.12600000     -9.40400000     -5.14400000
O     -0.74800000     16.79200000      6.35200000
H     -0.33300000     16.53600000      5.52800000
H     -0.05600000     16.70200000      7.00700000
O    -13.22400000     11.76500000     -3.81500000
H    -14.10800000     11.41100000     -3.91000000
H    -12.96400000     11.52600000     -2.92500000
O     -8.27800000      6.13100000    -14.30300000
H     -7.83500000      6.94800000    -14.07500000
H     -8.28200000      6.12000000    -15.26000000
O      6.92500000     -6.31100000     -3.19400000
H      7.73600000     -6.50000000     -2.72200000
H      6.73400000     -7.11700000     -3.67300000
O     -6.82200000     -0.95600000     12.28200000
H     -6.42300000     -0.27200000     11.74400000
H     -6.88800000     -1.71100000     11.69800000
O     -1.13300000    -10.57100000     12.89500000
H     -0.22300000    -10.50400000     13.18600000
H     -1.53500000    -11.18900000     13.50600000
O    -13.60700000     -2.44500000     -8.97700000
H    -14.33900000     -2.32900000     -9.58200000
H    -13.08200000     -1.65200000     -9.08100000
O     -6.79200000      8.36100000      0.91100000
H     -5.93000000      8.43400000      1.32200000
H     -6.67000000      7.71800000      0.21300000
O     -2.53100000     -8.51700000     -5.46400000
H     -2.33400000     -8.05900000     -6.28100000
H     -1.68600000     -8.86100000     -5.17400000
O      2.78600000      8.13900000     12.58900000
H      2.48800000      7.38600000     13.10000000
H      3.42300000      7.77500000     11.97500000
O    -14.21000000     -0.54400000      0.42600000
H    -14.35700000     -1.22400000     -0.23100000
H    -13.28800000     -0.30800000      0.32300000
O     14.77600000     -8.75800000      5.84400000
H     14.07000000     -9.40500000      5.82600000
H     14.83700000     -8.49700000      6.76300000
O    -11.72200000    -11.86500000      1.40100000
H    -11.64600000    -12.67200000      0.89200000
H    -12.55200000    -11.48100000      1.12000000
O      6.63000000    -13.46200000      9.66100000
H      6.82100000    -14.28600000     10.11000000
H      6.25400000    -13.72700000      8.82200000
O     -6.39800000     -0.79000000     -4.89600000
H     -5.86600000     -1.58600000     -4.90800000
H     -5.79300000     -0.10200000     -4.61700000
O      3.91200000     -0.80000000     -3.13100000
H      3.15400000     -1.24400000     -3.51200000
H      3.84400000      0.10200000     -3.44500000
O      9.84700000     -0.06000000     -2.88600000
H     10.38000000      0.55700000     -3.38700000
H     10.43900000     -0.39700000     -2.21300000
O     -9.43000000     -6.20800000     -9.32700000
H     -8.90300000     -6.45800000    -10.08600000
H    -10.26300000     -5.91900000     -9.69900000
O      5.09900000      1.87900000     12.23800000
H      5.13100000      1.17700000     11.58800000
H      5.98400000      1.90800000     12.60100000
O     -8.64300000      6.97200000      9.14800000
H     -9.27000000      6.28200000      9.36400000
H     -7.96000000      6.89200000      9.81400000
O      2.28100000     10.03100000    -13.68800000
H      1.70500000      9.35900000    -13.32300000
H      2.08300000     10.81800000    -13.18100000
O     16.12900000     -6.76400000     -3.03700000
H     15.64300000     -6.74300000     -3.86100000
H     15.45500000     -6.71500000     -2.36000000
O      9.32800000      2.53100000      1.99400000
H      9.20200000      3.47700000      2.07300000
H      8.96800000      2.17400000      2.80600000
O      1.04800000     13.46200000     -9.03500000
H      0.28800000     13.18100000     -8.52500000
H      1.19900000     14.36600000     -8.76200000
O      6.37200000      2.15400000      2.05200000
H      7.00200000      1.57500000      1.62200000
H      6.80400000      2.41500000      2.86600000
O     -9.99300000     -7.11800000     12.75300000
H    -10.36100000     -6.23800000     12.68400000
H     -9.04600000     -6.98600000     12.70000000
O      2.25000000      0.88300000     12.43000000
H      2.32700000      1.73500000     11.99900000
H      2.28200000      1.08500000     13.36600000
O    -15.20600000     -1.52800000      4.82400000
H    -15.11000000     -0.90000000      5.54000000
H    -14.40900000     -1.42300000      4.30500000
O      8.22700000    -14.34500000     -0.89700000
H      8.82400000    -13.93300000     -0.27300000
H      7.35300000    -14.12100000     -0.57600000
O     -3.15500000    -10.24800000      3.61100000
H     -3.48100000    -10.60400000      4.43800000
H     -3.32700000    -10.93600000      2.96900000
O     -7.81000000     12.01900000     -2.67000000
H     -8.17600000     11.22200000     -2.28700000
H     -7.66500000     12.59900000     -1.92300000
O     -4.73200000      6.91500000    -15.63300000
H     -4.90300000      7.15200000    -16.54400000
H     -4.53000000      5.98000000    -15.66300000
O     10.93600000     -2.58800000     12.06000000
H     11.45500000     -1.91600000     11.61800000
H     10.02800000     -2.32600000     11.91100000
O     -6.01100000      4.34800000     10.44700000
H     -6.61900000      4.82200000     11.01500000
H     -6.57200000      3.91600000      9.80300000
O    -11.05200000      6.43100000      1.54700000
H    -10.18000000      6.06600000      1.70300000
H    -10.98600000      6.84900000      0.68800000
O     -6.15700000     -4.13400000     12.74300000
H     -6.46800000     -4.85800000     13.28600000
H     -5.37800000     -3.81200000     13.19700000
O     11.17200000    -11.37500000      1.32800000
H     10.37700000    -11.33400000      1.86000000
H     11.38000000    -12.30800000      1.27900000
O     -6.71400000     -9.26400000     -1.96100000
H     -6.40600000     -8.44300000     -1.57800000
H     -7.57900000     -9.05500000     -2.31400000
O     -6.31700000      6.48000000     -1.37700000
H     -6.63200000      6.42500000     -2.27900000
H     -5.69900000      5.75400000     -1.29400000
O      0.47500000    -13.17100000     -2.74000000
H      0.94000000    -12.66900000     -3.40800000
H     -0.42800000    -12.85600000     -2.78900000
O    -10.39500000      4.23200000      3.61600000
H    -10.08000000      4.26900000      4.51900000
H     -9.75100000      4.73400000      3.11700000
O    -15.38900000     -5.68200000      3.94900000
H    -14.67300000     -5.13500000      4.27100000
H    -16.00600000     -5.72400000      4.68000000
O     11.85100000     -4.48200000     10.33900000
H     11.65700000     -3.99900000      9.53500000
H     11.46500000     -3.95200000     11.03600000
O     -0.15600000     -8.46000000    -11.72900000
H     -0.35100000     -7.53200000    -11.85900000
H      0.31500000     -8.71900000    -12.52100000
O      7.70700000      1.06100000     12.21000000
H      8.13500000      0.92500000     13.05500000
H      7.78800000      2.00000000     12.04800000
O     -2.61200000     12.72800000     -8.37200000
H     -3.12800000     12.10500000     -7.86000000
H     -2.26200000     13.34000000     -7.72400000
O     -1.31500000      4.82000000     12.28800000
H     -1.41500000      5.63600000     11.79700000
H     -1.62200000      5.03300000     13.17000000
O     -6.07600000    -12.96500000      4.50600000
H     -5.88800000    -13.50800000      3.74000000
H     -5.21600000    -12.77400000      4.88100000
O      8.56800000      5.20800000      3.17200000
H      9.08500000      5.99200000      3.35800000
H      7.71400000      5.38500000      3.56600000
O     -8.33000000     -6.64200000     -2.59400000
H     -9.14400000     -6.14700000     -2.50200000
H     -8.09000000     -6.87700000     -1.69800000
O     -1.05600000     -8.19900000      3.64900000
H     -0.95200000     -8.05100000      4.59000000
H     -1.70400000     -8.90100000      3.58700000
O    -10.15200000      0.46100000    -15.05300000
H    -10.22600000     -0.25300000    -15.68500000
H     -9.67500000      0.08100000    -14.31600000
O      2.57600000     14.81600000     -4.61300000
H      2.64600000     13.89000000     -4.84500000
H      3.44100000     15.17800000     -4.80600000
O     -9.03500000     11.08600000     -5.02600000
H     -8.72800000     11.48000000     -4.21000000
H     -8.27600000     10.61100000     -5.36400000
O    -12.67300000      2.96900000     -9.09600000
H    -13.07300000      3.28600000     -9.90600000
H    -11.74400000      3.18000000     -9.18900000
O    -11.97900000     -9.16600000     -9.52900000
H    -11.99400000     -9.03200000    -10.47600000
H    -12.43000000    -10.00000000     -9.39800000
O      4.88100000    -16.44300000      1.22500000
H      3.97300000    -16.21200000      1.02600000
H      4.87500000    -16.65000000      2.16000000
O      6.22600000    -12.46300000     -4.49500000
H      5.60700000    -12.40100000     -3.76700000
H      5.72600000    -12.17300000     -5.25800000
O     -0.35500000     -2.16700000    -11.46900000
H     -0.66600000     -1.33600000    -11.11100000
H     -0.41600000     -2.05800000    -12.41800000
O      5.36900000      2.45500000    -13.82600000
H      5.57800000      1.68900000    -13.29100000
H      4.67500000      2.90200000    -13.34300000
O     -7.75600000    -14.04100000     -5.50300000
H     -8.61100000    -13.91100000     -5.91500000
H     -7.48200000    -13.16300000     -5.23800000
O      3.12400000     -3.45300000    -11.46100000
H      2.98400000     -2.62100000    -11.91400000
H      2.53400000     -3.41700000    -10.70800000
O     12.57000000      8.42100000      4.02000000
H     12.93800000      9.27300000      3.78400000
H     11.86500000      8.28100000      3.38800000
O      8.47000000     -8.40900000     14.15700000
H      8.67000000     -7.63800000     14.68800000
H      8.51400000     -8.09400000     13.25400000
O      6.11600000    -15.63100000     -5.81400000
H      5.54900000    -15.32000000     -5.10900000
H      7.00000000    -15.58500000     -5.44900000
O    -15.39100000      3.31800000      2.21800000
H    -14.56800000      3.78100000      2.37500000
H    -15.23800000      2.43600000      2.55700000
O     -1.69500000      7.27500000     11.02700000
H     -2.15900000      8.11200000     11.05400000
H     -2.19200000      6.74700000     10.40300000
O      4.42100000     -6.11000000     -9.48700000
H      5.28800000     -5.97700000     -9.10300000
H      4.55200000     -6.79500000    -10.14200000
O      3.00500000    -15.83200000      5.97800000
H      2.25600000    -16.11600000      5.45400000
H      2.62300000    -15.55800000      6.81200000
O      8.58800000     13.66700000     -1.22200000
H      9.53300000     13.52900000     -1.28500000
H      8.34000000     14.02300000     -2.07500000
O     -8.21400000      5.77300000      2.10700000
H     -7.73600000      5.29000000      1.43300000
H     -7.53200000      6.18700000      2.63400000
O     -5.58100000     -3.79400000    -15.14000000
H     -4.87700000     -3.44100000    -15.68500000
H     -6.08100000     -3.02500000    -14.86700000
O      5.25000000     -7.70900000      5.37100000
H      5.77900000     -7.61800000      4.57800000
H      5.82300000     -8.16300000      5.98900000
O     -5.74800000      5.88500000      3.04500000
H     -4.88900000      5.49200000      2.88900000
H     -5.63200000      6.40700000      3.83900000
O     -6.87400000      7.34200000     14.62300000
H     -5.96300000      7.53100000     14.84900000
H     -6.96800000      6.40200000     14.77700000
O     -2.10400000      1.83600000      7.19200000
H     -1.62200000      1.01900000      7.06500000
H     -3.02500000      1.57600000      7.16500000
O      2.00500000    -11.50400000    -12.59300000
H      2.93400000    -11.53000000    -12.36400000
H      1.62600000    -10.87300000    -11.98000000
O    -12.47200000     -8.23100000     -7.02500000
H    -12.34800000     -8.45900000     -7.94600000
H    -12.66900000     -9.06400000     -6.59700000
O     -4.98700000     11.74600000      6.35000000
H     -5.41600000     12.09600000      7.13100000
H     -5.67800000     11.26600000      5.89200000
O     -1.55700000      2.24200000     10.58900000
H     -1.08700000      2.39200000      9.76900000
H     -1.62700000      3.10900000     10.98700000
O    -11.52200000     -6.60400000      4.36500000
H    -12.18400000     -6.39500000      5.02400000
H    -11.90600000     -7.32200000      3.86100000
O     -5.39100000      5.62800000    -12.73300000
H     -5.32000000      6.37500000    -13.32700000
H     -5.57500000      4.88300000    -13.30600000
O     -6.98600000     -9.72000000      4.21900000
H     -6.44000000     -9.18600000      3.64300000
H     -6.70200000    -10.61900000      4.05500000
O    -10.40200000      4.95400000      9.58200000
H    -11.03100000      5.30200000     10.21500000
H    -10.91900000      4.36900000      9.02800000
O      3.34200000     -9.03400000     -5.31100000
H      2.71300000     -8.31300000     -5.31400000
H      3.14900000     -9.51700000     -4.50700000
O      3.14400000     -2.09400000     12.24900000
H      2.98500000     -1.30900000     12.77300000
H      2.42600000     -2.10900000     11.61600000
O      7.28800000     -0.67900000      3.71500000
H      6.46700000     -1.13300000      3.52800000
H      7.11200000     -0.18200000      4.51400000
O     -7.21400000     -4.72600000     -4.37700000
H     -7.66200000     -4.84100000     -5.21500000
H     -7.61600000     -5.37300000     -3.79900000
O      0.68700000      6.06400000     -1.05000000
H      0.28500000      6.28400000     -0.21000000
H      1.37800000      5.43900000     -0.82900000
O      4.93300000     -5.09800000      1.53500000
H      4.46800000     -4.73100000      0.78400000
H      4.91300000     -6.04400000      1.39000000
O     12.58400000      5.59900000     -4.23800000
H     12.11500000      4.78000000     -4.39700000
H     12.08400000      6.03000000     -3.54500000
O     12.01900000      7.50000000      6.58900000
H     11.82400000      8.34600000      6.99200000
H     11.91700000      7.65400000      5.65000000
O     -4.26000000      8.87400000      7.50100000
H     -4.34800000      9.82600000      7.46900000
H     -4.48700000      8.64200000      8.40100000
O     -3.21500000      5.76700000      7.27600000
H     -2.60900000      6.41600000      6.91800000
H     -2.84500000      5.53800000      8.12800000
O    -15.45300000     -2.45600000     -1.95200000
H    -14.56200000     -2.14400000     -2.11500000
H    -15.92700000     -2.25900000     -2.75900000
O      2.46300000     -7.92600000      6.64600000
H      3.38500000     -7.85400000      6.39800000
H      2.40600000     -8.75700000      7.11800000
O     -8.78100000      4.59900000     -4.62500000
H     -7.89700000      4.92500000     -4.45600000
H     -9.06500000      5.07100000     -5.40700000
O     -9.68600000    -10.22500000     -2.63600000
H     -9.87200000    -11.00800000     -3.15500000
H    -10.53200000     -9.78500000     -2.55500000
O     -4.81300000      3.99100000     13.38400000
H     -4.48100000      4.88800000     13.41900000
H     -4.95400000      3.82300000     12.45200000
O     -3.07600000     11.51500000     -2.29300000
H     -3.55400000     11.47200000     -1.46500000
H     -3.23600000     12.40200000     -2.61600000
O      4.74800000      4.05800000      0.98000000
H      5.30200000      3.27700000      0.99400000
H      5.36500000      4.78900000      1.02600000
O     -7.24000000     -4.55200000     -0.68300000
H     -7.98000000     -3.98400000     -0.46900000
H     -6.91700000     -4.21800000     -1.52000000
O      0.38700000     15.10900000      3.86100000
H      0.32600000     14.91600000      2.92500000
H     -0.03300000     14.36200000      4.28700000
O    -10.52300000     -9.67000000      7.32800000
H    -10.00900000     -9.52500000      8.12200000
H    -10.03800000     -9.21200000      6.64100000
O      3.30800000     10.55000000     13.61500000
H      2.59100000      9.92900000     13.48100000
H      3.90800000     10.38400000     12.88800000
O     -5.57200000     13.13500000      8.68900000
H     -5.78300000     13.23400000      9.61700000
H     -4.62900000     12.97100000      8.67300000
O      0.05000000     10.61900000      2.31100000
H     -0.36700000     11.02400000      1.55100000
H      0.80800000     10.15800000      1.95200000
O      5.25300000      1.53200000      8.23800000
H      4.42600000      2.00000000      8.35400000
H      5.89400000      2.05700000      8.71800000
O     -7.25000000      9.36400000     -6.59700000
H     -7.95600000      8.99100000     -7.12400000
H     -7.20800000      8.80400000     -5.82200000
O      8.00700000     16.12200000      0.43200000
H      8.06500000     15.18500000      0.24500000
H      8.58400000     16.25200000      1.18500000
O     -8.64900000     -1.41100000    -13.72600000
H     -7.92400000     -1.45700000    -14.34900000
H     -8.71200000     -2.29500000    -13.36600000
O     -4.47000000    -10.73700000     -1.81100000
H     -4.86300000    -11.50500000     -1.39700000
H     -5.20800000    -10.15400000     -1.98600000
O     13.32200000     -4.07800000      6.28200000
H     14.19300000     -4.42300000      6.08300000
H     12.73500000     -4.82500000      6.16400000
O     -9.16000000     -5.10600000     -6.89100000
H     -9.25200000     -5.64300000     -7.67800000
H    -10.04100000     -5.07300000     -6.52000000
O      5.99300000     12.15400000     11.30700000
H      5.88000000     12.40400000     12.22400000
H      6.29200000     11.24500000     11.34100000
O     -5.44500000      7.85700000      5.31900000
H     -5.10700000      8.12900000      6.17200000
H     -6.28700000      7.44700000      5.51500000
O    -12.68800000      5.71700000      6.09700000
H    -12.44200000      6.26000000      5.34800000
H    -13.32800000      5.09900000      5.74400000
O     -5.57400000     11.47800000    -10.16800000
H     -5.54200000     12.06900000     -9.41600000
H     -4.77400000     10.95800000    -10.09800000
O     -0.64200000     10.38600000     -2.80300000
H     -1.49900000     10.80400000     -2.71700000
H     -0.18800000     10.90400000     -3.46700000
O     -5.79500000     10.32800000      9.81600000
H     -6.13500000     10.78400000      9.04600000
H     -6.56200000     10.19300000     10.37200000
O      4.20900000      5.66500000     -2.35600000
H      5.04800000      5.74400000     -1.90200000
H      3.69500000      5.07100000     -1.80900000
O      6.73600000    -11.24000000      3.85800000
H      6.70500000    -11.75300000      3.05000000
H      5.82300000    -11.17400000      4.13600000
O      4.05300000      7.25000000      6.45300000
H      4.64600000      7.13600000      7.19600000
H      3.19500000      7.39500000      6.85300000
O     12.57900000      5.14300000      4.94100000
H     12.43300000      5.90300000      5.50500000
H     13.06900000      5.49000000      4.19500000
O     -3.35300000      4.95600000     16.69500000
H     -2.40600000      4.87100000     16.80800000
H     -3.66800000      4.05400000     16.62800000
O    -14.39700000      3.39600000      5.99400000
H    -15.35200000      3.35900000      6.03400000
H    -14.13500000      2.52300000      5.70100000
O     -9.86200000      7.35200000     -1.04100000
H    -10.02100000      7.57900000     -1.95700000
H     -9.92500000      6.39700000     -1.01600000
O      7.85900000     -3.17100000      7.79300000
H      7.47100000     -3.82000000      8.38000000
H      7.45300000     -2.34300000      8.05000000
O      9.35200000      7.98700000     -4.64800000
H      9.63900000      7.40000000     -5.34700000
H      8.65400000      8.50800000     -5.04300000
O     -2.34700000     -3.00500000      3.39600000
H     -2.70500000     -3.77600000      2.95500000
H     -1.43400000     -3.23100000      3.57000000
O      8.14600000     -7.97000000    -11.59900000
H      7.44500000     -7.39600000    -11.90800000
H      8.94500000     -7.45600000    -11.71600000
O      0.15100000     12.32500000     -4.72300000
H     -0.40500000     12.89500000     -5.25400000
H      0.21900000     12.77600000     -3.88100000
O      1.40000000     -6.61800000     -2.28100000
H      1.09800000     -6.65800000     -1.37400000
H      0.62500000     -6.83400000     -2.80100000
O    -14.03300000     -6.87100000      6.47800000
H    -14.88800000     -7.22600000      6.72000000
H    -14.10200000     -5.93400000      6.66100000
O     -1.82000000     15.08300000      8.18000000
H     -2.04400000     15.71800000      7.50000000
H     -1.32600000     15.58700000      8.82600000
O      0.85300000     -6.82700000      0.37300000
H      1.22100000     -6.10900000      0.88700000
H      1.03900000     -7.61100000      0.89000000
O     -6.15600000     -2.90800000      8.69300000
H     -6.60800000     -3.59400000      9.18400000
H     -6.85000000     -2.30100000      8.43500000
O    -12.12000000     -8.76000000     -1.93100000
H    -11.53800000     -8.21800000     -1.39800000
H    -12.99800000     -8.43700000     -1.73100000
O      5.51400000     -5.91700000     10.04300000
H      5.91000000     -6.74100000      9.76000000
H      6.07000000     -5.61800000     10.76300000
O     -9.56700000     10.21100000     10.84700000
H     -9.30100000     11.06000000     11.19900000
H    -10.33600000     10.40300000     10.31100000
O    -13.41100000      9.49400000      5.68100000
H    -12.60700000      8.99500000      5.53600000
H    -14.01800000      9.16800000      5.01700000
O     -2.69800000     -1.76800000     16.95600000
H     -3.03400000     -2.09100000     17.79300000
H     -2.25300000     -2.52200000     16.57000000
O     -9.06200000    -11.45300000      1.03100000
H     -8.78000000    -10.60100000      1.36400000
H    -10.01200000    -11.45000000      1.14200000
O      0.06100000      8.10300000    -13.34800000
H     -0.80400000      7.69300000    -13.31900000
H     -0.04700000      8.84800000    -13.93800000
O     -6.35800000     -3.97600000      4.23200000
H     -5.92900000     -3.59300000      3.46600000
H     -5.67200000     -4.01000000      4.89800000
O     16.70500000      6.42000000     -2.88400000
H     16.29500000      6.94500000     -2.19600000
H     17.64400000      6.57300000     -2.77400000
O      7.28500000      4.02100000      6.03300000
H      6.62000000      4.14700000      6.71000000
H      8.10400000      4.28500000      6.45100000
O     10.52400000     12.37700000     -4.45500000
H     11.10100000     11.85200000     -3.90000000
H      9.67300000     11.94400000     -4.39400000
O     13.19900000      9.13500000     -0.57700000
H     12.93800000      8.23800000     -0.36900000
H     14.12300000      9.06700000     -0.81600000
O      8.64200000      8.45700000      7.40000000
H      8.70700000      8.11100000      8.29000000
H      9.03300000      9.32900000      7.45300000
O    -10.78300000     -2.66700000    -10.83700000
H    -11.58100000     -3.17900000    -10.70300000
H    -10.53300000     -2.37900000     -9.96000000
O     -3.31600000      5.18000000      9.96400000
H     -3.63600000      4.28100000      9.88700000
H     -3.78400000      5.53600000     10.72000000
O      2.27500000      3.97000000     -0.40600000
H      1.74500000      3.19000000     -0.24300000
H      3.12600000      3.76700000     -0.01800000
O     -9.86900000     -6.21500000      7.90400000
H     -9.08500000     -6.70200000      8.15700000
H    -10.05900000     -6.51200000      7.01400000
O      7.29300000     -1.48200000    -15.07900000
H      7.58800000     -1.36800000    -14.17500000
H      7.70400000     -0.76100000    -15.55700000
O      7.98700000     -9.91700000     -4.02600000
H      7.38500000     -9.19600000     -4.21100000
H      7.45000000    -10.70500000     -4.11400000
O      8.66000000      3.72500000     11.92200000
H      8.69700000      3.60200000     12.87100000
H      8.84500000      4.65500000     11.79400000
O     16.57500000      3.65900000     -3.63500000
H     16.85000000      3.60900000     -4.55100000
H     16.56400000      4.59500000     -3.43800000
O     -2.16500000    -15.48400000     -4.62800000
H     -2.79400000    -16.19900000     -4.72300000
H     -2.55700000    -14.90500000     -3.97400000
O      5.04800000    -12.09000000     -6.78500000
H      4.65600000    -11.40700000     -7.33000000
H      4.35000000    -12.73500000     -6.67000000
O      4.89800000     10.69300000    -13.57700000
H      4.99000000     11.29500000    -12.83900000
H      3.95300000     10.55900000    -13.66000000
O      8.77900000      0.56500000     -6.09200000
H      9.65300000      0.74300000     -5.74600000
H      8.85700000      0.72500000     -7.03300000
O    -10.03300000     -9.50900000     11.06900000
H     -9.81200000     -8.90700000     11.77900000
H     -9.48300000     -9.22900000     10.33800000
O     11.77000000     10.33000000     -3.07600000
H     11.07200000     10.51600000     -2.44800000
H     11.33100000      9.87200000     -3.79300000
O     -3.31400000     13.75700000     -3.87400000
H     -4.27100000     13.72500000     -3.89200000
H     -3.08000000     14.34200000     -4.59500000
O     -9.25000000     -7.84600000     -5.02000000
H    -10.01300000     -7.29000000     -5.18100000
H     -8.94100000     -7.58300000     -4.15300000
O    -12.00100000     -6.04900000    -10.44500000
H    -12.70700000     -5.90700000    -11.07600000
H    -11.67400000     -6.92600000    -10.64500000
O     -9.33900000    -14.56900000     -2.58400000
H     -8.67600000    -14.07100000     -2.10500000
H     -8.85200000    -15.00700000     -3.28200000
O      6.92100000      9.12700000     -5.45900000
H      6.22500000      8.61500000     -5.04700000
H      7.00100000      8.75800000     -6.33900000
O      5.63300000    -14.27800000      7.18000000
H      4.88800000    -14.28200000      6.57900000
H      5.83800000    -15.20300000      7.31400000
O      7.10900000    -10.76700000     10.74900000
H      6.79400000    -11.38700000     10.09100000
H      6.56100000    -10.93300000     11.51600000
O      1.52800000      8.68500000      5.63100000
H      0.83200000      8.45900000      5.01300000
H      2.08300000      9.30000000      5.15200000
O    -10.47800000     12.82800000     -7.00600000
H    -10.91700000     12.24400000     -7.62400000
H    -10.08600000     12.24200000     -6.35900000
O    -12.67300000      1.12100000     -3.38000000
H    -12.07300000      1.86500000     -3.32800000
H    -13.31700000      1.37900000     -4.03900000
O    -10.46200000     -7.87000000    -11.85200000
H    -10.59800000     -8.09000000    -12.77400000
H     -9.55900000     -7.55900000    -11.81000000
O     13.46400000     -6.23200000      1.73200000
H     13.36000000     -6.28500000      2.68200000
H     12.91500000     -6.93800000      1.39000000
O     13.76600000      3.82200000      7.39000000
H     13.83100000      4.55700000      8.00000000
H     14.17300000      4.14200000      6.58500000
O     -8.06900000      9.25600000      7.74600000
H     -8.22800000      8.42900000      8.20100000
H     -7.99500000      9.01100000      6.82300000
O     10.52900000      5.62300000    -11.17500000
H     10.85600000      4.92600000    -10.60500000
H     10.29200000      5.17600000    -11.98800000
O     -0.72200000    -14.39300000      9.97900000
H     -0.34900000    -13.54500000      9.73900000
H     -0.70600000    -14.39900000     10.93600000
O      1.44700000      1.11400000    -10.40300000
H      1.20300000      0.80400000     -9.53100000
H      1.75100000      0.33000000    -10.85900000
O      9.91900000      8.46800000      2.35400000
H      9.44700000      8.27600000      3.16400000
H     10.00300000      9.42100000      2.34600000
O     -5.87200000     -1.90900000     -1.53600000
H     -5.69500000     -1.83600000     -0.59800000
H     -5.36700000     -2.67200000     -1.81600000
O     -6.33200000     -6.63300000      6.58800000
H     -6.36700000     -6.94900000      7.49100000
H     -5.89800000     -5.78200000      6.64800000
O    -10.92600000      4.33200000     13.39000000
H    -11.85100000      4.08900000     13.38600000
H    -10.87300000      5.06200000     14.00800000
O      1.13600000     -2.38200000    -17.34300000
H      0.28500000     -2.78900000    -17.18100000
H      1.56900000     -2.38500000    -16.48900000
O      4.40100000      2.06400000    -16.26900000
H      4.72700000      2.11100000    -15.37000000
H      3.77000000      2.78000000    -16.33300000
O     -6.48800000     13.02800000      2.48700000
H     -7.30300000     12.53400000      2.39900000
H     -6.72600000     13.79100000      3.01400000
O     -2.79400000     11.22700000     -5.62400000
H     -2.96000000     11.98000000     -5.05700000
H     -3.63000000     11.06900000     -6.06300000
O     -2.57900000     -6.61800000    -13.38200000
H     -3.25400000     -7.22600000    -13.07900000
H     -1.97000000     -7.16400000    -13.87900000
O     -0.10900000     14.21300000      1.36300000
H      0.76500000     14.45600000      1.05700000
H     -0.41300000     13.56300000      0.72900000
O      5.16400000     14.08400000     -5.22300000
H      4.84800000     13.36000000     -5.76400000
H      5.47900000     13.66500000     -4.42200000
O     -1.68500000      3.68300000     -4.50100000
H     -1.31200000      2.87400000     -4.85100000
H     -1.96300000      4.17300000     -5.27500000
O     -1.55100000      5.19100000     -6.94800000
H     -1.83900000      4.42500000     -7.44500000
H     -0.66600000      5.36500000     -7.26900000
O     -6.42400000     15.63600000      3.76300000
H     -6.18900000     15.68400000      4.69000000
H     -5.68800000     16.04500000      3.30800000
O     16.37500000      6.45800000     -5.79100000
H     15.74500000      7.17400000     -5.70600000
H     16.32200000      5.99200000     -4.95600000
O     10.83300000     -7.38500000    -11.22500000
H     11.32900000     -8.14200000    -10.91300000
H     11.20500000     -7.19300000    -12.08600000
O      4.87700000     -4.91300000      5.79800000
H      5.73900000     -4.61800000      5.50400000
H      5.02300000     -5.80600000      6.11000000
O      2.64000000     -1.98200000    -15.05100000
H      2.08500000     -1.22800000    -14.84900000
H      3.44600000     -1.82500000    -14.55800000
O     -8.76800000      2.86300000     10.09100000
H     -9.08800000      3.76100000     10.17800000
H     -8.96800000      2.62500000      9.18500000
O     -0.85700000      3.93600000      8.30900000
H     -1.45400000      3.37300000      7.81600000
H     -0.46300000      4.50500000      7.64700000
O    -16.88600000     -5.70400000      1.46400000
H    -17.76400000     -5.85400000      1.81400000
H    -16.33600000     -5.58600000      2.23800000
O      7.03000000     -4.86000000     -9.34900000
H      7.41600000     -3.98600000     -9.30400000
H      7.56100000     -5.38700000     -8.75200000
O    -17.95000000      4.36300000      2.21800000
H    -17.22100000      3.76900000      2.04100000
H    -17.58300000      5.23800000      2.08600000
O     -0.28400000    -12.98300000      3.22800000
H      0.61900000    -13.18700000      2.98400000
H     -0.77900000    -13.76800000      2.99000000
O      0.32400000     -4.91500000     13.26500000
H      1.11000000     -4.37500000     13.34600000
H      0.65600000     -5.80400000     13.13900000
O      5.97400000     -9.84300000    -14.46700000
H      6.06300000     -9.86000000    -15.42000000
H      5.06400000     -9.58700000    -14.31600000
O      0.95400000      6.66600000     -7.20800000
H      0.74200000      7.09500000     -6.37900000
H      1.88500000      6.45500000     -7.13800000
O      4.90300000     11.65600000    -10.82000000
H      5.07200000     12.53200000    -10.47300000
H      4.05400000     11.41200000    -10.45300000
O    -12.11100000     -0.29800000     -9.29300000
H    -12.39500000      0.35900000     -8.65700000
H    -11.27700000     -0.61900000     -8.94900000
O     -6.33400000     -2.65700000      1.62900000
H     -5.79600000     -2.05000000      2.13900000
H     -5.72800000     -3.34900000      1.36500000
O     -1.17200000     10.84300000     13.48900000
H     -1.07800000     11.77400000     13.69300000
H     -0.70300000     10.73100000     12.66200000
O     11.04800000      4.60800000      9.55000000
H     10.55400000      5.05000000     10.24100000
H     11.80300000      4.23000000     10.00100000
O      7.83500000      6.89700000    -10.57400000
H      7.76600000      6.87600000    -11.52800000
H      7.48600000      7.75300000    -10.32600000
O      2.12700000      8.37900000     -2.36100000
H      1.79900000      7.48900000     -2.23100000
H      1.60600000      8.72300000     -3.08700000
O      1.44700000     -7.06800000     -5.57000000
H      1.75800000     -6.74300000     -6.41500000
H      0.92400000     -6.34900000     -5.21500000
O     16.19200000      8.09500000     -0.47600000
H     17.11400000      8.33500000     -0.37500000
H     15.88700000      7.93500000      0.41700000
O     10.18900000      2.73700000     -0.79200000
H      9.90900000      2.86300000     -1.69900000
H      9.37900000      2.55400000     -0.31500000
O     14.32300000     -2.02800000      4.49400000
H     13.76800000     -1.99400000      3.71400000
H     13.73400000     -1.80600000      5.21600000
O     -6.32400000     -7.79200000     10.76100000
H     -5.55600000     -8.06100000     10.25500000
H     -6.02200000     -7.78600000     11.66900000
O     -5.24600000      4.17700000    -15.45700000
H     -5.81000000      4.08200000    -16.22400000
H     -5.01500000      3.27900000    -15.21700000
O      8.51000000    -16.32600000      2.47700000
H      7.99600000    -17.03900000      2.85700000
H      8.25600000    -15.55200000      2.98000000
O     -6.11800000      4.95800000     15.50500000
H     -6.00300000      4.43000000     14.71500000
H     -5.23300000      5.23900000     15.73600000
O     -0.33600000      0.10800000     11.95100000
H      0.54000000      0.41700000     12.18300000
H     -0.76000000      0.86900000     11.55300000
O      0.39500000      9.27000000     -8.71200000
H      0.94100000      8.50000000     -8.55900000
H     -0.13000000      9.35400000     -7.91600000
O     10.41800000      7.99900000     -9.84300000
H     10.18600000      7.12200000    -10.14800000
H     10.08800000      8.58500000    -10.52500000
O    -11.65700000      0.91700000     -6.19200000
H    -10.94300000      1.49400000     -6.46300000
H    -12.41200000      1.49700000     -6.09800000
O     -6.46900000      3.03600000      4.10200000
H     -5.73600000      3.46500000      4.54300000
H     -6.84400000      3.71700000      3.54300000
O      7.61200000     -3.55100000     14.97600000
H      6.77700000     -3.44000000     15.43100000
H      7.88500000     -4.44300000     15.19100000
O     -4.45500000     -8.40200000    -13.02000000
H     -4.73900000     -8.43100000    -12.10600000
H     -4.13600000     -9.28700000    -13.20000000
O    -10.94000000    -12.82100000     -3.84600000
H    -10.88100000    -13.17700000     -4.73200000
H    -10.30400000    -13.32800000     -3.34100000
O      3.44900000      8.92500000     -7.99300000
H      4.10600000      8.86000000     -8.68600000
H      3.09300000      9.81000000     -8.08300000
O      1.36800000      4.98000000     -9.87400000
H      1.30200000      5.66800000     -9.21200000
H      1.73500000      4.23100000     -9.40500000
O     -4.10400000      9.41900000    -13.30000000
H     -4.98100000      9.34300000    -13.67800000
H     -4.03200000     10.33900000    -13.04700000
O     -4.68900000     -3.65800000     -5.10100000
H     -5.58300000     -3.96100000     -4.94400000
H     -4.21900000     -4.44000000     -5.39200000
O     -5.46200000     -6.71600000    -15.66900000
H     -5.33400000     -5.77100000    -15.74400000
H     -4.63600000     -7.09400000    -15.97100000
O     10.97500000      1.83000000      8.93500000
H     11.24500000      1.93600000      8.02300000
H     11.10400000      2.69500000      9.32400000
O    -10.07500000      3.76700000     -9.09400000
H     -9.98900000      3.28700000     -9.91800000
H     -9.71000000      3.17800000     -8.43400000
O      7.07200000      0.48700000      6.25000000
H      6.33100000      0.73200000      6.80400000
H      7.80400000      0.39100000      6.85900000
O     16.12200000      5.47100000      1.82700000
H     15.56400000      6.00400000      2.39300000
H     15.66000000      5.44800000      0.98800000
O      9.99100000     -8.62300000      7.30400000
H     10.24500000     -8.88000000      8.19100000
H     10.77200000     -8.20100000      6.94400000
O     -0.43000000     -5.59800000    -12.29500000
H     -1.30100000     -5.83600000    -12.61200000
H     -0.40200000     -4.64400000    -12.36700000
O     12.25100000     -1.04200000      6.17500000
H     12.31400000     -0.09200000      6.07700000
H     11.34400000     -1.24700000      5.94800000
O     -9.39200000      1.88700000     13.00100000
H     -9.85000000      2.70700000     13.18900000
H     -9.11300000      1.97200000     12.08900000
O     13.12100000     -7.24600000      4.18400000
H     12.44000000     -7.90700000      4.05900000
H     13.88200000     -7.74100000      4.48600000
O     -9.40100000      2.40000000    -11.16300000
H     -8.97100000      1.55700000    -11.02100000
H     -8.86100000      2.83800000    -11.82100000
O      2.28500000     -6.41300000     -8.06700000
H      3.08100000     -6.22000000     -8.56300000
H      1.89000000     -7.15400000     -8.52700000
O      0.44300000     -3.34600000     -7.27200000
H      0.94900000     -3.78700000     -6.59000000
H     -0.34600000     -3.04000000     -6.82500000
O    -14.87900000      7.60100000     -4.78900000
H    -15.81000000      7.54200000     -5.00200000
H    -14.80200000      7.18400000     -3.93100000
O     -0.44600000      6.31800000     -4.12900000
H     -0.78000000      5.51000000     -4.51900000
H     -0.36800000      6.11900000     -3.19600000
O      1.22800000      2.58200000    -12.96000000
H      1.27700000      3.53600000    -12.90000000
H      1.35800000      2.27900000    -12.06100000
O     -7.22300000    -13.84300000      0.75400000
H     -8.01000000    -13.31600000      0.89300000
H     -6.79800000    -13.44300000     -0.00500000
O     10.40900000     -5.30700000     -9.36500000
H     10.46100000     -6.09100000     -9.91200000
H     11.26200000     -5.25900000     -8.93300000
O     11.71200000     -0.70700000     10.30100000
H     11.09700000     -0.08900000      9.90600000
H     12.55500000     -0.25300000     10.27900000
O    -13.05700000     -9.51200000      6.32600000
H    -13.03100000     -8.56300000      6.44300000
H    -12.23900000     -9.82400000      6.71400000
O     -7.43500000     -6.43200000     13.60700000
H     -6.71300000     -7.06100000     13.58900000
H     -7.92600000     -6.65200000     14.39800000
O      4.17100000      1.97500000     -4.08700000
H      3.92800000      2.78800000     -4.53000000
H      5.02800000      1.75100000     -4.45000000
O      1.74100000     -1.89600000     -4.42400000
H      0.85600000     -2.12200000     -4.71300000
H      2.00500000     -2.62800000     -3.86600000
O      6.62200000    -10.30400000     -1.10100000
H      6.65400000     -9.41600000     -1.45600000
H      7.54000000    -10.53900000     -0.96200000
O      5.99000000      4.91100000    -15.31400000
H      5.69600000      4.29200000    -14.64600000
H      6.93400000      4.76500000    -15.37800000
O      2.44400000    -15.42600000      8.84400000
H      1.87900000    -16.16900000      8.63100000
H      2.90500000    -15.69600000      9.63900000
O     -7.97200000      2.37900000    -15.92400000
H     -8.24700000      1.47200000    -15.78800000
H     -8.07900000      2.79300000    -15.06800000
O     -6.75600000     16.35700000     -1.31600000
H     -7.64000000     16.57800000     -1.02200000
H     -6.85100000     16.18700000     -2.25300000
O    -16.59400000      7.26800000      1.83100000
H    -17.24200000      7.81700000      1.39000000
H    -15.94900000      7.06800000      1.15200000
O     -0.38400000    -10.06600000     -2.41300000
H     -0.16200000    -10.10100000     -3.34300000
H      0.42200000     -9.77700000     -1.98500000
O     -1.58400000      3.79600000     -1.77100000
H     -0.64000000      3.89000000     -1.64300000
H     -1.68800000      3.68100000     -2.71500000
O      3.98600000     -6.71300000     16.06400000
H      3.82000000     -6.06500000     15.37900000
H      3.29500000     -6.56300000     16.70800000
O     11.00900000     -6.55200000     12.74100000
H     11.01900000     -6.16100000     11.86700000
H     10.60200000     -5.88700000     13.29600000
O      0.79800000      5.36000000     10.27900000
H      0.86900000      5.08400000     11.19300000
H      0.11500000      4.79900000      9.91200000
O     -5.50000000    -14.41500000     -3.73100000
H     -6.29600000    -14.22200000     -4.22800000
H     -5.25700000    -15.30000000     -4.00400000
O     -0.88900000     11.95500000     -0.21400000
H     -0.06300000     11.76100000     -0.65700000
H     -1.55900000     11.81000000     -0.88100000
O      1.19200000    -12.82200000     -0.23400000
H      1.00500000    -13.18200000     -1.10100000
H      1.78600000    -12.09000000     -0.40200000
O      0.70400000     -5.74000000      7.64400000
H      1.15600000     -6.56500000      7.46700000
H      1.37800000     -5.17200000      8.01800000
O    -12.21500000      8.26300000     -7.18900000
H    -11.38900000      7.79100000     -7.29800000
H    -12.23100000      8.50700000     -6.26400000
O     -2.48300000    -14.51400000    -10.68300000
H     -2.14200000    -15.36200000    -10.96800000
H     -2.31600000    -14.49300000     -9.74100000
O     -7.18500000     -6.06400000      2.86000000
H     -6.76800000     -5.37300000      3.37500000
H     -6.57500000     -6.80000000      2.90800000
O      2.19200000     12.23900000      0.09200000
H      2.29000000     11.51700000      0.71400000
H      3.05400000     12.65500000      0.07200000
O      9.42900000      4.49400000      7.28700000
H      9.92600000      5.30200000      7.15700000
H      9.85700000      4.06600000      8.02800000
O     -3.20500000     13.88600000      0.80700000
H     -3.56600000     14.76700000      0.71200000
H     -2.48700000     13.98700000      1.43200000
O     -1.95000000    -14.22600000      7.14500000
H     -2.09600000    -15.16100000      7.28600000
H     -2.07800000    -13.83000000      8.00700000
O    -10.36200000     -7.28600000      0.03700000
H    -10.20000000     -6.52800000      0.59800000
H    -10.24500000     -8.04100000      0.61500000
O     -4.88900000     -8.70200000    -10.21500000
H     -4.02300000     -9.04700000     -9.99700000
H     -5.50000000     -9.34700000     -9.86000000
O      2.48100000     -4.24200000     -3.19700000
H      3.36500000     -4.26900000     -2.83100000
H      2.09300000     -5.08100000     -2.94800000
O     -7.18300000      3.48500000      0.50500000
H     -6.71400000      2.75100000      0.90200000
H     -6.64400000      3.73600000     -0.24500000
O     -4.54400000     -7.11200000      8.66200000
H     -4.04900000     -6.29800000      8.75100000
H     -4.19700000     -7.51800000      7.86700000
O      2.01600000      6.21600000    -14.90300000
H      1.44000000      5.62500000    -14.41800000
H      1.45200000      6.94700000    -15.15500000
O     -4.37000000     -5.78400000     -2.82000000
H     -4.60200000     -5.83600000     -3.74700000
H     -5.11900000     -6.16900000     -2.36400000
O      2.04000000     10.81500000     -5.63900000
H      1.32500000     11.43500000     -5.49300000
H      1.72000000      9.99000000     -5.27400000
O     11.45600000    -13.78700000      0.21100000
H     11.36500000    -13.70800000     -0.73900000
H     12.40000000    -13.84600000      0.35700000
O      4.72300000     -7.90400000    -11.59200000
H      5.53300000     -7.61200000    -12.00900000
H      4.03700000     -7.37900000    -12.00500000
O      7.96700000     11.40100000     -4.08200000
H      7.19600000     11.86600000     -3.75900000
H      7.62600000     10.56600000     -4.40400000
O     -3.58500000    -15.10700000     -7.49600000
H     -4.46000000    -15.31600000     -7.82500000
H     -3.72600000    -14.38700000     -6.88100000
O     11.48900000     -6.14300000     -0.90800000
H     11.84400000     -6.93400000     -0.50300000
H     11.91400000     -5.42300000     -0.44000000
O      4.93600000    -12.35900000     -1.87000000
H      5.12300000    -12.96100000     -1.15000000
H      5.57700000    -11.65500000     -1.76700000
O     14.16800000     -2.42900000     11.63900000
H     13.73700000     -3.19100000     11.25100000
H     14.18000000     -1.77800000     10.93700000
O     -5.93900000      7.30000000      9.99700000
H     -6.09000000      8.09600000      9.48700000
H     -6.45600000      7.42300000     10.79300000
O    -11.69400000      0.64800000    -11.89300000
H    -11.80000000      0.20500000    -11.05100000
H    -10.93500000      1.21800000    -11.77000000
O     -1.35400000     -6.28600000      5.84700000
H     -0.65700000     -6.35400000      6.50000000
H     -1.12100000     -5.51800000      5.32700000
O      2.14300000    -13.82500000      2.29200000
H      1.50000000    -14.46500000      1.98600000
H      2.26000000    -13.23100000      1.55100000
O     -6.87700000     -7.61800000     -6.53000000
H     -7.66900000     -7.83400000     -6.03800000
H     -7.18600000     -7.45200000     -7.42000000
O      1.64100000     12.41700000    -12.08800000
H      1.62300000     12.00400000    -11.22500000
H      1.70200000     13.35400000    -11.90500000
O     -4.28400000     16.54800000      0.21200000
H     -3.80300000     17.14500000     -0.36200000
H     -5.02000000     16.24700000     -0.32000000
O      3.89300000      6.78800000     -6.34900000
H      3.57700000      7.40600000     -7.00800000
H      4.10400000      7.33300000     -5.59100000
O      1.93700000      3.55700000    -16.10500000
H      0.99300000      3.44600000    -16.21500000
H      2.05800000      4.50200000    -16.01000000
O      0.21800000     17.76200000      0.09300000
H     -0.69600000     17.76000000     -0.19000000
H      0.46400000     18.68700000      0.10500000
O     -7.59100000     -3.76300000     -9.64800000
H     -7.98400000     -4.11700000     -8.85100000
H     -7.00800000     -4.45700000     -9.95700000
O      8.32200000      0.83300000      0.30600000
H      8.64700000      1.54200000      0.86000000
H      8.72300000      0.04300000      0.66800000
O      6.83300000      7.12000000     13.49900000
H      7.66300000      7.59100000     13.58000000
H      6.72700000      6.67600000     14.34000000
O     16.74900000      2.21000000      5.01700000
H     17.20500000      2.34200000      4.18500000
H     16.48300000      3.09000000      5.28600000
O      7.28000000    -14.25200000      3.66400000
H      7.25600000    -14.87100000      4.39300000
H      6.42400000    -13.82300000      3.68500000
O      0.18700000     -4.19400000      4.66700000
H      1.05300000     -4.52300000      4.90700000
H     -0.07700000     -3.65000000      5.41000000
O      4.80500000      7.84400000    -10.32900000
H      4.94200000      7.81900000    -11.27600000
H      4.46700000      6.97500000    -10.11300000
O     -5.65300000     -5.74400000    -10.00500000
H     -5.41300000     -6.63800000     -9.76200000
H     -5.24000000     -5.60800000    -10.85800000
O     -1.46800000    -17.72000000      2.50600000
H     -2.02100000    -18.35200000      2.04700000
H     -2.01400000    -17.39900000      3.22400000
O    -14.09000000      6.34300000      8.56100000
H    -14.73900000      6.30100000      7.85900000
H    -13.50300000      5.60700000      8.38800000
O      2.31900000    -11.60900000     -4.23800000
H      2.91100000    -11.44300000     -3.50400000
H      2.40800000    -10.83700000     -4.79700000
O     -0.93000000    -11.11900000     -8.20800000
H     -1.36000000    -11.68300000     -7.56500000
H     -0.12700000    -11.58600000     -8.43700000
O    -14.18900000    -10.71100000      0.29700000
H    -14.58600000     -9.94000000     -0.10900000
H    -14.86200000    -11.38800000      0.23700000
O      7.00300000      2.95000000      9.72300000
H      7.56100000      3.34400000     10.39400000
H      6.66100000      3.69600000      9.22900000
O     -7.09600000    -11.53100000     -4.69900000
H     -6.43800000    -10.88700000     -4.95900000
H     -6.97900000    -11.62500000     -3.75300000
O      9.56400000      6.37100000     11.38200000
H      9.93800000      6.77400000     12.16500000
H      9.20700000      7.10500000     10.88200000
O     11.48900000     -9.19200000     -8.24800000
H     12.01000000     -8.56300000     -8.74800000
H     11.50000000     -8.85300000     -7.35300000
O      0.43900000     -2.18500000     10.65500000
H      0.09600000     -1.50400000     11.23400000
H      0.64000000     -1.72700000      9.83900000
O     -7.95700000      0.07800000     14.68400000
H     -7.57900000     -0.31600000     13.89800000
H     -8.50300000      0.79200000     14.35600000
O      9.65900000     10.83900000     -1.65600000
H      9.97100000     11.65600000     -1.26700000
H      9.16800000     11.11500000     -2.42900000
O      3.24400000      4.22000000     -5.14900000
H      3.36500000      4.48600000     -4.23700000
H      2.99800000      5.02600000     -5.60300000
O      2.60500000      5.72000000     14.10900000
H      2.45400000      6.27200000     14.87600000
H      3.04200000      4.94300000     14.45600000
O     -1.50000000      7.53400000      6.44400000
H     -1.16700000      7.81800000      5.59300000
H     -2.22200000      8.13400000      6.63100000
O    -13.32900000      0.93900000      4.83900000
H    -12.48400000      0.98800000      5.28600000
H    -13.16900000      1.33000000      3.98000000
O     -1.46800000     18.07600000      2.38500000
H     -1.07700000     17.26200000      2.06900000
H     -0.86800000     18.38300000      3.06500000
O     11.23300000      1.31800000     -4.81700000
H     11.81700000      0.56000000     -4.80100000
H     11.70800000      1.97400000     -5.32800000
O      0.09000000     -7.26100000     16.23200000
H     -0.24500000     -8.15300000     16.32400000
H      0.57900000     -7.27200000     15.41000000
O    -11.87600000     11.45600000      3.76400000
H    -11.60300000     12.36800000      3.85700000
H    -12.83100000     11.48400000      3.82400000
O    -17.03300000      1.08800000     -4.37700000
H    -16.66100000      1.37800000     -3.54400000
H    -16.84200000      0.15100000     -4.41100000
O      4.47400000      7.89100000     -3.86100000
H      4.05000000      8.55300000     -3.31600000
H      4.58200000      7.13600000     -3.28200000
O     -6.77700000     13.64400000     -0.69400000
H     -6.51900000     14.49400000     -1.05000000
H     -7.42500000     13.85300000     -0.02100000
O     -4.76700000     -0.82200000      3.10800000
H     -4.60200000     -0.32300000      3.90800000
H     -3.89800000     -1.08800000      2.80800000
O      5.61700000    -13.99100000      0.31600000
H      5.15100000    -14.79400000      0.54900000
H      5.87900000    -13.61500000      1.15600000
O      1.80400000      4.29100000     17.76800000
H      2.30200000      3.51100000     17.52100000
H      2.45300000      4.87700000     18.15700000
O     15.88400000      1.13100000     -7.32500000
H     16.53300000      1.36300000     -6.66200000
H     16.38800000      1.04800000     -8.13500000
O    -13.47000000     -5.91700000      0.91000000
H    -13.80700000     -6.80300000      0.78000000
H    -12.97900000     -5.96600000      1.73000000
O      8.22800000     -2.53500000      0.55500000
H      7.81000000     -3.33800000      0.24200000
H      7.59100000     -1.84600000      0.36900000
O      8.18400000     -4.12900000     -5.02600000
H      7.80800000     -4.71800000     -4.37300000
H      7.71100000     -3.30600000     -4.90700000
O      5.01000000      1.56800000     -1.46100000
H      5.04200000      1.87800000     -2.36600000
H      5.89800000      1.70400000     -1.13000000
O    -10.98600000    -13.83300000     -0.05000000
H    -10.44100000    -14.11400000     -0.78500000
H    -10.51800000    -14.14000000      0.72700000
O      3.44400000     10.96900000      9.11300000
H      4.13700000     11.18400000      9.73600000
H      3.52900000     11.62700000      8.42300000
O     -7.96800000      8.18300000     11.85300000
H     -7.74400000      8.39700000     12.75900000
H     -8.34400000      8.99100000     11.50300000
O     11.03000000      2.92500000    -10.80000000
H     10.68000000      2.40000000    -11.52000000
H     11.60600000      2.32700000    -10.32400000
O     10.73200000     -3.87400000     -2.29900000
H     10.76800000     -4.62700000     -1.70900000
H     11.01800000     -3.13500000     -1.76200000
O    -14.15400000     -2.01600000     -5.65500000
H    -14.04200000     -2.58900000     -6.41400000
H    -13.27400000     -1.69100000     -5.46800000
O      2.71200000     11.40500000     -2.97200000
H      2.24900000     11.39100000     -3.81000000
H      2.19400000     11.99300000     -2.42200000
O    -12.90400000     -1.81900000     -2.08000000
H    -12.06900000     -2.13900000     -1.74100000
H    -12.66500000     -1.10800000     -2.67500000
O     11.64700000     -1.15400000    -10.44300000
H     12.20500000     -0.80600000    -11.13900000
H     11.43100000     -0.39200000     -9.90600000
O      0.82300000    -16.74300000      4.54800000
H      0.21800000    -17.39200000      4.90600000
H      0.45000000    -16.51000000      3.69800000
O    -15.68700000      4.96400000     -6.29000000
H    -16.45000000      5.48100000     -6.55100000
H    -14.96200000      5.58900000     -6.29400000
O      4.81000000      6.24000000     11.99200000
H      4.41800000      5.51800000     12.48200000
H      5.49000000      6.58200000     12.57100000
O     -8.94800000      8.82600000     -8.74800000
H     -8.13900000      8.76500000     -9.25600000
H     -9.45400000      8.05800000     -9.00900000
O      1.22800000      3.59100000     12.44200000
H      1.32800000      4.30500000     13.07200000
H      0.29200000      3.39200000     12.45300000
O     14.88300000     10.96700000     -3.02400000
H     14.01800000     10.91500000     -2.61900000
H     14.80700000     11.68000000     -3.65900000
O     -4.52200000    -16.84000000      1.21400000
H     -4.81900000    -17.66300000      0.82500000
H     -3.88600000    -16.49500000      0.58700000
O      6.72300000     14.39200000      3.73600000
H      6.72700000     13.92300000      2.90200000
H      6.12300000     15.12500000      3.59500000
O      4.36700000     14.16600000     -0.40100000
H      3.74900000     14.87100000     -0.20800000
H      5.20200000     14.47900000     -0.05400000
O     -3.23900000      7.34500000     -7.02000000
H     -4.05200000      6.84600000     -6.93900000
H     -2.58400000      6.69600000     -7.27800000
O     -1.41100000     14.36200000     -6.39000000
H     -0.67200000     14.83500000     -6.77200000
H     -2.07200000     15.03700000     -6.23300000
O     11.02500000    -14.17100000     -2.40700000
H     10.10500000    -13.98000000     -2.58700000
H     11.29000000    -14.76000000     -3.11300000
O      6.08400000     -8.02400000     -5.17500000
H      5.95700000     -7.37800000     -5.87100000
H      5.29800000     -8.56900000     -5.20900000
O     -4.01800000      6.59500000     13.23800000
H     -4.01800000      7.27600000     12.56600000
H     -3.76900000      7.05100000     14.04200000
O      9.62100000     -7.78500000      2.08000000
H      9.62000000     -6.91600000      2.48000000
H      9.61300000     -8.39000000      2.82200000
O     -1.18500000      7.41100000     16.51700000
H     -2.12900000      7.57000000     16.55300000
H     -0.91300000      7.77700000     15.67500000
O      1.75400000     -1.35200000     16.19200000
H      1.46400000     -2.08300000     16.73800000
H      0.99600000     -1.14600000     15.64500000
O     -6.45300000     -1.15800000    -15.48100000
H     -6.87200000     -1.14900000    -16.34200000
H     -5.61700000     -0.71200000    -15.61800000
O      0.50600000      9.09400000     11.29200000
H     -0.22400000      8.47500000     11.27600000
H      1.20700000      8.62600000     11.74500000
O     -8.92800000     -1.55800000      8.29700000
H     -8.69500000     -1.67600000      7.37600000
H     -9.44900000     -2.33200000      8.51300000
O     14.41900000     -6.99800000     -5.32000000
H     14.44100000     -7.16400000     -6.26200000
H     14.14300000     -6.08500000     -5.24400000
O     -1.26900000     -5.62700000      2.59700000
H     -1.13600000     -6.39100000      3.15800000
H     -0.40000000     -5.43300000      2.24600000
O      1.07500000      8.45400000     -5.04900000
H      0.54700000      7.77600000     -4.62800000
H      0.45200000      8.94500000     -5.58500000
O      5.03100000     16.17300000      2.65100000
H      5.00300000     16.59900000      1.79400000
H      4.17100000     16.34600000      3.03400000
O     16.03100000      4.83600000      5.46400000
H     15.51600000      5.64100000      5.39800000
H     16.93600000      5.13700000      5.54300000
O      0.81200000     -9.95400000     14.72900000
H      0.99600000    -10.86800000     14.51500000
H      0.70200000     -9.94700000     15.68000000
O      5.14700000     -3.84800000     16.51100000
H      5.27500000     -4.68800000     16.95200000
H      4.55500000     -3.36300000     17.08600000
O     -3.77500000    -11.31400000    -12.95500000
H     -3.00200000    -11.38900000    -12.39600000
H     -4.25700000    -12.12800000    -12.80800000
O      5.40900000     12.51400000     -3.06900000
H      4.54000000     12.11600000     -3.00600000
H      5.56400000     12.88900000     -2.20200000
O      2.27300000    -14.97300000     -4.26400000
H      1.73400000    -14.83800000     -3.48500000
H      3.08800000    -15.34700000     -3.93000000
O     -3.50200000     -3.91600000     -1.22200000
H     -3.52900000     -4.67000000     -1.81100000
H     -3.21500000     -3.19000000     -1.77600000
O     11.38800000     13.06300000      1.58100000
H     11.99500000     12.43600000      1.97600000
H     10.84400000     13.36100000      2.30900000
O      2.26400000      7.58000000      9.15400000
H      1.57800000      8.24700000      9.18400000
H      1.84200000      6.78700000      9.48500000
O    -13.41600000     -4.16600000      8.13200000
H    -13.50900000     -4.73900000      8.89300000
H    -14.31500000     -3.95000000      7.88400000
O      5.00700000     -4.47100000     -2.22200000
H      5.60600000     -4.95900000     -2.78600000
H      5.38800000     -3.59500000     -2.16800000
O     -0.69600000     -9.73800000      6.07400000
H     -0.09600000    -10.35600000      6.49200000
H     -1.53800000     -9.89400000      6.50100000
O     -3.69700000      1.81500000    -14.15800000
H     -2.95500000      1.51500000    -13.63300000
H     -3.37800000      1.78900000    -15.06000000
O     -3.72400000     -0.02800000     11.04100000
H     -4.45200000      0.55600000     10.82600000
H     -2.95800000      0.54500000     11.06800000
O      9.58900000     -1.37700000      5.35900000
H      9.00100000     -1.51300000      6.10200000
H      9.00600000     -1.18900000      4.62300000
O     -4.90700000     -5.81400000     15.78700000
H     -4.69100000     -4.96800000     15.39600000
H     -5.10400000     -5.61200000     16.70200000
O     15.93900000     -1.90100000     -9.08000000
H     15.29400000     -2.41100000     -9.57000000
H     15.49600000     -1.67800000     -8.26100000
O     10.04800000    -12.60500000     -6.04400000
H      9.93900000    -12.34600000     -6.95900000
H      9.17100000    -12.52700000     -5.66700000
O      5.09000000    -12.75900000    -11.19200000
H      5.00400000    -11.92700000    -10.72800000
H      4.63500000    -13.39200000    -10.63500000
O     10.64600000     -8.95600000     -3.51400000
H     11.04900000     -9.72800000     -3.11600000
H      9.74900000     -9.22600000     -3.70800000
O     -8.91800000     11.45100000      2.17200000
H     -8.92000000     10.62000000      1.69700000
H     -9.69400000     11.40900000      2.73200000
O      8.32200000    -10.15500000    -13.20500000
H      8.27600000     -9.48700000    -12.52100000
H      7.56900000     -9.97400000    -13.76800000
O      7.69900000     14.92900000     -3.42500000
H      7.00800000     14.94000000     -4.08700000
H      8.29600000     15.62900000     -3.68900000
O      4.89200000    -16.56800000      3.97000000
H      4.33700000    -16.34700000      4.71800000
H      5.75300000    -16.22100000      4.20000000
O     12.82200000     -4.96600000    -12.43400000
H     12.68600000     -5.91000000    -12.51600000
H     11.96800000     -4.62300000    -12.17100000
O     -4.27700000      3.48700000     -9.46300000
H     -4.82300000      3.21000000    -10.19900000
H     -4.01700000      4.38200000     -9.68200000
O     -4.32200000      8.94200000     -0.42300000
H     -4.90400000      9.06300000     -1.17300000
H     -4.24600000      9.81300000     -0.03500000
O     -3.69600000     15.95500000     -5.88300000
H     -4.26800000     16.66600000     -5.59300000
H     -3.85500000     15.88900000     -6.82500000
O     -3.95400000    -10.71600000     10.71400000
H     -4.17300000    -11.16100000      9.89500000
H     -3.00000000    -10.64100000     10.69600000
O     -5.23300000     -7.91500000      2.94800000
H     -4.97000000     -7.56200000      2.09800000
H     -4.42100000     -8.24200000      3.33400000
O      7.08000000     -0.97300000     -9.82500000
H      7.75400000     -1.51000000     -9.40900000
H      6.72000000     -0.44600000     -9.11200000
O      9.93200000      1.38300000     -8.79000000
H     10.85500000      1.58000000     -8.63100000
H      9.69100000      1.94200000     -9.52800000
O     -3.95300000      2.41400000     16.08400000
H     -3.96400000      2.88800000     15.25300000
H     -4.40400000      1.59100000     15.89600000
O      9.37300000      1.76300000    -13.80200000
H      9.44400000      1.20700000    -13.02600000
H      9.40300000      2.65600000    -13.46000000
O      8.37100000     -6.11100000     -6.84600000
H      8.30400000     -5.23500000     -6.46700000
H      9.13800000     -6.49700000     -6.42200000
O     -7.50400000     -4.74600000     10.36200000
H     -7.16300000     -4.38100000     11.17900000
H     -7.50700000     -5.69200000     10.50600000
O    -17.51000000     -3.95400000     -0.78300000
H    -17.15100000     -4.41000000     -0.02200000
H    -16.75200000     -3.53400000     -1.19100000
O     -3.50500000     -1.13000000    -15.56500000
H     -2.64400000     -1.11200000    -15.98400000
H     -3.36400000     -1.60800000    -14.74800000
O     -1.24400000     -3.13700000      7.32600000
H     -1.93500000     -2.68000000      7.80500000
H     -0.97000000     -3.84100000      7.91300000
O     -6.12000000     13.48000000     -7.96100000
H     -5.61400000     14.29000000     -7.89500000
H     -6.99100000     13.71500000     -7.64200000
O    -12.80400000      3.68900000      8.57900000
H    -12.76200000      2.74800000      8.75100000
H    -13.12000000      3.75500000      7.67800000
O     10.45700000      3.76300000     -3.77100000
H     10.42200000      2.82300000     -3.95000000
H      9.73400000      4.13000000     -4.27800000
O      0.79300000     -0.19000000      5.59100000
H      1.24600000      0.63900000      5.74000000
H      1.46900000     -0.77300000      5.24400000
O      9.49300000     10.26200000     -7.67700000
H      8.97700000      9.48600000     -7.45700000
H     10.02200000      9.99300000     -8.42800000
O      8.47100000    -14.20400000     -3.57200000
H      8.35300000    -14.35500000     -2.63500000
H      7.73400000    -13.64500000     -3.82000000
O      9.80900000     -1.13500000      2.15500000
H      9.39800000     -1.57700000      1.41100000
H      9.07500000     -0.85900000      2.70400000
O     14.19000000     -3.41600000    -10.57200000
H     13.66500000     -3.68400000     -9.81700000
H     13.74700000     -3.81000000    -11.32400000
O      8.36200000      9.11900000     -0.17800000
H      9.00300000      8.75200000      0.43000000
H      8.87700000      9.67500000     -0.76200000
O      4.06200000     -4.65900000     13.74700000
H      4.18000000     -4.39000000     14.65800000
H      3.88200000     -3.84500000     13.27800000
O     -5.36800000      5.38300000     -7.23100000
H     -5.11100000      4.50800000     -7.52100000
H     -5.66700000      5.82100000     -8.02800000
O     10.17900000    -11.33500000      6.35100000
H      9.35500000    -11.76800000      6.57200000
H     10.12000000    -10.47700000      6.77100000
O     -4.39700000    -12.06700000     -7.16700000
H     -5.01300000    -11.99100000     -7.89600000
H     -4.79200000    -11.55000000     -6.46500000
O      9.63200000     -5.51600000      3.54800000
H      9.74600000     -5.13100000      4.41700000
H     10.01800000     -4.87700000      2.95000000
O      4.81400000     -2.71200000      2.90300000
H      5.14100000     -3.56900000      2.63100000
H      4.96300000     -2.14700000      2.14500000
O      7.32300000     -9.20900000      6.90800000
H      7.53100000    -10.10700000      6.64800000
H      8.17600000     -8.78900000      7.02000000
O      6.18700000     -2.08500000     -2.28200000
H      6.84200000     -1.68600000     -2.85400000
H      5.34800000     -1.79400000     -2.63900000
O     15.40700000     -0.97400000     -2.50300000
H     14.88900000     -1.05700000     -1.70300000
H     15.89600000     -0.15900000     -2.38700000
O      6.94000000     -7.77000000     -8.23200000
H      7.46800000     -8.11700000     -8.95100000
H      7.52400000     -7.16200000     -7.77900000
O      4.23100000     -9.69500000     -7.88600000
H      4.79300000     -9.05500000     -8.32300000
H      4.14800000     -9.36900000     -6.99000000
O     -1.22400000      9.28700000     -6.65700000
H     -1.49300000     10.08600000     -6.20300000
H     -2.02800000      8.77500000     -6.73700000
O      1.63200000     -8.22200000    -13.72100000
H      1.96500000     -7.53000000    -13.14900000
H      2.39700000     -8.51100000    -14.21700000
O      2.89100000    -10.88100000      0.22500000
H      2.41100000    -10.29200000      0.80700000
H      3.77900000    -10.90000000      0.58300000
O     -0.67600000     -4.55400000     10.42200000
H     -0.28400000     -5.10900000     11.09600000
H     -0.21000000     -3.72100000     10.49700000
O     -2.48300000     -9.59300000     -9.70100000
H     -1.81900000     -8.91500000     -9.83000000
H     -2.12800000    -10.14700000     -9.00700000
O    -11.38100000      3.63500000     -3.63100000
H    -11.48100000      4.58100000     -3.73900000
H    -10.53300000      3.43700000     -4.02800000
O     -6.99000000     10.39400000      4.63800000
H     -7.81400000     10.11300000      4.24100000
H     -6.40900000      9.63900000      4.54300000
O     12.64800000      7.87300000     -6.22600000
H     13.02700000      8.26000000     -5.43700000
H     13.06100000      7.01200000     -6.29300000
O    -17.27300000     -0.14700000      1.09000000
H    -17.12800000     -0.92600000      1.62800000
H    -16.98200000      0.58100000      1.63900000
O      1.47300000    -11.79900000     -9.18500000
H      1.22100000    -12.56500000     -9.69900000
H      2.38200000    -11.63100000     -9.43500000
O     -3.35800000    -15.88700000     -1.33500000
H     -2.45200000    -15.71400000     -1.59100000
H     -3.50000000    -16.80500000     -1.56300000
O     -5.88700000      1.58200000     10.45600000
H     -6.48200000      1.29900000      9.76200000
H     -6.33200000      2.32600000     10.86400000
O      6.28500000      9.56500000      9.41300000
H      5.75000000      8.93600000      8.92800000
H      5.92200000      9.55600000     10.29900000
O      1.61700000     -7.27200000     10.77700000
H      1.55500000     -6.43100000     10.32500000
H      2.46900000     -7.24800000     11.21200000
O    -10.11900000     -4.95700000     -3.39200000
H    -10.28800000     -4.02600000     -3.24700000
H    -10.94500000     -5.30000000     -3.73500000
O     -7.23900000      0.11000000      4.24400000
H     -7.11700000      1.04100000      4.06200000
H     -6.60400000     -0.33000000      3.67900000
O     -2.02900000    -12.08900000     -2.96500000
H     -1.77200000    -11.17500000     -2.83900000
H     -2.97000000    -12.09800000     -2.79000000
O     -1.50000000     17.66300000     -3.84500000
H     -0.60300000     17.51500000     -3.54700000
H     -1.89200000     16.79000000     -3.87000000
O     -7.97900000     -6.55600000    -11.97900000
H     -7.05600000     -6.45200000    -11.75100000
H     -7.97900000     -6.67600000    -12.92900000
O      8.43700000      2.13800000      4.41600000
H      8.32200000      2.98400000      4.84800000
H      8.03000000      1.50800000      5.01100000
O     10.74100000     -3.58700000    -11.46400000
H     10.48600000     -4.16300000    -10.74300000
H     11.13000000     -2.82400000    -11.03500000
O      2.55200000     16.86200000      3.55500000
H      1.68500000     16.46800000      3.64900000
H      2.38500000     17.80500000      3.53500000
O     12.61900000      1.67500000      6.34400000
H     13.09000000      2.40200000      6.75100000
H     12.40100000      1.99200000      5.46700000
O     -9.32300000     -8.74500000      2.03700000
H     -8.80800000     -8.16900000      2.60100000
H     -9.96300000     -9.14700000      2.62500000
O     -4.71500000    -10.20400000     13.40500000
H     -4.57600000     -9.32800000     13.76400000
H     -4.49200000    -10.12000000     12.47800000
O      4.26100000      5.29100000     -9.31100000
H      4.69800000      4.74200000     -8.66000000
H      3.33300000      5.24600000     -9.07800000
O     -2.43200000      7.32600000    -13.17900000
H     -3.04400000      6.64500000    -13.45700000
H     -2.91400000      8.14500000    -13.29600000
O    -10.94600000     -4.62600000     12.64100000
H    -11.34600000     -4.60500000     13.51100000
H    -10.47200000     -3.79700000     12.57600000
O    -11.92400000      0.51000000      2.16800000
H    -11.08000000      0.09000000      2.33400000
H    -11.80700000      0.96200000      1.33200000
O     -4.80400000     -7.49200000     13.70200000
H     -4.06300000     -7.02400000     13.31700000
H     -4.99500000     -7.01400000     14.50900000
O      8.55200000      2.43600000     14.57300000
H      9.10900000      1.68000000     14.75800000
H      8.15100000      2.65000000     15.41500000
O     -2.90300000     10.68500000    -10.03700000
H     -2.55300000     11.43600000     -9.55800000
H     -2.37000000     10.63800000    -10.83100000
O    -14.66900000     -7.97400000     -1.39800000
H    -15.47100000     -7.72200000     -0.94100000
H    -14.73200000     -7.54100000     -2.24900000
O      3.40200000     13.91100000     10.33600000
H      4.01600000     13.53500000     10.96700000
H      3.80700000     13.75000000      9.48300000
O      1.22300000     -1.58900000      8.11500000
H      2.02600000     -1.97400000      7.76400000
H      0.81100000     -1.16700000      7.36200000
O     -1.37000000     12.16500000      4.02300000
H     -0.87300000     11.52400000      3.51400000
H     -2.28100000     12.02200000      3.76400000
O     -0.62800000      4.67100000     16.80600000
H     -0.73900000      5.60500000     16.98200000
H      0.21500000      4.45100000     17.20300000
O      2.29200000    -16.06700000     -1.66000000
H      2.81400000    -16.86600000     -1.58500000
H      2.83900000    -15.47000000     -2.17000000
O      0.41900000    -11.34800000      9.94200000
H      1.29500000    -11.68700000      9.75700000
H      0.49700000    -10.93900000     10.80400000
O     12.36100000      9.75900000      8.51600000
H     11.89700000     10.54600000      8.80000000
H     12.31000000      9.16600000      9.26600000
O    -11.22100000    -10.22300000      3.43700000
H    -11.23600000    -10.89400000      2.75500000
H    -11.48300000    -10.68500000      4.23400000
O     -1.83700000     -2.89700000     13.12000000
H     -2.13100000     -2.74900000     12.22100000
H     -1.40300000     -3.75000000     13.09300000
O     -4.25500000      0.61900000     -4.29600000
H     -3.51100000      0.99000000     -4.77000000
H     -4.67600000      1.37300000     -3.88300000
O      3.07200000     -5.01500000      9.95900000
H      3.07600000     -4.13300000      9.58700000
H      3.99400000     -5.27400000      9.97100000
O     14.08100000     10.71700000      3.36100000
H     13.59300000     11.13300000      4.07200000
H     14.34000000     11.44200000      2.79200000
O    -12.90200000      4.70900000      2.93200000
H    -12.07200000      4.41600000      3.30800000
H    -12.66000000      5.09600000      2.09000000
O      7.09600000      3.69500000    -10.36400000
H      7.18900000      4.62400000    -10.57700000
H      6.94400000      3.26900000    -11.20800000
O     -8.25700000     -0.07700000    -11.17300000
H     -8.84700000     -0.77700000    -11.45200000
H     -7.47900000     -0.18800000    -11.72000000
O      6.76100000     -6.00900000    -12.76500000
H      6.38200000     -5.19700000    -12.42700000
H      7.53400000     -5.72700000    -13.25400000
O      7.88500000      4.50900000     -4.55200000
H      7.81600000      5.21500000     -5.19500000
H      7.38700000      3.78700000     -4.93600000
O     -3.75100000     -0.97100000     -8.85500000
H     -4.70600000     -1.01800000     -8.90300000
H     -3.46200000     -1.88000000     -8.93100000
O     -4.27700000     -3.54000000     14.54200000
H     -4.10800000     -2.63000000     14.78800000
H     -3.41900000     -3.88400000     14.29400000
O     12.82600000     -3.46000000      0.08900000
H     13.46100000     -2.98700000     -0.44800000
H     13.35900000     -3.96800000      0.70000000
O     -4.11000000     11.70300000      3.66700000
H     -4.21100000     12.28300000      4.42200000
H     -4.86700000     11.89500000      3.11400000
O      9.46500000    -12.92100000      3.08600000
H     10.09300000    -13.52100000      3.48900000
H      8.62800000    -13.38200000      3.13500000
O     -5.92100000     -7.00500000     -0.54700000
H     -6.26500000     -6.16900000     -0.23400000
H     -5.04600000     -7.06200000     -0.16200000
O    -11.81800000     -2.02300000    -13.75700000
H    -11.51700000     -1.88900000    -12.85800000
H    -11.82100000     -1.14700000    -14.14200000
O      8.54900000     -0.79300000     15.46000000
H      8.29000000     -1.61800000     15.05000000
H      8.29100000     -0.89000000     16.37700000
O      5.86100000      9.13900000      4.31900000
H      5.56500000     10.04700000      4.26900000
H      5.22300000      8.70900000      4.88800000
O     15.49500000      1.87900000      0.57000000
H     15.56400000      1.26600000      1.30100000
H     14.67300000      2.34500000      0.72500000
O      8.79900000     -4.98300000    -14.12800000
H      9.00500000     -4.21900000    -14.66600000
H      9.49500000     -5.61000000    -14.32500000
O     -3.38000000     -7.10600000      0.73100000
H     -2.98100000     -7.87900000      0.33200000
H     -2.69000000     -6.73800000      1.28400000
O    -12.05400000      7.97000000      4.01800000
H    -11.96200000      7.43800000      3.22700000
H    -11.17000000      8.29200000      4.19400000
O     -0.31600000     -0.97000000     14.39800000
H     -0.31500000     -0.40400000     13.62600000
H     -0.89900000     -1.69300000     14.16400000
O    -13.02500000     -5.03800000     -3.72100000
H    -13.15900000     -4.10200000     -3.56900000
H    -13.82400000     -5.45100000     -3.39200000
O     -5.91100000    -15.79300000      5.50600000
H     -6.64700000    -16.21500000      5.06300000
H     -5.68600000    -15.05100000      4.94400000
O     -9.98600000      9.73100000      4.73200000
H    -10.64400000     10.29700000      4.32800000
H     -9.91100000     10.05500000      5.63000000
O    -15.73900000      0.31200000      7.02300000
H    -16.67700000      0.15600000      7.13100000
H    -15.43100000      0.53800000      7.90100000
O     -4.60500000      0.59300000      7.19700000
H     -4.60100000      0.79400000      6.26100000
H     -5.45700000      0.90200000      7.50400000
O     -2.74200000     -9.28100000     -0.57700000
H     -1.99900000     -9.88500000     -0.56500000
H     -3.40300000     -9.72600000     -1.10800000
O     -2.88100000     -6.11600000     12.55000000
H     -3.10200000     -5.46800000     11.88000000
H     -2.11500000     -6.57100000     12.20000000
O     -3.17900000     -1.39700000      8.45100000
H     -3.60500000     -0.64700000      8.03700000
H     -3.36500000     -1.29300000      9.38400000
O      7.26600000     -4.52300000     11.77700000
H      6.61600000     -3.84700000     11.58300000
H      7.55600000     -4.32700000     12.66800000
O      5.52800000      5.52900000     15.75800000
H      5.15800000      4.67300000     15.54100000
H      5.86200000      5.42600000     16.65000000
O     -5.20100000     -5.36100000    -12.91200000
H     -5.44400000     -4.75200000    -13.60900000
H     -4.62300000     -5.99400000    -13.33700000
O      2.32400000     16.11600000      0.54100000
H      1.52000000     16.60600000      0.36600000
H      2.99600000     16.78900000      0.64900000
O      5.63400000    -10.87800000      1.47700000
H      5.89400000    -10.74800000      0.56500000
H      5.51200000     -9.99300000      1.82100000
O      2.83600000      4.23000000      7.99400000
H      2.69800000      4.06700000      8.92700000
H      1.98300000      4.52100000      7.67200000
O    -13.15400000     11.24800000     -0.81800000
H    -12.81200000     10.73100000     -0.08900000
H    -13.96400000     10.80300000     -1.06800000
O      5.70400000      0.56300000    -11.71700000
H      5.30200000      0.87100000    -10.90500000
H      6.21800000     -0.20100000    -11.45400000
O      7.69300000     -1.00200000     -4.25400000
H      7.83700000     -0.47300000     -5.03900000
H      8.43100000     -0.79000000     -3.68300000
O      2.92000000     -0.57500000    -12.10500000
H      3.82200000     -0.51800000    -11.79100000
H      2.95000000     -0.20400000    -12.98700000
O     -5.21000000     11.18000000     -6.64400000
H     -5.59300000     11.92100000     -7.11300000
H     -5.93200000     10.55900000     -6.54900000
O     15.97900000     -3.20300000      1.88100000
H     16.36400000     -2.40000000      1.52800000
H     15.61700000     -2.94300000      2.72800000
O      8.73500000      8.72500000     10.26100000
H      9.25500000      9.52000000     10.38000000
H      7.84400000      9.04200000     10.11500000
O      0.16900000      1.77700000     -7.06500000
H      0.24600000      0.91200000     -7.46800000
H      0.44800000      1.64400000     -6.15900000
O     -0.89100000     -4.98400000     -9.19900000
H     -0.25000000     -4.54800000     -8.63800000
H     -0.54500000     -4.87700000    -10.08500000
O     -9.82600000      4.79500000     -0.91800000
H    -10.50500000      4.24900000     -1.31600000
H     -9.10900000      4.18900000     -0.73400000
O     -9.91500000      4.67500000      6.25700000
H     -9.78900000      3.93600000      6.85200000
H    -10.69600000      5.11800000      6.58800000
O    -11.42300000     -1.80800000     13.75400000
H    -11.64300000     -1.65800000     12.83500000
H    -11.76500000     -1.03900000     14.21000000
O    -12.11700000     -1.43100000      7.37900000
H    -12.74400000     -2.07700000      7.70500000
H    -11.89200000     -1.73800000      6.50100000
O     -8.01000000      3.60200000    -13.37400000
H     -7.06600000      3.48300000    -13.26700000
H     -8.10500000      4.51300000    -13.65400000
O     -4.34500000      4.48500000     -0.83400000
H     -3.51100000      4.09400000     -1.09500000
H     -4.30500000      4.51800000      0.12200000
O      6.97600000      8.36100000     -8.15700000
H      7.02800000      8.76600000     -9.02300000
H      6.67400000      7.46900000     -8.32700000
O     -1.60600000      0.65400000     16.64600000
H     -2.31600000      1.29100000     16.56300000
H     -2.03800000     -0.15200000     16.92600000
O     -2.02200000    -12.47900000     -6.12700000
H     -2.94400000    -12.31900000     -6.33200000
H     -1.95700000    -12.32800000     -5.18400000
O    -10.68200000    -12.39800000      5.67900000
H    -10.84200000    -11.77000000      6.38300000
H    -10.00400000    -12.97900000      6.02400000
O     -9.95400000      6.31700000     -9.52200000
H     -9.78200000      5.37800000     -9.44900000
H    -10.60200000      6.38800000    -10.22200000
O     -9.11500000     11.38200000     -9.66400000
H     -8.84700000     10.70900000     -9.03900000
H    -10.07000000     11.32500000     -9.68400000
O    -15.71200000     -6.06200000     -3.71600000
H    -16.31600000     -5.79800000     -4.41000000
H    -16.26500000     -6.15800000     -2.94000000
O      4.32100000      7.44000000    -13.11200000
H      4.31000000      8.37000000    -13.33900000
H      3.43800000      7.13300000    -13.31800000
O     -5.58500000     -0.04100000    -12.20800000
H     -5.57800000     -0.45600000    -11.34600000
H     -5.03500000     -0.60600000    -12.75100000
O      0.87200000     -8.74300000     -9.14100000
H      0.74600000     -8.85900000    -10.08300000
H      0.51700000     -9.54200000     -8.75200000
O      4.83200000      6.98300000      9.12800000
H      3.90500000      7.18700000      9.24800000
H      5.12900000      6.69600000      9.99200000
O     -1.51400000     -7.36000000      9.52600000
H     -0.56900000     -7.31700000      9.67000000
H     -1.66200000     -6.82700000      8.74500000
O      5.48900000     -1.09600000      8.66900000
H      5.12200000     -1.53600000      7.90200000
H      5.33200000     -0.16500000      8.50900000
O     -9.47600000      1.58300000      0.41700000
H     -9.49500000      0.85900000      1.04300000
H     -8.60200000      1.96000000      0.51400000
O     14.39400000     -0.77700000     -0.08800000
H     14.21600000     -1.11100000      0.79100000
H     14.52700000      0.16300000      0.03500000
O      0.27600000     13.29200000     11.66200000
H     -0.32800000     12.63300000     11.32000000
H      0.59300000     13.75200000     10.88500000
O      1.54400000      3.90300000      2.79100000
H      2.07700000      3.10800000      2.81100000
H      1.40600000      4.07500000      1.86000000
O      1.22900000     10.21200000      7.74400000
H      2.09700000     10.22400000      8.14800000
H      1.31200000      9.59400000      7.01800000
O     10.04900000      7.06000000     -6.98800000
H     10.96900000      7.30800000     -6.89000000
H      9.89600000      7.08100000     -7.93300000
O     -0.27600000     -5.28200000     -4.47900000
H     -0.90400000     -5.74900000     -3.92700000
H     -0.71000000     -4.45500000     -4.68900000
O     -3.00300000      7.12400000      1.36500000
H     -3.39700000      7.64700000      0.66700000
H     -3.25900000      7.57000000      2.17300000
O      0.53200000     12.34500000      6.25000000
H     -0.12500000     12.20800000      5.56700000
H      0.57600000     11.50700000      6.71100000
O     -3.81800000    -12.16200000      2.07200000
H     -4.31900000    -12.92800000      1.79100000
H     -2.99200000    -12.22800000      1.59500000
O     -3.81200000      4.22300000      5.07500000
H     -2.96000000      4.43700000      4.69500000
H     -3.77000000      4.56900000      5.96600000
O     11.06700000     -4.15700000     14.39600000
H     11.04900000     -3.74100000     13.53400000
H     10.53200000     -3.58700000     14.94800000
O    -13.96100000      2.26900000     -6.75900000
H    -14.22600000      3.08800000     -6.34100000
H    -13.66200000      2.53000000     -7.63000000
O     -4.86800000    -13.66300000     -0.94300000
H     -5.38500000    -13.66500000     -1.74800000
H     -4.44500000    -14.52100000     -0.92700000
O     11.19400000     12.99400000     -1.18700000
H     11.95800000     13.34300000     -1.64600000
H     11.29800000     13.29600000     -0.28400000
O      9.33500000     -6.97700000     -2.33100000
H      9.91200000     -7.65200000     -2.68900000
H      9.87100000     -6.52700000     -1.67800000
O      5.38500000     14.11400000     -9.78000000
H      4.72500000     14.80600000     -9.74300000
H      5.78700000     14.12000000     -8.91100000
O     18.53000000     -1.70900000     -1.64400000
H     19.17600000     -2.40900000     -1.74400000
H     17.77000000     -2.01200000     -2.14000000
O      4.28200000    -13.43200000      3.99600000
H      3.61800000    -13.42400000      3.30600000
H      4.16400000    -12.59800000      4.45000000
O     13.63600000     -0.51900000     -6.97400000
H     13.39700000     -0.63100000     -6.05400000
H     14.31100000      0.15900000     -6.96500000
O     -0.42800000      6.33400000      1.59500000
H     -0.47000000      6.38700000      2.55000000
H     -1.32300000      6.51600000      1.30600000
O      7.27800000      6.85800000    -13.52400000
H      6.52300000      6.36600000    -13.84700000
H      7.26900000      7.67000000    -14.03100000
O     11.71900000    -11.26500000     -2.50200000
H     11.80700000    -12.21200000     -2.61100000
H     12.61600000    -10.93400000     -2.55300000
O     13.97500000      3.03800000     -3.38300000
H     13.53800000      3.81100000     -3.74100000
H     14.90900000      3.23100000     -3.46800000
O      1.04500000     -7.41900000     13.46400000
H      1.96600000     -7.63100000     13.62000000
H      0.71000000     -8.16200000     12.96300000
O     -9.98200000      7.92800000     -3.72500000
H    -10.51800000      7.17000000     -3.95800000
H    -10.43900000      8.67300000     -4.11500000
O      5.37500000     -6.36000000    -15.84800000
H      5.65200000     -6.61600000    -14.96800000
H      4.61000000     -5.80300000    -15.70500000
O      9.80500000     14.02300000      3.47100000
H      9.23400000     14.71800000      3.14300000
H      9.20500000     13.32300000      3.72900000
O      5.86000000      9.44100000     12.13700000
H      6.21000000      8.55400000     12.22500000
H      5.93000000      9.81500000     13.01600000
O     -2.47300000      2.45800000     -7.81300000
H     -1.83100000      2.07100000     -8.40900000
H     -3.22300000      2.66500000     -8.37100000
O     -9.15800000     -9.52400000     -8.27300000
H     -9.55600000     -9.75100000     -7.43300000
H     -9.82200000     -8.99900000     -8.71900000
O     -1.96700000     -9.93100000      8.64900000
H     -1.74000000     -9.03200000      8.88500000
H     -1.20800000    -10.44900000      8.91800000
O    -11.96000000     10.87400000     -8.45100000
H    -12.07500000     10.08100000     -7.92600000
H    -12.59800000     10.78600000     -9.15900000
O      0.96400000      1.13300000     -4.31300000
H      1.14400000      0.22900000     -4.05400000
H      1.76100000      1.61100000     -4.08200000
O      0.08500000     -9.39500000     -5.65700000
H     -0.09600000     -9.83300000     -6.48900000
H      0.43000000     -8.53800000     -5.90700000
O      5.71200000     -8.60100000     14.16900000
H      5.81800000     -8.33300000     15.08200000
H      6.58600000     -8.51000000     13.79000000
O      3.24500000     13.29200000      3.45300000
H      4.12000000     13.59500000      3.20900000
H      2.69300000     13.53000000      2.70900000
O      8.59800000      8.25100000      4.72100000
H      8.68300000      8.07800000      5.65900000
H      7.73100000      8.64600000      4.62800000
O      1.04900000      0.44400000    -14.76600000
H      0.92100000      1.19400000    -14.18600000
H      1.40400000      0.82100000    -15.57100000
O     -5.16500000    -12.64500000     11.95000000
H     -4.95800000    -12.36700000     12.84300000
H     -4.94400000    -11.88800000     11.40700000
O     -2.34900000     -3.87600000    -15.34000000
H     -2.61300000     -4.75000000    -15.05100000
H     -2.00500000     -4.01000000    -16.22400000
O      2.57600000      3.47200000     -7.57700000
H      1.80200000      3.22400000     -7.07100000
H      3.31500000      3.21000000     -7.02800000
O     10.81200000     10.96600000      4.01900000
H     11.50100000     11.08400000      4.67300000
H     10.02600000     11.32100000      4.43300000
O     10.64000000     -3.87200000      1.56300000
H     11.44500000     -3.61900000      1.11100000
H     10.07500000     -3.10200000      1.49500000
O      6.84100000     14.35900000     -7.25300000
H      6.44800000     14.57000000     -6.40600000
H      6.90100000     13.40400000     -7.25700000
O      3.05900000     -6.12400000    -12.56000000
H      2.99900000     -5.68400000    -13.40800000
H      3.13900000     -5.41200000    -11.92600000
O     -3.17200000     -4.63900000      9.14900000
H     -3.48900000     -3.74400000      9.26900000
H     -2.29700000     -4.63800000      9.53600000
O      8.50000000     -1.71700000     11.68900000
H      8.52400000     -0.79400000     11.43800000
H      7.56800000     -1.91800000     11.77400000
O      2.74700000    -12.55200000      9.20700000
H      3.45200000    -12.48400000      9.85000000
H      2.70100000    -13.48500000      8.99900000
O      1.86100000     -5.59700000     17.25900000
H      1.35800000     -4.78500000     17.33200000
H      1.25500000     -6.21800000     16.85500000
O      2.46100000     10.97000000     -9.49500000
H      1.84000000     10.29200000     -9.23000000
H      2.13100000     11.77000000     -9.08700000
O     -9.00300000     13.92900000      1.04800000
H     -9.17000000     13.12400000      1.53900000
H     -9.79900000     14.44800000      1.16100000
O     17.73100000      3.20000000      2.25000000
H     17.04700000      3.83000000      2.02100000
H     17.51100000      2.41600000      1.74600000
O     16.88300000     -1.62800000      5.62200000
H     16.14200000     -1.88100000      5.07200000
H     16.51000000     -1.01800000      6.25900000
O    -13.28400000     -1.94400000      2.82100000
H    -13.29000000     -2.49400000      2.03700000
H    -12.80400000     -1.15900000      2.55900000
O     10.76000000     -3.61900000     -4.95400000
H      9.86600000     -3.93200000     -5.09100000
H     10.85700000     -3.58100000     -4.00300000
O     -3.44400000     13.67000000    -11.36100000
H     -3.27900000     13.48800000    -10.43600000
H     -2.61500000     14.01800000    -11.68800000
O     -5.30500000      0.17400000     15.87600000
H     -4.75700000     -0.18300000     15.17800000
H     -6.18500000     -0.14900000     15.67900000
O      0.74700000     13.91000000     -2.41900000
H      1.39700000     14.46700000     -2.84700000
H      0.52700000     14.37500000     -1.61200000
O    -13.11500000    -11.69200000     -2.64500000
H    -12.36600000    -12.28900000     -2.64800000
H    -12.77900000    -10.88900000     -2.24700000
O    -15.98200000     -8.59600000      3.96000000
H    -15.25300000     -7.97900000      3.90900000
H    -16.36600000     -8.44400000      4.82400000
O      5.93900000     11.72900000      5.78200000
H      5.69400000     12.64200000      5.93500000
H      5.59300000     11.25800000      6.54000000
O      0.11400000    -12.66500000      6.06000000
H     -0.28500000    -13.46900000      6.39500000
H      0.02100000    -12.72900000      5.11000000
O      3.16900000     -9.86100000     -2.37200000
H      3.28200000    -10.31900000     -1.53900000
H      3.34800000     -8.94300000     -2.16700000
O      0.61000000      5.37600000      6.70000000
H      0.04600000      6.13800000      6.56800000
H      1.29400000      5.46700000      6.03700000
O    -15.86300000      1.09900000     -1.64800000
H    -15.89800000      0.54100000     -0.87100000
H    -15.02300000      0.89100000     -2.05500000
O     -1.70400000     -6.86000000     -2.71300000
H     -2.63800000     -6.84500000     -2.92600000
H     -1.65200000     -7.36000000     -1.89900000
O     -4.89300000     -4.10600000      6.55000000
H     -5.20300000     -3.81900000      7.40900000
H     -3.99800000     -4.40500000      6.70600000
O      4.21100000     11.96400000     -6.41700000
H      4.82600000     11.30000000     -6.72900000
H      3.43500000     11.46800000     -6.15600000
O     -0.92800000      4.39900000      4.01600000
H     -0.49500000      4.86100000      4.73400000
H     -0.21000000      4.04500000      3.49100000
O    -15.31800000      0.72000000      2.83000000
H    -14.86800000      0.18700000      2.17500000
H    -15.00000000      0.38700000      3.66900000
O    -12.10600000     -2.38100000     10.88100000
H    -11.49300000     -1.65800000     11.01100000
H    -11.63400000     -2.99700000     10.32000000
O     11.51100000      2.93000000      4.01100000
H     10.56400000      3.03200000      3.92000000
H     11.82900000      3.81000000      4.21300000
O     -3.93000000     -2.27300000    -12.90400000
H     -3.39600000     -1.95000000    -12.17900000
H     -4.13300000     -3.17800000    -12.66800000
O     -8.72000000     -8.03100000      5.61400000
H     -8.29000000     -7.20100000      5.40800000
H     -8.04500000     -8.69300000      5.46600000
O      2.40400000      9.44900000      1.80200000
H      2.56800000      8.68900000      2.35900000
H      2.91400000      9.28000000      1.00900000
O      3.89700000    -14.34000000     -9.34800000
H      3.81500000    -14.47700000     -8.40400000
H      3.01000000    -14.46000000     -9.68500000
O      5.22400000      4.26500000      4.39200000
H      5.90700000      4.03400000      5.02200000
H      5.70100000      4.59200000      3.63000000
O      1.14600000    -10.34000000      3.87600000
H      0.64400000    -10.85400000      3.24300000
H      0.48500000     -9.96600000      4.45800000
O      4.21900000      6.66100000    -16.73300000
H      3.60100000      6.79900000    -16.01500000
H      4.81900000      5.99000000    -16.40600000
O    -14.71600000      5.73100000     -2.48600000
H    -14.44400000      4.91800000     -2.06100000
H    -15.67200000      5.69600000     -2.48100000
O     -6.01400000     15.32000000      6.96600000
H     -5.36400000     16.02300000      6.95400000
H     -5.65500000     14.67400000      7.57500000
O      8.62300000     -2.13800000    -12.64400000
H      9.28100000     -2.74300000    -12.30300000
H      7.79800000     -2.62000000    -12.58300000
O     12.49700000     -4.05300000     -7.95800000
H     12.99100000     -4.11000000     -7.14100000
H     11.76000000     -3.47600000     -7.75300000
O      4.02600000    -13.17900000     11.51500000
H      4.93800000    -13.45300000     11.41400000
H      4.06400000    -12.44200000     12.12500000
O     13.13900000      3.82200000     11.49600000
H     13.25500000      4.42400000     12.23200000
H     13.95500000      3.32200000     11.46500000
O     16.16500000     -6.52900000      4.88500000
H     16.85500000     -7.15300000      4.66000000
H     15.46100000     -7.07000000      5.24400000
O     17.11300000     -5.83700000      1.58700000
H     17.68400000     -5.07800000      1.46800000
H     16.54600000     -5.59800000      2.32000000
O      0.64500000     -0.68800000     -8.32100000
H      0.04800000     -0.69300000     -9.06900000
H      0.84700000     -1.61100000     -8.17000000
O     -3.35300000    -17.07900000      4.35400000
H     -4.20400000    -17.45800000      4.13400000
H     -3.09500000    -17.52200000      5.16200000
O      3.08600000      1.54000000     17.43400000
H      3.83700000      0.95400000     17.33500000
H      3.20000000      1.93000000     18.30100000
O      9.19400000     -9.77000000      3.88900000
H      9.73200000    -10.47900000      4.24000000
H      8.29700000    -10.09700000      3.95100000
O     -6.87600000      8.27200000    -13.18300000
H     -6.55000000      8.10700000    -12.29900000
H     -7.36300000      9.09300000    -13.10900000
O     -7.39400000      7.95300000     -4.27700000
H     -6.89300000      8.59600000     -3.77400000
H     -8.27500000      7.99100000     -3.90400000
O      6.68200000     14.45700000      6.58100000
H      6.81900000     14.37500000      5.63700000
H      6.72900000     15.39900000      6.74900000
O    -12.67900000      3.95800000    -11.63600000
H    -12.54600000      3.27300000    -12.29200000
H    -12.08400000      4.66000000    -11.89900000
O    -15.21700000      0.00100000     -7.54700000
H    -14.93500000      0.90500000     -7.40700000
H    -14.49600000     -0.52900000     -7.20700000
O      8.11300000     11.75500000      4.26400000
H      7.97400000     10.93600000      3.78800000
H      7.35200000     11.82900000      4.83900000
O     -3.68700000     -0.70800000     13.90700000
H     -2.74700000     -0.79800000     13.75000000
H     -4.08100000     -0.76300000     13.03700000
O     -9.67000000    -10.53700000     -5.61700000
H     -9.63500000     -9.58500000     -5.52200000
H     -8.82400000    -10.84100000     -5.28900000
O     -9.76500000     -5.54300000      2.11900000
H     -8.84100000     -5.77300000      2.21100000
H    -10.20700000     -6.05500000      2.79600000
O      1.91500000    -10.69700000      7.45800000
H      2.34700000    -11.18900000      8.15700000
H      1.40800000    -11.35400000      6.98100000
O     -6.30500000      5.89900000     -9.84200000
H     -6.67200000      6.77000000     -9.99600000
H     -6.23800000      5.51000000    -10.71400000
O     -8.80500000     13.47300000      6.55300000
H     -9.11400000     14.33300000      6.26800000
H     -7.93700000     13.38700000      6.16100000
O    -11.54000000      7.68300000     11.44000000
H    -11.22200000      8.50300000     11.06100000
H    -10.78400000      7.32500000     11.90500000
O    -11.13600000     -1.77400000     -5.09800000
H    -10.25700000     -1.94800000     -4.76100000
H    -11.07300000     -0.90600000     -5.49500000
O     -6.56500000     15.65000000     -4.04700000
H     -6.17000000     14.77800000     -4.03300000
H     -6.75200000     15.81300000     -4.97100000
O      9.53000000      0.25600000    -11.68800000
H      9.44900000     -0.45000000    -12.32900000
H      9.41300000     -0.17600000    -10.84100000
O     14.52700000      6.26300000      8.57800000
H     15.07400000      6.95000000      8.95900000
H     14.16900000      6.65500000      7.78200000
O     -8.43600000     -3.80000000    -12.54700000
H     -8.89400000     -3.62100000    -11.72500000
H     -8.43000000     -4.75400000    -12.61500000
O     -0.86100000      8.43300000      3.90800000
H     -0.38200000      8.87000000      3.20300000
H     -1.77200000      8.69400000      3.77600000
O     -0.47400000    -15.66100000     -1.22400000
H     -0.64000000    -16.60200000     -1.16900000
H      0.40900000    -15.59500000     -1.58800000
O    -12.98100000    -10.85500000     -5.39000000
H    -12.03600000    -10.75100000     -5.28500000
H    -13.27400000    -11.23100000     -4.56000000
O      6.74300000     -8.34200000      9.63300000
H      6.79200000     -9.22500000     10.00000000
H      7.04400000     -8.44100000      8.72900000
O      2.27500000    -10.00100000     11.73700000
H      2.23100000     -9.17800000     11.24900000
H      2.85600000     -9.81200000     12.47300000
O      6.16200000     10.30800000      0.93900000
H      6.97700000      9.96100000      0.57400000
H      5.50300000     10.12400000      0.27000000
O      3.21200000     -4.77200000    -14.85900000
H      3.08300000     -3.82500000    -14.80400000
H      2.69200000     -5.04100000    -15.61600000
O     -6.87600000    -10.58700000     -9.12500000
H     -7.38200000    -11.29400000     -9.52500000
H     -7.53400000    -10.01200000     -8.73400000
O     -4.03500000      8.36900000     -9.32700000
H     -3.59600000      9.17100000     -9.61100000
H     -3.76100000      8.25500000     -8.41700000
O    -12.99600000     -4.31400000      5.06800000
H    -12.30500000     -3.82900000      4.61700000
H    -12.69400000     -4.37500000      5.97400000
O     11.46800000     -0.98400000     -0.87000000
H     11.62100000     -1.14900000      0.06000000
H     11.85200000     -0.12200000     -1.02700000
O     12.17400000     -8.39300000      0.71700000
H     11.89700000     -9.30200000      0.60300000
H     11.53000000     -8.02000000      1.31800000
O     -7.34200000    -16.59100000      1.34800000
H     -7.19600000    -15.68500000      1.07600000
H     -7.35800000    -17.08700000      0.53000000
O     -4.26500000     17.00600000      2.80600000
H     -4.40400000     16.78700000      1.88500000
H     -4.16800000     17.95900000      2.81400000
O     -5.10800000    -14.71100000      2.51600000
H     -5.92300000    -14.55000000      2.04100000
H     -4.78100000    -15.53700000      2.15700000
O      9.30200000    -11.18700000     -0.93100000
H      9.87600000    -11.03400000     -0.18100000
H      9.89900000    -11.32200000     -1.66700000
O     13.74400000      0.19700000     -4.29000000
H     14.04000000      1.09600000     -4.14900000
H     14.11000000     -0.29400000     -3.55400000
O     -2.21800000     -0.23300000     -6.49300000
H     -1.95200000      0.65700000     -6.72600000
H     -2.88400000     -0.46100000     -7.14100000
O     -0.86500000     -8.17400000    -14.81700000
H     -0.76900000     -9.06600000    -15.15100000
H      0.02000000     -7.92000000    -14.55700000
O     15.71100000     -3.96700000     -0.84400000
H     15.86700000     -3.74100000      0.07400000
H     15.38300000     -4.86600000     -0.81600000
O     -2.30200000      4.26500000    -12.83700000
H     -1.92700000      5.03200000    -12.40300000
H     -3.23800000      4.31400000    -12.64400000
O      2.95700000    -14.09400000     -6.67400000
H      2.80800000    -14.29800000     -5.75100000
H      2.08200000    -14.08500000     -7.06200000
O     -1.57100000    -13.44500000      0.46800000
H     -0.98100000    -12.69100000      0.50400000
H     -1.16700000    -14.03500000     -0.16900000
O     -0.10700000      8.42800000     14.14500000
H      0.04300000      8.14200000     13.24400000
H     -0.42000000      9.32900000     14.06100000
O      7.58000000     12.61800000      1.30200000
H      8.12100000     12.67000000      0.51400000
H      7.03200000     11.84600000      1.16700000
O     -3.34700000      7.96900000     -4.28500000
H     -2.56500000      7.79300000     -3.76000000
H     -3.04000000      7.93200000     -5.19100000
O      5.45200000     -2.20900000     11.11000000
H      4.64100000     -2.02500000     11.58300000
H      5.36600000     -1.72500000     10.28900000
O    -15.37200000      3.50900000     -0.70600000
H    -15.56400000      2.58900000     -0.88800000
H    -15.15300000      3.52700000      0.22600000
O      4.01400000    -10.72300000      4.74600000
H      4.10500000     -9.81200000      5.02400000
H      3.07200000    -10.89100000      4.78100000
O      6.97800000    -14.66300000     -9.23500000
H      6.05800000    -14.63100000     -9.49600000
H      7.11600000    -13.85200000     -8.74500000
O     -6.74400000    -10.62600000      7.78700000
H     -5.82000000    -10.39700000      7.67900000
H     -6.94400000    -11.17600000      7.02900000
O     13.62800000     -4.17700000     -5.25900000
H     14.15800000     -3.93000000     -4.50100000
H     12.72400000     -4.10500000     -4.95300000
O      1.09700000      5.28900000    -12.50200000
H      0.99600000      5.16800000    -11.55800000
H      0.91300000      6.21700000    -12.64600000
O     -0.98600000     -0.49600000    -17.19500000
H     -0.75200000      0.18800000    -17.82300000
H     -0.39400000     -1.22000000    -17.39800000
O    -10.41900000     -1.90400000     -1.28200000
H     -9.97000000     -2.40100000     -0.59800000
H     -9.71900000     -1.43400000     -1.73500000
O     13.39300000      6.22600000      2.26900000
H     12.80400000      5.85700000      1.61000000
H     13.38700000      7.16700000      2.09500000
O     15.61400000      0.17400000      3.07400000
H     15.66100000      0.99400000      3.56600000
H     15.50600000     -0.50100000      3.74400000
O      5.14700000     -2.06000000    -13.57600000
H      5.86500000     -1.70700000    -14.10100000
H      5.55800000     -2.72600000    -13.02500000
O      3.94500000      0.80700000     -9.26200000
H      3.69500000      0.16700000     -8.59500000
H      3.11400000      1.09300000     -9.64200000
O     -8.18000000      9.92900000     -1.13000000
H     -7.37600000      9.71200000     -0.65800000
H     -8.75300000      9.17600000     -0.98500000
O     -3.55000000     -7.99400000      6.22300000
H     -4.16500000     -7.69000000      5.55600000
H     -2.71300000     -7.60300000      5.97300000
O     11.49000000     -2.91700000      8.18800000
H     12.04700000     -2.32300000      7.68600000
H     11.00400000     -2.34500000      8.78200000
O      4.87300000    -15.35800000     -3.25400000
H      5.60300000    -15.90100000     -2.95600000
H      4.98100000    -14.53200000     -2.78400000
O     12.87900000    -10.76900000      5.52300000
H     12.94800000    -11.44500000      4.84800000
H     12.00200000    -10.88500000      5.88800000
O    -14.58300000     -3.58800000      0.42400000
H    -14.59500000     -3.49300000     -0.52800000
H    -14.44300000     -4.52300000      0.57000000
O     -6.00600000     13.00700000     -4.48200000
H     -6.14800000     12.40300000     -5.21200000
H     -6.52700000     12.64400000     -3.76700000
O     15.26800000      0.16600000      6.73600000
H     15.75700000      0.96500000      6.93700000
H     14.42800000      0.47800000      6.40000000
O     -6.57900000     -1.18900000     -9.27800000
H     -6.85000000     -2.09200000     -9.44300000
H     -7.16500000     -0.66100000     -9.82100000
O      3.39800000      2.93700000     10.34700000
H      3.95300000      2.66300000     11.07600000
H      2.86500000      3.64800000     10.70500000
O    -11.59300000      0.43700000     11.97200000
H    -12.18300000      0.41800000     12.72500000
H    -10.84400000      0.95500000     12.26700000
O    -10.63900000      1.43300000      4.68100000
H    -10.54300000      1.99400000      3.91100000
H    -10.19000000      0.62200000      4.44300000
O     -3.49800000      9.44300000     11.13700000
H     -4.30000000      9.77000000     10.73000000
H     -3.23100000     10.14100000     11.73600000
O     14.07600000      5.20000000     -7.59100000
H     15.01300000      5.26500000     -7.40700000
H     13.90000000      5.92600000     -8.19000000
O     -2.92900000     12.66400000      8.61300000
H     -2.43000000     13.48200000      8.61700000
H     -2.31200000     12.00600000      8.93200000
O     -9.97100000     -3.84600000      9.21600000
H     -9.93200000     -4.68200000      8.75200000
H     -9.19600000     -3.84700000      9.77800000
O     12.65700000     -0.58800000      2.17300000
H     12.66300000      0.28600000      2.56500000
H     11.73600000     -0.84600000      2.17800000
O      0.34500000    -16.15400000     -5.79000000
H     -0.47000000    -16.00700000     -5.30900000
H      1.01700000    -15.72900000     -5.25700000
O     12.30300000      7.52200000     10.04400000
H     12.97400000      6.98100000      9.62700000
H     11.55400000      6.93600000     10.15000000
O     -7.17000000      0.61600000      8.08100000
H     -7.78300000      1.17000000      7.59800000
H     -7.70600000     -0.10500000      8.41100000
O    -12.18600000     -5.96600000     10.00600000
H    -11.38400000     -6.06200000      9.49200000
H    -11.94100000     -5.38200000     10.72400000
O     -8.94800000     -2.90100000      1.45700000
H     -8.00800000     -2.89100000      1.64000000
H     -9.21000000     -3.81000000      1.59900000
O      8.19100000      4.77300000     -7.45700000
H      8.17600000      4.40700000     -8.34100000
H      8.24100000      5.71900000     -7.59000000
O      3.05000000     -0.93500000      4.44000000
H      3.27400000     -0.10900000      4.01100000
H      3.48200000     -1.60400000      3.90900000
O      1.14600000     17.02700000     -2.93400000
H      1.45700000     17.77700000     -2.42600000
H      1.94200000     16.63400000     -3.29200000
O     -3.20200000      5.79100000    -10.04800000
H     -3.79200000      6.51500000    -10.25900000
H     -2.32500000      6.16200000    -10.13700000
O     -1.41200000     -7.16900000     -7.60800000
H     -0.67100000     -7.59600000     -8.03800000
H     -1.45700000     -6.30200000     -8.01300000
O     11.02400000     -1.65200000     -7.23200000
H     11.74200000     -1.03400000     -7.09700000
H     10.85100000     -2.01200000     -6.36200000
O     11.46700000      6.74200000      0.17200000
H     10.70000000      6.97500000      0.69500000
H     11.14600000      6.72800000     -0.73000000
O      8.88700000     13.58200000      8.18200000
H      8.25900000     13.80200000      7.49400000
H      8.48600000     13.91200000      8.98600000
O      2.61700000     16.84600000      6.39200000
H      2.60400000     15.91000000      6.59100000
H      2.79500000     16.88900000      5.45200000
O      4.04200000      1.85500000      3.57000000
H      3.83700000      2.78600000      3.64700000
H      4.74200000      1.81700000      2.91800000
O     12.52800000      1.28100000     -1.74100000
H     13.14400000      1.87000000     -2.17700000
H     11.88000000      1.86300000     -1.34500000
O     -9.60900000      2.20100000      7.35600000
H     -9.66700000      1.91700000      6.44400000
H    -10.31600000      1.73100000      7.79900000
O     -7.93900000     -2.07700000      5.53500000
H     -7.38700000     -2.81900000      5.28700000
H     -7.47900000     -1.31100000      5.19400000
O     12.57000000    -12.93100000     -5.14100000
H     11.80000000    -12.56300000     -5.57400000
H     12.96800000    -12.18800000     -4.68700000
O     14.59900000     -0.22300000      9.79700000
H     15.01200000      0.57700000     10.12100000
H     14.48300000     -0.07000000      8.86000000
O      0.93500000     15.69800000     -6.87900000
H      1.31500000     15.75800000     -6.00300000
H      1.06600000     16.56700000     -7.25800000
O      3.57800000    -10.07700000    -10.75800000
H      4.13600000     -9.53300000    -11.31500000
H      3.47200000     -9.56800000     -9.95500000
O     -3.58000000      8.81100000      3.43200000
H     -3.63200000      9.76600000      3.41400000
H     -4.16700000      8.55200000      4.14300000
O     -1.37000000    -11.75500000    -11.49100000
H     -1.72200000    -11.52800000    -10.63000000
H     -1.40600000    -12.71100000    -11.51900000
O     -5.31100000      9.59300000     -3.11400000
H     -4.81700000     10.40400000     -3.23900000
H     -4.70300000      8.90000000     -3.37000000
O     -5.46400000     12.47300000    -12.53000000
H     -4.90700000     13.15200000    -12.15100000
H     -5.78700000     11.97900000    -11.77700000
O     -7.59300000      0.08400000     -7.15800000
H     -7.08200000     -0.34800000     -6.47400000
H     -7.14400000     -0.14300000     -7.97200000
O      8.81800000      0.48000000    -16.34200000
H      8.73100000      1.24200000    -16.91400000
H      8.90800000      0.84900000    -15.46300000
O      4.07100000      9.79800000     -0.83900000
H      3.61600000      9.07600000     -1.27200000
H      3.66200000     10.58700000     -1.19400000
O     12.74300000      1.46200000     -9.03500000
H     13.00000000      2.31800000     -8.69400000
H     13.29100000      0.83900000     -8.55800000
O    -10.41600000    -14.21600000      3.40300000
H    -10.47400000    -13.86000000      4.29000000
H    -11.23800000    -13.95700000      2.98600000
O      4.69300000     13.34700000      7.90700000
H      5.43500000     13.74600000      7.45200000
H      3.93000000     13.83200000      7.59400000
O     15.54500000      8.36100000      2.31400000
H     16.21900000      8.10300000      2.94300000
H     15.11200000      9.11000000      2.72200000
O     10.10700000      4.59100000    -13.65500000
H     10.59300000      4.34900000    -14.44300000
H      9.51700000      5.28800000    -13.94300000
O     -1.54700000      1.61700000    -12.36000000
H     -1.62100000      2.56500000    -12.25600000
H     -0.67100000      1.48300000    -12.72400000
O      3.06500000      6.84400000      3.50800000
H      3.30500000      6.79700000      4.43300000
H      3.23300000      5.96400000      3.17200000
O    -14.69000000      0.01800000    -11.32700000
H    -15.27200000      0.76000000    -11.16600000
H    -13.81300000      0.35800000    -11.14800000
O     10.72000000     -9.54300000     10.10300000
H     11.40100000     -9.40200000     10.76100000
H      9.90500000     -9.30700000     10.54700000
O    -15.95100000     -3.21200000      6.93000000
H    -16.66400000     -2.67400000      7.27500000
H    -15.72600000     -2.80300000      6.09400000
O    -16.36900000     -1.77200000     -4.30700000
H    -15.64300000     -1.85400000     -4.92400000
H    -16.86500000     -2.58400000     -4.41100000
O     -6.55200000      8.63600000    -10.22700000
H     -6.64500000      9.56600000    -10.02000000
H     -5.60700000      8.49000000    -10.25800000
O    -12.05900000      9.62800000      1.31600000
H    -11.25900000      9.14700000      1.10600000
H    -12.19200000      9.47600000      2.25200000
O     -0.71000000     10.99400000      9.75200000
H     -0.18800000     10.94700000      8.95100000
H     -0.36800000     10.28900000     10.30200000
O      8.55200000     -9.89400000     -9.63400000
H      8.60700000     -9.39900000    -10.45200000
H      9.36300000     -9.68200000     -9.17100000
O      3.34300000     -1.23700000     -6.91100000
H      3.51300000     -2.17900000     -6.91000000
H      3.33600000     -0.99400000     -5.98500000
O      8.93800000     -2.75500000     -8.63300000
H      9.32700000     -3.61200000     -8.45900000
H      9.41500000     -2.15400000     -8.06100000
O     -2.86900000      1.69000000    -16.84200000
H     -2.38700000      0.87800000    -16.68700000
H     -3.56000000      1.44500000    -17.45700000
O     -9.33800000      2.51300000     -6.67900000
H     -9.18600000      3.22800000     -6.06100000
H     -8.56500000      1.95500000     -6.59300000
O    -14.67400000      7.48300000     -0.36700000
H    -14.33300000      6.86800000     -1.01700000
H    -14.03800000      8.19700000     -0.35600000
O     -4.56400000     11.68700000      0.09800000
H     -4.13200000     12.53100000      0.23400000
H     -5.41400000     11.78100000      0.52900000
O     -1.24000000     -2.60700000     -5.32300000
H     -1.44000000     -1.82700000     -5.84000000
H     -1.83800000     -2.56000000     -4.57700000
O      2.68000000      1.74100000      6.23700000
H      3.19300000      1.79100000      5.43100000
H      3.06400000      2.40700000      6.80700000
O     -8.34100000     -0.56800000     -2.11800000
H     -7.45100000     -0.90800000     -2.03000000
H     -8.43300000     -0.37400000     -3.05100000
O     16.81100000      1.35200000     -1.88000000
H     16.67300000      2.05800000     -2.51100000
H     16.34500000      1.63900000     -1.09400000
O     -9.83800000     -1.80500000     -8.19400000
H     -9.02500000     -1.37100000     -7.93400000
H    -10.18700000     -2.16800000     -7.37900000
O      5.62800000      2.66200000     -8.24000000
H      5.04800000      2.09800000     -8.75300000
H      6.15800000      3.11700000     -8.89400000
O      1.80100000      1.48200000     14.88500000
H      2.28500000      1.45800000     15.71000000
H      1.18600000      0.75100000     14.94700000
O    -13.69100000     -4.80400000     -7.67400000
H    -13.73000000     -4.14800000     -8.37000000
H    -12.76200000     -4.86800000     -7.45600000
O      5.05300000    -11.22700000     12.91300000
H      4.91300000    -11.82100000     13.65100000
H      5.21400000    -10.37500000     13.31900000
O     -4.17400000     -4.59000000      1.12500000
H     -3.77900000     -5.44500000      0.95400000
H     -4.02700000     -4.09300000      0.32000000
O     13.00500000     -6.91700000      9.80600000
H     12.74600000     -5.99800000      9.74500000
H     13.11600000     -7.07400000     10.74300000
O      7.30600000    -11.95100000      6.36200000
H      7.04900000    -11.90400000      5.44100000
H      6.87400000    -12.73900000      6.69200000
O     -3.52800000     -3.89800000     -9.19900000
H     -2.74800000     -4.45100000     -9.16100000
H     -4.23700000     -4.46300000     -8.89500000
O     -9.33900000      8.87500000      1.37600000
H     -8.40500000      8.73500000      1.53100000
H     -9.52700000      8.38000000      0.57800000
O    -11.60400000     -5.93000000     -5.70800000
H    -12.25100000     -5.58800000     -5.09100000
H    -12.06600000     -6.62400000     -6.17900000
O      6.82400000      6.64600000     -0.15100000
H      7.18800000      6.07300000     -0.82600000
H      7.23200000      7.49700000     -0.31300000
O     11.36400000     -7.70500000     -5.87000000
H     12.21700000     -7.45900000     -5.51200000
H     11.01700000     -8.34100000     -5.24600000
O     -3.41900000      4.41700000      2.08400000
H     -3.19400000      5.29800000      1.78400000
H     -2.69500000      4.16600000      2.65700000
O    -11.50900000      9.92500000     -4.99000000
H    -10.75400000     10.51400000     -4.98900000
H    -12.23900000     10.47200000     -4.69900000
O      5.03000000     -8.02200000      1.09100000
H      4.65500000     -7.92200000      0.21500000
H      5.97600000     -7.97100000      0.95400000
O     14.97700000     -2.48000000      7.90200000
H     15.07500000     -1.56100000      7.65500000
H     14.35000000     -2.83300000      7.27100000
O    -10.04000000     11.09000000      7.36400000
H     -9.31900000     10.61300000      7.77600000
H     -9.74000000     11.99900000      7.33400000
O      8.26700000     -7.20700000     11.69900000
H      7.93100000     -6.31400000     11.76800000
H      7.86200000     -7.55400000     10.90400000
O      7.89100000     -7.45000000      0.08700000
H      8.47900000     -7.70400000      0.79800000
H      8.46000000     -7.01700000     -0.55000000
O      0.20900000    -15.98800000      1.61900000
H     -0.23800000    -15.57300000      0.88100000
H     -0.33200000    -16.74800000      1.83000000
O     15.84500000     -3.41700000     -3.53900000
H     15.52600000     -2.51500000     -3.51500000
H     15.92100000     -3.66800000     -2.61800000
O      6.98400000     -6.18500000      3.62000000
H      6.68400000     -5.90500000      2.75500000
H      7.93500000     -6.07800000      3.59000000
O     -5.99500000      5.72300000      7.76800000
H     -6.05900000      6.20800000      8.59100000
H     -5.05900000      5.55100000      7.66400000
O     14.88000000      7.34500000      5.51200000
H     15.35100000      7.99600000      6.03200000
H     14.42600000      7.85600000      4.84300000
O      7.07300000     11.65900000     -7.99400000
H      6.40500000     11.05700000     -8.32200000
H      7.89600000     11.18100000     -8.09200000
O     -0.70500000      3.67600000    -15.30900000
H     -1.60400000      3.51300000    -15.59500000
H     -0.77600000      3.82900000    -14.36700000
O      2.65800000     14.07900000      6.12500000
H      2.85500000     14.00600000      5.19200000
H      1.88000000     13.53500000      6.24900000
O     -6.20500000      5.39800000     -4.51800000
H     -5.75800000      5.31100000     -5.36000000
H     -6.36500000      6.33700000     -4.42700000
O     -9.46000000     -1.84900000     15.84800000
H     -8.65400000     -1.35800000     15.68700000
H    -10.08600000     -1.49600000     15.21600000
O      8.57500000      0.37000000      8.67000000
H      7.90000000      0.95800000      9.00900000
H      9.39000000      0.86300000      8.76000000
O      3.50900000     10.53400000      4.37400000
H      3.82700000     11.41500000      4.57100000
H      3.07500000     10.62000000      3.52500000
O      5.77300000     -3.76100000    -11.62600000
H      6.04700000     -3.97300000    -10.73400000
H      4.81600000     -3.79800000    -11.59700000
O     -2.29100000    -14.82300000      3.39000000
H     -3.06800000    -14.55600000      2.90000000
H     -2.52700000    -15.66900000      3.77100000
O     12.53300000      9.64500000     -8.35100000
H     12.63400000      9.15800000     -7.53300000
H     11.88100000      9.14900000     -8.84600000
O     -1.49300000     -0.28100000    -10.02000000
H     -1.63100000      0.50800000    -10.54300000
H     -2.32400000     -0.41500000     -9.56400000
O      6.80400000    -16.82200000     -2.19700000
H      7.44300000    -16.16800000     -1.91200000
H      7.20000000    -17.66200000     -1.96400000
O     -5.71400000      2.49700000    -12.69800000
H     -5.78900000      1.61400000    -12.33600000
H     -5.09000000      2.40900000    -13.41800000
O     -4.10900000      1.57900000      4.75200000
H     -3.22200000      1.22000000      4.73900000
H     -3.98600000      2.52300000      4.64700000
O      1.72400000     -4.83700000      2.04000000
H      1.40000000     -3.95000000      2.20000000
H      2.09000000     -5.11400000      2.88000000
O     -1.14500000     10.81400000    -12.09600000
H     -0.57000000     11.56700000    -12.23500000
H     -1.19500000     10.38900000    -12.95200000
O     10.89500000      7.49000000     -2.43100000
H     10.18400000      7.66200000     -3.04800000
H     11.15600000      8.35700000     -2.11900000
O    -14.52500000     11.28400000      2.26800000
H    -15.27700000     11.39900000      1.68700000
H    -13.77300000     11.22300000      1.67800000
O     14.80900000     -6.59600000     -0.50700000
H     15.59700000     -6.84700000     -0.02500000
H     14.12400000     -6.55300000      0.16000000
O     -9.00400000    -14.15300000      6.84700000
H     -8.21200000    -14.33000000      6.34000000
H     -8.79400000    -14.45200000      7.73200000
O      5.73200000     -1.30300000      0.45900000
H      5.23900000     -0.48500000      0.39600000
H      5.74400000     -1.64500000     -0.43500000
O     -5.43800000      2.88700000     -3.07200000
H     -5.01500000      3.13000000     -2.24800000
H     -5.63600000      3.72300000     -3.49400000
O     -3.27900000     -2.13000000     -3.42300000
H     -3.67900000     -2.65600000     -4.11600000
H     -3.61600000     -1.24700000     -3.56800000
O     -8.01500000    -15.70500000      3.67000000
H     -7.85600000    -16.11100000      2.81800000
H     -8.53400000    -14.92500000      3.47000000
O     -8.05700000      5.22500000     12.09700000
H     -8.77000000      4.84200000     12.60800000
H     -8.12600000      6.16600000     12.25800000
O    -10.86300000      5.92500000    -12.51100000
H    -10.04100000      6.10700000    -12.96500000
H    -11.41400000      6.68500000    -12.69900000
O      6.61000000      1.92800000     -5.64100000
H      6.34800000      2.41000000     -6.42500000
H      7.39500000      1.44700000     -5.90700000
O      3.96400000     -7.12600000     12.37600000
H      4.67200000     -7.58000000     12.83400000
H      4.09000000     -6.20300000     12.59600000
O      3.70100000     -2.63300000      6.96000000
H      3.56500000     -2.01700000      6.24000000
H      4.17000000     -3.36700000      6.56300000
O     -1.92800000     -0.31700000      4.31200000
H     -2.11300000     -1.23500000      4.11300000
H     -1.02200000     -0.31700000      4.62100000
O     -4.42400000     -6.50800000     -5.40500000
H     -3.74000000     -7.12700000     -5.66200000
H     -5.22500000     -6.86400000     -5.78900000
O      6.06700000      6.32900000      2.42100000
H      5.58200000      7.05300000      2.81900000
H      6.09600000      6.54500000      1.48900000
O    -10.73500000     -3.00600000      5.05000000
H     -9.86500000     -3.21900000      5.38700000
H    -10.58600000     -2.76900000      4.13500000
O      4.08600000      3.27500000     14.49200000
H      3.54200000      2.66200000     14.98700000
H      4.39000000      2.77000000     13.73800000
O     -1.24000000     -4.10400000     15.62900000
H     -1.62100000     -4.90800000     15.98100000
H     -0.68500000     -4.39800000     14.90700000
O     12.59100000      3.14400000     -6.38500000
H     11.78400000      3.63200000     -6.54700000
H     13.28100000      3.68900000     -6.76300000
O    -12.05000000      5.04500000     -7.14700000
H    -11.15900000      4.69600000     -7.15500000
H    -12.48400000      4.61000000     -7.88000000
O     -0.47000000     -2.08000000    -14.07500000
H     -1.05700000     -2.64200000    -14.58000000
H     -0.41500000     -1.27100000    -14.58400000
O     -0.81400000    -15.52400000     -8.45000000
H     -1.75700000    -15.57100000     -8.29000000
H     -0.42100000    -15.55200000     -7.57700000
O      2.35500000     -5.79200000      4.80800000
H      2.20600000     -6.63400000      5.23900000
H      3.30700000     -5.72100000      4.74400000
O    -14.65100000      0.32400000      9.44900000
H    -14.12300000     -0.47500000      9.45800000
H    -14.60900000      0.65000000     10.34800000
O      7.67400000    -12.04600000     -7.87800000
H      7.79900000    -11.21200000     -8.33100000
H      6.87100000    -11.92600000     -7.37100000
O      7.67800000      1.97700000     -2.13500000
H      7.99200000      1.22900000     -1.62700000
H      7.62300000      1.65000000     -3.03300000
O      6.93600000      4.80300000     -2.06500000
H      7.53800000      4.89500000     -2.80400000
H      6.89700000      3.86000000     -1.90500000
O    -11.17100000      3.17600000    -13.84700000
H    -10.74100000      2.35700000    -14.09400000
H    -10.45100000      3.76500000    -13.62100000
O     -7.57900000    -11.97700000     -1.54100000
H     -7.13700000    -11.14200000     -1.38600000
H     -8.50500000    -11.78900000     -1.39000000
O      2.14100000     -8.73700000      1.91300000
H      1.85600000     -9.24000000      2.67600000
H      2.77200000     -8.10800000      2.26300000
O      7.13700000      9.76500000    -10.44600000
H      6.43300000     10.11200000    -10.99400000
H      7.94100000     10.06400000    -10.87100000
O    -11.64800000      1.15800000      8.81400000
H    -11.64400000      0.42500000      8.19900000
H    -11.65000000      0.74700000      9.67800000
O      4.50500000      3.75000000    -11.67200000
H      4.54700000      4.09700000    -10.78100000
H      3.88000000      4.31800000    -12.12100000
O     -8.69200000     -2.50500000     -4.22000000
H     -8.24400000     -3.35100000     -4.21900000
H     -7.99000000     -1.86400000     -4.33400000
O    -15.47000000      5.69100000      4.26800000
H    -14.64300000      5.27000000      4.03500000
H    -15.69200000      6.22200000      3.50300000
O      9.91300000     -4.94500000      6.30900000
H      9.02900000     -4.93000000      6.67700000
H     10.38200000     -4.26000000      6.78500000
O      1.00200000    -14.29800000    -10.41900000
H      0.74400000    -14.87100000    -11.14000000
H      0.49300000    -14.61100000     -9.67100000
O     12.52600000      2.19500000      1.40000000
H     11.88900000      2.22200000      0.68600000
H     12.08000000      2.61600000      2.13500000
O    -16.45700000     -2.54700000      2.57900000
H    -15.77300000     -3.14900000      2.28500000
H    -16.21900000     -2.33600000      3.48200000
O     -7.66900000      6.20700000      5.52900000
H     -8.59100000      5.96400000      5.61000000
H     -7.25800000      5.85300000      6.31800000
