# Supplementary material for: Integrated Multiscale Multilevel Approach to Open Shell Molecular Systems
Source: J Chem Theory Comput. 2023 Feb 13;19(5):1446–56. doi: 10.1021/acs.jctc.2c00805 (PMC10018740; doi:10.1021/acs.jctc.2c00805)
Supplement: Supplementary file 2 — ct2c00805_si_002.zip [file ct2c00805_si_002.zip › structures/PROXYL/frame15.xyz]

2564

C     -0.69000000      0.49800000     -1.74500000
H     -1.00900000      1.53900000     -1.79300000
H     -1.12000000     -0.05200000     -2.58100000
C     -1.12200000     -0.22600000     -0.50000000
C     -2.37600000      0.45300000      0.06700000
H     -3.21300000      0.23000000     -0.59500000
H     -2.36300000      1.53700000     -0.05000000
H     -2.68900000      0.01400000      1.01400000
C     -1.36000000     -1.67600000     -0.88300000
H     -2.09500000     -1.77600000     -1.68200000
H     -0.45900000     -2.15200000     -1.27200000
H     -1.86000000     -2.20600000     -0.07200000
N     -0.04100000      0.00400000      0.41600000
O     -0.26200000     -0.11500000      1.62300000
C      1.27100000      0.43700000     -0.23200000
C      1.56700000      1.89500000      0.25600000
H      1.85600000      1.88300000      1.30700000
H      2.26300000      2.37500000     -0.43100000
H      0.73300000      2.58500000      0.12200000
C      2.28800000     -0.58100000      0.21100000
H      3.23600000     -0.26200000     -0.22300000
H      2.02000000     -1.57800000     -0.13800000
H      2.41400000     -0.60300000      1.29400000
C      0.83100000      0.34200000     -1.73700000
H      1.25600000      1.07000000     -2.42900000
H      1.11800000     -0.60100000     -2.20200000
O    -10.29500000      7.24200000      7.05500000
H    -10.32900000      6.45300000      6.51500000
H     -9.37000000      7.33600000      7.28500000
O      7.24400000     -2.99300000      8.46200000
H      6.32800000     -3.20500000      8.64100000
H      7.61100000     -3.80100000      8.10200000
O     -5.48800000     -9.22300000     -5.00200000
H     -5.85400000     -8.96700000     -4.15500000
H     -5.52800000    -10.17900000     -5.00100000
O     -1.60200000     -5.68100000    -17.23800000
H     -2.17000000     -6.27600000    -17.72800000
H     -1.78200000     -5.87900000    -16.32000000
O     -4.29900000      9.77000000    -11.51400000
H     -4.80900000     10.31000000    -12.11800000
H     -4.94400000      9.43100000    -10.89400000
O      8.25900000     -7.73200000      0.63300000
H      8.49800000     -8.59600000      0.29600000
H      9.09700000     -7.30400000      0.80900000
O      8.05800000      4.18600000     -1.11300000
H      8.53600000      3.55600000     -1.65300000
H      8.31600000      3.97600000     -0.21600000
O      6.11900000      1.48300000      1.64200000
H      6.53100000      2.33400000      1.49300000
H      6.36200000      0.96200000      0.87600000
O      3.62500000    -12.16500000     -0.08900000
H      4.33900000    -11.56900000      0.14100000
H      3.89400000    -13.01000000      0.27200000
O    -12.69300000     13.31600000     -2.24600000
H    -11.93800000     13.03300000     -2.76100000
H    -12.40400000     13.24600000     -1.33700000
O      2.08900000      5.10000000     16.24500000
H      1.94900000      5.93100000     15.79200000
H      2.67900000      4.61000000     15.67200000
O      8.78200000     -2.33500000     -9.69400000
H      9.73300000     -2.44300000     -9.68400000
H      8.62300000     -1.56300000     -9.15100000
O      7.46200000     10.74200000      8.24500000
H      8.31700000     10.84700000      8.66300000
H      6.83200000     10.96600000      8.93000000
O     -8.20800000      3.14300000     -4.44000000
H     -7.31500000      3.44300000     -4.61000000
H     -8.55000000      2.90800000     -5.30300000
O     -8.05000000    -14.34700000      1.54700000
H     -8.52500000    -14.93300000      0.95800000
H     -8.42000000    -14.52400000      2.41100000
O      4.44900000     15.85100000      6.70500000
H      5.13500000     16.44100000      6.39300000
H      3.94700000     16.37500000      7.32800000
O      2.61200000      0.18700000     16.80700000
H      3.02500000     -0.14100000     17.60600000
H      2.02200000      0.87800000     17.10800000
O      1.56500000     -5.43700000    -17.86500000
H      1.46900000     -5.29000000    -16.92400000
H      0.71200000     -5.20400000    -18.23200000
O     -6.72800000      5.36100000     -8.06800000
H     -6.48800000      6.15400000     -7.58800000
H     -7.30100000      5.67000000     -8.77000000
O     16.96600000     -1.77300000     -1.13600000
H     17.90000000     -1.75300000     -0.92500000
H     16.66900000     -0.87400000     -0.99100000
O      7.10800000     -5.95500000      8.17000000
H      6.18000000     -5.90900000      7.94000000
H      7.47300000     -6.60200000      7.56600000
O      4.08400000      4.20200000      1.32200000
H      4.28100000      3.55700000      2.00100000
H      3.13400000      4.31100000      1.36400000
O     -0.42200000     -0.37200000    -15.62400000
H     -1.35800000     -0.57200000    -15.62800000
H     -0.01800000     -1.12500000    -15.19200000
O    -16.12400000     -1.01600000     -9.28500000
H    -16.09000000     -0.12900000     -8.92800000
H    -15.27800000     -1.40000000     -9.05300000
O     11.83800000      4.49800000     -5.20200000
H     11.69900000      3.59200000     -4.92500000
H     11.24800000      5.01100000     -4.64900000
O      1.32200000    -14.75400000     -1.69700000
H      1.08000000    -14.16600000     -2.41200000
H      0.72100000    -14.52900000     -0.98700000
O    -16.71900000     -2.20800000     -0.00200000
H    -16.75000000     -2.97400000      0.57100000
H    -16.83200000     -2.56300000     -0.88300000
O      2.55700000     13.45000000      0.25100000
H      1.81600000     12.88100000      0.04000000
H      2.30900000     14.30600000     -0.09900000
O      7.71000000      6.57700000      8.80200000
H      7.88600000      7.01200000      9.63600000
H      8.00400000      5.67600000      8.93600000
O    -11.14400000     -4.43400000    -12.16300000
H    -11.83400000     -5.08000000    -12.31200000
H    -11.61300000     -3.62900000    -11.94200000
O     -6.22500000     -5.26900000     -1.35700000
H     -5.46700000     -4.92000000     -0.88900000
H     -6.77200000     -5.65600000     -0.67400000
O      5.07400000      7.33900000     14.01700000
H      5.39600000      8.01900000     13.42400000
H      4.71300000      6.66800000     13.43800000
O     12.83800000     -5.40700000     -1.05300000
H     13.20400000     -5.03800000     -0.24900000
H     13.51700000     -5.99900000     -1.37500000
O      6.24500000     -6.13900000     -8.53100000
H      6.87800000     -5.43600000     -8.38400000
H      5.40600000     -5.76600000     -8.26000000
O     -8.74900000    -12.86100000      5.65300000
H     -9.00800000    -12.07300000      6.13200000
H     -9.45200000    -12.99600000      5.01700000
O     -4.72400000     -6.08600000     -6.74000000
H     -4.87900000     -5.89100000     -5.81600000
H     -3.93200000     -6.62400000     -6.74200000
O     11.22700000     -9.19600000     -8.55000000
H     10.82900000    -10.04400000     -8.74700000
H     11.37500000     -8.79700000     -9.40700000
O     -7.26600000    -12.16800000     11.91000000
H     -6.87200000    -11.52400000     12.49800000
H     -6.58000000    -12.36100000     11.27100000
O     -5.67400000      6.77700000    -14.60400000
H     -4.75600000      6.78700000    -14.87400000
H     -5.67000000      6.32900000    -13.75800000
O     -2.02900000    -16.73600000      1.93000000
H     -2.59600000    -16.71200000      1.15900000
H     -2.38900000    -16.06800000      2.51300000
O     11.27400000      6.27900000    -11.75700000
H     10.75700000      6.84900000    -11.18800000
H     12.16400000      6.33800000    -11.41000000
O     -0.06300000      5.20800000    -11.24200000
H      0.17300000      5.37000000    -12.15500000
H      0.32300000      5.94000000    -10.76100000
O     -0.09900000      8.40800000     -6.00300000
H     -0.95300000      8.83900000     -5.96600000
H      0.24700000      8.63400000     -6.86600000
O      0.82000000     -3.22300000      9.32800000
H      0.12600000     -3.80600000      9.02000000
H      0.51500000     -2.92000000     10.18400000
O     -7.52400000     16.26000000      1.78100000
H     -6.83500000     15.61900000      1.61100000
H     -7.61500000     16.73900000      0.95700000
O      2.24300000     -7.12300000    -10.50800000
H      2.73100000     -6.87700000    -11.29400000
H      1.35300000     -7.28400000    -10.82000000
O      3.36400000      0.87500000    -10.39200000
H      3.64200000      1.01800000     -9.48700000
H      3.63800000     -0.02100000    -10.58700000
O     -7.34200000      2.63900000     13.01600000
H     -6.61300000      2.29700000     13.53300000
H     -7.31500000      3.58500000     13.16000000
O     -0.69000000     10.97400000     -0.12900000
H     -0.21600000     11.20200000     -0.92800000
H     -1.54600000     11.38900000     -0.23100000
O      1.20000000     -8.61100000    -14.31000000
H      1.59600000     -9.48300000    -14.31700000
H      0.25800000     -8.77600000    -14.33700000
O     -4.34800000    -10.56300000      8.41400000
H     -3.63800000    -11.14400000      8.13900000
H     -5.14700000    -11.05200000      8.21700000
O     13.45200000     -5.13400000    -11.24100000
H     13.43100000     -4.19600000    -11.05300000
H     12.65000000     -5.47600000    -10.84600000
O     -0.30900000     13.05000000     -6.85200000
H     -1.19600000     12.71300000     -6.98100000
H     -0.43200000     13.97800000     -6.65300000
O    -13.92800000     10.71500000      2.93200000
H    -13.69100000      9.80800000      3.12500000
H    -14.21500000     10.69800000      2.01900000
O     -7.83500000    -10.13000000      2.99100000
H     -7.75700000     -9.98400000      3.93400000
H     -7.47600000     -9.33600000      2.59500000
O     -4.43200000    -15.43100000     -4.95400000
H     -4.69100000    -15.34200000     -5.87100000
H     -5.07900000    -14.91700000     -4.47100000
O    -14.88400000     -3.85000000      9.49400000
H    -15.57800000     -4.49100000      9.65000000
H    -14.12500000     -4.20000000      9.96100000
O     14.19800000     -1.04600000     -4.48700000
H     14.84300000     -0.54200000     -3.99100000
H     13.91800000     -1.73500000     -3.88500000
O      5.01400000     -1.78300000     -8.06500000
H      5.33300000     -2.18100000     -7.25600000
H      4.29500000     -1.21600000     -7.78600000
O      1.70400000      9.05900000      5.75400000
H      0.91500000      9.46700000      6.11000000
H      2.41900000      9.62200000      6.05100000
O      2.43100000     -8.89100000     -5.77100000
H      2.17200000     -9.66900000     -6.26400000
H      2.78800000     -9.23500000     -4.95200000
O     -5.25200000      1.53700000      1.04000000
H     -4.58900000      2.15200000      1.35300000
H     -5.65200000      1.19000000      1.83800000
O     -7.66100000      9.83800000      5.24600000
H     -6.77400000      9.48900000      5.15100000
H     -7.54100000     10.67800000      5.69000000
O     -3.06200000      7.44000000    -15.38400000
H     -3.11500000      8.39200000    -15.29500000
H     -2.17400000      7.27900000    -15.70200000
O      5.06100000      8.81200000     -6.13000000
H      5.60900000      8.61200000     -6.88900000
H      5.17100000      8.05900000     -5.54900000
O     12.69300000     -0.81100000      5.44500000
H     12.95400000     -1.26900000      6.24400000
H     11.73800000     -0.86500000      5.43900000
O      7.19100000     -5.20800000     -5.49200000
H      7.36600000     -4.95200000     -6.39800000
H      6.24100000     -5.13800000     -5.40300000
O     13.76600000      1.23800000      1.29000000
H     13.47200000      1.75100000      2.04300000
H     13.14900000      1.46100000      0.59300000
O      3.53900000     -5.18000000     -7.64500000
H      3.47000000     -4.27500000     -7.94700000
H      3.09300000     -5.69300000     -8.31900000
O    -10.46400000     -0.92800000      5.78900000
H    -10.48300000     -1.88100000      5.88200000
H    -10.65400000     -0.59800000      6.66700000
O      7.19000000      0.75000000     11.55000000
H      6.86400000      1.01700000     10.69000000
H      7.76700000      0.00900000     11.36700000
O     -9.45800000    -14.18400000     -2.76600000
H    -10.03300000    -13.51900000     -2.38700000
H     -9.96300000    -14.55400000     -3.49000000
O    -12.73400000      1.24300000    -10.17200000
H    -12.58500000      1.23100000    -11.11800000
H    -11.90800000      1.55600000     -9.80400000
O      5.98400000      7.45500000     -8.33500000
H      5.95700000      6.50100000     -8.26200000
H      6.60300000      7.62400000     -9.04500000
O      6.12200000      4.77000000    -14.13800000
H      5.41400000      4.13400000    -14.23400000
H      6.66500000      4.64200000    -14.91600000
O      9.24500000     12.01300000     -4.31400000
H      9.02800000     11.25800000     -4.86100000
H     10.17900000     11.91400000     -4.12800000
O      4.51800000     17.67700000     -2.68200000
H      4.57600000     16.77600000     -3.00000000
H      4.97500000     18.19400000     -3.34400000
O      1.71500000     -8.78600000      2.40400000
H      1.74800000     -9.70400000      2.13500000
H      1.34100000     -8.80900000      3.28500000
O    -11.32800000      5.34700000      0.85800000
H    -10.73200000      4.61600000      0.69300000
H    -12.09500000      4.94300000      1.26400000
O      8.58800000     -7.54800000    -11.44900000
H      9.09600000     -8.03300000    -12.10000000
H      8.27900000     -8.21800000    -10.84000000
O     10.44700000     13.26700000      4.17300000
H     11.01300000     12.52900000      3.94500000
H     10.14200000     13.60400000      3.33100000
O     10.51700000      0.35100000     11.35200000
H     10.72700000      1.03100000     10.71200000
H      9.89400000     -0.21900000     10.90000000
O     -6.27200000     12.97000000     -9.74800000
H     -5.83000000     12.61300000    -10.51900000
H     -6.24000000     13.91800000     -9.87100000
O     -2.97000000     -1.21700000    -16.13700000
H     -3.24400000     -1.09900000    -17.04600000
H     -3.35100000     -2.05600000    -15.87800000
O    -10.71900000     -4.80500000     -6.51600000
H    -10.40100000     -5.64300000     -6.85300000
H    -11.45900000     -5.03800000     -5.95600000
O     10.31600000    -14.04200000      2.77800000
H     10.60800000    -14.92100000      2.53700000
H     10.36900000    -14.02500000      3.73400000
O     10.69500000      5.40400000     -2.62600000
H     10.72900000      6.29800000     -2.28400000
H      9.80400000      5.11000000     -2.43900000
O     16.68800000      3.77100000      5.25000000
H     16.99200000      2.86900000      5.35300000
H     17.42700000      4.30700000      5.53700000
O    -10.22600000      2.26200000     -8.66100000
H    -11.03300000      2.51000000     -8.21000000
H     -9.60800000      2.06700000     -7.95600000
O    -13.95400000     -2.95900000     -8.85200000
H    -14.00200000     -3.83700000     -8.47400000
H    -13.37100000     -2.47700000     -8.26600000
O     -5.06800000     -8.83600000      1.79700000
H     -4.42700000     -8.12800000      1.85600000
H     -5.65900000     -8.56500000      1.09400000
O     -8.86000000     -6.67300000      2.95500000
H     -9.73800000     -7.04100000      2.85700000
H     -8.73500000     -6.13900000      2.17100000
O     -6.24400000     11.93200000     -6.89600000
H     -6.16000000     12.63800000     -7.53700000
H     -7.00600000     12.17500000     -6.37000000
O      9.39300000     -7.66900000      7.79700000
H      9.27300000     -8.60900000      7.93100000
H      9.58600000     -7.58300000      6.86300000
O     -1.11000000     -6.99500000     16.41400000
H     -0.90900000     -7.10400000     17.34300000
H     -1.90600000     -6.46400000     16.40200000
O     -2.28600000     -3.76100000     -7.57200000
H     -2.18500000     -3.28900000     -6.74600000
H     -1.54300000     -4.36500000     -7.59500000
O     -1.70800000      8.96400000      2.42800000
H     -2.12000000      9.06600000      1.57000000
H     -0.81500000      8.68200000      2.23300000
O     -8.38800000     15.09000000     -4.37100000
H     -7.78300000     14.90600000     -3.65300000
H     -7.87800000     15.61700000     -4.98600000
O     14.35700000     -6.79800000     -7.93200000
H     13.55200000     -6.98700000     -7.45000000
H     14.42300000     -5.84300000     -7.92200000
O    -11.16400000    -11.70700000      8.58200000
H    -11.09500000    -11.97200000      9.49900000
H    -10.32500000    -11.28800000      8.38900000
O    -15.79500000      7.27000000      1.64000000
H    -14.86600000      7.31200000      1.86900000
H    -16.07900000      6.41000000      1.95100000
O     -5.57400000      3.97400000     -5.11400000
H     -5.72200000      4.92000000     -5.11400000
H     -4.64300000      3.87800000     -5.31700000
O      7.91300000     -1.40800000     16.65300000
H      7.85100000     -1.72700000     15.75300000
H      7.24400000     -0.72500000     16.71200000
O     -8.43100000      8.50400000      2.39100000
H     -8.99200000      8.10600000      1.72500000
H     -9.03900000      8.96000000      2.97400000
O     -2.48200000     -6.04600000     -3.97600000
H     -2.03900000     -6.36700000     -4.76100000
H     -3.15500000     -5.45200000     -4.30600000
O     -3.68400000     14.31300000     -1.47900000
H     -3.28900000     15.00400000     -0.94800000
H     -3.58300000     13.51900000     -0.95300000
O    -14.14000000     -5.23700000      1.37200000
H    -14.60800000     -4.71300000      2.02300000
H    -14.27500000     -6.14200000      1.65200000
O     -4.90800000      5.80800000     -2.77500000
H     -4.28900000      5.17300000     -2.41500000
H     -5.76800000      5.48100000     -2.51100000
O     -8.87500000      8.64500000    -11.37600000
H     -8.94500000      9.53800000    -11.03700000
H     -8.40500000      8.74000000    -12.20400000
O     -6.71100000     -1.43300000     15.82300000
H     -7.60900000     -1.76200000     15.85400000
H     -6.73300000     -0.62700000     16.33900000
O     11.31600000      3.02600000     10.56200000
H     11.00400000      2.73400000      9.70600000
H     12.19300000      2.64900000     10.63800000
O      5.01800000     -5.16200000    -15.10000000
H      4.40100000     -5.09800000    -15.82900000
H      5.60200000     -4.41300000    -15.21400000
O      6.60500000      7.85800000      6.89600000
H      6.27200000      8.61900000      7.37100000
H      6.94300000      7.27900000      7.57900000
O    -15.68800000     -2.57000000     -5.53800000
H    -15.73400000     -3.48900000     -5.27600000
H    -14.77000000     -2.33100000     -5.41200000
O    -11.32300000     10.70600000     -4.39000000
H    -11.41400000     11.25200000     -5.17100000
H    -11.42200000      9.81000000     -4.71100000
O      7.95500000      4.79700000    -12.25700000
H      7.37600000      4.79500000    -13.01900000
H      8.57800000      5.50300000    -12.43200000
O      5.15000000      3.49600000     -1.24000000
H      4.86900000      3.64400000     -0.33700000
H      5.96900000      3.98600000     -1.31900000
O     -1.43200000     -0.23500000     16.32900000
H     -2.09700000     -0.66700000     16.86500000
H     -0.69700000     -0.84900000     16.31700000
O      0.83100000     14.29500000      6.04100000
H      1.01100000     13.62400000      6.69900000
H      0.10200000     14.79700000      6.40400000
O     12.27100000      0.05200000    -12.77200000
H     12.05900000     -0.86500000    -12.59700000
H     11.43500000      0.44900000    -13.01400000
O     10.34100000     -1.40800000      8.43800000
H      9.84800000     -1.73400000      7.68500000
H     11.23000000     -1.73600000      8.30300000
O     -3.96700000     -8.23700000      9.93900000
H     -4.21700000     -9.07300000      9.54600000
H     -3.35700000     -8.47200000     10.63700000
O     -6.43200000    -11.56600000    -10.30400000
H     -6.64000000    -11.80200000     -9.40000000
H     -6.60900000    -10.62700000    -10.35400000
O     -2.18600000    -16.90400000     -4.78100000
H     -2.59000000    -17.32800000     -4.02500000
H     -2.79100000    -16.20000000     -5.01300000
O     10.27800000    -11.72500000     -8.97500000
H      9.81900000    -12.23300000     -9.64400000
H      9.98200000    -12.09900000     -8.14500000
O     -9.00500000     -6.41300000     -2.92800000
H     -9.29800000     -6.97900000     -3.64200000
H     -9.81400000     -6.07900000     -2.54000000
O      9.55100000     -5.41700000     -1.50900000
H     10.48200000     -5.56100000     -1.67300000
H      9.11000000     -6.10400000     -2.00800000
O      8.18200000     14.17300000     -8.23800000
H      8.25200000     14.52400000     -9.12600000
H      8.22600000     13.22300000     -8.35200000
O      1.58600000     -6.97200000      8.20100000
H      2.10200000     -6.92700000      7.39600000
H      0.94300000     -6.26800000      8.11300000
O      7.73100000     14.56600000      4.33900000
H      7.85900000     13.66100000      4.62400000
H      8.55600000     15.00300000      4.55000000
O      1.01900000     -2.22100000    -18.25000000
H      1.69300000     -1.98600000    -17.61200000
H      1.40700000     -2.00500000    -19.09800000
O      5.72400000      4.66800000    -10.49600000
H      4.87400000      4.45600000    -10.88100000
H      6.35000000      4.53100000    -11.20800000
O     -3.25900000    -11.42300000      0.92300000
H     -3.12400000    -11.12300000      0.02400000
H     -4.16900000    -11.19600000      1.11700000
O      9.00800000      9.47500000      0.11500000
H      9.12900000     10.18800000      0.74200000
H      8.96300000      8.68600000      0.65600000
O      2.30700000    -14.32500000      8.70100000
H      2.15200000    -13.57000000      9.26800000
H      3.12300000    -14.11800000      8.24500000
O      6.79700000     11.32100000     -8.11200000
H      5.88100000     11.27300000     -7.83900000
H      6.84900000     10.74800000     -8.87800000
O    -12.82800000      9.92100000     -7.13400000
H    -12.90300000     10.86700000     -7.25900000
H    -13.68200000      9.57600000     -7.39400000
O      0.98100000     -3.93600000     -1.96900000
H      1.48900000     -4.73800000     -1.85000000
H      0.79600000     -3.63600000     -1.07900000
O     -1.74700000     -2.88800000     -4.73400000
H     -2.65000000     -3.06200000     -4.46900000
H     -1.55400000     -2.02400000     -4.37100000
O     -1.13900000    -14.03700000     -4.21800000
H     -0.50000000    -13.41000000     -4.55600000
H     -0.93800000    -14.85400000     -4.67500000
O      5.45500000     -2.04700000     -5.29500000
H      4.89100000     -2.78100000     -5.05000000
H      6.01600000     -1.91000000     -4.53100000
O     -2.47100000      5.53800000      0.36400000
H     -1.83800000      4.93900000      0.75900000
H     -3.32400000      5.20500000      0.64500000
O     -7.22700000     -1.06300000     -2.77200000
H     -7.01400000     -0.45600000     -2.06300000
H     -7.34700000     -0.50300000     -3.53900000
O      3.03800000    -16.69400000      1.67100000
H      3.55000000    -17.00900000      2.41500000
H      2.58000000    -17.47000000      1.34900000
O     -8.82900000      0.26100000     -0.04200000
H     -8.44800000      0.74800000     -0.77300000
H     -9.74700000      0.14100000     -0.28700000
O     -1.73300000    -13.06600000      4.84000000
H     -1.56600000    -13.89600000      5.28700000
H     -1.95600000    -13.31800000      3.94400000
O      3.92300000    -12.94800000     12.30800000
H      3.20300000    -12.33600000     12.46400000
H      4.63000000    -12.40200000     11.96300000
O     -3.77400000     17.29800000     -2.80900000
H     -4.20200000     16.71100000     -3.43300000
H     -3.75500000     16.80300000     -1.98900000
O      8.11700000     -7.23300000     10.60800000
H      7.38700000     -7.04700000     11.19800000
H      7.80600000     -6.95600000      9.74600000
O     -0.88100000     -9.67000000     -3.70800000
H     -1.49300000    -10.32400000     -4.04600000
H     -0.01600000    -10.01000000     -3.93900000
O      2.39400000      0.39100000      4.75700000
H      2.65400000      0.42700000      5.67800000
H      2.32600000     -0.54300000      4.56300000
O      4.14100000     11.11700000     -7.07700000
H      4.09100000     10.20200000     -6.79900000
H      3.25800000     11.45800000     -6.93600000
O     -4.95400000    -15.44600000      3.07900000
H     -5.60600000    -14.91000000      3.53200000
H     -5.45800000    -15.94000000      2.43300000
O    -10.04600000     -9.44500000     -0.69700000
H    -10.76800000     -9.38800000     -1.32300000
H     -9.53800000    -10.20200000     -0.98600000
O     -1.63100000      8.07000000      6.21100000
H     -1.38300000      8.98100000      6.37000000
H     -2.33700000      8.12300000      5.56700000
O    -15.34400000     -3.85000000      3.16200000
H    -15.20700000     -2.97600000      3.52800000
H    -16.03000000     -4.23400000      3.70800000
O     -0.07600000      1.90500000     11.02100000
H      0.10200000      1.04200000     10.64700000
H      0.46800000      2.50500000     10.51000000
O     -8.02100000      2.11800000     -7.09000000
H     -7.61000000      1.42900000     -6.56700000
H     -7.31800000      2.44200000     -7.65300000
O     15.33200000     -0.87600000     -9.08700000
H     15.20700000     -0.36300000     -8.29000000
H     16.27900000     -0.99700000     -9.14900000
O     -7.23200000     -0.89700000    -14.29000000
H     -6.29100000     -0.72000000    -14.26900000
H     -7.43600000     -1.21500000    -13.41000000
O      1.62800000     17.33900000      1.64300000
H      1.03100000     17.93200000      2.09900000
H      1.34400000     16.46400000      1.90700000
O      9.88700000     14.24300000      1.42100000
H     10.60200000     14.25600000      0.78500000
H      9.59800000     13.33100000      1.43800000
O     -5.95500000      2.04700000     16.60000000
H     -5.15600000      2.15900000     17.11400000
H     -5.65800000      2.05400000     15.69000000
O      1.83900000      5.22400000     -0.57400000
H      1.71400000      5.57700000      0.30700000
H      1.01300000      4.78200000     -0.77400000
O      7.06900000     -9.60600000     -4.34300000
H      7.44900000    -10.00000000     -5.12800000
H      6.61800000     -8.82400000     -4.66300000
O     -1.36600000      3.95700000    -14.18400000
H     -0.70000000      3.26900000    -14.19900000
H     -2.14600000      3.54300000    -14.55300000
O    -13.71900000      7.85000000     -2.25100000
H    -13.38000000      8.74400000     -2.30000000
H    -14.17200000      7.72000000     -3.08400000
O    -15.97100000     -0.46100000      1.94600000
H    -16.41700000      0.37500000      1.81000000
H    -16.42800000     -1.07400000      1.37000000
O     16.38000000      6.67800000      2.85100000
H     15.57900000      6.86800000      3.34000000
H     16.33600000      5.73900000      2.67500000
O     -5.53000000      2.85200000     -8.39400000
H     -5.94800000      3.71300000     -8.40600000
H     -4.60400000      3.03600000     -8.24000000
O     -4.70900000      2.60800000     14.17500000
H     -4.42800000      1.93700000     13.55300000
H     -3.92700000      3.14000000     14.32200000
O     -3.62900000      3.40500000      2.30000000
H     -4.17800000      4.18900000      2.26600000
H     -3.00200000      3.58300000      3.00000000
O     -0.67800000      3.97400000      1.64100000
H      0.09900000      4.40500000      1.99800000
H     -0.67300000      3.10400000      2.04100000
O     -6.61800000     -4.74700000     15.32300000
H     -5.71100000     -4.47900000     15.17700000
H     -7.12200000     -4.24100000     14.68600000
O     -1.01500000      5.65100000     12.61200000
H     -1.74400000      5.12300000     12.93700000
H     -1.32800000      6.00400000     11.77900000
O     11.21000000     10.25000000     -1.54300000
H     10.54600000      9.98500000     -0.90600000
H     11.42000000      9.44600000     -2.01800000
O    -17.37500000      1.89600000      2.17600000
H    -17.46200000      1.60600000      3.08400000
H    -18.27200000      2.08000000      1.89600000
O     -4.21800000     10.55300000     12.71000000
H     -3.64200000      9.78900000     12.72000000
H     -4.42400000     10.68700000     11.78500000
O      7.42800000    -16.32800000     -0.14500000
H      7.11900000    -17.10400000     -0.61100000
H      8.30300000    -16.56600000      0.16300000
O     -2.02500000     14.14400000      4.41800000
H     -1.97500000     14.73300000      5.17100000
H     -1.15000000     13.76000000      4.35700000
O      9.60100000     -5.13400000      9.51800000
H      8.97500000     -5.71100000      9.95600000
H      9.85600000     -5.61200000      8.72900000
O     -9.57100000      0.32600000    -15.44900000
H     -8.94900000     -0.19400000    -14.94200000
H     -9.65800000      1.14300000    -14.95800000
O     -8.61800000     -5.77600000      0.24000000
H     -9.08700000     -6.04900000     -0.54900000
H     -8.89900000     -4.87200000      0.38400000
O     -5.29900000     11.62200000     -3.64100000
H     -5.62700000     11.66100000     -4.54000000
H     -5.61000000     12.43100000     -3.23600000
O     -9.77700000      3.18100000      0.46800000
H     -9.78100000      2.47900000      1.11900000
H     -9.51400000      2.75200000     -0.34600000
O     -1.05800000     -5.35700000      4.69900000
H     -1.93500000     -5.70400000      4.53600000
H     -0.48400000     -5.88600000      4.14500000
O    -12.05500000      0.96400000    -12.84000000
H    -11.71800000      1.44700000    -13.59500000
H    -11.50300000      0.18400000    -12.78900000
O     10.94600000     -6.85000000      0.76800000
H     11.01900000     -6.68200000      1.70700000
H     11.31500000     -6.07000000      0.35500000
O     -5.84600000     14.16300000      1.88200000
H     -6.05900000     13.76900000      2.72800000
H     -4.88900000     14.18900000      1.86400000
O    -11.34600000     12.07400000     -6.84600000
H    -11.38500000     12.39900000     -7.74500000
H    -10.76000000     11.31900000     -6.89000000
O     -6.19600000    -16.21900000     -1.01700000
H     -6.75100000    -15.62000000     -0.51700000
H     -5.47700000    -16.43100000     -0.42200000
O     -4.68100000      7.64500000      9.71600000
H     -5.29500000      6.91100000      9.75200000
H     -5.23500000      8.42300000      9.77600000
O      2.43100000     10.70600000     13.54100000
H      2.60900000     11.63600000     13.68300000
H      3.15800000     10.40300000     12.99800000
O     -0.46100000     -1.30300000    -12.23800000
H     -0.27700000     -1.97200000    -11.57800000
H     -1.31400000     -0.94800000    -11.98800000
O    -12.24400000      1.46000000     -3.00500000
H    -12.76100000      0.93600000     -3.61700000
H    -12.86000000      2.11100000     -2.66900000
O      0.47900000     -8.70300000      4.72300000
H     -0.37800000     -8.72800000      4.29600000
H      0.43700000     -9.39300000      5.38400000
O      0.61900000     -2.47400000     -5.93700000
H      0.80700000     -1.56000000     -5.72600000
H     -0.20200000     -2.66100000     -5.48300000
O      2.69600000     13.97600000      8.04700000
H      3.20800000     14.54500000      7.47200000
H      3.28100000     13.78600000      8.78000000
O      1.62200000    -12.43600000     10.30700000
H      1.59600000    -11.98300000     11.15000000
H      1.07800000    -11.89900000      9.73100000
O      7.70300000     -6.41000000      4.72200000
H      7.52100000     -7.17600000      4.17700000
H      7.22300000     -5.69700000      4.30200000
O     -3.39100000     -6.43300000    -11.61900000
H     -3.35500000     -5.71700000    -10.98500000
H     -3.79200000     -6.04400000    -12.39700000
O      5.39600000     13.12100000      7.09300000
H      5.21700000     13.97300000      6.69500000
H      6.20800000     13.25100000      7.58400000
O     -6.13700000      3.22100000    -15.22100000
H     -6.78100000      3.72600000    -15.71800000
H     -6.57200000      3.03200000    -14.38900000
O     -4.78400000    -11.15900000      3.83500000
H     -3.92700000    -11.56700000      3.70900000
H     -4.75400000    -10.36900000      3.29700000
O      7.62300000    -11.55200000     10.35900000
H      8.11500000    -11.61100000     11.17800000
H      6.71600000    -11.41400000     10.63300000
O      6.76800000     11.07700000     -3.55000000
H      7.38600000     11.80700000     -3.51300000
H      6.34300000     11.16500000     -4.40300000
O      1.81900000      6.11000000     13.56100000
H      2.47900000      5.91800000     12.89500000
H      0.99900000      6.18000000     13.07300000
O     -5.87500000      7.59800000      5.31400000
H     -6.40700000      6.93100000      4.87900000
H     -5.14500000      7.75000000      4.71400000
O     11.56700000     -2.96400000     -8.42100000
H     12.48800000     -3.18000000     -8.27800000
H     11.58300000     -2.26900000     -9.08000000
O      6.67800000      6.77900000     -4.26600000
H      5.75100000      6.88800000     -4.05500000
H      7.13700000      7.27900000     -3.59000000
O    -10.53400000     -5.26000000     -9.61800000
H    -11.15700000     -4.67800000     -9.18300000
H    -10.50100000     -4.94400000    -10.52100000
O      8.18200000     10.05000000    -12.40800000
H      7.70600000      9.91000000    -13.22600000
H      7.81500000     10.86000000    -12.05300000
O     -3.54400000      1.33000000      8.95300000
H     -2.96200000      1.26400000      8.19600000
H     -3.77000000      2.25900000      9.00100000
O     -1.72800000     -4.91900000     -1.68400000
H     -1.84400000     -5.30100000     -2.55400000
H     -0.90600000     -4.43300000     -1.74300000
O      6.73900000      0.80400000     -1.01500000
H      6.72300000      0.06400000     -1.62100000
H      6.28600000      1.50600000     -1.48200000
O      3.77400000      9.72600000     10.46200000
H      3.98200000      8.94000000      9.95800000
H      2.93600000     10.02400000     10.10700000
O      2.29000000     -2.44200000     12.39000000
H      1.35700000     -2.30500000     12.22700000
H      2.72900000     -2.00100000     11.66300000
O     -6.21800000      1.20400000     10.78600000
H     -5.27800000      1.15500000     10.96200000
H     -6.58100000      1.65700000     11.54800000
O     10.67200000      2.22200000     -4.81700000
H     10.53500000      1.35700000     -5.20300000
H      9.79500000      2.60200000     -4.76600000
O     -3.51300000      1.41600000     17.83400000
H     -3.19600000      1.45100000     18.73600000
H     -2.72300000      1.29400000     17.30700000
O      1.48400000     -4.79600000     14.06700000
H      0.58100000     -4.78600000     13.75000000
H      1.93400000     -4.14400000     13.52900000
O     -7.43600000     -0.08400000     -5.45600000
H     -6.96200000     -0.51700000     -6.16500000
H     -8.35900000     -0.17800000     -5.69200000
O     14.03600000      7.63600000     -8.08600000
H     13.63700000      7.03200000     -8.71300000
H     14.79000000      7.16000000     -7.74100000
O     -3.47600000      8.96500000      4.52000000
H     -2.83900000      8.95500000      3.80600000
H     -4.26000000      9.35900000      4.13700000
O     -2.64800000    -13.72000000      2.46500000
H     -2.74900000    -13.04600000      1.79200000
H     -3.40000000    -14.30000000      2.33800000
O      6.44300000     -1.22300000      5.11700000
H      5.97100000     -1.47000000      4.32200000
H      5.98700000     -1.68800000      5.81900000
O     -4.66600000     -2.09600000      7.56600000
H     -4.79800000     -1.69200000      6.70800000
H     -5.06900000     -1.48500000      8.18300000
O     10.12400000     -5.28900000    -12.37600000
H      9.19100000     -5.12900000    -12.51600000
H     10.16300000     -6.17500000    -12.01600000
O     -5.13700000      7.56700000     13.60100000
H     -5.66900000      8.36300000     13.57000000
H     -4.24800000      7.86600000     13.40800000
O    -13.39200000     -8.42000000     -0.85400000
H    -13.46800000     -9.19800000     -1.40700000
H    -14.28300000     -8.25700000     -0.54500000
O     -6.02100000      5.11400000      9.77500000
H     -6.21400000      4.98200000     10.70300000
H     -6.86900000      5.03000000      9.34000000
O     -0.91900000     -0.33700000      7.89000000
H     -1.22700000      0.26200000      7.21000000
H     -0.18700000      0.12300000      8.30100000
O      8.16600000      3.95100000      8.60900000
H      8.09400000      4.19300000      7.68500000
H      9.06900000      3.65100000      8.70900000
O    -11.55200000     -2.39500000     -7.38600000
H    -11.25600000     -3.20400000     -6.96900000
H    -10.75700000     -2.01400000     -7.76000000
O     -2.83900000     12.87000000      7.03800000
H     -2.50700000     13.72000000      6.74900000
H     -2.69900000     12.86800000      7.98500000
O      3.47900000     -0.76900000     -3.52800000
H      4.10300000     -1.06400000     -4.19000000
H      3.14500000     -1.57600000     -3.13700000
O     -5.26800000      5.67900000      1.68100000
H     -5.72800000      5.86900000      2.49800000
H     -5.14700000      6.53500000      1.27000000
O      0.21100000      0.15200000     -5.26000000
H      0.83300000      0.87500000     -5.34000000
H     -0.45400000      0.33400000     -5.92500000
O      9.84000000    -10.54500000      6.16300000
H      9.26000000    -10.98300000      5.54000000
H      9.25600000    -10.00700000      6.69800000
O      7.93500000     14.71600000     -0.69800000
H      8.70300000     14.94000000     -0.17200000
H      7.91200000     15.38300000     -1.38400000
O     -5.86500000      1.10900000    -10.50800000
H     -5.96100000      1.64800000     -9.72200000
H     -4.92100000      0.98100000    -10.59600000
O     12.79000000     11.51900000      2.66700000
H     13.37600000     11.38600000      3.41300000
H     12.82700000     10.69400000      2.18300000
O      1.37600000     -6.61800000     -4.86400000
H      1.47200000     -7.39900000     -5.40900000
H      1.28900000     -6.95600000     -3.97300000
O     -3.92200000     -3.72500000      1.70900000
H     -3.10000000     -3.27500000      1.90400000
H     -4.01400000     -3.65500000      0.75900000
O      4.91200000      1.56800000     -3.42200000
H      4.37400000      2.15600000     -2.89300000
H      4.58600000      0.69300000     -3.21600000
O     -7.28300000      5.43200000      4.02700000
H     -7.47200000      4.66100000      3.49100000
H     -7.34100000      5.11700000      4.92900000
O      7.43400000    -13.92500000      2.43800000
H      6.79300000    -14.42900000      1.93500000
H      8.23800000    -13.97700000      1.92000000
O     -2.98200000      3.79700000     -8.91200000
H     -3.00500000      3.71800000     -9.86500000
H     -2.95900000      4.74000000     -8.75000000
O      4.18700000      8.09500000    -10.44800000
H      4.73600000      7.98500000     -9.67200000
H      3.46900000      7.47400000    -10.32400000
O      8.98900000     11.63100000      2.02100000
H      9.02000000     11.50700000      2.96900000
H      8.05500000     11.66300000      1.81400000
O      9.32600000     -2.06000000      5.82600000
H      8.57400000     -1.54600000      5.53100000
H      9.30100000     -2.85000000      5.28700000
O      6.19400000    -10.36400000      5.36200000
H      5.72200000    -10.34200000      6.19500000
H      5.60600000     -9.93000000      4.74300000
O      2.61200000      1.03400000    -13.14700000
H      2.75500000      0.56400000    -12.32600000
H      3.48800000      1.14500000    -13.51600000
O    -12.48100000     -2.21100000    -11.06300000
H    -12.71600000     -2.50700000    -10.18400000
H    -13.26600000     -1.76800000    -11.38500000
O      3.49300000     -3.80000000    -13.01100000
H      4.33400000     -4.15700000    -13.29500000
H      3.19400000     -3.27400000    -13.75300000
O      2.69800000     -4.29400000     16.42200000
H      2.32300000     -4.61100000     15.60000000
H      3.26300000     -3.56600000     16.16200000
O    -10.36500000     -9.52400000     -9.51200000
H    -10.70600000     -8.92900000    -10.17900000
H    -10.06800000    -10.29000000    -10.00300000
O     -2.69000000     -9.66000000     12.28700000
H     -1.99200000    -10.25600000     12.01400000
H     -2.23300000     -8.93400000     12.71100000
O      3.34500000     -7.13700000    -13.28700000
H      2.43300000     -7.34400000    -13.49200000
H      3.50300000     -6.29800000    -13.72000000
O      2.48100000      5.55400000     -9.69500000
H      1.65200000      5.23300000     -9.34000000
H      2.80500000      4.83300000    -10.23500000
O     -6.81000000    -11.89600000      8.27700000
H     -7.05900000    -11.82200000      7.35600000
H     -7.52800000    -12.38400000      8.68000000
O      4.46600000     -3.17800000      7.51200000
H      3.51100000     -3.11800000      7.47500000
H      4.65900000     -4.07800000      7.24900000
O      3.92500000      0.86900000      7.03000000
H      4.06200000      1.81400000      7.09900000
H      4.79700000      0.49200000      7.14300000
O      5.43800000     -6.87300000     -1.85300000
H      6.05500000     -7.35200000     -1.29900000
H      5.75600000     -7.01500000     -2.74400000
O     10.25600000     -3.60300000     11.90500000
H      9.60800000     -2.94100000     12.14500000
H     10.00900000     -3.87200000     11.02100000
O     -0.51200000     -5.53400000      7.49500000
H     -0.23100000     -5.47600000      6.58200000
H     -1.31000000     -5.00700000      7.53500000
O      3.63600000      4.02200000    -16.53100000
H      4.12200000      4.82600000    -16.71000000
H      3.40500000      4.08300000    -15.60400000
O      8.55400000     -1.27700000     10.32600000
H      9.29000000     -1.33200000      9.71700000
H      8.02400000     -2.05000000     10.13300000
O      0.81000000    -11.86700000    -10.71800000
H      0.68300000    -12.72000000    -10.30300000
H      1.60600000    -11.97000000    -11.23800000
O      4.61500000     -5.16700000     -5.18000000
H      3.93100000     -4.80900000     -4.61500000
H      4.29400000     -5.01800000     -6.06900000
O     -1.40400000     -8.77400000    -13.26800000
H     -1.32500000     -8.35200000    -12.41300000
H     -1.19700000     -9.69300000    -13.10200000
O     -7.65000000      3.40000000      2.18400000
H     -7.94800000      3.55300000      1.28800000
H     -6.90600000      2.80500000      2.09100000
O     -5.23100000     -5.38400000     -4.06200000
H     -6.02000000     -4.97800000     -4.42100000
H     -5.33600000     -5.31300000     -3.11400000
O    -11.35400000     -0.78000000     -0.99800000
H    -12.19800000     -0.75500000     -0.54700000
H    -11.52800000     -0.38900000     -1.85400000
O     -2.86400000     -8.48700000     -5.46900000
H     -2.50500000     -8.53200000     -4.58300000
H     -3.71800000     -8.91300000     -5.40300000
O     -5.57400000     -3.39100000    -15.59900000
H     -6.34800000     -2.88600000    -15.85100000
H     -5.63000000     -4.19100000    -16.12000000
O    -13.24900000     -3.33300000      5.54200000
H    -13.70200000     -2.86000000      4.84300000
H    -13.68100000     -3.04300000      6.34600000
O      8.60800000      1.00000000     15.22500000
H      7.91000000      0.57000000     14.73000000
H      8.77400000      0.41400000     15.96400000
O     -9.80700000      5.92200000     -6.34200000
H     -9.18400000      6.59400000     -6.06400000
H     -9.43300000      5.56700000     -7.14800000
O     -4.35400000     -1.67000000      4.66600000
H     -4.49700000     -2.20100000      3.88200000
H     -3.42000000     -1.45900000      4.64500000
O      2.81000000     -3.66900000     -3.96900000
H      2.23300000     -3.46900000     -3.23200000
H      2.21500000     -3.86400000     -4.69300000
O      5.08000000     10.93600000      4.62400000
H      4.46200000     11.00700000      5.35100000
H      4.75100000     11.55200000      3.96900000
O     -7.78100000     -2.26800000    -11.99000000
H     -8.65100000     -2.17100000    -12.37800000
H     -7.87800000     -2.98300000    -11.36100000
O      0.40400000     -5.04800000     -6.83800000
H      0.70400000     -4.16000000     -6.64400000
H      0.83800000     -5.59600000     -6.18400000
O      5.76700000     -3.24800000     13.56900000
H      5.18500000     -3.34900000     12.81500000
H      5.17800000     -3.08600000     14.30600000
O      8.85700000     -0.18600000     -8.00600000
H      9.23200000      0.68900000     -8.11100000
H      8.89100000     -0.34900000     -7.06300000
O    -11.60500000     -3.22600000     -3.05500000
H    -10.65600000     -3.18700000     -3.17400000
H    -11.72100000     -3.43500000     -2.12900000
O      8.42400000      7.99900000      4.45100000
H      7.64700000      8.08100000      5.00300000
H      9.13800000      8.34000000      4.99000000
O     -9.06300000     -5.13200000     12.00600000
H     -8.71000000     -5.21100000     11.12000000
H     -8.70200000     -4.30900000     12.33500000
O      6.67600000     -2.33900000      0.33400000
H      6.72900000     -3.27300000      0.13200000
H      7.58400000     -2.07300000      0.47800000
O     11.12400000      0.41600000     14.02800000
H     10.29800000      0.76500000     14.36400000
H     11.00700000      0.39600000     13.07800000
O      0.63700000     14.98100000      2.39500000
H      0.89900000     14.06300000      2.32600000
H      0.43500000     15.10400000      3.32300000
O      6.47600000     -1.85800000     -2.78500000
H      7.38100000     -2.17000000     -2.78000000
H      6.14400000     -2.07300000     -1.91300000
O      0.75200000      1.96900000     17.62700000
H      0.39500000      2.20200000     16.77000000
H      0.68700000      2.77400000     18.14100000
O      4.65700000    -11.36000000     -7.80500000
H      5.37200000    -11.79000000     -8.27400000
H      4.81000000    -10.42500000     -7.94000000
O      5.20000000     15.51800000     -4.16500000
H      5.17100000     14.67000000     -3.72100000
H      5.00500000     15.31600000     -5.08000000
O     -0.16100000      1.87500000      3.50200000
H      0.75600000      1.85500000      3.77400000
H     -0.26800000      1.09400000      2.95900000
O     -4.58000000      9.82600000     -7.74600000
H     -5.00300000     10.67100000     -7.59000000
H     -5.02100000      9.47700000     -8.52000000
O     10.43600000     -6.67400000      5.44900000
H      9.49100000     -6.52400000      5.42200000
H     10.76800000     -6.25200000      4.65700000
O      2.94100000     -3.92300000    -10.10400000
H      2.96500000     -4.26200000    -10.99900000
H      3.53100000     -3.16900000    -10.11700000
O      1.96400000     10.72500000     -2.76200000
H      1.67700000      9.84400000     -2.99900000
H      1.77700000     11.25500000     -3.53700000
O    -10.91500000      9.96100000      7.24200000
H    -10.68800000      9.04100000      7.37700000
H    -11.48900000     10.17700000      7.97700000
O      0.71200000      4.79900000     -5.63200000
H      1.09300000      5.65000000     -5.85000000
H      0.84000000      4.27100000     -6.42000000
O      5.65800000    -11.75600000      1.86800000
H      6.33000000    -11.07600000      1.92300000
H      6.07800000    -12.53700000      2.22900000
O     -9.19100000     -4.89000000    -14.36700000
H     -9.71500000     -4.11700000    -14.58000000
H     -9.58100000     -5.22800000    -13.56100000
O      7.26600000      8.61000000     -1.93300000
H      7.33700000      9.28100000     -2.61100000
H      8.00300000      8.78300000     -1.34700000
O     -0.01000000     15.63200000     -5.94200000
H      0.83900000     16.06300000     -5.84200000
H     -0.56300000     16.03300000     -5.27200000
O     -7.41200000     -6.91700000      7.43800000
H     -8.28600000     -6.82400000      7.06000000
H     -6.81700000     -6.81200000      6.69500000
O      4.42500000    -14.09000000      3.92800000
H      4.00700000    -14.04700000      3.06800000
H      4.24700000    -14.97900000      4.23600000
O     -7.34500000     -9.12600000      9.20800000
H     -7.34000000     -8.31300000      8.70300000
H     -6.65400000     -9.65800000      8.81300000
O     15.42000000      7.67000000     -0.24500000
H     15.78900000      6.90800000     -0.69200000
H     15.53400000      8.39000000     -0.86500000
O     -2.59400000      3.65200000    -11.65100000
H     -1.66200000      3.78400000    -11.47700000
H     -2.65800000      3.63400000    -12.60600000
O    -11.07600000     -0.19100000      3.15800000
H    -10.29400000     -0.49500000      2.69800000
H    -10.95300000     -0.48500000      4.06100000
O      3.15200000     -9.69900000     -9.60500000
H      3.31700000     -9.29800000     -8.75100000
H      2.57800000     -9.07800000    -10.05400000
O     -9.45500000      0.06000000     11.26400000
H     -8.94300000      0.83200000     11.02000000
H     -9.36300000      0.00400000     12.21500000
O      9.63200000     14.96700000     -3.88700000
H      9.40200000     14.05000000     -4.03700000
H      8.81700000     15.37300000     -3.59100000
O     -9.84700000     -7.06300000      6.30200000
H    -10.58500000     -7.48500000      6.74200000
H    -10.25300000     -6.42500000      5.71500000
O     -0.96400000      5.44800000      5.24100000
H     -1.74300000      5.08400000      4.82100000
H     -1.27700000      6.24000000      5.68000000
O     -0.78700000     11.53900000      4.07600000
H      0.08500000     11.40400000      3.70400000
H     -1.34600000     10.92100000      3.60600000
O     -4.26400000     -2.09800000     -3.20800000
H     -3.74000000     -1.33300000     -3.44600000
H     -5.17000000     -1.81600000     -3.33400000
O     -6.43300000    -12.06700000      1.34900000
H     -6.99300000    -12.83400000      1.47200000
H     -6.86900000    -11.37100000      1.84200000
O     -0.46200000     10.71400000      6.92500000
H     -0.78800000     11.12900000      6.12700000
H     -0.25600000     11.44500000      7.50800000
O      6.86800000      2.55200000     -8.84500000
H      6.12600000      2.91300000     -9.32900000
H      6.52000000      2.37400000     -7.97100000
O     -7.51200000      5.73300000     -2.06400000
H     -7.91300000      5.36800000     -1.27500000
H     -7.99500000      5.33100000     -2.78600000
O     -6.63200000     -8.49900000     -2.69000000
H     -6.78100000     -8.29000000     -1.76800000
H     -7.25500000     -7.94700000     -3.16400000
O    -15.94400000     -5.45700000     -2.06600000
H    -16.23500000     -5.93800000     -1.29200000
H    -15.22900000     -5.98400000     -2.42200000
O    -13.60600000     -5.80800000     -7.89000000
H    -13.73000000     -6.62300000     -8.37700000
H    -13.09000000     -6.06300000     -7.12500000
O     -9.75200000     12.67400000      4.72100000
H     -9.20800000     12.49700000      5.48800000
H     -9.71600000     13.62500000      4.61500000
O     -5.33900000     -1.91800000    -10.79700000
H     -5.89000000     -2.31900000    -11.46900000
H     -5.73900000     -1.06300000    -10.63800000
O      2.30700000     -6.00500000     10.76400000
H      1.69800000     -5.97500000     10.02600000
H      1.83400000     -6.48300000     11.44600000
O    -14.39500000     -7.64500000     -3.81400000
H    -14.76800000     -8.35800000     -4.33200000
H    -13.91300000     -8.08400000     -3.11400000
O     -0.33100000      2.60400000    -17.53000000
H     -1.28500000      2.53300000    -17.48600000
H     -0.04100000      1.74100000    -17.82700000
O     -5.39400000      5.02600000     15.22500000
H     -5.24900000      4.20800000     14.74900000
H     -4.65300000      5.58000000     14.97900000
O     -2.62900000      5.33300000     14.84700000
H     -1.90100000      4.71500000     14.78400000
H     -2.38500000      5.91800000     15.56400000
O     -6.18100000     11.72900000      8.66600000
H     -6.32100000     12.67500000      8.62700000
H     -5.79800000     11.50900000      7.81700000
O     -5.88100000      0.71500000      3.74700000
H     -6.59200000      0.57400000      4.37300000
H     -5.10000000      0.38900000      4.19400000
O     -6.25000000     -1.23000000     -7.56500000
H     -6.11100000     -0.95900000     -8.47300000
H     -6.19600000     -2.18500000     -7.58900000
O     -6.90100000      5.60800000     12.52900000
H     -7.68500000      6.15600000     12.56500000
H     -6.22300000      6.13200000     12.95600000
O      0.91200000     11.04100000      2.02900000
H      0.26900000     10.82900000      1.35300000
H      1.67600000     10.50900000      1.80800000
O     -1.90400000     -3.78000000     14.41700000
H     -2.81300000     -3.48600000     14.48100000
H     -1.71400000     -4.15900000     15.27500000
O     -8.14300000    -11.73400000     -1.29100000
H     -8.27700000    -12.46300000     -1.89700000
H     -7.46900000    -12.04600000     -0.68700000
O      1.59300000    -16.38400000      6.76600000
H      1.71600000    -15.59200000      7.28800000
H      1.64100000    -17.09900000      7.40000000
O      9.14700000     -2.56900000     -3.18800000
H      9.66800000     -3.19300000     -3.69500000
H      9.48000000     -2.65100000     -2.29400000
O     14.51500000     -8.62300000     -5.10100000
H     14.29300000     -9.55000000     -5.17800000
H     13.70600000     -8.16300000     -5.32400000
O     -1.70800000     -2.06700000      5.27200000
H     -1.25500000     -1.49400000      5.89000000
H     -1.82300000     -2.89000000      5.74800000
O      7.25900000    -13.51600000     -1.23600000
H      7.08500000    -14.36000000     -0.81900000
H      8.15300000    -13.59200000     -1.56800000
O     14.13600000      0.86500000    -11.00500000
H     14.25200000      0.11900000    -10.41700000
H     13.49800000      0.56200000    -11.65200000
O     11.53500000      7.09200000      2.18100000
H     11.81300000      7.17200000      1.26900000
H     10.64100000      7.43300000      2.19000000
O     -2.20800000     -3.36000000      7.88800000
H     -3.08400000     -3.60800000      7.59100000
H     -2.35000000     -2.96800000      8.75000000
O    -16.25000000     -5.32800000     -5.09200000
H    -16.27900000     -5.93400000     -4.35200000
H    -17.14400000     -5.32300000     -5.43300000
O     -1.64000000     12.63300000     -3.01500000
H     -1.00300000     12.94900000     -2.37400000
H     -2.35700000     13.26500000     -2.97200000
O     -1.35900000     -2.59600000      2.59500000
H     -0.89400000     -1.80900000      2.31000000
H     -1.30700000     -2.57200000      3.55000000
O      4.61500000     -8.10900000     -7.56900000
H      4.54000000     -8.34700000     -6.64500000
H      5.38400000     -7.54100000     -7.60900000
O    -15.82000000      0.35300000     -2.87400000
H    -16.62400000     -0.15300000     -2.75800000
H    -16.06600000      1.25000000     -2.64900000
O      2.46000000     16.28700000      4.28400000
H      2.34600000     15.84400000      5.12500000
H      3.20600000     15.84400000      3.87900000
O     -6.96300000     14.84400000      6.02200000
H     -6.84200000     14.79800000      6.97000000
H     -7.64900000     15.50100000      5.90000000
O      9.46900000    -13.23700000     -6.90100000
H      9.81000000    -14.09000000     -6.63200000
H      8.57200000    -13.22300000     -6.56700000
O      8.51900000      7.39400000      1.80300000
H      8.64900000      7.71700000      2.69400000
H      7.62600000      7.04800000      1.80200000
O      7.69900000     -5.67400000    -14.04500000
H      6.87000000     -6.06000000    -13.76100000
H      7.48800000     -4.75600000    -14.22000000
O    -10.81000000      2.48300000      4.22900000
H    -11.46800000      2.24200000      3.57600000
H    -10.52400000      1.64800000      4.60000000
O      0.58400000      4.39300000      9.52600000
H      0.29600000      4.94200000     10.25500000
H     -0.14600000      4.41200000      8.90700000
O      4.87400000     15.04800000      3.31800000
H      4.73100000     14.14000000      3.04900000
H      5.77400000     15.06100000      3.64500000
O      4.06200000     16.39100000      0.82600000
H      4.42600000     15.85900000      1.53300000
H      3.24700000     16.74200000      1.18600000
O    -14.24100000      0.45100000      9.83100000
H    -15.04100000      0.70700000     10.29000000
H    -13.68100000      1.22600000      9.87400000
O     15.77400000      0.72100000     -6.87800000
H     15.06500000      1.32200000     -6.64800000
H     16.55800000      1.12200000     -6.50300000
O      0.51200000     16.45100000     -2.48300000
H      0.02000000     16.80400000     -3.22400000
H      0.82200000     17.22300000     -2.01000000
O      5.11200000    -10.84200000     10.93700000
H      5.19200000    -10.10400000     11.54100000
H      4.68800000    -10.47300000     10.16200000
O     -3.16700000    -11.24900000    -10.72200000
H     -3.82800000    -11.28200000    -10.03100000
H     -3.28400000    -10.38900000    -11.12500000
O     -9.28900000      3.26700000    -11.15600000
H     -9.66800000      4.14700000    -11.15200000
H     -9.43700000      2.93800000    -10.26900000
O    -11.11800000      5.34900000    -10.00200000
H    -11.37500000      5.10000000     -9.11500000
H    -11.91300000      5.23300000    -10.52300000
O      4.22600000    -13.25100000      6.64300000
H      4.33000000    -13.56300000      5.74400000
H      5.11200000    -13.26600000      7.00600000
O     13.00200000     -3.83200000     11.58300000
H     13.16700000     -4.33400000     12.38100000
H     12.06400000     -3.64400000     11.60700000
O    -13.04200000     -1.57400000     -4.89800000
H    -12.66500000     -2.14900000     -4.23200000
H    -12.43800000     -1.63700000     -5.63800000
O     10.92300000     -2.35800000    -12.92700000
H     10.14900000     -2.26500000    -13.48100000
H     10.84100000     -3.23300000    -12.54600000
O     10.23100000      7.14400000     -9.32000000
H      9.53200000      6.49800000     -9.21700000
H     10.34400000      7.51600000     -8.44600000
O     -2.20000000     -8.28600000    -15.83900000
H     -1.73800000     -8.79200000    -16.50700000
H     -1.71300000     -8.45500000    -15.03200000
O    -14.30000000     -7.62000000      2.44200000
H    -14.49400000     -7.76100000      3.36900000
H    -15.04400000     -8.00500000      1.98000000
O     15.35900000     -7.09900000     -0.01300000
H     16.00000000     -7.73300000      0.31100000
H     14.86200000     -6.84300000      0.76400000
O     -4.20300000     -3.64400000     -1.05300000
H     -3.52500000     -4.21400000     -1.41400000
H     -4.14500000     -2.84300000     -1.57300000
O     -2.71500000     14.65600000    -10.02000000
H     -2.90000000     13.83300000    -10.47200000
H     -2.83800000     14.45300000     -9.09300000
O      7.30100000     -2.28100000    -11.99400000
H      7.73000000     -2.38000000    -11.14400000
H      7.04000000     -1.36000000    -12.02400000
O      2.41300000     -7.34700000     13.71000000
H      2.05400000     -7.77200000     14.48800000
H      2.32400000     -6.41000000     13.88600000
O     14.19200000     -5.96800000      2.32800000
H     13.93700000     -6.56700000      3.03000000
H     13.55500000     -5.25500000      2.37800000
O     -1.69900000      0.95000000     -7.00500000
H     -2.53100000      1.42300000     -7.02000000
H     -1.41400000      0.93600000     -7.91900000
O      9.30900000      1.90300000      4.32300000
H      9.79200000      2.72200000      4.43800000
H      8.39500000      2.17400000      4.23600000
O      2.82500000    -13.11700000     -3.59200000
H      2.44000000    -12.56700000     -2.91000000
H      3.67300000    -12.71300000     -3.77500000
O     17.27700000     -5.49100000     -1.28100000
H     16.53600000     -5.98200000     -0.92700000
H     17.38000000     -4.74900000     -0.68500000
O      0.56400000     13.68900000     -2.02500000
H      1.10800000     13.27600000     -2.69600000
H      0.59400000     14.62200000     -2.23400000
O    -11.87700000      7.89700000     -5.07600000
H    -11.37300000      7.09100000     -5.19000000
H    -12.24800000      8.07100000     -5.94100000
O      4.96500000     -2.27800000     18.02000000
H      4.58300000     -2.43300000     17.15600000
H      5.47600000     -1.47500000     17.91500000
O      0.02300000     10.07000000    -14.04600000
H     -0.56600000     10.71400000    -13.65300000
H     -0.43500000      9.23500000    -13.95000000
O     17.19300000     -4.26200000      1.31900000
H     17.37100000     -3.39300000      1.67700000
H     17.04500000     -4.81200000      2.08800000
O     -8.77400000     15.24700000     -1.16700000
H     -9.45100000     15.12700000     -0.50100000
H     -8.15300000     14.53600000     -1.00700000
O     -8.52500000      6.30000000    -10.09600000
H     -9.40300000      5.92100000    -10.04500000
H     -8.66900000      7.19900000    -10.39100000
O      6.57300000     12.26100000      0.00800000
H      7.18500000     12.99100000     -0.08600000
H      5.93000000     12.39700000     -0.68800000
O     13.31800000      4.45200000     -1.88800000
H     13.37900000      3.67900000     -2.44900000
H     12.49100000      4.86500000     -2.13700000
O     -4.30400000      8.29000000     16.21800000
H     -4.51300000      7.96000000     15.34400000
H     -3.72200000      7.62900000     16.59100000
O      8.07000000      4.55400000     -5.60900000
H      8.34400000      4.86000000     -6.47400000
H      7.76600000      5.34400000     -5.16100000
O     -8.54800000    -10.27100000     -7.46800000
H     -8.14700000     -9.40500000     -7.39000000
H     -9.26200000    -10.14900000     -8.09300000
O      4.51500000     12.80600000     -2.75700000
H      4.96200000     12.00700000     -3.03800000
H      3.62700000     12.52000000     -2.54400000
O     -8.70700000     12.93200000     -8.32500000
H     -7.87200000     12.77500000     -8.76500000
H     -9.36800000     12.73400000     -8.98800000
O      5.55500000     14.47200000     -9.46100000
H      6.46200000     14.60400000     -9.18400000
H      5.30900000     13.63000000     -9.07900000
O    -14.80300000     -1.51000000      7.90100000
H    -14.71800000     -2.33200000      8.38300000
H    -14.31400000     -0.87400000      8.42300000
O    -10.28100000     -7.37000000     -7.79900000
H    -10.66100000     -8.06700000     -8.33300000
H    -10.09900000     -6.66500000     -8.42000000
O      2.37000000    -11.37800000      2.14200000
H      2.54900000    -11.45500000      1.20500000
H      2.31100000    -12.28200000      2.45000000
O      0.60600000      8.10100000      0.79000000
H     -0.09900000      8.25100000      0.16000000
H      1.39000000      8.43700000      0.35600000
O      4.55200000     12.47300000      2.06800000
H      5.24500000     12.60400000      1.42100000
H      3.74100000     12.64000000      1.58800000
O     -4.65500000     -4.90500000     10.54100000
H     -4.84500000     -5.58600000     11.18700000
H     -4.10300000     -5.34000000      9.89100000
O     -2.35300000      6.01700000     -5.65000000
H     -1.42500000      6.22000000     -5.76400000
H     -2.61400000      6.51600000     -4.87700000
O    -11.66200000    -11.59200000      0.17300000
H    -11.37600000    -10.68300000      0.07600000
H    -11.01600000    -11.98400000      0.76100000
O      3.34400000      3.39000000    -11.15900000
H      3.08900000      3.29200000    -12.07600000
H      3.49600000      2.49500000    -10.85600000
O     -3.11800000     14.01000000     -7.45500000
H     -3.05900000     14.74800000     -6.84800000
H     -3.08700000     13.23500000     -6.89400000
O    -12.60000000      6.88600000     -7.76800000
H    -12.03100000      7.40200000     -8.34100000
H    -13.17900000      6.41500000     -8.36800000
O      0.03100000     14.03600000    -10.56500000
H     -0.22200000     13.22500000    -10.12400000
H     -0.79200000     14.50800000    -10.68800000
O    -11.37300000     -8.20100000      1.69500000
H    -10.81600000     -8.58600000      1.01900000
H    -12.26400000     -8.42400000      1.42800000
O     -9.61000000     -3.66100000      8.27300000
H     -9.52300000     -3.69200000      7.32000000
H     -8.83600000     -4.12100000      8.59900000
O    -14.99200000      1.80600000     -8.50900000
H    -14.35500000      1.64300000     -9.20500000
H    -14.55900000      1.50400000     -7.71100000
O     -0.63200000    -11.52200000    -13.34000000
H     -0.53200000    -11.98900000    -12.51000000
H      0.25600000    -11.46900000    -13.69300000
O     -0.97400000     -5.53000000     12.29300000
H     -1.26000000     -5.82900000     11.43100000
H     -1.42600000     -4.69600000     12.42000000
O      6.71700000    -13.80700000     -6.03100000
H      5.77700000    -13.63000000     -5.98600000
H      6.79000000    -14.56900000     -6.60500000
O      4.72600000    -10.03100000      7.64200000
H      4.61800000     -9.19500000      8.09700000
H      3.91600000    -10.13900000      7.14400000
O     11.77600000      4.08500000     -7.80100000
H     11.37100000      4.75900000     -8.34700000
H     11.77500000      4.45700000     -6.92000000
O      4.86000000      4.89200000     -7.31200000
H      4.48400000      4.35500000     -8.01000000
H      4.53800000      4.49400000     -6.50400000
O      2.52900000      9.75900000     -0.28100000
H      3.47100000      9.86500000     -0.15000000
H      2.37900000     10.04200000     -1.18300000
O      8.64400000      7.60000000     11.07000000
H      9.17600000      7.11800000     11.70400000
H      8.18500000      8.25600000     11.59400000
O    -12.22500000      3.12300000     10.07500000
H    -11.53200000      3.77200000      9.95400000
H    -12.19600000      2.91100000     11.00800000
O     -6.53100000    -13.96000000     -3.10600000
H     -7.44200000    -14.23000000     -2.98800000
H     -6.08100000    -14.28600000     -2.32600000
O     15.68100000      0.75400000     -0.44200000
H     15.02200000      1.15300000      0.12600000
H     16.51800000      1.01300000     -0.05700000
O     11.29800000     -8.87200000      9.95000000
H     12.04500000     -9.15300000      9.42000000
H     11.37600000     -7.91900000      9.98600000
O    -10.06600000      9.45400000      4.45000000
H    -10.32600000      9.34200000      5.36400000
H     -9.11100000      9.51400000      4.47800000
O      6.30500000      9.12000000     12.48500000
H      7.02400000      9.22400000     13.10800000
H      6.06500000     10.01500000     12.24400000
O     -7.87200000      4.87500000     15.91900000
H     -8.33400000      5.56500000     15.44200000
H     -6.99400000      4.86700000     15.53800000
O     -0.46800000      3.53000000     -3.30000000
H      0.25800000      2.94400000     -3.08900000
H     -0.15000000      4.04900000     -4.03900000
O     -6.60800000     -6.83600000      4.88100000
H     -7.24700000     -7.00500000      4.18800000
H     -6.22700000     -5.98800000      4.65300000
O     -1.38100000      7.58000000     -1.35000000
H     -1.90400000      6.91500000     -0.90300000
H     -2.01900000      8.23200000     -1.64000000
O     -3.27400000    -14.49500000      9.83800000
H     -2.63800000    -13.78500000      9.91900000
H     -3.77900000    -14.27600000      9.05500000
O     13.75700000      7.14900000      3.63700000
H     13.40400000      7.11300000      4.52600000
H     12.98700000      7.24300000      3.07600000
O      6.52100000      2.60400000      4.10100000
H      5.64200000      2.74100000      4.45200000
H      6.40300000      1.95700000      3.40600000
O     -3.41100000     -4.11300000    -10.04000000
H     -3.07900000     -4.15200000     -9.14300000
H     -3.75500000     -3.22400000    -10.13000000
O     -6.48000000      9.69500000     10.16100000
H     -6.94500000      9.82900000     10.98700000
H     -6.62500000     10.50400000      9.67100000
O      7.65800000      3.80500000      1.91600000
H      6.87300000      4.28200000      2.18500000
H      8.09400000      3.57900000      2.73700000
O    -13.30000000      3.71700000     -1.17000000
H    -13.36900000      4.06400000     -0.28100000
H    -12.71500000      4.32600000     -1.62100000
O      5.52200000     -7.94700000      1.24900000
H      6.39000000     -8.22900000      0.96200000
H      5.33200000     -8.49100000      2.01300000
O    -11.81500000      5.17700000      5.43500000
H    -11.90400000      4.34400000      4.97300000
H    -11.52700000      5.79500000      4.76300000
O     -0.27400000    -11.15400000      0.51700000
H     -0.46400000    -12.09200000      0.55300000
H     -0.67300000    -10.79900000      1.31200000
O     -5.58300000     -7.13600000     12.22500000
H     -5.85200000     -7.70500000     11.50400000
H     -6.21900000     -7.31100000     12.91900000
O      1.03400000      0.99400000     -8.97900000
H      1.46200000      1.11700000     -9.82600000
H      0.17900000      0.62100000     -9.19500000
O    -12.63500000      3.11500000      7.17000000
H    -13.09800000      3.36900000      7.96900000
H    -12.34700000      3.94300000      6.78600000
O      3.11200000      2.56900000     -5.38600000
H      2.92500000      2.97200000     -4.53800000
H      3.83300000      1.96500000     -5.21100000
O     18.00200000     -0.85800000     -4.73200000
H     18.74600000     -0.86500000     -4.13000000
H     17.24900000     -0.65000000     -4.17900000
O      5.91300000      5.69800000      5.31400000
H      6.02200000      6.56200000      5.71100000
H      5.79500000      5.87700000      4.38100000
O     13.32500000     11.91200000     -1.24900000
H     13.07300000     12.80300000     -1.00600000
H     12.49500000     11.44200000     -1.33200000
O      7.78900000    -10.05800000      7.95200000
H      7.10700000     -9.88400000      7.30300000
H      7.31800000    -10.41900000      8.70300000
O     10.78200000      1.41100000      8.34900000
H     10.45400000      0.52000000      8.47100000
H     10.52700000      1.64000000      7.45500000
O     -3.61000000     13.65600000     11.58100000
H     -3.75900000     12.71100000     11.59200000
H     -4.27700000     14.01100000     12.16700000
O     11.72600000     -8.26800000      3.34200000
H     11.10100000     -7.94300000      3.99000000
H     11.23100000     -8.90800000      2.83200000
O      1.92900000     13.28300000     -8.45100000
H      1.07500000     13.25300000     -8.02000000
H      1.75200000     13.67600000     -9.30600000
O      6.69000000      1.20800000    -11.80800000
H      7.53800000      1.51600000    -12.12800000
H      6.75700000      1.26800000    -10.85500000
O      3.80100000    -16.47900000      5.36600000
H      4.16100000    -16.73000000      6.21600000
H      2.88400000    -16.26900000      5.54700000
O      4.37100000     -4.15900000     11.18800000
H      3.72600000     -3.98700000     11.87400000
H      4.23200000     -5.07600000     10.95300000
O      7.96700000     -3.90400000     -7.62100000
H      8.03400000     -3.43000000     -8.44900000
H      8.58200000     -3.45700000     -7.03900000
O      1.80400000      0.73100000      9.03700000
H      1.94800000      1.61300000      8.69400000
H      2.65400000      0.30000000      8.95100000
O     -1.28600000     14.47600000     10.08900000
H     -1.97200000     14.04600000     10.60100000
H     -0.52000000     14.46900000     10.66200000
O      3.12400000      4.33300000     -2.74100000
H      3.94200000      4.07700000     -2.31500000
H      2.62900000      4.78300000     -2.05800000
O      4.15900000     -8.25400000      9.48600000
H      3.26300000     -8.14800000      9.80400000
H      4.70300000     -8.16700000     10.26900000
O     -3.63600000      2.40300000    -15.14900000
H     -4.47600000      2.82600000    -14.97100000
H     -3.65600000      2.21500000    -16.08700000
O     -1.65700000    -12.31400000      8.28000000
H     -1.72600000    -13.21600000      7.96700000
H     -1.44800000    -11.80400000      7.49800000
O     10.19500000     -3.05500000     -6.19800000
H     10.73700000     -3.50800000     -5.55300000
H     10.78900000     -2.87700000     -6.92700000
O      9.04900000     -3.15200000      2.92200000
H      8.19500000     -3.58400000      2.89900000
H      9.36800000     -3.20400000      2.02100000
O      4.90100000      3.31700000      7.10400000
H      5.60600000      3.76500000      6.63400000
H      4.27700000      4.01100000      7.31700000
O    -11.40200000     -5.98100000     -1.49100000
H    -11.88200000     -5.20900000     -1.19000000
H    -11.44100000     -6.59000000     -0.75400000
O      3.57800000    -11.45600000    -11.79500000
H      4.35300000    -10.99200000    -12.11200000
H      3.14800000    -10.83300000    -11.20900000
O      8.95600000      7.42800000    -13.46300000
H      8.10900000      7.83800000    -13.63800000
H      9.52800000      8.15500000    -13.21300000
O     -1.29200000      1.52000000      6.10300000
H     -0.75400000      1.59500000      5.31500000
H     -1.01500000      2.25500000      6.65200000
O      3.72400000      7.55500000      8.58600000
H      4.37100000      7.53900000      7.88100000
H      3.44800000      6.64300000      8.67800000
O     -8.71700000     11.90400000      7.07700000
H     -9.19200000     11.07500000      7.03200000
H     -8.45000000     11.97800000      7.99300000
O      6.32800000     -0.15900000      8.54200000
H      6.87900000      0.40500000      8.00000000
H      6.65700000     -1.04300000      8.38000000
O      9.30700000     -8.56900000     12.78300000
H      9.39900000     -7.70800000     13.19000000
H      9.17700000     -8.38300000     11.85400000
O      3.69800000    -16.37200000     -7.97500000
H      4.43600000    -15.76300000     -8.00600000
H      3.31100000    -16.23600000     -7.11000000
O     -3.14400000     -6.20300000      2.72700000
H     -3.38000000     -5.28800000      2.57400000
H     -2.59500000     -6.43600000      1.97800000
O      6.03800000     -9.04300000    -14.87100000
H      5.61100000     -9.07700000    -14.01600000
H      6.97300000     -9.10000000    -14.67500000
O     -1.38100000     17.19300000     -4.14700000
H     -2.18100000     17.00000000     -3.65700000
H     -1.61200000     17.94100000     -4.69700000
O     -9.14000000    -13.44600000     -6.73300000
H     -9.14800000    -14.37000000     -6.48400000
H     -8.29500000    -13.32200000     -7.16600000
O      3.05500000    -17.73500000     -1.59500000
H      2.45600000    -17.00500000     -1.75000000
H      3.92800000    -17.34700000     -1.66100000
O      1.29100000     -3.60200000      3.68800000
H      0.85500000     -4.35900000      4.08000000
H      0.98600000     -3.59300000      2.78100000
O    -13.19600000      1.31500000      1.87100000
H    -13.40300000      0.72300000      1.14700000
H    -12.67400000      0.78500000      2.47300000
O     -6.41900000      1.19000000      7.72800000
H     -5.89900000      0.93500000      8.49000000
H     -7.29300000      1.35800000      8.07900000
O     10.80000000     -9.81000000     -4.23200000
H     11.44900000    -10.31500000     -4.72200000
H      9.95700000    -10.12100000     -4.56100000
O      5.89100000      6.34500000      2.08300000
H      5.29200000      5.70300000      1.70100000
H      5.44100000      7.18300000      1.98000000
O      3.96700000    -15.14600000     -1.95100000
H      3.74300000    -14.55500000     -2.67000000
H      3.40900000    -14.86400000     -1.22600000
O    -11.81000000      4.74700000     -4.43900000
H    -11.09300000      4.86700000     -5.06200000
H    -11.53400000      5.23000000     -3.66000000
O      7.73700000    -10.69300000     -6.87700000
H      7.12800000    -11.12100000     -7.47900000
H      8.34600000    -11.38600000     -6.62100000
O     11.25600000     -4.41200000     -4.12100000
H     12.06800000     -4.11100000     -3.71300000
H     11.17400000     -5.32500000     -3.84500000
O      0.14500000     -3.84600000      0.60200000
H      0.01100000     -4.77700000      0.78300000
H     -0.26200000     -3.39700000      1.34300000
O    -12.60300000     -5.26700000     -4.59200000
H    -12.44600000     -4.65200000     -3.87600000
H    -13.25800000     -5.87400000     -4.24800000
O     -1.71500000     -1.12600000     13.49400000
H     -2.01600000     -1.93100000     13.91600000
H     -1.63700000     -0.49500000     14.21000000
O      3.83000000     -6.09000000      3.49000000
H      3.74300000     -5.13900000      3.43000000
H      4.14300000     -6.35700000      2.62600000
O    -13.37800000    -10.97100000     -5.29600000
H    -13.07600000    -11.52000000     -6.02000000
H    -12.70500000    -10.29500000     -5.21200000
O     -3.35500000      6.74700000      7.64100000
H     -3.86100000      7.21700000      8.30300000
H     -2.72100000      7.39000000      7.32300000
O      5.35100000     11.80200000      9.88200000
H      4.86200000     12.62400000      9.93200000
H      4.72800000     11.13500000     10.17000000
O     -6.30700000      6.07800000    -11.75900000
H     -7.14700000      6.08700000    -11.30000000
H     -6.09300000      5.14900000    -11.84800000
O     -9.95000000     -8.55200000     -5.17000000
H    -10.06800000     -8.27800000     -6.07900000
H     -9.68300000     -9.46900000     -5.22800000
O     14.99600000     -7.32900000      6.92500000
H     15.39800000     -8.03400000      7.43200000
H     15.17000000     -7.56000000      6.01300000
O      2.61600000     -7.07100000      5.56400000
H      1.89100000     -7.49700000      5.10700000
H      3.19100000     -6.76100000      4.86500000
O     14.32300000     -2.05200000     -1.48200000
H     15.20300000     -2.15400000     -1.12000000
H     13.86200000     -1.51000000     -0.84100000
O     -3.69600000      5.01300000      4.98700000
H     -3.65000000      5.63900000      5.71000000
H     -4.27500000      4.32100000      5.30600000
O      4.02900000     -4.90100000     -0.11500000
H      3.49400000     -5.67200000      0.07400000
H      4.44700000     -5.10000000     -0.95300000
O      1.44000000    -11.04300000     -7.43000000
H      0.58700000    -11.03900000     -7.86400000
H      2.05300000    -10.75000000     -8.10400000
O      9.59000000      8.58000000      6.96100000
H      9.84700000      7.87400000      7.55400000
H      8.67000000      8.74500000      7.17000000
O    -12.85100000     -3.88200000     -0.48700000
H    -13.59100000     -3.40700000     -0.86500000
H    -13.22400000     -4.35400000      0.25700000
O    -11.65800000    -14.44800000      2.22000000
H    -10.97500000    -13.78100000      2.14500000
H    -12.44300000    -13.96000000      2.46800000
O      8.31100000     10.09100000     -6.03700000
H      7.85800000     10.60700000     -6.70300000
H      7.71100000      9.37000000     -5.84400000
O     -1.79400000    -14.88200000     -8.77300000
H     -2.52100000    -15.48800000     -8.92000000
H     -1.41600000    -14.74600000     -9.64100000
O     10.58200000    -11.61500000     -1.25200000
H     10.42400000    -11.35500000     -2.16000000
H     11.28100000    -11.03300000     -0.95500000
O     -0.80700000    -11.02800000     -8.75300000
H     -0.29900000    -11.49700000     -9.41500000
H     -1.65900000    -10.88300000     -9.16300000
O     -0.24200000     11.42100000     -9.71200000
H      0.33100000     10.95100000    -10.31800000
H     -0.21400000     10.90500000     -8.90700000
O      4.01200000      1.17800000     14.40800000
H      3.58500000      0.92800000     15.22800000
H      3.32100000      1.11700000     13.74900000
O     10.40500000    -12.05900000      8.30800000
H     10.35900000    -11.34700000      7.67000000
H      9.49800000    -12.19100000      8.58600000
O      7.70500000      4.23500000     15.00000000
H      7.92300000      3.87100000     14.14200000
H      8.09200000      3.62300000     15.62600000
O    -13.19300000     -5.71800000     10.08200000
H    -12.74800000     -6.55800000     10.19300000
H    -13.00200000     -5.46400000      9.17900000
O     13.06600000      2.21300000     -3.59800000
H     12.16700000      2.25200000     -3.92600000
H     13.40100000      1.37400000     -3.91600000
O     -4.04600000      3.93100000      8.29400000
H     -4.62100000      4.30200000      8.96400000
H     -4.63200000      3.72000000      7.56700000
O      8.84000000      3.66700000     12.40000000
H      9.70200000      3.48200000     12.02700000
H      8.30900000      2.90700000     12.16500000
O      7.32500000    -16.21000000      4.23800000
H      7.05800000    -15.31300000      4.03400000
H      6.66400000    -16.75800000      3.81500000
O     -7.56700000     -8.21500000      0.00200000
H     -8.23800000     -8.87900000     -0.15600000
H     -8.05800000     -7.39900000      0.10500000
O      3.47100000     -1.55800000      9.93800000
H      4.40300000     -1.77100000      9.98400000
H      3.08900000     -2.26400000      9.41800000
O      6.70100000     -4.16900000      2.81100000
H      5.85900000     -3.74000000      2.96200000
H      6.68100000     -4.41600000      1.88600000
O     15.19200000     -1.11000000      2.05600000
H     14.59500000     -0.40800000      1.79400000
H     15.99200000     -0.65600000      2.32100000
O     -1.48400000    -10.65400000      5.93600000
H     -1.40700000    -11.46500000      5.43400000
H     -1.87000000    -10.02900000      5.32300000
O      1.07900000      7.64800000     10.72200000
H      1.85100000      7.34700000     10.24300000
H      0.56800000      8.13100000     10.07300000
O     -2.01400000    -15.16700000      7.26500000
H     -2.93200000    -15.01800000      7.04100000
H     -1.92100000    -16.12000000      7.27500000
O     -2.31800000    -12.58200000     -7.41400000
H     -2.15500000    -13.34200000     -7.97200000
H     -1.80900000    -11.87700000     -7.81400000
O     -2.98800000     11.94800000    -10.82100000
H     -2.11700000     11.65400000    -10.55500000
H     -3.50000000     11.14300000    -10.89700000
O      2.86500000      6.87100000      4.07400000
H      3.47200000      7.48200000      3.65600000
H      2.23100000      7.43100000      4.52100000
O     -3.06100000     -0.14100000    -11.78100000
H     -3.06700000     -0.10600000    -12.73700000
H     -3.55900000     -0.93100000    -11.56700000
O    -14.75500000     10.21400000      0.43700000
H    -15.38300000      9.49100000      0.40800000
H    -14.24600000     10.12100000     -0.36800000
O      1.13100000     -5.52600000    -15.07100000
H      0.44500000     -5.44200000    -14.40800000
H      1.17200000     -6.46400000    -15.25500000
O      0.25500000     -3.37100000    -10.65200000
H      1.14500000     -3.64400000    -10.42800000
H     -0.11600000     -4.12200000    -11.11600000
O      3.30400000     -9.73300000     -3.44300000
H      2.56800000     -9.82400000     -2.83700000
H      3.77300000    -10.56500000     -3.37500000
O      2.74100000     -0.48000000    -16.80200000
H      3.36800000     -0.19500000    -17.46600000
H      2.22600000      0.30300000    -16.60700000
O    -13.40100000      3.96600000      1.90400000
H    -14.29600000      4.15900000      2.18200000
H    -13.35000000      3.01000000      1.90700000
O     -7.84100000      8.02500000      7.79800000
H     -7.66400000      8.53600000      8.58800000
H     -7.19000000      8.32900000      7.16600000
O      2.67600000    -16.43600000     -5.38700000
H      1.74100000    -16.55400000     -5.55500000
H      2.72900000    -15.61900000     -4.89100000
O     10.86900000     -7.20500000     -3.52800000
H     11.10700000     -7.45900000     -2.63600000
H     10.85000000     -8.03000000     -4.01400000
O    -10.03000000      2.71000000    -13.88700000
H     -9.86400000      2.72400000    -12.94400000
H     -9.59300000      3.49400000    -14.21900000
O     -9.56800000      6.66100000     12.20300000
H     -9.69800000      6.79200000     13.14200000
H     -9.69600000      7.52800000     11.81900000
O      2.59600000     11.27200000    -13.01500000
H      1.71400000     11.07400000    -13.32800000
H      2.57900000     12.21000000    -12.82600000
O     -1.17500000     -7.98500000    -10.69800000
H     -1.12000000     -8.70600000    -10.07100000
H     -2.00300000     -7.55100000    -10.49200000
O     -9.77100000    -11.14800000     -4.47500000
H     -8.88300000    -11.30100000     -4.15200000
H     -9.82200000    -11.65600000     -5.28400000
O      2.11400000    -14.22200000      2.07100000
H      2.23300000    -15.14800000      1.86200000
H      1.28400000    -13.98800000      1.65600000
O     14.07700000     -9.99600000      3.62800000
H     13.42800000     -9.38200000      3.28500000
H     14.85900000     -9.46200000      3.77200000
O     13.97100000      9.99700000      0.68200000
H     14.28700000      9.17500000      0.30700000
H     13.58200000     10.46400000     -0.05700000
O     -2.63500000      9.27800000     -5.93700000
H     -3.38800000      9.52500000     -6.47300000
H     -3.00900000      8.76600000     -5.22000000
O     12.11000000      5.55300000     10.38900000
H     11.97300000      4.66500000     10.71800000
H     11.52400000      6.09700000     10.91500000
O     -5.74900000     12.58000000      4.36600000
H     -5.15300000     12.13400000      4.96800000
H     -6.06300000     13.33900000      4.85800000
O      0.39900000    -18.39100000      3.80500000
H     -0.41000000    -18.69700000      4.21500000
H      0.14300000    -17.59900000      3.33100000
O      1.96900000      4.84400000      5.58400000
H      1.04500000      5.07900000      5.49700000
H      2.44300000      5.62700000      5.30600000
O      0.62400000    -12.17400000     -5.10200000
H      0.66800000    -11.84900000     -6.00200000
H      1.49700000    -12.00900000     -4.74500000
O     14.78300000     -4.10200000     -8.45700000
H     14.58500000     -3.49200000     -9.16800000
H     15.47900000     -3.67100000     -7.96000000
O      6.74300000     -6.36000000     13.50000000
H      6.29900000     -5.58100000     13.83400000
H      7.67200000     -6.19400000     13.66000000
O      8.45300000     -2.06700000     13.44400000
H      8.53800000     -1.11700000     13.36700000
H      7.52800000     -2.21000000     13.64300000
O     -1.68700000     16.17900000     -0.52900000
H     -0.90500000     16.02500000     -1.05900000
H     -1.74300000     17.13200000     -0.45500000
O      0.33100000      1.93700000    -14.40600000
H      1.11400000      1.67000000    -13.92400000
H     -0.01100000      1.12300000    -14.77500000
O      4.56900000      3.94300000     14.85500000
H      4.44300000      3.17100000     14.30300000
H      5.51400000      4.09300000     14.84400000
O     -3.99900000     -8.12100000     -2.40300000
H     -3.58600000     -7.31400000     -2.70900000
H     -4.93900000     -7.94900000     -2.46600000
O    -16.76100000      6.04100000     -3.33300000
H    -16.69300000      6.57000000     -2.53800000
H    -15.88300000      6.06500000     -3.71200000
O     11.38200000     -0.55300000     -9.89500000
H     11.25100000     -0.30700000    -10.81100000
H     11.39800000      0.28000000     -9.42400000
O     -7.83900000     10.18300000     -0.00500000
H     -8.73000000     10.03000000     -0.31900000
H     -7.80100000      9.72900000      0.83700000
O     -4.43600000     -9.89200000    -14.73400000
H     -4.54500000     -9.59100000    -13.83200000
H     -3.56500000     -9.58400000    -14.98600000
O      2.84700000     -2.64500000    -15.38100000
H      1.90900000     -2.70300000    -15.20400000
H      2.94000000     -1.86500000    -15.92900000
O     -7.05500000     -7.47800000     14.24300000
H     -8.00600000     -7.55900000     14.16500000
H     -6.92500000     -6.75300000     14.85500000
O     -4.25400000    -10.95100000     -1.73500000
H     -3.93500000    -10.18200000     -2.20700000
H     -5.18300000    -10.77300000     -1.58800000
O      6.81600000     -8.79200000     -9.88200000
H      7.20700000     -9.24000000     -9.13200000
H      6.21100000     -8.15900000     -9.49300000
O     -2.71200000     -8.95900000     -8.24000000
H     -3.44600000     -9.53000000     -8.01300000
H     -2.42400000     -8.59400000     -7.40300000
O      3.33000000     11.26800000      6.74600000
H      4.09900000     11.67100000      7.14900000
H      2.71000000     11.16000000      7.46700000
O    -12.34900000     11.36700000      5.07700000
H    -12.75500000     11.29200000      4.21400000
H    -11.40800000     11.35200000      4.90100000
O     -9.08300000     -9.96000000      6.49000000
H     -8.13000000    -10.05000000      6.48800000
H     -9.23600000     -9.03000000      6.32400000
O      7.56300000     11.24400000      5.66800000
H      6.76900000     11.19000000      5.13800000
H      7.26100000     11.11200000      6.56700000
O     -3.20600000     12.10000000      0.18100000
H     -3.40500000     11.18200000      0.36500000
H     -3.25400000     12.53000000      1.03500000
O      1.35100000     10.82100000      9.37400000
H      1.02600000     11.72200000      9.38700000
H      0.59900000     10.29900000      9.09500000
O      2.42500000      6.78400000     -7.06300000
H      3.14900000      6.49800000     -7.62000000
H      2.76600000      6.71500000     -6.17200000
O    -12.06600000      4.10300000     -7.40200000
H    -11.90200000      4.98300000     -7.06200000
H    -12.71400000      3.73200000     -6.80300000
O      5.15000000    -15.03100000      0.83900000
H      4.44800000    -15.57300000      1.20000000
H      5.51200000    -15.55400000      0.12300000
O     16.17900000      0.68400000     -3.30600000
H     15.79100000      0.68400000     -2.43000000
H     16.75600000      1.44700000     -3.31100000
O     -5.87700000      9.27400000      2.76700000
H     -6.28100000     10.12900000      2.91700000
H     -6.59500000      8.64900000      2.86600000
O      3.75000000     -2.07600000     15.48300000
H      3.46600000     -1.28600000     15.94200000
H      3.28600000     -2.04600000     14.64600000
O      5.13100000     -0.93400000      2.35600000
H      5.60700000     -0.10400000      2.37200000
H      5.46500000     -1.38600000      1.58100000
O     13.42800000      4.56000000      1.33600000
H     13.40500000      4.41500000      0.39000000
H     13.09000000      5.44900000      1.45000000
O     -3.13200000     14.08400000      2.09800000
H     -2.63400000     14.72200000      1.58600000
H     -2.67800000     14.04600000      2.94000000
O    -17.06300000      7.59000000     -1.23900000
H    -16.36900000      7.31300000     -0.64000000
H    -17.80100000      7.80400000     -0.66800000
O     10.04100000    -10.39700000      2.31000000
H      9.80600000    -10.66600000      1.42200000
H      9.62200000    -11.04600000      2.87500000
O     -8.53900000     -0.61500000      2.38000000
H     -8.66000000     -0.24600000      1.50500000
H     -7.97600000      0.01500000      2.83000000
O      1.14100000     -6.97200000     -2.17800000
H      0.44300000     -7.38400000     -1.66800000
H      1.93400000     -7.12100000     -1.66300000
O      9.70600000    -14.17700000     -1.89900000
H     10.27600000    -14.31000000     -1.14200000
H     10.19100000    -13.57100000     -2.46000000
O      2.69000000     -0.79500000     -7.34500000
H      2.05700000     -1.50600000     -7.24400000
H      2.20500000     -0.10500000     -7.80000000
O     -7.32400000     -5.35100000      9.62200000
H     -6.49900000     -5.22600000     10.09100000
H     -7.07000000     -5.76700000      8.79800000
O     -7.74100000      9.18700000     -3.20200000
H     -6.98800000      9.64400000     -2.82700000
H     -8.49700000      9.70600000     -2.92700000
O    -14.03900000     -0.04700000     -0.53400000
H    -14.66900000     -0.51800000      0.01100000
H    -14.57700000      0.41300000     -1.17800000
O     -5.80100000      7.93600000     -1.05700000
H     -6.70100000      8.19300000     -1.26000000
H     -5.50500000      7.46700000     -1.83700000
O     -2.79400000     12.03600000     -5.67700000
H     -2.83900000     11.08100000     -5.63500000
H     -2.21600000     12.28100000     -4.95500000
O     -5.04400000     -4.54800000      6.44400000
H     -5.41900000     -4.16400000      5.65100000
H     -5.00900000     -3.82300000      7.06700000
O    -16.14500000      4.22800000     -6.33400000
H    -16.67900000      4.15900000     -7.12600000
H    -15.89000000      5.15000000     -6.29700000
O     -6.84100000    -12.29800000     -7.51800000
H     -7.42900000    -11.55400000     -7.39000000
H     -6.44500000    -12.44200000     -6.65800000
O      0.00100000      9.10700000     13.12700000
H      0.50000000      8.46700000     12.61900000
H      0.64300000      9.77700000     13.36400000
O      1.30400000      7.88700000     -3.69800000
H      0.69800000      7.30000000     -3.24600000
H      0.83800000      8.14700000     -4.49300000
O     -1.84700000     -6.37500000      9.89800000
H     -1.36700000     -6.27600000      9.07600000
H     -2.41700000     -7.13000000      9.75300000
O      0.31700000     -6.32600000      2.33500000
H      0.81800000     -7.14100000      2.28600000
H     -0.50900000     -6.52600000      1.89500000
O     -3.85600000     10.85800000      9.93900000
H     -4.73300000     11.03900000      9.60100000
H     -3.55700000     10.10100000      9.43500000
O     16.45400000      4.64100000     -0.50600000
H     15.76000000      4.11400000     -0.90300000
H     16.21800000      4.68700000      0.42000000
O     12.88300000      9.00800000     -5.59300000
H     13.18200000      8.74200000     -6.46300000
H     13.42300000      9.76800000     -5.37600000
O     11.40000000     -5.62000000     -9.40200000
H     11.53500000     -5.65300000     -8.45500000
H     10.45300000     -5.52900000     -9.50600000
O      3.85700000      6.77900000     -3.95800000
H      3.72000000      5.98900000     -3.43400000
H      3.15400000      7.36900000     -3.68900000
O     -2.92600000      4.28000000     -2.18100000
H     -2.08400000      4.29800000     -2.63600000
H     -2.74800000      4.68000000     -1.33000000
O      1.80400000      8.78200000    -15.39700000
H      2.31900000      8.33500000    -14.72500000
H      1.23200000      9.37200000    -14.90600000
O     -7.12700000     13.03400000     -0.32900000
H     -6.57200000     13.36600000      0.37700000
H     -7.39900000     12.16600000     -0.03300000
O     -1.34900000      4.00000000      7.49400000
H     -1.26900000      4.40900000      6.63200000
H     -2.28700000      3.84100000      7.59700000
O     12.18600000      1.38900000     -0.86700000
H     12.25200000      1.72600000     -1.76100000
H     11.26300000      1.15800000     -0.76600000
O     -6.86100000      3.13200000    -12.50400000
H     -6.32900000      2.42700000    -12.13600000
H     -7.70100000      3.06000000    -12.05200000
O      8.57400000     -9.18900000     -1.89100000
H      8.41800000     -9.85600000     -2.55900000
H      8.11000000     -8.41500000     -2.21200000
O     -2.05100000      8.27700000    -11.97600000
H     -2.43300000      7.40100000    -12.04100000
H     -2.80400000      8.86800000    -12.00000000
O     12.26200000     -7.82900000     -6.50800000
H     12.03200000     -8.55100000     -7.09300000
H     11.51000000     -7.23800000     -6.55200000
O     -1.76800000     15.36800000      6.88900000
H     -2.33700000     16.12300000      6.74200000
H     -1.34900000     15.54400000      7.73200000
O    -11.27800000      8.73500000     -9.04300000
H    -11.94700000      9.09800000     -8.46100000
H    -10.47800000      8.73700000     -8.51800000
O     -5.22200000     -4.86700000    -13.10200000
H     -6.07900000     -5.12000000    -12.75800000
H     -5.42100000     -4.32200000    -13.86400000
O     -9.73200000      9.20600000     10.74000000
H     -9.17100000      9.52000000     11.45000000
H     -9.88900000      9.97900000     10.19900000
O     -6.69300000     -3.87100000     -7.70400000
H     -5.97400000     -4.43100000     -7.40900000
H     -7.21300000     -3.71300000     -6.91700000
O     -1.94100000    -13.46500000    -11.54100000
H     -2.31400000    -13.51500000    -12.42100000
H     -2.29200000    -12.65200000    -11.17700000
O      4.39000000     -9.31700000      3.22400000
H      4.37100000    -10.22000000      2.90600000
H      3.48800000     -9.01200000      3.13400000
O      3.99900000      2.18900000     -7.95700000
H      4.67100000      1.74000000     -7.44400000
H      3.37100000      2.50400000     -7.30700000
O    -10.40000000     -1.42200000    -12.84200000
H    -10.71700000     -1.41300000    -13.74500000
H    -11.07600000     -1.89400000    -12.35500000
O    -11.88300000     -8.39900000      7.62400000
H    -12.77200000     -8.14200000      7.86600000
H    -11.52700000     -8.80500000      8.41500000
O     -6.39900000     -4.26700000      3.57000000
H     -7.29500000     -4.09900000      3.27900000
H     -5.86400000     -4.13500000      2.78800000
O    -10.48900000     12.63500000     -0.20500000
H    -10.31100000     13.53400000      0.07100000
H    -10.61400000     12.15400000      0.61400000
O      2.91700000     -7.33800000      0.39100000
H      3.86600000     -7.39500000      0.50500000
H      2.55600000     -7.73400000      1.18400000
O     -0.31400000     -2.15600000     11.59700000
H     -0.72900000     -2.01800000     12.44800000
H     -0.99400000     -1.93400000     10.96000000
O     -1.39900000     -7.89000000     13.60800000
H     -1.15400000     -7.04400000     13.23300000
H     -1.54600000     -7.70700000     14.53600000
O    -14.57800000      0.91600000     -5.95100000
H    -14.84000000      1.48000000     -5.22300000
H    -14.44600000      0.05600000     -5.55100000
O     12.50300000     -3.18000000      0.91900000
H     13.17900000     -3.02000000      0.26000000
H     12.93100000     -2.98600000      1.75300000
O      4.85200000     -8.30900000     12.11900000
H      5.39200000     -7.65600000     12.56500000
H      3.97000000     -8.16200000     12.45900000
O     12.81700000    -10.58100000      6.01400000
H     11.93900000    -10.25900000      5.81000000
H     13.30900000    -10.46400000      5.20200000
O    -11.24200000     -7.68600000    -11.52800000
H    -12.18800000     -7.79500000    -11.63100000
H    -10.89900000     -7.72000000    -12.42100000
O    -13.01900000      8.15000000      8.63600000
H    -13.46300000      8.64500000      7.94800000
H    -12.30400000      7.70100000      8.18600000
O     -3.34800000      1.39200000    -17.58600000
H     -3.42500000      0.58100000    -18.08900000
H     -3.81800000      2.04300000    -18.10800000
O     -4.06100000     -7.06400000      7.15800000
H     -4.50600000     -6.21700000      7.18600000
H     -4.16100000     -7.41700000      8.04200000
O     -8.11000000     -3.85500000     -5.53000000
H     -8.90000000     -4.01400000     -6.04800000
H     -8.42300000     -3.80200000     -4.62700000
O     13.17700000      2.73700000      3.40300000
H     13.03600000      3.06200000      4.29200000
H     13.13900000      3.52000000      2.85300000
O     16.31500000     -1.54300000      6.56400000
H     16.33500000     -2.40200000      6.14200000
H     16.28300000     -1.73700000      7.50100000
O      2.85800000      4.93700000      8.12300000
H      2.10600000      4.64400000      8.63800000
H      2.56800000      4.86200000      7.21400000
O    -16.06400000      3.35800000     -1.02100000
H    -16.39700000      3.83900000     -0.26300000
H    -15.11200000      3.38300000     -0.92100000
O     -2.76500000      8.11400000     12.59000000
H     -1.96100000      7.98500000     13.09400000
H     -2.64000000      7.58600000     11.80200000
O      8.53900000      4.80800000      6.18800000
H      9.19000000      5.20700000      5.61000000
H      7.69800000      5.01900000      5.78300000
O      9.25600000      2.41200000    -11.31800000
H      9.16900000      3.36100000    -11.40200000
H      9.14500000      2.24300000    -10.38200000
O      0.61700000      3.62800000     -8.19100000
H      1.01200000      2.79800000     -8.45800000
H     -0.32000000      3.44100000     -8.13500000
O     -8.59800000     -0.56600000     13.68600000
H     -9.40200000     -0.98700000     13.99100000
H     -8.53400000      0.23400000     14.20700000
O     -2.89000000    -12.24000000     -4.93500000
H     -2.30400000    -12.80700000     -4.43400000
H     -2.61200000    -12.35300000     -5.84500000
O     -6.75600000     -8.26300000     -7.32100000
H     -6.20600000     -8.77200000     -6.72600000
H     -6.30800000     -7.42100000     -7.40000000
O      6.88500000    -12.26800000     -9.10100000
H      7.30900000    -13.02700000     -8.70000000
H      6.68100000    -12.55000000     -9.99200000
O     -2.55200000      5.84100000     10.30800000
H     -2.43300000      5.02500000      9.82200000
H     -3.43800000      6.12500000     10.08600000
O     -0.99400000     -8.62300000     -1.15700000
H     -1.26500000     -8.80800000     -2.05600000
H     -0.71800000     -9.47100000     -0.81000000
O     15.49000000      3.38100000     -4.91800000
H     14.85900000      3.28100000     -4.20600000
H     16.34000000      3.21100000     -4.51100000
O      8.10100000     -6.72500000     -3.34100000
H      8.81500000     -7.06900000     -3.87800000
H      7.87400000     -5.89100000     -3.75200000
O     16.64100000      1.10300000      2.90200000
H     16.10500000      1.04700000      3.69300000
H     16.51300000      1.99900000      2.58900000
O     -7.90400000      0.07200000      5.28600000
H     -8.84600000     -0.07300000      5.37500000
H     -7.59700000      0.20400000      6.18300000
O      8.41100000      5.00900000     -9.13200000
H      7.68800000      5.51700000     -9.50000000
H      8.03100000      4.15000000     -8.94800000
O     -8.05300000      7.67200000     -5.39100000
H     -7.11900000      7.58400000     -5.58300000
H     -8.08900000      8.26300000     -4.64000000
O      4.92000000      7.45300000    -14.70500000
H      5.51500000      6.72900000    -14.51000000
H      4.37300000      7.53100000    -13.92300000
O      7.53700000     16.12300000     -2.96100000
H      6.61700000     15.85900000     -2.98400000
H      7.56900000     16.92300000     -3.48700000
O     -9.88700000    -11.95400000      2.36100000
H    -10.29100000    -11.78300000      3.21200000
H     -9.30600000    -11.20700000      2.21700000
O     12.46200000     -6.40200000     10.45700000
H     13.30200000     -6.30700000     10.00800000
H     11.91100000     -5.71600000     10.08100000
O     12.60400000      7.36400000     -0.22600000
H     13.48400000      6.98800000     -0.22100000
H     12.56300000      7.86600000     -1.04000000
O     15.06800000      0.47400000      5.00200000
H     14.14600000      0.25300000      4.87600000
H     15.45200000     -0.30900000      5.39700000
O    -12.12400000      8.22200000    -11.36700000
H    -11.66400000      8.49300000    -10.57300000
H    -11.81400000      7.33200000    -11.53200000
O     -1.85000000      1.28900000     -9.71600000
H     -1.97000000      0.68500000    -10.44900000
H     -2.12500000      2.14000000    -10.05900000
O     -4.63700000     11.09100000      6.43800000
H     -4.04800000     11.82100000      6.62900000
H     -4.06000000     10.33000000      6.36800000
O     11.18500000     -8.72200000     -1.18300000
H     10.31800000     -8.77300000     -1.58600000
H     11.02800000     -8.32300000     -0.32700000
O     -0.83100000    -10.57200000     10.50400000
H     -0.95400000    -11.04400000      9.68000000
H      0.01100000    -10.13000000     10.40300000
O     -9.29600000     10.11700000     -7.03100000
H     -8.61100000     10.76300000     -7.20100000
H     -9.00100000      9.65500000     -6.24600000
O      0.03300000     13.02700000      8.40400000
H      0.89200000     13.41300000      8.57600000
H     -0.58400000     13.61100000      8.84500000
O    -13.35400000     -9.10100000      4.90000000
H    -13.30300000     -9.11500000      5.85600000
H    -14.17000000     -9.55800000      4.69700000
O    -11.78600000     -9.78800000     -2.99700000
H    -11.48000000     -9.11300000     -3.60200000
H    -11.34200000    -10.58600000     -3.28500000
O     13.90200000     -2.48200000    -10.76300000
H     14.37900000     -1.85800000    -10.21600000
H     14.42700000     -2.55200000    -11.56100000
O     -5.18300000     -2.17400000     11.50000000
H     -4.67300000     -2.91200000     11.16500000
H     -5.70300000     -1.88300000     10.75100000
O    -11.70800000      5.98000000     -1.65600000
H    -12.43800000      6.58900000     -1.76200000
H    -11.58700000      5.91500000     -0.70900000
O      3.95100000     -3.24300000      3.44800000
H      3.02700000     -3.29600000      3.69200000
H      4.01100000     -2.45800000      2.90400000
O     -3.08800000    -16.36800000     -0.43500000
H     -2.99000000    -15.51700000     -0.86300000
H     -3.34200000    -16.96300000     -1.14000000
O     -5.72600000      7.28900000     -6.40200000
H     -5.37000000      7.79600000     -7.13100000
H     -5.14800000      7.49000000     -5.66600000
O     -4.03500000      7.82600000     -4.27900000
H     -4.40100000      7.07800000     -3.80600000
H     -4.00300000      8.52800000     -3.62900000
O    -11.34100000     -2.22300000     10.07500000
H    -10.82700000     -1.42100000     10.16900000
H    -10.85300000     -2.74700000      9.44000000
O     -5.99000000    -13.57000000      4.92200000
H     -5.91400000    -12.68200000      4.57100000
H     -6.76400000    -13.54000000      5.48400000
O    -10.47700000     11.45700000      2.16900000
H    -10.89200000     10.62300000      2.38800000
H    -10.17000000     11.80000000      3.00900000
O     -2.77600000      3.39500000     -5.40700000
H     -1.96600000      2.92100000     -5.21600000
H     -2.51900000      4.31700000     -5.41100000
O     13.06900000     -2.59200000      7.92600000
H     13.31500000     -2.45500000      8.84100000
H     13.22400000     -3.52500000      7.77400000
O     -4.55600000    -13.40500000      7.62900000
H     -5.33600000    -13.25500000      8.16300000
H     -4.88400000    -13.43800000      6.73000000
O      5.09400000     -7.85100000     -4.62700000
H      4.59600000     -7.11000000     -4.97100000
H      4.50900000     -8.25700000     -3.98700000
O     14.73200000      5.64500000      6.32600000
H     15.10900000      6.06800000      7.09700000
H     15.38500000      4.99500000      6.06600000
O      6.89100000     -5.14500000      0.31300000
H      5.99800000     -5.45200000      0.15900000
H      7.43700000     -5.91900000      0.18200000
O     10.36200000      5.04700000      3.91400000
H     10.62700000      5.17200000      3.00200000
H     11.05500000      5.46400000      4.42400000
O      9.74400000      1.15600000    -13.62100000
H      9.81500000      1.83700000    -14.29000000
H      9.31900000      1.59000000    -12.88100000
O     -2.95400000     -3.04500000    -13.00100000
H     -3.53500000     -3.64700000    -12.53700000
H     -3.54400000     -2.45600000    -13.47000000
O     13.74700000     -2.97500000      3.53400000
H     13.80200000     -2.63800000      4.42800000
H     14.24400000     -2.34800000      3.01000000
O    -11.41300000      0.59700000      8.00100000
H    -11.93900000      1.39700000      7.99500000
H    -11.63000000      0.17400000      8.83200000
O    -13.01600000     -3.58400000     11.78300000
H    -12.68200000     -2.84000000     11.28200000
H    -12.76500000     -4.35100000     11.26800000
O     -9.76800000     -3.67300000      5.03500000
H    -10.39300000     -4.37700000      4.86000000
H     -9.28500000     -3.57200000      4.21500000
O     -8.75200000     -3.33800000      2.56900000
H     -9.23600000     -3.38600000      1.74400000
H     -8.38900000     -2.45300000      2.58300000
O      1.51700000     12.36600000     -4.76600000
H      0.68700000     12.43000000     -5.23700000
H      2.05300000     13.07200000     -5.12800000
O    -14.93200000     -2.51000000     -2.25400000
H    -14.97600000     -1.68500000     -2.73600000
H    -15.37400000     -3.14300000     -2.82100000
O      2.99300000      8.41300000    -12.86500000
H      3.38700000      7.89800000    -12.16100000
H      2.93300000      9.29900000    -12.50900000
O      8.84200000    -12.19500000     -3.95300000
H      9.59300000    -12.42000000     -4.50200000
H      8.40200000    -13.03000000     -3.79500000
O     16.66500000     -2.44700000     -6.87900000
H     15.99000000     -1.85100000     -6.55500000
H     17.49000000     -2.00800000     -6.67400000
O    -17.24600000      4.79200000      1.44500000
H    -17.37300000      3.99100000      1.95200000
H    -18.11600000      5.00300000      1.10600000
O     -8.51500000      3.74900000      6.21000000
H     -8.88200000      3.34600000      5.42400000
H     -8.90500000      3.25900000      6.93500000
O    -14.82900000     -1.41700000      4.18200000
H    -14.12700000     -0.76800000      4.24000000
H    -15.36000000     -1.12900000      3.43900000
O     -0.00900000    -15.49700000     -6.41900000
H     -0.43100000    -16.27400000     -6.05300000
H     -0.53400000    -15.27900000     -7.18900000
O      6.95900000     -3.18400000    -14.45300000
H      6.99300000     -3.04900000    -13.50600000
H      7.24500000     -2.34900000    -14.82400000
O      5.62100000      4.39800000     10.13700000
H      6.43000000      4.03800000      9.77600000
H      5.17400000      4.78600000      9.38500000
O    -15.16100000      3.26500000      5.52300000
H    -15.18500000      2.31600000      5.64800000
H    -15.03500000      3.61900000      6.40300000
O     12.98500000     -5.24400000      7.53000000
H     13.55000000     -5.88700000      7.10100000
H     12.10000000     -5.48500000      7.25900000
O      7.72400000    -10.99800000      0.10700000
H      7.42500000    -11.87100000     -0.14600000
H      7.92900000    -10.56500000     -0.72200000
O     -8.00100000     -2.61300000    -16.34800000
H     -8.95100000     -2.65100000    -16.45800000
H     -7.86500000     -1.95000000    -15.67100000
O      7.90700000      0.85400000      6.62000000
H      8.13500000      1.53400000      5.98600000
H      7.53100000      0.15000000      6.09100000
O      9.17000000     -1.24500000    -14.84700000
H      9.91700000     -1.67900000    -15.25900000
H      9.55200000     -0.50600000    -14.37500000
O    -13.32000000      8.15000000      3.68800000
H    -12.56000000      7.61300000      3.46300000
H    -13.95800000      7.52800000      4.03700000
O      4.43600000      8.48800000      2.70300000
H      4.87400000      9.19100000      3.18200000
H      4.02100000      8.92700000      1.96000000
O      0.82600000      8.59000000     -8.59000000
H      1.00200000      8.60700000     -9.53100000
H      1.37900000      7.88500000     -8.25500000
O     10.74800000     10.22600000     -8.74600000
H     10.02400000     10.01900000     -9.33800000
H     10.67000000      9.58600000     -8.03900000
O    -15.65300000      2.96100000     -4.09000000
H    -15.41300000      3.72800000     -3.56900000
H    -15.71700000      3.29100000     -4.98600000
O     -5.58400000      7.91900000     -9.89300000
H     -5.19300000      7.18800000     -9.41400000
H     -5.86200000      7.53800000    -10.72600000
O     -9.14800000     -8.55300000     11.15600000
H     -8.55300000     -8.78000000     10.44100000
H     -8.87600000     -7.67400000     11.42200000
O     -9.92700000     13.29900000     -3.00700000
H     -9.35900000     14.04900000     -3.18500000
H     -9.61600000     12.95700000     -2.16800000
O     -0.76300000     -1.58600000     -8.99700000
H     -1.35900000     -2.15300000     -8.50700000
H     -0.20700000     -2.19100000     -9.48800000
O     -0.46800000    -14.17100000      0.25000000
H     -1.21300000    -14.12100000     -0.34800000
H     -0.56700000    -15.01700000      0.68700000
O     -7.49600000     -2.91000000     13.48300000
H     -6.69100000     -2.64000000     13.04200000
H     -7.84700000     -2.10200000     13.85800000
O     -1.59900000     -6.56400000      0.46000000
H     -1.24500000     -7.33100000      0.00900000
H     -1.70700000     -5.90900000     -0.22900000
O      3.37400000      3.06100000      3.83200000
H      3.08600000      2.16400000      4.00100000
H      2.88900000      3.59100000      4.46400000
O      5.47500000      9.65400000      0.06300000
H      5.77900000      8.95400000     -0.51600000
H      6.20300000     10.27500000      0.08900000
O    -11.74400000     -5.69100000      4.67200000
H    -12.45700000     -5.05800000      4.58500000
H    -12.05900000     -6.47100000      4.21700000
O     -6.50200000    -10.00300000      5.70200000
H     -6.43300000     -9.09300000      5.41300000
H     -5.73700000    -10.43400000      5.32300000
O     13.74900000     -3.93000000     -3.64600000
H     14.20400000     -4.68500000     -4.01900000
H     14.15600000     -3.80400000     -2.78900000
O     -6.23800000      0.88800000     -1.27900000
H     -5.89200000      1.16200000     -0.42900000
H     -5.87400000      1.51900000     -1.90000000
O     -2.53100000    -13.82500000     -1.65700000
H     -2.17000000    -13.88000000     -2.54200000
H     -3.14400000    -13.09100000     -1.69400000
O     -8.23100000     -7.12500000    -10.92200000
H     -7.86600000     -6.28200000    -10.65300000
H     -9.17900000     -7.00400000    -10.86800000
O     -6.22400000     13.87100000     -2.81800000
H     -5.38300000     14.32200000     -2.74500000
H     -6.48300000     13.69800000     -1.91300000
O    -10.33800000     10.43300000     -1.84900000
H    -10.53700000     10.59800000     -2.77100000
H    -10.44200000     11.28600000     -1.42600000
O    -10.99200000      6.55000000      3.26600000
H    -10.93900000      6.15500000      2.39500000
H    -10.08200000      6.72200000      3.50700000
O      9.66100000      0.73700000     -0.33500000
H      9.80600000      0.33400000      0.52100000
H      8.71000000      0.82600000     -0.39900000
O      7.70800000      2.73100000     -3.63300000
H      6.85800000      2.86000000     -3.21300000
H      7.72400000      3.37100000     -4.34400000
O     11.32000000    -12.74500000     -5.06800000
H     12.17100000    -12.52700000     -5.44800000
H     10.85400000    -13.20000000     -5.76900000
O     -2.01600000     -9.30600000      2.52400000
H     -2.61100000     -9.76200000      1.92900000
H     -2.56900000     -9.04000000      3.25800000
O    -15.84100000      5.70600000      4.59100000
H    -15.48900000      4.87900000      4.92200000
H    -16.77300000      5.53300000      4.45600000
O     -7.62000000      8.67700000    -13.80800000
H     -7.82800000      9.34200000    -14.46400000
H     -6.93700000      8.14400000    -14.21600000
O     13.59200000     -1.14800000     10.24700000
H     13.87500000     -0.35500000     10.70200000
H     12.73700000     -1.35100000     10.62700000
O      0.71200000      8.19800000    -11.27200000
H     -0.21000000      8.27900000    -11.51500000
H      1.11400000      7.73500000    -12.00700000
O      1.49100000    -10.81400000     12.48500000
H      1.51700000    -10.70900000     13.43600000
H      0.59000000    -10.59900000     12.24500000
O    -15.41700000     -6.12900000      6.21300000
H    -15.69400000     -5.44500000      5.60200000
H    -14.75800000     -5.70600000      6.76300000
O      2.20700000      0.72600000     12.35800000
H      1.26600000      0.89900000     12.31700000
H      2.44200000      0.46900000     11.46600000
O     -7.71900000     -4.58900000    -10.28600000
H     -6.91600000     -4.26300000     -9.88000000
H     -8.38600000     -4.49600000     -9.60600000
O     -3.35200000      0.26100000     -4.16000000
H     -3.52500000      1.07600000     -3.68900000
H     -2.93700000      0.54000000     -4.97700000
O     13.48500000      5.48000000     -9.78300000
H     13.22200000      4.63800000     -9.41200000
H     14.41600000      5.37400000     -9.98100000
O    -14.30900000      6.20100000     -4.85300000
H    -13.45200000      5.78500000     -4.76100000
H    -14.16300000      6.91900000     -5.46900000
O      6.08400000      1.28600000     -6.45500000
H      6.23600000      0.48300000     -6.95300000
H      6.32800000      1.06100000     -5.55700000
O     12.24300000      6.23600000      5.79200000
H     12.12100000      6.89200000      6.47800000
H     13.05800000      5.79200000      6.02800000
O      8.21800000      8.73800000     -9.90800000
H      9.03700000      8.24200000     -9.92100000
H      8.07700000      8.99100000    -10.82000000
O     -9.21500000     -0.80900000     -8.55700000
H     -8.66000000     -0.97700000     -9.31900000
H     -9.39000000      0.13100000     -8.59000000
O     -9.25100000      2.95600000     10.33800000
H     -8.96100000      3.08900000     11.24000000
H     -9.55500000      3.81800000     10.05400000
O     15.67500000      5.76100000     -6.27300000
H     16.39000000      5.45800000     -6.83400000
H     15.47200000      5.00800000     -5.71700000
O    -11.23000000    -10.94700000      4.84200000
H    -10.65700000    -10.55900000      5.50300000
H    -11.93700000    -10.31100000      4.73400000
O     -9.45500000      2.29200000     -2.14400000
H    -10.30700000      2.03200000     -2.49700000
H     -8.96400000      2.59900000     -2.90600000
O      1.09600000    -13.84100000     -8.86200000
H      0.76800000    -13.99400000     -7.97600000
H      1.61700000    -14.61900000     -9.06200000
O      1.63100000      5.82800000      2.03400000
H      2.12600000      6.02800000      2.82800000
H      1.37700000      6.68400000      1.68800000
O      6.71600000     -5.63800000    -11.35000000
H      7.45100000     -6.21900000    -11.54200000
H      6.53600000     -5.77800000    -10.42000000
O      7.12200000     11.87200000     11.83900000
H      6.51700000     12.03800000     11.11600000
H      7.94000000     11.61800000     11.41300000
O     -1.58900000     12.21400000    -13.38300000
H     -2.17800000     12.38600000    -12.64800000
H     -1.10900000     13.03300000    -13.50100000
O      2.52800000    -10.93300000      6.37700000
H      3.04000000    -11.69700000      6.64300000
H      2.52400000    -10.96800000      5.42100000
O    -13.21400000      0.69000000      5.54100000
H    -12.90800000      1.46300000      6.01600000
H    -12.82500000     -0.04800000      6.00900000
O     -4.05800000      9.67800000      0.71900000
H     -4.37000000      9.24800000     -0.07700000
H     -4.59400000      9.30400000      1.41900000
O     -9.27100000    -11.57200000    -10.92700000
H     -8.32000000    -11.68500000    -10.91800000
H     -9.61500000    -12.41600000    -10.63600000
O     -5.85700000    -15.43000000     -7.27300000
H     -6.54200000    -15.30900000     -7.93000000
H     -5.05900000    -15.57600000     -7.78200000
O     -1.05400000      9.31400000     15.64200000
H     -0.92700000      9.47000000     14.70600000
H     -1.43700000     10.12700000     15.97000000
O     12.61400000    -12.01400000      1.51200000
H     12.18300000    -11.21700000      1.82200000
H     11.99700000    -12.71600000      1.71800000
O     -0.36900000     12.10600000     12.35200000
H     -0.57500000     13.04000000     12.36800000
H      0.13600000     11.95800000     13.15200000
O    -11.75200000     -8.46400000     10.46800000
H    -12.18800000     -9.07200000     11.06600000
H    -10.82900000     -8.50300000     10.71800000
O      2.57800000      3.95300000    -14.08900000
H      1.83800000      3.40800000    -13.82400000
H      2.20400000      4.82700000    -14.20200000
O      5.05000000     -9.13600000    -12.35500000
H      5.33700000     -9.09500000    -11.44300000
H      4.38800000     -8.44900000    -12.43000000
O      0.35900000     -2.78300000    -14.32600000
H      0.43500000     -2.19100000    -13.57700000
H     -0.28800000     -3.43300000    -14.05300000
O      2.62400000      8.16100000     15.69200000
H      2.10300000      8.70100000     15.09700000
H      3.41800000      7.95800000     15.19800000
O     -1.35300000     -5.25700000    -14.03400000
H     -2.03800000     -4.61800000    -13.84000000
H     -1.77100000     -6.10600000    -13.89600000
O      9.70800000     -3.37900000      0.20600000
H      9.60500000     -4.18400000     -0.30100000
H     10.65100000     -3.21400000      0.20600000
O     -2.51600000     17.60500000      2.42200000
H     -2.15100000     16.72200000      2.37000000
H     -2.04700000     18.09800000      1.74800000
O     -4.74600000      2.28400000     -3.01200000
H     -4.05500000      2.94300000     -2.94700000
H     -5.31400000      2.60200000     -3.71400000
O      4.37000000     -1.62400000    -10.83100000
H      4.79500000     -1.88200000    -10.01300000
H      4.67700000     -2.26400000    -11.47300000
O      4.40500000     -6.06800000      7.31800000
H      4.05900000     -6.62000000      8.02000000
H      3.74600000     -6.11900000      6.62600000
O    -16.31500000      0.27200000      6.15700000
H    -15.96200000      0.03000000      5.30000000
H    -15.70500000     -0.11600000      6.78400000
O    -10.45800000      5.36400000      9.72600000
H    -10.89400000      5.64100000      8.92000000
H    -10.59100000      6.09100000     10.33300000
O     -5.25800000      2.68600000      5.88500000
H     -5.46500000      2.35700000      5.01000000
H     -5.93000000      2.30400000      6.45000000
O     11.74500000     10.68900000      6.99500000
H     11.09800000     10.00200000      7.15700000
H     11.22800000     11.44400000      6.71400000
O     11.82700000      7.56400000      8.50400000
H     11.82400000      6.77400000      9.04500000
H     11.86100000      8.28500000      9.13300000
O     15.91700000      3.81900000      2.30500000
H     14.96900000      3.83800000      2.16900000
H     16.02200000      3.80300000      3.25600000
O      5.09800000    -11.98400000     -3.25000000
H      5.64700000    -11.54300000     -3.89800000
H      5.71200000    -12.28700000     -2.58100000
O     -1.26300000      9.95300000     10.65100000
H     -0.88800000     10.30300000     11.45900000
H     -2.02700000     10.50500000     10.48200000
O     10.87100000      1.71000000     -8.18600000
H     11.66000000      1.28800000     -7.84600000
H     11.01600000      2.64400000     -8.03900000
O     -3.22800000      6.48000000     -8.40800000
H     -3.12800000      6.41500000     -7.45800000
H     -2.45700000      6.96900000     -8.69700000
O      6.63800000    -13.24000000      7.78800000
H      7.02300000    -12.38200000      7.60600000
H      7.23300000    -13.64000000      8.42300000
O      3.88600000    -13.43400000     -6.55200000
H      3.80400000    -12.73000000     -7.19600000
H      3.29500000    -13.18000000     -5.84400000
O      0.00800000     -2.64600000     16.80500000
H      0.31000000     -3.47800000     16.43900000
H     -0.22600000     -2.85300000     17.70900000
O     -4.61100000     -9.09700000     14.32700000
H     -3.92700000     -9.49400000     13.78800000
H     -4.82900000     -8.28200000     13.87500000
O     12.06000000     -0.06800000     -6.04100000
H     11.28100000     -0.62100000     -5.98200000
H     12.74900000     -0.57600000     -5.61200000
O      1.72300000    -11.19300000     -1.71500000
H      0.90400000    -11.16000000     -1.22000000
H      2.38900000    -11.40600000     -1.06200000
O      9.14200000     -0.20200000      2.42400000
H      9.26400000      0.38100000      3.17400000
H      9.33300000     -1.07500000      2.76600000
O     -4.45400000     -0.36200000    -14.33500000
H     -4.18400000      0.53700000    -14.14400000
H     -4.03600000     -0.56500000    -15.17200000
O     11.45100000     -4.81000000      3.20000000
H     10.67500000     -4.33800000      2.89800000
H     12.05800000     -4.12300000      3.47500000
O      8.06400000     14.07600000      7.90600000
H      8.31200000     14.80800000      7.34200000
H      8.71200000     13.39700000      7.71600000
O     -9.94200000     -3.16700000      0.10700000
H    -10.89500000     -3.11700000      0.17800000
H     -9.72000000     -2.53900000     -0.58000000
O     10.26800000      8.34700000     -6.70400000
H      9.44700000      8.80700000     -6.53100000
H     10.73100000      8.36000000     -5.86600000
O     -2.85900000     -8.14400000      4.90100000
H     -3.26700000     -7.48900000      4.33400000
H     -3.10000000     -7.87600000      5.78800000
O     -3.00700000      9.99000000     -2.92000000
H     -3.84300000     10.35600000     -3.20900000
H     -2.49300000     10.75000000     -2.64700000
O    -12.29600000     -5.09400000      7.48800000
H    -11.40700000     -4.82300000      7.71500000
H    -12.27200000     -5.22500000      6.54000000
O     -4.45700000     -9.19100000    -11.87400000
H     -4.39200000     -8.25500000    -11.68300000
H     -5.36100000     -9.41800000    -11.65500000
O     -9.01200000      1.60700000      8.13700000
H     -9.86000000      1.16300000      8.12100000
H     -9.05800000      2.18200000      8.90100000
O     16.16900000     -8.43000000     -2.97500000
H     15.57100000     -8.40000000     -3.72200000
H     15.68900000     -8.00100000     -2.26700000
O     -6.79100000     -9.07100000     -9.85100000
H     -7.19500000     -8.28300000    -10.21400000
H     -6.62300000     -8.85500000     -8.93400000
O     -4.83800000     16.34400000     -5.12200000
H     -5.60500000     16.69200000     -5.57700000
H     -4.12400000     16.43100000     -5.75400000
O      0.27500000      5.93900000    -13.98100000
H     -0.28200000      5.16100000    -14.02800000
H      0.03200000      6.45300000    -14.75100000
O     10.23300000     -6.01400000     -6.24300000
H      9.29100000     -5.90000000     -6.11800000
H     10.63200000     -5.41800000     -5.61000000
O     -2.45500000     -1.30000000      9.97800000
H     -2.87800000     -0.47300000     10.20900000
H     -1.80500000     -1.05900000      9.31800000
O     -4.67500000    -11.51300000     11.23500000
H     -4.32100000    -11.19500000     10.40400000
H     -3.95200000    -11.42100000     11.85400000
O     12.53900000      8.17400000     -3.00000000
H     13.49000000      8.06400000     -2.99100000
H     12.34100000      8.47600000     -3.88600000
O     -1.78500000      2.62600000     13.19900000
H     -1.02900000      2.97800000     13.66900000
H     -1.40900000      2.02300000     12.55900000
O     14.68600000      2.40500000      7.04000000
H     13.92200000      1.99600000      7.44700000
H     15.01500000      1.74400000      6.43000000
O      4.31800000      6.09800000     11.90700000
H      4.83100000      5.44600000     11.43000000
H      4.53700000      6.93000000     11.48700000
O     -7.09800000     -1.25600000      9.62100000
H     -7.12900000     -0.63400000     10.34700000
H     -8.01000000     -1.35500000      9.35000000
O     -4.59600000    -10.62900000     -7.74800000
H     -4.27400000    -11.35100000     -7.20700000
H     -5.47300000    -10.90400000     -8.01600000
O     -8.66100000     -3.31900000     -2.68100000
H     -7.91200000     -3.91200000     -2.62100000
H     -8.29700000     -2.45300000     -2.49700000
O     -5.54900000    -12.03500000     -4.76600000
H     -5.83600000    -12.64500000     -4.08600000
H     -4.60100000    -12.16400000     -4.81700000
O      1.31900000     -9.65700000      8.63600000
H      1.67900000    -10.00900000      7.82200000
H      1.42100000     -8.70900000      8.55300000
O     13.82300000      1.73900000     10.96300000
H     14.48600000      1.29700000     10.43200000
H     14.31900000      2.15700000     11.66700000
O      9.58400000     -5.65500000     13.67600000
H      9.46500000     -4.81100000     13.24200000
H     10.51700000     -5.84500000     13.57900000
O    -10.20100000      8.53600000      0.15100000
H    -10.41100000      9.14800000     -0.55500000
H    -10.35200000      7.67100000     -0.23000000
O     16.19700000     -0.49600000      9.38800000
H     15.36300000     -0.96500000      9.36100000
H     16.81300000     -1.12400000      9.76600000
O     -4.46900000     -3.07700000     14.15000000
H     -4.99100000     -2.58600000     14.78500000
H     -4.90600000     -2.92300000     13.31200000
O      8.43400000    -11.81900000      4.02300000
H      7.60500000    -11.52400000      4.40000000
H      8.21600000    -12.63800000      3.57800000
O      6.39000000      0.18600000     14.02000000
H      5.55000000      0.57000000     14.27200000
H      6.46000000      0.35900000     13.08100000
O     -0.11700000      3.89800000     14.93500000
H      0.16600000      4.49800000     14.24500000
H      0.62400000      3.86300000     15.54100000
O     -4.15600000      0.31000000     12.76000000
H     -4.57000000     -0.45000000     12.35100000
H     -3.31500000     -0.01700000     13.07800000
O      9.10600000     -0.80900000     -5.46200000
H      9.30500000     -1.68400000     -5.79700000
H      8.66300000     -0.96700000     -4.62900000
O     -8.60800000     12.34000000     -5.20700000
H     -8.82600000     13.25300000     -5.39600000
H     -9.15100000     12.11700000     -4.45000000
O      3.51500000     14.55900000     -6.48600000
H      3.22200000     14.06300000     -7.25000000
H      3.10200000     15.41700000     -6.58500000
