# Supplementary material for: Integrated Multiscale Multilevel Approach to Open Shell Molecular Systems
Source: J Chem Theory Comput. 2023 Feb 13;19(5):1446–56. doi: 10.1021/acs.jctc.2c00805 (PMC10018740; doi:10.1021/acs.jctc.2c00805)
Supplement: Supplementary file 2 — ct2c00805_si_002.zip [file ct2c00805_si_002.zip › structures/PROXYL/frame117.xyz]

2594

C     -0.83600000     -1.64300000      0.58700000
H     -0.36100000     -2.06900000      1.47100000
H     -1.47300000     -2.44900000      0.22300000
C      0.11300000     -1.15000000     -0.49400000
C      1.61100000     -1.53100000     -0.11800000
H      2.36300000     -1.14600000     -0.80700000
H      1.80700000     -2.59600000      0.01100000
H      1.69400000     -0.99000000      0.82400000
C     -0.29100000     -1.51400000     -1.91300000
H      0.47300000     -1.27700000     -2.65400000
H     -0.43200000     -2.59100000     -1.99500000
H     -1.18000000     -0.97100000     -2.23200000
N     -0.04400000      0.32200000     -0.45500000
O      0.85300000      1.00900000     -0.98400000
C     -0.87200000      0.90100000      0.58400000
C     -0.05700000      1.55400000      1.72900000
H      0.67700000      0.89800000      2.19800000
H      0.55100000      2.35000000      1.29900000
H     -0.67600000      1.88300000      2.56400000
C     -1.86800000      1.90400000      0.07400000
H     -2.57600000      2.05900000      0.88800000
H     -2.32700000      1.29900000     -0.70800000
H     -1.43700000      2.88400000     -0.13400000
C     -1.60600000     -0.42300000      1.00700000
H     -1.64300000     -0.48600000      2.09400000
H     -2.64700000     -0.51300000      0.69700000
O     -0.66200000     -4.92900000      8.91600000
H     -0.87500000     -5.20300000      9.80800000
H     -1.45900000     -4.50500000      8.59900000
O    -11.83200000     -9.88100000      2.02700000
H    -11.28400000     -9.22400000      2.45700000
H    -12.36500000     -9.38200000      1.40900000
O     -5.96200000    -11.92700000      1.78000000
H     -5.93500000    -11.96100000      0.82300000
H     -5.04600000    -12.00600000      2.04700000
O     -1.36900000     16.31900000      6.08000000
H     -1.71400000     16.56300000      6.93900000
H     -1.45700000     17.11300000      5.55300000
O      5.22900000      0.27600000     15.40700000
H      4.33600000      0.60100000     15.29900000
H      5.76200000      1.06500000     15.49900000
O     -1.90700000      0.98400000    -12.71300000
H     -2.65400000      1.48200000    -12.38300000
H     -2.28600000      0.38000000    -13.35300000
O      4.52900000      0.99100000      9.28500000
H      4.38900000      0.75600000      8.36700000
H      3.92100000      1.71300000      9.44300000
O     -0.94900000     -2.46300000     12.70800000
H     -0.63700000     -1.61000000     12.40700000
H     -1.52100000     -2.26200000     13.44900000
O      0.79100000      5.75900000      4.61600000
H      1.41700000      5.45600000      3.95800000
H      0.54000000      6.63500000      4.32300000
O     10.76100000      9.38400000     -6.00800000
H     10.72700000      8.79200000     -6.75900000
H     11.45300000     10.00900000     -6.22700000
O     -0.51300000     13.58100000     12.09600000
H     -0.40400000     14.42700000     11.66100000
H      0.15200000     13.01900000     11.69700000
O     -9.43800000    -11.08000000     -6.21400000
H     -9.91100000    -11.09500000     -5.38200000
H    -10.06700000    -11.41300000     -6.85400000
O    -10.93200000      3.23000000     -8.36300000
H    -11.16500000      3.98700000     -8.90100000
H    -10.61000000      2.58100000     -8.98800000
O     -4.90000000     17.86200000     -2.18700000
H     -4.41600000     17.05700000     -2.00700000
H     -4.92400000     18.32000000     -1.34600000
O     -0.85600000     -8.96200000     10.02000000
H     -0.21800000     -8.46600000      9.50600000
H     -0.32900000     -9.43700000     10.66200000
O      8.18400000     -8.09500000      4.26700000
H      9.09300000     -7.99500000      4.55000000
H      7.66700000     -7.80000000      5.01700000
O     -7.02300000    -12.20800000     12.24800000
H     -6.56700000    -12.06300000     11.41900000
H     -6.81500000    -11.43600000     12.77400000
O     -3.99800000    -14.85700000     -3.88100000
H     -3.54700000    -14.01400000     -3.83100000
H     -3.65200000    -15.26700000     -4.67400000
O    -11.06100000     -7.72600000      3.97100000
H    -10.59600000     -7.33000000      3.23400000
H    -10.39200000     -7.82900000      4.64800000
O    -13.70600000      3.62300000     11.06700000
H    -13.45200000      3.08300000     10.31900000
H    -14.64400000      3.77200000     10.94800000
O     -8.06400000      1.96200000     -6.88100000
H     -8.50800000      1.23700000     -6.44100000
H     -8.32200000      1.87900000     -7.79900000
O     12.91500000      4.90900000      8.78000000
H     12.30400000      5.19100000      8.09900000
H     12.42200000      4.99800000      9.59500000
O     -9.97100000      9.61500000      5.50200000
H    -10.07900000     10.50000000      5.15300000
H     -9.02700000      9.45800000      5.47000000
O     -9.50200000     10.28400000     -5.46800000
H     -9.60100000     11.14200000     -5.88100000
H     -9.94900000      9.68000000     -6.06100000
O     12.70400000     10.01200000      3.69100000
H     13.31800000      9.33200000      3.96800000
H     12.78100000     10.03000000      2.73700000
O      0.98500000      1.13700000      5.50100000
H      0.15700000      1.21400000      5.97500000
H      1.40700000      0.36700000      5.88100000
O      2.31900000     -7.36100000    -15.08300000
H      2.78600000     -6.59900000    -14.74000000
H      2.14100000     -7.90000000    -14.31300000
O     -9.40300000    -13.81500000      5.39900000
H     -8.68300000    -14.25300000      4.94600000
H     -9.11200000    -13.75400000      6.30900000
O      7.05200000      2.30900000     12.92400000
H      6.90600000      1.46300000     12.49900000
H      6.17400000      2.67100000     13.04200000
O     -3.93000000     -6.43000000    -15.97500000
H     -3.29900000     -7.11200000    -16.20400000
H     -4.75700000     -6.73400000    -16.34700000
O      3.18600000      4.22300000      1.07900000
H      3.84400000      4.78000000      0.66300000
H      2.47600000      4.17200000      0.43900000
O     -3.99400000      5.06400000      2.29800000
H     -3.70700000      4.76800000      3.16200000
H     -4.46000000      4.31300000      1.93000000
O     -9.67200000     -8.11900000      0.87600000
H     -9.79300000     -7.20300000      0.62700000
H    -10.25500000     -8.60500000      0.29300000
O      0.01700000    -11.66200000      8.40700000
H     -0.76600000    -11.33500000      8.84900000
H      0.41400000    -12.26400000      9.03600000
O      3.64800000      7.19600000     11.23000000
H      3.09100000      7.97100000     11.30000000
H      3.36200000      6.76600000     10.42400000
O      8.59800000     11.46100000      8.33700000
H      7.94700000     11.73100000      7.68900000
H      8.09500000     10.98500000      8.99800000
O     -1.36600000      4.42500000      5.57400000
H     -0.65000000      4.81000000      5.06900000
H     -1.87500000      3.93200000      4.93100000
O      0.30300000     -0.23300000     -5.11200000
H      1.17500000      0.15600000     -5.05200000
H     -0.27700000      0.41400000     -4.71000000
O     -4.16000000     -1.12900000     -2.76000000
H     -5.06400000     -1.19000000     -2.45100000
H     -3.63400000     -1.43600000     -2.02200000
O      1.55700000     -4.66700000    -17.06100000
H      0.99700000     -4.69200000    -17.83700000
H      1.99200000     -5.52000000    -17.05300000
O     -4.00700000     15.39500000     -0.62800000
H     -3.28400000     14.88400000     -0.99200000
H     -3.75300000     15.55500000      0.28100000
O     -3.59400000     -5.75900000     -6.48800000
H     -3.31800000     -6.54900000     -6.02300000
H     -3.30400000     -5.89800000     -7.38900000
O     12.27000000      6.66100000    -10.33900000
H     12.75900000      7.38600000    -10.72800000
H     12.93800000      6.11800000     -9.92100000
O      2.44700000     -2.29100000    -16.38900000
H      2.11700000     -3.15500000    -16.63700000
H      2.00600000     -1.68700000    -16.98600000
O      7.89200000      4.82200000     13.24100000
H      7.52800000      5.27600000     12.48100000
H      7.61800000      3.91100000     13.13100000
O     -8.05700000     -0.85200000      3.82300000
H     -8.83500000     -0.29300000      3.80100000
H     -8.25900000     -1.51700000      4.48100000
O    -14.21600000     -7.91200000     -7.32900000
H    -14.36600000     -8.85100000     -7.22100000
H    -13.62500000     -7.68000000     -6.61200000
O      1.33300000     -2.83000000      8.33300000
H      1.34000000     -2.38100000      9.17800000
H      0.40700000     -3.00100000      8.16000000
O     -8.47000000    -11.68800000      2.46700000
H     -8.85800000    -11.96400000      1.63700000
H     -7.56900000    -11.45200000      2.24300000
O     16.30300000      2.08100000      4.82100000
H     16.11700000      1.86500000      5.73500000
H     17.24000000      2.27700000      4.80800000
O      8.72800000      8.63600000     -4.20900000
H      9.42800000      8.86400000     -4.82200000
H      8.89900000      9.17800000     -3.43900000
O    -14.27100000     -8.58500000     -2.09500000
H    -13.75700000     -7.85000000     -1.76200000
H    -14.82400000     -8.20200000     -2.77600000
O     10.76800000     -0.86500000     -8.49600000
H      9.89300000     -0.48300000     -8.55700000
H     10.64100000     -1.79100000     -8.70300000
O      0.65400000      5.65100000     13.12800000
H     -0.27100000      5.58000000     13.36300000
H      0.82400000      6.59200000     13.10300000
O     -7.90300000     -1.33000000     11.10100000
H     -8.79200000     -1.16400000     11.41600000
H     -7.79100000     -2.27700000     11.18700000
O      3.40800000     -5.39800000    -10.97700000
H      4.25700000     -5.17900000    -10.59200000
H      2.83800000     -5.55600000    -10.22500000
O      8.40600000     11.42200000     -7.57600000
H      9.24700000     11.25300000     -8.00000000
H      8.56400000     11.24000000     -6.65000000
O      0.03400000    -11.38500000    -13.62500000
H     -0.33800000    -12.24700000    -13.43700000
H     -0.15100000    -10.86900000    -12.84100000
O     14.90700000     -6.78300000      0.36100000
H     14.24800000     -7.47600000      0.32300000
H     14.74100000     -6.34100000      1.19400000
O      2.41900000    -16.79600000     -3.40900000
H      2.48400000    -17.21800000     -4.26500000
H      1.99200000    -17.44800000     -2.85300000
O      0.48100000     10.73400000     -8.08700000
H     -0.32600000     10.59000000     -7.59400000
H      0.80500000      9.85400000     -8.27800000
O     14.29300000      1.98200000     -5.60500000
H     14.45600000      2.84400000     -5.98700000
H     14.71100000      1.36900000     -6.21100000
O     -5.71000000     -7.28300000     -1.55800000
H     -6.39600000     -6.77600000     -1.12600000
H     -5.19800000     -7.65400000     -0.83900000
O     -8.57400000     -3.60600000    -13.33200000
H     -9.37400000     -3.27100000    -12.92700000
H     -7.86700000     -3.26600000    -12.78400000
O    -10.79800000     10.30700000     -0.83300000
H    -11.54400000     10.28800000     -1.43200000
H    -10.11300000      9.81700000     -1.28800000
O     -5.76200000     -8.11400000     11.07900000
H     -6.15900000     -7.33900000     11.47500000
H     -6.10900000     -8.84700000     11.58800000
O    -10.46900000     -0.57900000     11.54000000
H    -10.87000000     -1.19600000     10.92900000
H    -11.19800000     -0.04000000     11.84800000
O      3.58700000      0.50500000      2.82300000
H      4.25800000      1.05700000      3.22400000
H      2.90500000      1.11800000      2.54900000
O     15.80300000      2.02100000     -0.55600000
H     15.99200000      2.05500000     -1.49400000
H     16.37600000      1.33100000     -0.22100000
O     12.30200000      7.05400000      0.77100000
H     12.25700000      6.27600000      1.32800000
H     13.23600000      7.17000000      0.59700000
O     -0.54900000     14.67400000      0.32900000
H     -0.32100000     14.77700000     -0.59500000
H     -0.02700000     13.92700000      0.62200000
O     -6.97600000     -1.09900000    -15.36900000
H     -7.59300000     -1.69300000    -14.94200000
H     -6.59600000     -0.59200000    -14.65100000
O      5.23900000     -7.66900000      1.63500000
H      4.91800000     -6.97900000      2.21600000
H      5.13000000     -8.47600000      2.13900000
O      2.47400000      7.32900000      1.71100000
H      1.71500000      7.64800000      2.19900000
H      2.10000000      6.90400000      0.93900000
O     14.33700000      5.93500000     -3.59300000
H     14.45700000      5.35100000     -2.84400000
H     14.53400000      6.80700000     -3.25000000
O     14.21400000      4.96200000      5.84600000
H     13.81700000      4.15000000      5.53100000
H     14.20100000      5.54600000      5.08700000
O     -3.35500000    -10.98600000     12.08100000
H     -3.93800000    -10.25600000     11.87100000
H     -3.19800000    -10.90500000     13.02200000
O     -2.31800000     10.90100000     10.55800000
H     -1.64300000     10.52400000      9.99300000
H     -2.40700000     11.80400000     10.25400000
O     -7.16700000     10.18800000      8.37300000
H     -7.81500000     10.31000000      9.06800000
H     -6.66300000     11.00200000      8.37100000
O     -6.73400000      2.42400000     15.42300000
H     -6.57200000      3.30400000     15.08500000
H     -7.34600000      2.03600000     14.79700000
O     10.58400000      3.98600000     12.90400000
H     10.91000000      4.16400000     13.78700000
H      9.66300000      4.24400000     12.93200000
O     16.10500000     -5.97800000     -3.23900000
H     15.19100000     -5.71900000     -3.35600000
H     16.09700000     -6.53800000     -2.46300000
O     -9.91800000     -5.25100000    -10.78600000
H    -10.63100000     -5.67700000    -10.31000000
H     -9.26100000     -5.93700000    -10.89800000
O     -6.87300000     -1.04700000     -1.55900000
H     -6.21400000     -0.95000000     -0.87200000
H     -7.62400000     -0.54400000     -1.24300000
O      5.31200000    -14.39700000     -4.78500000
H      4.92300000    -15.00800000     -5.41100000
H      4.57800000    -14.11600000     -4.23800000
O     17.15900000      5.81500000      3.50700000
H     17.59900000      5.35400000      2.79300000
H     16.67400000      5.13200000      3.97100000
O     -2.46600000      8.28000000      7.72800000
H     -3.38000000      8.44100000      7.96300000
H     -2.23400000      7.48000000      8.20000000
O      3.40800000    -17.15900000      2.03300000
H      3.08100000    -17.82600000      2.63700000
H      4.13600000    -17.58400000      1.57900000
O    -16.48200000      3.11900000      0.85800000
H    -17.01200000      3.85700000      1.16000000
H    -16.62100000      3.09600000     -0.08800000
O    -12.23600000     -5.26800000     -7.35000000
H    -12.59900000     -5.24200000     -8.23500000
H    -12.93700000     -4.92700000     -6.79400000
O    -14.48400000     -5.63500000      2.04000000
H    -14.06100000     -5.04200000      1.41800000
H    -14.63300000     -5.09900000      2.81800000
O    -10.49200000    -10.68900000      6.49700000
H     -9.60400000    -10.82600000      6.16700000
H    -11.02500000    -11.32800000      6.02500000
O      0.76900000      8.76700000      3.97200000
H      0.44900000      8.76800000      4.87300000
H      1.23200000      9.59900000      3.88100000
O      2.95100000      3.38500000      9.83600000
H      2.04600000      3.38800000     10.14700000
H      3.04300000      4.20900000      9.35900000
O      9.39700000     10.56800000      1.79800000
H      9.92900000     10.41000000      1.01700000
H      9.79500000     11.33600000      2.20800000
O     -5.66100000     12.17700000     -9.86500000
H     -6.40700000     12.50600000    -10.36700000
H     -5.54800000     11.27600000    -10.16700000
O     -5.77200000      3.42900000     -7.11400000
H     -6.41700000      2.73100000     -7.22400000
H     -6.29300000      4.20900000     -6.92100000
O      0.72600000      8.36600000     -9.01600000
H      0.35600000      7.57500000     -8.62500000
H      1.54900000      8.07600000     -9.40900000
O     -6.45000000    -15.75300000     -3.82800000
H     -5.57600000    -15.36700000     -3.76500000
H     -6.31300000    -16.68500000     -3.66200000
O      6.01500000     -5.73200000      4.47900000
H      5.93700000     -6.21500000      5.30200000
H      6.80200000     -5.19800000      4.58800000
O      4.39400000      5.16800000    -13.65900000
H      4.99100000      4.82700000    -14.32500000
H      4.73800000      4.83000000    -12.83200000
O      5.01300000     -7.01300000     11.33600000
H      5.05300000     -6.97200000     12.29100000
H      4.39600000     -6.32300000     11.09200000
O      7.55000000      1.66300000      8.47900000
H      8.01200000      0.82500000      8.44400000
H      7.09900000      1.65200000      9.32300000
O     -6.76300000      4.86800000     14.14600000
H     -6.07400000      5.51900000     14.01200000
H     -7.27600000      4.89200000     13.33800000
O    -15.95600000      6.65600000      1.75300000
H    -15.57100000      7.40900000      1.30400000
H    -16.10700000      6.96200000      2.64700000
O    -16.72000000      5.82200000     -4.58700000
H    -16.45800000      5.31000000     -3.82100000
H    -16.59700000      6.73300000     -4.32000000
O    -16.15100000     -5.22000000      5.46500000
H    -15.70100000     -6.06400000      5.49700000
H    -16.15700000     -4.91800000      6.37400000
O      3.49800000     15.84900000      8.50200000
H      3.59700000     15.85100000      9.45500000
H      4.04900000     15.12400000      8.20600000
O    -13.61500000     -3.85700000    -10.13300000
H    -13.95900000     -4.60700000    -10.61700000
H    -13.27400000     -3.27100000    -10.80900000
O      4.14000000      7.41900000     -8.37600000
H      3.93100000      7.12900000     -9.26400000
H      4.75400000      6.76100000     -8.04800000
O     -5.28100000      6.02800000    -11.58000000
H     -5.91500000      5.36100000    -11.31800000
H     -4.44400000      5.70900000    -11.24200000
O     12.05100000     -2.55100000     -5.16200000
H     11.39100000     -2.10200000     -4.63400000
H     11.58500000     -3.29100000     -5.55000000
O      2.55400000      5.19200000    -15.47600000
H      3.06700000      4.97600000    -14.69800000
H      3.11400000      5.78600000    -15.97600000
O     13.75000000      2.56300000      3.59400000
H     14.49400000      2.21900000      4.08900000
H     14.14500000      3.11100000      2.91600000
O     -1.84800000     -6.51900000     13.03600000
H     -1.36600000     -5.78200000     12.65900000
H     -2.16600000     -7.00900000     12.27800000
O      2.99700000    -12.60200000      2.38900000
H      3.23000000    -12.90800000      3.26600000
H      3.22700000    -13.33100000      1.81300000
O     10.89700000     -3.23500000      5.00800000
H     11.47300000     -2.72000000      5.57300000
H     10.10900000     -3.37400000      5.53300000
O      3.82300000      6.90900000      4.36800000
H      3.45500000      7.49100000      3.70300000
H      4.06500000      7.49200000      5.08800000
O     -3.20000000     10.51600000     -0.99200000
H     -2.85300000     10.87400000     -1.80900000
H     -3.85000000      9.87000000     -1.27000000
O      7.09500000     -7.19500000     -3.27900000
H      6.36600000     -7.33600000     -2.67500000
H      7.83800000     -7.63500000     -2.86400000
O     -7.82600000     12.92600000     -2.43200000
H     -8.05000000     12.80900000     -1.50900000
H     -6.87800000     13.05800000     -2.43400000
O      8.45300000    -10.01300000     -4.04200000
H      7.72300000    -10.62000000     -4.16700000
H      8.15900000     -9.19800000     -4.45000000
O     -4.83500000     14.03400000      5.98700000
H     -5.18900000     14.73400000      5.43800000
H     -4.20500000     13.58300000      5.42400000
O    -10.19800000      6.74200000     -0.09800000
H    -10.85100000      7.04900000      0.53200000
H    -10.11900000      7.45800000     -0.72900000
O      3.81800000      0.30500000     -7.89200000
H      4.72200000      0.00900000     -7.79200000
H      3.89400000      1.22200000     -8.15600000
O      0.06100000    -13.29600000     10.76500000
H      0.19900000    -14.13300000     10.32100000
H     -0.64100000    -13.47000000     11.39100000
O     12.54700000     -7.27400000      9.66000000
H     12.86500000     -8.17300000      9.74800000
H     12.79900000     -7.01700000      8.77300000
O    -14.36500000      5.03200000      3.72100000
H    -15.16700000      5.54800000      3.80200000
H    -13.83900000      5.28700000      4.47900000
O     -2.27200000      5.97700000    -13.25200000
H     -2.42500000      6.08700000    -12.31400000
H     -1.89800000      6.81200000    -13.53300000
O    -15.38000000      2.91500000     -5.01000000
H    -15.38800000      3.77900000     -5.42100000
H    -16.14500000      2.46900000     -5.37400000
O     -0.29700000     -9.50600000     -0.60700000
H      0.38800000     -9.18200000     -0.02200000
H     -0.12500000     -9.07000000     -1.44200000
O      3.84200000     -2.41700000    -12.77100000
H      3.75900000     -3.22300000    -13.28100000
H      3.39200000     -2.60600000    -11.94800000
O     15.07700000      3.84400000      1.55200000
H     15.52100000      3.31700000      0.88700000
H     15.16200000      4.74500000      1.24000000
O    -16.62500000     -3.91700000     -2.99400000
H    -17.43700000     -4.31900000     -3.30200000
H    -16.24200000     -3.52000000     -3.77600000
O      2.68300000     -5.81700000     10.19600000
H      2.13100000     -5.03500000     10.23100000
H      3.12400000     -5.76100000      9.34800000
O     17.13000000     -7.80100000     -1.18700000
H     17.81600000     -7.50700000     -0.58800000
H     16.33300000     -7.80100000     -0.65700000
O      8.52600000     -7.32100000     -9.78200000
H      7.73600000     -7.66100000    -10.20200000
H      9.17900000     -8.01000000     -9.90600000
O     10.59800000     -3.83900000      9.60100000
H     11.09300000     -4.49900000     10.08700000
H      9.68700000     -3.99300000      9.84800000
O     -4.55100000     -3.51000000     -9.76800000
H     -4.92000000     -4.35800000     -9.52200000
H     -4.73600000     -2.94300000     -9.01900000
O     14.56500000    -10.56900000      2.46300000
H     14.98200000    -11.34100000      2.84700000
H     15.28900000     -9.96600000      2.29400000
O     -1.53000000      7.11000000      3.26300000
H     -1.41300000      6.37700000      2.65900000
H     -1.02200000      7.82300000      2.87600000
O     15.03300000      8.47100000     -2.40600000
H     14.18400000      8.79100000     -2.10100000
H     15.66600000      9.09400000     -2.04900000
O     -5.56900000      2.05200000     -2.09400000
H     -5.72200000      2.26900000     -1.17400000
H     -5.79200000      2.85200000     -2.56900000
O      0.96900000     -1.23900000     17.92000000
H      1.48000000     -0.47300000     18.18100000
H      0.50700000     -0.96000000     17.12900000
O      4.15300000    -10.63300000    -13.49000000
H      4.42800000    -11.45300000    -13.07900000
H      4.75200000     -9.97500000    -13.13800000
O    -10.00500000     11.21500000      9.06600000
H    -10.01100000     11.86300000      8.36200000
H    -10.41800000     11.66100000      9.80500000
O     -2.92700000     -0.72400000     17.73100000
H     -3.09500000     -0.64000000     16.79300000
H     -2.56700000     -1.60600000     17.83100000
O      8.26600000    -15.17000000      4.63300000
H      7.75700000    -15.03800000      5.43200000
H      8.51100000    -14.28700000      4.35600000
O     -6.73200000      3.25200000    -11.47200000
H     -7.33500000      3.00900000    -10.76900000
H     -7.30100000      3.46900000    -12.21100000
O     -0.74000000     -8.29300000      3.52200000
H     -0.90100000     -9.17900000      3.84600000
H     -0.30300000     -8.42200000      2.68000000
O     12.08700000     -0.19800000     -0.33300000
H     12.76500000      0.24500000      0.17700000
H     11.46600000     -0.51900000      0.32000000
O    -15.04200000      2.35900000      3.22100000
H    -15.61800000      2.40400000      2.45800000
H    -14.85800000      3.27300000      3.43700000
O      9.41800000    -12.65900000      4.28300000
H     10.37200000    -12.59700000      4.33100000
H      9.16800000    -12.00100000      3.63400000
O      2.00600000     13.43700000     10.38000000
H      2.59700000     14.12800000     10.67900000
H      2.46500000     13.02900000      9.64600000
O    -17.26200000      0.34100000      1.87300000
H    -16.86600000      0.59800000      1.04000000
H    -17.99600000      0.94600000      1.98600000
O    -11.01200000      5.77600000      7.41200000
H    -11.04000000      5.91300000      8.35900000
H    -10.42800000      5.02600000      7.29500000
O      3.02800000      4.80400000     14.36600000
H      2.12900000      5.05300000     14.15100000
H      3.36500000      5.54000000     14.87700000
O      6.37000000     -4.71100000     14.65000000
H      5.95200000     -3.85000000     14.64600000
H      7.30800000     -4.52300000     14.61500000
O      4.52800000      9.98100000     11.94100000
H      4.58200000      9.91900000     10.98700000
H      4.02700000     10.78100000     12.10000000
O     -8.57400000      5.68300000    -10.23300000
H     -8.60200000      5.25300000    -11.08700000
H     -9.44300000      6.07200000    -10.13100000
O      3.53700000     12.63100000      8.21800000
H      3.52400000     11.69200000      8.03400000
H      3.33200000     13.04200000      7.37800000
O      5.52000000     -0.59300000      1.26300000
H      6.35600000     -0.16900000      1.45600000
H      4.96200000     -0.37300000      2.01000000
O     -0.08800000      9.93200000      9.31300000
H      0.12400000      9.37000000      8.56700000
H      0.53500000     10.65600000      9.25200000
O    -10.99900000     13.22300000     -0.38400000
H    -11.00700000     12.32700000     -0.72200000
H    -10.29400000     13.22800000      0.26300000
O     -3.12100000     -6.32700000      7.21800000
H     -3.12200000     -6.41100000      8.17100000
H     -3.99600000     -6.00500000      7.00400000
O     12.74400000     -9.15200000     -4.75600000
H     12.38000000    -10.03400000     -4.67800000
H     13.02600000     -8.93000000     -3.86900000
O     10.09400000      1.99500000      0.93600000
H      9.14700000      2.09500000      0.84300000
H     10.23100000      1.04900000      0.99500000
O      3.99200000      2.42700000    -12.49300000
H      3.24400000      2.93700000    -12.18200000
H      3.90700000      2.43500000    -13.44700000
O     -6.68000000     15.30200000      0.32500000
H     -7.38600000     15.33300000     -0.32000000
H     -5.88200000     15.21200000     -0.19700000
O    -11.03000000     -7.13200000     -3.57200000
H    -11.74600000     -6.93700000     -4.17700000
H    -10.94800000     -6.34300000     -3.03600000
O     13.70400000     -3.11600000     11.35500000
H     12.79800000     -3.26900000     11.08800000
H     13.80400000     -2.16400000     11.33000000
O    -10.21800000      3.95600000     -5.74400000
H     -9.31100000      3.80700000     -5.47600000
H    -10.24600000      3.68200000     -6.66000000
O     -1.18400000      1.80200000     18.16000000
H     -2.11200000      1.90500000     18.36600000
H     -1.17000000      1.22000000     17.40000000
O    -12.21700000     -3.40500000      5.75800000
H    -12.02800000     -2.50300000      6.01700000
H    -12.77600000     -3.32000000      4.98600000
O     17.85700000      4.36100000     -2.99000000
H     18.51900000      4.16400000     -3.65300000
H     17.26900000      3.60600000     -3.00800000
O      2.12100000     -3.91000000     17.40300000
H      1.80900000     -3.00600000     17.43600000
H      1.60400000     -4.31700000     16.70800000
O    -11.41100000      3.50000000     12.54900000
H    -12.10100000      3.37600000     11.89800000
H    -11.45400000      2.71500000     13.09600000
O     -8.18800000     12.36900000      0.40500000
H     -7.58300000     11.67600000      0.14000000
H     -8.43200000     12.14300000      1.30200000
O     -8.25400000    -10.27100000     -1.27700000
H     -8.30200000     -9.57500000     -1.93300000
H     -7.41800000    -10.12700000     -0.83600000
O      1.69600000     -8.78400000      1.21500000
H      2.13300000     -9.56600000      0.87800000
H      2.38800000     -8.12500000      1.26300000
O     -6.46100000     16.41500000      4.11100000
H     -6.75400000     15.63800000      3.63500000
H     -7.27000000     16.84000000      4.39700000
O      6.19100000      8.38100000     13.22600000
H      5.42200000      8.81000000     12.84900000
H      6.36200000      7.64200000     12.64200000
O      1.20300000    -14.97400000     -5.54100000
H      2.12200000    -14.98800000     -5.27200000
H      0.71300000    -14.99000000     -4.71900000
O     -4.25700000      2.85100000      7.74600000
H     -4.33700000      1.95900000      7.40900000
H     -4.86700000      3.36300000      7.21500000
O     -5.12100000     -9.79900000     -2.53600000
H     -5.19700000     -8.85200000     -2.41500000
H     -5.46600000     -9.95600000     -3.41500000
O    -11.27200000    -11.60500000     -3.85200000
H    -12.10000000    -12.00700000     -3.59200000
H    -10.99400000    -11.10900000     -3.08300000
O     16.53100000     -3.58100000     -0.98400000
H     15.60700000     -3.34000000     -1.04200000
H     16.65000000     -4.24400000     -1.66400000
O     13.96000000     -1.88200000     -1.44300000
H     14.45100000     -1.31800000     -2.04100000
H     13.53000000     -1.27500000     -0.84000000
O     -7.12700000      2.27100000     11.96300000
H     -7.44500000      1.49600000     11.49900000
H     -7.66300000      2.31300000     12.75500000
O      2.49600000    -12.30900000     11.80000000
H      3.23100000    -12.73400000     11.35800000
H      1.71900000    -12.65800000     11.36100000
O     17.12400000     -3.88000000      1.51000000
H     16.26100000     -4.22300000      1.74200000
H     17.11700000     -3.84200000      0.55300000
O    -10.47900000     -3.01900000      2.19600000
H     -9.91700000     -3.19200000      2.95200000
H    -10.43900000     -2.07000000      2.08100000
O      2.91900000      0.74900000     -5.15600000
H      3.72300000      0.39100000     -4.77900000
H      3.01200000      0.60500000     -6.09800000
O      0.31400000      7.04800000      8.36100000
H      0.03400000      6.13400000      8.42400000
H      0.04300000      7.43900000      9.19200000
O     10.88200000     -6.53200000      5.36800000
H     10.47200000     -7.18000000      5.94000000
H     11.56200000     -6.13000000      5.91000000
O     -7.87900000      7.11400000      8.22000000
H     -8.69500000      7.05700000      7.72300000
H     -8.00700000      7.86200000      8.80500000
O     17.34000000     -0.98300000      1.56000000
H     17.31000000     -1.93800000      1.60800000
H     17.30800000     -0.69500000      2.47200000
O     -4.85800000      9.73700000    -10.89700000
H     -4.59700000      9.03700000    -10.29900000
H     -5.49900000      9.32900000    -11.47900000
O      2.94900000     -5.99600000     -8.20100000
H      2.52100000     -5.22300000     -7.83400000
H      3.86500000     -5.73800000     -8.30200000
O      1.15800000     16.51300000     -1.97000000
H      1.92200000     16.74700000     -2.49800000
H      1.29100000     15.59100000     -1.75200000
O     -1.67900000      3.75900000      8.27000000
H     -2.43200000      3.20000000      8.07600000
H     -1.43100000      4.12900000      7.42300000
O      1.21800000     -4.69100000     14.83900000
H      1.70600000     -5.51100000     14.76900000
H      0.41000000     -4.93100000     15.29300000
O      3.26200000     -4.86500000      7.56900000
H      4.10600000     -4.58100000      7.92000000
H      2.66400000     -4.14500000      7.77100000
O     -2.70700000     -9.15000000     -9.27400000
H     -2.11900000     -8.95700000    -10.00500000
H     -3.56100000     -8.82800000     -9.56300000
O     -9.10100000      4.59600000     11.80600000
H     -8.89900000      4.15000000     10.98300000
H     -9.73500000      4.02400000     12.23900000
O     12.47500000      8.99000000     -1.52600000
H     11.96200000      8.19500000     -1.38300000
H     11.84000000      9.70200000     -1.44900000
O     -3.68800000     -1.43200000     -5.35400000
H     -3.42000000     -0.55800000     -5.64000000
H     -3.75400000     -1.36300000     -4.40200000
O     10.56600000     -9.44200000     -9.53300000
H     10.22600000     -9.66100000     -8.66600000
H     11.48600000     -9.22600000     -9.38200000
O     -4.87900000     -1.41900000     -7.77700000
H     -4.04000000     -1.25300000     -8.20700000
H     -4.67800000     -1.39600000     -6.84200000
O     -1.92200000      0.80300000     10.54500000
H     -2.64900000      1.37800000     10.30900000
H     -2.16400000      0.45000000     11.40200000
O      5.08500000     -1.70600000     -1.33100000
H      4.92100000     -1.38800000     -0.44300000
H      5.24500000     -2.64400000     -1.22400000
O      5.51700000     11.07600000      3.01200000
H      6.01700000     10.33300000      2.67300000
H      4.77000000     11.15300000      2.41900000
O      4.98900000     -7.37900000     -1.65800000
H      4.41200000     -8.08600000     -1.94500000
H      5.07100000     -7.50500000     -0.71300000
O      8.10400000      5.73800000     -1.14800000
H      8.08800000      5.69300000     -0.19200000
H      8.99000000      5.46500000     -1.38600000
O    -11.84000000      5.57700000     -2.19700000
H    -11.14400000      5.78200000     -1.57400000
H    -12.61900000      5.45300000     -1.65400000
O      5.64300000     -0.08100000     11.65100000
H      6.11300000     -0.86100000     11.35600000
H      5.18900000      0.23500000     10.87000000
O     -8.67300000     12.40100000      2.96900000
H     -8.19600000     11.95500000      3.66900000
H     -9.45100000     11.86200000      2.82900000
O     -1.79500000    -17.94400000      0.93300000
H     -2.19100000    -17.22900000      1.42900000
H     -2.51400000    -18.30200000      0.41200000
O     -3.50100000      8.57100000    -15.41500000
H     -4.35500000      8.23100000    -15.14600000
H     -3.31100000      9.26600000    -14.78600000
O     11.63000000      9.12600000      7.11200000
H     12.41400000      9.64700000      6.93900000
H     11.77000000      8.76500000      7.98700000
O      4.48700000    -10.37100000      2.51800000
H      5.32800000    -10.80900000      2.39200000
H      3.86200000    -11.08400000      2.65200000
O      5.62300000     -1.65700000    -10.31200000
H      4.79000000     -1.21500000    -10.47400000
H      5.62800000     -1.82100000     -9.36900000
O      9.16800000      1.30100000     14.53100000
H      9.37000000      1.50500000     15.44400000
H      8.44300000      1.88500000     14.30900000
O      2.01400000     -8.52500000    -12.31900000
H      2.74100000     -9.14300000    -12.40000000
H      2.00400000     -8.28800000    -11.39200000
O     11.34300000      3.70100000      4.52500000
H     12.11200000      3.27500000      4.14500000
H     11.52200000      4.63800000      4.43900000
O    -13.69000000     -1.72100000     -4.33500000
H    -13.63900000     -1.72700000     -5.29100000
H    -13.63400000     -2.64300000     -4.08600000
O     -6.95100000      9.93600000     -4.50000000
H     -6.44800000     10.75000000     -4.51800000
H     -7.82100000     10.18500000     -4.81200000
O      0.44100000     15.93000000     -7.93500000
H      0.24700000     15.46400000     -8.74900000
H      1.03200000     15.34600000     -7.46000000
O     -5.09400000      2.00500000    -16.31300000
H     -4.41000000      1.48500000    -16.73700000
H     -5.18800000      1.61300000    -15.44500000
O     -7.15900000     10.91500000     11.31700000
H     -7.49700000     10.50000000     12.11000000
H     -6.24900000     10.62400000     11.26300000
O      6.08700000     -8.58000000    -12.84900000
H      6.93200000     -9.00500000    -12.99700000
H      6.05800000     -7.87300000    -13.49400000
O      4.93300000     -1.12800000     -3.91200000
H      5.88000000     -1.18700000     -4.03200000
H      4.81600000     -1.04400000     -2.96600000
O     12.56600000      0.31800000    -10.11800000
H     11.93500000     -0.12500000     -9.55000000
H     12.85300000      1.07700000     -9.61000000
O     13.49700000     -4.97800000     -3.67300000
H     13.13700000     -4.39000000     -3.01000000
H     12.76200000     -5.53800000     -3.92300000
O     -2.01700000     13.40600000      9.31300000
H     -2.87300000     13.80200000      9.47400000
H     -1.41300000     13.91400000      9.85500000
O      9.98700000    -14.04500000     -0.06500000
H     10.70300000    -13.47400000      0.21400000
H      9.24400000    -13.45400000     -0.18600000
O     -1.27200000      8.54500000    -12.94600000
H     -1.58900000      9.34200000    -13.37100000
H     -0.77300000      8.85800000    -12.19200000
O      5.91500000      2.91200000     15.75100000
H      5.09400000      3.29200000     15.43800000
H      6.49700000      3.66200000     15.87100000
O     -5.91000000     -3.60800000      8.50600000
H     -6.72000000     -4.02300000      8.80100000
H     -5.84600000     -2.80900000      9.02800000
O     -9.59000000     -7.86000000     10.54700000
H     -9.41100000     -8.79800000     10.61900000
H    -10.47300000     -7.81200000     10.18200000
O     11.26300000      0.86600000      9.30000000
H     10.97500000      1.57200000      8.72100000
H     11.52100000      1.31000000     10.10800000
O      4.61100000    -16.06000000      5.85400000
H      4.06500000    -16.68500000      6.33200000
H      4.73200000    -16.45700000      4.99200000
O     -8.42800000      2.29100000      5.30600000
H     -8.86100000      2.73100000      6.03700000
H     -8.25700000      1.40500000      5.62700000
O      6.63800000     -2.90600000      1.00400000
H      6.31800000     -2.00700000      0.93500000
H      5.96200000     -3.36200000      1.50600000
O      8.20100000      1.28000000     -1.03300000
H      7.97900000      0.55900000     -1.62200000
H      8.99800000      1.65700000     -1.40500000
O    -16.59000000     -3.48900000      0.76100000
H    -16.56300000     -4.40300000      0.47500000
H    -17.45100000     -3.39200000      1.16900000
O     -2.89800000    -16.22900000      2.74900000
H     -3.69400000    -16.70200000      2.50300000
H     -3.06300000    -15.32600000      2.47700000
O     -4.26500000     -0.88200000    -11.52700000
H     -3.70800000     -1.10100000    -12.27400000
H     -3.65200000     -0.71300000    -10.81200000
O      8.27700000      8.23900000    -10.07900000
H      8.31500000      7.29100000    -10.20900000
H      9.14500000      8.55100000    -10.33500000
O    -16.13200000      5.26100000      6.85400000
H    -16.96700000      4.89900000      6.55700000
H    -15.47000000      4.73400000      6.40700000
O      7.16600000     13.14200000     -3.89600000
H      7.04300000     13.49100000     -4.77900000
H      7.97200000     12.62800000     -3.95200000
O     -2.09400000      2.02200000     -8.07400000
H     -2.47400000      2.60600000     -8.73100000
H     -1.16300000      1.99000000     -8.29200000
O     -0.33100000    -14.89200000     -3.20000000
H     -0.24900000    -15.57000000     -2.52900000
H     -0.90200000    -14.23300000     -2.80700000
O      6.56200000      4.51000000     -5.54200000
H      6.04900000      4.87500000     -4.82100000
H      7.13100000      3.86100000     -5.12700000
O     13.15500000      9.39400000     -9.39400000
H     13.05400000      9.12800000    -10.30800000
H     12.45000000      8.93900000     -8.93300000
O     -1.85900000     13.11100000     -8.68500000
H     -1.14700000     13.66200000     -9.01100000
H     -2.08400000     12.54800000     -9.42600000
O     10.77800000     -9.59000000      4.93900000
H     11.61400000     -9.26000000      5.26800000
H     10.17600000     -9.49800000      5.67800000
O      6.20800000     -3.03400000      5.66300000
H      6.89700000     -2.42300000      5.40000000
H      5.50200000     -2.88400000      5.03500000
O    -12.22600000      7.93800000      1.64200000
H    -12.36300000      8.37100000      2.48500000
H    -13.00100000      8.16300000      1.12800000
O      4.95400000      7.36700000      7.59700000
H      5.45100000      7.70800000      6.85400000
H      5.59600000      6.87900000      8.11100000
O     11.89700000     -1.75500000      8.54100000
H     11.61900000     -0.87400000      8.79200000
H     11.17400000     -2.32100000      8.81100000
O     10.02800000      2.66700000     -2.50400000
H     10.10100000      3.51300000     -2.06200000
H     10.88600000      2.53100000     -2.90600000
O     -9.01100000      5.71600000     -3.10400000
H     -8.63100000      5.15500000     -3.78000000
H     -9.79000000      5.24500000     -2.81100000
O      9.83400000    -11.08400000     -1.96400000
H      9.29200000    -11.84300000     -2.17800000
H      9.65900000    -10.45800000     -2.66600000
O     -5.27100000      4.53300000     -3.60900000
H     -5.61500000      5.41700000     -3.48500000
H     -4.36000000      4.58800000     -3.31900000
O      0.36100000    -12.39400000      4.16800000
H      0.90400000    -12.71700000      3.44900000
H      0.97100000    -12.27900000      4.89600000
O    -15.47200000     -0.14500000      4.73000000
H    -15.05900000      0.23700000      3.95500000
H    -16.38600000     -0.27400000      4.47500000
O     11.86500000     -5.27900000     13.27700000
H     11.19000000     -5.54400000     12.65100000
H     11.71800000     -4.34200000     13.40500000
O     -5.94800000    -17.01200000      4.48400000
H     -5.67000000    -17.41100000      3.66000000
H     -6.37700000    -16.19700000      4.22300000
O      1.31300000    -16.02700000      6.71800000
H      1.49800000    -16.92400000      6.99500000
H      0.82900000    -16.12400000      5.89800000
O     10.13300000     13.10500000      2.83400000
H     10.13300000     13.94900000      2.38200000
H     10.98100000     13.06900000      3.27600000
O      6.56800000      6.52400000     -3.39800000
H      6.83000000      7.43300000     -3.25200000
H      6.74300000      6.08700000     -2.56400000
O     -2.34600000     -3.94500000    -16.49300000
H     -2.58500000     -4.75000000    -16.03400000
H     -1.46100000     -3.74800000    -16.18600000
O     -1.28200000     -5.07400000      0.38100000
H     -0.58200000     -5.05500000      1.03500000
H     -0.82400000     -5.09900000     -0.45900000
O     -7.61400000     -3.82500000     -1.80500000
H     -7.55700000     -4.00200000     -0.86600000
H     -7.26400000     -2.93900000     -1.90400000
O     -1.77600000      6.43500000     -4.38700000
H     -2.15200000      5.85900000     -3.72100000
H     -2.49700000      6.60000000     -4.99500000
O     -3.14500000      3.05100000      4.10500000
H     -3.20300000      2.10400000      4.23300000
H     -3.86800000      3.40700000      4.62200000
O     11.52300000    -10.90500000      2.72900000
H     11.07700000    -10.49300000      3.47000000
H     12.38900000    -11.13200000      3.06700000
O      7.33400000     -4.27000000    -14.49200000
H      8.21300000     -4.57900000    -14.27200000
H      7.16200000     -3.56900000    -13.86300000
O     10.53800000     -6.38700000      1.08700000
H      9.60200000     -6.44200000      1.28100000
H     10.93900000     -7.04500000      1.65500000
O     -2.34800000    -11.13500000     -1.20400000
H     -3.14600000    -10.62300000     -1.07500000
H     -1.65600000    -10.60100000     -0.81200000
O     -2.39100000     -3.80000000      4.11600000
H     -1.43500000     -3.75500000      4.12200000
H     -2.58600000     -4.73700000      4.13900000
O      3.67100000     12.44200000     -6.55300000
H      3.22900000     11.61700000     -6.75200000
H      4.59000000     12.27700000     -6.76400000
O     -8.64700000     11.59400000     -8.98900000
H     -9.57100000     11.69300000     -9.21800000
H     -8.20000000     11.50000000     -9.83000000
O      6.90100000     15.78600000      5.31700000
H      6.31400000     15.03700000      5.42300000
H      6.35900000     16.45900000      4.90600000
O     -3.00400000    -12.51300000     -3.61500000
H     -3.40600000    -11.68700000     -3.88400000
H     -2.49400000    -12.28900000     -2.83700000
O     12.27900000      3.57800000     -4.26400000
H     12.94300000      2.94200000     -4.52900000
H     12.66600000      4.03100000     -3.51500000
O      3.47500000    -12.48500000     -8.12700000
H      3.78100000    -13.20500000     -8.67900000
H      3.63000000    -12.78700000     -7.23200000
O     -3.23500000      8.73500000     -8.79500000
H     -4.07400000      8.85400000     -8.34800000
H     -2.57800000      8.90900000     -8.12100000
O     -0.47600000     -6.32400000      6.37800000
H     -1.40500000     -6.48600000      6.54100000
H     -0.14700000     -5.96500000      7.20100000
O     -5.02300000      8.79100000     -2.22700000
H     -5.41700000      7.99600000     -1.86700000
H     -5.27600000      8.78600000     -3.15000000
O      4.60300000    -17.49400000     -1.71700000
H      3.78500000    -17.75600000     -1.29400000
H      4.35400000    -17.30100000     -2.62100000
O      4.00900000      9.55800000     -6.72200000
H      4.90500000      9.43400000     -6.40800000
H      3.86800000      8.83400000     -7.33200000
O     -7.15400000     -6.96400000     -5.69800000
H     -7.99300000     -6.96600000     -6.15900000
H     -7.12400000     -6.11400000     -5.26000000
O     10.35400000      0.13400000      6.06200000
H     10.54100000     -0.21600000      6.93300000
H     10.24500000      1.07500000      6.20000000
O     -3.42000000    -11.12300000      2.91100000
H     -2.71900000    -11.04000000      3.55700000
H     -3.30700000    -12.00100000      2.54700000
O      3.80200000    -11.30600000     14.12000000
H      4.32300000    -12.04600000     14.43200000
H      3.49200000    -11.57800000     13.25600000
O     10.19700000     13.91900000     -6.77900000
H     10.38500000     14.61400000     -6.14800000
H      9.74700000     13.24600000     -6.26800000
O     -4.21000000     11.67900000      1.44400000
H     -3.83000000     11.41900000      0.60500000
H     -4.46000000     10.85400000      1.85900000
O     -5.02600000     12.79200000     10.14200000
H     -5.46600000     12.25600000     10.80200000
H     -4.95200000     13.65600000     10.54800000
O      2.08900000     11.01500000      3.56900000
H      2.61100000     11.19300000      2.78700000
H      2.17100000     11.80900000      4.09700000
O    -12.09500000      2.03300000      8.95100000
H    -11.97800000      2.19500000      8.01500000
H    -11.20800000      2.05200000      9.31000000
O     -4.99100000      7.06700000     14.20700000
H     -5.37300000      7.82400000     13.76400000
H     -4.63200000      7.42100000     15.02100000
O     -5.94800000     -8.84300000      8.24600000
H     -6.14600000     -8.42000000      9.08200000
H     -5.01800000     -8.66600000      8.10300000
O     -7.61400000      3.71800000     -4.95000000
H     -6.73700000      3.75600000     -4.56700000
H     -7.59100000      2.95300000     -5.52500000
O      7.62300000     -0.80500000      5.17800000
H      8.44000000     -0.31800000      5.28700000
H      7.05700000     -0.21500000      4.68000000
O     15.00200000      7.22700000      7.51200000
H     14.37800000      7.68000000      6.94600000
H     14.94300000      6.30900000      7.24700000
O     12.84500000     -3.70100000      1.80400000
H     11.94600000     -3.51500000      2.07200000
H     13.38500000     -3.17900000      2.39800000
O      7.87500000    -14.57800000     -3.94700000
H      7.83200000    -15.06400000     -3.12300000
H      6.96600000    -14.53500000     -4.24700000
O      6.27900000      6.06800000     11.45500000
H      5.34900000      6.29200000     11.43000000
H      6.55700000      6.09900000     10.54000000
O     -4.71500000      1.98800000     10.79300000
H     -4.61100000      2.59300000     10.05800000
H     -5.56900000      2.20600000     11.16400000
O     -3.63500000     11.64400000      7.50600000
H     -4.47400000     11.61900000      7.96600000
H     -2.98000000     11.55800000      8.19900000
O     -2.59900000     15.44700000      1.87500000
H     -1.71000000     15.29000000      1.55900000
H     -2.90800000     14.58600000      2.15800000
O      8.14100000     -9.63300000      0.29800000
H      8.75100000     -9.09900000     -0.21100000
H      7.34500000     -9.10400000      0.35000000
O     -1.27100000     -5.50100000     15.55600000
H     -1.68100000     -5.76400000     14.73200000
H     -1.92600000     -5.70400000     16.22400000
O    -13.86000000      5.18100000      0.23500000
H    -14.31500000      5.91800000      0.64200000
H    -13.12400000      5.00200000      0.82000000
O      5.93600000    -16.12100000      3.14000000
H      5.97100000    -15.92600000      2.20400000
H      6.75100000    -15.75900000      3.49000000
O     13.59700000     -8.85500000      6.14700000
H     14.00700000     -8.62400000      5.31400000
H     13.73300000     -9.79900000      6.22800000
O     14.08200000      6.63500000      3.56500000
H     14.81800000      7.24500000      3.61200000
H     14.31000000      6.03800000      2.85300000
O      2.86500000     -8.61900000      6.86400000
H      2.98600000     -9.48200000      7.26000000
H      3.73200000     -8.38600000      6.53000000
O      0.20600000    -18.19800000     -4.98100000
H      1.08300000    -17.99700000     -5.30600000
H     -0.18500000    -17.34300000     -4.80000000
O      8.25700000     -8.00700000     -5.71900000
H      7.67000000     -7.57900000     -5.09600000
H      8.44700000     -7.33300000     -6.37200000
O     10.53200000     13.75700000     -1.71200000
H      9.67700000     13.82300000     -2.13800000
H     11.10700000     14.30600000     -2.24400000
O      3.24500000     -2.14300000      4.12800000
H      2.54700000     -2.05900000      4.77800000
H      3.34300000     -1.26200000      3.76700000
O     -9.03000000    -15.34100000      1.72200000
H     -8.37000000    -15.40200000      2.41200000
H     -8.58900000    -14.88100000      1.00800000
O    -16.72000000     -7.44800000     -1.29500000
H    -16.09100000     -6.73000000     -1.22800000
H    -16.26600000     -8.20100000     -0.91700000
O     -6.07700000    -11.46500000      9.76100000
H     -5.57800000    -12.19500000      9.39600000
H     -5.92700000    -10.74400000      9.14900000
O    -12.15000000     -6.63700000    -10.02800000
H    -13.02900000     -6.98200000    -10.18300000
H    -11.70900000     -7.32100000     -9.52500000
O      8.05100000      1.97800000    -13.27500000
H      8.21300000      2.59700000    -12.56400000
H      8.87600000      1.50200000    -13.37200000
O     16.76200000      1.91700000     -3.12500000
H     15.95100000      1.41000000     -3.16800000
H     17.28000000      1.60400000     -3.86700000
O     -4.71700000      9.88200000     11.01500000
H     -4.82000000      9.18300000     10.37000000
H     -3.84300000     10.23600000     10.84900000
O     -3.72700000    -14.81300000     -8.60700000
H     -3.07600000    -14.75000000     -7.90900000
H     -4.39100000    -15.41100000     -8.26300000
O     10.38300000     -4.31200000     -2.82600000
H     10.60700000     -5.20600000     -3.08300000
H     10.92300000     -4.14200000     -2.05400000
O     15.68900000     -4.71000000      5.90900000
H     16.48400000     -4.68300000      6.44100000
H     15.20200000     -3.92600000      6.16500000
O    -12.48500000     -0.81100000     -6.97800000
H    -11.64200000     -1.10700000     -7.32200000
H    -12.33100000      0.09600000     -6.71500000
O     -0.18400000     -2.07500000     -7.06300000
H     -0.47500000     -2.83600000     -6.56100000
H     -0.10700000     -1.37500000     -6.41400000
O     -6.75500000     -7.90600000      1.25100000
H     -6.43600000     -8.44100000      1.97800000
H     -7.66900000     -8.16900000      1.14200000
O     -2.47900000     -6.46300000      4.05700000
H     -2.75800000     -6.61100000      4.96100000
H     -1.79600000     -7.11600000      3.90700000
O     -4.12200000     -4.65500000     10.89100000
H     -3.49400000     -5.37700000     10.90100000
H     -3.73900000     -4.01300000     10.29300000
O      0.85800000     -3.72500000      2.85400000
H      1.32300000     -4.22800000      3.52300000
H      1.42000000     -3.77700000      2.08100000
O     10.82600000      5.01500000     -1.51300000
H     11.31200000      5.52400000     -2.16100000
H     11.31100000      5.14100000     -0.69700000
O     -8.38400000     -8.60500000      6.90400000
H     -7.58800000     -8.65000000      7.43500000
H     -8.44800000     -9.46900000      6.49700000
O     -9.92800000     -5.02500000      6.93100000
H    -10.09000000     -5.95600000      6.77800000
H    -10.78600000     -4.66900000      7.16200000
O     -8.72500000     -9.97400000     -9.14100000
H     -8.99700000    -10.88300000     -9.01500000
H     -7.76900000    -10.00100000     -9.10200000
O      1.60000000     -4.13000000     -6.63700000
H      0.79500000     -4.37100000     -6.17900000
H      1.40700000     -3.27800000     -7.02800000
O     -9.55500000      1.33800000      9.23200000
H     -9.34100000      0.68000000      9.89300000
H     -9.06800000      1.06400000      8.45500000
O    -15.80500000      0.56400000     -0.56400000
H    -16.20700000      0.12800000     -1.31600000
H    -15.38700000      1.34200000     -0.93400000
O      3.17300000      1.45200000    -14.99200000
H      3.77000000      0.70400000    -14.96500000
H      2.32500000      1.09100000    -14.73500000
O      7.72700000      5.19800000      5.54200000
H      6.78500000      5.35400000      5.47700000
H      7.84300000      4.78100000      6.39600000
O    -13.91700000     -7.21100000      4.77700000
H    -13.01000000     -7.35600000      4.50700000
H    -14.24500000     -8.08500000      4.99100000
O    -13.67500000      7.76200000     -3.80800000
H    -13.02700000      7.05800000     -3.85600000
H    -13.65000000      8.16900000     -4.67300000
O      1.69400000     -5.76900000      4.78100000
H      0.89300000     -5.90600000      5.28700000
H      2.40000000     -5.86000000      5.42000000
O      4.09400000      9.53800000      9.30000000
H      4.62500000      8.89400000      8.83100000
H      3.36500000      9.72400000      8.70800000
O      1.50500000     -7.92000000     -6.43500000
H      1.40500000     -8.83200000     -6.70800000
H      2.34500000     -7.65000000     -6.80700000
O      7.13300000    -15.03400000      7.14000000
H      6.18200000    -15.08400000      7.05000000
H      7.34100000    -14.11500000      6.97300000
O      4.04800000      2.78700000     -8.48300000
H      4.75700000      2.63800000     -9.10800000
H      3.34300000      3.16800000     -9.00600000
O    -13.09700000     -3.91500000      0.39600000
H    -12.21400000     -3.64100000      0.64400000
H    -13.65600000     -3.18100000      0.64900000
O     -2.47800000     -5.78400000     -9.04700000
H     -2.67000000     -4.97100000     -9.51400000
H     -1.56200000     -5.97000000     -9.25500000
O      9.45200000     11.89100000     -4.91500000
H     10.22900000     11.55500000     -5.36100000
H      9.39600000     11.37400000     -4.11100000
O      8.77600000     -1.27300000     11.02400000
H      8.40500000     -2.05500000     11.43400000
H      9.37300000     -0.91800000     11.68300000
O      6.15300000      1.76000000      4.36700000
H      6.59600000      1.86300000      3.52500000
H      6.15400000      2.63800000      4.74700000
O     14.28600000     -2.48900000    -11.10100000
H     13.82400000     -1.96600000    -10.44600000
H     15.12800000     -2.69400000    -10.69300000
O      0.13200000     -4.13100000    -12.09000000
H      0.21500000     -4.02000000    -11.14300000
H     -0.01900000     -5.06900000    -12.20900000
O     11.42800000      4.07900000    -11.60600000
H     10.82800000      4.72700000    -11.97600000
H     11.85200000      4.53400000    -10.87800000
O      5.18900000      6.15600000      1.80200000
H      4.79200000      5.83900000      2.61300000
H      4.66200000      6.91800000      1.55900000
O     -1.93200000      3.84300000    -15.10000000
H     -2.61100000      3.21700000    -14.84500000
H     -2.09500000      4.61000000    -14.55100000
O     -0.33700000    -15.97000000     -7.90600000
H     -0.98000000    -15.40100000     -7.48300000
H      0.47400000    -15.81600000     -7.42100000
O      3.43700000    -10.94300000      8.08300000
H      4.35000000    -11.21000000      8.18500000
H      3.27100000    -10.37000000      8.83200000
O    -10.73800000     -0.09200000      4.29800000
H    -11.12300000     -0.32100000      5.14500000
H    -11.49000000      0.08300000      3.73300000
O    -13.11700000      6.76800000      6.04200000
H    -12.47900000      6.45700000      6.68400000
H    -13.62600000      7.43000000      6.51100000
O     10.32000000      5.38600000     -6.09500000
H     10.77500000      4.70700000     -5.59700000
H      9.39900000      5.12500000     -6.06700000
O      0.38100000     -7.91600000     -2.63500000
H      0.21700000     -7.68700000     -3.55000000
H      0.46300000     -7.07400000     -2.18800000
O     -1.67600000     12.86200000      6.33800000
H     -1.37900000     13.49600000      6.99100000
H     -2.41300000     12.41600000      6.75600000
O     -2.73000000    -11.29100000      9.38700000
H     -2.59300000    -11.11600000     10.31800000
H     -3.23800000    -12.10300000      9.36800000
O     -0.59800000      3.22400000     -2.92100000
H     -0.03700000      3.16100000     -3.69300000
H     -1.14800000      2.44100000     -2.96000000
O      6.09200000    -11.67400000     -4.07000000
H      6.21200000    -12.43500000     -4.63800000
H      5.78600000    -12.04000000     -3.24000000
O     -6.03500000      8.71100000     -7.51100000
H     -6.23100000      7.86700000     -7.91800000
H     -6.89100000      9.05900000     -7.25900000
O      9.78000000      7.27200000     13.49700000
H      8.98000000      6.74600000     13.49600000
H      9.66600000      7.88400000     12.77000000
O     -9.18200000     -1.51300000     14.96900000
H     -9.00500000     -2.03100000     14.18400000
H     -8.61300000     -1.89200000     15.64000000
O     -9.31200000     -3.28900000     13.05900000
H    -10.24500000     -3.07900000     13.09000000
H     -9.28200000     -4.20700000     12.79000000
O     -2.38300000     -2.48400000     15.35900000
H     -1.72300000     -3.17300000     15.43200000
H     -3.19400000     -2.95000000     15.15600000
O     -0.07700000     -1.26000000    -12.16900000
H      0.31500000     -1.10500000    -11.30900000
H     -0.03900000     -2.20900000    -12.28200000
O     -6.85400000     -4.86400000      0.90200000
H     -6.67500000     -4.28700000      1.64500000
H     -6.60200000     -5.73500000      1.20800000
O      4.95500000     -7.10500000     -5.27900000
H      5.32200000     -6.95700000     -4.40800000
H      4.84400000     -8.05500000     -5.33400000
O     -9.32000000      0.26800000     -5.35100000
H     -8.45900000      0.38400000     -4.94900000
H     -9.78500000     -0.32200000     -4.75700000
O      8.89400000    -15.77300000      1.84000000
H      9.53900000    -15.18900000      1.44100000
H      9.03500000    -15.67900000      2.78100000
O    -11.12800000     -7.79800000      8.04200000
H    -10.38200000     -8.22100000      7.61600000
H    -11.63100000     -8.52100000      8.41700000
O     14.16400000      0.18300000      1.59600000
H     14.45900000     -0.60100000      2.05900000
H     14.39300000      0.90600000      2.18000000
O     -6.81900000      6.95700000     -0.87900000
H     -6.31500000      6.29600000     -0.40500000
H     -7.69400000      6.57700000     -0.96300000
O     11.98400000      4.36900000      1.27700000
H     11.38300000      3.62600000      1.23000000
H     12.85600000      3.97300000      1.27400000
O     11.99200000     -6.79500000     -1.37400000
H     11.67000000     -7.05500000     -0.51100000
H     12.36400000     -5.92400000     -1.23800000
O    -11.51800000      5.30600000      3.66700000
H    -11.75100000      6.11600000      3.21300000
H    -10.77000000      5.54500000      4.21500000
O      0.48200000      3.61100000     11.23000000
H     -0.45200000      3.74400000     11.06700000
H      0.70800000      4.27500000     11.88100000
O    -10.48900000     -0.25100000    -14.35100000
H    -11.34700000     -0.32800000    -14.76800000
H    -10.68100000     -0.20600000    -13.41400000
O    -12.67600000      9.94900000      6.53400000
H    -11.83900000      9.48900000      6.59000000
H    -12.46600000     10.78100000      6.10900000
O      7.21700000      6.24900000      8.81700000
H      7.64700000      6.98900000      8.38800000
H      7.74300000      5.48900000      8.56700000
O      0.05000000      6.06500000    -15.06400000
H      0.92800000      5.76400000    -15.29900000
H     -0.53800000      5.43000000    -15.47200000
O     -3.34700000    -16.21200000     -0.87900000
H     -2.91600000    -15.43000000     -1.22400000
H     -3.25900000    -16.86100000     -1.57700000
O     -6.30400000     -6.54300000    -12.91200000
H     -5.48100000     -6.11100000    -13.13900000
H     -6.94500000     -6.17100000    -13.51700000
O    -12.97300000    -12.85800000     -0.19900000
H    -12.08200000    -12.51400000     -0.12900000
H    -12.94800000    -13.68600000      0.28000000
O      5.94700000     -6.40700000    -15.42100000
H      5.71400000     -6.39400000    -16.35000000
H      6.45800000     -5.60800000    -15.29100000
O     -2.16000000      5.76700000     -7.87300000
H     -1.38600000      5.47200000     -7.39300000
H     -2.73100000      6.13800000     -7.20000000
O      6.56700000      5.67700000     -7.73600000
H      6.85000000      6.53100000     -7.40800000
H      6.56800000      5.11100000     -6.96400000
O     -7.67300000      4.72300000      9.25200000
H     -6.85300000      4.91100000      9.71000000
H     -7.84000000      5.50600000      8.72800000
O      2.62600000     13.64200000      5.72900000
H      1.72400000     13.81400000      5.45900000
H      3.09200000     14.45700000      5.54400000
O     -8.38600000      4.84700000    -12.91900000
H     -8.91500000      4.43300000    -13.60000000
H     -8.51400000      5.78600000    -13.05400000
O      3.68600000    -14.55600000      0.83400000
H      4.55400000    -14.87900000      0.59200000
H      3.21300000    -15.33600000      1.12400000
O     -5.90200000      4.41500000    -15.90800000
H     -5.63300000      3.50000000    -15.83500000
H     -6.66000000      4.39700000    -16.49100000
O    -15.17400000     -5.36300000     -1.27000000
H    -14.59500000     -4.81200000     -0.74200000
H    -15.64900000     -4.74600000     -1.82600000
O    -13.67400000     -5.32400000      7.13400000
H    -13.71800000     -5.96300000      6.42200000
H    -13.07900000     -4.64700000      6.81000000
O      5.92600000      7.42800000    -11.82600000
H      6.45500000      6.95600000    -11.18300000
H      6.02500000      6.92500000    -12.63400000
O      4.22300000      4.32100000     -3.34400000
H      5.11300000      4.02600000     -3.15200000
H      3.66800000      3.57500000     -3.11600000
O      9.21800000     -8.02000000      6.99100000
H      8.92600000     -7.33100000      7.58800000
H      9.28100000     -8.80200000      7.54000000
O      2.65900000     13.72800000    -10.94500000
H      2.56500000     12.82500000    -11.24700000
H      2.76700000     13.65300000     -9.99700000
O     -7.40600000      7.46200000      2.96200000
H     -8.01000000      8.00200000      3.47100000
H     -6.79200000      7.11600000      3.60900000
O      4.65900000     -4.16800000      2.53700000
H      3.92700000     -3.75800000      3.00000000
H      5.12000000     -4.66500000      3.21300000
O    -10.37800000      7.87200000    -10.17700000
H    -10.40300000      8.16100000     -9.26400000
H     -9.51400000      8.14200000    -10.48900000
O     -2.80800000     11.07800000     13.76100000
H     -2.16000000     11.56900000     14.26700000
H     -2.70500000     11.40000000     12.86500000
O     -4.48500000    -14.45800000      1.02500000
H     -4.30500000    -14.12100000      0.14800000
H     -4.57600000    -15.40300000      0.90500000
O      2.38700000     -5.11600000      0.91700000
H      2.60400000     -4.82900000      0.03000000
H      3.19700000     -5.50500000      1.24800000
O     -9.48600000      3.59600000      7.76500000
H     -9.45800000      2.73000000      8.17200000
H     -8.84700000      4.11200000      8.25700000
O     -3.28100000     -9.06900000      7.84700000
H     -2.51700000     -8.54400000      7.61000000
H     -2.91900000     -9.81900000      8.31900000
O     12.15100000    -10.54900000     -0.75600000
H     11.33500000    -10.57100000     -1.25500000
H     12.18900000    -11.40200000     -0.32300000
O     -8.12700000    -10.88700000      5.04100000
H     -8.29300000    -11.19600000      4.15000000
H     -7.51400000    -11.52500000      5.40500000
O      2.73600000     -3.50700000     13.06400000
H      3.56200000     -3.39100000     13.53300000
H      2.10400000     -3.73700000     13.74600000
O      7.66700000     -2.47500000    -16.62300000
H      8.45400000     -2.84900000    -17.02000000
H      7.33600000     -3.16700000    -16.05000000
O      7.29600000     -0.18000000     -5.32900000
H      7.33200000      0.70800000     -4.97200000
H      7.32100000     -0.05800000     -6.27800000
O      0.14000000      2.56800000     -9.31400000
H      1.06700000      2.33400000     -9.36600000
H     -0.10100000      2.79200000    -10.21300000
O      7.14500000      5.52500000     15.96500000
H      7.83300000      6.03200000     16.39500000
H      7.37100000      5.55400000     15.03500000
O      7.95800000      2.36000000    -15.96300000
H      7.27500000      2.11200000    -16.58500000
H      7.97400000      1.64500000    -15.32700000
O    -16.06500000     -1.69000000      7.21500000
H    -15.20500000     -1.92500000      6.86600000
H    -16.65500000     -1.76100000      6.46500000
O      1.72700000     -7.88400000     -9.50800000
H      1.72600000     -8.58300000     -8.85500000
H      2.23100000     -7.17800000     -9.10400000
O     -0.94000000      8.56200000     -2.57500000
H     -1.27100000      9.45300000     -2.69000000
H     -1.41200000      8.04500000     -3.22800000
O    -12.15700000     12.02800000      4.88200000
H    -11.79500000     12.88000000      5.12700000
H    -12.30700000     12.09400000      3.93900000
O      4.57700000     11.41400000    -13.80600000
H      3.83200000     11.37800000    -13.20700000
H      4.61200000     12.32700000    -14.09000000
O      3.81000000     -2.54000000     -5.78900000
H      4.29700000     -1.94800000     -5.21600000
H      3.25700000     -3.04700000     -5.19500000
O     -4.19600000      1.33300000     15.56400000
H     -3.98600000      1.67500000     16.43300000
H     -5.14200000      1.44900000     15.48300000
O      6.74700000     10.60600000     -9.59000000
H      6.86900000      9.67200000     -9.75600000
H      7.27100000     10.78000000     -8.80700000
O     -6.32300000      1.21100000      0.92000000
H     -7.10500000      0.66200000      0.86700000
H     -6.22700000      1.40300000      1.85300000
O     -9.86100000     -6.37900000     -6.85700000
H    -10.24500000     -7.01700000     -7.45900000
H    -10.61300000     -5.91200000     -6.49200000
O    -13.19900000      2.18600000     -3.58900000
H    -12.72500000      1.89200000     -4.36700000
H    -14.08000000      2.38300000     -3.90600000
O     -8.39700000     15.11100000      2.45100000
H     -7.78000000     15.43600000      1.79600000
H     -8.22400000     14.17000000      2.49700000
O     -8.97400000     12.78200000      6.73900000
H     -8.63400000     12.68500000      5.85000000
H     -8.19600000     12.76700000      7.29600000
O      4.15500000      8.76400000     -0.55400000
H      3.61900000      8.51000000      0.19700000
H      3.90100000      8.15300000     -1.24700000
O     -6.68900000     -2.71700000      2.42100000
H     -7.27600000     -2.13300000      2.89900000
H     -5.81000000     -2.43200000      2.67200000
O     14.77100000     -3.36900000     -5.14400000
H     14.53400000     -4.21600000     -4.76600000
H     13.94900000     -2.88100000     -5.17300000
O     -2.89900000      0.32200000    -16.64000000
H     -2.96100000     -0.19500000    -15.83700000
H     -1.95900000      0.42200000    -16.78800000
O     -0.21200000     -4.83500000     11.90500000
H      0.49900000     -4.89300000     12.54300000
H     -0.66700000     -4.02200000     12.12700000
O     13.72800000     10.06300000      0.89300000
H     13.55400000     10.96700000      0.63200000
H     13.73000000      9.57200000      0.07100000
O      3.53900000    -13.51000000      4.73500000
H      3.95200000    -14.26100000      5.16100000
H      2.73200000    -13.36800000      5.22900000
O      6.14900000      0.36200000    -16.95400000
H      5.38800000     -0.07600000    -16.57100000
H      6.89600000     -0.16800000    -16.67600000
O    -14.29500000      0.74200000      7.02300000
H    -14.64300000      0.22000000      6.30000000
H    -14.29500000      1.64000000      6.69200000
O     14.19900000     -9.06200000     -6.93900000
H     13.69000000     -9.00400000     -6.13100000
H     14.44700000     -9.98500000     -7.00000000
O     -6.25200000    -11.39800000    -11.62200000
H     -7.14100000    -11.74300000    -11.54000000
H     -6.12400000    -10.87400000    -10.83200000
O     -6.77700000     -4.24300000     11.54900000
H     -7.18800000     -4.71900000     10.82800000
H     -5.84100000     -4.41900000     11.45000000
O     -2.08600000     16.29000000     -4.86600000
H     -2.19100000     17.23700000     -4.77300000
H     -2.42100000     16.09700000     -5.74200000
O      0.98400000     -7.77200000      8.63700000
H      1.42900000     -7.14200000      9.20400000
H      1.63100000     -7.99300000      7.96800000
O    -11.07900000     -3.44800000     -5.45800000
H    -10.60400000     -2.61800000     -5.47500000
H    -11.25300000     -3.64300000     -6.37900000
O     -5.54700000     -6.13500000      3.48400000
H     -4.72900000     -5.84400000      3.88800000
H     -5.29300000     -6.88000000      2.93900000
O     10.97600000    -11.90500000     -5.82900000
H     11.91600000    -12.07700000     -5.88200000
H     10.57100000    -12.77100000     -5.88200000
O     12.41700000      0.30900000    -12.85400000
H     12.63800000      0.42300000    -11.93000000
H     12.48500000      1.18800000    -13.22700000
O      3.25000000      3.24100000      3.71500000
H      3.01500000      3.53500000      2.83500000
H      3.15600000      4.02300000      4.26100000
O    -12.40500000     -4.49700000     -3.24400000
H    -11.75100000     -4.53300000     -2.54700000
H    -11.89900000     -4.32900000     -4.03900000
O     12.40800000     -4.09900000     -1.06100000
H     12.81700000     -3.24900000     -1.22500000
H     12.35600000     -4.16000000     -0.10700000
O     11.42700000      7.80100000      9.81400000
H     12.11100000      7.94600000     10.46800000
H     11.08700000      6.92800000     10.01200000
O      9.34600000     -3.53500000    -12.13100000
H      9.90200000     -2.97700000    -12.67400000
H      8.46000000     -3.20000000    -12.27200000
O     -8.32200000     -8.22400000     -3.24300000
H     -7.85000000     -7.93600000     -4.02500000
H     -9.21000000     -7.88600000     -3.36100000
O    -13.19800000      7.58600000     -6.82600000
H    -12.59800000      7.21800000     -6.17700000
H    -13.30300000      6.89200000     -7.47700000
O      0.98600000     -2.35800000    -10.04200000
H      1.82300000     -2.35700000     -9.57800000
H      0.32800000     -2.28600000     -9.35000000
O     -4.18100000     -1.59500000      3.23900000
H     -4.13200000     -1.27600000      2.33800000
H     -3.44600000     -2.20300000      3.31900000
O     -3.80500000     17.46500000      3.17600000
H     -4.68800000     17.29100000      3.50000000
H     -3.40900000     16.59800000      3.08200000
O      9.32300000     -6.28200000    -12.23500000
H      8.93400000     -6.39500000    -11.36800000
H      9.56900000     -5.35800000    -12.26900000
O    -12.32600000    -12.22600000      3.44500000
H    -11.96400000    -11.42900000      3.05800000
H    -11.57100000    -12.66900000      3.83200000
O    -10.42400000     10.31200000      1.68200000
H    -10.41600000     10.39400000      0.72800000
H    -10.72300000      9.41700000      1.84300000
O     -3.58900000     -4.35900000     -0.52000000
H     -2.70300000     -4.47200000     -0.17600000
H     -3.93700000     -5.24800000     -0.58300000
O     -7.01900000     -4.78500000     -4.42300000
H     -6.31400000     -4.15200000     -4.55900000
H     -7.34600000     -4.59400000     -3.54400000
O      8.16800000      6.17300000      1.57000000
H      7.22000000      6.06300000      1.64200000
H      8.52700000      5.61000000      2.25700000
O     -9.68600000     -5.36300000      1.00300000
H    -10.17600000     -4.57100000      1.22500000
H     -8.76800000     -5.11600000      1.11500000
O    -14.18100000      3.76200000     -7.77600000
H    -14.47300000      2.88400000     -7.53300000
H    -13.29400000      3.63500000     -8.11300000
O     12.78800000     -4.74000000    -11.81100000
H     13.48400000     -4.11700000    -11.60100000
H     12.04100000     -4.19200000    -12.05200000
O      0.89900000      4.29800000     -0.64000000
H      0.35000000      3.91900000     -1.32600000
H      0.88700000      5.23800000     -0.81500000
O     -8.13500000    -12.63000000     -3.70800000
H     -8.00100000    -12.37100000     -4.61900000
H     -7.94100000    -11.84100000     -3.20300000
O     11.12300000      6.42000000      7.12200000
H     11.23500000      6.06400000      6.24100000
H     11.58400000      7.25800000      7.10300000
O      1.98300000    -11.87500000     -2.60000000
H      2.15200000    -12.81700000     -2.64000000
H      1.24600000    -11.73900000     -3.19600000
O     -3.02500000     -7.05000000      1.49200000
H     -2.89400000     -6.76700000      2.39700000
H     -2.38200000     -6.55100000      0.98900000
O     14.24600000     -4.24400000     -7.89800000
H     15.14000000     -4.36500000     -8.21800000
H     14.33600000     -4.20800000     -6.94500000
O      0.36600000     17.39200000      1.89300000
H      0.72200000     16.53700000      1.65200000
H     -0.18400000     17.21600000      2.65600000
O      2.96000000      5.95500000      8.90400000
H      2.36500000      6.13900000      8.17700000
H      3.83400000      6.07700000      8.53300000
O      9.18000000     -7.37200000     -1.17300000
H     10.04600000     -7.17200000     -1.52800000
H      8.94400000     -6.59400000     -0.66700000
O      8.11600000     -0.27700000     -9.42400000
H      7.69300000      0.50100000     -9.06200000
H      7.41000000     -0.91800000     -9.50500000
O      9.15200000     -4.38800000      7.13000000
H      9.83700000     -3.97600000      7.65500000
H      8.52000000     -4.71200000      7.77200000
O     17.68000000     -1.18900000     -2.35400000
H     17.46900000     -1.90800000     -1.75900000
H     17.05100000     -1.27700000     -3.07000000
O     -3.23300000      8.18200000      5.10100000
H     -3.01500000      8.06200000      6.02600000
H     -2.58100000      7.66200000      4.63200000
O      9.68500000     -9.90800000     -7.16700000
H      9.17000000     -9.41100000     -6.53200000
H     10.00100000    -10.66700000     -6.67800000
O     -2.56400000     13.17500000      3.60900000
H     -2.39000000     12.96000000      4.52600000
H     -3.24800000     12.56000000      3.34500000
O      6.52500000      9.86000000     -2.25000000
H      6.12400000      9.46400000     -1.47600000
H      5.78400000     10.10700000     -2.80400000
O     -1.37400000     12.94600000     -6.01700000
H     -1.72500000     12.91400000     -6.90700000
H     -1.11900000     13.86000000     -5.89200000
O    -14.68300000      8.61600000      0.46400000
H    -14.81400000      8.26500000     -0.41700000
H    -15.41400000      9.21900000      0.59200000
O      2.87700000     -9.32900000     -2.62600000
H      2.54800000    -10.18600000     -2.35500000
H      2.09300000     -8.78800000     -2.71600000
O      3.02000000     -2.30500000     -8.26700000
H      3.22300000     -1.38400000     -8.43700000
H      3.31800000     -2.45400000     -7.37000000
O      1.22900000     13.67000000     -1.68500000
H      1.14000000     13.31300000     -0.80100000
H      1.14500000     12.90900000     -2.25900000
O      5.36900000     -9.58300000      5.38200000
H      4.71300000     -9.23900000      4.77600000
H      5.85400000    -10.22900000      4.86900000
O     -5.83800000      0.61800000      3.86400000
H     -6.75000000      0.33500000      3.93100000
H     -5.33900000     -0.19600000      3.78700000
O      6.44800000      8.20900000     -5.75300000
H      7.14500000      8.69400000     -5.31100000
H      6.15400000      7.56800000     -5.10500000
O     -9.24100000      8.65000000      9.81700000
H     -9.52700000      9.54000000      9.61300000
H    -10.03100000      8.21200000     10.13500000
O      0.47500000      5.29800000     -6.92800000
H      0.47700000      6.21600000     -6.65800000
H      1.37200000      5.00100000     -6.77400000
O    -16.45700000     -2.91000000     -6.14800000
H    -15.73700000     -2.58000000     -6.68600000
H    -16.62600000     -3.78900000     -6.48800000
O     -5.64300000     13.59300000      2.65400000
H     -6.11200000     14.06500000      1.96600000
H     -5.04600000     13.01200000      2.18300000
O      9.13300000     -3.56200000     14.72200000
H      9.77400000     -3.93000000     15.33000000
H      9.66000000     -3.15000000     14.03800000
O     -0.57800000     -7.33100000     -4.92400000
H      0.17600000     -7.53100000     -5.48000000
H     -1.31300000     -7.77300000     -5.34900000
O     10.48000000      6.55200000    -12.65800000
H     11.15300000      6.73100000    -12.00100000
H      9.97900000      7.36500000    -12.71400000
O      3.48500000     12.57700000     12.93100000
H      3.76100000     13.41600000     13.29900000
H      2.79300000     12.80400000     12.30900000
O    -12.40000000      2.12000000    -11.76000000
H    -13.03800000      1.75400000    -11.14700000
H    -11.82600000      1.38500000    -11.97500000
O     -9.79700000     -1.98500000     -7.56400000
H     -9.22200000     -2.75000000     -7.57600000
H     -9.30100000     -1.31900000     -7.08800000
O      5.28500000      2.11100000     -0.28000000
H      5.34600000      1.18600000     -0.04200000
H      4.47000000      2.17700000     -0.77700000
O     15.66900000      0.50100000     -7.44000000
H     15.12700000     -0.22100000     -7.75800000
H     16.26600000      0.09400000     -6.81200000
O     -1.67000000      4.27100000     16.42900000
H     -1.95800000      4.80100000     17.17200000
H     -1.33000000      3.46800000     16.82400000
O      6.59300000      3.44900000     -2.41400000
H      7.20100000      4.12900000     -2.12400000
H      6.59600000      2.80600000     -1.70400000
O     -4.72800000     -3.73000000     -4.91700000
H     -4.59000000     -2.97500000     -5.48900000
H     -4.47900000     -4.48400000     -5.45200000
O     -6.31500000     12.66900000      7.71300000
H     -6.05700000     13.13200000      8.51000000
H     -5.76600000     13.05000000      7.02700000
O     -0.54600000    -17.24300000     -1.48200000
H     -1.28500000    -17.52600000     -2.02100000
H     -0.79600000    -17.48100000     -0.58900000
O     12.99300000     -8.71700000      0.92900000
H     13.23000000     -9.28400000      1.66400000
H     12.67900000     -9.31900000      0.25500000
O     -1.03200000    -15.45900000      4.81600000
H     -1.73800000    -16.02700000      4.50900000
H     -1.45500000    -14.86500000      5.43700000
O     -2.65100000      6.17800000     10.14200000
H     -2.46900000      5.37900000     10.63500000
H     -2.01900000      6.81500000     10.47500000
O    -13.38100000      0.38000000      2.50100000
H    -13.69700000      1.26400000      2.68800000
H    -14.06800000     -0.01100000      1.96200000
O    -10.54800000     -1.18500000     -3.45400000
H    -10.00500000     -1.90500000     -3.13400000
H    -11.29400000     -1.16200000     -2.85400000
O      6.32700000     -4.80400000      7.96600000
H      6.33600000     -4.19900000      7.22400000
H      6.29100000     -5.67300000      7.56600000
O      7.24600000     13.97200000      1.53800000
H      8.10200000     13.96700000      1.96800000
H      6.80600000     13.19000000      1.87000000
O      2.44000000    -11.06600000      0.08500000
H      2.60200000    -11.46700000      0.93900000
H      1.86300000    -11.68400000     -0.36400000
O     -8.61700000    -12.89400000     -0.38800000
H     -9.44400000    -12.41200000     -0.40700000
H     -8.00300000    -12.33300000     -0.86200000
O    -12.32100000      4.90500000    -10.10200000
H    -12.15800000      5.68400000    -10.63400000
H    -13.08200000      4.49100000    -10.50900000
O      4.34700000      2.96100000    -17.30100000
H      4.53000000      3.88800000    -17.14800000
H      4.05600000      2.63000000    -16.45200000
O    -10.98100000     -8.47200000     -8.32200000
H    -10.15200000     -8.86300000     -8.59900000
H    -11.60800000     -9.19400000     -8.35200000
O     -4.30000000     -9.13300000      0.17800000
H     -3.68300000     -8.44900000      0.43900000
H     -4.84300000     -9.27400000      0.95400000
O      5.97700000     14.00300000      8.21300000
H      5.57400000     13.32500000      8.75400000
H      5.85000000     13.70000000      7.31400000
O     -6.02800000     12.27200000     -5.34600000
H     -6.09500000     12.94900000     -4.67200000
H     -5.31300000     12.56600000     -5.91000000
O      5.57600000     -4.64600000     -1.44800000
H      6.51900000     -4.80800000     -1.47700000
H      5.18000000     -5.50700000     -1.58400000
O      5.89300000     12.81500000      5.21600000
H      5.75400000     12.42400000      4.35400000
H      6.73000000     12.45600000      5.51000000
O     -2.37400000     -0.86300000     -8.95400000
H     -1.97500000     -1.42000000     -8.28500000
H     -1.63600000     -0.41200000     -9.36200000
O     -5.76100000      1.02100000    -13.74100000
H     -5.61900000      0.92500000    -12.79900000
H     -6.69400000      1.21700000    -13.82400000
O    -12.02300000     -5.26700000      9.15900000
H    -12.59100000     -5.08000000      8.41200000
H    -12.02700000     -6.22200000      9.23000000
O     10.62400000      5.00600000     10.35700000
H      9.90800000      4.48500000      9.99300000
H     10.47300000      4.99300000     11.30200000
O     13.37700000     -1.28800000     -7.69000000
H     12.46500000     -1.03700000     -7.83700000
H     13.33800000     -2.22100000     -7.48000000
O     -0.64900000      5.20500000      1.44000000
H      0.00700000      4.78600000      0.88300000
H     -1.23300000      5.65300000      0.82700000
O      7.73800000    -12.29800000      6.66600000
H      7.94100000    -12.18700000      5.73800000
H      8.36400000    -11.73400000      7.11800000
O     -9.39900000      8.24200000     -2.19800000
H     -8.49400000      8.45600000     -2.42600000
H     -9.53400000      7.36400000     -2.55400000
O      7.44300000     -4.15500000     -7.35000000
H      8.29000000     -4.46800000     -7.66700000
H      7.51300000     -4.19700000     -6.39700000
O     15.38800000      8.91400000      2.68100000
H     14.95600000      9.58700000      2.15500000
H     16.31200000      9.16500000      2.67800000
O    -15.18300000      1.30800000     -7.73300000
H    -16.00800000      1.15000000     -8.19200000
H    -14.95900000      0.46200000     -7.34600000
O     -3.50400000    -16.73000000      5.87300000
H     -4.18100000    -17.12700000      5.32600000
H     -3.92800000    -16.59600000      6.72000000
O    -10.66000000      6.34400000     10.25200000
H    -10.13500000      5.64300000     10.63900000
H    -11.43900000      6.39400000     10.80600000
O    -11.80100000     -0.69600000      0.38800000
H    -12.26000000     -0.25300000      1.10100000
H    -12.33100000     -0.51300000     -0.38800000
O      5.24500000     -7.22700000     14.16700000
H      5.55700000     -6.34100000     14.35100000
H      5.90100000     -7.79900000     14.56500000
O     10.61400000     -8.78300000     12.77200000
H     11.55900000     -8.83100000     12.91500000
H     10.46900000     -7.90400000     12.42200000
O      1.33200000      9.18700000    -14.58500000
H      1.76600000      8.52100000    -15.11800000
H      0.50300000      8.78300000    -14.32600000
O    -12.60500000     11.99100000      2.05400000
H    -12.43300000     12.49100000      1.25600000
H    -12.01400000     11.24000000      1.99600000
O      3.27600000     -7.98900000      3.94000000
H      2.92900000     -8.62500000      3.31500000
H      2.50100000     -7.53700000      4.27600000
O     -5.10000000     -2.18600000      0.34300000
H     -4.56300000     -2.96600000      0.20500000
H     -5.90500000     -2.51700000      0.74200000
O     -9.12800000     -3.87100000      4.37700000
H     -9.06000000     -4.78500000      4.10000000
H     -9.64700000     -3.90300000      5.18100000
O    -15.50700000      8.06100000     -2.07000000
H    -14.87400000      7.84300000     -2.75400000
H    -16.09000000      8.70100000     -2.47700000
O     -2.11500000    -13.77200000     -0.73200000
H     -2.30100000    -12.83300000     -0.76200000
H     -1.68600000    -13.90300000      0.11400000
O      6.48400000    -14.64000000      0.80000000
H      6.79200000    -13.90100000      0.27600000
H      7.28000000    -15.12100000      1.02600000
O    -12.31500000     -1.04700000      6.89000000
H    -12.97300000     -0.36400000      7.01800000
H    -12.19200000     -1.42700000      7.76000000
O      9.36100000     -2.98800000      2.36700000
H      8.53600000     -3.24600000      1.95400000
H      9.42200000     -3.54300000      3.14500000
O      0.92800000     -9.93300000     12.08200000
H      0.40000000     -9.90700000     12.87900000
H      1.46000000    -10.72400000     12.17200000
O     -3.05700000     -3.58500000      8.54200000
H     -2.75600000     -2.72400000      8.25300000
H     -3.89500000     -3.70700000      8.09600000
O     12.38700000     -0.25200000      4.55600000
H     11.54200000     -0.16600000      4.99700000
H     12.62800000      0.64400000      4.32200000
O    -12.97600000     -9.91600000      8.33700000
H    -13.30200000    -10.78800000      8.56300000
H    -12.22300000    -10.08200000      7.77100000
O     -0.04200000      8.86100000      6.57300000
H     -0.98100000      8.98200000      6.71100000
H      0.18800000      8.11800000      7.13000000
O     -1.47100000     15.24600000     -2.34200000
H     -1.83600000     15.62100000     -3.14300000
H     -0.69500000     15.77600000     -2.16100000
O     -8.89200000     -0.38900000      0.00600000
H     -9.74700000     -0.73400000     -0.25100000
H     -9.07200000      0.50500000      0.29800000
O      4.34000000     -9.46900000     -8.41300000
H      4.38900000     -9.26400000     -7.47900000
H      4.99300000    -10.15700000     -8.54100000
O      6.07700000      2.62500000    -10.43400000
H      6.98100000      2.60500000    -10.74800000
H      5.54700000      2.49500000    -11.22000000
O     -4.95400000     -1.07300000     11.69800000
H     -4.82800000     -0.12900000     11.79600000
H     -5.87700000     -1.16900000     11.46400000
O     -2.79500000     -7.16900000     10.45600000
H     -2.03900000     -7.68200000     10.16700000
H     -3.53800000     -7.76400000     10.36000000
O      6.39500000      1.77000000     -7.61100000
H      5.75300000      2.22000000     -7.06000000
H      6.56200000      2.37900000     -8.33000000
O      8.66800000     -5.05500000      4.49800000
H      9.51900000     -5.46700000      4.34800000
H      8.74000000     -4.67000000      5.37100000
O     -2.37500000     -1.39000000    -14.00400000
H     -1.61200000     -1.50300000    -13.43700000
H     -2.24400000     -2.02300000    -14.71000000
O     14.58200000      4.32000000     -6.78800000
H     13.81400000      4.89000000     -6.79600000
H     15.19100000      4.72900000     -7.40200000
O      2.96500000     -9.43600000     10.43900000
H      2.20200000     -9.55100000     11.00500000
H      3.43700000     -8.69500000     10.82000000
O     -8.98900000    -11.04500000      9.60500000
H     -8.03800000    -11.13800000      9.55500000
H     -9.31300000    -11.46500000      8.80800000
O     -5.07800000     -7.90500000     -9.67200000
H     -5.34600000     -7.12600000     -9.18600000
H     -4.71000000     -7.56400000    -10.48700000
O     -1.49200000     10.17400000     -6.16600000
H     -1.38900000     11.09300000     -5.91800000
H     -2.39000000      9.95800000     -5.91300000
O      8.76000000      4.16000000      8.41300000
H      8.37800000      3.28700000      8.31800000
H      9.65300000      4.06800000      8.08100000
O    -12.75700000     -7.12300000      0.27300000
H    -12.76700000     -6.30300000     -0.22100000
H    -13.14200000     -6.89700000      1.12000000
O      8.78200000      8.33400000      7.62200000
H      9.51000000      7.71600000      7.55700000
H      9.16200000      9.10700000      8.04000000
O     -5.98100000    -10.25300000     -9.13800000
H     -5.57800000    -10.59700000     -8.34100000
H     -5.55500000     -9.40700000     -9.27500000
O     -2.57100000      4.07600000     11.71100000
H     -2.34100000      3.63400000     12.52800000
H     -2.87300000      3.37400000     11.13500000
O      4.09300000    -14.09600000      9.37600000
H      4.25000000    -14.66800000      8.62400000
H      4.73500000    -13.39200000      9.27900000
O     -5.95000000     -6.05200000      6.24100000
H     -6.56300000     -5.40800000      6.59500000
H     -6.17600000     -6.11300000      5.31300000
O     -5.94600000     -5.67900000     -8.22900000
H     -6.81600000     -5.31300000     -8.06800000
H     -5.45300000     -5.48300000     -7.43200000
O     -8.59300000     13.03300000     -6.63900000
H     -7.69300000     13.15000000     -6.33500000
H     -8.51100000     12.51800000     -7.44100000
O      8.21200000     -4.68700000     -0.91400000
H      7.82500000     -4.14700000     -0.22500000
H      8.77700000     -4.08700000     -1.40100000
O     -3.34600000     -7.07600000    -11.59700000
H     -2.47100000     -6.91000000    -11.24800000
H     -3.47500000     -6.39300000    -12.25500000
O     -6.47100000     -2.88900000    -11.92400000
H     -5.74400000     -2.32600000    -11.65900000
H     -6.55300000     -3.52400000    -11.21200000
O     -1.33100000    -11.32800000     -8.09100000
H     -0.58000000    -10.76800000     -7.89400000
H     -2.01300000    -10.72100000     -8.38000000
O     -1.38200000    -13.62100000      2.21400000
H     -0.87100000    -14.36000000      2.54400000
H     -0.97700000    -12.85200000      2.61300000
O      2.19700000     -1.78600000     10.99600000
H      2.13800000     -0.93300000     11.42600000
H      2.21000000     -2.41600000     11.71600000
O     -7.93700000     -7.03400000    -10.69600000
H     -7.31900000     -6.83500000    -11.39900000
H     -7.54400000     -7.77400000    -10.23300000
O     -2.51400000    -13.85900000      6.45500000
H     -2.86500000    -13.64000000      5.59200000
H     -2.00600000    -13.08900000      6.71000000
O      2.00600000    -11.97200000    -10.85100000
H      2.62400000    -12.22800000    -10.16600000
H      2.35600000    -12.36700000    -11.64900000
O      3.71800000     14.59900000      0.40900000
H      3.11200000     14.82200000      1.11600000
H      4.44100000     15.21800000      0.50900000
O     -7.02000000      0.23100000     -3.73800000
H     -7.02300000     -0.39000000     -3.00900000
H     -6.62900000      1.02500000     -3.37400000
O      6.46700000     -9.80600000     11.33900000
H      6.57200000    -10.35500000     12.11600000
H      5.64700000     -9.33500000     11.48900000
O      6.29500000     -7.48200000      6.67100000
H      6.59800000     -7.95400000      7.44700000
H      5.87300000     -8.15300000      6.13400000
O     -5.33400000      9.65700000     13.53400000
H     -5.13800000      9.71500000     12.59900000
H     -4.57900000     10.06000000     13.96300000
O      9.05700000      2.77000000    -10.91300000
H      9.73300000      3.44100000    -11.00200000
H      9.17900000      2.42100000    -10.03000000
O     -4.25400000     10.89800000      5.00100000
H     -3.77900000     10.06700000      5.01200000
H     -4.18100000     11.22700000      5.89700000
O     -8.87300000     -2.41400000      7.07800000
H     -9.69700000     -2.64300000      7.50900000
H     -8.41100000     -3.24800000      6.98600000
O     -6.32300000      7.19800000     -4.48200000
H     -7.16500000      6.78600000     -4.29000000
H     -6.53100000      8.12400000     -4.60200000
O     17.35700000     -1.54700000     -5.87900000
H     16.66900000     -2.17100000     -5.64800000
H     18.11600000     -2.09300000     -6.08600000
O      4.93300000     -2.34600000     14.87200000
H      5.43700000     -1.53300000     14.85100000
H      4.24200000     -2.18500000     15.51400000
O    -12.05300000      8.54000000      4.15400000
H    -12.59600000      8.02900000      4.75500000
H    -11.40200000      8.96000000      4.71700000
O    -10.37100000     -5.07800000     -1.62600000
H     -9.56900000     -4.74100000     -2.02600000
H    -10.10900000     -5.32800000     -0.74000000
O     -6.98000000     -9.78600000     -5.56200000
H     -6.88600000     -8.88700000     -5.87800000
H     -7.84900000    -10.05400000     -5.86000000
O     -5.51900000      5.77900000     10.61900000
H     -4.57600000      5.65600000     10.50500000
H     -5.62500000      5.96400000     11.55300000
O      7.40600000     10.35900000     10.54300000
H      6.65100000     10.02800000     11.02800000
H      7.60700000     11.19800000     10.95700000
O     11.59300000      6.41900000      4.41500000
H     11.00500000      7.16800000      4.51600000
H     12.34400000      6.76800000      3.93300000
O     -0.14600000      0.95300000    -17.17400000
H      0.37100000      1.51300000    -17.75300000
H      0.16300000      1.16800000    -16.29400000
O      1.76100000     -8.27100000     15.98800000
H      2.16900000     -7.95700000     15.18000000
H      2.06100000     -7.65900000     16.66000000
O      3.14400000     -5.16600000     -4.64200000
H      3.90200000     -5.66200000     -4.95100000
H      2.56900000     -5.10600000     -5.40500000
O     12.26800000     -5.97800000     -8.49000000
H     12.73400000     -6.76800000     -8.76300000
H     12.95800000     -5.33300000     -8.33500000
O      1.99200000      3.75300000      6.28200000
H      1.31200000      4.32300000      5.92200000
H      1.73100000      2.87200000      6.01600000
O      2.05900000     14.75500000      2.69300000
H      2.72200000     14.82700000      3.38000000
H      1.23200000     14.93900000      3.13900000
O     -0.58600000     -4.45300000     -5.38200000
H     -1.16600000     -4.21000000     -4.66000000
H     -0.63700000     -5.40800000     -5.41900000
O     13.36000000     -6.26900000      7.13200000
H     13.51100000     -7.14700000      6.78300000
H     14.06300000     -5.73800000      6.75700000
O     -0.63300000    -11.02400000    -10.92000000
H      0.26700000    -11.31000000    -10.76800000
H     -1.06000000    -11.10900000    -10.06800000
O      3.55400000     11.79900000      1.17900000
H      3.45700000     12.74200000      1.04600000
H      3.65800000     11.44200000      0.29700000
O     -6.27900000     -9.21000000    -13.80500000
H     -6.31500000     -9.77500000    -13.03300000
H     -6.33900000     -8.32100000    -13.45400000
O     -0.51000000     -9.04000000     14.57200000
H     -1.04800000     -8.27600000     14.36500000
H      0.07700000     -8.73800000     15.26500000
O     14.88900000     -5.53100000      3.23600000
H     14.13000000     -5.06700000      2.88200000
H     15.10900000     -5.05400000      4.03600000
O     -0.72900000      7.92700000     11.29200000
H     -0.75300000      8.78100000     10.86100000
H     -0.86500000      8.12200000     12.21900000
O      2.50800000     -7.06600000     13.69900000
H      3.43600000     -7.14700000     13.92100000
H      2.40500000     -7.59000000     12.90600000
O     13.73300000     -8.84500000     -2.05200000
H     13.16800000     -9.53000000     -1.69400000
H     13.31700000     -8.02600000     -1.78200000
O      6.91700000      8.24000000      5.42600000
H      7.21200000      8.32700000      4.51900000
H      7.71100000      8.02700000      5.91700000
O      4.94500000    -12.08500000     -1.00200000
H      4.59300000    -12.40500000     -0.17200000
H      4.37400000    -11.35400000     -1.23800000
O      1.63500000    -15.15200000      9.27700000
H      1.63200000    -15.50100000      8.38500000
H      2.43600000    -14.63100000      9.32800000
O     -2.83400000      4.60700000     -2.70200000
H     -2.05600000      4.05700000     -2.79600000
H     -2.74600000      4.99900000     -1.83300000
O     12.08300000    -12.69700000      0.73600000
H     11.79700000    -12.26000000      1.53700000
H     12.90000000    -13.13300000      0.97900000
O      4.69200000     -2.88400000     10.38000000
H      3.74200000     -2.76500000     10.35400000
H      5.00700000     -2.47200000      9.57500000
O     -7.27100000      8.69200000      5.61000000
H     -6.50000000      8.16900000      5.39300000
H     -7.29400000      8.70000000      6.56700000
O     14.52800000      0.10700000     -3.13800000
H     14.42900000      0.15300000     -4.08900000
H     13.63500000      0.17800000     -2.80100000
O     11.36300000     -6.56000000     -4.56800000
H     11.88600000     -7.27100000     -4.94000000
H     10.46000000     -6.78300000     -4.79500000
O      9.23100000     -0.34500000    -15.43400000
H      8.92100000     -1.23200000    -15.62100000
H      9.23800000     -0.29100000    -14.47800000
O      1.91900000     11.13900000    -12.37300000
H      1.90000000     10.37400000    -12.94800000
H      1.11200000     11.07400000    -11.86100000
O     13.42100000      1.61000000      6.95300000
H     13.54900000      0.66100000      6.96700000
H     13.96500000      1.93500000      7.67100000
O     -0.60600000      0.80000000      8.07900000
H     -0.79800000      0.56200000      8.98600000
H     -0.83400000      1.72800000      8.02200000
O      1.77500000    -12.31500000      6.49400000
H      2.51200000    -11.84700000      6.88700000
H      1.07200000    -12.23900000      7.13900000
O    -14.73400000     -1.63800000      0.61200000
H    -14.97900000     -0.87500000      0.08800000
H    -15.54300000     -2.14500000      0.68800000
O     -2.60400000     11.36100000    -10.60300000
H     -3.39000000     10.82000000    -10.53000000
H     -2.68000000     11.78000000    -11.46000000
O      0.83300000      1.71800000     13.85300000
H      1.71500000      1.34900000     13.88800000
H      0.67900000      1.88200000     12.92200000
O      0.87300000     10.97300000     -2.85000000
H      1.58300000     10.58700000     -3.36300000
H      0.75300000     10.37100000     -2.11500000
O      6.80200000     10.11200000    -13.10000000
H      6.25700000      9.62300000    -12.48300000
H      6.22600000     10.79900000    -13.43500000
O     16.07700000     -0.47900000      6.60000000
H     16.48600000     -0.68500000      5.75900000
H     16.51400000      0.32200000      6.88900000
O    -10.95900000      9.43600000     -7.70500000
H    -11.72900000      8.88400000     -7.56800000
H    -11.31100000     10.32100000     -7.79600000
O      7.82800000    -12.46500000     -0.25400000
H      6.97200000    -12.47600000     -0.68300000
H      8.08300000    -11.54200000     -0.25200000
O    -11.44500000     -9.44200000     -1.86600000
H    -11.45700000     -8.64300000     -2.39200000
H    -12.35800000     -9.72800000     -1.84400000
O    -14.60300000      3.12700000     -1.50300000
H    -13.91200000      3.03700000     -2.15900000
H    -14.34800000      3.89500000     -0.99000000
O      3.33900000     17.33300000     -3.85000000
H      3.66100000     16.49400000     -4.18000000
H      4.11100000     17.89800000     -3.83900000
O    -10.80800000    -11.43400000      0.00000000
H    -10.37400000    -10.76600000     -0.53000000
H    -11.21100000    -10.94600000      0.71900000
O     -1.74000000      6.35300000     14.38900000
H     -1.70600000      5.82200000     15.18500000
H     -2.48500000      6.00400000     13.90000000
O      3.16900000      0.67100000     12.83300000
H      3.97500000      0.16800000     12.71700000
H      3.43400000      1.58200000     12.71000000
O      9.58000000     -1.41800000     -4.25400000
H      9.29300000     -2.28200000     -4.54900000
H      8.88600000     -0.82400000     -4.54200000
O     -3.94100000      2.36300000    -11.49100000
H     -3.77400000      2.97900000    -10.77700000
H     -4.89400000      2.28900000    -11.52500000
O     -8.09500000     -5.89500000    -14.70700000
H     -8.34900000     -5.03000000    -14.38600000
H     -8.92000000     -6.37500000    -14.77900000
O     -6.29400000    -12.94200000      6.69700000
H     -5.98200000    -13.27700000      7.53700000
H     -5.63000000    -12.30700000      6.43100000
O    -17.00300000      2.41800000      5.53500000
H    -16.22600000      2.39600000      4.97700000
H    -17.73800000      2.40500000      4.92300000
O      9.59900000     -0.10400000    -12.16000000
H      9.06600000     -0.10200000    -11.36500000
H     10.41200000      0.33200000    -11.90500000
O      5.82400000     -1.72700000     -7.67300000
H      6.42300000     -2.45700000     -7.52000000
H      5.18800000     -1.78500000     -6.96000000
O     15.05700000      6.56900000      0.84100000
H     15.49700000      7.28500000      1.29900000
H     15.67800000      6.29900000      0.16500000
O      0.12400000     14.33700000      4.62600000
H     -0.54400000     13.67300000      4.45900000
H     -0.35400000     15.06100000      5.03000000
O     -1.46000000      3.00800000     13.95200000
H     -0.53600000      3.00000000     14.20100000
H     -1.91300000      3.34600000     14.72500000
O      0.63000000     12.23400000      0.60200000
H      0.09500000     11.52400000      0.24700000
H      1.03200000     11.86100000      1.38600000
O      5.89300000    -12.31500000      8.62200000
H      6.54100000    -12.34600000      7.91800000
H      6.40900000    -12.18600000      9.41700000
O     -0.06200000     -3.42600000    -14.78300000
H      0.78500000     -3.17900000    -15.15300000
H      0.15100000     -3.82600000    -13.94000000
O      2.26200000      3.91000000    -10.84800000
H      1.40200000      3.85100000    -11.26500000
H      2.27500000      4.78000000    -10.45000000
O     15.83900000     -8.04300000      4.28600000
H     15.41700000     -7.20200000      4.11200000
H     15.93300000     -8.44800000      3.42400000
O     -4.34100000    -10.24600000     -5.58400000
H     -5.20100000    -10.24100000     -5.16300000
H     -4.43400000    -10.86000000     -6.31200000
O     -4.97500000      8.12300000      8.50900000
H     -4.82700000      7.28700000      8.95000000
H     -5.79200000      7.99900000      8.02700000
O      7.15200000      9.04900000      2.12600000
H      7.52000000      8.22900000      1.79500000
H      7.83900000      9.69800000      1.97500000
O     -1.98000000     -3.37600000    -10.18300000
H     -2.90900000     -3.22900000    -10.00500000
H     -1.63800000     -2.51000000    -10.40200000
O     -6.70300000     -9.46300000     13.05600000
H     -6.15600000     -9.04800000     13.72400000
H     -7.59200000     -9.40900000     13.40700000
O     -8.73200000      2.45700000      1.54700000
H     -8.81300000      1.99600000      2.38200000
H     -8.47800000      3.34800000      1.78900000
O     13.28200000      6.96800000     -5.84500000
H     12.91400000      7.79500000     -5.53100000
H     13.49200000      6.48200000     -5.04800000
O      8.17200000     -3.68600000     -4.52000000
H      7.24500000     -3.65000000     -4.28600000
H      8.55500000     -4.29600000     -3.89000000
O    -13.78400000     10.35200000     -2.40200000
H    -14.68800000     10.43300000     -2.09900000
H    -13.72600000      9.46200000     -2.74900000
O      9.71700000     -6.01000000     -7.47600000
H      9.26000000     -6.33800000     -8.25000000
H     10.63300000     -5.94900000     -7.74600000
O      7.87500000    -10.47800000      2.95400000
H      7.99600000     -9.70800000      3.51000000
H      7.96400000    -10.14600000      2.06100000
O      0.03200000     -6.77000000    -13.22500000
H      0.64100000     -7.46100000    -12.96600000
H      0.16200000     -6.67800000    -14.16900000
O      3.62000000     16.31200000      4.50300000
H      3.28100000     16.72800000      5.29600000
H      4.24200000     16.94600000      4.14700000
O     -2.46300000      0.31200000      4.32300000
H     -3.05600000     -0.11300000      3.70400000
H     -1.90500000     -0.39700000      4.64500000
O     -3.90300000      6.24500000     -5.91200000
H     -4.70000000      6.76000000     -5.78400000
H     -4.18700000      5.33600000     -5.81700000
O     -4.86300000      0.32200000      7.04600000
H     -4.57500000      0.14400000      6.15100000
H     -4.40800000     -0.33000000      7.57800000
O     -4.22200000    -13.69900000      9.09300000
H     -4.48200000    -14.39800000      9.69200000
H     -3.73600000    -14.14500000      8.40000000
O     10.51900000     -0.25200000     12.92400000
H     11.13600000      0.35800000     12.52000000
H      9.94900000      0.30200000     13.45800000
O     -2.52200000     -8.42500000     -6.45900000
H     -2.87100000     -8.49300000     -7.34700000
H     -3.08900000     -8.99000000     -5.93500000
O     -0.65800000      0.18000000     15.78400000
H     -0.29500000      0.66300000     15.04100000
H     -1.32300000     -0.39000000     15.39800000
O     -2.59100000    -17.72900000     -3.10900000
H     -3.31700000    -18.33500000     -3.25700000
H     -2.62000000    -17.13300000     -3.85700000
O      2.94800000     -4.58100000     -1.89400000
H      2.92000000     -4.69000000     -2.84400000
H      3.87800000     -4.48300000     -1.69100000
O     -6.45100000      9.41800000    -13.17700000
H     -6.25700000     10.14100000    -13.77300000
H     -6.20900000      8.63200000    -13.66700000
O      5.86100000     -7.72700000    -10.13000000
H      5.45000000     -8.50200000     -9.74700000
H      5.93900000     -7.93300000    -11.06200000
O     -0.08800000     -9.07200000      6.23500000
H      0.08500000     -8.14100000      6.37400000
H      0.62600000     -9.51800000      6.69000000
O      9.58400000    -10.86300000      8.27300000
H      9.74900000    -10.48000000      9.13500000
H      9.98000000    -11.73400000      8.31800000
O    -11.83600000      1.51500000     -6.02600000
H    -11.77500000      2.33900000     -6.50900000
H    -10.92800000      1.23400000     -5.91500000
O    -14.30400000     -2.74700000     -7.74900000
H    -14.09800000     -3.25800000     -8.53200000
H    -13.65900000     -2.04000000     -7.74900000
O     14.12500000     -2.18000000      3.62600000
H     13.34600000     -1.94300000      4.12900000
H     14.81900000     -2.25600000      4.28100000
O     -5.60400000      9.23200000      1.94300000
H     -6.18600000      8.48300000      2.07200000
H     -4.82100000      9.01700000      2.45000000
O      3.35800000      6.99400000     -2.41000000
H      3.74700000      6.14300000     -2.61100000
H      3.18000000      7.38500000     -3.26600000
O      1.06400000      6.95400000     -0.99200000
H      0.39800000      7.37400000     -1.53600000
H      1.88700000      7.11300000     -1.45500000
O      6.21800000     16.11500000      0.25500000
H      6.46600000     15.33200000      0.74800000
H      5.95300000     15.78500000     -0.60300000
O      4.31500000    -10.09000000     -5.22000000
H      5.01300000    -10.65800000     -4.89400000
H      3.65100000    -10.10800000     -4.53000000
O     12.60900000     12.49000000     -0.28900000
H     13.26400000     13.17400000     -0.42600000
H     11.77400000     12.91500000     -0.48400000
O      2.31700000      9.83700000      7.12000000
H      2.92900000      9.90500000      6.38700000
H      1.49100000      9.56500000      6.71800000
O      3.15000000      4.67300000     -5.93500000
H      3.78600000      4.16900000     -6.44300000
H      3.54400000      4.75000000     -5.06700000
O     -8.24800000     -5.51900000      9.29200000
H     -8.57700000     -6.38300000      9.53800000
H     -8.76000000     -5.27800000      8.51900000
O     -0.10100000     14.50800000    -10.59000000
H      0.10500000     15.25800000    -11.14800000
H      0.64800000     13.92100000    -10.69200000
O     -6.88400000     -6.49300000     13.46600000
H     -7.82300000     -6.67100000     13.49500000
H     -6.80200000     -5.72800000     12.89700000
O     10.34300000      2.38500000     -8.42400000
H     11.16500000      2.85300000     -8.56900000
H     10.28000000      2.29900000     -7.47300000
O      3.32200000    -14.13900000     -2.74300000
H      2.97000000    -15.00200000     -2.96000000
H      3.56800000    -14.20500000     -1.82100000
O    -14.51700000      0.72000000      9.70000000
H    -14.89100000      0.77800000      8.82100000
H    -13.61900000      1.03500000      9.60000000
O     -8.42300000     -4.19500000     -7.79600000
H     -8.84600000     -4.46700000     -8.61000000
H     -8.80000000     -4.76700000     -7.12700000
O     -0.68800000      8.94200000     14.10000000
H     -1.50000000      9.44800000     14.12600000
H     -0.91000000      8.11000000     14.51700000
O     -1.83700000    -13.86200000     -6.75700000
H     -1.47300000    -13.36100000     -7.48700000
H     -1.81600000    -13.25600000     -6.01600000
O     -7.83000000      7.27400000     12.14400000
H     -8.31000000      6.52000000     11.80300000
H     -7.81800000      7.89900000     11.42000000
O     -1.70500000    -10.69000000      4.99800000
H     -1.04400000    -11.37600000      4.90200000
H     -1.23900000     -9.96400000      5.41400000
O     11.31800000     -2.33900000    -13.37200000
H     11.21200000     -1.55100000    -12.84000000
H     12.15000000     -2.21100000    -13.82800000
O     -5.60400000      6.91800000    -14.32600000
H     -5.54800000      6.58500000    -13.43000000
H     -5.75500000      6.13900000    -14.86200000
O     -5.81400000    -11.80600000     -0.97300000
H     -5.78700000    -12.42900000     -1.69900000
H     -5.49400000    -10.98600000     -1.35000000
O      7.57700000      5.70400000    -10.31400000
H      7.88000000      4.80300000    -10.42500000
H      7.01700000      5.67400000     -9.53800000
O      3.63100000     16.54700000     -7.25300000
H      3.79100000     16.16100000     -6.39200000
H      2.90400000     17.15300000     -7.11300000
O      3.48100000     10.87700000     -3.79600000
H      3.78300000     11.49800000     -3.13300000
H      3.33800000     11.41100000     -4.57700000
O     10.26600000      8.89300000      3.91500000
H      9.98700000      9.40800000      3.15800000
H     11.00200000      9.38500000      4.28000000
O    -13.60000000      0.23500000    -10.42100000
H    -13.55600000      0.76700000     -9.62600000
H    -14.53600000      0.13200000    -10.58900000
O      9.42700000      8.84400000     11.30400000
H      9.91100000      8.51600000     10.54600000
H      8.60700000      9.17600000     10.94000000
O      5.46300000     -5.17400000     -9.34000000
H      6.15300000     -4.98400000     -8.70500000
H      5.66000000     -6.05700000     -9.65200000
O     -6.95600000     11.38100000      4.97500000
H     -6.01300000     11.54000000      4.96000000
H     -7.04900000     10.53000000      5.40400000
O     -4.59000000     -5.18000000     16.98100000
H     -5.35000000     -5.28900000     16.41000000
H     -4.66100000     -5.89500000     17.61300000
O     -8.87000000      8.00500000    -12.72600000
H     -7.98100000      8.11900000    -13.06200000
H     -9.36000000      8.74300000    -13.08900000
O      4.52500000      9.78900000      5.39400000
H      5.27900000      9.20500000      5.48200000
H      4.80100000     10.44200000      4.75200000
O     -7.54400000     -0.82300000     -8.29600000
H     -6.62800000     -0.89700000     -8.03000000
H     -7.67100000     -1.54000000     -8.91700000
O     13.48800000      3.46900000     -1.69100000
H     12.79400000      3.23000000     -1.07700000
H     14.29900000      3.23900000     -1.23700000
O      6.98000000    -11.41300000     -7.91200000
H      7.78500000    -10.95100000     -7.67900000
H      7.27200000    -12.28900000     -8.16600000
O     -4.66300000    -12.27600000     -7.46300000
H     -4.07200000    -12.59700000     -8.14400000
H     -5.26400000    -13.00500000     -7.30500000
O    -16.44700000      4.85200000     -2.23700000
H    -15.67400000      4.30700000     -2.08800000
H    -16.60700000      5.27600000     -1.39400000
O     -5.65700000      6.44400000      4.57400000
H     -4.71000000      6.57900000      4.55700000
H     -5.76200000      5.49400000      4.62600000
O     -3.93900000     -5.19500000    -13.51900000
H     -3.94500000     -5.45400000    -14.44100000
H     -3.59800000     -4.30000000    -13.52400000
O     11.44500000     -2.60700000     13.57800000
H     11.29300000     -1.68500000     13.36800000
H     12.32000000     -2.62300000     13.96500000
O     -8.51900000      5.19500000      1.45800000
H     -8.22800000      5.96700000      1.94300000
H     -9.15400000      5.53500000      0.82700000
O    -16.13800000     -7.68200000      3.05800000
H    -15.74300000     -6.94900000      2.58600000
H    -15.45000000     -7.98200000      3.65300000
O    -14.14700000      3.36200000      6.53800000
H    -13.71800000      4.11300000      6.94800000
H    -13.55500000      3.10600000      5.83000000
O    -13.69200000     -6.41000000     -4.81500000
H    -14.60900000     -6.63700000     -4.66100000
H    -13.49600000     -5.74400000     -4.15700000
O     -0.12300000     -2.00500000      4.70300000
H      0.65700000     -1.64800000      5.12700000
H      0.21900000     -2.57000000      4.01000000
O      3.10800000      2.13400000     -2.24000000
H      3.28900000      1.50800000     -2.94100000
H      2.26900000      1.85100000     -1.87700000
O     -9.45500000     -6.27200000     13.02600000
H     -9.64200000     -6.73100000     12.20700000
H    -10.30800000     -6.18900000     13.45400000
O     -2.33700000    -13.64900000     12.40800000
H     -2.77800000    -12.81000000     12.27400000
H     -2.84200000    -14.27100000     11.88500000
O      4.90500000      4.76000000      5.77500000
H      4.60800000      5.53900000      5.30500000
H      4.09800000      4.32500000      6.05100000
O     -9.14600000      1.25500000     -9.59600000
H     -9.48300000      0.64300000    -10.25000000
H     -8.41400000      0.79100000     -9.18900000
O     -5.90200000      3.37400000      4.93700000
H     -5.59300000      2.62700000      4.42500000
H     -6.75600000      3.10000000      5.27000000
O     10.63400000     -0.77300000      1.67200000
H     11.21900000     -0.66300000      2.42200000
H     10.17000000     -1.59200000      1.84800000
O    -13.17300000     -0.25000000     -2.13600000
H    -13.46100000     -0.76700000     -2.88800000
H    -13.02000000      0.62600000     -2.49100000
O      8.32200000      2.46500000     -4.92500000
H      9.19600000      2.27500000     -5.26700000
H      8.44800000      2.54500000     -3.97900000
O     -8.44000000     -6.86900000      4.51800000
H     -7.71100000     -6.82000000      3.90000000
H     -8.10800000     -7.40500000      5.23800000
O    -11.13200000     -3.29700000    -12.26600000
H    -11.64800000     -3.87800000    -12.82500000
H    -10.74500000     -3.87800000    -11.61000000
O      6.92700000     -3.50100000     11.99300000
H      6.42400000     -3.96900000     12.66000000
H      6.28800000     -3.29300000     11.31200000
O     -4.44600000    -10.94000000      6.09000000
H     -4.55800000    -10.13900000      6.60100000
H     -3.56000000    -10.87500000      5.73300000
O     -6.92800000    -14.24500000      3.59800000
H     -6.45000000    -13.69400000      2.97800000
H     -6.53800000    -14.04300000      4.44800000
O      3.22500000      6.92600000    -10.84500000
H      3.85200000      7.44000000    -11.35400000
H      2.41700000      6.95900000    -11.35700000
O    -16.72100000     -1.16800000     -2.35600000
H    -16.44100000     -2.08100000     -2.29700000
H    -17.05700000     -1.07700000     -3.24800000
O    -10.47300000     12.39800000     -3.63500000
H    -10.23600000     11.53900000     -3.98500000
H     -9.68900000     12.69200000     -3.17200000
O     -7.24400000     -2.65200000     16.51500000
H     -6.31300000     -2.85600000     16.42700000
H     -7.49100000     -3.01900000     17.36300000
O     -0.11700000     10.32600000    -10.95600000
H      0.10500000      9.79700000    -10.19000000
H     -0.97700000     10.69300000    -10.75300000
O     -1.79300000     -1.59800000      7.06100000
H     -1.18300000     -0.89400000      7.27900000
H     -1.34900000     -2.09700000      6.37500000
O      9.14700000     -9.64800000     10.56100000
H      8.26400000     -9.73000000     10.92200000
H      9.70600000     -9.50300000     11.32400000
O     -8.77900000    -14.90200000     -5.01200000
H     -7.95500000    -15.38400000     -4.94300000
H     -8.67500000    -14.16400000     -4.41100000
O     -0.48500000     -6.64900000    -10.59400000
H      0.19300000     -7.21700000    -10.22900000
H     -0.43200000     -6.78800000    -11.54000000
O     14.92300000      1.46100000      9.31000000
H     15.72700000      0.94900000      9.22100000
H     14.48100000      1.08300000     10.07000000
O      0.52000000      0.78800000    -14.28400000
H      0.42500000     -0.01800000    -13.77600000
H     -0.18100000      1.35600000    -13.96500000
O      2.94400000      7.84300000     -4.93600000
H      2.08800000      7.67100000     -5.32900000
H      3.23500000      8.65900000     -5.34500000
O      4.37400000      6.33200000     16.10700000
H      4.27300000      7.28300000     16.14100000
H      5.32100000      6.19100000     16.14300000
O      8.27500000     -5.10700000     10.27800000
H      7.68300000     -5.70100000      9.81700000
H      7.70200000     -4.58500000     10.84000000
O     10.82500000      1.68600000     -5.71200000
H     11.57500000      2.19900000     -5.41200000
H     11.06900000      0.77800000     -5.53200000
O      7.18200000     -7.78800000      9.29000000
H      7.75500000     -8.55400000      9.25500000
H      6.73200000     -7.86300000     10.13100000
O      6.09100000     15.31800000     -2.34200000
H      6.42200000     14.56100000     -2.82500000
H      6.45700000     16.07400000     -2.80000000
O      4.56400000     -0.92000000    -14.99300000
H      4.28500000     -1.57700000    -15.63100000
H      4.30000000     -1.28000000    -14.14600000
O     -8.87900000      1.39500000     14.25000000
H     -8.78300000      0.46700000     14.46400000
H     -9.61300000      1.69100000     14.78900000
O     -5.95400000      3.98200000      0.68400000
H     -6.64900000      4.58500000      0.94800000
H     -6.36400000      3.11700000      0.71100000
O      6.37100000     16.02300000     -6.19600000
H      5.97900000     15.17500000     -6.40300000
H      6.97000000     16.19400000     -6.92300000
O      8.62100000      6.51700000    -14.74000000
H      8.88900000      7.41800000    -14.91800000
H      8.85400000      6.37400000    -13.82300000
O      3.95400000    -15.90100000     -6.68900000
H      3.10300000    -15.84900000     -7.12400000
H      4.47000000    -16.48700000     -7.24300000
O     -0.39200000      3.06800000     -5.71000000
H     -1.06900000      2.68400000     -6.26800000
H      0.01200000      3.74400000     -6.25300000
O     -2.42900000      6.53500000    -10.51400000
H     -2.23500000      6.00600000     -9.74100000
H     -2.90400000      7.29300000    -10.17400000
O      5.88000000     -1.48000000      8.19400000
H      5.75800000     -0.54000000      8.06000000
H      6.14900000     -1.81100000      7.33700000
O      7.12200000      1.95000000      1.78000000
H      6.61000000      2.39300000      1.10300000
H      7.67400000      2.63800000      2.15200000
O      0.37900000     -5.11600000     -1.90000000
H      0.35100000     -4.84000000     -2.81600000
H      1.16700000     -4.70100000     -1.54900000
O    -12.30600000     -2.32800000      9.45700000
H    -12.05200000     -3.25100000      9.48600000
H    -13.23300000     -2.32700000      9.69300000
O     -5.19700000     14.11700000     -3.09000000
H     -5.03000000     14.68900000     -2.34100000
H     -5.66700000     14.66900000     -3.71400000
O     -8.44300000    -15.51700000     -1.76300000
H     -7.59200000    -15.55400000     -2.20100000
H     -8.49100000    -14.63000000     -1.40800000
O      2.29900000     -0.78900000      6.69600000
H      2.16900000     -1.45100000      7.37500000
H      3.20800000     -0.51000000      6.80400000
O     11.57200000      0.04100000     -3.07500000
H     11.57500000     -0.10600000     -2.13000000
H     10.84500000     -0.49200000     -3.39900000
O     -6.57700000     10.31600000     -0.51300000
H     -6.12400000      9.63000000     -1.00400000
H     -6.19900000     10.27000000      0.36500000
O     13.87200000     -2.70800000      6.61500000
H     14.17500000     -1.80100000      6.64200000
H     13.15900000     -2.74200000      7.25300000
O     -2.21300000    -16.62300000      8.48300000
H     -1.82400000    -17.44000000      8.17100000
H     -1.73800000    -15.93700000      8.01500000
O     -4.07500000    -12.91300000    -11.98100000
H     -3.52100000    -12.30800000    -12.47300000
H     -4.78600000    -12.36700000    -11.64400000
O     -8.37500000      1.72900000    -14.34600000
H     -8.82800000      2.50000000    -14.68900000
H     -9.00100000      1.01400000    -14.45900000
O     -2.45400000     -3.85400000     -3.14900000
H     -3.18000000     -3.62500000     -3.72900000
H     -2.85300000     -3.92700000     -2.28200000
O      4.08200000     11.18600000     -9.85600000
H      3.53100000     10.62000000     -9.31600000
H      4.95600000     10.80000000     -9.79400000
O     -7.83800000      0.28300000      7.25300000
H     -6.92300000      0.40800000      7.50700000
H     -7.93000000     -0.66400000      7.15100000
O     10.71300000      2.61600000      6.89900000
H     11.55600000      2.23900000      7.15200000
H     10.92200000      3.20100000      6.17000000
O     12.49700000     12.68100000      4.09400000
H     13.28900000     13.09600000      4.43600000
H     12.69100000     11.74400000      4.11200000
O     -5.53000000     -9.40500000      3.23700000
H     -5.71300000     -9.63700000      4.14700000
H     -4.77600000     -9.94500000      2.99900000
O     -3.75000000      4.90700000    -17.21200000
H     -3.03100000      4.30700000    -17.01100000
H     -4.38500000      4.76300000    -16.51000000
O      4.35100000      3.20800000     12.47700000
H      3.84600000      3.75800000     13.07600000
H      4.08800000      3.50000000     11.60400000
O      0.17100000      7.77800000     -5.91700000
H     -0.31900000      8.59900000     -5.96200000
H     -0.34700000      7.22100000     -5.33700000
O     -3.73600000      4.13200000     -9.37800000
H     -3.17400000      4.66800000     -8.81800000
H     -4.53300000      4.00200000     -8.86400000
O      4.18300000     14.86500000     -4.73900000
H      4.40100000     14.46400000     -3.89700000
H      4.06400000     14.12400000     -5.33300000
O     13.12300000      2.82300000     -8.82500000
H     13.66000000      3.30300000     -8.19400000
H     13.32100000      3.23200000     -9.66800000
O      1.51400000    -10.36400000     -8.17700000
H      1.48300000    -10.50400000     -9.12400000
H      2.14700000    -11.00700000     -7.86000000
O     -0.63300000      9.92200000      0.02700000
H     -1.27600000     10.51200000     -0.36700000
H     -1.00100000      9.04800000     -0.10000000
O     10.43800000     -3.42000000     -9.14100000
H     10.15700000     -3.49400000    -10.05400000
H     10.58600000     -4.32300000     -8.86200000
O     10.60200000     -6.38200000     11.08900000
H      9.76600000     -6.43500000     10.62700000
H     11.25400000     -6.63200000     10.43400000
O      4.58600000      0.98500000      6.66200000
H      3.93800000      1.28900000      6.02600000
H      5.42200000      1.31300000      6.32800000
O      6.47900000     13.45600000     -6.87700000
H      7.25900000     12.98800000     -7.17300000
H      6.13500000     13.87300000     -7.66800000
O      0.57900000      6.28600000    -12.17800000
H     -0.03900000      6.92200000    -11.81900000
H      0.39800000      6.28000000    -13.11800000
O     -6.35000000      6.39100000     -8.93700000
H     -5.80300000      6.55400000     -9.70500000
H     -7.11400000      5.92700000     -9.28100000
O     -0.40100000      3.51400000    -11.92300000
H     -0.68500000      4.42700000    -11.96300000
H     -0.98300000      3.05500000    -12.53000000
O     -4.06100000     12.43800000     -7.39800000
H     -4.59800000     12.26400000     -8.17100000
H     -3.20200000     12.67000000     -7.75000000
O     10.74100000      7.53600000     -7.84100000
H     11.02200000      7.11300000     -8.65300000
H     10.65000000      6.81700000     -7.21600000
O     12.02200000      2.29100000     11.25500000
H     11.47900000      2.81400000     11.84400000
H     12.72400000      2.88400000     10.98700000
O     -4.59600000     -7.60000000     14.33400000
H     -5.24200000     -7.05000000     13.89200000
H     -3.77300000     -7.41100000     13.88500000
O      4.50900000     13.02600000     -2.05800000
H      4.00800000     13.72100000     -1.63200000
H      5.33500000     12.99600000     -1.57600000
O    -14.40400000     -3.05900000      3.48600000
H    -14.65300000     -2.16500000      3.25200000
H    -15.02200000     -3.30900000      4.17200000
O     -2.57300000      1.06200000     -3.60500000
H     -2.99700000      1.21000000     -4.45100000
H     -3.15500000      0.45300000     -3.15000000
O      6.95500000     -2.35400000    -12.69400000
H      6.56900000     -2.37800000    -11.81800000
H      6.40500000     -1.74200000    -13.18200000
O      9.15400000     10.36900000     -2.29100000
H      9.41100000      9.76900000     -1.59100000
H      8.20000000     10.41500000     -2.22900000
O     -3.45000000      1.20400000     -6.23100000
H     -4.30300000      1.62600000     -6.33100000
H     -3.01400000      1.34300000     -7.07200000
O      9.54300000      8.24400000     -0.39500000
H     10.05600000      7.92200000      0.34600000
H      8.92700000      7.53600000     -0.58500000
O     -3.04400000      6.01600000     -0.32400000
H     -3.53600000      6.78400000     -0.03400000
H     -3.28200000      5.33000000      0.30000000
O      3.85600000     -5.24600000    -13.85800000
H      3.49400000     -5.34500000    -12.97700000
H      4.73000000     -5.63100000    -13.80200000
O     -6.05300000    -14.47000000     -6.64200000
H     -6.05000000    -15.41900000     -6.52100000
H     -6.45900000    -14.12700000     -5.84600000
O      8.06100000     -1.44500000     16.29400000
H      8.08100000     -0.55000000     15.95500000
H      8.08900000     -1.99800000     15.51300000
O     10.83700000      6.68800000     -3.81200000
H     10.97400000      6.35900000     -4.70000000
H     10.03100000      7.20100000     -3.86900000
O      6.93200000      4.47600000    -14.81500000
H      7.40800000      3.65800000    -14.95300000
H      7.61000000      5.15100000    -14.81600000
O    -11.86900000      2.62700000      5.26300000
H    -11.33400000      1.89700000      4.95100000
H    -11.60500000      3.36700000      4.71600000
O      9.01700000     -0.70200000      8.51300000
H      9.02500000     -0.76200000      9.46800000
H      8.57600000     -1.50100000      8.22600000
O      7.97300000     10.81000000      5.51700000
H      8.20700000     10.19600000      6.21300000
H      8.59700000     10.62500000      4.81500000
O    -10.89400000     -0.36100000    -11.52000000
H    -11.63200000     -0.30300000    -10.91400000
H    -10.55000000     -1.24600000    -11.39400000
O      7.77000000     -6.15500000      1.63900000
H      6.87100000     -6.38300000      1.40300000
H      7.75600000     -6.08500000      2.59400000
O      1.70500000     13.10600000     -8.21900000
H      2.44800000     12.93100000     -7.64100000
H      1.26300000     12.26100000     -8.30300000
O      8.64800000      3.41700000      3.41600000
H      9.53400000      3.13100000      3.63500000
H      8.46000000      4.11600000      4.04200000
O     18.37600000      1.52700000      1.16600000
H     19.00700000      1.35500000      1.86500000
H     17.98900000      0.67300000      0.97700000
O     -4.04600000      9.84300000     -5.33500000
H     -4.08400000     10.78200000     -5.15700000
H     -4.88900000      9.64100000     -5.74000000
O     -2.33600000      0.42900000     13.43000000
H     -1.96600000      1.30900000     13.50000000
H     -3.18000000      0.48800000     13.87800000
O      6.04200000     12.92400000    -11.58800000
H      5.89700000     13.60500000    -10.93000000
H      5.77100000     12.11400000    -11.15700000
O     -1.86600000     11.78200000     -2.95500000
H     -0.97500000     11.81600000     -3.30400000
H     -2.13800000     12.69900000     -2.90500000
O    -11.66800000      6.22100000     -5.04000000
H    -11.48000000      5.39900000     -5.49300000
H    -11.53200000      6.02000000     -4.11400000
O     -4.96600000     -2.58900000     14.20700000
H     -4.77700000     -2.77400000     13.28700000
H     -5.11800000     -1.64500000     14.23500000
