# Supplementary material for: Integrated Multiscale Multilevel Approach to Open Shell Molecular Systems
Source: J Chem Theory Comput. 2023 Feb 13;19(5):1446–56. doi: 10.1021/acs.jctc.2c00805 (PMC10018740; doi:10.1021/acs.jctc.2c00805)
Supplement: Supplementary file 2 — ct2c00805_si_002.zip [file ct2c00805_si_002.zip › structures/PROXYL/frame29.xyz]

2582

C      1.92700000     -0.65900000     -0.22100000
H      2.68400000     -0.55000000     -0.99700000
H      2.03200000     -1.57200000      0.36400000
C      0.46100000     -0.74700000     -0.88000000
C      0.61700000     -0.32300000     -2.36200000
H      1.52600000     -0.75200000     -2.78400000
H      0.82300000      0.74600000     -2.40700000
H     -0.29200000     -0.45700000     -2.94800000
C     -0.06800000     -2.20600000     -0.77900000
H     -0.23500000     -2.47200000      0.26500000
H     -0.95500000     -2.28500000     -1.40700000
H      0.66100000     -2.88100000     -1.22800000
N     -0.43700000      0.16300000     -0.17900000
O     -1.66600000     -0.00200000     -0.29600000
C      0.19300000      0.87400000      0.97300000
C     -0.20100000      2.34400000      0.95900000
H     -1.28000000      2.45900000      1.06300000
H      0.28100000      2.81800000      1.81400000
H      0.13500000      2.70300000     -0.01400000
C     -0.21200000      0.09200000      2.23500000
H      0.38200000     -0.82000000      2.18500000
H     -1.25800000     -0.20300000      2.32200000
H     -0.02100000      0.64100000      3.15700000
C      1.73000000      0.54700000      0.75600000
H      2.24000000      1.41800000      0.34500000
H      2.19500000      0.24300000      1.69400000
O      6.28500000     -3.76300000      4.40100000
H      5.98800000     -3.88100000      3.49900000
H      5.51900000     -3.42200000      4.86300000
O     -2.61600000    -17.27300000      2.31200000
H     -2.91800000    -16.49800000      1.83700000
H     -1.84300000    -17.56400000      1.82900000
O      7.12300000     -0.43700000      0.60000000
H      7.06100000      0.49900000      0.40900000
H      7.68100000     -0.48700000      1.37500000
O     -3.34300000     -0.28400000     11.17600000
H     -3.10400000     -0.48400000     12.08100000
H     -3.98000000      0.42700000     11.24800000
O     -5.20100000      5.56000000     -7.76400000
H     -4.88800000      5.31000000     -6.89500000
H     -4.76200000      4.95300000     -8.36100000
O    -16.00900000     -4.53400000      0.99000000
H    -16.02400000     -5.47600000      1.16200000
H    -15.09300000     -4.34200000      0.78800000
O      7.72500000     -0.92800000     -2.76900000
H      6.91800000     -0.75300000     -2.28400000
H      8.26900000     -0.15600000     -2.61500000
O      0.01300000     -3.73700000      7.48000000
H      0.65400000     -4.29800000      7.91800000
H     -0.73900000     -4.30800000      7.32600000
O      5.82600000    -10.69600000     -9.75900000
H      5.28200000     -9.99700000    -10.12200000
H      6.39500000    -10.95700000    -10.48300000
O     -5.35300000     13.88400000      9.22000000
H     -5.88200000     14.57200000      8.81700000
H     -4.73800000     14.35300000      9.78300000
O     -5.58900000     -7.10600000     -0.45600000
H     -6.11500000     -6.36300000     -0.16000000
H     -5.46200000     -6.95200000     -1.39200000
O     -3.60300000      3.56900000     -8.77700000
H     -3.15200000      2.89300000     -8.27200000
H     -4.01600000      3.09400000     -9.49800000
O     15.41600000     -5.00300000      5.36700000
H     14.71300000     -5.63500000      5.21700000
H     14.97000000     -4.16000000      5.43900000
O     -0.21600000     -6.91800000    -16.31600000
H      0.68300000     -7.22800000    -16.20600000
H     -0.56100000     -7.43900000    -17.04100000
O     -3.06700000      8.29900000     -9.01200000
H     -2.88100000      9.23800000     -9.02100000
H     -4.00200000      8.24200000     -8.81600000
O     14.10800000      3.52500000      8.38200000
H     13.80000000      3.62600000      9.28200000
H     13.49800000      4.04600000      7.86000000
O     -2.36000000    -11.87400000    -12.06700000
H     -3.10200000    -11.70600000    -12.64800000
H     -2.66600000    -12.56500000    -11.48000000
O     12.75300000      0.69600000     -9.15500000
H     12.67400000      0.39400000    -10.06000000
H     11.98300000      0.33700000     -8.71400000
O      4.00700000    -10.21100000     12.96300000
H      3.32700000     -9.71700000     13.42000000
H      4.56900000    -10.54700000     13.66100000
O    -12.68600000     -1.69200000      8.65900000
H    -12.94200000     -1.41700000      7.77900000
H    -11.80200000     -2.04400000      8.55200000
O     -0.13600000      4.04700000     -6.97800000
H     -0.25600000      4.62200000     -6.22200000
H      0.62300000      3.51000000     -6.75300000
O     -8.36400000     -6.58600000      8.89100000
H     -7.73400000     -6.66400000      9.60800000
H     -9.20900000     -6.79500000      9.29000000
O     -1.96800000     12.84600000      1.65100000
H     -2.47700000     12.57500000      2.41500000
H     -1.58800000     13.68800000      1.90300000
O      1.22700000     -0.12500000    -15.50700000
H      1.62200000     -0.40300000    -16.33300000
H      1.74600000      0.63200000    -15.23600000
O     -1.02000000     -3.67800000     15.65300000
H     -0.45100000     -3.39400000     14.93800000
H     -1.45000000     -4.46500000     15.31800000
O     13.35900000     -5.31500000     -4.77900000
H     12.93900000     -4.71700000     -5.39700000
H     13.01700000     -6.17800000     -5.01100000
O      0.78900000      6.10100000     11.91300000
H      0.29700000      6.08300000     11.09200000
H      1.49800000      5.47100000     11.78100000
O      7.45900000     -7.15800000     -0.06800000
H      7.22900000     -6.23000000     -0.03700000
H      7.24500000     -7.48700000      0.80600000
O      3.54500000      8.78900000    -11.59100000
H      3.49500000      9.53300000    -12.19100000
H      4.14100000      8.17500000    -12.02000000
O      7.38400000     -8.08100000    -12.37600000
H      7.09100000     -7.93200000    -11.47700000
H      6.66400000     -8.56000000    -12.78700000
O     -8.93200000      1.80300000     -3.38900000
H     -8.19100000      2.40200000     -3.30100000
H     -9.02300000      1.67100000     -4.33200000
O     -5.92000000      0.96900000     -7.19600000
H     -6.14800000      0.04200000     -7.13200000
H     -6.11500000      1.20300000     -8.10300000
O    -10.14700000      1.51800000     -6.42200000
H     -9.49300000      2.16600000     -6.15900000
H     -9.98100000      1.37500000     -7.35400000
O      1.64400000     -8.64700000     14.03100000
H      0.74100000     -8.41400000     14.24700000
H      1.99400000     -9.02400000     14.83800000
O     -2.66700000     -5.30800000     10.22900000
H     -3.41600000     -5.72600000      9.80300000
H     -2.85000000     -4.37000000     10.16800000
O      4.40100000     -2.33300000    -16.09300000
H      4.83500000     -2.17700000    -16.93200000
H      4.85600000     -1.75700000    -15.47800000
O      4.83900000      9.06000000     -2.23500000
H      4.95600000      9.67300000     -1.51000000
H      5.72800000      8.80200000     -2.47700000
O    -13.38900000      0.59200000      6.23900000
H    -12.53600000      1.02600000      6.21000000
H    -13.23900000     -0.25800000      5.82500000
O      5.75200000      9.69300000    -14.51600000
H      6.36400000     10.42700000    -14.56200000
H      4.98300000     10.04900000    -14.07100000
O     14.69900000     -7.28100000     -1.12400000
H     14.50200000     -7.04400000     -2.03000000
H     15.33900000     -6.62800000     -0.83900000
O      7.27400000     -8.80100000     -7.54500000
H      6.66800000     -8.94200000     -8.27300000
H      7.25900000     -9.62500000     -7.05900000
O      0.48900000     10.86600000     -9.66100000
H      1.40100000     10.92500000     -9.94700000
H      0.27300000     11.75000000     -9.36500000
O    -13.60800000     -6.62300000     -8.42700000
H    -13.93000000     -7.44500000     -8.05600000
H    -14.24300000     -5.96700000     -8.14100000
O      2.27200000     -1.02500000    -12.99900000
H      1.90900000     -0.72800000    -13.83400000
H      1.81800000     -1.84900000    -12.82000000
O      7.07100000      7.18200000     -4.22900000
H      7.41200000      7.20100000     -5.12300000
H      7.22600000      8.06600000     -3.89500000
O      0.88100000     -4.17000000    -12.49600000
H      0.32100000     -4.76300000    -12.99700000
H      1.73200000     -4.60800000    -12.47300000
O     -2.65500000    -10.38100000      1.55400000
H     -2.83300000    -10.26100000      2.48700000
H     -3.07600000    -11.21100000      1.33400000
O    -12.83000000     12.13200000      0.47000000
H    -13.69400000     11.73900000      0.59100000
H    -12.99700000     13.07400000      0.43800000
O     -4.71800000     17.43300000     -2.35100000
H     -4.64300000     16.51800000     -2.08100000
H     -3.97200000     17.86700000     -1.93800000
O     -0.19000000     -8.07100000    -10.14600000
H      0.59400000     -8.59800000    -10.30300000
H     -0.78600000     -8.66100000     -9.68400000
O     10.20000000     -9.28900000     -6.91200000
H      9.78600000     -9.66200000     -6.13400000
H      9.49300000     -8.82600000     -7.36100000
O     10.94600000     -0.54900000      4.53500000
H     10.60800000     -0.20500000      5.36100000
H     10.90300000      0.19200000      3.93100000
O      4.51200000    -11.17900000      9.24800000
H      4.91400000    -10.39700000      9.62600000
H      4.84900000    -11.21300000      8.35300000
O      4.44700000    -16.82300000     -2.96900000
H      5.32100000    -17.17200000     -3.14300000
H      4.47000000    -15.93300000     -3.32100000
O     12.85900000      7.72600000      5.95800000
H     12.86700000      7.19300000      6.75300000
H     11.93300000      7.80200000      5.73000000
O     -5.68500000    -13.91000000     -7.70000000
H     -6.18600000    -13.32900000     -7.12700000
H     -5.32300000    -13.33100000     -8.37100000
O     11.63600000     13.34200000     -2.63400000
H     10.88600000     13.59100000     -3.17400000
H     11.91400000     14.15800000     -2.21800000
O     -4.72500000      9.18500000     -3.14500000
H     -3.97100000      8.61000000     -3.01500000
H     -4.89200000      9.56100000     -2.28100000
O      9.52300000     -7.43800000     11.82400000
H     10.12500000     -7.60100000     11.09800000
H     10.05500000     -6.98900000     12.48000000
O      2.76500000     -4.31100000     15.80800000
H      2.76600000     -3.92400000     14.93300000
H      2.41800000     -5.19400000     15.67900000
O     11.23400000      0.16200000     10.84600000
H     11.72200000     -0.50000000     10.35600000
H     10.36600000     -0.22100000     10.96700000
O     -1.50100000     15.98800000     -0.83300000
H     -1.37300000     16.91000000     -1.05800000
H     -2.35000000     15.96500000     -0.39100000
O     16.34800000     -4.95800000     -7.19300000
H     17.09900000     -4.63100000     -7.68800000
H     15.61000000     -4.43000000     -7.49900000
O     -7.44300000    -12.34000000     -4.36800000
H     -6.51100000    -12.51200000     -4.24000000
H     -7.81100000    -12.33800000     -3.48400000
O     -5.69100000     -2.43400000      3.67800000
H     -5.78500000     -2.26700000      4.61500000
H     -5.18900000     -3.24800000      3.62900000
O      0.01600000     10.03000000      0.39500000
H      0.95000000      9.84000000      0.48400000
H     -0.02500000     10.74000000     -0.24600000
O      2.11300000    -10.17100000     -8.01600000
H      1.17800000     -9.96700000     -7.98800000
H      2.14800000    -11.12600000     -8.07400000
O      9.33500000     -3.00800000     10.08600000
H     10.22400000     -3.25200000     10.34300000
H      9.34300000     -3.04700000      9.12900000
O     -1.70900000      4.82600000     13.10600000
H     -0.92200000      5.33700000     12.91500000
H     -2.13900000      4.72200000     12.25700000
O     -3.34400000      5.98300000    -10.35000000
H     -3.14900000      6.80800000     -9.90500000
H     -3.00300000      5.30800000     -9.76400000
O      2.54700000     -4.39600000    -15.21800000
H      2.63700000     -5.06300000    -14.53700000
H      3.37800000     -3.92100000    -15.19800000
O     11.67000000    -11.58900000      1.53300000
H     11.28000000    -12.06700000      0.80200000
H     11.05500000    -11.71400000      2.25600000
O     -5.33000000      7.53400000     -0.87800000
H     -6.25500000      7.68300000     -0.68200000
H     -4.86200000      8.11600000     -0.27900000
O     -5.20800000     11.49700000     -5.85200000
H     -5.26200000     12.00900000     -6.65900000
H     -4.62200000     10.77200000     -6.06700000
O     11.60100000     -8.53300000     10.15500000
H     12.37300000     -8.14200000     10.56600000
H     11.68300000     -9.46900000     10.33400000
O     -3.83900000      1.93700000      2.51700000
H     -3.66200000      1.00500000      2.39200000
H     -4.67100000      2.08500000      2.06700000
O      8.68700000    -13.49900000     -6.93300000
H      8.14400000    -12.84400000     -7.37100000
H      8.55200000    -13.33700000     -5.99900000
O      1.03600000      3.30600000    -16.93400000
H      0.90900000      2.73300000    -17.69000000
H      1.22400000      2.70900000    -16.21000000
O      8.73700000    -12.58400000     -4.26200000
H      8.67600000    -11.64800000     -4.45000000
H      8.24500000    -12.69800000     -3.44800000
O      5.93400000     -6.08000000     10.16900000
H      5.87600000     -7.03300000     10.24000000
H      5.04700000     -5.77200000     10.35500000
O    -15.36200000     -3.50100000     -3.21800000
H    -14.90800000     -2.78800000     -2.76900000
H    -15.02100000     -4.29700000     -2.80900000
O      0.61800000      0.61700000     15.95600000
H      1.00900000      0.35300000     16.78900000
H      1.22200000      0.28500000     15.29100000
O      2.38700000      2.29400000    -14.79400000
H      1.93900000      3.11100000    -14.57300000
H      3.14100000      2.26700000    -14.20400000
O      4.46400000     -2.65700000     10.05600000
H      4.08800000     -1.90200000     10.50800000
H      3.76900000     -3.31500000     10.07000000
O      2.24800000    -13.12800000     -9.90700000
H      1.88000000    -13.91600000    -10.30800000
H      2.60300000    -13.42800000     -9.07100000
O     -8.11000000      2.61200000     12.99000000
H     -8.66000000      2.56700000     12.20700000
H     -7.71300000      1.74400000     13.05400000
O    -11.24800000    -10.86200000      7.46500000
H    -10.51600000    -10.60800000      8.02700000
H    -10.83600000    -11.18400000      6.66400000
O     -9.22200000    -11.78500000      5.86200000
H     -9.00200000    -12.38600000      6.57300000
H     -9.06600000    -12.29100000      5.06400000
O     -6.77600000     11.53600000      8.51600000
H     -7.61000000     11.65800000      8.06300000
H     -6.57900000     12.39500000      8.89100000
O     -2.82600000     -4.49300000      6.29200000
H     -3.32800000     -4.96900000      6.95300000
H     -3.27400000     -3.65100000      6.21000000
O     10.15500000      4.81100000     -4.39500000
H      9.51000000      5.11700000     -3.75700000
H      9.94800000      3.88600000     -4.52100000
O    -14.96400000     -3.27500000      6.00900000
H    -15.37100000     -3.78200000      5.30600000
H    -15.60000000     -3.30200000      6.72300000
O     -2.96700000     13.95900000     -7.96800000
H     -2.98000000     14.85400000     -7.63000000
H     -3.85600000     13.81100000     -8.28900000
O     -8.72600000    -14.50400000     -3.69800000
H     -8.24300000    -15.23500000     -4.08200000
H     -8.36800000    -13.72700000     -4.12800000
O    -16.19700000      4.90200000      5.46700000
H    -16.96400000      4.69500000      6.00000000
H    -16.55000000      5.36500000      4.70700000
O     -6.70900000     -5.16100000      7.43600000
H     -7.17600000     -5.05200000      6.60800000
H     -7.29000000     -5.70400000      7.96900000
O     -2.13100000      2.68300000     14.88800000
H     -2.05300000      3.28800000     14.15000000
H     -3.07400000      2.61100000     15.04000000
O     -3.93500000      7.60900000     15.99200000
H     -3.02300000      7.88300000     16.09400000
H     -4.29700000      8.21700000     15.34700000
O     12.31700000     -7.84000000     -5.49300000
H     13.13600000     -8.31000000     -5.64900000
H     11.75200000     -8.09400000     -6.22300000
O      6.30400000      4.41900000      5.89000000
H      6.54400000      3.56600000      6.25100000
H      5.38700000      4.53500000      6.14100000
O      7.77400000     -8.83400000      7.44400000
H      8.52100000     -8.25200000      7.58200000
H      7.82500000     -9.46400000      8.16300000
O      7.65300000      2.99900000      2.79700000
H      7.01400000      2.75900000      2.12500000
H      7.65000000      2.25900000      3.40500000
O     -6.79800000      8.99100000    -13.10500000
H     -6.11900000      9.63200000    -13.31400000
H     -6.36300000      8.14300000    -13.19600000
O      2.01100000      9.78200000      9.86900000
H      2.58200000      9.04800000     10.09800000
H      2.60300000     10.53100000      9.79700000
O     -8.79900000     -1.27900000      3.54000000
H     -7.93700000     -0.86700000      3.59600000
H     -8.97900000     -1.58000000      4.43100000
O     -8.52700000     12.20000000      4.82900000
H     -8.74600000     11.92700000      5.72000000
H     -8.95600000     11.55500000      4.26800000
O      0.21800000     -2.42900000     12.89000000
H      0.04600000     -3.18500000     12.32900000
H      0.51000000     -1.74500000     12.28700000
O      1.72000000    -17.07800000     -0.24400000
H      1.85600000    -17.49900000     -1.09300000
H      2.54000000    -16.61600000     -0.07200000
O      7.33400000      0.36300000      3.97500000
H      6.43000000      0.35000000      3.66100000
H      7.71800000     -0.44500000      3.63300000
O      1.45500000     13.00700000      2.72500000
H      1.10400000     13.88900000      2.60800000
H      0.87100000     12.44600000      2.21400000
O     -6.87000000    -15.92900000      2.67500000
H     -7.81000000    -15.85000000      2.51100000
H     -6.81200000    -16.30400000      3.55400000
O      8.76600000      9.76100000      5.44800000
H      8.23300000     10.37700000      4.94500000
H      9.42700000      9.45400000      4.82700000
O     -4.84100000    -13.07100000     -4.69100000
H     -4.49900000    -13.49000000     -3.90200000
H     -4.32500000    -13.44600000     -5.40400000
O     -3.39200000     -3.11500000      0.83400000
H     -3.70400000     -2.49600000      0.17400000
H     -3.01400000     -3.83400000      0.32800000
O     -4.83900000     -4.46100000     12.01800000
H     -4.34700000     -3.93800000     11.38500000
H     -4.98300000     -3.87000000     12.75700000
O      0.98300000     -6.53100000      8.58800000
H      0.11700000     -6.69000000      8.21100000
H      1.59000000     -6.67600000      7.86300000
O     -0.24500000     -4.58100000     -3.39300000
H     -1.04000000     -4.31200000     -2.93300000
H     -0.38800000     -5.50500000     -3.59900000
O     -9.51700000      3.48800000      4.98700000
H     -9.76600000      4.35600000      5.30500000
H     -8.67300000      3.62300000      4.55600000
O    -13.28400000     -8.41300000      9.21600000
H    -12.46300000     -8.36200000      8.72600000
H    -13.93700000     -8.03300000      8.62800000
O     -3.16000000    -15.25900000     -6.28500000
H     -4.10900000    -15.29800000     -6.41000000
H     -2.82500000    -16.02100000     -6.75800000
O      2.10200000     -6.79200000     -5.62700000
H      2.74300000     -6.74700000     -4.91800000
H      1.25400000     -6.76800000     -5.18600000
O      2.41700000    -12.01800000     11.49600000
H      3.08200000    -11.45500000     11.89300000
H      2.10400000    -12.56400000     12.21700000
O      4.15300000      4.99800000    -14.60200000
H      4.62200000      5.82700000    -14.70000000
H      4.63000000      4.38500000    -15.16100000
O      9.25300000     -0.02600000     14.84500000
H      8.48200000     -0.19600000     14.30300000
H      8.89800000      0.16800000     15.71200000
O    -11.47100000      7.27400000     -0.22200000
H    -11.32500000      7.00400000     -1.12900000
H    -11.32000000      8.21900000     -0.22600000
O     -7.36500000      9.70400000      3.01700000
H     -7.34900000     10.11700000      3.88000000
H     -7.32200000     10.43600000      2.40100000
O    -10.84700000     -1.95500000      1.58600000
H    -10.36500000     -2.53200000      0.99400000
H    -10.25400000     -1.81900000      2.32400000
O      7.20300000     12.81100000     -2.15900000
H      6.32400000     12.99600000     -2.49200000
H      7.79100000     13.18500000     -2.81500000
O      2.95500000      5.51300000     -7.14700000
H      2.89800000      4.57300000     -7.31700000
H      3.43300000      5.57900000     -6.32100000
O     10.47500000     -0.24900000      7.17300000
H     11.34900000     -0.37500000      7.54200000
H     10.03100000     -1.08400000      7.32000000
O    -11.96900000      3.78800000     -0.54900000
H    -11.19900000      4.16300000     -0.12200000
H    -12.23300000      3.06700000      0.02300000
O     10.31100000      9.05300000      8.75500000
H      9.65900000      8.44100000      8.41400000
H      9.92500000      9.91800000      8.61300000
O     -1.06300000     -7.31700000     -4.10500000
H     -1.93300000     -7.63900000     -4.34200000
H     -0.67200000     -8.03100000     -3.60200000
O      6.91400000      1.86800000      6.70600000
H      7.05400000      1.19100000      6.04500000
H      6.30700000      1.47100000      7.33100000
O     -0.12300000      5.45100000     -4.14000000
H     -0.87500000      5.89300000     -3.74700000
H      0.39900000      6.15700000     -4.51900000
O     -2.67200000      9.78500000     -5.98800000
H     -3.28800000      9.32100000     -6.55500000
H     -1.89600000      9.91500000     -6.53300000
O     -4.92800000    -15.53000000      6.93300000
H     -4.36100000    -15.91100000      6.26100000
H     -5.11100000    -16.25500000      7.53100000
O     11.49400000    -12.85600000     -4.34900000
H     10.54400000    -12.74400000     -4.34000000
H     11.84000000    -11.98900000     -4.14100000
O      4.57400000     -3.56700000    -11.53600000
H      5.08700000     -2.76300000    -11.61600000
H      3.79700000     -3.30600000    -11.04200000
O     11.77600000     -5.29000000     -7.25200000
H     11.85000000     -6.06700000     -7.80700000
H     10.83800000     -5.20400000     -7.08200000
O     -4.32700000     -3.84600000     16.32600000
H     -4.54600000     -2.95100000     16.58500000
H     -3.86800000     -3.74800000     15.49100000
O     -7.60600000      1.96200000     -0.31600000
H     -6.88800000      1.78400000     -0.92300000
H     -7.87700000      1.09800000     -0.00500000
O      3.37100000     -4.07400000     -6.47600000
H      3.83600000     -4.90300000     -6.58700000
H      3.88600000     -3.44100000     -6.97600000
O     -5.74800000      4.48900000      6.03700000
H     -5.94600000      5.19100000      6.65700000
H     -6.32000000      4.66200000      5.28900000
O     -4.81800000     -0.91500000      8.87100000
H     -5.12000000     -0.20300000      8.30600000
H     -5.09200000     -0.65600000      9.75100000
O     -4.14400000    -13.82200000    -10.43200000
H     -3.21000000    -13.82500000    -10.22100000
H     -4.34700000    -14.73600000    -10.63200000
O     -5.25000000      6.29000000    -13.61600000
H     -4.61300000      6.91600000    -13.95900000
H     -5.24400000      5.57200000    -14.24900000
O     -8.63000000     -3.27700000     16.07300000
H     -9.29700000     -3.88000000     16.40300000
H     -8.15300000     -3.78400000     15.41600000
O    -12.44900000     -0.58400000     -4.89400000
H    -11.97500000      0.22600000     -5.08300000
H    -13.14000000     -0.61700000     -5.55600000
O     -6.22500000      5.36500000      1.50100000
H     -6.58300000      5.96100000      0.84300000
H     -5.44700000      5.81300000      1.83300000
O     -2.87600000     16.07100000      5.95300000
H     -3.36300000     15.24900000      6.01700000
H     -2.17900000     15.98900000      6.60400000
O     -8.43500000     -0.32600000      1.03500000
H     -8.72000000     -0.28200000      1.94700000
H     -7.79400000     -1.03700000      1.01800000
O      1.92000000     -3.64700000    -17.84100000
H      2.12900000     -4.06800000    -18.67500000
H      2.25700000     -4.25000000    -17.17700000
O    -11.89800000      5.32200000     -4.95500000
H    -11.41600000      5.34500000     -5.78100000
H    -11.92400000      4.39400000     -4.71800000
O      3.06800000      8.22500000     12.78500000
H      2.17100000      8.55900000     12.79500000
H      3.34700000      8.31500000     11.87400000
O     -0.42600000     13.14100000     -8.82600000
H     -0.52500000     13.39800000     -9.74200000
H     -1.29900000     13.25000000     -8.45000000
O     15.47400000      3.14100000      1.27000000
H     15.72400000      3.99100000      0.90800000
H     15.67200000      3.21100000      2.20400000
O      6.65300000      6.07200000     15.09500000
H      7.27500000      5.42500000     14.76100000
H      7.20100000      6.79600000     15.39800000
O     -5.09400000     -9.51900000     -1.72100000
H     -5.84300000     -9.36700000     -2.29900000
H     -5.08300000     -8.76100000     -1.13800000
O     -7.62700000      5.13400000      3.93200000
H     -7.82600000      6.04600000      4.14500000
H     -7.17800000      5.17700000      3.08800000
O     -0.24000000     -4.99600000     11.39100000
H     -0.87000000     -5.11400000     10.68100000
H      0.26900000     -5.80700000     11.39700000
O     -4.55500000      3.45000000     -0.24100000
H     -5.37300000      3.64700000      0.21600000
H     -4.81800000      2.88700000     -0.96900000
O     -3.35100000      9.28000000    -14.20300000
H     -3.40000000     10.17500000    -13.86600000
H     -2.97000000      8.77400000    -13.48500000
O     -3.11000000    -12.12200000      5.44500000
H     -2.75200000    -11.35000000      5.00800000
H     -3.68900000    -12.51900000      4.79500000
O     -1.92600000      1.99800000     -7.33700000
H     -1.21500000      2.63400000     -7.42400000
H     -1.54100000      1.27600000     -6.84100000
O     -9.07600000      9.00400000     -3.28100000
H     -9.00400000      9.55800000     -4.05800000
H     -9.88600000      9.29000000     -2.85700000
O     -1.15800000      6.24800000     15.54800000
H     -0.41700000      6.73600000     15.18900000
H     -1.68100000      6.00900000     14.78300000
O      9.95600000      7.20900000      4.48700000
H      9.03900000      6.93900000      4.43200000
H     10.36000000      6.84800000      3.69800000
O      1.55900000      9.52300000    -13.85700000
H      1.84400000      9.25000000    -14.72800000
H      2.17700000     10.21000000    -13.60700000
O      4.02700000      1.30300000     12.94900000
H      4.21200000      1.34700000     13.88700000
H      4.44900000      2.08200000     12.58500000
O    -11.61300000      4.71600000      7.30300000
H    -11.73300000      3.98900000      7.91400000
H    -12.47800000      4.84500000      6.91200000
O      5.45900000      2.75100000      1.14700000
H      4.64400000      2.28000000      0.97100000
H      5.38600000      3.55500000      0.63200000
O     -5.48400000      4.42200000    -11.20400000
H     -4.63700000      4.82800000    -11.01900000
H     -5.83700000      4.92800000    -11.93600000
O     -1.55500000    -11.24300000     13.53300000
H     -2.34900000    -11.61700000     13.91600000
H     -1.67800000    -11.33500000     12.58800000
O      0.81800000     14.98900000     -0.19800000
H      0.83200000     15.16300000      0.74300000
H     -0.07800000     15.19500000     -0.46600000
O     11.13100000      2.80600000     11.43300000
H     10.89100000      2.56300000     12.32700000
H     11.27700000      1.97100000     10.98900000
O      5.07800000     10.92800000     -5.43200000
H      5.36400000     10.94800000     -4.51800000
H      4.80100000     10.02400000     -5.57600000
O     -2.24900000     -6.55000000    -11.66600000
H     -2.76700000     -6.00400000    -11.07500000
H     -1.51000000     -6.84600000    -11.13400000
O      0.18000000      9.79000000     -6.91900000
H      0.80300000      9.21200000     -7.35800000
H     -0.00700000     10.47400000     -7.56300000
O     -3.61300000     16.39800000      0.66400000
H     -4.54700000     16.42400000      0.87300000
H     -3.20200000     16.03800000      1.45000000
O     -7.17200000     -1.21000000     15.58600000
H     -6.76100000     -1.05700000     16.43700000
H     -7.84000000     -1.87300000     15.75900000
O      2.72800000      1.28700000      8.64600000
H      2.10400000      0.59200000      8.85700000
H      2.38300000      2.06100000      9.09100000
O     -6.62400000     -2.07300000      6.41500000
H     -6.91200000     -2.89800000      6.80500000
H     -5.80200000     -1.87100000      6.86200000
O     -5.06700000    -16.43100000     -2.28400000
H     -5.75300000    -15.95900000     -2.75600000
H     -5.49000000    -16.72600000     -1.47800000
O     -0.78500000      3.70300000      4.79300000
H     -0.29500000      2.97300000      5.17100000
H     -1.53000000      3.82300000      5.38300000
O     -5.43600000     -9.22600000    -11.59000000
H     -5.52400000    -10.01200000    -12.12900000
H     -5.48800000     -8.50100000    -12.21300000
O      3.11200000    -12.42400000     -1.58700000
H      3.19100000    -13.19300000     -1.02300000
H      2.16900000    -12.28800000     -1.67400000
O      9.38400000      4.20700000    -15.25000000
H      9.86600000      3.72700000    -14.57700000
H      9.90600000      4.09500000    -16.04500000
O    -16.52000000     -0.67600000     -4.67600000
H    -16.83500000      0.22700000     -4.65400000
H    -16.47100000     -0.93500000     -3.75600000
O     -0.91700000     11.15300000    -12.06600000
H     -0.60200000     10.72400000    -11.27100000
H     -0.27800000     10.91300000    -12.73700000
O     -6.84900000      2.63600000      2.23800000
H     -6.48400000      3.47700000      1.96200000
H     -7.34200000      2.32800000      1.47700000
O    -11.14800000     -4.04600000     -1.70700000
H    -11.98100000     -3.66200000     -1.43600000
H    -10.55800000     -3.88000000     -0.97200000
O    -10.52900000     -6.93800000     -3.49000000
H    -11.12500000     -6.32600000     -3.05800000
H    -10.49700000     -7.69500000     -2.90500000
O     10.92200000      3.02800000     -6.74900000
H     11.43400000      3.83300000     -6.82800000
H     11.56400000      2.35900000     -6.50900000
O     -4.46600000     -9.37200000      7.83600000
H     -4.76300000     -9.22300000      6.93900000
H     -3.59600000     -8.97500000      7.87000000
O     -0.77300000      3.84400000    -12.60800000
H     -1.06000000      4.01300000    -11.71100000
H      0.05900000      4.31100000    -12.68500000
O     15.19900000      9.29000000      0.50600000
H     15.27500000      9.15900000     -0.44000000
H     14.84800000     10.17600000      0.59800000
O      8.36600000      0.67900000      9.51300000
H      7.53900000      0.42900000      9.10300000
H      8.86600000      1.09500000      8.81100000
O    -10.33500000     -0.83300000     12.48200000
H    -10.45700000     -1.64800000     11.99500000
H    -10.17800000     -1.11400000     13.38400000
O      2.81800000      1.12600000    -11.48700000
H      2.54000000      0.44200000    -12.09600000
H      2.32400000      1.90100000    -11.75500000
O      0.03200000      7.32000000      7.18900000
H      0.11100000      8.27400000      7.18400000
H      0.43300000      7.04300000      6.36500000
O     -3.17400000      4.96300000      9.63700000
H     -3.80000000      4.91200000     10.35900000
H     -3.54600000      5.61500000      9.04400000
O      6.03800000     12.16500000      9.67600000
H      6.15300000     12.93200000      9.11400000
H      5.09100000     12.09100000      9.78900000
O     11.70500000      7.39800000     10.53200000
H     12.20900000      7.80300000     11.23900000
H     11.10200000      8.08400000     10.24500000
O    -11.48000000     10.03400000      0.14000000
H    -12.04000000     10.80300000      0.24300000
H    -10.63200000     10.30700000      0.49000000
O      8.88500000     -9.74500000     -4.47400000
H      9.37100000     -9.06300000     -4.01000000
H      7.96500000     -9.52900000     -4.32000000
O     -3.61100000     -2.86000000     10.30800000
H     -3.37700000     -2.02600000     10.71800000
H     -4.26000000     -2.62700000      9.64400000
O     -5.27700000     12.89100000     -8.43300000
H     -5.81200000     13.64100000     -8.17400000
H     -5.81400000     12.42200000     -9.07100000
O    -15.17300000     -6.96900000      2.06100000
H    -15.63700000     -7.67400000      1.60900000
H    -14.24900000     -7.20500000      1.98800000
O      8.42000000     12.86000000      6.45200000
H      9.24200000     12.59300000      6.04200000
H      7.77800000     12.83200000      5.74200000
O      8.39700000    -14.94900000      2.52400000
H      9.02800000    -15.65600000      2.39400000
H      8.93200000    -14.15600000      2.57100000
O     -4.95000000      5.84100000     -2.86200000
H     -5.18200000      6.69100000     -2.48800000
H     -4.03500000      5.71100000     -2.61300000
O     13.97300000     -9.82400000      1.46200000
H     13.08300000    -10.16300000      1.56000000
H     14.41100000    -10.46300000      0.90000000
O     17.06200000     -1.90300000      6.53900000
H     16.10700000     -1.96300000      6.53300000
H     17.25200000     -1.06200000      6.12300000
O      5.93900000      6.48500000      8.24800000
H      5.71100000      5.66800000      7.80400000
H      6.20800000      7.07400000      7.54300000
O     -6.25100000      2.31000000     -4.38800000
H     -6.38000000      1.78700000     -5.17900000
H     -5.64000000      2.99800000     -4.65200000
O     14.28600000     11.86500000      0.36400000
H     14.38300000     12.56200000      1.01300000
H     13.36300000     11.61800000      0.41500000
O      5.54300000     -6.36100000    -14.50700000
H      6.24800000     -6.98800000    -14.34600000
H      5.96900000     -5.50500000    -14.46500000
O     -9.98000000     -0.50000000     -1.36900000
H     -9.43000000     -0.63700000     -0.59800000
H     -9.49900000      0.13700000     -1.89700000
O     -8.40300000      6.47800000     10.05500000
H     -8.12300000      6.09100000     10.88400000
H     -7.82500000      7.23100000      9.93500000
O     -9.69600000      3.55800000      0.68600000
H     -8.96600000      3.10100000      0.26700000
H     -9.97400000      2.97000000      1.38900000
O      3.17200000     14.49700000      4.43000000
H      2.41600000     14.38000000      5.00500000
H      3.02200000     13.88400000      3.71000000
O      6.68700000      5.26600000     10.71700000
H      7.62300000      5.19000000     10.89900000
H      6.60200000      6.09100000     10.23800000
O    -17.82500000     -2.88000000      0.07600000
H    -17.05100000     -3.31400000      0.43600000
H    -17.90800000     -2.07500000      0.58800000
O     -1.13500000     -1.82700000      5.01500000
H     -0.76200000     -2.49400000      5.59200000
H     -1.92600000     -1.53400000      5.46800000
O    -11.59100000      2.50200000     -2.98300000
H    -10.66000000      2.28200000     -2.98500000
H    -11.73800000      2.91800000     -2.13400000
O    -11.28700000     -7.65900000    -11.67600000
H    -12.10100000     -7.98500000    -12.05900000
H    -11.52100000     -6.80700000    -11.30700000
O      8.96400000     -3.26500000     -2.68000000
H      9.16600000     -3.48000000     -1.76900000
H      8.49600000     -2.43100000     -2.63000000
O      7.76900000     -3.47500000     -5.71700000
H      7.19300000     -2.88600000     -5.23100000
H      8.11600000     -4.07200000     -5.05400000
O      3.29000000    -14.46400000     -0.00300000
H      4.19800000    -14.76200000     -0.06200000
H      3.16200000    -14.26600000      0.92500000
O    -10.68800000     -5.53700000     -6.13000000
H    -10.97100000     -4.79400000     -5.59600000
H    -10.47000000     -6.21900000     -5.49500000
O     -3.39300000    -10.78900000     -7.55500000
H     -3.21800000    -10.36300000     -8.39400000
H     -3.83700000    -10.11900000     -7.03400000
O     -2.71600000     11.01900000     -8.99200000
H     -2.04200000     11.33900000     -9.59000000
H     -3.29400000     11.77000000     -8.85700000
O    -17.80400000      1.77000000     -3.10100000
H    -16.85800000      1.89900000     -3.03300000
H    -18.18000000      2.45800000     -2.55200000
O     -6.09600000    -13.59600000      8.09600000
H     -5.79600000    -14.25200000      7.46700000
H     -5.52600000    -13.71400000      8.85600000
O      2.55200000    -11.05400000    -11.39400000
H      1.70900000    -11.02100000    -11.84700000
H      2.47400000    -11.79900000    -10.79800000
O     -2.60900000     -1.36200000     13.60200000
H     -2.34500000     -0.92800000     14.41400000
H     -1.79100000     -1.49200000     13.12300000
O      0.13300000     17.56600000     -6.19200000
H      1.03400000     17.84700000     -6.35300000
H      0.12900000     16.63500000     -6.41400000
O     -8.33800000     -9.08900000     -3.14200000
H     -8.00600000     -9.94400000     -2.87000000
H     -8.37000000     -9.13700000     -4.09700000
O      0.51300000     14.15600000      6.22700000
H      1.12900000     13.87800000      6.90500000
H     -0.20600000     13.52700000      6.28500000
O      6.97000000    -11.80100000     11.45400000
H      7.35000000    -11.21000000     12.10400000
H      6.05700000    -11.52300000     11.38200000
O      6.67600000      4.25400000     -6.78500000
H      6.10700000      4.78900000     -6.23100000
H      6.14300000      3.49300000     -7.01200000
O     -3.19100000      2.18700000      8.85400000
H     -3.11300000      3.14000000      8.89400000
H     -3.95100000      1.98600000      9.40000000
O     11.14000000     -2.84000000     -9.38000000
H     11.92000000     -2.39000000     -9.70400000
H     10.62100000     -2.15100000     -8.96400000
O      3.99000000     -9.11400000     -0.15700000
H      4.56600000     -9.58000000     -0.76400000
H      4.19900000     -9.48100000      0.70100000
O      0.04400000      9.99000000      7.28800000
H      0.32800000     10.49600000      8.04900000
H      0.46300000     10.42100000      6.54300000
O     -2.60700000    -10.76800000     -1.49600000
H     -2.46800000    -10.69900000     -0.55100000
H     -3.49000000    -10.42500000     -1.63400000
O      7.65200000     10.17400000     11.50000000
H      8.23500000     10.44400000     10.79000000
H      6.87400000     10.72100000     11.39200000
O     -9.27000000     -9.38800000      1.17800000
H     -9.84600000     -9.65100000      1.89600000
H     -8.40500000     -9.70400000      1.43800000
O     -0.11800000    -11.14000000      0.50500000
H      0.07900000    -10.26600000      0.16700000
H     -0.99800000    -11.06100000      0.87300000
O      0.52900000     -6.51500000     16.17300000
H      0.00200000     -6.20300000     15.43700000
H     -0.06300000     -6.47800000     16.92400000
O     11.49100000      9.12400000     -9.45700000
H     11.16100000      8.94300000     -8.57700000
H     11.24500000     10.03400000     -9.62300000
O     -5.93200000      2.04600000      7.50100000
H     -6.36400000      2.62400000      6.87200000
H     -5.02200000      2.00900000      7.20600000
O     -2.72800000     12.06500000     -0.80900000
H     -2.42600000     12.36600000      0.04900000
H     -3.38600000     12.70800000     -1.07100000
O     15.15400000      6.42400000      4.98900000
H     15.46000000      5.74100000      5.58600000
H     14.27700000      6.64200000      5.30400000
O    -12.71900000     -2.12000000      5.01200000
H    -13.39700000     -2.71000000      5.34100000
H    -11.89700000     -2.58100000      5.18100000
O     -6.34800000      0.27500000      3.68700000
H     -6.73400000      1.07900000      3.34100000
H     -5.85600000     -0.09100000      2.95200000
O     -6.23400000      4.42400000      9.12200000
H     -6.12200000      3.55300000      8.74000000
H     -7.10800000      4.69700000      8.84200000
O      3.36800000     -0.61200000     11.37600000
H      3.74200000      0.01100000     11.99900000
H      2.48600000     -0.28200000     11.20700000
O     12.35400000     -1.73300000     -3.04000000
H     13.29600000     -1.90300000     -3.07800000
H     12.02300000     -2.02800000     -3.88800000
O     -5.83000000     -7.01500000      2.79000000
H     -5.55000000     -7.62500000      2.10800000
H     -5.08900000     -6.41800000      2.89600000
O     -7.22900000      8.86600000     10.27300000
H     -6.79700000      9.50000000      9.70000000
H     -7.81100000      9.39300000     10.82000000
O      4.55000000     -3.52800000      7.20600000
H      4.42200000     -2.83800000      6.55500000
H      4.38200000     -3.10000000      8.04500000
O     14.21300000     -2.59100000      6.03200000
H     14.08000000     -2.16300000      5.18700000
H     13.44900000     -2.33800000      6.55100000
O    -12.17600000     -1.83500000    -10.71900000
H    -11.47300000     -1.97000000    -10.08300000
H    -12.98000000     -1.99200000    -10.22400000
O    -12.61400000     -8.19400000      2.17600000
H    -12.45500000     -7.96100000      3.09000000
H    -12.74000000     -9.14300000      2.18900000
O     -0.56200000      5.63500000      9.46300000
H     -0.53600000      6.03800000      8.59400000
H     -1.49400000      5.51600000      9.64300000
O    -16.43300000      5.75900000      0.32700000
H    -15.89900000      5.03200000      0.64600000
H    -15.80100000      6.38400000     -0.02600000
O     -0.01900000     10.04800000     11.93400000
H      0.45300000      9.58400000     11.24200000
H     -0.08700000      9.41200000     12.64600000
O      7.69100000      9.65100000     -3.37900000
H      8.27900000      9.28900000     -2.71600000
H      7.86100000     10.59300000     -3.36200000
O     13.28800000      1.87300000     -5.31500000
H     13.02600000      1.65800000     -4.42000000
H     14.23200000      2.02300000     -5.25900000
O      8.63000000     10.92000000     -6.92600000
H      8.40100000     10.52700000     -7.76900000
H      9.09200000     10.22600000     -6.45600000
O    -15.52600000      4.68500000     -6.94000000
H    -14.79500000      5.05500000     -7.43600000
H    -16.25900000      5.27300000     -7.12100000
O     -7.72100000     10.66600000     -8.47200000
H     -6.83700000     10.44700000     -8.76600000
H     -7.88200000     11.54000000     -8.82900000
O     -7.63900000      0.78500000    -15.86900000
H     -6.89400000      0.32000000    -15.48900000
H     -7.26300000      1.59200000    -16.22200000
O     -4.16000000      4.76700000     -5.27900000
H     -4.55100000      5.43800000     -4.71900000
H     -3.29600000      4.61100000     -4.89700000
O    -13.75500000     -5.12400000     -5.63600000
H    -13.37600000     -4.24700000     -5.57000000
H    -13.09500000     -5.63500000     -6.10500000
O     -7.39200000     -2.97700000     -9.52100000
H     -7.74800000     -2.67500000    -10.35600000
H     -7.83200000     -3.81200000     -9.36000000
O      2.73400000     -6.72500000      0.34000000
H      2.20200000     -6.93900000      1.10600000
H      3.20200000     -7.53500000      0.13900000
O      6.32300000      2.53100000     -3.00000000
H      6.76000000      2.86800000     -2.21800000
H      7.03700000      2.23500000     -3.56400000
O      3.65800000      9.57500000     -9.01600000
H      3.71600000      9.11500000     -9.85400000
H      3.67900000     10.50300000     -9.25000000
O     -5.74300000     -0.30500000    -13.45400000
H     -5.52700000     -0.43700000    -12.53100000
H     -5.71400000     -1.18300000    -13.83400000
O    -12.90500000      9.65600000     -7.62100000
H    -12.25900000     10.12200000     -8.15200000
H    -13.69300000     10.19600000     -7.67400000
O     -2.91500000      9.31100000      6.47800000
H     -2.85200000      9.22700000      5.52700000
H     -2.05500000      9.04300000      6.80100000
O     -1.67400000      7.29000000    -12.95400000
H     -2.17000000      7.20400000    -12.14000000
H     -0.77200000      7.08800000    -12.70700000
O      8.08500000     -2.08300000      3.28400000
H      7.49600000     -2.55000000      3.87600000
H      8.70400000     -2.75000000      2.98700000
O      1.84800000      8.26100000    -16.40000000
H      1.37700000      8.46000000    -17.20900000
H      1.50900000      7.40800000    -16.12900000
O     15.97900000      5.65300000      0.38200000
H     16.50700000      6.14900000     -0.24300000
H     16.11900000      6.09600000      1.21900000
O     13.23400000      5.02100000     -7.17400000
H     14.15800000      5.03400000     -6.92500000
H     12.89600000      5.87000000     -6.88800000
O      9.88000000     -3.13000000      7.24700000
H     10.64700000     -3.67000000      7.43700000
H      9.26300000     -3.73000000      6.82700000
O      3.26400000     12.61000000     10.28800000
H      2.55600000     12.88200000      9.70500000
H      2.82600000     12.39100000     11.11000000
O     10.97400000    -13.43900000     -0.67100000
H     10.55000000    -14.29000000     -0.56600000
H     11.87700000    -13.64800000     -0.90800000
O    -16.27400000     -3.11100000     -6.08500000
H    -15.66800000     -3.46500000     -5.43500000
H    -16.73200000     -2.40600000     -5.62700000
O     -9.03300000     -8.95700000    -12.88700000
H     -9.74700000     -8.75300000    -12.28300000
H     -9.38700000     -8.75200000    -13.75300000
O     -2.67500000      0.67600000     -2.97500000
H     -2.21400000     -0.16200000     -2.94200000
H     -1.99500000      1.31600000     -3.18600000
O      4.48300000      8.24700000     -6.22200000
H      5.24800000      7.74800000     -5.93500000
H      4.55500000      8.26900000     -7.17600000
O    -14.24600000      8.57800000     -2.90300000
H    -13.77100000      8.32100000     -3.69400000
H    -14.82900000      9.28100000     -3.19200000
O      2.03700000     -2.96800000    -10.33600000
H      1.38600000     -3.30100000    -10.95400000
H      1.97300000     -3.55500000     -9.58200000
O     -1.16700000     -4.25000000      2.99800000
H     -0.23400000     -4.05800000      3.09100000
H     -1.60600000     -3.52900000      3.44800000
O      9.40600000     -3.00300000      0.27500000
H      9.43400000     -2.04800000      0.21100000
H     10.27900000     -3.24800000      0.58100000
O      2.24400000      8.29700000     15.80600000
H      2.94900000      7.64900000     15.81400000
H      1.78000000      8.15700000     16.63100000
O      4.53500000     -7.85800000      3.74100000
H      4.83500000     -7.97500000      4.64200000
H      3.60800000     -7.63600000      3.82300000
O      6.16000000      7.65400000    -12.33800000
H      6.44700000      8.56700000    -12.35500000
H      6.66600000      7.23100000    -13.03200000
O      1.28100000      3.49400000      9.57200000
H      1.70600000      3.49200000     10.43000000
H      0.69600000      4.25100000      9.59600000
O     -2.75800000     -9.70300000      4.15100000
H     -3.71000000     -9.73800000      4.05800000
H     -2.52100000     -8.82100000      3.86700000
O    -15.43600000      0.63700000      9.03900000
H    -14.95600000      0.74400000      8.21700000
H    -15.95700000      1.43600000      9.11800000
O     -9.60000000      1.77400000     10.95400000
H     -9.89900000      0.97800000     11.39500000
H     -8.85800000      1.48800000     10.42100000
O      6.41700000     -5.77200000    -10.38600000
H      5.95100000     -4.95300000    -10.55500000
H      7.00700000     -5.56700000     -9.66100000
O     10.74800000     11.72700000     -8.75300000
H      9.97200000     11.65500000     -8.19600000
H     11.46200000     11.92100000     -8.14600000
O      5.51200000     -7.91300000      6.25600000
H      6.17000000     -8.35100000      6.79600000
H      5.75300000     -6.98700000      6.28700000
O     12.07200000     -2.66800000     11.66300000
H     11.72400000     -2.04800000     12.30400000
H     12.99300000     -2.42600000     11.57100000
O      6.58500000     -5.36900000      7.63500000
H      5.82400000     -4.79200000      7.56700000
H      6.61700000     -5.61400000      8.56000000
O      5.47100000      9.24600000      3.76300000
H      5.71600000     10.04400000      3.29500000
H      4.52400000      9.32000000      3.88300000
O     -4.67000000      7.70100000     10.04600000
H     -5.55200000      8.02500000     10.22900000
H     -4.12200000      8.10600000     10.71800000
O    -13.39400000     -3.10800000     -8.17200000
H    -13.91300000     -2.48600000     -7.66200000
H    -13.95900000     -3.87500000     -8.26100000
O    -12.98400000      7.67000000     -5.16000000
H    -12.82000000      8.01800000     -6.03700000
H    -12.76900000      6.73900000     -5.22800000
O     -1.97400000      9.43200000     -1.82800000
H     -1.58100000      9.22200000     -0.98100000
H     -2.21300000     10.35600000     -1.75800000
O     -1.47500000     12.58500000      6.23400000
H     -1.85400000     12.17000000      7.00800000
H     -2.13100000     12.45900000      5.54900000
O      1.04600000      6.89800000    -11.73700000
H      0.50500000      7.12800000    -10.98200000
H      1.37200000      7.73600000    -12.06300000
O     -1.20100000     -5.72700000      0.42800000
H     -0.79400000     -5.30900000      1.18700000
H     -1.49100000     -4.99700000     -0.12000000
O     -2.15600000      7.57200000     -3.96600000
H     -2.61100000      8.27300000     -4.43200000
H     -1.91500000      7.96100000     -3.12500000
O    -17.00600000      1.34700000     -0.24200000
H    -16.70700000      1.75600000      0.57000000
H    -17.86700000      1.73300000     -0.40200000
O     -5.59200000      5.33400000     15.46800000
H     -5.69300000      5.71500000     14.59600000
H     -4.92600000      5.87700000     15.89100000
O     -0.22300000     -9.15400000     -6.86600000
H     -0.57700000     -8.26900000     -6.78100000
H     -0.87200000     -9.71300000     -6.43900000
O      2.12400000     12.41500000     12.76300000
H      1.20800000     12.39700000     12.48300000
H      2.08100000     12.43200000     13.71900000
O     -6.99400000      2.48900000     -9.51600000
H     -6.62600000      2.86900000    -10.31300000
H     -6.90700000      3.17900000     -8.85900000
O     -6.81000000     11.68200000      1.26300000
H     -6.89900000     11.57800000      0.31600000
H     -7.48800000     12.31600000      1.49900000
O     -7.53900000      0.84100000      9.44400000
H     -7.25100000      0.00300000      9.80700000
H     -7.05300000      0.92700000      8.62400000
O      8.80600000     -4.29800000    -10.00000000
H      9.44200000     -3.58400000    -10.04600000
H      9.29900000     -5.03500000     -9.64100000
O      9.49500000      4.97500000     10.96700000
H     10.11700000      4.26400000     10.81700000
H      9.81600000      5.69400000     10.42300000
O     -5.43800000     -7.79500000     -8.09800000
H     -6.24100000     -8.27100000     -8.30900000
H     -5.16800000     -7.39900000     -8.92700000
O     -2.95600000     -8.43000000    -15.74000000
H     -2.93400000     -7.63000000    -15.21600000
H     -3.66900000     -8.28900000    -16.36300000
O     13.92700000     -3.71400000     -7.70000000
H     13.02700000     -4.03300000     -7.63700000
H     13.96800000     -3.27800000     -8.55100000
O     -8.72400000      5.05500000      7.74200000
H     -8.72100000      5.69100000      8.45700000
H     -9.64800000      4.84300000      7.61300000
O     15.32700000     -9.01000000      4.65100000
H     15.76200000     -9.21900000      5.47800000
H     14.44500000     -8.74000000      4.90600000
O     -6.56100000    -16.78600000      0.23600000
H     -6.76400000    -16.36100000      1.06900000
H     -7.40700000    -16.86800000     -0.20300000
O      8.64400000      8.70500000     -1.15600000
H      9.29400000      8.45900000     -0.49700000
H      8.16500000      9.43300000     -0.76000000
O      9.96000000      1.17800000    -14.46400000
H      9.42600000      0.78400000    -13.77400000
H     10.84500000      1.19800000    -14.09900000
O      1.07800000    -15.56300000     -8.87500000
H      0.85900000    -16.22500000     -8.21900000
H      1.79900000    -15.06800000     -8.48500000
O     13.44600000      1.03300000      3.56200000
H     13.24200000      1.41600000      2.70900000
H     12.91500000      0.23700000      3.60000000
O      7.51500000    -12.89000000     -1.83100000
H      8.25800000    -12.51100000     -1.36000000
H      7.60700000    -13.83400000     -1.70200000
O      6.58400000      3.48200000    -15.13700000
H      7.47800000      3.74400000    -15.35900000
H      6.35800000      2.82400000    -15.79400000
O      4.17600000      8.30100000      9.85900000
H      4.16900000      8.80400000      9.04500000
H      4.66400000      7.50600000      9.64500000
O    -15.30400000     -5.76100000      4.56200000
H    -15.39400000     -6.24900000      3.74400000
H    -16.04200000     -6.05100000      5.09800000
O     11.59200000      5.13100000      2.57200000
H     11.93000000      4.36500000      2.10800000
H     11.84500000      4.99000000      3.48400000
O     -8.85600000      0.71900000     -8.65800000
H     -8.33600000      0.08400000     -8.16600000
H     -8.25100000      1.44100000     -8.83000000
O      1.86400000      2.69900000      6.35400000
H      0.99000000      2.80000000      6.73100000
H      2.32300000      2.12100000      6.96400000
O    -12.17600000      9.07900000      2.61600000
H    -13.03100000      8.81100000      2.28000000
H    -11.71800000      9.43000000      1.85200000
O    -12.68900000     -0.60500000     -1.52300000
H    -11.73400000     -0.61900000     -1.46400000
H    -12.87100000     -0.18400000     -2.36300000
O      9.84200000      2.45200000      6.47400000
H     10.00300000      1.52100000      6.62800000
H      8.89200000      2.54600000      6.54600000
O     10.28800000      2.33000000     14.03400000
H     10.88700000      2.31300000     14.78100000
H      9.82600000      1.49300000     14.08000000
O     -0.89200000     -1.80900000     17.82400000
H     -0.92900000     -2.30800000     17.00800000
H     -1.07000000     -2.45500000     18.50700000
O     -4.07400000     16.29300000     -4.97200000
H     -4.77000000     15.70300000     -5.26300000
H     -4.31500000     16.52300000     -4.07500000
O      6.94300000    -11.65600000     -7.49900000
H      6.51500000    -11.40600000     -8.31800000
H      6.23200000    -11.69200000     -6.85900000
O     -2.37200000      3.94400000    -17.37500000
H     -2.32200000      4.24200000    -16.46700000
H     -1.64700000      3.32500000    -17.46400000
O     -0.40500000      8.90600000      2.70900000
H     -0.19800000      8.08100000      2.27000000
H     -0.55500000      9.52600000      1.99500000
O    -11.32100000    -11.90200000     -5.17000000
H    -10.67900000    -11.65500000     -5.83600000
H    -11.44300000    -12.84300000     -5.29200000
O      7.80100000     -5.19000000     12.02200000
H      8.30600000     -5.95200000     11.74000000
H      7.02100000     -5.20100000     11.46700000
O     11.87000000      3.21500000     -1.68800000
H     12.52700000      2.78100000     -2.23200000
H     11.57900000      3.96100000     -2.21300000
O    -14.19900000     -5.38500000     -1.41500000
H    -13.48400000     -5.97800000     -1.18600000
H    -14.03000000     -4.59500000     -0.90000000
O     15.45200000     -3.21800000     -0.17800000
H     15.75200000     -4.11200000     -0.34500000
H     16.01200000     -2.90700000      0.53400000
O     -8.19700000     -0.05500000      6.06900000
H     -7.83400000      0.29300000      5.25500000
H     -7.61700000     -0.78100000      6.29900000
O      5.72900000    -10.86700000     -1.60500000
H      6.46800000    -11.47300000     -1.67200000
H      4.95500000    -11.42400000     -1.68800000
O      3.03100000     -3.48100000     13.02700000
H      3.12800000     -4.11700000     12.31900000
H      3.21100000     -2.63500000     12.61500000
O    -16.15300000      5.42700000     -3.96400000
H    -15.45100000      5.18500000     -3.36000000
H    -15.71400000      5.54800000     -4.80600000
O      9.35500000      0.99300000     -1.94800000
H      9.40400000      0.70300000     -1.03700000
H     10.16700000      1.48000000     -2.08800000
O    -13.38700000      1.92000000     -7.76600000
H    -12.57500000      2.27000000     -8.13200000
H    -13.35300000      2.15700000     -6.83900000
O     -5.19500000     -6.48200000     13.66000000
H     -5.04800000     -7.32100000     13.22300000
H     -4.97000000     -5.82500000     13.00000000
O     -9.79600000      9.23200000      9.06300000
H     -9.46000000      8.77600000      9.83500000
H     -9.23500000      8.93600000      8.34600000
O     15.83500000     -4.77800000     -4.58500000
H     14.97900000     -5.20100000     -4.52100000
H     16.02100000     -4.75400000     -5.52400000
O      2.71600000     13.37600000     -6.19500000
H      3.41700000     12.76300000     -6.41700000
H      2.24800000     12.95400000     -5.47500000
O     12.60600000     -9.22300000      5.13800000
H     11.97500000     -9.90700000      5.36000000
H     12.16600000     -8.69800000      4.47000000
O      5.50300000     13.59900000      7.40900000
H      5.21800000     14.44600000      7.06700000
H      6.21000000     13.32900000      6.82300000
O    -12.41800000      0.18300000     11.06600000
H    -11.65400000     -0.15100000     11.53600000
H    -12.50100000     -0.39100000     10.30400000
O      5.38300000      3.10100000     11.50200000
H      5.64800000      3.96300000     11.18200000
H      6.20600000      2.65900000     11.71000000
O     10.38300000     -3.98300000      4.10400000
H      9.67500000     -4.14500000      4.72800000
H     10.36500000     -3.03600000      3.96300000
O      0.51900000     15.03100000     -7.08800000
H      0.02200000     14.40000000     -7.60900000
H      1.25400000     14.52600000     -6.73900000
O     13.68500000     -5.25800000      9.69300000
H     14.19400000     -4.45600000      9.80800000
H     13.93800000     -5.81100000     10.43200000
O     -1.13100000     15.30000000      7.95100000
H     -0.54600000     15.78100000      8.53600000
H     -0.54400000     14.77900000      7.40200000
O     -8.63000000      2.75700000     15.91000000
H     -9.54200000      2.50600000     16.05500000
H     -8.52700000      2.74800000     14.95900000
O     -2.20100000    -16.33800000     -3.77100000
H     -2.45800000    -16.08600000     -4.65800000
H     -2.95700000    -16.11300000     -3.22900000
O      2.43500000     17.92700000      2.04300000
H      1.62200000     17.85700000      2.54300000
H      3.09900000     17.53300000      2.60800000
O    -15.01500000     -7.17400000     -4.66300000
H    -15.81200000     -6.73500000     -4.95800000
H    -14.31100000     -6.55900000     -4.87100000
O     -3.35400000     11.93800000      8.24900000
H     -3.37900000     12.31100000      9.13000000
H     -3.29300000     10.99400000      8.39000000
O     11.54800000      9.96800000      4.67700000
H     12.41400000     10.14300000      4.30900000
H     11.17200000      9.30400000      4.09900000
O     -8.68800000     13.49000000     -5.34800000
H     -9.63800000     13.59800000     -5.39500000
H     -8.55300000     12.54300000     -5.36500000
O     -2.00800000    -12.52700000     -3.52400000
H     -1.66300000    -12.01400000     -4.25500000
H     -2.24700000    -11.87500000     -2.86500000
O      6.73900000     -1.60200000    -11.23300000
H      6.06600000     -0.97400000    -11.49400000
H      6.52700000     -1.81700000    -10.32400000
O     -3.22700000     11.88700000    -13.36000000
H     -2.60900000     11.61300000    -12.68200000
H     -2.93700000     12.76600000    -13.60700000
O      2.76200000      9.21800000      0.66100000
H      3.35800000      9.83600000      0.23800000
H      2.83100000      9.42000000      1.59500000
O      0.81800000      5.84500000    -15.96500000
H      1.12700000      5.08900000    -16.46500000
H      0.95400000      5.59700000    -15.05000000
O     -0.49800000      7.45600000     -9.78500000
H      0.26900000      7.65600000     -9.24900000
H     -1.17100000      8.06300000     -9.47600000
O    -12.22000000      7.30700000    -10.06000000
H    -11.59300000      7.66200000     -9.43000000
H    -11.68700000      7.06500000    -10.81800000
O    -10.43100000    -10.58800000      3.29300000
H    -11.06600000    -10.88700000      3.94400000
H     -9.88100000    -11.35400000      3.12700000
O      4.48300000     17.48100000      0.20000000
H      4.99200000     17.19500000      0.95900000
H      3.61400000     17.67300000      0.55300000
O    -14.93800000      2.33000000     -3.02700000
H    -14.09900000      1.88600000     -2.90700000
H    -14.75600000      3.24700000     -2.81900000
O      3.83100000     -2.01400000     17.46400000
H      3.09400000     -2.29900000     16.92400000
H      4.35100000     -1.45800000     16.88300000
O     12.58800000      5.83800000      8.08800000
H     11.72900000      5.70600000      7.68600000
H     12.40900000      6.36400000      8.86700000
O      0.16700000     -8.02300000     -0.31200000
H     -0.09300000     -8.32700000     -1.18200000
H     -0.36800000     -7.24400000     -0.16100000
O      7.85200000     14.78000000      0.31100000
H      8.74700000     14.47800000      0.46900000
H      7.77900000     14.82200000     -0.64200000
O      6.89300000     -6.61200000      3.30400000
H      6.91400000     -5.70300000      3.00300000
H      5.96900000     -6.78100000      3.49000000
O      5.09600000     -8.97300000     10.55600000
H      5.67500000     -9.06400000     11.31200000
H      4.21800000     -9.12400000     10.90700000
O     -3.38800000     12.61200000     11.17500000
H     -4.23300000     12.48000000     11.60500000
H     -3.30500000     13.56300000     11.09800000
O     -1.39500000     -5.99100000     14.20500000
H     -1.33400000     -5.58200000     13.34100000
H     -1.18600000     -6.91200000     14.04900000
O     10.26000000      6.89400000      0.56500000
H      9.78300000      6.08700000      0.37300000
H     10.85000000      6.65900000      1.28100000
O      8.82300000     -6.31700000     -6.87300000
H      8.26000000     -7.07700000     -6.72500000
H      8.79900000     -5.83600000     -6.04500000
O     -9.84000000      8.10700000     -8.46300000
H     -9.71700000      9.04600000     -8.60200000
H     -9.16200000      7.69500000     -8.99800000
O      1.33100000     14.08600000      9.31400000
H      1.79600000     14.83400000      9.68900000
H      0.52700000     14.02100000      9.83000000
O     -9.38900000     12.76600000      0.44300000
H     -9.50300000     13.71100000      0.55100000
H     -9.14400000     12.65800000     -0.47600000
O    -11.40500000      4.14600000     10.89300000
H    -12.17800000      3.81500000     11.35100000
H    -11.23000000      3.49400000     10.21500000
O      8.50200000     -5.08600000      5.68700000
H      7.72700000     -4.72500000      5.25600000
H      8.15900000     -5.54500000      6.45300000
O     -4.50900000     -0.52000000     -5.08200000
H     -4.84700000      0.06700000     -5.75800000
H     -3.89900000      0.02000000     -4.57900000
O      4.81200000      5.17100000     -4.95100000
H      4.82200000      4.50300000     -4.26600000
H      4.71200000      5.99800000     -4.47900000
O     11.51400000     -5.84900000     12.82100000
H     11.12200000     -5.61100000     13.66100000
H     11.59100000     -5.02000000     12.34900000
O    -14.32900000     -0.63900000     -7.00300000
H    -15.19900000     -0.58300000     -6.60900000
H    -14.09200000      0.27000000     -7.19200000
O      7.05800000      0.60300000     -9.03000000
H      7.68600000      1.32100000     -8.95000000
H      6.44700000      0.89200000     -9.70800000
O      3.86000000     17.17400000      4.79900000
H      3.00200000     17.20100000      5.22200000
H      3.96100000     16.26400000      4.51900000
O      2.33100000     12.49600000     -3.17000000
H      1.64200000     11.83000000     -3.18400000
H      1.86000000     13.32800000     -3.20300000
O      2.24800000     -6.34000000      4.01300000
H      2.34800000     -5.47700000      3.61100000
H      1.77000000     -6.85400000      3.36200000
O      8.01700000      6.70100000     -6.74100000
H      8.33600000      5.79900000     -6.70200000
H      7.75300000      6.82200000     -7.65300000
O     10.27900000     -5.12800000    -14.98800000
H     11.11500000     -4.82100000    -14.63800000
H      9.68500000     -5.11100000    -14.23800000
O     -5.53600000     -8.21300000     10.05700000
H     -5.24800000     -8.85300000      9.40500000
H     -5.04800000     -8.44300000     10.84900000
O     -3.29500000     -7.97700000     -6.68000000
H     -3.96200000     -7.56800000     -7.23100000
H     -2.50600000     -7.45600000     -6.83200000
O    -11.28600000      8.59800000      6.51300000
H    -11.43800000      7.84900000      5.93700000
H    -10.67900000      8.27100000      7.17700000
O     -0.22700000     -4.36100000    -15.24200000
H      0.67200000     -4.04800000    -15.34400000
H     -0.18400000     -5.29100000    -15.46500000
O      9.95600000     -8.00200000      0.37200000
H     10.72100000     -7.45500000      0.19700000
H      9.20800000     -7.42400000      0.22100000
O     -4.65700000     -3.06800000     -3.07600000
H     -4.12100000     -2.33000000     -2.78600000
H     -5.05600000     -2.76700000     -3.89200000
O      9.69600000     -5.41300000     -4.28300000
H      9.46600000     -4.79100000     -3.59400000
H     10.02700000     -6.17900000     -3.81400000
O      8.16000000     -3.66000000     16.14300000
H      7.25400000     -3.92700000     16.29800000
H      8.13000000     -3.18100000     15.31500000
O    -14.79300000      0.90700000    -10.23900000
H    -14.40500000      1.64900000    -10.70300000
H    -14.34200000      0.89000000     -9.39600000
O      3.99400000      9.71800000      7.54300000
H      4.90000000      9.84900000      7.26300000
H      3.62800000      9.11700000      6.89300000
O     -0.65200000     12.71500000     12.07400000
H     -1.29100000     12.69600000     11.36200000
H     -0.62500000     11.81500000     12.39700000
O    -10.53800000    -11.60600000     -0.88700000
H    -10.47600000    -10.81000000     -0.36000000
H    -11.32600000    -11.48300000     -1.41500000
O      5.63100000    -14.53500000     -6.27300000
H      5.17100000    -14.30800000     -5.46500000
H      6.13700000    -15.31700000     -6.04900000
O    -11.09100000      0.30700000    -12.12400000
H    -10.15700000      0.20400000    -11.94300000
H    -11.50600000     -0.41800000    -11.65600000
O      9.44100000      9.44100000      2.67600000
H      8.69000000      9.06100000      2.22000000
H     10.20300000      9.10100000      2.20700000
O      1.82000000      7.88600000     -8.09200000
H      2.57100000      8.37800000     -8.42300000
H      2.19200000      7.06000000     -7.78300000
O     13.85400000     10.29200000      3.16500000
H     14.78700000     10.41400000      3.34400000
H     13.55400000     11.14900000      2.86400000
O     -6.37400000      9.50900000     13.95500000
H     -5.63300000      9.74500000     14.51400000
H     -6.27400000     10.05900000     13.17800000
O     11.70300000     10.37000000      0.28700000
H     11.69600000      9.59800000      0.85300000
H     11.97400000     10.03800000     -0.56900000
O    -11.05800000      3.70200000    -12.02700000
H    -10.86000000      3.04700000    -11.35700000
H    -11.12700000      3.20000000    -12.83900000
O     -6.10600000     11.20400000    -10.65700000
H     -5.31300000     11.01100000    -11.15700000
H     -6.66100000     11.69100000    -11.26700000
O     -9.10000000      5.21700000     12.54200000
H     -9.97000000      4.94300000     12.25200000
H     -8.70800000      4.42200000     12.90300000
O     -5.49800000     -3.06800000    -14.11500000
H     -4.76800000     -3.09700000    -14.73200000
H     -5.32700000     -3.78700000    -13.50700000
O     -4.86000000      4.68600000    -15.81400000
H     -4.27200000      4.01400000    -15.46900000
H     -4.44700000      4.97000000    -16.63000000
O     12.25600000     -6.64900000     -0.09400000
H     13.06900000     -7.13900000      0.02800000
H     12.43800000     -6.06000000     -0.82500000
O      0.97100000     -0.93300000      8.12400000
H      0.08800000     -0.59900000      8.28100000
H      0.87100000     -1.88500000      8.12300000
O      8.01500000      5.53900000     -2.44800000
H      7.64400000      6.08900000     -3.13800000
H      7.52900000      5.78200000     -1.66000000
O      1.86300000      1.03700000     -6.90800000
H      1.14600000      0.40600000     -6.84600000
H      1.86000000      1.48700000     -6.06300000
O      0.31700000     10.66800000     -4.30500000
H      0.19800000     10.20100000     -5.13200000
H     -0.28200000     10.23500000     -3.69700000
O      2.79200000    -11.32000000     -4.25000000
H      2.45800000    -10.50800000     -3.86700000
H      2.94700000    -11.89200000     -3.49800000
O      3.44500000     -7.75700000     -7.78400000
H      2.87000000     -8.51400000     -7.89900000
H      3.17200000     -7.37300000     -6.95100000
O      0.97200000      6.09800000      4.88600000
H      0.59400000      6.32400000      4.03600000
H      0.74400000      5.17700000      5.01200000
O      4.81700000     -0.04800000      3.33600000
H      4.39200000     -0.41300000      2.56000000
H      4.20700000      0.61800000      3.65200000
O     13.70200000      1.41300000      6.86100000
H     13.87400000      2.15700000      7.43700000
H     13.85900000      1.75100000      5.97900000
O     13.24100000     -1.93100000    -10.73800000
H     13.59000000     -2.80200000    -10.92900000
H     13.86000000     -1.33000000    -11.15300000
O      8.12700000    -10.34900000      0.30800000
H      8.92100000     -9.83900000      0.14100000
H      7.42900000     -9.84900000     -0.11500000
O     -1.06700000      0.03600000    -14.15100000
H     -1.13400000     -0.75900000    -13.62200000
H     -0.28400000     -0.09700000    -14.68600000
O      6.03000000     11.51600000      2.31200000
H      6.96800000     11.44900000      2.48500000
H      5.88500000     12.44500000      2.13200000
O      0.36300000      7.99900000     13.91100000
H      0.62000000      7.28500000     13.32800000
H      1.14600000      8.17500000     14.43400000
O    -16.36700000     -0.93600000     -1.55100000
H    -16.83700000     -1.31900000     -0.81100000
H    -16.32700000     -0.00100000     -1.35300000
O     15.86900000     -9.83600000     -1.63900000
H     15.51200000     -8.98400000     -1.38800000
H     15.41800000    -10.46200000     -1.07100000
O     -6.86600000    -11.22100000      9.44600000
H     -6.29200000    -10.55400000      9.82300000
H     -6.26800000    -11.87300000      9.08000000
O      3.37600000    -11.47400000      6.13300000
H      2.56600000    -11.87100000      5.81100000
H      3.10400000    -10.62300000      6.47800000
O     -3.62500000    -15.84700000      4.47800000
H     -3.57600000    -16.46300000      3.74700000
H     -2.81100000    -15.34600000      4.42400000
O      3.49500000     -6.23800000     11.35900000
H      3.94800000     -6.48900000     12.16400000
H      2.61200000     -6.59400000     11.46000000
O    -11.07600000      6.87100000     -2.80700000
H    -10.25000000      7.27000000     -3.08200000
H    -11.42100000      6.46400000     -3.60200000
O    -10.67000000      1.35100000      5.97300000
H     -9.97300000      0.70300000      6.08100000
H    -10.25900000      2.06800000      5.49000000
O      9.66200000     -0.47700000     -5.01700000
H     10.44100000     -0.50600000     -4.46100000
H      9.19700000     -1.29000000     -4.82000000
O     -1.37700000     -6.43600000     -7.80300000
H     -0.55600000     -5.98600000     -7.60000000
H     -1.21100000     -6.86900000     -8.64000000
O    -11.18900000      2.30400000     13.92300000
H    -12.12000000      2.12500000     13.79500000
H    -10.76500000      1.45100000     13.83000000
O     -6.81800000    -10.77700000     12.30100000
H     -6.89200000    -10.12400000     12.99700000
H     -7.60300000    -10.64900000     11.76800000
O     12.79900000      5.67300000     -4.12000000
H     11.86500000      5.50200000     -4.24300000
H     12.98600000      6.40900000     -4.70300000
O     -8.13000000     -5.81500000      1.80500000
H     -8.59900000     -6.54100000      1.39300000
H     -7.46600000     -6.23700000      2.35000000
O      8.38900000     -5.40500000    -12.77500000
H      8.04800000     -6.24400000    -12.46700000
H      8.45900000     -4.87000000    -11.98400000
O     -3.01800000      4.21700000      6.64900000
H     -3.10100000      5.14500000      6.87000000
H     -3.90900000      3.94300000      6.42900000
O      1.27500000     11.54000000      4.94800000
H      1.72000000     12.03500000      5.63600000
H      1.17200000     12.16600000      4.23100000
O     -2.27900000     -8.41800000     10.56500000
H     -2.38600000     -7.49300000     10.78500000
H     -2.06700000     -8.41900000      9.63100000
O     -8.44100000      7.49200000      4.44900000
H     -7.96600000      8.07900000      3.86000000
H     -9.35500000      7.56400000      4.17200000
O    -12.64400000     -7.26200000      4.85800000
H    -13.10800000     -7.98100000      5.28500000
H    -13.29000000     -6.55700000      4.80700000
O     -9.72600000    -11.45500000     -7.51800000
H    -10.34600000    -10.79300000     -7.82400000
H     -9.37900000    -11.84700000     -8.31900000
O     -6.60200000      6.31800000     13.03400000
H     -6.87300000      7.23500000     13.08800000
H     -7.41700000      5.83600000     12.89300000
O     -6.57000000     16.74000000      1.30800000
H     -7.46400000     16.52900000      1.57800000
H     -6.24700000     15.93700000      0.90100000
O     15.75200000      2.36400000     -3.89100000
H     15.94600000      1.84400000     -3.11100000
H     16.12200000      3.22600000     -3.70200000
O      4.15700000    -14.10200000     -3.96100000
H      4.13300000    -13.67600000     -3.10400000
H      3.30800000    -14.53700000     -4.03600000
O     -4.43500000      0.62600000    -16.16300000
H     -3.53400000      0.46800000    -15.88100000
H     -4.88800000      0.91100000    -15.36900000
O      5.06000000     -6.86100000     13.83100000
H      5.88500000     -6.61000000     13.41600000
H      5.26300000     -7.67400000     14.29400000
O     -5.67000000     10.41500000      6.06800000
H     -4.98700000      9.91100000      6.51000000
H     -6.02500000     10.98500000      6.75000000
O      8.14500000     -3.08000000    -16.46100000
H      7.92600000     -2.94300000    -15.54000000
H      7.38100000     -3.52700000    -16.82500000
O      4.32500000    -17.82300000      1.36700000
H      4.73300000    -17.11500000      0.86900000
H      4.64000000    -18.62300000      0.94800000
O      0.34500000    -12.28600000     -2.14700000
H     -0.30900000    -12.59100000     -2.77600000
H      0.21100000    -12.83700000     -1.37700000
O     -2.29100000      2.81900000    -14.54400000
H     -1.78400000      3.37800000    -13.95500000
H     -1.75800000      2.02900000    -14.64100000
O     -7.62700000    -13.46700000      0.21800000
H     -7.25300000    -13.96300000      0.94700000
H     -8.28400000    -14.05200000     -0.15800000
O      0.44300000     -2.76200000     -5.40800000
H      0.23400000     -3.49200000     -4.82600000
H      1.09000000     -2.24800000     -4.92300000
O     11.50200000    -11.00600000     -8.43400000
H     11.25300000    -10.34300000     -7.79000000
H     12.25600000    -10.62800000     -8.88700000
O      0.03900000      5.83300000     -1.40600000
H     -0.02200000      5.55100000     -2.31900000
H      0.91900000      5.57300000     -1.13400000
O    -13.27000000     -2.95800000     -0.25700000
H    -13.09200000     -2.09200000     -0.62400000
H    -13.06200000     -2.87000000      0.67300000
O     -8.21400000     -5.75800000    -12.06200000
H     -7.90000000     -6.52600000    -12.53900000
H     -8.95600000     -6.08100000    -11.55000000
O    -13.90000000      5.60900000      6.13200000
H    -13.76800000      6.42400000      5.64900000
H    -14.75900000      5.29700000      5.84700000
O     -2.24000000     -2.03000000     -4.09900000
H     -2.92500000     -1.60600000     -4.61700000
H     -1.77400000     -2.58400000     -4.72500000
O      8.29900000     -8.65500000      4.56500000
H      7.60900000     -8.18600000      4.09600000
H      8.17600000     -8.40800000      5.48100000
O    -10.01200000     -6.49000000      5.75400000
H    -10.86200000     -6.71100000      5.37400000
H     -9.71200000     -7.30400000      6.15900000
O      0.32700000    -12.60500000      8.65700000
H      1.02800000    -12.90000000      8.07600000
H      0.69400000    -12.69100000      9.53800000
O     -0.06700000    -14.62800000     -0.65000000
H     -0.08800000    -14.36700000      0.27100000
H      0.43300000    -15.44400000     -0.65500000
O    -11.49500000     10.74600000      5.02600000
H    -12.08500000     10.34700000      4.38700000
H    -11.23300000     10.02300000      5.59500000
O     -0.13200000      4.54500000     -9.95200000
H     -0.47800000      5.40900000     -9.73000000
H      0.26600000      4.23000000     -9.14000000
O      1.46000000     -3.43400000      3.36000000
H      2.11700000     -3.42800000      2.66400000
H      1.93800000     -3.16000000      4.14300000
O     11.25900000     -3.25200000     -5.18300000
H     10.52700000     -3.75100000     -4.81900000
H     11.29000000     -3.51200000     -6.10400000
O      3.76900000     -2.31800000      4.71100000
H      4.35500000     -1.70500000      4.26700000
H      3.00700000     -1.79100000      4.95000000
O     -0.41600000      0.95700000     13.39700000
H     -0.15600000      1.19100000     14.28700000
H     -1.14700000      1.54100000     13.19800000
O      3.72000000      4.43000000      7.31700000
H      3.12000000      4.10700000      6.64500000
H      3.40200000      4.03700000      8.13000000
O    -16.39500000     -7.64300000     -1.37300000
H    -17.17400000     -7.54000000     -1.91900000
H    -15.80500000     -6.94700000     -1.66200000
O     -2.51600000     -7.66200000      2.49900000
H     -2.24000000     -6.90500000      1.98200000
H     -2.39300000     -8.40900000      1.91300000
O      6.99900000     -0.22800000     13.05800000
H      6.92300000     -0.86600000     12.34900000
H      7.38700000      0.54400000     12.64400000
O     12.37000000     10.93600000     -4.01000000
H     12.31700000     11.75800000     -3.52300000
H     13.29800000     10.84700000     -4.22900000
O      1.29500000      7.95300000     -5.07500000
H      0.86900000      7.88000000     -5.93000000
H      2.13300000      8.37500000     -5.26100000
O     -4.08300000      6.41900000      2.40000000
H     -3.50800000      5.68600000      2.62200000
H     -3.94500000      7.05300000      3.10200000
O      2.86600000      7.75500000      5.87300000
H      2.16100000      7.50800000      6.47200000
H      2.81800000      7.10900000      5.16800000
O      6.81200000      7.28900000      2.12300000
H      6.23500000      7.85000000      2.64200000
H      7.06400000      6.58600000      2.72200000
O      2.85700000      4.24200000     12.01500000
H      3.06000000      4.70000000     12.83000000
H      3.69000000      3.85600000     11.74200000
O     -2.73200000      1.71900000    -11.92400000
H     -2.06900000      1.49600000    -12.57700000
H     -3.35300000      2.27600000    -12.39300000
O      7.71500000    -11.76900000      6.85100000
H      8.59500000    -12.07500000      7.07300000
H      7.60500000    -10.96700000      7.36100000
O     -3.94100000     -4.90400000     -9.91400000
H     -4.50600000     -4.84600000    -10.68300000
H     -4.07500000     -4.07500000     -9.45500000
O      8.07200000      1.94300000     11.78100000
H      8.36400000      1.64200000     10.92000000
H      8.67400000      2.65400000     12.00200000
O     -1.85000000      5.90500000    -15.29400000
H     -1.68200000      6.37400000    -14.47700000
H     -1.02300000      5.95200000    -15.77200000
O     11.25800000      4.11800000    -11.24200000
H     11.64300000      4.95800000    -11.49300000
H     11.67900000      3.90000000    -10.41000000
O      2.22600000    -17.49700000      3.20600000
H      2.40400000    -18.33300000      3.63800000
H      2.66700000    -17.56600000      2.36000000
O     -6.73600000     14.30400000      5.10300000
H     -7.25100000     13.50100000      5.01800000
H     -7.37200000     14.97100000      5.36100000
O     13.71400000      3.23800000     -9.13300000
H     13.40900000      3.71400000     -8.36000000
H     13.53700000      2.31900000     -8.93300000
O      3.71300000     11.88200000    -10.33600000
H      4.37400000     12.22900000     -9.73800000
H      3.02900000     12.55100000    -10.35300000
O      4.62000000      4.98300000     -0.39600000
H      3.92000000      5.48100000      0.02400000
H      5.32200000      5.62000000     -0.53000000
O     -3.90700000     -0.54800000      2.14500000
H     -4.11600000     -0.31200000      1.24200000
H     -4.20700000     -1.45300000      2.23100000
O    -16.89700000     -1.88300000      4.06800000
H    -16.46200000     -1.37500000      3.38400000
H    -16.32300000     -1.79900000      4.83000000
O    -14.13000000      7.28800000     -0.32300000
H    -13.18700000      7.31800000     -0.16200000
H    -14.24400000      7.73900000     -1.16000000
O      8.56500000     11.88300000      2.90000000
H      8.75300000     10.95100000      3.01300000
H      9.19300000     12.17500000      2.23900000
O     -9.68600000     -8.09100000     -1.03100000
H     -9.56800000     -8.67100000     -0.27800000
H     -9.12600000     -8.46500000     -1.71100000
O     -3.00500000     12.69600000     -4.15600000
H     -3.76600000     12.64700000     -4.73400000
H     -2.57400000     11.84700000     -4.25500000
O      9.32700000      2.28400000    -11.61100000
H      9.96600000      2.99600000    -11.59300000
H      8.53500000      2.68200000    -11.97300000
O     13.42000000      4.53400000     10.96000000
H     13.00100000      5.36900000     10.75100000
H     12.74200000      4.03500000     11.41700000
O      0.66100000     -4.73800000     -7.38700000
H      1.50900000     -5.17400000     -7.31100000
H      0.72400000     -3.98600000     -6.79800000
O     -3.06600000     -9.62900000     -4.15900000
H     -3.27700000     -9.19000000     -4.98300000
H     -3.91700000     -9.85600000     -3.78500000
O     12.73800000     -5.60900000      4.73400000
H     12.31400000     -6.46300000      4.64700000
H     12.01300000     -4.98500000      4.77400000
O      2.65500000      9.57600000      3.79300000
H      2.15700000     10.38000000      3.93800000
H      2.43700000      9.02100000      4.54200000
O      2.90300000     -2.98900000     -3.94700000
H      3.03900000     -3.68200000     -3.30100000
H      2.85800000     -3.44800000     -4.78600000
O      3.79300000     11.16000000    -13.41800000
H      3.47400000     11.82000000    -14.03400000
H      3.80000000     11.60600000    -12.57100000
O     -2.61000000     16.60600000      3.49800000
H     -2.74700000     16.40600000      4.42400000
H     -2.89900000     17.51300000      3.40400000
O     -3.34300000     -6.11800000    -14.23700000
H     -3.01200000     -6.30000000    -13.35800000
H     -2.74600000     -5.45500000    -14.58500000
O     -0.56200000     -0.65400000     -6.84900000
H     -0.99100000     -0.59600000     -7.70300000
H     -0.47200000     -1.59300000     -6.68900000
O     10.76800000     -8.01600000      3.51300000
H     10.62000000     -7.84100000      2.58400000
H      9.89900000     -7.95400000      3.91000000
O      1.70400000      4.82200000    -13.25200000
H      2.64500000      4.87700000    -13.41400000
H      1.54800000      5.42900000    -12.52900000
O      8.30000000    -10.63200000      9.34300000
H      9.19800000    -10.64500000      9.67600000
H      7.76900000    -10.94700000     10.07500000
O     13.79200000     -0.44400000     12.38700000
H     14.26600000     -0.32900000     13.21100000
H     13.01300000      0.10400000     12.48000000
O     16.20400000      7.27500000      2.50300000
H     15.71300000      7.82400000      1.89300000
H     15.70500000      7.31900000      3.31900000
O     -6.24700000     13.29400000     -3.56400000
H     -5.85400000     12.75000000     -4.24700000
H     -6.32100000     14.16200000     -3.96200000
O     -2.44300000      4.35300000      2.86400000
H     -1.83700000      4.14300000      3.57500000
H     -2.95300000      3.55200000      2.74000000
O     -0.71800000     -6.45200000      6.24300000
H     -1.40000000     -5.84300000      5.96200000
H     -0.41200000     -6.86000000      5.43300000
O    -12.33000000     -3.87700000    -12.75200000
H    -13.00200000     -4.42600000    -12.34900000
H    -12.05300000     -3.28500000    -12.05300000
O    -13.83700000      4.69500000     -2.34600000
H    -13.16700000      4.45700000     -1.70400000
H    -13.47800000      5.46200000     -2.79300000
O     -2.70600000     -3.25200000    -14.98700000
H     -1.80700000     -3.57400000    -14.92800000
H     -2.66600000     -2.36300000    -14.63400000
O    -15.32800000      1.36600000      4.39000000
H    -16.21600000      1.17400000      4.69000000
H    -14.77300000      1.17100000      5.14500000
O      1.86200000     -1.56900000     14.88700000
H      1.08700000     -1.64200000     14.33000000
H      2.48900000     -2.18300000     14.50500000
O      4.86700000     -3.04200000     -1.56200000
H      4.57500000     -2.30400000     -2.09600000
H      4.12200000     -3.64400000     -1.55800000
O     12.44700000      1.41000000    -13.15000000
H     13.02200000      0.72500000    -12.80900000
H     12.43100000      2.07400000    -12.46000000
O      5.78100000    -15.70500000      0.02700000
H      6.46300000    -15.69100000      0.69800000
H      6.26000000    -15.68500000     -0.80200000
O    -12.67100000    -11.89400000      4.49600000
H    -12.72700000    -12.41700000      5.29600000
H    -13.57300000    -11.62700000      4.32100000
O    -15.04400000     -2.34900000      9.94700000
H    -15.32200000     -1.51400000      9.57000000
H    -14.17000000     -2.49600000      9.58400000
O      1.04700000     -8.02900000      2.13500000
H      1.12600000     -8.90800000      2.50400000
H      0.63200000     -8.16300000      1.28300000
O     -9.67200000     14.79500000      3.91200000
H     -9.15300000     13.99400000      3.98000000
H     -9.56300000     15.22300000      4.76100000
O     -3.79700000    -13.93500000      9.68400000
H     -4.06800000    -13.33800000     10.38000000
H     -3.19400000    -13.42000000      9.14700000
O     -6.91900000     -4.58000000     14.28500000
H     -6.56000000     -5.46700000     14.30500000
H     -6.18300000     -4.01800000     14.52900000
O    -11.19000000      7.25100000      4.12900000
H    -11.47700000      8.05400000      3.69400000
H    -10.94500000      6.66600000      3.41200000
O     17.17600000     -0.74700000     -3.49900000
H     16.37700000     -1.24900000     -3.65700000
H     17.88500000     -1.34100000     -3.74700000
O     -3.03400000      8.85900000      3.81000000
H     -2.26600000      8.83300000      3.23900000
H     -3.29500000      9.78000000      3.81900000
O      5.10700000     -9.38100000    -13.54900000
H      5.35100000     -9.79100000    -14.37800000
H      4.15500000     -9.29500000    -13.59500000
O    -12.36300000     -7.15300000     -0.40800000
H    -11.52200000     -7.60100000     -0.49800000
H    -12.60700000     -7.28300000      0.50900000
O     -1.14100000     -3.09200000    -18.09300000
H     -1.27100000     -3.19600000    -17.15100000
H     -0.19500000     -3.17500000    -18.21500000
O     12.17900000      9.20500000     -2.06100000
H     12.26800000      9.78200000     -2.82000000
H     12.49100000      8.35400000     -2.37000000
O      7.49700000      4.08500000    -12.73100000
H      8.03100000      4.87500000    -12.81500000
H      7.04100000      4.01400000    -13.57000000
O      7.77800000     12.40600000     -4.87700000
H      7.18600000     13.04800000     -5.27000000
H      8.01200000     11.82300000     -5.59900000
O    -10.91100000     -4.24500000      8.74200000
H    -11.79300000     -4.45200000      8.43100000
H    -10.38600000     -5.00800000      8.49800000
O     -6.13000000     -1.73400000     -7.40600000
H     -6.72900000     -2.26000000     -7.93500000
H     -6.22100000     -2.08600000     -6.52000000
O     -5.14700000    -13.67000000      3.70600000
H     -4.67200000    -14.27400000      4.27700000
H     -5.74300000    -14.22900000      3.20800000
O     -1.35500000    -12.58200000     -6.64600000
H     -1.93000000    -11.83800000     -6.82800000
H     -1.89000000    -13.35100000     -6.84000000
O     -9.23900000     11.64900000      7.36600000
H     -9.76800000     10.86800000      7.52700000
H     -9.77300000     12.37200000      7.69500000
O     -6.03900000     14.38900000     -0.11300000
H     -6.40600000     13.53500000     -0.34000000
H     -5.48700000     14.21700000      0.65000000
O    -10.84200000     -9.77300000     -9.45600000
H    -10.47500000     -9.60400000    -10.32400000
H    -10.71600000     -8.95300000     -8.97900000
O      2.49800000    -13.79300000      7.47400000
H      2.96700000    -14.28600000      6.80000000
H      3.13200000    -13.14600000      7.78200000
O     -6.24700000     -7.37900000    -13.61800000
H     -7.06300000     -7.79400000    -13.89700000
H     -5.98200000     -6.84400000    -14.36600000
O     -5.06600000     14.39300000      2.49300000
H     -5.72000000     14.73700000      3.10100000
H     -4.57700000     13.74900000      3.00500000
O     -9.32600000     -3.77800000      0.20700000
H     -8.53700000     -3.78100000     -0.33600000
H     -9.19300000     -4.49700000      0.82500000
O     14.22600000     -3.87500000      2.52400000
H     14.03400000     -4.61600000      3.09900000
H     13.53700000     -3.90300000      1.86000000
O     12.99500000      0.97300000     -2.68300000
H     13.70700000      1.06400000     -2.05000000
H     12.77700000      0.04100000     -2.66700000
O    -12.81400000     -2.70900000     13.32400000
H    -13.16500000     -3.59900000     13.28700000
H    -12.39800000     -2.58000000     12.47200000
O     -2.20900000     -4.33300000     -5.79500000
H     -2.82000000     -3.92600000     -6.40900000
H     -1.86600000     -5.09200000     -6.26700000
O      8.67600000      2.58100000     -7.97300000
H      9.50700000      2.80700000     -7.55600000
H      8.05100000      3.21500000     -7.62100000
O      4.14400000      5.89400000     14.08700000
H      3.82700000      6.69900000     13.67600000
H      5.06700000      6.06700000     14.27000000
O     -2.59600000     -9.44900000     -9.89300000
H     -2.27300000    -10.18900000    -10.40800000
H     -3.51800000     -9.37000000    -10.14000000
O      9.45800000     14.25800000     -3.79100000
H      9.24700000     13.47100000     -4.29200000
H      8.96500000     14.95600000     -4.22300000
O     -9.18000000     -1.32200000     -6.39800000
H     -9.72600000     -1.78700000     -7.03200000
H     -9.79000000     -0.75100000     -5.93000000
O      3.85100000      4.99400000     -9.97900000
H      3.72400000      5.21400000     -9.05600000
H      3.14000000      5.44600000    -10.43300000
O     -4.19900000     14.79600000     -2.16500000
H     -4.16200000     14.10100000     -2.82200000
H     -4.94800000     14.56800000     -1.61600000
O      0.63300000     -0.16200000     11.07800000
H      0.31500000      0.30200000     11.85200000
H      0.01400000      0.07300000     10.38700000
O      1.86800000    -11.04500000      2.47900000
H      2.81200000    -10.90300000      2.41900000
H      1.63800000    -11.47800000      1.65700000
O     -0.21600000     -9.51200000     -2.41800000
H     -1.02300000    -10.01800000     -2.32600000
H      0.48400000    -10.16100000     -2.34600000
O    -10.87600000      2.54100000     -9.25700000
H    -10.21000000      1.88100000     -9.44800000
H    -10.41100000      3.37600000     -9.32300000
O     -3.20200000    -11.16300000     10.48000000
H     -2.94900000    -11.53400000      9.63500000
H     -2.81300000    -10.28900000     10.48300000
O     -9.05800000     -1.58400000    -15.60600000
H     -9.74000000     -1.74000000    -14.95200000
H     -8.79000000     -0.67700000    -15.46100000
O     -6.94300000    -10.42700000      1.74000000
H     -6.51700000    -11.17800000      1.32500000
H     -6.46600000    -10.30500000      2.56100000
O     -6.54400000     -8.51900000      5.09900000
H     -7.43200000     -8.45000000      5.45000000
H     -6.46700000     -7.78000000      4.49500000
O     -5.70400000      8.66500000     -5.66100000
H     -6.05100000      7.80700000     -5.41800000
H     -5.31900000      9.00600000     -4.85400000
O      6.64500000      6.80100000     -0.43000000
H      6.97600000      7.61600000     -0.80800000
H      6.65200000      6.95600000      0.51500000
O      7.05400000     -4.34900000      0.70800000
H      6.44100000     -4.10900000      0.01400000
H      7.86600000     -3.89700000      0.47800000
O     14.49000000     -9.14900000      7.59300000
H     13.84600000     -8.64500000      7.09600000
H     13.99500000     -9.88600000      7.95000000
O      1.77400000    -14.99400000     -3.76500000
H      1.49700000    -15.66000000     -4.39500000
H      0.96900000    -14.74400000     -3.31200000
O    -13.45800000     -1.43900000      2.28600000
H    -12.57100000     -1.39600000      1.92800000
H    -13.33000000     -1.55300000      3.22800000
O     -7.73200000     -5.35200000      4.76900000
H     -8.57200000     -5.81000000      4.76000000
H     -7.80900000     -4.69800000      4.07400000
O      6.30100000     13.03800000      4.73600000
H      5.67000000     13.69200000      4.43300000
H      6.35300000     12.40600000      4.01900000
O     11.50800000     13.35000000      4.96200000
H     11.49500000     12.39300000      4.96400000
H     12.24000000     13.58100000      5.53500000
O      2.45000000      4.42200000     -2.33300000
H      2.94900000      4.13200000     -1.56900000
H      2.87400000      5.23700000     -2.60100000
O     -6.96700000     -9.59700000     -9.32400000
H     -6.49900000     -9.38000000    -10.13000000
H     -7.24900000    -10.50300000     -9.44600000
O     -9.77600000    -14.47600000     -1.25700000
H    -10.09500000    -13.57300000     -1.26800000
H     -9.37500000    -14.59800000     -2.11700000
O     -9.88200000      6.15800000      1.67300000
H     -9.64700000      5.39000000      1.15200000
H    -10.67000000      6.50100000      1.25100000
O    -13.00200000      1.53700000    -13.49500000
H    -12.26000000      1.11000000    -13.06700000
H    -12.63700000      1.90400000    -14.30000000
O     14.98000000     -7.18500000      2.62400000
H     14.99900000     -7.96600000      3.17700000
H     14.13000000     -7.22300000      2.18500000
O     15.79100000     -1.63600000     -6.34900000
H     15.70700000     -0.98700000     -7.04800000
H     15.02500000     -2.20000000     -6.45200000
O      5.35100000      0.62900000     -6.90100000
H      4.70800000     -0.08000000     -6.87900000
H      6.02400000      0.32300000     -7.50800000
O     -8.27100000     10.60100000     -5.53000000
H     -7.32000000     10.53600000     -5.44600000
H     -8.48000000     10.08100000     -6.30500000
O      0.07600000    -13.66900000      1.84600000
H      0.11400000    -12.83100000      1.38500000
H      0.93300000    -13.75200000      2.26400000
O      3.18100000    -14.43800000     -7.64700000
H      4.02600000    -14.31300000     -7.21600000
H      2.61300000    -13.77200000     -7.26100000
O     10.32300000     14.62700000      2.55600000
H      9.51900000     15.01200000      2.90600000
H     10.54500000     13.93100000      3.17400000
O      0.90800000     17.03100000      5.23300000
H      0.72900000     17.89100000      5.61300000
H      0.50000000     16.41100000      5.83900000
O      1.86900000     -8.81700000    -14.48500000
H      1.42800000     -8.24600000    -13.85500000
H      2.40700000     -8.22400000    -15.01000000
O     11.31300000     -5.00800000    -11.41700000
H     11.42500000     -4.54900000    -10.58400000
H     11.41700000     -4.32700000    -12.08100000
O      6.00300000    -15.43500000      3.89500000
H      5.61500000    -14.56600000      4.00100000
H      6.80100000    -15.28100000      3.38900000
O    -11.30700000      6.83500000     10.56200000
H    -10.38700000      6.69800000     10.33500000
H    -11.67700000      5.95400000     10.60500000
O      8.81700000      4.70300000     13.85300000
H      8.90000000      5.02000000     12.95300000
H      9.42000000      3.96100000     13.90200000
O      1.69900000     13.77100000    -10.97500000
H      1.72400000     14.50800000    -10.36400000
H      1.25300000     14.11600000    -11.74900000
O     -1.22000000     -3.41800000     -9.68700000
H     -2.08300000     -3.83200000     -9.67800000
H     -0.69500000     -3.94600000     -9.08500000
O     12.93500000      9.68800000      8.03500000
H     12.92400000      9.24200000      7.18800000
H     12.10600000      9.44300000      8.44600000
O     12.70000000      7.74800000     -5.89800000
H     11.80700000      8.08000000     -5.80200000
H     13.14900000      8.41600000     -6.41600000
O     -2.79900000     -4.32100000     -1.65100000
H     -3.50000000     -3.88500000     -2.13500000
H     -3.01500000     -5.25200000     -1.70400000
O     -6.61100000     11.84500000     -1.31800000
H     -6.31300000     12.30700000     -2.10100000
H     -7.41100000     11.39700000     -1.59400000
O      0.16100000    -17.65000000     -4.34900000
H     -0.75200000    -17.47700000     -4.12100000
H      0.24700000    -17.33700000     -5.24900000
O    -11.39300000      2.49900000      8.58700000
H    -11.08000000      1.93600000      9.29500000
H    -11.28100000      1.97200000      7.79600000
O      5.65100000     -4.92300000     16.51600000
H      5.25800000     -5.56900000     15.92900000
H      4.90700000     -4.43800000     16.87100000
O      7.95600000      5.28400000      4.05800000
H      7.30300000      5.10600000      4.73500000
H      7.77700000      4.63600000      3.37700000
O     -5.02400000     -2.25500000     13.65800000
H     -5.64800000     -1.69600000     14.12200000
H     -4.23000000     -1.72400000     13.59300000
O     -6.74700000    -12.19900000    -11.10600000
H     -5.88600000    -12.61300000    -11.05000000
H     -6.87800000    -12.04600000    -12.04200000
O      5.49800000      0.30300000      8.64000000
H      4.70600000      0.83200000      8.74300000
H      5.48800000     -0.29100000      9.39000000
O     12.92300000     -0.80700000      8.13700000
H     13.30200000     -0.02800000      7.72900000
H     13.67500000     -1.27800000      8.49700000
O      6.50300000      7.10500000     -9.37400000
H      7.33400000      6.67500000     -9.57200000
H      6.02600000      7.09900000    -10.20300000
O      1.81700000     -9.94100000      9.94300000
H      2.29800000    -10.61800000     10.41900000
H      0.95900000    -10.33000000      9.77400000
O     -0.86500000    -14.64200000      4.19200000
H     -0.56300000    -14.15500000      3.42500000
H     -0.72200000    -14.04500000      4.92600000
O      1.90200000     -4.02900000      9.92400000
H      1.07300000     -4.09000000     10.40000000
H      1.97900000     -4.86800000      9.46900000
O     17.15200000     -3.37300000      2.52600000
H     16.20400000     -3.27600000      2.61700000
H     17.30800000     -4.31100000      2.63300000
O    -12.04900000      2.81800000      3.50000000
H    -11.18900000      3.03300000      3.86100000
H    -12.61600000      2.73300000      4.26700000
O    -15.28800000      6.34300000      8.63500000
H    -14.46400000      5.91300000      8.40900000
H    -15.79700000      6.32600000      7.82400000
O    -10.52500000     -3.38900000     11.40100000
H    -10.24900000     -3.37900000     10.48500000
H    -10.43600000     -4.30300000     11.66900000
O      2.92600000     -4.98600000     -1.84800000
H      1.97600000     -4.94500000     -1.95600000
H      3.06600000     -5.69900000     -1.22500000
O    -10.34800000     -7.04400000     10.57700000
H    -10.30900000     -7.52800000     11.40200000
H    -11.26600000     -6.78200000     10.49700000
O     -2.49400000      4.59700000     -1.77600000
H     -1.90700000      5.04800000     -1.17000000
H     -3.07600000      4.08900000     -1.21100000
O      0.04700000     15.69400000      3.00500000
H     -0.83500000     16.04800000      2.89600000
H      0.36900000     16.09500000      3.81300000
O      2.64400000     -8.43200000    -11.68100000
H      2.56300000     -9.37200000    -11.84200000
H      3.28400000     -8.36500000    -10.97300000
O     -3.98700000     -1.12100000     -1.01500000
H     -4.46100000     -0.30700000     -1.18400000
H     -3.11300000     -0.83800000     -0.74600000
O    -11.51700000     -1.84300000    -14.42700000
H    -11.27100000     -1.36800000    -13.63300000
H    -12.24300000     -2.40400000    -14.15400000
O     12.32800000     -4.68200000     -2.04400000
H     12.62800000     -4.87700000     -2.93100000
H     12.01400000     -3.77900000     -2.09000000
O     12.21900000    -10.24300000     -4.02300000
H     13.15800000    -10.20100000     -4.20200000
H     11.85500000     -9.47800000     -4.46800000
O     -5.11200000      1.45400000     -1.80500000
H     -4.19800000      1.46400000     -2.08900000
H     -5.61500000      1.41300000     -2.61800000
O      4.61400000     -6.56400000     -4.16500000
H      5.28600000     -7.17400000     -4.47100000
H      5.10300000     -5.79100000     -3.88500000
O     -7.67400000      7.60800000      0.44900000
H     -8.41400000      7.15300000      0.85100000
H     -7.44100000      8.29000000      1.08000000
O     -5.56000000      8.01900000     -8.37000000
H     -6.10700000      8.40500000     -7.68500000
H     -5.36400000      7.13800000     -8.05100000
O     15.18300000      5.18300000     -2.72300000
H     14.57100000      4.75000000     -3.31900000
H     14.70700000      5.24700000     -1.89600000
O      8.22900000      1.66600000     -4.81100000
H      8.47800000      0.74300000     -4.77000000
H      8.77500000      2.03100000     -5.50800000
O     -4.00700000      6.90400000      7.61400000
H     -4.27900000      7.16400000      8.49400000
H     -3.82900000      7.73000000      7.16500000
O     14.87300000     -2.71100000     -2.95100000
H     15.03500000     -3.10800000     -2.09500000
H     15.28200000     -3.31100000     -3.57500000
O      4.80600000     -8.03700000    -10.20300000
H      4.27900000     -7.86100000     -9.42300000
H      5.40700000     -7.29400000    -10.26000000
O     10.06800000      7.43700000     -3.30500000
H     10.10000000      8.02400000     -2.55000000
H      9.34500000      6.84000000     -3.11400000
O      3.38200000     -7.06500000    -15.96200000
H      3.47600000     -6.57800000    -16.78100000
H      4.05700000     -6.70100000    -15.38900000
O      3.73200000     -4.27700000      2.03300000
H      4.28400000     -3.51600000      1.85100000
H      3.86100000     -4.85200000      1.27900000
O     -5.78800000     -8.61200000     -5.33400000
H     -5.23600000     -8.52700000     -6.11200000
H     -6.61300000     -8.96900000     -5.66300000
O     -1.60700000     -0.10100000      8.92300000
H     -2.12400000      0.69100000      8.78000000
H     -2.14200000     -0.63400000      9.51200000
O     -7.99200000    -11.88100000     -1.85100000
H     -8.92100000    -11.78600000     -1.63800000
H     -7.60800000    -12.28300000     -1.07200000
O    -12.51800000      2.51300000     -5.43500000
H    -12.37600000      2.26900000     -4.52100000
H    -11.70700000      2.26500000     -5.87800000
O      6.30700000     16.27200000      2.07400000
H      6.50200000     15.69300000      1.33700000
H      7.06700000     16.19200000      2.64900000
O      3.67500000     14.35600000     -0.35100000
H      3.99300000     14.78300000     -1.14700000
H      2.72300000     14.44700000     -0.39600000
O     -0.72600000      2.47400000      7.26600000
H     -1.66900000      2.63500000      7.28200000
H     -0.43500000      2.66100000      8.15900000
O      7.31600000    -15.47600000     -2.44600000
H      7.30800000    -15.41800000     -3.40200000
H      7.74800000    -16.30900000     -2.26000000
O      8.97000000    -12.00400000      2.24300000
H      8.63000000    -11.61400000      1.43800000
H      8.27500000    -11.87000000      2.88700000
O      2.63500000     -9.08200000      7.41600000
H      3.16800000     -8.30600000      7.24500000
H      2.70400000     -9.21600000      8.36200000
O     -5.60100000     -4.97100000    -12.15800000
H     -5.41600000     -5.79300000    -12.61400000
H     -6.53900000     -5.00600000    -11.97200000
O     11.73700000     -5.02300000      7.64100000
H     12.36800000     -4.97400000      8.35900000
H     12.25300000     -4.84200000      6.85600000
O     -7.80200000      5.20700000     -8.44500000
H     -7.93600000      5.77100000     -9.20600000
H     -6.86400000      5.27000000     -8.26300000
O      9.62700000     -0.38400000    -10.86500000
H      8.85200000     -0.70500000    -11.32500000
H      9.57400000      0.56800000    -10.94100000
O      4.93900000    -12.80600000      3.95800000
H      5.75000000    -12.36200000      3.70900000
H      4.67800000    -12.38500000      4.77800000
O    -12.06800000    -10.31800000     -3.03400000
H    -11.89600000    -10.81800000     -3.83100000
H    -11.97300000     -9.40300000     -3.29900000
O     -6.20400000      0.58700000     13.88100000
H     -6.70800000      0.12500000     14.55100000
H     -5.77300000      1.29900000     14.35300000
O      0.49600000    -11.42800000      4.73500000
H     -0.28700000    -10.91400000      4.53300000
H      1.00900000    -11.41100000      3.92700000
O     -3.40400000      9.55500000     11.84900000
H     -2.86600000     10.21500000     11.41100000
H     -3.30700000      9.74900000     12.78200000
O     17.59700000      6.00700000     -3.72300000
H     16.80100000      5.66800000     -3.31300000
H     17.30400000      6.77300000     -4.21600000
O     -7.25200000     -2.66200000     -4.82400000
H     -7.93000000     -2.21000000     -5.32600000
H     -7.73500000     -3.26800000     -4.26200000
O      7.15000000    -11.17200000      4.14900000
H      7.15800000    -11.45500000      5.06300000
H      7.53200000    -10.29500000      4.16700000
O     -1.51200000    -14.31000000     -9.93700000
H     -0.69800000    -14.01200000     -9.53000000
H     -1.26300000    -15.09600000    -10.42300000
O    -11.44400000     -3.21600000     -4.38500000
H    -11.43800000     -3.23800000     -3.42800000
H    -11.78200000     -2.34700000     -4.60200000
O      5.04800000     -0.68400000    -13.67100000
H      4.21800000     -1.05900000    -13.37700000
H      4.90400000      0.26200000    -13.65300000
O     -3.77200000     -1.90800000      6.33800000
H     -3.72300000     -1.00600000      6.02000000
H     -3.83900000     -1.82300000      7.28900000
O      0.03700000    -10.08400000      7.47000000
H      0.89800000     -9.69600000      7.31600000
H      0.21800000    -11.01000000      7.63600000
O     -4.47700000     -0.88900000     17.13700000
H     -3.66800000     -0.80900000     16.63100000
H     -4.72200000      0.01400000     17.34000000
O     -8.46000000     -4.58900000     -3.08300000
H     -9.39200000     -4.45800000     -3.25600000
H     -8.34600000     -5.53900000     -3.09000000
O    -18.13500000     -3.36000000     -2.73900000
H    -17.96400000     -3.20900000     -1.80900000
H    -17.27900000     -3.27200000     -3.15800000
O      4.49300000     -0.89400000     -3.19400000
H      3.87600000     -1.42400000     -3.69900000
H      4.50600000     -0.04800000     -3.64300000
O     12.62100000      2.45900000      1.06100000
H     12.37100000      2.63600000      0.15400000
H     13.55200000      2.67800000      1.10000000
O     -4.95100000      2.65500000     15.14600000
H     -5.13300000      2.26400000     16.00000000
H     -5.22400000      3.56800000     15.23800000
O     -9.25500000     -9.88400000      9.17800000
H     -8.39100000    -10.26900000      9.32600000
H     -9.53700000     -9.58900000     10.04300000
O      7.79300000      9.40000000     -9.17400000
H      7.22000000      8.71100000     -8.83600000
H      7.84800000      9.22600000    -10.11300000
O     -3.90300000     -2.39500000     -8.78500000
H     -4.65000000     -2.12400000     -8.25200000
H     -3.35200000     -1.61400000     -8.84000000
O     -2.93000000    -14.11500000     -1.54500000
H     -2.70700000    -13.40600000     -2.14900000
H     -2.10300000    -14.57400000     -1.39900000
O     -0.45200000      6.52700000      1.52500000
H     -0.37100000      6.52500000      0.57100000
H     -0.90200000      5.70700000      1.72800000
O     -2.18300000     -0.31200000     16.14300000
H     -1.77600000     -0.66500000     16.93400000
H     -1.58000000      0.37200000     15.84900000
O      6.15300000     14.20700000     -5.82100000
H      5.51300000     14.10300000     -5.11700000
H      5.70600000     14.74500000     -6.47400000
O      0.04000000     11.98300000     -1.63200000
H      0.43200000     12.84500000     -1.49100000
H     -0.85700000     12.16900000     -1.90900000
O      4.18300000      1.80700000     -4.70400000
H      4.48400000      1.38900000     -5.51100000
H      4.96700000      1.86100000     -4.15600000
O      2.91000000     -6.23500000      6.52300000
H      3.49700000     -5.49400000      6.67100000
H      2.63800000     -6.14700000      5.60900000
O     -5.42400000    -10.48300000      4.09200000
H     -5.90100000    -11.25200000      4.40500000
H     -5.94600000     -9.73900000      4.39300000
O     -9.79700000     11.53700000      2.56600000
H    -10.67300000     11.72200000      2.90400000
H     -9.79000000     11.93000000      1.69200000
O      7.86500000      6.35300000    -14.22500000
H      8.13900000      5.60900000    -14.76100000
H      8.51800000      7.03000000    -14.40200000
O     11.81000000     -7.41900000     -9.04300000
H     11.99000000     -8.35900000     -9.05700000
H     11.14600000     -7.29300000     -9.72200000
O      4.86200000     -1.62000000      0.86100000
H      4.54600000     -2.03000000      0.05600000
H      5.68000000     -1.19300000      0.60800000
O      3.81200000     -0.83600000     -9.98000000
H      3.42500000     -0.15200000    -10.52600000
H      3.09500000     -1.45100000     -9.82200000
O    -12.77700000      1.33800000      0.64400000
H    -13.12300000      0.75500000     -0.03100000
H    -13.11000000      0.97700000      1.46600000
O     -5.51900000     -1.27400000    -10.80700000
H     -5.99300000     -1.68000000    -10.08100000
H     -4.60400000     -1.27600000    -10.52700000
O      0.13000000    -10.61400000    -12.44500000
H     -0.72500000    -10.96700000    -12.19700000
H     -0.05400000     -9.71700000    -12.72400000
O     -7.64100000      7.20100000    -10.26700000
H     -7.86900000      7.44500000    -11.16400000
H     -6.87100000      7.73300000    -10.06200000
O     -3.94400000     -4.68700000      3.27300000
H     -3.55500000     -4.20500000      2.54300000
H     -3.19500000     -5.02300000      3.76500000
O     12.24300000      3.36000000      4.91400000
H     12.36900000      2.49800000      4.51900000
H     11.48800000      3.25100000      5.49200000
O     -8.66900000      3.70100000     -6.20500000
H     -9.16000000      4.42500000     -5.81600000
H     -8.24400000      4.08400000     -6.97200000
O     -6.34200000     -0.97400000     11.35400000
H     -6.02100000     -1.70100000     11.88800000
H     -6.71000000     -0.35700000     11.98700000
O      1.81200000      3.19400000     -4.81400000
H      1.65000000      3.69500000     -4.01400000
H      2.71800000      2.89700000     -4.73000000
O    -14.73900000      8.75300000      1.96900000
H    -14.84000000      8.21000000      1.18700000
H    -15.34200000      9.48400000      1.83300000
O      1.57400000    -12.64200000     -6.69700000
H      0.68100000    -12.31900000     -6.82100000
H      1.76900000    -12.45900000     -5.77800000
O      4.34000000    -10.21000000      2.21900000
H      4.55200000     -9.57800000      2.90500000
H      4.79300000    -11.01100000      2.48400000
O     -4.24600000     13.22400000      6.06500000
H     -5.09200000     13.56400000      6.35700000
H     -3.77400000     13.03000000      6.87500000
O      1.55800000     -0.79200000      5.28100000
H      1.33900000     -0.84900000      6.21100000
H      0.71600000     -0.86800000      4.83100000
O    -12.91400000      4.77200000     -9.43300000
H    -13.00700000      5.52100000    -10.02200000
H    -13.19300000      4.02000000     -9.95500000
O     -4.68900000     -6.04800000      8.57900000
H     -5.36800000     -5.63700000      8.04500000
H     -5.15500000     -6.70700000      9.09400000
O     -1.04200000      2.78600000     17.53800000
H     -1.07700000      2.90400000     16.58800000
H     -0.18100000      2.40000000     17.69900000
O     -3.96600000      0.96100000      5.40400000
H     -4.70200000      0.72100000      4.84100000
H     -3.44500000      1.56400000      4.87400000
O     -6.55800000     -2.17900000      0.98400000
H     -6.56100000     -2.92700000      0.38700000
H     -6.22400000     -2.53200000      1.80800000
O     -9.20800000     13.31500000     -2.21300000
H     -8.73400000     13.59600000     -2.99600000
H    -10.03900000     13.78800000     -2.25400000
O      8.55200000      6.79500000      8.85500000
H      7.59700000      6.72500000      8.83800000
H      8.84200000      6.28900000      8.09500000
O      9.74200000     12.45900000      0.42100000
H     10.03500000     13.09900000     -0.22800000
H     10.45000000     11.81500000      0.45900000
O      7.04700000     -8.98500000     12.53300000
H      7.03600000     -9.02500000     13.48900000
H      7.96100000     -8.81100000     12.31000000
O    -13.35300000      8.91900000      8.44800000
H    -13.04200000      8.59600000      7.60300000
H    -12.87000000      8.40500000      9.09400000
O      2.85800000     -8.85500000     -2.79400000
H      2.86400000     -8.66100000     -1.85700000
H      3.35300000     -8.13800000     -3.19100000
O     16.64200000      4.36500000      7.01400000
H     15.85900000      4.10000000      7.49700000
H     17.21700000      3.60000000      7.05200000
O    -11.33100000     12.29600000     -7.02300000
H    -11.60200000     13.08800000     -6.55800000
H    -11.42200000     11.59600000     -6.37700000
O     -7.89500000    -10.23200000     -5.81100000
H     -7.75900000    -11.07300000     -5.37300000
H     -8.45600000    -10.43900000     -6.55800000
O      4.45400000    -10.50200000     -6.10400000
H      3.82300000    -10.91800000     -5.51700000
H      3.92000000     -9.96200000     -6.68600000
O     -4.32300000     -8.91100000     12.71200000
H     -4.54700000     -9.73300000     13.14800000
H     -3.38200000     -8.97400000     12.55100000
O      8.59000000     -3.20500000     13.56000000
H      8.44600000     -4.13600000     13.38700000
H      8.08200000     -2.75400000     12.88600000
O      3.96700000      5.42800000     16.75700000
H      4.87700000      5.17600000     16.91300000
H      3.92100000      5.58800000     15.81400000
O     -3.81000000     11.68800000      3.46100000
H     -4.39900000     11.76300000      4.21200000
H     -4.11700000     10.91300000      2.99200000
O    -13.60900000     -9.46000000      6.05600000
H    -12.77300000     -9.84700000      6.31500000
H    -14.26700000     -9.98100000      6.51600000
O     11.46100000     -4.26600000      1.69900000
H     11.18600000     -4.38700000      2.60700000
H     11.63100000     -5.15300000      1.38000000
O      4.84600000     13.88200000     -3.27800000
H      4.01100000     13.42000000     -3.35600000
H      4.60700000     14.76400000     -2.99300000
O    -10.53700000     -3.84900000      5.77400000
H    -10.03000000     -3.79400000      6.58400000
H    -10.69400000     -4.78500000      5.65300000
O     -5.00100000      1.84600000     10.99200000
H     -4.79800000      2.71600000     11.33600000
H     -5.93000000      1.72200000     11.18600000
O      4.74200000     -2.16300000     -7.73900000
H      5.67500000     -2.20000000     -7.94700000
H      4.35000000     -1.69900000     -8.47800000
O      7.02300000     -2.18900000     11.17700000
H      7.69100000     -2.44700000     10.54100000
H      6.20300000     -2.51600000     10.80800000
O     -6.61500000     -4.22600000     -1.14800000
H     -5.73200000     -4.12900000     -1.50600000
H     -7.19100000     -4.15800000     -1.90900000
O     -8.64400000     10.88800000     11.39300000
H     -9.34200000     10.87600000     12.04800000
H     -8.83100000     11.66000000     10.85900000
O     12.62300000     -1.40500000     -0.18900000
H     12.32100000     -1.53800000     -1.08700000
H     13.51200000     -1.75900000     -0.17900000
O      3.36800000    -15.52700000      5.73900000
H      4.28800000    -15.73400000      5.57500000
H      2.93200000    -16.37800000      5.76500000
O      7.78700000     10.10400000    -11.98100000
H      7.17500000     10.73100000    -12.36800000
H      8.60500000     10.24300000    -12.45800000
O     -0.34000000    -17.18500000      5.19800000
H      0.48200000    -17.27600000      4.71700000
H     -0.65800000    -16.31200000      4.96600000
O      6.62000000      8.27000000      6.22800000
H      6.16500000      8.67600000      5.49000000
H      7.45900000      8.72900000      6.27500000
O      3.27400000      7.00600000     -2.77800000
H      2.71200000      7.23100000     -3.51900000
H      3.73500000      7.81900000     -2.57200000
O     15.39800000     -0.36900000     -8.64400000
H     14.96000000      0.41300000     -8.30800000
H     15.05200000     -0.47500000     -9.53000000
O     16.65400000      3.47600000      3.75800000
H     17.06300000      4.34200000      3.75700000
H     16.70900000      3.18600000      4.66800000
O      3.85600000      2.82500000     -7.86800000
H      4.55200000      2.73000000     -8.51800000
H      3.84200000      1.98500000     -7.40800000
O    -16.41600000      2.47400000      2.10000000
H    -15.88300000      3.22400000      1.83600000
H    -16.08800000      2.24200000      2.96900000
O      2.50100000      1.30500000      3.99800000
H      2.22700000      2.11800000      4.42100000
H      2.19000000      0.61400000      4.58300000
O    -15.82100000      1.98100000     -5.98400000
H    -15.61800000      2.50500000     -6.75900000
H    -15.06800000      2.10500000     -5.40700000
O      3.10000000     -5.75500000    -12.84000000
H      4.02200000     -5.67000000    -12.59900000
H      2.80300000     -6.53800000    -12.37700000
O    -13.48000000     -5.12000000      8.07400000
H    -14.14800000     -4.63200000      7.59200000
H    -13.77400000     -6.03000000      8.03700000
O     14.86200000      1.08600000     -0.45600000
H     14.87500000      0.25600000      0.02000000
H     15.32900000      1.69700000      0.11400000
O     -0.52300000     -7.86800000    -13.51700000
H     -1.13300000     -7.50000000    -12.87700000
H     -0.75200000     -7.43900000    -14.34100000
O     -0.98000000     14.66300000     -3.22900000
H     -1.75000000     14.33400000     -3.69400000
H     -1.33400000     15.07100000     -2.43900000
O     -3.92500000    -12.74700000      1.43300000
H     -3.95500000    -13.59800000      0.99700000
H     -4.01500000    -12.95200000      2.36400000
O     10.50700000     -2.44000000    -12.51600000
H     11.14600000     -2.04300000    -13.10800000
H     10.43600000     -1.82000000    -11.79000000
O     -8.87700000    -13.43000000      8.19200000
H     -8.77300000    -12.71400000      8.82000000
H     -7.98700000    -13.74600000      8.04000000
O      8.23900000      5.02800000     -9.53200000
H      8.93200000      4.37200000     -9.45500000
H      7.45300000      4.52100000     -9.73600000
O     -1.17400000     -2.15800000    -12.41200000
H     -1.41600000     -2.38000000    -11.51300000
H     -0.34300000     -2.61000000    -12.55500000
O      5.03100000     13.86800000      2.17600000
H      5.17700000     14.77700000      2.44100000
H      4.60900000     13.93300000      1.32000000
O     10.47000000     -8.04700000     -2.52400000
H     10.54600000     -8.03100000     -1.57000000
H     11.25200000     -8.51400000     -2.81800000
O     -7.39500000      6.72100000     -4.51200000
H     -7.95100000      7.29100000     -3.98100000
H     -6.98300000      6.13200000     -3.88000000
O      2.56300000    -14.64000000      2.86800000
H      3.04000000    -14.32500000      3.63600000
H      2.31400000    -15.53600000      3.09300000
O    -11.35800000     11.46900000     -2.53100000
H    -10.46100000     11.78200000     -2.64500000
H    -11.33200000     10.95200000     -1.72600000
O      7.26200000     -2.31600000     -8.49400000
H      7.68700000     -2.97200000     -9.04700000
H      7.83600000     -2.23700000     -7.73200000
O      5.51900000     12.29000000     -8.03600000
H      6.18600000     12.83200000     -7.61500000
H      5.28100000     11.64400000     -7.37100000
O      8.09100000     -2.50300000    -13.87700000
H      8.88700000     -2.86800000    -13.49100000
H      7.47800000     -2.44000000    -13.14400000
O      1.13400000     -7.61800000     11.47700000
H      1.16600000     -8.37100000     12.06800000
H      1.32500000     -7.98300000     10.61400000
O     16.43900000     -5.71500000     -0.07400000
H     17.31400000     -5.84000000     -0.44200000
H     16.56900000     -5.75800000      0.87300000
O      4.97400000      2.07100000    -13.44800000
H      5.27000000      2.26200000    -12.55800000
H      5.42900000      2.71300000    -13.99400000
O    -14.02700000      4.09900000      1.74200000
H    -13.57100000      3.49800000      2.33100000
H    -13.32700000      4.55400000      1.27400000
O     10.16500000      5.62300000      6.73600000
H     10.19600000      6.19600000      5.97000000
H     10.10400000      4.74000000      6.37300000
O      6.22500000     -9.29200000     -3.65500000
H      5.58600000     -9.57400000     -4.30900000
H      5.83800000     -9.54400000     -2.81700000
O      4.99900000      2.70100000    -10.88900000
H      4.29800000      2.06500000    -11.03000000
H      4.54300000      3.51900000    -10.69000000
O     -0.71200000      2.35700000     -3.81600000
H     -0.92800000      3.19400000     -3.40500000
H      0.14300000      2.50300000     -4.22200000
O     -8.34400000      6.31300000    -13.54800000
H     -7.48100000      6.68900000    -13.37600000
H     -8.31600000      6.06100000    -14.47100000
O     10.14900000     -7.84700000      8.07500000
H     10.65700000     -7.93100000      8.88200000
H     10.76400000     -7.47600000      7.44200000
O     -1.09800000     -8.86100000     14.56800000
H     -1.66600000     -8.80000000     15.33600000
H     -1.21900000     -9.75500000     14.25000000
O     -1.93600000     -8.32900000      7.88600000
H     -1.73700000     -7.67900000      7.21200000
H     -1.40400000     -9.08900000      7.65100000
O     12.18200000      8.36900000      2.23100000
H     12.71100000      7.64000000      1.90500000
H     12.82100000      9.00100000      2.56000000
O     -8.94000000     -8.89100000      6.63500000
H     -8.94900000     -8.95400000      7.59000000
H     -9.06400000     -9.79100000      6.33400000
O      4.80100000      9.72200000     14.88100000
H      5.27900000     10.40900000     14.41700000
H      4.38600000      9.20900000     14.18800000
O     10.15600000     -0.20700000      0.70900000
H     10.99800000     -0.66100000      0.67300000
H     10.19500000      0.30600000      1.51600000
O      2.51500000      6.47300000      0.11200000
H      2.09700000      7.20900000      0.55800000
H      2.75100000      6.81800000     -0.74900000
O    -10.93400000     -7.30300000     -8.22700000
H    -10.64300000     -6.84000000     -7.44100000
H    -11.84700000     -7.03700000     -8.33600000
O     -2.35100000    -12.30000000      8.07000000
H     -2.49000000    -12.18100000      7.13000000
H     -1.40400000    -12.21400000      8.18400000
O      1.65700000    -16.36900000     -6.26200000
H      2.17300000    -17.17000000     -6.35100000
H      2.18200000    -15.69600000     -6.69500000
O    -16.14600000     -0.67400000      1.62800000
H    -16.26000000      0.25100000      1.41100000
H    -15.22700000     -0.74800000      1.88600000
O     15.00800000     -2.79200000      9.35700000
H     15.21300000     -1.94400000      9.75200000
H     15.74200000     -2.96500000      8.76700000
O     10.21900000      8.40700000     -5.76400000
H      9.41300000      8.02100000     -6.10700000
H     10.31700000      8.02200000     -4.89300000
O    -10.86000000     10.92300000     -9.48400000
H     -9.93400000     11.14300000     -9.58900000
H    -11.16900000     11.51300000     -8.79600000
O     -9.65800000    -13.53600000      3.74800000
H    -10.01300000    -14.10000000      4.43500000
H     -9.93600000    -13.94900000      2.93100000
O     -2.73000000      0.26800000     -9.30400000
H     -2.20400000      0.79700000     -8.70600000
H     -2.49700000      0.58800000    -10.17600000
O      1.64400000     15.07500000     -3.02500000
H      1.79700000     15.85900000     -2.49700000
H      0.70300000     15.08700000     -3.20300000
O     -4.98800000     -6.93600000     16.20400000
H     -4.84300000     -6.76800000     15.27300000
H     -4.87600000     -6.08100000     16.62100000
O     -8.20600000      7.98100000      7.09600000
H     -7.58900000      8.60700000      6.71700000
H     -8.50300000      7.45800000      6.35100000
O      6.64800000    -14.45800000      7.59400000
H      7.07700000    -13.77700000      7.07600000
H      7.31000000    -15.14500000      7.68200000
O     -8.23900000      0.07900000    -12.18800000
H     -7.60600000     -0.15100000    -11.50800000
H     -7.72300000      0.53800000    -12.85000000
O    -14.06500000     -9.46700000     -1.08000000
H    -13.95900000     -8.51500000     -1.06000000
H    -13.47100000     -9.75900000     -1.77100000
O      4.95600000     16.42300000     -2.43500000
H      5.88200000     16.52600000     -2.65500000
H      4.87900000     16.77900000     -1.55000000
O      4.06200000     11.73400000     -0.96100000
H      3.65400000     11.91300000     -1.80800000
H      3.91800000     12.53300000     -0.45300000
O      4.88500000    -13.81300000      9.46000000
H      5.58000000    -14.12200000      8.87900000
H      5.00100000    -12.86300000      9.48700000
O     10.54200000      1.68200000      2.76800000
H     11.29200000      2.13700000      2.38400000
H      9.82200000      2.31000000      2.70300000
O      7.62800000     12.25200000    -10.02300000
H      7.35300000     11.55600000     -9.42700000
H      8.00800000     11.79100000    -10.77100000
O    -10.59700000     -2.69300000     -8.55400000
H    -10.18100000     -3.55200000     -8.62200000
H    -11.49100000     -2.88100000     -8.27100000
O    -10.73000000      5.44100000     -7.33300000
H    -10.15100000      6.08000000     -7.74800000
H    -11.37100000      5.22300000     -8.00900000
O     -9.30000000     -5.22200000     -8.70000000
H     -9.59700000     -4.96400000     -7.82700000
H     -9.51400000     -6.15300000     -8.76000000
O      5.15800000     -0.18800000     15.28200000
H      5.99100000      0.01000000     15.71000000
H      5.40100000     -0.70300000     14.51300000
O    -15.15900000      7.71500000      4.53000000
H    -14.90000000      7.40600000      3.66200000
H    -16.02100000      7.32400000      4.67600000
O      2.90000000     12.17000000      7.09000000
H      3.00900000     11.34200000      7.55800000
H      3.55500000     12.75200000      7.47600000
O     -5.33900000     -6.34600000     -3.17200000
H     -5.44300000     -5.54200000     -3.68200000
H     -5.49600000     -7.05000000     -3.80100000
O     -0.85300000    -18.01200000      0.27900000
H     -0.08400000    -17.47700000      0.08300000
H     -0.49600000    -18.86500000      0.52600000
O     -5.01500000      4.67500000     11.54000000
H     -5.43900000      5.21100000     12.20900000
H     -5.58100000      4.75900000     10.77200000
O     -3.80300000    -15.44100000      0.69800000
H     -3.56100000    -15.01300000     -0.12300000
H     -4.52200000    -16.02600000      0.46100000
O    -10.30200000      6.26600000    -11.63000000
H     -9.58600000      6.43800000    -12.24100000
H    -10.52800000      5.34700000    -11.77800000
O     10.29200000     -0.43900000     -8.05000000
H      9.64700000      0.15300000     -8.43700000
H     10.43400000     -0.09400000     -7.16800000
O      7.15500000     10.67500000     -0.18300000
H      7.18600000     11.40600000     -0.80000000
H      6.59600000     10.98600000      0.52900000
O      8.17500000     10.99700000      8.35000000
H      8.39400000     11.67800000      7.71500000
H      7.29000000     11.21500000      8.64000000
O     -6.56300000     15.25100000     -5.44400000
H     -7.37300000     14.75000000     -5.34800000
H     -6.70900000     15.79700000     -6.21600000
