# Supplementary material for: Integrated Multiscale Multilevel Approach to Open Shell Molecular Systems
Source: J Chem Theory Comput. 2023 Feb 13;19(5):1446–56. doi: 10.1021/acs.jctc.2c00805 (PMC10018740; doi:10.1021/acs.jctc.2c00805)
Supplement: Supplementary file 2 — ct2c00805_si_002.zip [file ct2c00805_si_002.zip › structures/PROXYL/frame103.xyz]

2576

C      0.50600000     -0.44100000     -1.84900000
H      0.17100000     -1.44200000     -2.12200000
H      1.15300000     -0.24500000     -2.70400000
C      1.29100000     -0.44500000     -0.54500000
C      2.03800000     -1.75500000     -0.33900000
H      2.54300000     -1.86700000     -1.29900000
H      1.36300000     -2.60600000     -0.24400000
H      2.68600000     -1.68600000      0.53500000
C      2.19500000      0.72800000     -0.46900000
H      2.84700000      0.67100000      0.40300000
H      2.87200000      0.69600000     -1.32200000
H      1.71500000      1.70200000     -0.55800000
N      0.12100000     -0.30000000      0.43800000
O      0.27100000     -0.64000000      1.61500000
C     -1.06500000      0.34000000     -0.19100000
C     -2.27300000     -0.60800000      0.03400000
H     -2.03900000     -1.64700000     -0.19800000
H     -2.70300000     -0.47400000      1.02600000
H     -3.12600000     -0.19700000     -0.50600000
C     -1.41700000      1.67000000      0.40900000
H     -1.66300000      1.57900000      1.46700000
H     -2.16400000      2.19300000     -0.18800000
H     -0.49400000      2.24300000      0.31900000
C     -0.62800000      0.47300000     -1.75100000
H     -1.49900000      0.31900000     -2.38700000
H     -0.36300000      1.47400000     -2.09000000
O     -1.84600000    -11.15000000     14.26900000
H     -1.96100000    -11.24600000     13.32300000
H     -2.71700000    -10.92400000     14.59400000
O      0.90900000     -1.26600000     10.76000000
H      0.89000000     -1.97900000     11.39900000
H      1.45100000     -0.59200000     11.16900000
O     13.34000000     -0.01900000     11.71700000
H     12.53500000     -0.52300000     11.83700000
H     13.09200000      0.69000000     11.12400000
O      8.94800000     14.75300000     -1.46000000
H      9.23300000     15.65300000     -1.61300000
H      8.99400000     14.33700000     -2.32100000
O     -2.27700000    -12.57200000     -3.12000000
H     -2.74800000    -12.95800000     -3.85800000
H     -1.77400000    -13.29800000     -2.75000000
O     -3.79300000     15.99400000     -0.59800000
H     -3.49100000     15.56800000     -1.40000000
H     -2.99000000     16.27300000     -0.15800000
O     -8.80600000     -8.83500000      1.42800000
H     -8.22000000     -9.02800000      0.69600000
H     -9.34800000     -9.61800000      1.51400000
O     17.38300000      1.39000000      4.43600000
H     18.04800000      1.01300000      3.85900000
H     17.15500000      0.68000000      5.03500000
O     -8.12100000     11.99200000     10.37400000
H     -9.04800000     11.78600000     10.49400000
H     -7.81900000     12.25600000     11.24300000
O    -14.60400000      7.18200000     -9.78300000
H    -14.29100000      6.64400000    -10.51000000
H    -13.88800000      7.16700000     -9.14900000
O     15.19700000      7.25500000     -4.33000000
H     15.73700000      7.44700000     -3.56200000
H     15.82800000      7.09800000     -5.03200000
O     -0.49400000    -15.87500000      1.22900000
H     -1.20200000    -15.23000000      1.22600000
H     -0.94000000    -16.72000000      1.16600000
O    -12.26800000     -8.60400000     -3.19200000
H    -11.66100000     -7.87000000     -3.28300000
H    -12.67900000     -8.47100000     -2.33700000
O     -1.15400000     18.68800000      0.39100000
H     -0.77500000     18.88600000     -0.46600000
H     -0.72100000     17.88000000      0.66400000
O    -15.18400000      3.42800000     -0.39200000
H    -14.73900000      3.36100000     -1.23700000
H    -15.57500000      2.56400000     -0.25800000
O     -0.70400000      5.73900000    -12.11100000
H     -1.25100000      6.26800000    -11.53000000
H      0.08900000      6.26100000    -12.23400000
O     14.20300000     -6.85100000      2.89100000
H     14.12800000     -5.96400000      2.53900000
H     13.32300000     -7.21800000      2.80800000
O      7.41500000     -2.24100000     13.44700000
H      7.54200000     -1.76600000     12.62500000
H      6.58300000     -2.69900000     13.33300000
O     -5.01000000     -3.81000000    -10.17200000
H     -4.31600000     -3.83400000     -9.51400000
H     -5.44400000     -2.96800000    -10.03200000
O    -15.35000000      5.06500000      4.41900000
H    -15.71200000      4.17900000      4.38400000
H    -15.96300000      5.59400000      3.90900000
O     -5.54100000     -0.74300000     11.28900000
H     -4.81300000     -1.26100000     10.94600000
H     -5.55900000      0.03900000     10.73800000
O     10.08500000      5.49300000     -8.49800000
H      9.38300000      5.97000000     -8.94000000
H     10.78400000      6.13800000     -8.39300000
O      4.57400000    -11.85000000      6.62300000
H      4.40100000    -12.78800000      6.70800000
H      4.57900000    -11.52500000      7.52300000
O    -14.95700000     -6.28600000      6.87000000
H    -15.40100000     -6.12700000      6.03800000
H    -14.41200000     -7.05600000      6.70700000
O     11.90200000    -11.63400000     -0.23600000
H     11.56300000    -12.48300000      0.04800000
H     11.14600000    -11.04800000     -0.19300000
O    -11.86200000      5.67400000    -10.71800000
H    -11.32100000      6.23300000    -11.27600000
H    -12.47600000      5.25500000    -11.32100000
O     -7.08100000     15.51300000      5.56000000
H     -6.92200000     14.88100000      6.26100000
H     -7.82000000     16.03600000      5.87200000
O     10.89700000     -8.07600000     10.71300000
H     10.22700000     -7.87000000     10.06200000
H     11.36300000     -8.82900000     10.34700000
O    -14.12600000      2.75600000     -9.13400000
H    -14.64500000      3.30300000     -8.54400000
H    -14.75600000      2.13500000     -9.50000000
O      2.78700000     -0.56600000    -11.16000000
H      1.93300000     -0.79700000    -11.52500000
H      3.41700000     -1.03700000    -11.70500000
O      9.75800000      8.13100000      2.33600000
H     10.39500000      8.37100000      1.66300000
H      9.89000000      8.77600000      3.03100000
O     15.40300000     -6.95900000      6.08500000
H     15.37400000     -6.40100000      5.30700000
H     16.33600000     -7.06900000      6.26600000
O     -4.60300000     -6.59300000      1.26300000
H     -5.02200000     -6.60100000      0.40300000
H     -3.67700000     -6.75500000      1.07900000
O      8.43600000     -1.30400000      0.69600000
H      9.25400000     -1.21400000      1.18500000
H      8.05100000     -0.42800000      0.70900000
O      5.91400000    -14.00600000      0.61400000
H      5.87700000    -13.54300000     -0.22300000
H      5.35600000    -13.49100000      1.19700000
O    -11.12000000      4.62500000      5.54700000
H    -11.92400000      5.13600000      5.63400000
H    -10.71400000      4.66700000      6.41300000
O    -15.29600000     -9.02300000      1.56000000
H    -15.75300000     -8.20000000      1.73000000
H    -15.99400000     -9.65500000      1.39300000
O      1.77900000     -2.05900000      3.57400000
H      1.64100000     -1.55900000      2.77000000
H      1.89000000     -1.39500000      4.25400000
O      4.68900000      8.70200000      1.48500000
H      4.86000000      9.32800000      0.78100000
H      4.01500000      9.12100000      2.01900000
O      2.88200000      8.09000000     14.71400000
H      3.67900000      8.53900000     14.43200000
H      2.21100000      8.77300000     14.71900000
O     10.71100000     -0.63300000      2.22800000
H     11.52800000     -0.41000000      1.78000000
H     10.98400000     -1.17600000      2.96800000
O     -1.39500000      5.94000000     -8.91400000
H     -1.94500000      6.08700000     -8.14400000
H     -0.50300000      6.09400000     -8.60400000
O      0.18600000      7.57900000     11.67100000
H      0.47500000      8.48800000     11.75400000
H      0.97800000      7.09800000     11.43100000
O     -2.59800000     17.13300000      6.63400000
H     -3.35300000     16.81700000      6.13600000
H     -1.91200000     16.48800000      6.46300000
O     -1.10400000    -14.62600000     -1.62200000
H     -1.48000000    -15.49500000     -1.76200000
H     -1.51400000    -14.31500000     -0.81500000
O      0.36000000     -9.48400000     -0.12000000
H     -0.43200000     -9.93700000     -0.40900000
H      1.04200000     -9.78700000     -0.72000000
O     -3.87800000     -1.12800000    -11.79000000
H     -4.69100000     -1.55300000    -12.06400000
H     -4.13200000     -0.22500000    -11.60100000
O     -8.09500000      5.48600000     -8.45300000
H     -8.46300000      6.22200000     -7.96300000
H     -8.77800000      4.81600000     -8.42900000
O      4.57200000     13.04800000     -9.17900000
H      5.15900000     12.33200000     -8.93800000
H      4.32000000     13.44300000     -8.34400000
O     -1.68600000    -13.30100000      3.10500000
H     -1.19300000    -13.76800000      3.78000000
H     -1.88300000    -12.45100000      3.49700000
O     -1.04700000     -8.84100000      6.25900000
H     -0.61500000     -8.47000000      7.02800000
H     -1.07900000     -8.12000000      5.63000000
O     -8.11700000      9.64400000     -9.68000000
H     -7.46900000     10.03600000     -9.09500000
H     -8.72600000     10.35700000     -9.87500000
O      8.76900000     11.17300000    -11.90600000
H      8.69300000     10.43300000    -11.30200000
H      9.65500000     11.10200000    -12.26100000
O     -7.02200000     -8.03300000     -0.84900000
H     -7.28800000     -7.98800000     -1.76800000
H     -6.13000000     -7.68500000     -0.84100000
O     -3.85100000      8.23300000     13.05600000
H     -3.07300000      7.93500000     13.52800000
H     -3.61900000      8.14200000     12.13100000
O     18.00500000      1.04800000     -2.40600000
H     18.08100000      0.65400000     -3.27500000
H     17.36100000      0.50500000     -1.95200000
O     -4.48600000     15.23300000     -9.25000000
H     -4.46300000     15.09800000     -8.30300000
H     -5.08700000     15.96900000     -9.37200000
O     -2.68000000      6.12200000     -6.59400000
H     -3.61300000      6.31100000     -6.70100000
H     -2.42800000      6.60400000     -5.80700000
O    -10.61700000     -7.94100000     11.35400000
H     -9.79900000     -7.60000000     10.99400000
H    -10.34800000     -8.67200000     11.91000000
O      6.29600000     11.39200000     -7.50200000
H      6.90800000     11.31300000     -6.77000000
H      5.63200000     10.72300000     -7.33300000
O     -7.37200000     -3.22300000     -4.75900000
H     -6.41800000     -3.14600000     -4.78300000
H     -7.62900000     -2.77900000     -3.95100000
O     -9.04600000      7.36500000    -11.67200000
H     -8.25800000      7.06400000    -11.21900000
H     -9.16500000      8.26700000    -11.37100000
O     -8.89800000    -10.68600000     -1.23000000
H     -9.55100000    -11.36600000     -1.39600000
H     -8.28500000    -11.08700000     -0.61400000
O    -11.28200000      2.30600000     12.18800000
H    -12.07200000      2.79800000     12.41300000
H    -10.89000000      2.08300000     13.03200000
O     -0.70300000     10.28800000    -12.32900000
H     -0.85800000     10.40800000    -11.39200000
H      0.10300000     10.77500000    -12.50200000
O    -12.91500000     -2.62900000     -0.22000000
H    -12.30700000     -3.33700000     -0.43000000
H    -13.20300000     -2.30000000     -1.07200000
O      5.69500000      6.62200000    -12.71200000
H      4.99900000      5.96500000    -12.71000000
H      5.27500000      7.41500000    -13.04500000
O     -3.30600000     -7.57900000      9.29000000
H     -3.36600000     -6.88200000      9.94300000
H     -2.96300000     -7.14500000      8.50800000
O     -7.07800000      2.80200000     -9.32000000
H     -7.71700000      3.40600000     -9.69800000
H     -7.05000000      3.03300000     -8.39100000
O     11.36900000     -1.76500000     12.36200000
H     11.02900000     -2.65900000     12.32200000
H     11.41300000     -1.56700000     13.29700000
O     -4.63600000     12.67200000     -9.75300000
H     -4.82900000     13.60900000     -9.74300000
H     -4.69300000     12.42600000    -10.67600000
O     -1.20100000     -6.35800000    -14.84400000
H     -1.57500000     -6.92300000    -14.16800000
H     -0.45400000     -5.93700000    -14.41900000
O    -10.63800000      7.24400000     -3.47600000
H     -9.81600000      6.76500000     -3.37200000
H    -10.51600000      8.04400000     -2.96500000
O      6.79500000     12.97000000      3.87500000
H      5.89400000     13.23900000      3.69400000
H      6.84100000     12.91300000      4.82900000
O     -3.03600000     11.85500000      5.12600000
H     -3.90700000     11.45900000      5.14100000
H     -2.71200000     11.75600000      6.02100000
O      9.90000000     -8.50300000     -8.13000000
H      9.75200000     -8.49300000     -7.18400000
H      9.02200000     -8.48700000     -8.51000000
O      4.67100000    -14.12500000      8.89300000
H      4.24200000    -13.30200000      9.12400000
H      4.66400000    -14.63400000      9.70400000
O     11.91800000      8.69400000     -7.16700000
H     11.15800000      8.98600000     -6.66300000
H     12.29400000      7.98600000     -6.64400000
O     13.90900000      2.73200000     -9.58800000
H     14.37300000      3.34700000    -10.15700000
H     13.25100000      3.26600000     -9.14300000
O      6.12200000      6.83700000     -1.13100000
H      5.44500000      6.48600000     -1.71000000
H      6.38800000      6.09100000     -0.59300000
O      6.13600000     -1.80500000      7.97700000
H      7.01900000     -2.14100000      7.82300000
H      6.26300000     -0.87700000      8.17000000
O     -3.75800000     11.24500000     11.34600000
H     -2.89200000     11.61600000     11.51300000
H     -3.62000000     10.29800000     11.36500000
O      1.06000000    -13.89600000     -4.77400000
H      1.67100000    -14.52800000     -5.15300000
H      0.27100000    -14.40600000     -4.58900000
O      4.17300000    -11.16100000      9.54000000
H      4.32000000    -11.29800000     10.47500000
H      4.48300000    -10.27000000      9.37600000
O     13.53200000      8.85400000      5.51100000
H     14.03200000      9.57500000      5.89500000
H     13.70100000      8.92000000      4.57100000
O    -14.17800000      2.70000000     -2.69100000
H    -14.33600000      1.79600000     -2.96200000
H    -14.51300000      3.22900000     -3.41500000
O     -2.33900000    -13.22400000     -8.18200000
H     -3.17400000    -13.31900000     -7.72400000
H     -1.81700000    -12.65800000     -7.61400000
O     -1.19200000     -2.78100000     -6.45800000
H     -1.88400000     -3.43900000     -6.39700000
H     -1.63500000     -1.99800000     -6.78700000
O      2.25100000      9.62000000      2.54400000
H      2.41600000     10.37300000      1.97600000
H      1.71300000      9.97000000      3.25400000
O     11.28500000      3.14900000     -7.82300000
H     11.10100000      4.04800000     -8.09800000
H     10.63100000      2.62000000     -8.28000000
O     -4.53800000     16.15400000      5.01300000
H     -4.64700000     16.33800000      4.08000000
H     -5.39800000     15.84700000      5.29900000
O     -9.20100000     -1.16400000     -8.74800000
H     -9.01300000     -1.28100000     -7.81700000
H    -10.11800000     -0.88900000     -8.77400000
O     10.89700000    -11.10300000      5.84500000
H     11.36600000    -11.88800000      6.12800000
H     11.05300000    -11.05800000      4.90200000
O      0.46500000      2.15000000     12.62600000
H      0.59200000      3.07500000     12.41300000
H     -0.44200000      1.97000000     12.37900000
O      2.56500000     -9.50300000     -2.93100000
H      3.48700000     -9.29400000     -2.78200000
H      2.51300000    -10.45200000     -2.81500000
O     13.89900000      8.68100000      2.80400000
H     13.14100000      8.15500000      2.54600000
H     14.65400000      8.18100000      2.49200000
O      5.13800000     -8.46100000      8.84100000
H      5.95600000     -8.27900000      9.30400000
H      4.65700000     -7.63400000      8.87000000
O     -4.71500000     -9.01000000     13.33600000
H     -3.88700000     -8.66600000     12.99900000
H     -4.79100000     -8.63400000     14.21300000
O    -16.69500000     -0.36000000      7.46100000
H    -15.91200000     -0.86300000      7.23400000
H    -16.40500000      0.23600000      8.15200000
O     -4.69800000     -7.49200000     -1.84800000
H     -4.78500000     -6.97100000     -2.64700000
H     -3.75600000     -7.63200000     -1.75500000
O      7.24800000     -8.75600000     -8.60700000
H      7.12600000     -7.80700000     -8.60200000
H      6.78200000     -9.05400000     -9.38900000
O     -3.56600000     -1.50000000     16.48300000
H     -3.06900000     -2.30700000     16.34800000
H     -3.26000000     -1.16900000     17.32700000
O    -10.39000000     -7.07000000     -7.24000000
H    -10.53900000     -7.88400000     -6.75900000
H    -11.26400000     -6.69200000     -7.34600000
O    -10.67900000    -11.91500000     -5.61700000
H    -10.70800000    -12.62100000     -6.26300000
H    -11.06000000    -12.29900000     -4.82700000
O     -5.39100000     -5.81100000     -3.90400000
H     -6.12500000     -6.32300000     -4.24200000
H     -5.76000000     -5.31700000     -3.17200000
O     13.68000000      5.28600000     -1.99200000
H     13.88900000      4.84800000     -2.81700000
H     14.15600000      4.78600000     -1.32900000
O     -5.71200000     -9.96600000     -4.59200000
H     -6.07600000     -9.09700000     -4.42200000
H     -5.75200000    -10.41100000     -3.74600000
O      1.31600000      4.69600000     12.00500000
H      1.71400000      4.75400000     12.87300000
H      1.55000000      5.52000000     11.57800000
O      5.02500000     -1.77300000    -12.61500000
H      5.72100000     -2.09100000    -13.19000000
H      4.72300000     -0.96500000    -13.02800000
O     -5.30000000    -12.52200000      7.15300000
H     -6.23000000    -12.32500000      7.04100000
H     -4.87100000    -11.66700000      7.14100000
O     -1.54200000    -13.28100000    -10.74500000
H     -2.19900000    -12.84300000    -11.28500000
H     -1.83500000    -13.13500000     -9.84500000
O     -3.13900000     -5.94000000     13.73600000
H     -2.82100000     -5.52500000     14.53700000
H     -4.08000000     -6.04400000     13.87700000
O      0.50400000      3.46500000    -10.46300000
H      0.58300000      4.28000000    -10.95800000
H     -0.37600000      3.14600000    -10.66500000
O      1.57600000     -0.76200000    -13.50200000
H      1.38100000     -1.65500000    -13.21700000
H      1.77600000     -0.84700000    -14.43400000
O      5.97000000      6.47900000      9.85500000
H      6.40000000      5.64300000     10.03500000
H      6.28100000      6.72600000      8.98400000
O      2.07900000     -6.47200000      6.36700000
H      1.93900000     -5.66100000      5.87800000
H      2.99900000     -6.68800000      6.21600000
O      1.09400000    -13.67200000     -8.44800000
H      1.31500000    -14.58500000     -8.62800000
H      0.18700000    -13.58200000     -8.73900000
O     10.93000000      6.93100000     12.62000000
H     10.78800000      6.00800000     12.41000000
H     10.61300000      7.02400000     13.51800000
O     -2.71400000    -10.53300000    -11.52200000
H     -3.56800000    -10.40500000    -11.93600000
H     -2.90900000    -10.60800000    -10.58800000
O     15.21000000     -2.82700000     -5.77400000
H     15.47700000     -2.07200000     -5.24900000
H     15.43600000     -3.58500000     -5.23500000
O      0.26400000     11.38600000     -6.44900000
H      1.01400000     11.19100000     -5.88700000
H     -0.32800000     10.64500000     -6.32400000
O      0.37100000     -7.44000000      8.17500000
H      1.04800000     -7.19900000      7.54200000
H      0.76400000     -7.25500000      9.02800000
O     12.49500000     -6.85400000      6.80800000
H     12.36800000     -5.96600000      6.47300000
H     13.38300000     -7.08700000      6.53700000
O      0.98000000    -12.37700000      5.98300000
H      1.77300000    -12.90900000      5.91600000
H      0.29600000    -12.99800000      6.23200000
O     -0.72600000      0.99300000      4.08400000
H     -1.02000000      1.87800000      3.86800000
H     -0.05800000      0.79500000      3.42700000
O     -2.55800000     -7.37200000    -12.08100000
H     -2.66600000     -8.15200000    -12.62500000
H     -3.37800000     -6.89000000    -12.18800000
O     -5.18400000      6.75100000     -7.86600000
H     -6.08900000      6.64100000     -8.15700000
H     -4.69300000      6.09300000     -8.36000000
O     -7.59700000    -12.44000000     -8.23700000
H     -6.87300000    -13.02300000     -8.01000000
H     -7.64500000    -11.82200000     -7.50700000
O    -10.10900000     10.18900000     -5.22400000
H     -9.97200000     11.13600000     -5.20900000
H    -10.31900000      9.96300000     -4.31800000
O     -3.44100000     11.37500000      1.99200000
H     -3.79100000     11.38400000      2.88300000
H     -4.21400000     11.41700000      1.43000000
O     -1.87300000      6.10000000      2.38600000
H     -1.26900000      6.84200000      2.35800000
H     -2.28100000      6.15500000      3.25000000
O     -2.22300000     11.27900000     -8.15100000
H     -2.81200000     11.84700000     -8.64700000
H     -2.53000000     11.34700000     -7.24700000
O     16.23100000     -0.20800000     -0.74200000
H     15.29800000     -0.33900000     -0.91500000
H     16.62200000     -1.07100000     -0.87800000
O      6.89400000    -12.71600000     -5.84000000
H      6.17700000    -13.33300000     -5.98700000
H      7.17400000    -12.46000000     -6.72000000
O      5.17700000      8.72100000     11.96800000
H      5.43500000      8.42700000     12.84200000
H      5.42700000      8.00000000     11.39000000
O      3.15100000     12.58900000     -5.03600000
H      3.13600000     11.71300000     -4.65100000
H      2.30400000     12.96800000     -4.80300000
O      8.26400000     10.82200000      2.88700000
H      7.96000000     10.52400000      2.02900000
H      7.77000000     11.62600000      3.05000000
O      0.70000000      7.86500000    -15.10100000
H      1.42700000      8.28900000    -15.55700000
H      0.97400000      7.84100000    -14.18400000
O      6.38400000     -3.14500000      0.94000000
H      5.85700000     -3.43000000      0.19400000
H      7.09800000     -2.63900000      0.55000000
O    -12.86400000      9.27300000     -5.52000000
H    -12.05000000      9.06800000     -5.06000000
H    -13.36100000      9.80800000     -4.90100000
O     -7.42900000      1.98100000    -13.11500000
H     -7.41600000      1.17900000    -13.63800000
H     -8.01800000      2.56700000    -13.59100000
O     -1.82800000      0.41800000    -16.86200000
H     -2.31900000      1.15100000    -16.49000000
H     -1.15200000      0.83100000    -17.39900000
O      1.09000000      7.83500000    -12.31700000
H      1.89700000      7.78800000    -11.80500000
H      0.66700000      8.64200000    -12.02400000
O      8.22100000     -8.56300000     -3.31000000
H      7.51700000     -9.21000000     -3.34100000
H      8.49400000     -8.55000000     -2.39200000
O     -5.97900000     17.25400000     -1.05100000
H     -6.62800000     16.58700000     -0.82700000
H     -5.13600000     16.81200000     -0.94800000
O      3.67400000     -8.09500000      2.89300000
H      3.55300000     -8.97000000      3.26200000
H      2.99200000     -8.02000000      2.22500000
O     16.24000000      2.30600000     -7.21000000
H     15.39100000      2.70000000     -7.00900000
H     16.49000000      2.69100000     -8.05000000
O      6.59600000     -8.50600000      3.50600000
H      6.49000000     -9.41600000      3.78500000
H      5.72700000     -8.24600000      3.20000000
O      3.49100000      9.37800000      9.90600000
H      3.82300000      9.65500000      9.05100000
H      4.27800000      9.22600000     10.43000000
O      4.55600000     10.21400000      7.39500000
H      3.70700000     10.13900000      6.95900000
H      4.75400000     11.15000000      7.37500000
O      4.51600000      5.97000000      1.57200000
H      3.67400000      5.87300000      1.12700000
H      4.69400000      6.91000000      1.54500000
O     -7.77000000      0.33600000     16.32700000
H     -7.04700000      0.93100000     16.13300000
H     -7.59000000     -0.44100000     15.79800000
O     -2.74300000      4.98800000    -13.86800000
H     -2.11600000      5.17000000    -13.16800000
H     -2.89600000      4.04400000    -13.81400000
O     -6.59100000     11.21700000     -7.66300000
H     -6.09900000     11.25000000     -8.48400000
H     -6.04500000     11.69500000     -7.03800000
O      5.28300000     -3.45100000     -1.50900000
H      5.16700000     -2.81100000     -2.21100000
H      5.58700000     -4.24200000     -1.95400000
O    -15.61400000     -3.50600000      4.75400000
H    -14.82600000     -3.20000000      5.20400000
H    -15.50000000     -3.21900000      3.84800000
O     -0.05400000      1.84500000      6.74800000
H     -0.03500000      1.36000000      5.92300000
H     -0.87600000      1.58300000      7.16200000
O      3.96400000      6.12900000     -8.12700000
H      4.35600000      6.56000000     -7.36700000
H      3.58800000      5.32200000     -7.77700000
O     -9.41200000      3.84800000    -13.81100000
H    -10.03000000      4.09300000    -14.49800000
H     -8.82400000      4.60000000    -13.73800000
O      6.67300000      8.31400000      7.61000000
H      6.06100000      9.01600000      7.83400000
H      6.98500000      8.53900000      6.73400000
O     -3.52500000     -0.70400000      5.61100000
H     -3.15000000     -0.28500000      6.38500000
H     -3.49300000     -1.64000000      5.80500000
O     -9.44800000     -0.57600000     11.32800000
H     -9.40000000     -1.19300000     12.05800000
H     -8.75600000      0.06100000     11.50800000
O     -3.36800000     10.89400000     14.59700000
H     -3.73600000     10.56700000     13.77600000
H     -3.76800000     10.34700000     15.27300000
O     -9.44900000      8.23300000     -7.45700000
H     -9.63600000      8.75800000     -6.67800000
H     -8.88700000      8.79100000     -7.99300000
O    -10.75400000     10.66400000      2.14000000
H    -10.59700000      9.74500000      1.92300000
H    -11.35900000     10.96900000      1.46500000
O      2.33600000     -3.72600000      5.56500000
H      3.23100000     -3.89500000      5.85900000
H      2.39500000     -2.90100000      5.08200000
O    -14.82400000     10.25500000     -3.92300000
H    -14.83700000      9.36400000     -3.57300000
H    -15.22000000     10.78900000     -3.23400000
O      8.29000000     -2.81800000     -1.67600000
H      8.71600000     -2.33300000     -0.96900000
H      9.00600000     -3.27600000     -2.11700000
O      2.15500000     11.44600000    -13.30400000
H      1.91600000     11.70500000    -14.19400000
H      1.83800000     12.16300000    -12.75300000
O     -6.49100000      8.85500000     12.81400000
H     -5.54200000      8.93600000     12.72500000
H     -6.83200000      9.07100000     11.94600000
O      3.27400000      8.01100000     -3.05400000
H      3.76400000      8.70900000     -2.61900000
H      2.75400000      7.61200000     -2.35600000
O      5.50900000      1.45700000     -1.89100000
H      5.70000000      1.27300000     -0.97200000
H      5.97400000      0.77400000     -2.37400000
O      0.13700000     -3.12200000    -12.54500000
H     -0.45400000     -3.08700000    -11.79300000
H     -0.43900000     -3.25700000    -13.29700000
O    -14.65700000      1.08900000      8.60800000
H    -13.98600000      0.90600000      9.26500000
H    -14.16700000      1.23100000      7.79800000
O     14.87500000      6.35500000     -8.08400000
H     14.93700000      7.24800000     -7.74700000
H     14.20500000      5.93900000     -7.54100000
O    -14.20700000      0.35900000      3.87100000
H    -13.66500000      0.68100000      4.59200000
H    -13.78200000      0.69700000      3.08300000
O      1.62900000     -0.37000000     17.07000000
H      1.74900000     -0.02500000     16.18500000
H      2.33900000      0.02300000     17.57800000
O     -2.28800000      7.38500000     -4.16900000
H     -2.72300000      7.95600000     -3.53600000
H     -1.88700000      6.69800000     -3.63700000
O     14.80100000      0.82800000     -4.72600000
H     15.49400000      0.46200000     -4.17600000
H     14.17000000      0.11400000     -4.82100000
O      9.20400000      9.54300000      8.56200000
H      8.41400000      9.24600000      8.11000000
H      8.87800000     10.00700000      9.33300000
O     -1.31100000      5.50600000     -2.12600000
H     -0.64500000      4.81900000     -2.10100000
H     -2.09300000      5.09600000     -1.75600000
O     11.50600000     -1.50500000     -6.10500000
H     12.02400000     -1.80100000     -5.35700000
H     11.70300000     -0.57100000     -6.17800000
O      7.55100000    -13.55800000      8.10300000
H      7.21400000    -14.09300000      8.82200000
H      7.30600000    -14.03800000      7.31300000
O     -5.66700000      3.47700000      4.96800000
H     -6.24000000      2.78200000      5.29000000
H     -4.78400000      3.11500000      5.04700000
O      2.88200000     -6.62100000     13.88500000
H      3.48300000     -6.01200000     13.45600000
H      2.34800000     -6.06800000     14.45500000
O    -13.61200000     -3.43600000      8.75000000
H    -13.83400000     -3.36600000      7.82100000
H    -14.07400000     -4.21900000      9.04900000
O      3.48800000     11.49200000     -1.37500000
H      3.50900000     12.38900000     -1.04000000
H      4.37400000     11.16100000     -1.22800000
O      7.64600000      7.10000000     -5.15300000
H      7.06400000      7.80300000     -4.86300000
H      7.10400000      6.31200000     -5.12100000
O      7.22500000      1.86500000    -12.94000000
H      7.00700000      1.54400000    -12.06500000
H      7.80000000      1.19200000    -13.30500000
O     -2.05400000    -14.95400000     -4.78700000
H     -2.73000000    -14.42300000     -5.20600000
H     -2.51000000    -15.40600000     -4.07700000
O     -5.90500000    -15.88300000      6.37000000
H     -5.33300000    -16.64900000      6.30700000
H     -5.39200000    -15.24100000      6.86100000
O     10.81600000      6.69800000     -1.52600000
H     11.37400000      6.66300000     -0.75000000
H     11.33400000      7.17700000     -2.17300000
O     10.30200000     -4.26100000     11.97300000
H     10.06200000     -4.85800000     12.68100000
H      9.48700000     -4.12100000     11.49100000
O     14.25600000     -1.43500000     -7.90900000
H     13.47100000     -1.89800000     -7.61600000
H     14.90100000     -1.59700000     -7.22100000
O     15.05100000     -8.79300000     -0.84000000
H     14.27900000     -8.28500000     -0.59000000
H     15.79200000     -8.25500000     -0.56200000
O      2.55100000     -9.79900000     -5.74400000
H      2.46100000    -10.71500000     -6.00600000
H      2.69100000     -9.83300000     -4.79800000
O      3.34400000      4.77300000      8.73600000
H      3.11200000      4.52400000      7.84200000
H      4.23900000      5.10700000      8.66700000
O    -12.84500000     -9.60200000      0.37500000
H    -13.68400000     -9.71300000      0.82400000
H    -13.08300000     -9.36100000     -0.52000000
O      9.00500000    -15.55600000     -5.00100000
H      8.73700000    -14.70000000     -4.66700000
H      9.94200000    -15.46300000     -5.17400000
O     10.28400000     -4.42100000      8.51000000
H      9.85300000     -5.19500000      8.87400000
H     10.90000000     -4.77100000      7.86600000
O    -11.56100000     -0.59300000     13.10100000
H    -10.97100000     -1.22700000     13.50700000
H    -11.07200000     -0.25500000     12.35100000
O      1.51600000     10.06800000     11.97200000
H      2.00300000     10.58500000     12.61400000
H      2.17500000      9.79600000     11.33300000
O     -5.64400000      7.20600000      8.74100000
H     -5.02900000      6.79300000      9.34700000
H     -5.19000000      7.20300000      7.89900000
O     11.94800000     10.84200000      7.87000000
H     11.89700000     11.20200000      6.98400000
H     11.05900000     10.54200000      8.05800000
O      9.13600000      4.51700000     -1.02200000
H      9.01000000      4.66400000     -0.08400000
H      9.84400000      5.11400000     -1.26500000
O     12.76100000      0.72900000      1.23700000
H     13.37000000      0.80100000      1.97200000
H     12.30800000      1.57100000      1.21800000
O     -0.11400000      1.41600000     15.48200000
H      0.00600000      2.20500000     14.95400000
H     -1.02800000      1.17000000     15.34100000
O      6.38200000     14.28400000      6.72300000
H      5.42700000     14.22900000      6.70100000
H      6.57600000     14.78000000      7.51900000
O     -7.48900000     15.60200000      3.00100000
H     -7.35200000     15.44000000      3.93500000
H     -7.45600000     16.55400000      2.91500000
O      8.23900000     13.19000000     -9.33500000
H      9.12100000     12.91800000     -9.58600000
H      7.79300000     12.37400000     -9.10800000
O     -7.95700000     -5.90300000     -5.14300000
H     -7.91300000     -4.95600000     -5.01200000
H     -7.54800000     -6.04600000     -5.99700000
O     10.35500000    -13.72900000      1.50800000
H     10.87400000    -14.46000000      1.84200000
H      9.49300000    -14.10700000      1.33400000
O     12.02900000     11.04000000     -4.41300000
H     11.62900000     11.56600000     -5.10600000
H     11.52400000     11.25300000     -3.62900000
O      1.17800000      2.64700000     -4.39200000
H      1.91000000      2.04500000     -4.25800000
H      0.50100000      2.11300000     -4.80600000
O    -15.80700000     -0.39000000      0.38400000
H    -15.94400000      0.01200000     -0.47400000
H    -15.80500000     -1.33100000      0.20900000
O     -2.24600000     -9.73400000     11.45400000
H     -2.46000000     -9.16000000     10.71800000
H     -1.28900000     -9.75800000     11.46800000
O     -3.02900000     -4.73000000    -16.03400000
H     -2.39200000     -5.22100000    -15.51400000
H     -2.80900000     -4.94100000    -16.94200000
O     -1.57000000      2.03300000      9.84500000
H     -1.02500000      2.81100000      9.72500000
H     -1.87500000      2.09200000     10.75100000
O     -1.74000000     -5.26400000     -3.14600000
H     -2.49300000     -4.84000000     -2.73300000
H     -1.88100000     -5.13900000     -4.08500000
O      8.44700000     10.89500000     10.67500000
H      8.21800000     10.85900000     11.60400000
H      8.64700000     11.81700000     10.51300000
O      1.17800000     13.65600000    -11.66900000
H      0.47100000     14.26800000    -11.87400000
H      0.98500000     13.35500000    -10.78200000
O     13.51600000     -2.11700000      6.49000000
H     13.27400000     -2.23100000      7.40900000
H     14.08200000     -2.86400000      6.29700000
O      0.05200000     -9.85000000    -12.05900000
H     -0.88500000     -9.83600000    -12.25600000
H      0.10400000     -9.63700000    -11.12800000
O     -7.88500000      4.60200000      3.89000000
H     -8.67100000      4.06100000      3.81400000
H     -7.28900000      4.08300000      4.43100000
O    -10.76000000      7.75100000      1.38700000
H    -10.73500000      7.22300000      2.18500000
H    -10.38800000      7.18300000      0.71200000
O    -13.89000000      0.27200000     -4.48300000
H    -13.41900000      0.40700000     -5.30500000
H    -14.81400000      0.32500000     -4.72400000
O      5.33100000     -3.35200000      5.74500000
H      5.60900000     -2.67500000      6.36200000
H      5.46400000     -2.95900000      4.88300000
O    -16.06600000      2.16700000      4.56200000
H    -16.13600000      1.87200000      5.46900000
H    -15.67800000      1.42600000      4.09800000
O     -3.01800000     -4.48500000     -8.42000000
H     -2.84500000     -5.32500000     -8.84600000
H     -3.29400000     -4.71800000     -7.53400000
O      8.87800000      5.07200000      1.67000000
H      9.37200000      5.20300000      2.47900000
H      8.20800000      5.75600000      1.68400000
O     -4.78200000     -2.45500000    -15.41100000
H     -4.40900000     -3.30800000    -15.63200000
H     -4.85600000     -2.00100000    -16.25100000
O      8.53200000      2.09000000      7.94400000
H      7.64300000      2.13600000      7.59000000
H      8.57700000      1.23200000      8.36500000
O      7.25600000      1.55000000     -4.37100000
H      7.33900000      1.78500000     -5.29500000
H      7.23100000      2.38900000     -3.91100000
O     -2.68500000      0.19600000      8.27900000
H     -2.21200000      0.64900000      8.97700000
H     -2.34700000     -0.69900000      8.30200000
O     -0.69100000    -14.90000000      5.39600000
H     -0.34900000    -15.59400000      5.95900000
H     -1.20100000    -14.34400000      5.98500000
O      3.71000000     -0.36200000     -8.53500000
H      3.49800000     -0.77400000     -9.37300000
H      3.73200000      0.57500000     -8.72700000
O      0.99900000     10.24500000     -1.58800000
H      0.54100000     10.89200000     -2.12400000
H      1.90300000     10.55800000     -1.55600000
O    -10.45100000     -9.16000000     -5.37700000
H    -11.09300000     -8.82600000     -4.75000000
H    -10.82600000     -9.98500000     -5.68600000
O    -16.88000000      1.19900000     -4.77600000
H    -16.76900000      0.61900000     -5.53000000
H    -17.40400000      1.92700000     -5.11000000
O     -5.79200000      3.77300000      1.89400000
H     -5.80400000      4.29500000      2.69600000
H     -6.69800000      3.48500000      1.78300000
O    -15.55100000      9.56300000      0.21000000
H    -14.69800000      9.22900000     -0.06600000
H    -15.86400000     10.07000000     -0.54000000
O      3.29300000     -8.78400000    -10.93300000
H      2.88800000     -8.64200000    -11.78800000
H      2.57000000     -8.71100000    -10.31000000
O     -6.29600000     -2.30800000      6.40500000
H     -7.11800000     -1.98600000      6.03500000
H     -6.30900000     -2.01000000      7.31400000
O      4.73900000     -8.67100000     12.14500000
H      5.61800000     -8.84400000     11.80900000
H      4.87700000     -8.07000000     12.87800000
O      6.54700000     14.80300000      0.45400000
H      6.91300000     15.63200000      0.14500000
H      7.12000000     14.54300000      1.17500000
O     -2.74200000      6.70700000      5.02200000
H     -2.24100000      7.47100000      5.30800000
H     -2.65300000      6.08000000      5.74000000
O      0.47200000     10.51700000      4.43900000
H     -0.19300000     11.20500000      4.46100000
H      0.05900000      9.77100000      4.87400000
O     14.93400000     -4.71400000     -3.50900000
H     14.17000000     -4.99600000     -3.00700000
H     15.40700000     -5.52400000     -3.70200000
O     -8.68900000     11.53600000      5.21500000
H     -8.78300000     11.85400000      6.11300000
H     -8.57600000     10.59000000      5.30600000
O     10.13500000     -8.31700000      6.28600000
H     10.98500000     -8.02300000      6.61300000
H     10.26000000     -9.24700000      6.09600000
O     -5.87400000     12.77800000     -4.84500000
H     -6.22200000     13.61400000     -4.53600000
H     -5.90400000     12.20700000     -4.07700000
O      9.31600000     -8.49900000    -12.26400000
H      9.48100000     -8.54300000    -13.20600000
H      9.31300000     -9.41300000    -11.97800000
O     -6.33700000      0.48100000    -10.90500000
H     -6.75100000      0.81300000    -11.70200000
H     -6.65100000      1.06300000    -10.21200000
O     -4.92100000      8.85900000     -5.71900000
H     -5.27600000      8.38900000     -4.96500000
H     -4.95200000      8.22300000     -6.43400000
O      9.65700000      3.72300000    -13.32100000
H      8.95300000      3.07500000    -13.30600000
H     10.45600000      3.21100000    -13.20000000
O     -2.61000000     -2.72500000    -13.71400000
H     -3.09500000     -2.38900000    -14.46800000
H     -2.92600000     -2.20500000    -12.97500000
O    -10.66500000     -0.72800000      5.91100000
H    -10.49400000     -0.49300000      4.99900000
H    -11.01200000     -1.61900000      5.86800000
O     -4.81100000     12.06100000      8.96800000
H     -4.59600000     11.73200000      9.84100000
H     -5.40900000     11.40800000      8.60600000
O     -4.21800000     14.01600000      7.02100000
H     -4.38900000     14.46500000      7.84900000
H     -4.30700000     13.08600000      7.22900000
O      2.73200000      2.26500000    -11.71700000
H      2.01200000      2.60500000    -11.18500000
H      2.94600000      1.42100000    -11.31800000
O    -13.21700000     -3.84100000    -11.17500000
H    -12.40500000     -4.33800000    -11.07100000
H    -12.96400000     -2.93200000    -11.01700000
O     12.44700000      2.86400000     -2.63400000
H     11.67400000      2.84600000     -3.19800000
H     12.44100000      3.73900000     -2.24700000
O     -5.61300000      7.67000000     15.35100000
H     -5.85900000      7.97000000     14.47600000
H     -6.44600000      7.49400000     15.78800000
O     16.30400000      2.35400000      0.19100000
H     16.47700000      2.95900000     -0.53100000
H     16.53000000      1.49200000     -0.16000000
O     -8.30100000      7.52300000      8.05400000
H     -8.38200000      7.96000000      7.20700000
H     -7.38300000      7.25500000      8.09800000
O     13.20900000      5.34900000      3.20600000
H     12.30600000      5.59200000      3.40600000
H     13.38600000      4.59800000      3.77200000
O      0.98200000      6.57400000     -7.05600000
H      1.23800000      5.67400000     -7.25800000
H      1.24800000      6.70000000     -6.14500000
O    -10.69600000     -6.15400000     -3.74900000
H    -10.19300000     -6.33500000     -4.54200000
H    -10.15100000     -5.54400000     -3.25300000
O     -1.01800000      4.37900000      6.04500000
H     -0.86500000      3.58200000      6.55200000
H     -0.59500000      5.07100000      6.55300000
O     -1.25600000     -2.08900000      9.00700000
H     -0.42800000     -1.74200000      9.33800000
H     -1.11400000     -3.03300000      8.94600000
O     -2.99000000     -8.76200000    -14.42800000
H     -3.57900000     -8.01900000    -14.56100000
H     -2.93300000     -9.17900000    -15.28800000
O     -6.26900000      3.52400000     -1.19200000
H     -6.88000000      2.95800000     -0.72000000
H     -5.98000000      4.16200000     -0.54000000
O      7.25000000     -6.44300000    -12.43500000
H      7.58300000     -6.06900000    -13.25100000
H      7.73600000     -7.26000000    -12.32900000
O      5.70400000      2.76400000     17.78300000
H      5.45000000      2.83200000     16.86200000
H      6.58700000      3.13300000     17.81600000
O     12.25800000      1.67000000      9.78800000
H     12.15000000      2.55900000      9.45000000
H     11.50800000      1.54200000     10.36900000
O      7.42300000     -8.73700000     11.29600000
H      8.05500000     -9.22600000     11.82300000
H      7.91100000     -8.47900000     10.51400000
O     11.94200000     -3.79600000     -7.76100000
H     12.12100000     -3.73700000     -8.69900000
H     11.41000000     -3.02400000     -7.57000000
O     -3.08000000      3.52000000     -2.17100000
H     -4.02400000      3.49100000     -2.32600000
H     -2.71500000      2.89900000     -2.80200000
O     -2.53900000      3.17600000     -6.56600000
H     -2.51500000      4.13100000     -6.62900000
H     -2.82400000      2.88700000     -7.43300000
O     -0.94400000      8.93200000     -5.77700000
H     -1.31300000      8.68200000     -6.62400000
H     -1.34000000      8.32300000     -5.15400000
O     -7.91700000     13.80600000      1.00800000
H     -8.10500000     14.44900000      0.32400000
H     -7.78500000     14.32900000      1.79900000
O      1.95900000    -14.75700000      1.42700000
H      1.08700000    -15.05400000      1.68700000
H      2.54500000    -15.46000000      1.70800000
O      6.20400000     -4.57300000     -4.49500000
H      6.01300000     -4.51100000     -5.43100000
H      7.04000000     -4.11900000     -4.39100000
O    -12.06100000      4.29500000     -8.41600000
H    -12.56300000      3.55400000     -8.75400000
H    -11.71300000      4.72500000     -9.19800000
O    -17.76400000     -5.43200000      1.05000000
H    -16.89200000     -5.44200000      1.44500000
H    -17.74700000     -6.14700000      0.41500000
O     12.68300000     -7.54200000     -0.25300000
H     11.82100000     -7.81400000     -0.57000000
H     12.59700000     -7.54000000      0.70000000
O      7.01400000      6.53200000     13.09500000
H      6.53800000      5.84300000     12.63200000
H      7.77300000      6.71300000     12.54000000
O    -10.80600000      4.97700000     -5.91700000
H    -11.50200000      4.66600000     -6.49500000
H    -10.53500000      5.81300000     -6.29500000
O     17.15200000      3.80100000      2.40700000
H     16.70700000      3.19600000      3.00100000
H     17.05200000      3.40300000      1.54200000
O      7.31300000     -1.12200000     -5.58800000
H      7.83000000     -0.42900000     -5.17600000
H      7.95300000     -1.64000000     -6.07600000
O    -12.85600000     -4.36100000     -4.30000000
H    -12.12600000     -4.95800000     -4.13700000
H    -13.53800000     -4.91600000     -4.67900000
O     -9.93100000      5.81700000     -0.72600000
H     -9.25000000      5.90300000     -1.39300000
H    -10.63900000      5.34600000     -1.16500000
O      0.00800000     12.21900000      9.47400000
H     -0.57800000     12.70700000     10.05400000
H      0.78800000     12.05700000     10.00400000
O    -10.55600000      0.88800000     -6.62100000
H    -10.30000000      1.52000000     -5.94900000
H    -10.01600000      0.11800000     -6.44300000
O    -14.20100000     -1.35000000      6.80700000
H    -13.94600000     -1.03600000      7.67500000
H    -13.43700000     -1.83200000      6.49200000
O    -13.66000000      5.79000000      2.28900000
H    -14.19300000      5.57500000      3.05400000
H    -13.91400000      5.14300000      1.63100000
O     -6.98500000      8.98000000     -0.76100000
H     -7.50500000      9.77800000     -0.66600000
H     -7.09700000      8.52000000      0.07100000
O      9.74200000     -8.87500000     -5.52500000
H      9.09500000     -8.83000000     -4.82100000
H     10.11100000     -9.75500000     -5.45500000
O      6.76000000     -5.69200000      1.71800000
H      6.66100000     -4.74900000      1.58300000
H      6.24500000     -5.87700000      2.50400000
O    -12.69300000      8.65000000     -0.54700000
H    -12.44400000      7.78700000     -0.87800000
H    -12.33200000      8.68000000      0.33900000
O     10.71800000     12.72000000     -5.98500000
H     11.56500000     13.12100000     -6.18100000
H     10.33500000     13.28500000     -5.31300000
O      4.62000000      0.67800000     -6.10100000
H      4.26900000      0.16000000     -6.82600000
H      5.52600000      0.38200000     -6.01200000
O     13.12100000     -8.37600000     -6.15000000
H     13.23400000     -7.43300000     -6.26900000
H     13.65500000     -8.58700000     -5.38500000
O     -4.30000000     -0.86600000    -17.50200000
H     -3.44700000     -0.61600000    -17.14700000
H     -4.09400000     -1.46400000    -18.22100000
O     -0.19000000      4.42500000      9.51300000
H      0.24300000      4.75700000      8.72700000
H      0.25700000      4.86500000     10.23600000
O      5.12000000     -5.99100000      3.86200000
H      4.49100000     -6.69100000      3.68900000
H      4.58300000     -5.25100000      4.14700000
O      0.28000000     -8.64600000     -9.55900000
H     -0.54200000     -8.16900000     -9.44300000
H      0.82800000     -8.35900000     -8.82800000
O     14.54200000      0.48700000      3.36200000
H     15.48300000      0.34900000      3.25800000
H     14.41100000      0.53900000      4.30900000
O     -8.35100000      2.22400000      7.62100000
H     -9.16400000      2.11100000      8.11200000
H     -7.76500000      2.67700000      8.22700000
O    -11.49200000     11.53200000      6.74000000
H    -11.72500000     10.67700000      7.10000000
H    -11.42300000     11.38500000      5.79700000
O    -13.07600000      2.21100000    -11.80000000
H    -13.28000000      2.99400000    -12.31100000
H    -13.17800000      2.48700000    -10.88900000
O     -0.29800000      1.36500000    -13.27800000
H     -0.27200000      0.52700000    -13.74000000
H      0.38900000      1.29600000    -12.61600000
O      1.98800000     -1.74500000      8.16600000
H      1.55600000     -1.11400000      8.74100000
H      1.93500000     -2.57600000      8.63900000
O      7.89200000     15.71900000      5.01000000
H      7.49000000     15.23500000      5.73100000
H      7.93600000     15.08700000      4.29200000
O     -9.54800000      5.05000000      7.95200000
H     -8.66700000      4.68600000      8.04600000
H     -9.47100000      5.94900000      8.27200000
O     -4.13600000    -16.13300000     -2.94300000
H     -4.46600000    -16.74600000     -3.60100000
H     -4.33500000    -16.55100000     -2.10500000
O      5.20100000     -7.07300000     -3.86800000
H      5.16500000     -7.57900000     -4.68000000
H      5.70000000     -6.28900000     -4.09700000
O     10.46900000      3.14300000     -4.50400000
H     10.43800000      4.05000000     -4.81000000
H     10.63700000      2.62900000     -5.29400000
O     -0.53500000     -6.95100000     16.39900000
H     -1.41000000     -6.77700000     16.74500000
H     -0.67200000     -7.61700000     15.72600000
O    -17.01000000     -0.93600000      2.90900000
H    -16.62000000     -0.50000000      2.15100000
H    -16.26100000     -1.21900000      3.43400000
O      0.74200000     -5.07000000     14.86300000
H      0.71400000     -4.60200000     15.69700000
H      0.15500000     -5.81600000     14.98800000
O      8.28900000      8.23100000     -1.70300000
H      9.12700000      7.80100000     -1.53300000
H      7.63300000      7.61100000     -1.38400000
O     10.00200000      5.65000000     -5.55100000
H      9.92800000      5.53900000     -6.49900000
H      9.20300000      6.11400000     -5.30000000
O    -16.19300000     -2.66700000     -1.31700000
H    -15.48300000     -3.30100000     -1.20900000
H    -16.94600000     -3.19400000     -1.58400000
O      9.06600000     -0.58300000      9.19700000
H      8.87700000     -1.40200000      8.73900000
H      9.97400000     -0.38500000      8.96800000
O      2.16700000      2.75600000    -18.29700000
H      2.12200000      2.55400000    -17.36300000
H      1.44000000      2.26700000    -18.68300000
O      8.50500000     -8.43700000      8.47200000
H      9.03400000     -8.26300000      7.69300000
H      8.35100000     -9.38200000      8.45100000
O    -12.91000000      6.31300000      8.78800000
H    -13.80400000      6.10600000      9.05900000
H    -12.95400000      6.36500000      7.83400000
O     17.00700000     -0.62100000      1.96900000
H     16.54000000     -0.55900000      1.13600000
H     17.75000000     -1.19600000      1.78500000
O     -4.97600000      7.36900000      2.68400000
H     -4.88400000      6.72400000      1.98300000
H     -4.15000000      7.85300000      2.67400000
O     -3.51000000      9.11300000    -13.15800000
H     -3.11200000      9.97400000    -13.28900000
H     -3.63500000      9.04900000    -12.21100000
O     11.80400000      4.69000000      9.07700000
H     12.39000000      4.90800000      8.35200000
H     12.28000000      4.96400000      9.86100000
O      2.29200000    -16.04500000     -5.94500000
H      2.60000000    -16.94700000     -6.03300000
H      2.84100000    -15.54500000     -6.55000000
O     11.10000000    -12.61000000     -7.47600000
H     11.55200000    -11.78600000     -7.66000000
H     10.19700000    -12.35100000     -7.29300000
O    -10.74400000    -10.70000000      1.55900000
H    -11.00000000    -11.56800000      1.24700000
H    -11.33200000    -10.09800000      1.10200000
O     -9.26300000     -2.26100000     13.51200000
H     -8.33600000     -2.46600000     13.39200000
H     -9.72500000     -2.94300000     13.02500000
O      5.64800000     -9.95800000    -10.42300000
H      5.64200000    -10.45500000    -11.24100000
H      4.86700000     -9.40700000    -10.47200000
O      8.73200000     -5.36000000    -10.27500000
H      9.57100000     -5.70100000    -10.58400000
H      8.07600000     -5.85900000    -10.76300000
O      1.09600000      7.47100000     -1.64200000
H      0.74500000      8.33900000     -1.44700000
H      0.32500000      6.90700000     -1.69800000
O    -11.41900000     11.58600000     -8.09200000
H    -10.72200000     12.14300000     -7.74700000
H    -12.16000000     11.73700000     -7.50400000
O    -12.14300000     -7.25700000    -12.31900000
H    -11.53900000     -6.68500000    -11.84500000
H    -12.94100000     -7.25300000    -11.79100000
O     -3.53600000    -16.70600000      1.13600000
H     -4.38000000    -16.88700000      0.72200000
H     -3.20000000    -17.56800000      1.38200000
O      1.95800000      5.98600000      0.44100000
H      1.53200000      5.18700000      0.13000000
H      1.88900000      6.59600000     -0.29300000
O      3.27100000     14.80500000     -7.10100000
H      3.17400000     14.21100000     -6.35700000
H      3.43000000     15.66100000     -6.70500000
O     -2.54300000      1.91600000     -4.40200000
H     -2.54800000      2.38100000     -5.23900000
H     -1.82800000      1.28500000     -4.48300000
O     -1.93300000     -2.32100000    -10.68500000
H     -2.21000000     -2.96000000    -10.02800000
H     -2.74900000     -2.01600000    -11.08100000
O      2.37700000     -7.78100000     10.54800000
H      2.75000000     -7.07800000     10.01600000
H      3.12700000     -8.15500000     11.01100000
O    -10.58300000      2.20400000      9.65400000
H    -10.76400000      3.14200000      9.60000000
H    -10.62700000      2.00400000     10.58900000
O     10.70600000    -10.78300000     -3.76900000
H     11.54300000    -11.23300000     -3.65700000
H     10.92100000     -9.85300000     -3.69000000
O      6.67200000     -6.44200000     12.24900000
H      6.81200000     -7.32300000     11.90200000
H      6.89100000     -6.51300000     13.17800000
O     13.09600000      7.54600000      8.07600000
H     13.04200000      8.32000000      7.51600000
H     12.93600000      7.87700000      8.96000000
O     -4.39500000      5.22300000     14.31500000
H     -4.59700000      6.14600000     14.46500000
H     -4.72600000      4.77500000     15.09400000
O      8.60600000     -4.83700000      3.85600000
H      8.17200000     -5.26900000      4.59100000
H      8.14700000     -5.16100000      3.08200000
O      1.77900000      4.87700000    -14.69800000
H      2.05900000      5.62200000    -15.23000000
H      0.86500000      4.73600000    -14.94400000
O     -4.85600000     -4.62100000      7.40100000
H     -5.13000000     -3.91200000      6.82000000
H     -3.90100000     -4.61900000      7.34800000
O     -5.77800000     12.09100000      0.48200000
H     -6.53700000     11.53500000      0.65700000
H     -6.03500000     12.95500000      0.80500000
O      3.68100000     11.72700000      1.52600000
H      3.16600000     12.02200000      0.77600000
H      4.43200000     12.32000000      1.55000000
O     -5.61800000    -10.10300000      5.08300000
H     -5.70000000     -9.26700000      5.54200000
H     -4.70000000    -10.34900000      5.19300000
O     -2.57000000     11.54200000    -13.87900000
H     -1.75100000     11.24400000    -13.48200000
H     -2.35000000     12.38200000    -14.28200000
O     -4.08400000    -13.19600000     -5.66900000
H     -4.17800000    -12.36100000     -6.12700000
H     -4.97800000    -13.53100000     -5.59600000
O     -7.02100000    -11.96900000      3.57600000
H     -6.48700000    -11.49400000      4.21300000
H     -6.93900000    -11.46100000      2.76900000
O      6.52900000      4.05600000      0.49800000
H      7.30100000      4.02200000      1.06300000
H      5.87000000      4.51300000      1.02000000
O      0.40500000    -11.35000000    -14.79000000
H     -0.38900000    -11.81300000    -15.05900000
H      0.17400000    -10.94600000    -13.95400000
O      8.21600000     11.62200000     -5.40800000
H      8.54200000     11.64000000     -4.50800000
H      8.94500000     11.95200000     -5.93400000
O     -0.71600000     16.92200000     -5.77200000
H      0.04500000     16.57500000     -5.30700000
H     -1.24900000     16.15200000     -5.96900000
O     -0.71800000     -8.53300000     14.23100000
H     -1.34500000     -9.25500000     14.17700000
H      0.12000000     -8.92500000     13.98600000
O      0.28400000     -3.45300000     12.31800000
H      0.63100000     -3.94700000     13.06100000
H     -0.51900000     -3.05300000     12.65100000
O      6.93900000     -5.46700000      8.08900000
H      6.28900000     -4.96200000      7.60100000
H      7.15800000     -6.19700000      7.51100000
O      4.72700000     -5.07800000     -8.48000000
H      5.58800000     -4.92600000     -8.09000000
H      4.85800000     -4.92600000     -9.41600000
O      2.83100000     16.13900000      4.97300000
H      3.03100000     16.44000000      4.08700000
H      2.78700000     16.94100000      5.49400000
O    -10.46000000     -5.13100000    -11.00600000
H    -10.10800000     -5.22800000    -10.12100000
H     -9.94700000     -4.42100000    -11.39100000
O      3.39400000    -12.93700000    -10.92600000
H      3.58900000    -12.80100000    -11.85300000
H      2.43800000    -12.93000000    -10.87900000
O      1.30200000      4.15800000     -2.18700000
H      2.15800000      3.98600000     -1.79400000
H      1.31500000      3.66900000     -3.01000000
O    -11.08900000     12.84500000     -3.89900000
H    -10.47700000     13.57000000     -3.77400000
H    -11.91500000     13.16300000     -3.53600000
O      8.98400000     -8.44300000      2.18900000
H      8.37200000     -8.41700000      2.92400000
H      8.42800000     -8.38800000      1.41200000
O     -5.15700000    -13.60100000     10.51600000
H     -5.19900000    -12.72600000     10.13200000
H     -5.89800000    -14.06800000     10.13000000
O      8.13900000      7.37400000     -9.40700000
H      8.74700000      7.94400000     -8.93600000
H      7.37400000      7.92400000     -9.57200000
O     12.19200000    -10.11600000     -8.06500000
H     11.36200000     -9.65500000     -8.19400000
H     12.55100000     -9.74200000     -7.26100000
O      6.27100000      0.39800000    -10.98800000
H      6.48900000     -0.46500000    -10.63600000
H      5.80900000      0.83800000    -10.27400000
O      6.16300000      9.30400000     -4.47700000
H      6.80500000     10.00400000     -4.59100000
H      5.72100000      9.24400000     -5.32400000
O     -5.26100000     -5.32500000      3.63200000
H     -4.97600000     -4.41800000      3.74400000
H     -4.99900000     -5.55000000      2.73900000
O      8.94700000    -12.97500000     -3.94600000
H      8.37800000    -12.72700000     -4.67400000
H      9.45500000    -12.18500000     -3.75900000
O     -1.28000000     13.86100000     -6.33500000
H     -1.96200000     14.09000000     -6.96600000
H     -0.89800000     13.05300000     -6.67700000
O      9.25400000    -11.05900000     -0.52500000
H      9.14300000    -11.70900000     -1.21900000
H      8.52100000    -11.21500000      0.07000000
O     -4.71300000     15.31800000     -6.59700000
H     -5.17800000     14.64200000     -6.10400000
H     -4.51900000     15.99600000     -5.94900000
O     -3.64000000     -8.26900000      3.46300000
H     -2.84100000     -7.76700000      3.62600000
H     -4.14900000     -7.72100000      2.86600000
O      2.29600000    -12.21700000     -6.54900000
H      2.20900000    -12.54600000     -7.44300000
H      1.65700000    -12.72100000     -6.04500000
O      4.96600000      1.93900000     14.88400000
H      4.26200000      1.29100000     14.85700000
H      5.74400000      1.46000000     14.59900000
O      6.80300000     -0.87300000     -2.85600000
H      7.40700000     -1.55800000     -2.56600000
H      6.80600000     -0.94100000     -3.81100000
O     -7.70800000     11.50800000      2.64600000
H     -8.22000000     12.15500000      2.16000000
H     -8.09900000     11.50200000      3.52000000
O     -4.40200000     14.85000000      9.68700000
H     -3.62400000     15.33000000      9.97300000
H     -4.28800000     13.97200000     10.05100000
O     -8.19800000      3.62600000      0.89100000
H     -8.92300000      4.11400000      0.50100000
H     -8.61600000      3.04100000      1.52200000
O     -1.14100000     14.40700000      7.61800000
H     -1.82500000     13.97200000      7.10800000
H     -0.59900000     13.69100000      7.95000000
O     10.98100000     14.86900000      0.50700000
H     10.17200000     14.65900000      0.04000000
H     11.38400000     15.56400000     -0.01300000
O     -1.44900000      7.41200000     14.27100000
H     -0.60500000      7.58000000     13.85200000
H     -1.24600000      6.81200000     14.98800000
O     -6.22000000     -6.23900000    -13.85700000
H     -5.57300000     -5.56200000    -14.05600000
H     -6.48200000     -6.06100000    -12.95300000
O    -10.82300000    -14.03800000     -3.65200000
H    -10.18500000    -13.45200000     -3.24500000
H    -11.66100000    -13.78500000     -3.26400000
O     -6.94100000     -9.21900000     -8.52300000
H     -7.67900000     -8.98100000     -9.08400000
H     -7.31000000     -9.83800000     -7.89300000
O      6.68800000      4.05900000     10.94100000
H      6.20100000      3.53100000     10.30800000
H      6.26900000      3.87200000     11.78100000
O     -7.27700000     -6.31800000     -7.68700000
H     -6.58000000     -6.89300000     -7.37000000
H     -7.90100000     -6.90900000     -8.10800000
O     -9.68400000    -13.43700000     -0.91500000
H     -9.02900000    -13.96500000     -0.45900000
H    -10.45200000    -13.46400000     -0.34400000
O      6.77100000    -11.06900000      4.24100000
H      6.26800000    -11.28200000      5.02700000
H      7.62600000    -11.47400000      4.38800000
O     10.94200000     -5.58800000      2.92800000
H     10.57000000     -6.45100000      2.74700000
H     10.20400000     -5.07200000      3.25300000
O      8.21000000    -11.32300000     -7.74100000
H      8.27500000    -11.62700000     -8.64700000
H      7.85400000    -10.43700000     -7.81200000
O    -10.08900000      1.16300000    -12.44300000
H    -10.81500000      1.73900000    -12.20200000
H     -9.30600000      1.69400000    -12.30400000
O      0.94000000      2.35200000     -7.97300000
H      1.09700000      2.87900000     -8.75600000
H     -0.01400000      2.31700000     -7.89400000
O      6.94100000      3.97700000     -9.59200000
H      7.35000000      3.55000000    -10.34500000
H      7.20800000      4.89400000     -9.66200000
O      0.11500000     11.41900000      0.76900000
H      0.46900000     10.88000000      0.06200000
H     -0.83000000     11.27400000      0.73200000
O      0.80100000    -12.66000000    -11.72000000
H      0.59400000    -11.74100000    -11.89000000
H     -0.04900000    -13.07500000    -11.57800000
O     -3.17200000     10.94000000     -5.44900000
H     -3.88600000     10.34400000     -5.67600000
H     -2.39400000     10.38300000     -5.42100000
O     -9.83100000     -0.18700000      3.49800000
H     -9.56900000      0.65000000      3.11500000
H    -10.48100000     -0.53600000      2.88900000
O     -8.76600000     12.78500000     -6.79700000
H     -8.11400000     13.24700000     -6.26900000
H     -8.28400000     12.05400000     -7.18600000
O      2.33000000      0.37800000     14.35800000
H      1.49700000      0.80200000     14.14800000
H      2.65000000      0.05000000     13.51700000
O     -8.75000000     -6.94300000      6.43000000
H     -8.68300000     -7.76700000      5.94700000
H     -7.91400000     -6.86600000      6.88900000
O    -10.60100000     13.24700000      4.20200000
H     -9.82700000     12.71900000      4.39800000
H    -11.34000000     12.67700000      4.41200000
O    -12.31900000      4.57900000     -1.96500000
H    -12.57700000      5.34700000     -2.47500000
H    -12.95600000      3.90700000     -2.20600000
O    -13.55900000      1.99500000      1.15000000
H    -12.79200000      2.56600000      1.10000000
H    -14.25600000      2.49300000      0.72500000
O      3.62900000     14.00700000     -0.05900000
H      4.23600000     14.52600000      0.46900000
H      3.65100000     14.41800000     -0.92300000
O      0.66700000     -7.85500000     -3.74500000
H      1.17500000     -8.58900000     -3.39800000
H      1.30900000     -7.15400000     -3.86200000
O     13.17800000     -7.17400000      9.34400000
H     12.93400000     -7.14100000      8.41900000
H     12.34400000     -7.23600000      9.81000000
O      4.29300000      2.75200000     -4.24600000
H      4.82300000      2.43300000     -3.51500000
H      4.54800000      2.20000000     -4.98500000
O     11.91000000      7.57200000    -11.42400000
H     11.16900000      8.01200000    -11.00700000
H     11.56600000      7.26600000    -12.26300000
O    -10.85700000      9.90600000     -2.25600000
H    -10.11000000     10.18900000     -1.73000000
H    -11.60100000      9.93700000     -1.65400000
O      1.86500000    -14.32800000     -1.37600000
H      0.94600000    -14.56600000     -1.49800000
H      1.95000000    -14.17700000     -0.43400000
O     -7.34200000     -4.73800000      9.22700000
H     -7.60900000     -3.86600000      8.93500000
H     -6.47200000     -4.86200000      8.84700000
O     -4.25600000    -10.58200000     -9.30700000
H     -5.14400000    -10.36500000     -9.59200000
H     -4.24300000    -10.35800000     -8.37600000
O     -4.82300000    -12.65700000     -0.14000000
H     -5.20000000    -13.50500000      0.09300000
H     -3.90800000    -12.71900000      0.13400000
O      1.45000000    -18.04700000     -0.03700000
H      2.34400000    -17.85700000     -0.32000000
H      1.01500000    -17.19500000     -0.02600000
O     -6.66900000    -10.90800000      0.83200000
H     -6.06200000    -11.62300000      0.64000000
H     -6.60100000    -10.32700000      0.07400000
O     -3.60500000     -0.99700000     -6.78700000
H     -3.78100000     -1.02500000     -7.72700000
H     -4.20200000     -0.32800000     -6.45100000
O      5.67900000     12.67300000     -3.06600000
H      5.99400000     13.57300000     -3.15100000
H      4.97100000     12.60600000     -3.70700000
O    -10.60600000      6.56400000     10.50500000
H    -11.10500000      6.10900000      9.82700000
H    -11.24300000      7.14200000     10.92400000
O      7.46500000      1.88900000     -7.08400000
H      7.46600000      2.70900000     -7.57700000
H      7.87300000      1.25500000     -7.67400000
O      0.07100000      9.00600000      8.30800000
H      0.60200000      9.79700000      8.22700000
H      0.13900000      8.76600000      9.23300000
O     -4.19000000     -7.55600000     -8.74800000
H     -4.08600000     -7.75600000     -7.81700000
H     -3.29600000     -7.52600000     -9.08800000
O     -5.40900000     11.59800000      3.89900000
H     -5.67000000     11.41800000      4.80200000
H     -6.21800000     11.51200000      3.39300000
O    -11.95900000     -0.31000000      1.44500000
H    -12.74200000      0.23800000      1.39200000
H    -12.23100000     -1.15200000      1.08000000
O      5.67500000      1.60200000      7.54100000
H      5.51000000      0.91900000      6.89100000
H      4.88200000      2.13800000      7.53200000
O     -6.56600000     -4.33900000     -1.79800000
H     -7.44800000     -4.21800000     -2.15100000
H     -6.57600000     -3.86900000     -0.96400000
O     15.56500000      6.08300000      1.97200000
H     14.89900000      5.79600000      2.59500000
H     16.23300000      5.39800000      2.00200000
O     -6.39300000     -4.02500000     15.63700000
H     -6.27900000     -3.13600000     15.30100000
H     -6.00500000     -4.00200000     16.51100000
O     -8.91400000     -3.06700000      2.38700000
H     -8.66000000     -3.64600000      3.10600000
H     -8.08700000     -2.70500000      2.06900000
O     13.29900000     11.29800000      1.54100000
H     12.54100000     11.72000000      1.94600000
H     13.42700000     10.49700000      2.04900000
O     -4.68600000      0.43400000    -14.83200000
H     -5.63200000      0.36600000    -14.69800000
H     -4.47700000     -0.28200000    -15.43100000
O     -8.33600000     -9.19400000    -11.91300000
H     -7.50400000     -8.88600000    -11.55400000
H     -8.28800000    -10.14700000    -11.84600000
O      4.75500000    -13.91300000     -6.99800000
H      5.08900000    -13.48100000     -7.78400000
H      4.00900000    -13.37800000     -6.72900000
O    -12.02400000      9.04900000    -11.39300000
H    -11.76800000      8.86900000    -10.48800000
H    -12.48500000      9.88700000    -11.35000000
O      0.37600000     -4.38000000     -1.97000000
H     -0.45900000     -4.63100000     -2.36600000
H      1.03500000     -4.84900000     -2.48300000
O     11.59100000      8.93900000      0.65600000
H     11.58800000      9.63400000     -0.00200000
H     12.31400000      8.36700000      0.39700000
O     13.47000000      0.16300000     -1.48500000
H     13.14300000      0.98500000     -1.85000000
H     13.35100000      0.25700000     -0.54000000
O      3.85100000     -6.10100000      8.86300000
H      3.88900000     -5.22600000      9.25000000
H      3.16800000     -6.03800000      8.19500000
O      7.57600000     -0.56500000     11.42500000
H      6.62700000     -0.56500000     11.29700000
H      7.93400000     -0.76800000     10.56100000
O    -10.21000000      2.76700000     -1.38600000
H    -10.95000000      3.17100000     -1.83900000
H     -9.98500000      2.00800000     -1.92500000
O      1.11100000     13.38600000     -8.93200000
H      1.72000000     13.70400000     -8.26600000
H      0.69700000     12.62100000     -8.53300000
O     -3.57500000      6.63500000    -15.71000000
H     -3.65000000      5.99700000    -15.00000000
H     -3.69700000      7.48400000    -15.28300000
O     -2.69000000    -10.85100000      4.73800000
H     -2.88300000    -10.15200000      4.11300000
H     -2.49300000    -10.39400000      5.55600000
O     -0.12600000    -14.61900000      9.41400000
H      0.32500000    -13.77400000      9.43600000
H      0.12700000    -15.04600000     10.23200000
O     10.65700000      6.25000000      4.01300000
H     11.03300000      6.90500000      4.60100000
H     10.26400000      6.76200000      3.30500000
O     12.93300000      8.21800000     -3.11900000
H     12.72900000      8.82400000     -3.83100000
H     13.67800000      7.71100000     -3.44100000
O      9.55200000     -4.36500000     -5.79100000
H      9.93600000     -4.21000000     -4.92700000
H     10.20200000     -4.89900000     -6.24800000
O      4.76100000      8.95800000    -13.79000000
H      5.39400000      9.65300000    -13.60800000
H      3.92800000      9.30400000    -13.46800000
O      5.24900000      4.18500000     13.34500000
H      5.40200000      3.45000000     13.94000000
H      4.34100000      4.44000000     13.50800000
O     15.53200000     -3.03400000      1.11600000
H     15.82500000     -2.54200000      1.88300000
H     16.23800000     -3.65900000      0.94800000
O     -9.56400000     -6.00800000      1.52000000
H     -9.19600000     -5.99200000      2.40400000
H     -9.33100000     -6.87200000      1.18000000
O     -6.20800000     -2.24500000     13.58000000
H     -5.91200000     -1.52700000     13.02000000
H     -6.49600000     -2.92300000     12.96700000
O      9.21800000      1.35100000      3.07900000
H      9.75100000      1.90400000      3.65000000
H      9.78100000      0.60500000      2.87500000
O     16.42600000     -1.22600000     -3.81100000
H     17.15200000     -1.26100000     -4.43400000
H     16.72900000     -1.73700000     -3.06100000
O    -12.21600000     -1.25600000     -2.73900000
H    -12.28700000     -2.11600000     -3.15400000
H    -12.79500000     -0.69400000     -3.25200000
O     15.22200000     -8.11000000     -3.81200000
H     14.79500000     -8.42900000     -3.01600000
H     15.99600000     -7.64200000     -3.49700000
O     10.41200000     12.28600000      2.37600000
H      9.71200000     11.65000000      2.23500000
H     10.54800000     12.28900000      3.32300000
O      7.91100000     -7.10700000      5.64000000
H      8.81800000     -7.31100000      5.87000000
H      7.70600000     -7.70500000      4.92100000
O     -0.65200000     -1.10300000     14.77100000
H     -0.01700000     -1.80000000     14.93500000
H     -0.25600000     -0.32200000     15.15900000
O      5.68700000      5.23300000      7.27900000
H      6.55800000      4.89500000      7.48500000
H      5.84300000      5.91400000      6.62400000
O     -8.09800000     -6.80600000     13.44800000
H     -7.67900000     -6.21100000     12.82600000
H     -8.47000000     -7.49900000     12.90200000
O      5.77000000     11.68500000     10.03600000
H      6.59400000     11.36200000     10.40100000
H      6.02800000     12.40500000      9.46100000
O      0.65000000     -9.80400000     11.82500000
H      1.01100000    -10.57400000     12.26400000
H      1.41300000     -9.25800000     11.63500000
O    -14.85800000     -8.34100000     -1.34700000
H    -15.11900000     -7.64600000     -1.95100000
H    -15.12700000     -8.02200000     -0.48500000
O    -10.38300000      1.46000000    -15.40700000
H    -10.22300000      1.50500000    -14.46400000
H    -10.76600000      2.31000000    -15.62500000
O     14.11400000     -4.44500000      8.42800000
H     13.60600000     -3.74900000      8.84400000
H     13.89600000     -5.23200000      8.92900000
O    -13.50100000      8.18900000      3.52500000
H    -14.16500000      8.86800000      3.40400000
H    -13.54000000      7.67000000      2.72100000
O     -3.59800000     -2.94000000     10.74700000
H     -3.26500000     -2.73900000     11.62200000
H     -2.97900000     -2.51700000     10.15200000
O      7.01700000      0.63000000     13.97100000
H      7.63100000      0.57600000     13.23800000
H      6.96500000     -0.26600000     14.30500000
O     -5.66700000      7.73900000     -2.75000000
H     -6.22800000      8.01100000     -2.02300000
H     -4.77700000      7.81700000     -2.40700000
O    -11.98200000     11.90700000      0.04500000
H    -11.89200000     12.37500000     -0.78500000
H    -12.27500000     12.57500000      0.66600000
O     10.12800000      0.51800000     11.60200000
H     10.38000000     -0.33600000     11.95300000
H      9.32200000      0.34900000     11.11400000
O     10.65600000      9.26900000      4.80100000
H     10.65400000     10.22500000      4.75100000
H     11.54900000      9.04500000      5.06300000
O     11.60900000     -4.46300000      5.63200000
H     11.85900000     -4.77100000      4.76200000
H     11.37400000     -3.54400000      5.50300000
O    -13.25200000     -8.28200000      6.72600000
H    -12.61500000     -8.45300000      7.42000000
H    -12.72100000     -8.16400000      5.93800000
O     11.37600000      8.48900000     10.29100000
H     10.58800000      8.61300000      9.76300000
H     11.07700000      7.99500000     11.05500000
O     -2.24700000      3.68400000     15.68000000
H     -2.68500000      2.85800000     15.47400000
H     -2.70200000      4.33700000     15.14800000
O      5.00300000     -0.79400000     11.02100000
H      4.72700000     -1.04400000     11.90300000
H      4.46100000     -0.03600000     10.80600000
O      6.45800000      7.47300000     15.64400000
H      6.53600000      6.99500000     14.81900000
H      5.88600000      8.21300000     15.43900000
O      7.40900000     -5.18500000     -7.71200000
H      8.12600000     -5.30400000     -7.08900000
H      7.84100000     -5.10000000     -8.56200000
O     -4.16400000    -10.68100000     -6.49200000
H     -4.99600000    -10.44800000     -6.07900000
H     -3.49900000    -10.40600000     -5.86200000
O     -7.45500000      5.79400000    -14.25100000
H     -6.82700000      5.71600000    -14.96900000
H     -7.20300000      6.59900000    -13.79800000
O     -0.12600000     18.35800000     -2.40500000
H     -0.42600000     17.59000000     -2.89100000
H     -0.80000000     19.01900000     -2.56100000
O    -18.33300000      2.23700000     -0.61900000
H    -19.06100000      1.83400000     -0.14700000
H    -17.86800000      1.50100000     -1.01600000
O      0.38100000      7.80200000      2.09800000
H      0.90700000      7.11700000      1.68500000
H      0.92900000      8.58600000      2.05000000
O     14.87000000      3.90600000      8.02900000
H     14.70800000      2.96800000      8.12700000
H     15.59700000      4.08800000      8.62400000
O     14.00500000      9.89700000     -1.20600000
H     13.75400000      9.31400000     -1.92200000
H     13.97000000      9.34500000     -0.42400000
O     -2.63200000     -3.43400000      5.62800000
H     -1.80900000     -3.26500000      5.17100000
H     -2.51600000     -4.30000000      6.01900000
O     -1.74000000     -6.77300000     -9.60600000
H     -0.85500000     -6.40900000     -9.62600000
H     -2.02200000     -6.76600000    -10.52100000
O     -8.34400000     -1.13700000     -6.21400000
H     -7.56200000     -0.61100000     -6.37900000
H     -8.00900000     -1.96500000     -5.87300000
O    -11.42600000      9.62700000      4.59700000
H    -12.09200000      9.11300000      4.14000000
H    -10.88900000      9.99900000      3.89800000
O     -4.71700000      2.53200000      9.41100000
H     -3.83700000      2.38800000      9.75900000
H     -5.12800000      1.66800000      9.43500000
O     13.11600000     -5.67600000     -6.02400000
H     13.46500000     -4.99500000     -5.44800000
H     12.66000000     -5.19500000     -6.71400000
O    -12.39300000     -3.41000000      5.59800000
H    -12.32500000     -3.58100000      4.65800000
H    -11.86400000     -4.09600000      6.00500000
O      9.04100000    -11.17700000      7.91300000
H      9.72600000    -11.29100000      7.25300000
H      8.49600000    -11.95900000      7.83000000
O      2.54400000     -5.74200000     -3.82700000
H      2.82000000     -5.80800000     -4.74100000
H      3.36200000     -5.69900000     -3.33200000
O     -2.23500000     14.52600000      4.76000000
H     -3.07600000     14.90500000      5.01500000
H     -2.39300000     13.58200000      4.74200000
O    -15.54600000      6.26900000     -0.68300000
H    -15.26200000      6.75100000      0.09400000
H    -15.70600000      5.37900000     -0.36700000
O     -7.78500000    -11.72000000    -10.94700000
H     -7.52300000    -11.68200000    -10.02700000
H     -8.71700000    -11.93700000    -10.92100000
O     -2.93200000      0.94400000     15.64500000
H     -3.82600000      1.28500000     15.65500000
H     -3.03000000      0.00900000     15.82700000
O      5.41900000      7.28800000      4.58800000
H      5.34600000      7.02500000      3.67000000
H      6.14400000      7.91300000      4.60100000
O    -16.80200000      0.37400000     -1.96600000
H    -16.63300000      0.71200000     -2.84500000
H    -16.85500000     -0.57500000     -2.07900000
O     -9.61300000    -12.06800000      8.06900000
H     -9.52700000    -12.96200000      7.73700000
H     -8.71900000    -11.72600000      8.07400000
O     11.05600000     12.02200000      5.03800000
H     11.74900000     12.68200000      5.07500000
H     10.44600000     12.27700000      5.73000000
O    -10.06200000     -4.34100000     -7.48800000
H     -9.70400000     -5.21500000     -7.33200000
H     -9.31800000     -3.83100000     -7.80900000
O    -11.11700000      1.16900000     -9.25400000
H    -10.26600000      1.51200000     -9.52700000
H    -11.19100000      1.41800000     -8.33300000
O     -1.21600000     -6.97700000     11.98200000
H     -0.87400000     -7.64800000     12.57200000
H     -1.84000000     -6.48500000     12.51500000
O      3.73600000     15.93200000     -1.95400000
H      3.66200000     16.81200000     -1.58500000
H      4.58300000     15.93000000     -2.40000000
O     10.01400000      9.61500000     -9.48000000
H     10.33000000     10.48600000     -9.71900000
H     10.49400000      9.39600000     -8.68200000
O      4.52200000     -2.03500000     13.29000000
H      4.48300000     -2.05100000     14.24600000
H      4.29900000     -2.92800000     13.02600000
O     -6.93200000      7.16900000      4.55700000
H     -6.21500000      7.40900000      3.97000000
H     -7.29900000      6.37300000      4.17300000
O      2.83800000      7.85400000      5.65200000
H      2.78700000      8.00100000      4.70700000
H      3.77300000      7.75700000      5.82900000
O    -12.66300000      9.34000000      8.98100000
H    -12.75500000      8.52500000      9.47400000
H    -13.49100000      9.42900000      8.50900000
O    -12.88300000      2.71600000      4.92800000
H    -12.25900000      3.38900000      5.19900000
H    -13.67700000      3.20100000      4.70600000
O    -11.35400000    -13.79800000      4.35900000
H    -12.11400000    -13.34700000      3.99100000
H    -10.65100000    -13.14900000      4.32700000
O      0.52300000     -8.17400000      2.16100000
H      0.72300000     -8.78900000      2.86700000
H      0.65300000     -8.68000000      1.35900000
O     -5.28500000      4.57900000    -12.44400000
H     -4.59200000      4.69000000    -13.09500000
H     -6.07300000      4.40700000    -12.96000000
O     -1.93800000      9.78700000      0.59700000
H     -1.51300000      9.23300000      1.25100000
H     -2.65100000     10.21400000      1.07200000
O      3.39200000     -7.31200000    -16.04900000
H      3.85600000     -7.10300000    -15.23800000
H      3.64600000     -6.61700000    -16.65600000
O      1.50800000     15.39100000      7.74300000
H      0.64000000     15.23600000      7.36900000
H      1.60200000     16.34400000      7.74200000
O      3.35300000    -16.92300000      2.77400000
H      3.40600000    -17.84300000      2.51700000
H      2.54300000    -16.86100000      3.27900000
O      3.19400000     11.43200000      5.37100000
H      2.57900000     10.88600000      4.88100000
H      3.62200000     11.96900000      4.70400000
O    -11.11800000     -1.57300000    -12.15800000
H    -11.25400000     -1.45900000    -11.21700000
H    -10.81600000     -0.71700000    -12.46100000
O      2.85400000      5.22100000     14.18300000
H      2.72000000      4.73400000     14.99600000
H      2.72300000      6.13700000     14.42700000
O     14.69200000      5.78800000      5.99400000
H     14.43300000      5.34900000      6.80400000
H     14.19900000      6.60800000      5.99700000
O      3.50800000      0.15600000      2.75000000
H      4.07700000      0.70500000      2.21100000
H      2.69200000      0.65200000      2.81900000
O     -5.37300000    -10.31300000    -12.62200000
H     -5.32700000     -9.36400000    -12.50000000
H     -6.30700000    -10.51500000    -12.58000000
O      6.87200000      3.77900000     -2.59600000
H      7.71300000      4.02900000     -2.21300000
H      6.55500000      3.07000000     -2.03700000
O     -5.72100000      0.38500000      1.19200000
H     -5.24900000      1.18600000      0.96100000
H     -5.75700000      0.39600000      2.14900000
O     -7.11500000      4.15300000      9.07500000
H     -6.28700000      3.72200000      9.28500000
H     -7.24700000      4.78000000      9.78700000
O     -7.24000000      3.27700000     -6.56200000
H     -7.13400000      3.23100000     -5.61200000
H     -7.68100000      4.11400000     -6.71400000
O     -1.15500000     -1.95700000      3.72200000
H     -0.44400000     -1.68500000      3.14200000
H     -1.53400000     -1.13600000      4.03600000
O     -1.99800000     -5.69600000      7.57000000
H     -1.27800000     -6.17700000      7.16100000
H     -1.59500000     -5.25200000      8.31600000
O      7.11400000      6.31900000    -15.01000000
H      6.51000000      6.98300000    -15.34100000
H      6.97800000      6.32300000    -14.06200000
O     -0.69400000     15.60500000     -2.77200000
H      0.17700000     15.62600000     -3.16800000
H     -0.59100000     15.05400000     -1.99600000
O    -14.27100000      7.23100000     -6.39200000
H    -15.09900000      7.64600000     -6.63200000
H    -13.67900000      7.96100000     -6.21300000
O     -4.55000000     -2.98500000     -4.47700000
H     -4.03000000     -2.20900000     -4.68500000
H     -4.30400000     -3.20500000     -3.57900000
O     -9.16500000      4.61600000     11.86000000
H     -9.72500000      5.26000000     11.42700000
H     -8.90000000      5.04000000     12.67700000
O      2.18100000     -4.63100000      1.97800000
H      2.16200000     -3.83500000      2.50800000
H      1.84600000     -5.31400000      2.55900000
O     -0.69700000     -4.73600000      9.97500000
H     -0.15700000     -4.26900000     10.61300000
H     -1.09300000     -5.45000000     10.47400000
O    -11.47000000     -3.94900000      2.93600000
H    -10.54300000     -3.73900000      2.82400000
H    -11.51300000     -4.90100000      2.83800000
O     -4.79900000      0.66400000     -3.98900000
H     -3.93700000      1.05600000     -4.12300000
H     -4.67600000      0.06200000     -3.25400000
O      0.65300000      6.34500000      7.20900000
H      1.41800000      6.56800000      6.67900000
H      0.21700000      7.18300000      7.36400000
O      2.60900000     14.48200000     10.18300000
H      1.73500000     14.85400000     10.30000000
H      2.64900000     14.25000000      9.25500000
O      3.59800000      4.06100000      3.53400000
H      4.32800000      3.81800000      4.10400000
H      3.99600000      4.60600000      2.85500000
O      4.55300000     -7.66600000      6.28000000
H      5.37900000     -7.77300000      5.80900000
H      4.58300000     -8.33000000      6.96800000
O      6.43500000    -10.53200000     -4.04000000
H      6.09000000    -11.00700000     -4.79600000
H      6.47800000    -11.18800000     -3.34500000
O     -0.18400000      5.41500000     16.63900000
H     -0.86600000      4.74300000     16.61800000
H      0.63400000      4.92800000     16.54400000
O      0.60700000     -4.72400000    -16.99100000
H      1.25500000     -4.62700000    -16.29300000
H      0.09300000     -3.91700000    -16.95500000
O      2.81800000      4.33400000     16.61500000
H      2.25800000      3.71600000     17.08400000
H      3.32800000      4.76400000     17.30200000
O      2.49800000     -0.52500000      5.60600000
H      2.12500000     -0.79800000      6.44400000
H      3.43300000     -0.41800000      5.78400000
O      2.91900000      2.37100000      6.78300000
H      2.83300000      1.81900000      6.00600000
H      2.11600000      2.21300000      7.27900000
O     12.49900000      4.68300000    -12.83900000
H     13.06200000      5.43800000    -12.66700000
H     12.27500000      4.34900000    -11.97000000
O     -3.78400000     -3.69000000     -1.83200000
H     -3.34900000     -3.56200000     -0.98900000
H     -4.58800000     -4.16300000     -1.61700000
O     -9.65100000      2.33900000     -4.57300000
H     -8.76200000      2.42600000     -4.22800000
H     -9.93100000      3.23900000     -4.74100000
O     -3.32800000     -7.80700000     -5.84000000
H     -2.39900000     -8.02000000     -5.93300000
H     -3.60000000     -8.26600000     -5.04500000
O     -3.07500000     12.74300000     -3.26400000
H     -3.05900000     12.13000000     -3.99900000
H     -3.59600000     12.30000000     -2.59400000
O     17.38000000     -2.66600000     -1.53700000
H     17.11600000     -3.40800000     -0.99400000
H     18.11300000     -2.99800000     -2.05600000
O    -14.66500000     -8.77700000     -4.44000000
H    -13.87400000     -8.78900000     -3.90200000
H    -14.45400000     -9.33500000     -5.18900000
O     12.61400000     -3.35700000    -13.05600000
H     13.29800000     -3.97200000    -13.32100000
H     12.39000000     -3.61800000    -12.16300000
O      5.04800000    -14.06300000     -2.87900000
H      4.17300000    -14.08100000     -2.49200000
H      4.90500000    -14.25600000     -3.80500000
O     -2.12300000    -10.90500000     -0.86800000
H     -2.36800000     -9.99800000     -1.05100000
H     -2.21200000    -11.35100000     -1.71100000
O    -11.95300000      8.68700000     -8.58000000
H    -11.22900000      8.17300000     -8.22400000
H    -11.79100000      9.57800000     -8.27100000
O     -0.32200000     13.94400000     -0.57100000
H     -0.66400000     14.30500000      0.24700000
H     -0.37200000     12.99500000     -0.45200000
O     -2.49800000      8.74500000     10.69000000
H     -1.62800000      8.83600000     11.07900000
H     -2.44700000      7.93800000     10.17700000
O     -6.05300000     -1.50800000     -9.29400000
H     -5.92500000     -0.75800000     -9.87500000
H     -6.62100000     -1.17700000     -8.59800000
O     -5.03500000    -10.61000000     10.54600000
H     -5.49300000    -10.48900000     11.37800000
H     -4.11400000    -10.44900000     10.75300000
O     -5.88100000      9.24600000    -11.54000000
H     -6.76800000      9.05500000    -11.23600000
H     -5.31500000      8.96600000    -10.82100000
O      1.56300000    -12.41700000      9.05900000
H      2.43100000    -12.33800000      9.45600000
H      1.64400000    -11.96900000      8.21600000
O     -6.88800000     -5.82300000    -10.55500000
H     -6.87600000     -6.12200000     -9.64600000
H     -6.35700000     -5.02700000    -10.55300000
O     -6.83300000      2.87300000     -3.88900000
H     -6.18000000      2.17500000     -3.84300000
H     -6.98100000      3.12300000     -2.97700000
O    -13.29600000     -7.28700000      2.82700000
H    -13.75600000     -8.11800000      2.70800000
H    -12.66800000     -7.46000000      3.52900000
O     -9.70200000    -11.36400000      3.96300000
H     -8.84900000    -11.79400000      3.89900000
H     -9.90400000    -11.09900000      3.06500000
O    -14.16000000    -10.51500000      5.20200000
H    -14.09400000     -9.80700000      5.84300000
H    -13.25400000    -10.78800000      5.05400000
O     -7.66800000    -14.39200000      4.72600000
H     -6.87700000    -14.65800000      5.19600000
H     -7.36600000    -13.72900000      4.10500000
O      1.60400000      9.09300000     -8.23500000
H      2.13200000      8.63800000     -8.89200000
H      1.35600000      8.40900000     -7.61200000
O    -12.07100000     -6.64500000      9.39700000
H    -11.72600000     -6.59100000     10.28900000
H    -12.84000000     -7.21000000      9.47200000
O      3.42100000    -11.11700000     13.28200000
H      2.81000000    -10.96800000     14.00400000
H      3.57100000    -10.24600000     12.91300000
O     -6.09900000     -2.23200000    -13.01400000
H     -5.74100000     -2.40200000    -13.88500000
H     -6.87600000     -2.78800000    -12.96100000
O    -11.80100000      0.33300000      8.20500000
H    -11.27900000      0.29400000      7.40300000
H    -11.40200000      1.03500000      8.71700000
O     -8.66800000     13.99200000     -2.40200000
H     -9.09200000     14.61600000     -1.81300000
H     -8.11400000     14.53300000     -2.96600000
O      5.80400000      3.55000000    -16.06900000
H      5.24600000      3.16900000    -15.39000000
H      6.06400000      4.40100000    -15.71500000
O     10.78800000     -3.49100000     -3.57400000
H     11.14300000     -2.60300000     -3.53900000
H     11.35900000     -4.00000000     -2.99800000
O     -0.33600000     10.29000000     -9.70900000
H      0.33000000      9.77100000     -9.25900000
H     -0.69800000     10.85700000     -9.02800000
O      4.25000000     11.52600000     12.58900000
H      4.75500000     11.33300000     11.79900000
H      4.38000000     12.46300000     12.73400000
O      6.46300000      1.78700000      3.57900000
H      7.41400000      1.74600000      3.48100000
H      6.28500000      2.69700000      3.81700000
O      1.80800000     -7.80100000     -7.50400000
H      2.32400000     -7.20400000     -6.96200000
H      2.00300000     -8.67000000     -7.15400000
O     11.31800000      3.00200000      1.38400000
H     10.68500000      2.54400000      1.93700000
H     10.78400000      3.57300000      0.83200000
O     -2.38300000     11.20100000      7.76900000
H     -1.66500000     11.15300000      8.40000000
H     -3.17400000     11.22800000      8.30800000
O    -16.06900000     -1.36900000     -6.89900000
H    -15.62900000     -1.75300000     -6.14100000
H    -15.52700000     -1.62600000     -7.64600000
O    -12.49000000     -3.02500000     -6.75100000
H    -11.66300000     -3.49200000     -6.87000000
H    -12.79700000     -3.29800000     -5.88600000
O     -5.68100000      5.54300000     11.13600000
H     -6.49300000      5.99700000     11.35900000
H     -5.05300000      5.83700000     11.79600000
O      5.51800000    -12.35800000     -9.01800000
H      5.83800000    -11.46000000     -9.10100000
H      4.80800000    -12.42000000     -9.65700000
O      7.27900000      7.16500000      1.73800000
H      6.88900000      7.94900000      1.35100000
H      7.95500000      7.50100000      2.32800000
O     13.01000000      5.98400000     -6.06700000
H     12.22700000      5.74400000     -5.57200000
H     13.69500000      6.07200000     -5.40400000
O     -0.56900000      5.87100000    -16.44400000
H     -0.20500000      6.62300000    -15.97800000
H     -1.42400000      5.72800000    -16.03800000
O     -4.38400000     -2.37300000      3.13100000
H     -4.68400000     -1.46600000      3.06600000
H     -4.03400000     -2.44600000      4.01900000
O      3.20700000      2.56800000    -14.55400000
H      2.60700000      3.30300000    -14.67900000
H      3.09200000      2.31800000    -13.63700000
O      7.46900000     14.58100000     -6.55300000
H      7.28700000     13.67900000     -6.28800000
H      7.49100000     14.54900000     -7.51000000
O     -8.23000000      1.80100000     12.33300000
H     -8.83900000      2.20300000     12.95300000
H     -8.18300000      2.42300000     11.60700000
O      1.98100000     -8.93000000     15.27100000
H      2.47100000     -9.00700000     16.08900000
H      2.48600000     -8.31000000     14.74600000
O     -3.07600000     -4.96600000     -5.73200000
H     -3.12600000     -5.89700000     -5.51800000
H     -3.81300000     -4.57300000     -5.26500000
O      8.73900000      6.63400000     10.79600000
H      7.84400000      6.90200000     10.58600000
H      9.13600000      6.44000000      9.94700000
O      5.18100000     -1.90100000      3.41800000
H      4.56900000     -1.20300000      3.18300000
H      5.27200000     -2.41800000      2.61800000
O    -13.35900000      6.36800000     -3.93900000
H    -12.41600000      6.42900000     -4.09300000
H    -13.75000000      6.45400000     -4.80800000
O      3.22800000      3.90000000     -6.79800000
H      3.26000000      3.45000000     -5.95400000
H      2.50400000      3.48100000     -7.26400000
O     12.85100000     -1.69100000     -3.49300000
H     12.94000000     -1.02200000     -2.81400000
H     13.72600000     -2.07100000     -3.57200000
O      3.98900000    -12.85500000      2.19300000
H      3.78900000    -12.20700000      2.86800000
H      3.13500000    -13.11400000      1.84800000
O      5.26300000      9.35500000     -1.89100000
H      5.51100000      9.38200000     -2.81500000
H      5.79900000      8.65400000     -1.52000000
O     -3.23900000     -3.52700000      0.74200000
H     -3.52000000     -3.04000000      1.51600000
H     -2.32000000     -3.73400000      0.91000000
O     -1.10900000    -10.96800000     -6.86400000
H     -0.28500000    -10.53000000     -7.07400000
H     -1.43500000    -10.50800000     -6.09100000
O      5.07000000      9.78100000     14.63500000
H      5.12700000     10.28700000     13.82500000
H      4.40400000     10.23400000     15.15400000
O      0.32500000     -3.09000000     16.79900000
H      0.65600000     -2.27300000     17.17100000
H      0.66100000     -3.77100000     17.38200000
O     -5.40400000      2.98700000     16.20300000
H     -5.57000000      2.47300000     15.41300000
H     -6.24800000      3.38700000     16.41100000
O     10.20200000      7.09200000      7.79300000
H      9.90600000      8.00000000      7.86000000
H     11.15200000      7.14200000      7.89600000
O     -3.25900000     15.31500000     -3.51200000
H     -3.12200000     14.37200000     -3.59200000
H     -2.39000000     15.66800000     -3.31800000
O     -4.22700000      5.66000000      0.69600000
H     -4.54200000      4.85800000      1.11300000
H     -3.30100000      5.70600000      0.93500000
O      8.42500000     -2.17200000    -10.53300000
H      7.66400000     -2.15500000     -9.95200000
H      8.87900000     -2.98400000    -10.30800000
O     -4.65000000      3.06800000     12.21800000
H     -4.42700000      3.73500000     12.86700000
H     -4.64400000      3.53400000     11.38200000
O     -2.51300000      6.13500000      9.33100000
H     -2.99200000      5.88900000      8.54000000
H     -2.12300000      5.31600000      9.63900000
O     14.18400000      3.55600000     -4.47400000
H     13.43100000      3.33400000     -3.92600000
H     14.65800000      2.73000000     -4.57500000
O      2.09300000    -14.96000000      6.39800000
H      2.44600000    -15.22500000      7.24700000
H      1.56200000    -15.70400000      6.11600000
O    -11.66900000     -4.29500000     13.75600000
H    -11.17400000     -4.25700000     12.93800000
H    -11.72800000     -5.22800000     13.95800000
O      6.18800000      0.51300000      0.72500000
H      5.92900000      1.26900000      1.25200000
H      5.88300000     -0.24400000      1.22500000
O     -6.56600000     10.03500000      9.00800000
H     -6.90600000     10.47700000      9.78500000
H     -6.34400000      9.15500000      9.31100000
O      9.35700000     12.83500000      7.11100000
H      9.42900000     12.97200000      8.05600000
H      9.12300000     13.69500000      6.76200000
O      4.30100000      9.76500000     -6.74400000
H      4.09600000      8.99900000     -7.28000000
H      3.50100000      9.93200000     -6.24700000
O     10.92100000      2.76300000      4.61800000
H     11.76600000      2.68300000      5.06100000
H     10.79700000      3.70500000      4.50800000
O      3.75800000      3.10700000     10.79700000
H      3.78300000      3.91000000     10.27600000
H      3.17100000      3.31200000     11.52500000
O     -1.67600000    -13.36600000      7.22300000
H     -2.43700000    -12.78500000      7.20500000
H     -1.47800000    -13.47300000      8.15400000
O      3.42600000      8.01900000    -15.93200000
H      3.91300000      8.17300000    -16.74200000
H      4.02400000      8.29400000    -15.23700000
O     13.84800000     -3.78900000    -10.42000000
H     14.08000000     -3.96100000     -9.50800000
H     14.34800000     -3.00600000    -10.65000000
O      3.83300000      3.45600000     -1.10000000
H      4.56900000      3.83600000     -0.61900000
H      4.12900000      2.57700000     -1.33600000
O     -1.56300000      8.82600000      5.95100000
H     -0.90800000      8.75700000      6.64500000
H     -2.17100000      9.49700000      6.26000000
O     -9.23400000     -4.29000000     -2.55600000
H     -9.68600000     -4.19300000     -1.71700000
H     -9.24500000     -3.41300000     -2.93700000
O    -11.42900000     -7.75000000      4.80800000
H    -11.25000000     -7.06200000      5.44900000
H    -10.56500000     -8.09700000      4.58300000
O     -7.00600000     -7.52500000      2.93000000
H     -6.38800000     -7.06300000      2.36400000
H     -7.56700000     -8.01100000      2.32600000
O      8.01900000    -15.36900000      1.62900000
H      7.84700000    -16.30300000      1.51200000
H      7.25700000    -14.93500000      1.24500000
O     -0.72600000     -7.77100000     -6.16000000
H     -0.40500000     -8.02200000     -5.29300000
H     -0.01200000     -7.25900000     -6.54000000
O     -4.00400000     -5.02800000    -12.43700000
H     -3.16200000     -4.61400000    -12.62500000
H     -4.38400000     -4.49200000    -11.74100000
O      2.46800000      0.80900000     11.55800000
H      1.62500000      1.26000000     11.52400000
H      3.11200000      1.48700000     11.35300000
O     -1.10000000     -2.53900000    -16.64700000
H     -0.90300000     -1.63500000    -16.40100000
H     -1.43200000     -2.93900000    -15.84200000
O     -0.07800000     16.24000000      0.96700000
H      0.73100000     15.73500000      0.89000000
H     -0.27800000     16.23200000      1.90300000
O      0.55400000    -10.34300000      4.26300000
H     -0.30300000     -9.96700000      4.46400000
H      0.68600000    -11.01000000      4.93700000
O     13.55500000     -9.91200000      7.32700000
H     13.33300000     -9.97700000      6.39900000
H     14.43300000     -9.53200000      7.33800000
O      5.20600000    -17.24400000     -2.52900000
H      4.37800000    -17.28300000     -3.00800000
H      4.97400000    -16.86400000     -1.68200000
O     -9.94700000     -0.30200000     -1.41100000
H    -10.70900000     -0.56200000     -1.92800000
H    -10.25200000     -0.33000000     -0.50400000
O     -6.05500000      1.52200000     13.96700000
H     -6.86900000      1.20100000     13.57800000
H     -5.64100000      2.03000000     13.26900000
O    -11.26400000     -9.21200000      8.62500000
H    -11.49400000     -8.93800000      9.51200000
H    -10.31900000     -9.07400000      8.56900000
O      3.03000000     -5.53900000     -6.59700000
H      3.69400000     -5.54900000     -7.28600000
H      2.37000000     -4.92000000     -6.91000000
O     -7.55800000     -0.22900000    -14.54100000
H     -7.72000000     -0.53600000    -15.43400000
H     -7.51400000     -1.03000000    -14.01800000
O     -0.17300000     12.14000000     -3.62300000
H     -0.48600000     12.63800000     -4.37800000
H     -0.94400000     12.04000000     -3.06500000
O      1.67500000     15.98100000     -4.02000000
H      2.30600000     16.12500000     -4.72500000
H      2.20900000     15.92600000     -3.22800000
O      7.36600000    -11.56500000      1.44200000
H      7.16400000    -11.69400000      2.36800000
H      6.53000000    -11.69500000      0.99400000
O     -7.89100000     -8.53300000     -3.68000000
H     -8.13200000     -9.33100000     -3.21000000
H     -8.63700000     -8.35700000     -4.25200000
O     11.57800000      1.11500000    -13.14300000
H     11.85500000      0.76800000    -12.29400000
H     12.39300000      1.22300000    -13.63400000
O     -4.67300000     16.73300000      2.12700000
H     -5.10000000     17.57200000      1.95000000
H     -4.39400000     16.42000000      1.26700000
O      6.61300000     -0.85700000     16.34700000
H      6.97400000     -1.43700000     17.01700000
H      5.70200000     -1.13600000     16.25300000
O     -7.26700000     15.91300000     -3.84700000
H     -6.49600000     16.47900000     -3.86100000
H     -8.00900000     16.51700000     -3.84100000
O      4.64100000     -4.63900000     12.16500000
H      5.47100000     -5.10900000     12.08700000
H      4.56800000     -4.14600000     11.34800000
O     10.05400000     -8.39000000     -0.84700000
H      9.37900000     -7.79600000     -0.51900000
H      9.63700000     -9.25200000     -0.84400000
O     -2.08400000     -4.29900000     15.62000000
H     -1.22200000     -3.93100000     15.81600000
H     -2.34200000     -4.74700000     16.42600000
O    -15.79800000      4.22600000     -4.35800000
H    -16.49100000      3.94100000     -3.76200000
H    -16.02100000      5.13300000     -4.56700000
O     12.03300000     -0.75300000      8.59700000
H     12.41800000      0.07500000      8.88300000
H     11.67700000     -0.56400000      7.72900000
O    -10.26300000      2.26100000     14.58100000
H    -10.37800000      1.62300000     15.28500000
H    -10.43800000      3.10700000     14.99400000
O     -7.37900000    -13.83900000     -2.70200000
H     -6.56600000    -14.34300000     -2.66800000
H     -7.82300000    -14.04400000     -1.87900000
O      3.28000000    -10.95200000      3.97600000
H      2.37900000    -10.68000000      4.14800000
H      3.68900000    -10.98500000      4.84100000
O     -8.46900000     -5.29500000      3.97500000
H     -7.61800000     -5.73100000      3.93000000
H     -8.90700000     -5.70000000      4.72300000
O     -3.86200000    -10.11400000      7.83200000
H     -3.06300000     -9.61100000      7.98500000
H     -4.17900000    -10.33300000      8.70800000
O     -5.83900000     -7.53500000      6.08900000
H     -5.59600000     -7.15200000      5.24600000
H     -5.55100000     -6.89100000      6.73600000
O     -1.58800000     14.56000000    -11.23800000
H     -2.27500000     14.25500000    -10.64500000
H     -2.05800000     14.84800000    -12.02100000
O      9.21300000      3.34800000     12.12200000
H      9.68500000      2.70900000     11.58900000
H      8.51200000      3.66500000     11.55200000
O     -4.39300000     -5.43900000     11.07400000
H     -4.02600000     -4.58800000     10.83200000
H     -4.21000000     -5.52100000     12.01000000
O     -9.28000000      3.82800000    -10.52700000
H     -9.68400000      4.68200000    -10.68700000
H     -9.02000000      3.52000000    -11.39600000
O      2.46200000      6.75200000     10.43700000
H      2.64800000      6.13100000      9.73200000
H      3.02000000      7.50600000     10.24500000
O      7.00600000     -7.91300000     -0.10400000
H      6.27800000     -8.06800000     -0.70600000
H      6.76200000     -7.11600000      0.36600000
O     -0.46300000     -0.11200000     -5.03100000
H     -0.94300000     -0.93800000     -5.09700000
H      0.23600000     -0.18900000     -5.67900000
O      4.74700000     -7.95700000     -1.42900000
H      4.55000000     -7.19900000     -0.87900000
H      4.93700000     -7.58500000     -2.29000000
O     -2.22000000    -10.13200000     -4.56600000
H     -1.95000000     -9.42500000     -3.97900000
H     -2.08400000    -10.93100000     -4.05700000
O      4.30300000      6.98000000     -5.53900000
H      4.78700000      6.18000000     -5.33600000
H      3.96500000      7.27600000     -4.69400000
O     -0.27200000     -4.72600000      0.62300000
H      0.01000000     -4.51100000     -0.26600000
H      0.53600000     -4.73100000      1.13600000
O     -3.85100000      4.92000000      7.16800000
H     -4.06800000      4.00600000      7.35100000
H     -4.38700000      5.14700000      6.40900000
O     11.60700000      2.13900000     14.06800000
H     10.81200000      2.48300000     13.66100000
H     12.24000000      2.85300000     13.99900000
O     -2.59700000     -2.04700000     13.19700000
H     -1.94900000     -1.57100000     13.71600000
H     -3.05600000     -2.59700000     13.83200000
O     -2.41500000      1.63600000     12.48500000
H     -3.29600000      2.00600000     12.54500000
H     -2.35500000      1.03900000     13.23200000
O     12.97500000     -2.61300000     10.17600000
H     12.68200000     -1.92700000      9.57700000
H     12.41900000     -2.51000000     10.94800000
O     -4.91700000     17.46800000     -4.06100000
H     -5.06900000     18.00900000     -3.28700000
H     -4.12600000     16.96900000     -3.85400000
O    -15.56300000      7.80500000     -3.11700000
H    -16.02900000      7.32000000     -2.43600000
H    -14.77400000      7.28900000     -3.28200000
O     11.91700000     -8.73500000      2.49300000
H     12.18500000     -9.65400000      2.51600000
H     10.97400000     -8.75800000      2.65500000
O      3.15700000     16.70200000      2.31100000
H      3.33800000     17.21500000      1.52400000
H      2.87000000     15.85100000      1.98100000
O     14.07900000     -9.52900000      4.61700000
H     15.03000000     -9.42100000      4.63600000
H     13.75000000     -8.69100000      4.29200000
O     -5.68900000     -6.44900000     14.49800000
H     -6.51500000     -6.70400000     14.08700000
H     -5.88500000     -5.62100000     14.93800000
O    -14.04600000     -3.27100000      1.95700000
H    -13.25000000     -3.05800000      2.44400000
H    -13.83700000     -3.05100000      1.04900000
O     13.65400000      2.94700000      5.30000000
H     14.22200000      3.53500000      5.79800000
H     13.88100000      2.07100000      5.61300000
O      9.48800000     10.55100000     -2.91800000
H      8.98000000      9.74000000     -2.90800000
H      9.77500000     10.66600000     -2.01200000
O     -1.67200000     13.06900000     11.63000000
H     -1.45000000     12.88800000     12.54400000
H     -1.81900000     14.01400000     11.60200000
O     -9.95000000     -4.29200000     11.37800000
H    -10.18700000     -3.68200000     10.67900000
H     -9.83500000     -5.13200000     10.93400000
O     -1.97100000     -7.09200000      0.74300000
H     -1.27600000     -7.59500000      1.16500000
H     -1.64400000     -6.19200000      0.73400000
O     -0.41800000     16.46900000      4.11800000
H     -1.19300000     15.94800000      4.32500000
H      0.31200000     15.96900000      4.48200000
O     11.11100000     -7.05800000    -10.62300000
H     11.03200000     -7.51900000     -9.78700000
H     10.59100000     -7.58000000    -11.23400000
O      1.13400000     -5.64100000    -13.71800000
H      1.20300000     -5.53100000    -12.77000000
H      1.74000000     -4.99400000    -14.07900000
O     -1.17500000      3.69000000      3.31000000
H     -0.94200000      4.20800000      4.08000000
H     -1.58300000      4.31800000      2.71400000
O     -3.69700000      8.61100000    -10.11800000
H     -3.65700000      8.02900000     -9.35900000
H     -2.90000000      9.13800000    -10.05900000
O      5.99800000      9.12600000    -10.59500000
H      5.07300000      9.28900000    -10.77700000
H      6.44000000      9.93100000    -10.86200000
O     -8.66000000     11.09600000     -0.98700000
H     -9.17000000     11.24400000     -0.19100000
H     -8.63500000     11.95000000     -1.41800000
O     -5.52000000      0.14600000      3.92100000
H     -6.29300000      0.42400000      4.41200000
H     -4.81800000      0.12800000      4.57000000
O     -3.22500000      2.60400000      5.34400000
H     -2.95800000      1.86700000      4.79500000
H     -2.41100000      3.07200000      5.53000000
O    -11.32200000     -5.65300000      6.75000000
H    -10.45300000     -5.66400000      7.15000000
H    -11.92500000     -5.77700000      7.48200000
O     -7.85100000    -14.89200000      0.44900000
H     -7.07900000    -14.96800000      1.01100000
H     -8.35200000    -15.68900000      0.62100000
O    -11.87800000     -5.51700000     -0.57500000
H    -11.83800000     -6.12700000      0.16300000
H    -11.35100000     -4.76900000     -0.29500000
O      0.03400000     -4.54600000      4.26500000
H      0.77600000     -4.22200000      4.77600000
H     -0.41500000     -3.75600000      3.96700000
O      4.72300000     -7.09300000    -13.74200000
H      3.95300000     -7.35600000    -13.23900000
H      5.44200000     -7.12000000    -13.11100000
O    -15.32400000     -4.86800000     -7.64500000
H    -15.81900000     -4.78600000     -6.83000000
H    -14.57700000     -4.28000000     -7.53300000
O    -11.54000000      3.76100000      1.10400000
H    -12.03000000      4.47600000      0.69700000
H    -11.05600000      3.36100000      0.38100000
O    -15.18700000     -5.60900000      1.67100000
H    -14.71000000     -4.79500000      1.83500000
H    -14.66300000     -6.28400000      2.10400000
O     11.40800000     -1.80300000      4.58700000
H     12.24300000     -1.83500000      5.05400000
H     10.83900000     -1.27700000      5.15000000
O      8.33400000      7.95500000    -12.20500000
H      7.44000000      7.88300000    -12.53700000
H      8.26200000      7.74100000    -11.27500000
O    -15.88800000     -3.60700000     -4.81700000
H    -16.41100000     -4.36000000     -5.09200000
H    -16.17000000     -3.43500000     -3.91800000
O      3.05500000     -4.26100000    -14.98800000
H      3.58800000     -4.05500000    -14.22000000
H      3.68400000     -4.32600000    -15.70600000
O    -11.51500000    -10.93700000      6.22200000
H    -11.05700000    -11.05600000      7.05400000
H    -10.81800000    -10.79700000      5.58200000
O     -6.22300000     -2.57800000      1.00600000
H     -5.32300000     -2.83300000      1.21100000
H     -6.20300000     -1.62100000      0.99100000
O      6.65300000     -3.08000000    -14.55600000
H      7.46500000     -3.53800000    -14.34100000
H      6.51800000     -3.25600000    -15.48800000
O    -17.14000000     -5.58100000      5.28600000
H    -16.55200000     -4.86300000      5.05100000
H    -17.99300000     -5.16300000      5.40600000
O     -3.32100000      9.18500000     -1.88800000
H     -3.99200000      9.83200000     -2.10600000
H     -2.98500000      9.46700000     -1.03700000
O     -4.15400000      2.50000000    -10.93700000
H     -5.10400000      2.48300000    -10.81800000
H     -4.03300000      2.65600000    -11.87300000
O     -8.53300000      8.93500000      5.62800000
H     -9.30900000      8.57900000      5.19500000
H     -7.81100000      8.39400000      5.30800000
O     14.02100000      3.81400000      0.12200000
H     14.64500000      3.08800000      0.13500000
H     13.22300000      3.45000000      0.50400000
O      3.21400000      7.42800000    -10.44700000
H      3.58000000      7.13900000     -9.61100000
H      3.91800000      7.28700000    -11.07900000
O     -9.00200000     -8.88300000      4.55400000
H     -9.15400000     -9.73400000      4.14300000
H     -8.17100000     -8.58400000      4.18500000
O     11.01400000     -7.11600000     -3.69000000
H     10.12400000     -7.33600000     -3.41600000
H     11.01300000     -7.24500000     -4.63800000
O      5.96600000      4.11900000      4.79200000
H      6.06800000      5.03000000      4.51500000
H      5.64300000      4.17700000      5.69100000
O      7.63200000      9.04300000      5.10900000
H      8.56600000      9.15400000      5.29200000
H      7.46500000      9.61600000      4.36100000
O      8.34400000      5.13500000      7.72400000
H      8.81700000      4.39400000      8.10200000
H      9.01400000      5.80600000      7.59400000
O      6.61300000     11.99400000     -0.61300000
H      6.64200000     12.91700000     -0.36100000
H      6.40200000     12.00700000     -1.54700000
O      6.31100000     15.27800000     -3.25700000
H      6.63700000     15.86900000     -3.93500000
H      7.01900000     15.23800000     -2.61300000
O      1.67700000      2.25800000      3.02300000
H      0.86300000      2.70600000      2.79200000
H      2.19400000      2.92200000      3.47900000
O      4.52600000      2.20100000     -9.20000000
H      4.96800000      2.51200000     -8.41100000
H      4.59300000      2.93100000     -9.81600000
O     -1.25600000     -6.70700000      3.55000000
H     -0.69700000     -6.98400000      2.82400000
H     -0.90000000     -5.86000000      3.81700000
O      3.62900000     13.79300000      7.18700000
H      2.91700000     14.42400000      7.29500000
H      3.23700000     13.07100000      6.69700000
O      9.18500000     -2.07500000     -7.27200000
H      9.18100000     -2.87100000     -6.74200000
H      9.94000000     -1.57900000     -6.95500000
O     -5.84100000    -11.48900000     -2.50500000
H     -6.54000000    -12.13700000     -2.59200000
H     -5.32600000    -11.79100000     -1.75700000
O     -8.15200000     13.35300000      7.81900000
H     -7.72200000     14.20000000      7.93500000
H     -8.06600000     12.92100000      8.66900000
O      5.92500000     -0.77300000    -16.65100000
H      5.74600000      0.01200000    -16.13300000
H      6.73400000     -1.12500000    -16.28100000
O     14.60200000      0.58700000      6.98100000
H     15.24800000      0.67500000      7.68200000
H     14.25900000     -0.30100000      7.08200000
O      2.17100000     -8.22600000    -13.15500000
H      1.80300000     -7.56900000    -13.74600000
H      1.45600000     -8.84700000    -13.01300000
O     -8.12500000      6.06200000     -2.86700000
H     -7.45600000      6.73700000     -2.97700000
H     -7.64400000      5.23700000     -2.92100000
O     10.53700000    -11.38400000      2.93500000
H      9.59500000    -11.25600000      3.04200000
H     10.61200000    -12.13500000      2.34700000
O      3.39100000      5.06400000    -12.44700000
H      3.15300000      4.36200000    -11.84200000
H      2.81100000      4.94000000    -13.19800000
O      4.47900000     -3.44300000      9.60600000
H      4.38500000     -2.51100000      9.80000000
H      5.17300000     -3.48200000      8.94800000
O      4.98600000      0.47700000    -14.42000000
H      4.39600000      1.22800000    -14.35800000
H      5.73300000      0.71300000    -13.87000000
O     -8.43800000     -6.86700000     10.38300000
H     -7.98100000     -7.64500000     10.06400000
H     -8.10400000     -6.15300000      9.84100000
O     -9.87800000      2.61700000      3.11800000
H    -10.44000000      2.48900000      3.88200000
H    -10.39800000      3.16500000      2.52900000
O     12.73500000      0.39500000    -10.11600000
H     13.00300000     -0.12200000     -9.35600000
H     13.27100000      1.18700000    -10.06800000
O     -6.45100000      0.48700000      8.58100000
H     -6.98300000     -0.28500000      8.77500000
H     -7.02600000      1.05100000      8.06400000
O      9.35800000      0.96900000     -9.47700000
H     10.15600000      0.64900000     -9.89600000
H      8.65900000      0.43000000     -9.84900000
O     -5.53300000    -14.41400000      1.72400000
H     -4.85100000    -15.06300000      1.55100000
H     -5.25900000    -13.99000000      2.53700000
O     -7.69000000      1.20400000      5.24800000
H     -7.98200000      1.62100000      6.05900000
H     -8.49800000      1.00400000      4.77700000
O     -9.12700000     -7.77300000     -9.57300000
H     -9.77500000     -8.07900000    -10.20800000
H     -9.61000000     -7.70700000     -8.75000000
O    -10.05500000     -3.68500000      0.04400000
H     -9.77200000     -4.42200000      0.58500000
H     -9.70500000     -2.91300000      0.48900000
O     -8.70200000     -3.08100000    -12.71000000
H     -8.44800000     -3.47300000    -11.87400000
H     -9.48100000     -2.56300000    -12.50400000
O      8.17100000     -2.35600000      4.67000000
H      8.38700000     -3.23400000      4.35500000
H      8.10600000     -1.82600000      3.87500000
O     -7.80800000     -1.50400000     -2.46000000
H     -7.01700000     -0.99200000     -2.28700000
H     -8.50100000     -1.03900000     -1.99100000
O     -8.26200000      5.34500000     14.67500000
H     -7.74400000      4.57400000     14.90700000
H     -8.97300000      5.35700000     15.31500000
O      8.52500000     -0.70600000    -13.76000000
H      9.27900000     -1.09700000    -14.20100000
H      8.25800000     -1.36100000    -13.11500000
O     -5.95600000      0.45300000     -6.64000000
H     -6.13400000      1.32300000     -6.99500000
H     -5.56300000      0.62000000     -5.78300000
O     -5.45300000     10.51500000      6.53000000
H     -5.17200000      9.60400000      6.44600000
H     -6.17400000     10.48700000      7.15800000
O     12.54300000     -5.47900000     -2.17300000
H     12.08300000     -6.02500000     -2.81100000
H     12.56000000     -6.00600000     -1.37400000
O      4.59000000    -14.29000000      4.89700000
H      4.46800000    -13.94000000      4.01500000
H      3.77200000    -14.74900000      5.08800000
O    -13.30100000      0.90200000     -7.07200000
H    -13.26000000      1.44800000     -7.85800000
H    -12.38600000      0.71600000     -6.86200000
O      6.54500000     -6.35000000     15.13000000
H      6.93700000     -5.47700000     15.13100000
H      5.87600000     -6.31300000     15.81400000
O     -5.74500000     -8.02200000    -11.33900000
H     -5.14000000     -8.08700000    -10.60000000
H     -6.35700000     -7.33000000    -11.08700000
O      1.46700000    -11.88200000     -2.46400000
H      1.45100000    -12.57900000     -1.80800000
H      1.16600000    -12.30400000     -3.26900000
O     -1.26900000     13.41800000      2.45400000
H     -1.62200000     12.55400000      2.24100000
H     -2.03600000     13.93800000      2.69400000
O      2.83100000     -1.01200000    -15.93400000
H      2.45600000     -0.58100000    -16.70200000
H      3.77600000     -0.89900000    -16.03300000
O     -5.37100000     -0.44300000     -1.50200000
H     -5.12600000     -1.33000000     -1.24000000
H     -5.83600000     -0.09000000     -0.74400000
O      0.89300000      2.49200000     17.92400000
H      0.91700000      1.53600000     17.87700000
H      0.09300000      2.73500000     17.45800000
O      7.93200000     -4.32100000     10.68400000
H      7.50700000     -5.03200000     11.16400000
H      7.62400000     -4.42200000      9.78300000
O     11.11600000     11.31700000     -0.56700000
H     11.01000000     11.58700000      0.34500000
H     11.84800000     11.84200000     -0.88900000
O     10.06900000     -0.13200000      6.46600000
H      9.34400000     -0.75000000      6.36900000
H      9.64500000      0.71900000      6.57500000
O      0.90500000    -16.66100000      4.04200000
H      0.53200000    -17.33600000      4.60900000
H      0.22100000    -15.99400000      3.98300000
O     12.86400000    -12.13100000     -2.70300000
H     12.78500000    -11.86300000     -1.78800000
H     12.96000000    -13.08300000     -2.66600000
O      4.08600000     -2.17700000     16.01900000
H      3.82700000     -2.81500000     16.68400000
H      3.42200000     -1.49000000     16.07600000
O     -2.30500000    -13.52800000      0.50500000
H     -2.04200000    -13.45600000      1.42300000
H     -2.11700000    -12.66500000      0.13500000
O      8.45700000      3.10900000     14.74000000
H      8.02900000      2.31200000     14.42900000
H      8.80400000      3.51900000     13.94800000
O    -14.15500000     -6.58700000     -5.51400000
H    -14.44700000     -6.80600000     -6.40000000
H    -14.47600000     -7.30700000     -4.97200000
O     -7.96400000    -10.46000000     -6.28100000
H     -8.79000000    -10.24500000     -5.84900000
H     -7.33600000    -10.55400000     -5.56500000
O     -2.26500000      2.22100000     -9.21900000
H     -2.96000000      2.13700000     -9.87200000
H     -1.95200000      1.32600000     -9.08600000
O     -5.16300000     11.19300000     -1.91800000
H     -5.55400000     11.62400000     -1.15900000
H     -5.76800000     10.48200000     -2.12800000
O     -7.13200000      8.72300000    -14.09100000
H     -6.44000000      9.01900000    -13.50000000
H     -7.94500000      8.99300000    -13.66200000
O     -8.23100000      7.72400000     10.86700000
H     -9.08700000      7.32400000     11.02300000
H     -8.22400000      7.91700000      9.92900000
O     13.66600000      7.21100000     -0.07600000
H     14.36400000      6.95100000      0.52400000
H     13.64800000      6.51900000     -0.73800000
O     -7.36300000    -10.67000000      7.27100000
H     -7.09500000    -10.44800000      6.37900000
H     -7.00700000     -9.96300000      7.81000000
O     -6.33500000    -14.31500000     -6.56900000
H     -5.73900000    -14.94100000     -6.98100000
H     -6.78800000    -14.82300000     -5.89600000
O      6.59600000     -1.55400000     -8.77900000
H      7.24900000     -1.45600000     -8.08600000
H      5.76100000     -1.60900000     -8.31500000
O      7.44900000      9.61100000      0.50500000
H      7.27900000     10.25800000     -0.17900000
H      8.14600000      9.06100000      0.14500000
O      9.24400000      9.01200000     -6.58100000
H      8.83600000      9.73000000     -6.09700000
H      8.94800000      8.22100000     -6.13000000
O     -8.46700000     -3.51200000     -9.95000000
H     -7.53300000     -3.71000000     -9.87900000
H     -8.58700000     -2.73100000     -9.40900000
O      6.96500000    -15.26700000      5.56400000
H      6.87300000    -16.13400000      5.16900000
H      6.12100000    -14.84300000      5.41200000
O     13.31500000     -4.25700000      2.52000000
H     12.45900000     -4.37900000      2.11100000
H     13.72900000     -3.56300000      2.00800000
O    -12.20800000     -1.79100000     -9.35200000
H    -12.11700000     -0.83800000     -9.37500000
H    -12.15200000     -2.01400000     -8.42300000
O      8.55900000     -2.72100000      7.44100000
H      8.59400000     -2.94200000      6.51000000
H      9.15000000     -3.34800000      7.85800000
O      3.67200000     10.47000000    -11.12000000
H      2.99900000     10.61600000    -11.78400000
H      4.19700000     11.27100000    -11.13100000
O    -14.97800000     -2.23200000     -9.55200000
H    -14.12000000     -2.62200000     -9.38700000
H    -14.94200000     -1.95400000    -10.46700000
O     -1.39100000     -0.29600000     -9.06700000
H     -0.70100000     -0.69300000     -8.53700000
H     -1.51000000     -0.90200000     -9.79800000
O      7.05800000    -12.65200000     -2.12200000
H      6.40200000    -13.31700000     -2.33000000
H      7.76500000    -12.80800000     -2.74800000
O    -14.21900000     -4.72300000     -1.97600000
H    -13.49700000     -5.23100000     -1.60600000
H    -13.95500000     -4.55300000     -2.88000000
O     -9.23600000     -6.18000000    -13.92400000
H     -9.22200000     -7.12200000    -13.75300000
H     -9.00300000     -5.78200000    -13.08600000
O    -15.13300000      4.19100000     -6.89200000
H    -14.69100000      5.03700000     -6.97100000
H    -15.03900000      3.95800000     -5.96900000
O     -8.67700000     -1.41900000      8.26500000
H     -9.35100000     -1.36600000      7.58800000
H     -9.14900000     -1.69200000      9.05200000
O     12.60200000      1.16900000     -6.51800000
H     12.33200000      1.82700000     -7.15800000
H     13.26400000      1.60900000     -5.98600000
O    -10.12800000      6.37100000      3.62900000
H    -10.65000000      5.96800000      4.32300000
H     -9.25300000      6.00000000      3.74100000
O      1.64300000     13.60400000      2.84100000
H      1.87800000     13.02100000      2.11900000
H      0.70500000     13.76100000      2.72600000
O      8.39400000    -13.32100000      4.07800000
H      8.25400000    -14.15300000      4.53000000
H      8.37000000    -13.54800000      3.14800000
O     -6.62800000      6.45600000    -10.67300000
H     -5.83200000      5.96000000    -10.86700000
H     -6.99300000      6.02900000     -9.89800000
O     -6.48200000     -8.44000000      9.08300000
H     -6.13900000     -9.04200000      9.74300000
H     -5.78800000     -7.79100000      8.96600000
O     -2.04700000     -8.26000000     -2.04000000
H     -1.93200000     -7.96700000     -1.13600000
H     -1.20100000     -8.09400000     -2.45600000
O      3.94000000     -5.49900000     -0.15700000
H      3.26600000     -5.13400000      0.41600000
H      4.52200000     -4.76200000     -0.34200000
O      8.55900000     15.64400000      2.24100000
H      8.94500000     16.48600000      1.99800000
H      9.15000000     14.99200000      1.86600000
O     -3.86300000      4.81400000     -9.13300000
H     -2.99000000      5.20600000     -9.13600000
H     -3.74100000      3.95500000     -9.53800000
O      1.09800000     -3.68700000     -7.68300000
H      0.91700000     -4.01900000     -8.56300000
H      0.39000000     -3.06700000     -7.51100000
O      8.68800000     -4.29000000     14.67900000
H      9.30100000     -3.74700000     15.17500000
H      8.21000000     -3.66900000     14.12900000
O     -5.40900000     11.94100000    -12.49400000
H     -4.54800000     11.80700000    -12.89200000
H     -5.60900000     11.10800000    -12.06800000
O     -7.19800000     -4.24400000     12.17300000
H     -8.03700000     -4.26500000     11.71200000
H     -6.57600000     -4.63000000     11.55700000
O      5.83500000      5.02600000     -4.67900000
H      6.21500000      4.77700000     -3.83700000
H      5.27100000      4.28800000     -4.91400000
O      4.07600000     13.91300000      3.96300000
H      3.20800000     13.86800000      3.56100000
H      4.03400000     14.67400000      4.54100000
O    -13.23600000      6.18900000      5.65600000
H    -14.08300000      5.77900000      5.47900000
H    -13.25400000      7.00300000      5.15200000
O      5.18400000      0.14400000      5.43200000
H      5.63300000      0.78700000      4.88300000
H      5.20700000     -0.66500000      4.92100000
O     -4.83300000      8.01400000      6.13900000
H     -5.56000000      7.66500000      5.62500000
H     -4.05600000      7.58900000      5.77600000
O     14.91400000     -4.20700000      5.00500000
H     14.33700000     -4.19900000      4.24100000
H     15.78500000     -4.02800000      4.65000000
O     -3.12200000      2.22300000    -13.50400000
H     -3.68400000      1.49600000    -13.77100000
H     -2.23100000      1.88500000    -13.60100000
O      5.03600000     -4.37600000    -11.26300000
H      5.76900000     -4.76700000    -11.73700000
H      4.92800000     -3.51100000    -11.66000000
O      2.27000000      9.60600000     -4.93700000
H      1.43000000      9.15200000     -4.88200000
H      2.85100000      9.10500000     -4.36500000
O     -5.01700000    -12.79000000    -11.29600000
H     -5.79200000    -12.52000000    -11.78900000
H     -4.78500000    -12.02100000    -10.77400000
O      0.60700000     -5.21700000    -10.25700000
H      1.25300000     -5.75500000     -9.80000000
H      1.11600000     -4.49700000    -10.63000000
O      0.62600000     16.16300000     -9.62100000
H     -0.21300000     16.08800000    -10.07400000
H      0.91000000     15.25800000     -9.49200000
O    -11.27400000     -2.57200000      9.49400000
H    -12.09600000     -2.98900000      9.23500000
H    -11.46500000     -1.63400000      9.47600000
O      1.08700000     -0.29100000     -7.37100000
H      1.09400000      0.64100000     -7.59000000
H      1.88900000     -0.63600000     -7.76500000
