# Supplementary material for: Integrated Multiscale Multilevel Approach to Open Shell Molecular Systems
Source: J Chem Theory Comput. 2023 Feb 13;19(5):1446–56. doi: 10.1021/acs.jctc.2c00805 (PMC10018740; doi:10.1021/acs.jctc.2c00805)
Supplement: Supplementary file 2 — ct2c00805_si_002.zip [file ct2c00805_si_002.zip › structures/PROXYL/frame11.xyz]

2600

C     -0.79400000      1.82100000     -0.03400000
H     -1.23200000      2.49800000     -0.76800000
H     -0.62000000      2.26200000      0.94700000
C      0.45400000      1.25600000     -0.66700000
C      0.26100000      1.21400000     -2.17800000
H      0.32500000      2.22500000     -2.58100000
H     -0.67900000      0.73300000     -2.44700000
H      1.02600000      0.58800000     -2.63800000
C      1.73600000      1.99800000     -0.19200000
H      1.75200000      3.04300000     -0.50400000
H      1.70500000      1.89700000      0.89300000
H      2.63100000      1.49900000     -0.56500000
N      0.48300000     -0.15300000     -0.21800000
O      1.34600000     -1.01400000     -0.41600000
C     -0.73700000     -0.56200000      0.56900000
C     -1.31500000     -1.95100000      0.06600000
H     -2.37500000     -2.10200000      0.27000000
H     -1.16100000     -1.99800000     -1.01200000
H     -0.89500000     -2.82300000      0.56600000
C     -0.33300000     -0.39600000      2.01900000
H      0.09600000      0.58300000      2.23300000
H      0.38900000     -1.17200000      2.27300000
H     -1.15900000     -0.58000000      2.70600000
C     -1.70400000      0.60700000      0.27400000
H     -2.27800000      0.42200000     -0.63400000
H     -2.38500000      0.70200000      1.12000000
O     -8.05600000      0.39700000    -12.73200000
H     -8.43500000     -0.30600000    -13.25900000
H     -8.66100000      0.50000000    -11.99800000
O      7.56700000      0.28300000      3.81700000
H      8.27200000      0.91400000      3.96500000
H      6.78000000      0.72300000      4.13900000
O     -2.57900000      0.95200000     17.35800000
H     -2.74800000      1.85500000     17.08900000
H     -1.63300000      0.91700000     17.50000000
O     -5.79300000      9.70700000     -1.56100000
H     -5.62000000      9.58100000     -0.62800000
H     -5.28200000     10.48200000     -1.79700000
O      8.46000000     -3.05600000      6.37500000
H      8.50200000     -2.50000000      5.59700000
H      8.18600000     -2.46600000      7.07700000
O      2.61400000      1.11300000     15.33000000
H      2.17000000      0.86600000     14.51900000
H      3.54500000      1.09400000     15.10900000
O     -9.52500000     -1.56200000    -14.44200000
H     -9.57900000     -2.25300000    -13.78200000
H     -9.59400000     -2.02300000    -15.27800000
O      5.82400000     -6.07100000    -10.45800000
H      5.05600000     -6.58800000    -10.21500000
H      6.31500000     -6.63900000    -11.05200000
O     13.81500000      9.93100000     -2.02100000
H     14.34700000      9.33300000     -2.54600000
H     13.43400000     10.53500000     -2.65800000
O     -2.08600000     -3.00700000     17.47800000
H     -1.30900000     -3.54800000     17.33800000
H     -1.91700000     -2.55300000     18.30400000
O     -3.00400000    -11.30700000     12.08600000
H     -3.94900000    -11.17100000     12.02100000
H     -2.62200000    -10.49800000     11.74600000
O     -1.24800000      9.97400000     11.38200000
H     -2.09200000     10.03900000     11.82800000
H     -0.88600000      9.13800000     11.67300000
O     -9.00300000      6.33600000     14.07500000
H     -8.98800000      6.75800000     13.21600000
H     -8.69700000      7.01200000     14.68000000
O      4.47400000     -8.34200000    -14.19800000
H      4.83800000     -8.64400000    -15.03000000
H      4.93200000     -7.52000000    -14.02100000
O    -15.46200000      7.15100000     -2.24800000
H    -15.25600000      6.28100000     -2.59000000
H    -16.38400000      7.09700000     -1.99600000
O      9.12900000    -10.34900000      1.11000000
H      8.27300000    -10.76400000      1.00000000
H      9.07000000     -9.54100000      0.60200000
O      3.99600000      2.66600000     -4.05900000
H      4.00700000      3.56100000     -3.72100000
H      3.16500000      2.59800000     -4.53000000
O     -9.83200000     11.70200000      6.11900000
H     -9.20000000     12.38200000      6.35000000
H     -9.51800000     11.35700000      5.28400000
O     -7.79100000     -3.31500000     -7.34600000
H     -6.95100000     -3.11800000     -6.93000000
H     -7.63300000     -3.17700000     -8.28000000
O     -8.96900000      7.52800000     -0.65100000
H     -9.46900000      8.33000000     -0.80000000
H     -8.21600000      7.80900000     -0.13200000
O     -4.04700000      7.33400000    -12.17100000
H     -3.68200000      6.57600000    -12.62800000
H     -3.75400000      7.23200000    -11.26600000
O      0.67300000      4.18600000      6.08300000
H      1.60400000      4.23000000      6.29800000
H      0.64400000      3.75000000      5.23200000
O     -0.81900000      4.45300000      3.10900000
H     -0.87800000      3.56900000      3.47000000
H      0.00700000      4.46000000      2.62600000
O     11.34300000     -9.85000000     -8.12800000
H     10.73500000    -10.56900000     -8.29900000
H     10.78400000     -9.07800000     -8.04000000
O      4.37100000    -13.73600000     -7.80200000
H      3.92600000    -12.89100000     -7.75400000
H      4.96800000    -13.73600000     -7.05300000
O      0.04800000      1.27000000     17.04900000
H      0.76500000      1.10000000     16.43800000
H      0.20600000      2.16100000     17.36200000
O     -8.11500000      1.13000000     10.07800000
H     -8.43100000      0.23200000     10.16900000
H     -8.81400000      1.58300000      9.60600000
O     10.36700000      4.58700000      3.46800000
H     10.81400000      4.88000000      4.26300000
H     11.07300000      4.30400000      2.88700000
O     -3.69100000    -16.83100000      0.18700000
H     -4.03900000    -16.25500000      0.86800000
H     -2.93400000    -16.36100000     -0.16100000
O     -5.99100000      2.40200000    -12.56600000
H     -6.65400000      1.72300000    -12.69700000
H     -5.44900000      2.36100000    -13.35400000
O      0.11800000      0.54900000    -15.86100000
H     -0.34600000      0.63000000    -16.69500000
H      0.97200000      0.18600000    -16.09800000
O    -10.69800000     -1.08100000     -7.72300000
H    -10.77000000     -0.32700000     -7.13700000
H    -11.35900000     -1.69500000     -7.40500000
O     -5.45900000    -11.97900000      7.55300000
H     -4.93600000    -11.78400000      6.77600000
H     -6.35800000    -12.03500000      7.22900000
O     -3.56200000     -3.66100000     -1.65300000
H     -3.58100000     -2.75900000     -1.97200000
H     -2.67500000     -3.77600000     -1.31100000
O     -5.10100000     -0.60300000     -0.70500000
H     -5.87700000     -0.66300000     -1.26300000
H     -4.47100000     -0.10200000     -1.22300000
O      8.41200000     -1.97300000     13.90600000
H      9.01900000     -2.70800000     13.81900000
H      8.01800000     -2.08900000     14.77000000
O      0.06300000     -9.36000000     12.59000000
H     -0.02700000     -9.64200000     11.67900000
H      0.87200000     -9.77400000     12.89000000
O     10.34300000     10.82100000     -9.87000000
H     10.70000000     10.20300000    -10.50900000
H     10.47800000     10.39400000     -9.02400000
O    -16.00500000      8.34500000      0.42300000
H    -15.27500000      8.74800000      0.89200000
H    -15.60100000      7.93600000     -0.34300000
O     -4.72400000     -8.76700000     13.75200000
H     -3.83300000     -9.10500000     13.66500000
H     -4.91900000     -8.38200000     12.89800000
O      0.95000000     15.36700000     -4.77800000
H      0.35100000     16.11200000     -4.82700000
H      0.72400000     14.93100000     -3.95700000
O     15.34200000     -7.28800000      5.26000000
H     16.25900000     -7.02500000      5.33600000
H     14.85700000     -6.60800000      5.72700000
O      6.71500000     14.06200000      6.87300000
H      6.68300000     13.23600000      7.35500000
H      6.46300000     13.82800000      5.97900000
O    -11.53600000     11.08100000     -3.22300000
H    -11.44700000     11.89700000     -3.71500000
H    -12.28600000     11.23000000     -2.64700000
O     -5.65200000      9.36100000    -13.60200000
H     -5.21500000      9.14400000    -12.77800000
H     -6.46500000      8.85600000    -13.58100000
O      0.37000000    -10.58100000    -10.74800000
H      1.23300000    -10.88000000    -11.03400000
H      0.23700000    -11.00700000     -9.90100000
O     12.58600000     -5.88500000      9.74200000
H     12.24300000     -5.40300000      8.98900000
H     13.38400000     -5.41500000      9.98400000
O    -10.77100000      4.88800000      5.10900000
H    -11.31400000      4.93500000      4.32200000
H    -11.39700000      4.88800000      5.83300000
O      0.46700000     11.27900000     -7.14300000
H      0.41000000     12.23200000     -7.21300000
H      1.39700000     11.10500000     -6.99400000
O     11.87000000     -4.29300000      7.62200000
H     11.81400000     -3.33700000      7.62800000
H     11.49500000     -4.54900000      6.78000000
O      5.30500000      9.79800000     -0.74200000
H      6.11200000     10.03000000     -0.28200000
H      5.45800000      8.90900000     -1.06100000
O    -17.06600000     -8.20100000      1.72500000
H    -16.29800000     -7.69100000      1.46700000
H    -17.68400000     -8.08400000      1.00400000
O      1.34200000      9.11700000      1.88700000
H      0.39200000      9.00500000      1.84500000
H      1.60100000      9.30400000      0.98500000
O      6.35500000    -10.24500000     -6.65800000
H      6.98700000     -9.61400000     -7.00400000
H      5.51100000     -9.80000000     -6.72400000
O     -0.98900000     -6.23500000      6.76500000
H     -0.82400000     -5.33100000      7.03400000
H     -0.34600000     -6.75100000      7.25100000
O    -12.92100000      7.41300000      6.80600000
H    -13.21500000      8.16400000      7.32200000
H    -12.81900000      7.75700000      5.91900000
O    -13.89600000     -2.89000000      3.12700000
H    -14.20000000     -2.31600000      3.83000000
H    -13.31700000     -3.51600000      3.56300000
O     10.31100000     12.45800000     -4.53200000
H     10.68400000     13.25000000     -4.14600000
H     10.68700000     12.42000000     -5.41100000
O      1.95800000     -2.13600000    -11.98600000
H      1.78600000     -1.50400000    -12.68500000
H      2.26500000     -2.92000000    -12.44100000
O     12.41400000      2.71900000     -8.16300000
H     11.75300000      3.06800000     -8.76000000
H     11.93700000      2.55300000     -7.34900000
O      6.33000000     -7.46000000     10.78700000
H      7.01800000     -7.27900000     11.42700000
H      6.74900000     -7.31800000      9.93900000
O     -3.68200000     -4.58200000      2.56300000
H     -2.88400000     -4.71000000      2.05100000
H     -3.38300000     -4.17500000      3.37600000
O    -12.42700000     11.93000000      5.79300000
H    -12.48500000     12.53200000      5.05100000
H    -11.51400000     11.98500000      6.07600000
O     -3.61900000     13.33500000      1.79100000
H     -3.07500000     13.33000000      1.00300000
H     -3.46300000     12.48100000      2.19500000
O     -0.58200000     16.48500000      2.94200000
H     -1.21500000     16.67800000      3.63300000
H      0.05500000     15.90300000      3.35500000
O      9.09800000      7.93000000      5.13100000
H      8.67300000      7.54200000      4.36600000
H      9.58300000      8.67800000      4.78200000
O     10.79400000     -0.97800000     -9.99000000
H     10.30700000     -0.74300000    -10.78000000
H     10.58500000     -0.28400000     -9.36500000
O     -7.59500000     -2.31300000    -10.06800000
H     -7.15300000     -1.56600000     -9.66400000
H     -6.90000000     -2.78200000    -10.52900000
O    -15.53700000      5.82600000      4.64600000
H    -15.15700000      6.41700000      3.99700000
H    -15.03300000      5.98800000      5.44300000
O     -4.21300000      1.06600000      3.55800000
H     -4.19800000      0.45000000      2.82600000
H     -4.59200000      1.86500000      3.19100000
O    -11.11900000     -9.37500000      9.23300000
H    -11.64300000     -9.31900000      8.43400000
H    -11.74500000     -9.61600000      9.91500000
O     -1.88100000    -15.10400000     -0.93000000
H     -1.31900000    -15.68000000     -1.44800000
H     -2.37000000    -14.59900000     -1.57900000
O    -12.16500000    -10.05600000      3.31800000
H    -12.59900000     -9.27800000      2.96700000
H    -12.87900000    -10.66500000      3.50400000
O     -1.27800000     12.40700000      0.51900000
H     -1.30600000     11.47500000      0.30600000
H     -0.81900000     12.80900000     -0.21800000
O      5.99200000    -11.76000000     -1.41400000
H      6.57100000    -11.56600000     -2.15100000
H      5.45600000    -12.49300000     -1.71700000
O      5.88200000     -2.94300000      4.51400000
H      5.66000000     -3.39600000      5.32800000
H      5.14000000     -2.36000000      4.35400000
O    -10.33400000     -3.23900000     -1.30800000
H    -10.02200000     -4.13500000     -1.18700000
H    -11.19400000     -3.33700000     -1.71700000
O      0.01500000     -7.73000000     -3.60900000
H      0.92700000     -7.47500000     -3.46600000
H     -0.14100000     -8.42800000     -2.97200000
O      6.33200000     16.23400000     -5.19900000
H      5.42600000     16.33100000     -4.90400000
H      6.69000000     15.53900000     -4.64700000
O      8.66000000     -1.34100000    -15.22800000
H      8.92700000     -2.10600000    -14.71800000
H      8.31200000     -1.70600000    -16.04200000
O     -4.00300000     11.64000000     -1.95400000
H     -3.37200000     11.42800000     -1.26600000
H     -3.46500000     11.93300000     -2.69000000
O      3.22800000      1.43400000     17.89100000
H      2.71900000      2.24300000     17.93600000
H      3.01300000      1.06300000     17.03500000
O      9.61400000     -3.98400000    -11.38600000
H     10.53100000     -4.03600000    -11.11600000
H      9.18700000     -3.48400000    -10.69100000
O    -13.24100000      2.05900000      2.47000000
H    -12.49600000      2.64600000      2.59700000
H    -13.11900000      1.37200000      3.12500000
O     12.78300000     -0.23000000    -12.75600000
H     13.17400000     -0.77200000    -13.44100000
H     11.84200000     -0.38900000    -12.83300000
O      9.86700000    -11.79000000     -2.85800000
H     10.56200000    -12.18900000     -3.38100000
H      9.33600000    -12.52900000     -2.56200000
O      5.52300000     10.58500000      2.97800000
H      5.69800000      9.72700000      3.36400000
H      5.40500000     10.40800000      2.04500000
O     12.02900000      5.09500000      5.83300000
H     11.96000000      5.88000000      6.37600000
H     12.12400000      4.37800000      6.46100000
O     -1.11900000     12.97500000    -12.55700000
H     -1.23400000     12.75000000    -11.63400000
H     -1.85500000     12.55100000    -13.00000000
O      8.55500000     15.25400000      0.82300000
H      9.32300000     14.68200000      0.81100000
H      7.81100000     14.65500000      0.88500000
O     -8.75900000     -7.23800000     -7.06400000
H     -9.11400000     -6.35600000     -7.17600000
H     -8.85100000     -7.41700000     -6.12800000
O      0.75700000      4.01700000     10.40300000
H      1.13900000      4.86300000     10.16600000
H      1.51200000      3.44800000     10.55300000
O      0.44500000     10.08200000      7.41000000
H      0.32900000      9.64400000      6.56700000
H      1.37500000      9.97500000      7.61000000
O    -15.68200000     -1.69400000      1.34300000
H    -15.07100000     -2.09400000      1.96300000
H    -16.45600000     -2.25700000      1.37300000
O      1.45700000     -7.54300000      2.07700000
H      1.25500000     -6.64100000      2.32600000
H      1.64100000     -7.49700000      1.13900000
O     -2.36800000     13.50700000     -2.91800000
H     -1.46000000     13.59400000     -2.62700000
H     -2.34400000     13.72700000     -3.84900000
O    -14.83500000     -6.08400000      8.58500000
H    -14.55800000     -5.92900000      9.48700000
H    -14.16700000     -5.65400000      8.05100000
O      4.49600000     -6.09900000     12.49800000
H      4.58200000     -6.51300000     11.63900000
H      5.02000000     -5.30100000     12.43300000
O      5.84300000      9.95100000     13.42000000
H      4.90900000     10.10200000     13.27900000
H      6.25400000     10.79500000     13.23100000
O     10.57200000     -0.66100000      5.26400000
H     10.50200000     -1.38200000      4.63800000
H     10.42900000      0.12700000      4.74000000
O      4.40000000     -6.03600000    -16.20100000
H      4.68600000     -6.19600000    -15.30200000
H      5.12900000     -5.56400000    -16.60400000
O      8.35800000     -2.40000000     -9.60000000
H      8.91000000     -1.82800000     -9.06600000
H      7.52300000     -1.93600000     -9.66300000
O      6.10000000      1.81800000      5.50400000
H      6.94000000      1.56800000      5.88900000
H      6.27000000      2.66300000      5.08800000
O      2.90800000     -7.25000000      7.21700000
H      1.99000000     -7.05600000      7.40500000
H      2.88200000     -7.78500000      6.42400000
O      6.09300000     -0.73600000    -14.90500000
H      7.04100000     -0.61300000    -14.84400000
H      5.91900000     -0.79000000    -15.84400000
O     -0.58400000    -16.61000000     -2.61500000
H      0.31900000    -16.33200000     -2.46200000
H     -0.71100000    -16.50300000     -3.55700000
O     -0.62600000     -8.23200000      5.06100000
H     -0.80200000     -7.66500000      5.81200000
H     -0.76200000     -9.11900000      5.39400000
O      3.26100000     -5.35100000      4.90800000
H      2.96200000     -6.15200000      5.34000000
H      3.90000000     -5.65100000      4.26300000
O      1.60400000      6.94800000    -12.04900000
H      1.77700000      6.39300000    -12.81000000
H      2.29400000      6.72100000    -11.42500000
O      4.06600000    -16.70500000      0.26100000
H      4.20600000    -16.09900000      0.98800000
H      3.68700000    -17.48400000      0.66800000
O     -5.35400000     -3.41400000     10.67800000
H     -6.01100000     -2.72900000     10.80100000
H     -5.84100000     -4.23300000     10.77000000
O     10.37000000     -3.91300000     13.88700000
H     11.07200000     -4.07200000     13.25600000
H     10.49900000     -4.57900000     14.56200000
O     -2.51900000     10.63800000      5.71900000
H     -1.82500000     10.24300000      6.24600000
H     -3.30500000     10.14100000      5.94600000
O     -3.04800000     14.06300000     -5.54900000
H     -3.94200000     13.77300000     -5.73400000
H     -2.64700000     14.16700000     -6.41100000
O      5.58900000     -6.95900000     -5.79900000
H      4.90900000     -7.52800000     -5.43800000
H      5.95600000     -7.45800000     -6.52900000
O     11.58000000     -1.28700000      7.87200000
H     11.22600000     -1.30600000      6.98300000
H     12.02500000     -0.44200000      7.93500000
O      9.16600000     -1.25000000     -6.68800000
H      8.90700000     -1.35100000     -5.77200000
H      9.85500000     -1.90100000     -6.81600000
O      8.60500000     11.14900000     -7.17400000
H      7.77800000     10.69700000     -7.34200000
H      8.35700000     12.06700000     -7.06000000
O     -7.29900000     -6.25700000      5.77900000
H     -7.61400000     -6.92300000      5.16800000
H     -7.09800000     -5.50100000      5.22600000
O     -0.90200000      9.03200000     -5.92300000
H     -0.36400000      9.52300000     -6.54400000
H     -0.79600000      9.49700000     -5.09300000
O      2.27100000    -16.97700000     -3.63600000
H      2.57600000    -17.54900000     -4.34000000
H      2.63400000    -16.11700000     -3.85100000
O    -15.61800000      2.24600000      9.86500000
H    -14.92500000      2.47200000      9.24500000
H    -15.66700000      1.29000000      9.83000000
O     12.33400000    -10.13100000     -2.62400000
H     12.07100000    -10.15400000     -3.54400000
H     11.88300000    -10.87700000     -2.22700000
O     -1.81700000      1.41200000    -14.04300000
H     -1.16800000      1.09300000    -14.66900000
H     -1.75000000      0.81200000    -13.30000000
O     -3.04700000     10.83000000      2.86500000
H     -2.86600000     10.77600000      3.80300000
H     -2.62900000     10.05200000      2.49600000
O    -13.01800000     10.50100000     -5.90700000
H    -12.92800000      9.71500000     -5.37000000
H    -13.96200000     10.65800000     -5.94700000
O     -0.00400000     -7.78200000     -6.43900000
H      0.12000000     -7.63900000     -5.50000000
H     -0.45800000     -6.99600000     -6.74300000
O      2.67400000     -8.41900000      4.73700000
H      2.42700000     -8.59700000      3.83000000
H      2.15900000     -9.03900000      5.25300000
O      3.52700000     -4.58600000     -7.75200000
H      4.24200000     -4.38400000     -8.35500000
H      3.10400000     -5.35600000     -8.13200000
O     -3.24600000     -5.53900000      5.39000000
H     -2.53500000     -5.88900000      5.92700000
H     -3.40200000     -6.21300000      4.73000000
O      7.10500000      7.68000000     13.93400000
H      6.65600000      8.51600000     13.80800000
H      6.66500000      7.28300000     14.68500000
O     -9.45600000      4.79300000     10.64800000
H     -8.78000000      4.52500000     11.27000000
H     -9.02300000      5.43300000     10.08400000
O      6.47100000     -2.57900000      1.61900000
H      6.37200000     -2.65900000      2.56800000
H      6.90400000     -3.39000000      1.35300000
O      3.25600000     -4.07300000     17.26200000
H      3.20200000     -4.76400000     16.60200000
H      2.49200000     -4.21600000     17.82100000
O     -2.03000000     -7.29900000      2.61800000
H     -1.51500000     -6.99900000      1.86900000
H     -1.49500000     -7.07900000      3.38100000
O      0.13700000     12.90100000      6.60500000
H      0.91600000     13.32600000      6.24600000
H      0.46400000     12.09200000      6.99700000
O     -0.44500000     -3.32100000    -14.58900000
H     -0.79300000     -2.85000000    -13.83200000
H     -1.21600000     -3.53300000    -15.11500000
O      6.94600000     -8.11600000     -8.37300000
H      7.67900000     -7.62900000     -8.74800000
H      6.59000000     -8.61600000     -9.10800000
O      9.34800000      6.78100000     -6.71200000
H      9.89000000      6.72500000     -5.92500000
H      8.92500000      5.92400000     -6.77300000
O     -8.43000000     -8.48600000      9.56400000
H     -8.36800000     -8.46900000     10.51900000
H     -9.36000000     -8.62800000      9.38700000
O     -6.13400000     11.83500000      4.17200000
H     -6.04200000     12.62700000      4.70000000
H     -5.80100000     11.13300000      4.73200000
O     -7.89500000     -4.66500000    -13.74400000
H     -8.04800000     -4.18800000    -14.56000000
H     -8.08300000     -5.57800000    -13.96200000
O     11.98500000      5.42100000     -4.32600000
H     11.87400000      6.37000000     -4.39200000
H     11.18800000      5.06000000     -4.71500000
O      1.32600000      8.93500000      4.67100000
H      1.02300000      8.94800000      3.76300000
H      2.09200000      9.50800000      4.67600000
O     -7.20100000     -2.01500000     14.10400000
H     -6.60800000     -1.92300000     13.35900000
H     -7.97800000     -1.51500000     13.85400000
O     11.17400000     -2.40100000     10.07700000
H     11.97000000     -2.93200000     10.04900000
H     11.16800000     -1.93300000      9.24300000
O     12.38400000     -7.67100000     -1.86000000
H     12.25500000     -8.60200000     -2.03800000
H     11.58300000     -7.40000000     -1.41100000
O     -2.56000000      0.42500000    -11.24300000
H     -3.15000000      1.17900000    -11.26100000
H     -1.74800000      0.76500000    -10.86700000
O     13.50400000      6.78800000      4.30100000
H     14.02000000      7.11900000      5.03600000
H     12.74400000      6.37300000      4.70800000
O      3.55800000     -6.01500000      9.40200000
H      3.54800000     -6.51400000      8.58500000
H      2.63400000     -5.89200000      9.61900000
O     14.04300000      1.04900000      9.85000000
H     13.46200000      1.17000000      9.09800000
H     14.89000000      1.38000000      9.55300000
O      0.50500000      0.37200000    -10.57400000
H      0.44200000     -0.27000000    -11.28000000
H      0.75100000      1.18700000    -11.01200000
O      5.27800000     -0.34000000     -0.21100000
H      4.61000000     -0.31900000     -0.89600000
H      5.18900000     -1.20700000      0.18400000
O      4.71700000    -14.16000000     -1.51400000
H      4.26400000    -14.31600000     -2.34300000
H      5.02000000    -15.02600000     -1.24100000
O      1.38400000    -12.76800000      8.27400000
H      1.31000000    -12.67900000      9.22400000
H      0.69700000    -13.39100000      8.03700000
O    -11.03400000     -1.62500000      9.05200000
H    -10.11300000     -1.42100000      9.21200000
H    -11.13800000     -2.52400000      9.36400000
O    -10.48400000      7.53200000     -6.05200000
H    -11.40100000      7.80100000     -6.10100000
H     -9.99900000      8.35100000     -5.95300000
O      2.61800000     -6.97700000     -9.27200000
H      3.14000000     -7.63200000     -9.73400000
H      1.89600000     -6.78000000     -9.87000000
O     -7.78300000     11.46800000     -4.03200000
H     -7.31000000     12.25200000     -4.30900000
H     -8.06400000     11.66100000     -3.13800000
O     -8.27800000      1.09200000     -4.88800000
H     -8.29900000      1.35300000     -3.96800000
H     -7.34700000      1.07200000     -5.11000000
O     -9.03500000    -11.22900000     -9.08500000
H     -8.51300000    -10.82200000     -9.77700000
H     -8.42900000    -11.32000000     -8.35000000
O     13.98300000      7.19600000      1.65900000
H     13.90500000      7.23200000      2.61200000
H     14.90100000      7.40100000      1.48600000
O     -0.20700000     -8.08200000     -9.95300000
H     -0.01800000     -8.97100000    -10.25300000
H     -0.44000000     -8.18500000     -9.03100000
O     -7.69200000     -9.81300000    -11.65300000
H     -7.98800000     -8.96300000    -11.32800000
H     -6.82800000     -9.64000000    -12.02700000
O     10.46800000     -7.06800000     11.22200000
H     10.06200000     -7.39400000     10.41900000
H     11.29000000     -6.67300000     10.93100000
O     10.42700000      7.75400000     -0.89700000
H     10.20400000      8.02500000     -0.00600000
H     11.36700000      7.57300000     -0.86400000
O     -0.46700000     15.52700000      0.27700000
H     -0.39600000     15.41800000      1.22500000
H     -1.34000000     15.89500000      0.14200000
O     -4.35700000     -8.26400000     10.87000000
H     -4.33300000     -8.37500000      9.92000000
H     -3.70500000     -7.58700000     11.04900000
O     -0.11200000    -17.62300000      0.11700000
H      0.45200000    -17.03600000     -0.38700000
H     -0.60300000    -18.11000000     -0.54500000
O    -10.13800000     -4.91400000     -7.20400000
H    -10.72600000     -4.62700000     -6.50500000
H     -9.36500000     -4.35800000     -7.11100000
O      1.34100000      4.28000000     -5.57100000
H      2.28100000      4.35000000     -5.73600000
H      1.13800000      3.35800000     -5.72600000
O    -14.90400000     -3.80900000     -4.54000000
H    -15.84100000     -3.90600000     -4.71000000
H    -14.85800000     -3.37500000     -3.68800000
O     13.05800000      6.67900000     -0.78800000
H     13.32700000      6.73800000      0.12900000
H     12.53300000      5.88000000     -0.83300000
O    -18.23500000      2.36100000      0.39900000
H    -17.43100000      1.84400000      0.43300000
H    -18.35800000      2.67300000      1.29500000
O     -1.57600000     14.43200000      8.37200000
H     -0.87300000     14.01700000      7.87200000
H     -1.91100000     15.11600000      7.79100000
O    -17.09300000      1.34400000     -3.27800000
H    -17.64800000      1.55700000     -2.52800000
H    -16.21400000      1.60900000     -3.00800000
O     -7.00800000    -13.91600000     -0.21900000
H     -6.14800000    -14.24200000      0.04800000
H     -7.55500000    -14.01900000      0.56000000
O     12.03100000     -0.14400000     -5.79200000
H     11.89200000     -1.01000000     -6.17600000
H     12.96600000     -0.11800000     -5.59000000
O      2.20600000    -10.43500000     -3.62500000
H      1.31900000    -10.21800000     -3.33900000
H      2.64600000    -10.74000000     -2.83100000
O      0.94200000      5.30900000     -3.23200000
H      1.08800000      4.69400000     -3.95200000
H      0.18300000      5.82300000     -3.50700000
O     -8.17600000     -1.38100000      8.80600000
H     -7.70000000     -1.09300000      8.02700000
H     -8.01200000     -2.32300000      8.85300000
O     -9.39500000      9.85800000      9.62100000
H    -10.32900000      9.68400000      9.50800000
H     -9.36100000     10.59800000     10.22700000
O     -7.91300000      3.23700000      3.11800000
H     -8.44100000      2.66000000      3.67000000
H     -7.64200000      3.94500000      3.70200000
O     -0.08600000      8.73600000    -13.42000000
H      0.59000000      8.12900000    -13.12000000
H      0.37800000      9.34700000    -13.99200000
O      5.09800000     -1.35500000      7.37700000
H      6.04800000     -1.29200000      7.46900000
H      4.94100000     -2.26400000      7.12300000
O     -6.28300000     -1.24900000      6.53700000
H     -5.53100000     -1.65400000      6.96900000
H     -6.75500000     -1.98100000      6.14100000
O     -0.75800000    -16.74300000      2.71000000
H     -0.64200000    -16.91300000      1.77500000
H     -0.79500000    -17.61300000      3.10900000
O     -5.94700000    -13.97300000     -6.09700000
H     -6.06200000    -13.02300000     -6.10700000
H     -6.09900000    -14.22400000     -5.18600000
O     16.99400000     -1.68200000     -0.14600000
H     16.68100000     -0.93400000     -0.65500000
H     16.40000000     -1.72900000      0.60200000
O      4.32700000      3.48700000      2.00800000
H      4.53100000      3.41400000      1.07500000
H      4.91300000      4.17300000      2.32800000
O      6.25900000    -10.69300000      1.26300000
H      5.71900000     -9.90300000      1.24400000
H      5.98400000    -11.19000000      0.49300000
O      3.66600000    -14.71200000     -4.07100000
H      4.55800000    -14.50200000     -4.34600000
H      3.11800000    -14.44800000     -4.81000000
O     -6.95400000      0.97800000     13.94800000
H     -6.52200000      1.29900000     13.15700000
H     -7.87500000      1.21000000     13.82900000
O    -15.09800000     -2.48400000     -2.02100000
H    -14.91200000     -1.55200000     -1.90600000
H    -15.96900000     -2.60300000     -1.64200000
O      3.09400000     -1.12800000     -9.71500000
H      2.34200000     -0.54000000     -9.64400000
H      2.98400000     -1.55600000    -10.56500000
O     -8.12900000      8.26800000     -9.31000000
H     -8.14500000      9.08700000     -8.81500000
H     -8.23100000      8.53800000    -10.22300000
O    -14.88300000     10.08100000     -2.23800000
H    -15.80800000      9.92200000     -2.42400000
H    -14.46500000      9.22800000     -2.35300000
O      2.17700000      1.83400000     -8.36800000
H      2.11600000      2.37700000     -9.15400000
H      3.08000000      1.51700000     -8.36600000
O      2.29000000     -6.43600000     -2.75400000
H      1.73800000     -5.65700000     -2.69100000
H      2.54800000     -6.47300000     -3.67500000
O     -1.64600000      9.81900000     -0.94800000
H     -2.17100000      9.08200000     -1.26000000
H     -0.76000000      9.46500000     -0.86900000
O     14.85200000      6.10400000     -7.09000000
H     14.87300000      5.14700000     -7.10000000
H     13.96200000      6.32200000     -6.81600000
O     14.91100000      0.48900000      4.30800000
H     14.10400000      0.77000000      4.73900000
H     15.50000000      1.23900000      4.38900000
O     -7.86600000     -4.09800000      8.94100000
H     -8.65000000     -4.64500000      8.88400000
H     -7.22200000     -4.54600000      8.39300000
O     -2.88000000      7.54300000     -9.72000000
H     -3.27400000      7.87100000     -8.91200000
H     -2.00000000      7.26800000     -9.46200000
O     -9.89700000     10.04800000     -5.43000000
H     -9.16600000     10.51600000     -5.02600000
H    -10.65700000     10.28700000     -4.89900000
O      3.12600000     -4.16000000    -13.73600000
H      2.68300000     -3.63600000    -14.40300000
H      4.05200000     -3.93300000    -13.82900000
O     -8.77800000     12.08100000     -1.58000000
H     -9.53900000     12.58400000     -1.86900000
H     -9.09600000     11.18000000     -1.51900000
O      2.20400000     -4.94800000     13.73400000
H      2.06600000     -4.00200000     13.77100000
H      2.97700000     -5.05600000     13.18100000
O     -4.72200000      3.21300000     13.29900000
H     -4.01300000      3.79000000     13.01600000
H     -4.92800000      2.68900000     12.52500000
O     10.95000000      0.51100000     -1.00900000
H     11.81300000      0.74500000     -1.35100000
H     10.43100000      0.30700000     -1.78600000
O    -11.56300000     -4.10400000     -4.80700000
H    -11.37900000     -5.03600000     -4.68900000
H    -11.87800000     -3.81300000     -3.95100000
O      6.46400000     -6.63800000     14.59300000
H      7.10300000     -6.25700000     13.99100000
H      5.66000000     -6.70400000     14.07800000
O     -8.08100000    -11.54200000     -1.46700000
H     -8.39600000    -12.24300000     -2.03800000
H     -7.67200000    -11.99900000     -0.73200000
O      7.72700000     13.54300000     -4.76600000
H      7.08700000     12.85300000     -4.58900000
H      8.52500000     13.24800000     -4.32800000
O      6.35800000     -1.02200000     11.97900000
H      6.32400000     -0.27700000     11.37900000
H      7.25100000     -1.01100000     12.32400000
O      4.62600000     -4.01200000      6.95600000
H      4.02300000     -4.51700000      6.41100000
H      4.56300000     -4.41600000      7.82100000
O    -14.22900000     -8.35000000     -2.91000000
H    -15.03200000     -7.83700000     -2.82200000
H    -14.28700000     -8.73800000     -3.78300000
O      6.37100000    -14.61000000      6.53800000
H      6.81900000    -14.21900000      5.78800000
H      5.44100000    -14.54700000      6.32100000
O    -14.82400000      0.90700000      6.52000000
H    -14.39800000      1.08700000      7.35800000
H    -15.59200000      1.47900000      6.51400000
O     14.67400000     -1.91500000      2.44800000
H     15.13300000     -2.61500000      2.91400000
H     14.51600000     -1.24700000      3.11400000
O     10.42800000     13.24100000      0.83100000
H     10.92100000     12.62300000      0.29200000
H     11.00000000     13.41800000      1.57800000
O      5.11500000      4.33300000     -9.14100000
H      4.74200000      4.56900000     -9.99000000
H      4.86300000      3.41800000     -9.01400000
O     -9.02500000      1.66700000     -2.37700000
H     -9.40400000      2.47000000     -2.02100000
H     -8.68200000      1.20500000     -1.61200000
O     -5.22700000     -0.33300000    -10.01800000
H     -4.90300000     -0.47600000    -10.90700000
H     -4.79900000     -1.01100000     -9.49500000
O     -4.37400000     -8.40400000      8.21100000
H     -4.09000000     -7.64700000      7.69900000
H     -5.15900000     -8.71600000      7.76100000
O      3.76700000      0.73500000      2.14100000
H      3.94500000      1.67200000      2.23000000
H      4.35700000      0.44500000      1.44600000
O     -1.79200000     14.06800000     11.01500000
H     -1.67400000     14.11400000     10.06600000
H     -2.67300000     13.71200000     11.13000000
O     -4.10500000     12.16900000      8.59600000
H     -3.23000000     11.78600000      8.65900000
H     -4.15800000     12.76900000      9.34000000
O     -1.23600000      6.24500000     16.43100000
H     -1.28600000      6.91700000     15.75200000
H     -1.95500000      6.45300000     17.02800000
O     -4.12100000      3.78500000     -1.66200000
H     -3.50300000      3.09000000     -1.88800000
H     -4.82400000      3.69900000     -2.30700000
O      3.09700000     -2.66400000      1.64900000
H      3.39500000     -2.56900000      2.55400000
H      2.69200000     -1.82200000      1.44100000
O      9.23800000     -7.15300000      2.82600000
H      9.32500000     -6.24600000      3.12000000
H      9.15600000     -7.66000000      3.63400000
O      0.64700000     13.88600000     -7.36900000
H      1.09600000     14.73100000     -7.39100000
H     -0.27100000     14.10700000     -7.21200000
O     -8.51900000     -8.07500000      4.29600000
H     -9.10000000     -8.66400000      4.77700000
H     -9.02900000     -7.80500000      3.53300000
O      6.18100000      6.80300000     -4.29200000
H      5.98900000      7.68200000     -4.61900000
H      6.94600000      6.91900000     -3.72800000
O      8.97900000    -12.77800000      7.76200000
H      9.61700000    -12.19700000      7.34700000
H      9.01800000    -13.58300000      7.24600000
O      7.44000000      2.34900000     -1.56100000
H      7.58900000      1.53200000     -1.08500000
H      7.44300000      2.09200000     -2.48300000
O    -12.00000000     -7.03900000     -4.52300000
H    -12.52500000     -7.51600000     -3.88100000
H    -12.61300000     -6.83400000     -5.22900000
O     -1.44300000    -16.30800000     -5.10400000
H     -2.29800000    -16.43100000     -5.51700000
H     -0.83700000    -16.19600000     -5.83600000
O     -1.97800000    -10.14100000     -6.04200000
H     -1.10600000     -9.74700000     -6.03400000
H     -2.53500000     -9.49900000     -5.60000000
O    -15.58100000      4.69100000     -3.90300000
H    -15.34800000      3.89100000     -3.43200000
H    -15.51000000      4.45400000     -4.82800000
O      5.26900000      1.64400000     -8.36900000
H      5.52800000      1.58500000     -7.44900000
H      5.60200000      0.83800000     -8.76300000
O      0.09900000     -3.32300000    -10.25700000
H      0.80500000     -3.01600000    -10.82600000
H      0.02800000     -4.25900000    -10.44700000
O      6.53800000      0.03400000    -12.02200000
H      5.81600000      0.66100000    -11.96400000
H      6.18200000     -0.77600000    -11.65800000
O      1.44000000    -10.49600000      6.05900000
H      0.50300000    -10.36800000      6.20300000
H      1.74500000    -10.94100000      6.85000000
O      1.90800000     -2.87400000    -15.66300000
H      1.95500000     -2.10400000    -16.23000000
H      1.02800000     -2.84000000    -15.28700000
O      3.72300000      5.49000000     -6.37400000
H      4.59100000      5.87600000     -6.49100000
H      3.12100000      6.23200000     -6.43300000
O    -11.91300000     -1.23500000     -3.91200000
H    -12.23100000     -1.53600000     -4.76400000
H    -11.11800000     -1.74600000     -3.75900000
O    -13.27200000     -9.68100000     -8.42500000
H    -12.96700000    -10.56200000     -8.20600000
H    -12.47000000     -9.17200000     -8.53900000
O      4.49800000      1.76900000    -11.50200000
H      4.55800000      1.39700000    -10.62200000
H      4.45700000      2.71500000    -11.36100000
O     11.73700000     -5.09900000      4.96000000
H     11.63800000     -5.92800000      5.42900000
H     10.84200000     -4.84300000      4.73500000
O    -15.21300000     -0.32800000     -9.23200000
H    -15.91200000     -0.17400000     -9.86700000
H    -14.95700000      0.54800000     -8.94100000
O     -1.96600000      3.21600000     -9.74300000
H     -1.47600000      4.02600000     -9.88500000
H     -2.78800000      3.34700000    -10.21600000
O      3.16500000      8.92100000     10.27100000
H      3.05500000      9.67400000      9.69000000
H      3.29000000      9.30500000     11.13900000
O     -2.17500000     16.55400000     -3.47900000
H     -2.94100000     16.07800000     -3.79900000
H     -1.64700000     16.71400000     -4.26100000
O    -11.64700000      9.99600000     -8.34600000
H    -12.13200000     10.31600000     -7.58500000
H    -12.28500000     10.01000000     -9.05900000
O     -1.67700000     11.19800000      9.05300000
H     -1.38900000     10.94400000      9.93000000
H     -0.92800000     11.00300000      8.49000000
O      5.59100000     -4.80200000     -4.02000000
H      6.41600000     -4.92300000     -3.55000000
H      5.62300000     -5.44400000     -4.72900000
O     -4.65700000     -2.87900000      7.99100000
H     -4.85800000     -2.92700000      8.92600000
H     -4.67200000     -3.78900000      7.69600000
O    -13.47200000      6.69700000     -8.67400000
H    -13.37800000      6.65700000     -7.72200000
H    -12.58200000      6.57800000     -9.00800000
O     -0.09500000    -15.88700000     -7.54300000
H     -0.60800000    -16.24800000     -8.26500000
H      0.72600000    -15.60600000     -7.94800000
O      4.20200000     -3.41200000     -0.81100000
H      5.05300000     -3.78400000     -0.57800000
H      3.86400000     -3.05600000      0.01100000
O    -12.79600000      5.08800000     -0.81200000
H    -12.85900000      4.13500000     -0.87800000
H    -13.37800000      5.31700000     -0.08800000
O     -0.94000000      1.58000000     -7.64900000
H     -1.11100000      2.06100000     -8.46000000
H      0.01000000      1.62100000     -7.54300000
O      8.94800000     -2.15500000      3.67000000
H      8.36700000     -1.39500000      3.66200000
H      8.65800000     -2.68600000      2.92800000
O     -9.90500000      4.95500000     -0.37900000
H     -9.49300000      5.81000000     -0.50100000
H    -10.77200000      5.04800000     -0.77500000
O      3.65800000     16.61500000     -5.38900000
H      2.93600000     15.98600000     -5.38900000
H      3.31500000     17.37300000     -5.86200000
O      0.25900000     -6.00500000    -14.24800000
H      0.21600000     -5.10500000    -14.57300000
H     -0.65600000     -6.26200000    -14.13500000
O     -1.59300000      7.50600000    -15.54000000
H     -1.05900000      7.73900000    -14.78000000
H     -1.92700000      6.63200000    -15.33900000
O      9.56700000      5.65200000    -13.35000000
H     10.47500000      5.41200000    -13.16400000
H      9.59300000      6.02200000    -14.23200000
O     -3.07900000     16.37200000     -0.09600000
H     -3.35400000     16.27700000     -1.00800000
H     -3.82900000     16.06600000      0.41400000
O     -5.02100000      7.24200000     -2.55600000
H     -5.56000000      6.53200000     -2.20600000
H     -5.62100000      7.98400000     -2.63200000
O    -10.02100000     -1.48700000     11.94600000
H    -10.83800000     -1.11900000     11.60700000
H    -10.27600000     -1.92600000     12.75700000
O     16.70000000     -0.02100000     -4.18600000
H     16.74100000      0.76100000     -3.63600000
H     17.61500000     -0.23800000     -4.36400000
O     -9.02300000     -1.86300000     -4.51700000
H     -8.62300000     -1.97100000     -5.38000000
H     -9.11300000     -0.91600000     -4.41200000
O     -6.36000000      1.87800000     -9.00100000
H     -6.29000000      0.97000000     -9.29500000
H     -6.82200000      1.82400000     -8.16400000
O     -8.60700000    -10.45500000     -4.92500000
H     -8.44400000     -9.87000000     -5.66500000
H     -9.46500000    -10.18800000     -4.59300000
O     -9.85800000     -9.43300000     -1.33800000
H    -10.07200000     -9.57100000     -2.26100000
H     -9.40400000    -10.23400000     -1.07500000
O     -2.14200000      8.30800000     14.75800000
H     -1.75000000      8.83600000     15.45300000
H     -2.74000000      8.90600000     14.31000000
O      1.55400000     -1.78300000     -3.14300000
H      1.67100000     -1.75800000     -2.19300000
H      2.11000000     -2.50500000     -3.43400000
O      8.82500000     -2.46100000     -3.84000000
H      8.70600000     -3.34400000     -4.18900000
H      8.58700000     -2.53400000     -2.91600000
O     -0.73300000    -12.00800000      3.99500000
H     -1.31800000    -11.51700000      3.41800000
H     -0.07700000    -12.38400000      3.40800000
O     10.51600000      3.31800000     14.24000000
H     10.33300000      2.37800000     14.23200000
H     11.47100000      3.37600000     14.22300000
O      8.05800000      1.78500000      8.67800000
H      7.12500000      1.99900000      8.67700000
H      8.29600000      1.75600000      9.60500000
O     13.76400000     -9.06800000      0.11400000
H     12.95800000     -9.32300000      0.56400000
H     13.46500000     -8.58200000     -0.65500000
O     -2.40200000     16.22000000      6.45200000
H     -1.52200000     16.58500000      6.35900000
H     -2.64500000     15.95100000      5.56500000
O    -14.84900000     -1.79100000      5.63600000
H    -14.90500000     -0.93300000      6.05600000
H    -15.72800000     -2.16000000      5.72700000
O      9.58500000     14.19700000     -2.49300000
H      8.73900000     14.58300000     -2.26600000
H     10.23000000     14.81000000     -2.14000000
O     -7.19100000     -1.53100000     11.42000000
H     -8.08700000     -1.52600000     11.75600000
H     -7.26500000     -1.16700000     10.53800000
O      0.77900000      7.77900000     11.59800000
H      0.06300000      7.22200000     11.29200000
H      1.37300000      7.83700000     10.84900000
O    -15.44600000     -5.65800000      0.12700000
H    -16.02400000     -4.92300000      0.32900000
H    -15.56000000     -5.80200000     -0.81200000
O     14.93700000      4.04000000      9.90600000
H     15.58500000      4.11200000      9.20500000
H     14.14100000      4.42300000      9.53700000
O      4.46600000     -1.41200000     17.24000000
H      4.09900000     -2.29500000     17.21500000
H      4.64700000     -1.20200000     16.32300000
O     10.35300000      2.69900000     -6.09800000
H     10.63200000      2.09300000     -5.41200000
H      9.98000000      3.44200000     -5.62400000
O      4.96600000      3.53800000     -0.82700000
H      4.77700000      4.00800000     -1.63900000
H      5.81600000      3.12600000     -0.98100000
O      1.81400000    -16.05500000     -1.03200000
H      2.66000000    -16.11800000     -0.58800000
H      1.96000000    -15.42400000     -1.73700000
O      2.65300000    -11.01700000      2.77600000
H      2.85100000    -11.76700000      2.21500000
H      2.58700000    -11.38700000      3.65600000
O     -3.32500000     -7.81400000     -8.18600000
H     -2.47000000     -7.48200000     -7.91500000
H     -3.78300000     -7.04700000     -8.53000000
O     -5.33700000     -1.32500000      1.90600000
H     -5.69300000     -2.20600000      2.01900000
H     -5.45500000     -1.13700000      0.97500000
O    -13.76300000      1.12200000     -5.62200000
H    -14.13600000      1.26400000     -6.49200000
H    -12.85100000      0.88600000     -5.78900000
O      9.97400000      2.94400000      0.14600000
H      9.12700000      3.06800000     -0.28200000
H     10.23700000      2.05600000     -0.09600000
O     -2.27300000      7.95500000      7.05400000
H     -1.40400000      7.70500000      6.73800000
H     -2.28900000      7.66500000      7.96600000
O      1.86300000     11.10500000    -12.06600000
H      2.00400000     11.43900000    -11.18000000
H      1.35800000     10.30200000    -11.94200000
O    -10.70200000      1.46000000     -6.46500000
H    -10.73100000      2.25500000     -6.99800000
H    -10.00300000      1.62200000     -5.83100000
O     -2.91800000    -13.56600000     -8.89600000
H     -2.33100000    -13.41300000     -9.63600000
H     -2.86900000    -12.76100000     -8.38000000
O     11.63200000     -2.59700000     -6.81100000
H     11.41200000     -3.17400000     -7.54300000
H     11.90600000     -3.19100000     -6.11200000
O     11.60600000     10.94900000     -0.31900000
H     11.22000000     10.20800000      0.14800000
H     12.39000000     10.58900000     -0.73300000
O     -1.73600000      0.91400000     -5.01400000
H     -2.31500000      1.67500000     -4.96500000
H     -1.47500000      0.87000000     -5.93300000
O     -3.58000000    -15.74100000     -6.75500000
H     -3.08500000    -15.04100000     -7.18000000
H     -4.33300000    -15.29800000     -6.36400000
O     -8.73300000      7.92900000      4.02300000
H     -8.59600000      7.42700000      4.82700000
H     -9.67400000      7.86800000      3.86000000
O     10.53000000    -10.39500000      9.01000000
H     10.95900000    -10.71700000      8.21700000
H     10.15900000     -9.55000000      8.75600000
O     -9.76700000    -13.03000000      4.30700000
H    -10.27200000    -13.47100000      3.62400000
H    -10.39400000    -12.88900000      5.01600000
O      1.24400000      8.91900000     -0.86000000
H      1.78200000      9.27200000     -1.56900000
H      1.31400000      7.97000000     -0.95700000
O     10.48500000      9.14300000     -6.62000000
H     10.09100000      8.28700000     -6.78800000
H      9.81200000      9.77200000     -6.88000000
O     -9.41100000      1.89600000     12.48700000
H     -8.92600000      2.68100000     12.74100000
H     -8.92400000      1.54300000     11.74300000
O      4.61500000    -11.90400000      9.40500000
H      5.49100000    -12.28000000      9.49200000
H      4.62200000    -11.14700000      9.99100000
O     -2.46700000    -10.40900000      9.00900000
H     -2.84100000    -11.02100000      9.64400000
H     -3.22200000     -9.93900000      8.65500000
O      6.81900000     -9.58000000     13.22900000
H      6.14500000     -9.30900000     12.60500000
H      7.19000000    -10.37700000     12.84900000
O     14.25500000     -3.54300000     10.61800000
H     14.50900000     -2.84300000     10.01800000
H     14.94400000     -3.55000000     11.28300000
O     -8.69700000     11.32400000      3.34900000
H     -8.57000000     10.89600000      2.50200000
H     -7.81100000     11.52500000      3.65000000
O     14.30200000     -4.77200000      5.84500000
H     14.28600000     -4.35300000      6.70500000
H     13.46800000     -4.52600000      5.44300000
O    -14.44800000    -11.03100000      1.33800000
H    -14.00300000    -10.19700000      1.19200000
H    -14.75200000    -10.98600000      2.24400000
O    -12.98800000     -4.74300000      6.93900000
H    -12.33700000     -5.03100000      6.30000000
H    -12.83700000     -3.80200000      7.02800000
O     -5.81600000      1.40800000     -5.86300000
H     -6.06500000      2.29900000     -6.11100000
H     -4.92700000      1.30500000     -6.20200000
O      3.42700000    -11.91700000     12.97700000
H      2.87600000    -12.33800000     12.31700000
H      3.94000000    -11.27500000     12.48600000
O      2.33000000     -2.50500000     -6.44800000
H      2.82900000     -3.20500000     -6.86800000
H      1.95500000     -2.00800000     -7.17500000
O      3.61400000    -12.72100000      0.75400000
H      3.83600000    -13.03600000     -0.12200000
H      3.72100000    -13.48700000      1.31800000
O      5.93000000    -10.68800000      4.08100000
H      5.08600000    -10.30000000      4.30900000
H      6.00800000    -10.55600000      3.13600000
O     -4.25100000     -9.18200000     -2.71900000
H     -4.22300000     -8.87400000     -3.62500000
H     -5.18200000     -9.18200000     -2.49500000
O     -5.40200000      9.94900000      5.81400000
H     -6.22400000      9.91000000      6.30200000
H     -5.02400000      9.07500000      5.91000000
O    -10.23300000     14.35400000     -2.73700000
H    -10.22400000     15.26800000     -3.02100000
H    -10.91300000     14.32000000     -2.06400000
O      0.95200000     -4.22200000      1.93500000
H      1.57800000     -3.74400000      1.39300000
H      0.97200000     -3.77200000      2.77900000
O      3.54900000      0.91900000      7.23400000
H      4.21100000      0.23300000      7.31800000
H      2.94700000      0.59000000      6.56600000
O    -10.26700000      2.60300000      9.05600000
H    -10.14300000      2.96700000      8.18000000
H    -10.06300000      3.32800000      9.64800000
O     -5.29400000     -5.56000000      7.28200000
H     -6.00700000     -5.98900000      6.81000000
H     -4.63300000     -5.38700000      6.61200000
O     13.97500000     -1.37700000    -10.66800000
H     13.81200000     -0.91400000     -9.84600000
H     13.35600000     -0.99200000    -11.28700000
O      6.08300000      4.60600000      6.80300000
H      6.77100000      4.64100000      6.13800000
H      5.73600000      5.49700000      6.83600000
O     -3.67700000      0.65800000     -2.77100000
H     -3.00600000      0.82000000     -3.43400000
H     -4.50300000      0.69200000     -3.25300000
O     -6.70200000     -1.60400000     -2.55400000
H     -7.61000000     -1.31900000     -2.65600000
H     -6.76800000     -2.49100000     -2.20200000
O    -12.12100000      7.34900000     -1.88700000
H    -11.68800000      7.18400000     -2.72400000
H    -12.34700000      6.47900000     -1.55800000
O    -11.60700000      9.32300000      4.94500000
H    -11.66100000     10.03200000      5.58600000
H    -10.75200000      9.44100000      4.53000000
O      2.65000000      0.23700000    -16.55200000
H      3.25600000     -0.36400000    -16.98500000
H      3.10500000      0.49900000    -15.75100000
O      2.29300000     -8.23300000     -0.60200000
H      2.47600000     -9.14600000     -0.82400000
H      2.35500000     -7.76700000     -1.43600000
O      6.94300000    -11.17500000      6.59500000
H      6.81400000    -11.01800000      5.66000000
H      7.42600000    -12.00100000      6.63500000
O     11.86500000      7.60500000     10.21300000
H     12.74900000      7.24000000     10.19400000
H     11.29100000      6.83900000     10.24500000
O     15.68300000     -1.89800000      8.67100000
H     15.50600000     -1.02100000      8.33200000
H     16.29000000     -2.28100000      8.03800000
O     -8.08400000     -9.13100000     12.37700000
H     -8.48600000     -9.87700000     12.82200000
H     -7.84300000     -8.53200000     13.08400000
O      0.16800000     13.00900000      2.61600000
H     -0.26800000     12.77100000      3.43400000
H     -0.49600000     12.87100000      1.94100000
O      9.41500000     11.60900000     -1.60400000
H      9.25100000     12.53400000     -1.78800000
H     10.19200000     11.61000000     -1.04500000
O     -5.47900000    -12.39300000      2.34200000
H     -6.42200000    -12.42700000      2.17700000
H     -5.22900000    -13.30600000      2.48600000
O     13.39900000      0.30600000     -8.77100000
H     12.85400000      1.08900000     -8.69800000
H     13.28400000     -0.14500000     -7.93400000
O     -6.11400000      3.78300000     -3.50300000
H     -6.52100000      4.55200000     -3.10500000
H     -6.41900000      3.79300000     -4.41000000
O     -6.14800000     13.44600000     -1.23500000
H     -6.83300000     13.18400000     -0.62000000
H     -5.68500000     12.63200000     -1.43800000
O     12.93900000      9.77600000     -7.59300000
H     12.05300000      9.63900000     -7.25800000
H     13.25200000     10.55300000     -7.13000000
O     13.75900000      1.50400000      0.92300000
H     13.50300000      0.60700000      1.13600000
H     14.59900000      1.41300000      0.47200000
O    -10.05200000     13.96300000      3.12400000
H     -9.36900000     14.56600000      2.83000000
H     -9.60300000     13.12400000      3.22700000
O     -6.19000000      8.27500000      3.34800000
H     -7.11000000      8.24200000      3.60800000
H     -5.70800000      8.03200000      4.13900000
O      3.94200000     -3.09600000     -3.32900000
H      4.50800000     -3.79200000     -3.66300000
H      4.03800000     -3.14500000     -2.37800000
O     -0.35500000      5.58900000    -10.18100000
H      0.22600000      6.11600000    -10.72900000
H     -0.05800000      5.75500000     -9.28700000
O    -13.22300000     -1.08400000     11.55700000
H    -13.36100000     -1.65100000     10.79800000
H    -13.39200000     -1.64800000     12.31100000
O     10.29200000      9.54800000      8.83400000
H      9.55100000      9.69400000      9.42200000
H     10.91600000      9.04300000      9.35500000
O      4.05400000      7.76900000      2.32400000
H      3.21000000      7.77100000      2.77500000
H      3.83900000      7.56200000      1.41400000
O      8.99300000     -7.85700000      8.98700000
H      8.85700000     -7.12200000      8.38900000
H      8.13400000     -8.27600000      9.05100000
O     -1.40600000      6.80600000     -3.84700000
H     -1.15600000      7.67000000     -4.17700000
H     -1.58900000      6.29300000     -4.63400000
O     -4.76700000    -15.46800000      2.47200000
H     -5.23400000    -16.29000000      2.32300000
H     -4.36500000    -15.57500000      3.33400000
O      7.47000000      4.56500000    -11.91300000
H      8.17800000      4.96500000    -12.41700000
H      7.82700000      3.72700000    -11.62000000
O     -4.90600000      6.60700000     -5.55900000
H     -5.66900000      7.14800000     -5.76100000
H     -4.79900000      6.68800000     -4.61100000
O    -12.47200000    -11.94500000     -5.41400000
H    -12.03400000    -11.74300000     -6.24100000
H    -12.07800000    -12.77000000     -5.13000000
O    -15.98600000      3.00500000      3.72600000
H    -15.82300000      3.93100000      3.90300000
H    -15.15000000      2.67100000      3.40200000
O      0.66900000     12.69100000     11.47500000
H      0.46100000     11.96800000     10.88300000
H     -0.06600000     13.29600000     11.38200000
O      4.12500000    -12.91500000      4.49300000
H      4.01400000    -13.20800000      5.39700000
H      5.01600000    -12.56600000      4.46200000
O      6.25200000     -3.91900000     12.58100000
H      6.07900000     -3.01000000     12.33400000
H      6.95000000     -3.86000000     13.23300000
O     -5.74800000     -6.47800000    -11.02200000
H     -4.97600000     -7.01400000    -11.20400000
H     -5.52500000     -5.61200000    -11.36300000
O     -0.65200000     -0.92200000      9.50000000
H      0.12300000     -0.40200000      9.71300000
H     -1.24900000     -0.30100000      9.08300000
O      2.74000000     15.41000000      4.13500000
H      3.67600000     15.23700000      4.02700000
H      2.44300000     15.67600000      3.26500000
O      4.71400000      4.40100000    -11.72400000
H      5.63600000      4.60300000    -11.88400000
H      4.24300000      5.18000000    -12.01900000
O     -1.95800000     -7.05800000     11.97800000
H     -1.95300000     -6.72100000     12.87400000
H     -1.21500000     -7.66100000     11.94500000
O      4.51200000      6.80100000    -13.16300000
H      5.07900000      6.96500000    -13.91600000
H      4.57900000      7.59700000    -12.63600000
O     -1.85600000     14.73000000     -7.77800000
H     -1.33600000     15.37400000     -8.25900000
H     -2.00500000     14.02500000     -8.40800000
O      0.55700000    -12.32300000     -0.43800000
H      0.00100000    -11.96300000      0.25300000
H      0.88300000    -13.14800000     -0.07800000
O     -2.52700000      6.76600000      2.75400000
H     -3.37400000      6.37000000      2.96200000
H     -1.88200000      6.14500000      3.09200000
O      2.97700000      7.42500000     16.87200000
H      2.82500000      6.62900000     16.36300000
H      3.81400000      7.27300000     17.31100000
O     -5.91300000    -11.98900000     -9.17800000
H     -5.38200000    -11.57700000     -9.85900000
H     -5.58400000    -11.61800000     -8.35900000
O     12.46200000      1.37100000      7.70600000
H     11.72800000      1.97900000      7.79300000
H     13.11600000      1.85700000      7.20400000
O    -10.20100000     -7.30800000    -12.42600000
H    -11.03900000     -7.55800000    -12.03600000
H     -9.59400000     -7.27000000    -11.68700000
O     10.04300000     -7.76800000     -4.91700000
H      9.88400000     -8.04500000     -4.01500000
H      9.19900000     -7.42800000     -5.21500000
O     -2.94700000     15.38800000      3.91700000
H     -2.67300000     14.62500000      4.42600000
H     -3.30900000     15.02100000      3.11100000
O     -1.88600000     -9.32400000     14.58500000
H     -1.18800000     -9.02800000     14.00100000
H     -1.76300000    -10.27200000     14.64400000
O     -6.06400000     16.73300000      1.61800000
H     -6.46100000     16.53100000      0.77000000
H     -5.56000000     17.53200000      1.46200000
O     -4.36900000    -12.57900000    -12.19600000
H     -4.63700000    -13.01400000    -13.00600000
H     -3.43700000    -12.78200000    -12.11200000
O     -0.29000000      0.98900000     11.91100000
H     -0.36500000      0.06200000     11.68500000
H      0.59900000      1.22900000     11.64800000
O     -6.17900000     -2.70700000     16.49600000
H     -6.47600000     -2.42000000     15.63200000
H     -5.49500000     -2.08100000     16.73400000
O    -16.21000000     -2.51700000     -7.57800000
H    -16.75700000     -2.10400000     -6.91000000
H    -15.87000000     -1.78700000     -8.09500000
O    -12.18100000      6.71500000      2.82200000
H    -11.82800000      7.51500000      2.43200000
H    -13.08900000      6.93200000      3.03300000
O      6.09200000     13.40100000     -2.06300000
H      6.48300000     14.27200000     -2.00000000
H      6.60100000     12.86400000     -1.45500000
O     -0.58000000     -0.47700000     14.96000000
H     -1.18500000     -0.21600000     14.26600000
H     -0.82400000      0.06900000     15.70700000
O      3.18700000      6.43300000     -9.90600000
H      3.07500000      7.38000000     -9.82000000
H      3.44400000      6.14300000     -9.03100000
O     -5.31400000     -0.71200000    -12.90400000
H     -6.18000000     -0.33600000    -12.74900000
H     -5.41200000     -1.63900000    -12.68800000
O     -2.09800000      2.97800000     10.78100000
H     -1.49800000      2.24800000     10.62600000
H     -1.81200000      3.35100000     11.61500000
O     -5.59900000      2.57600000     16.01800000
H     -4.69800000      2.87100000     15.89100000
H     -5.86200000      2.23400000     15.16300000
O     17.30200000     -4.16100000     -1.44700000
H     17.29500000     -3.31700000     -0.99600000
H     16.38200000     -4.33400000     -1.64700000
O     -7.52200000    -11.14500000      5.69000000
H     -7.19500000    -11.78000000      5.05300000
H     -7.81900000    -10.40500000      5.16000000
O     -4.08900000     -1.25800000     17.33600000
H     -3.63000000     -0.46100000     17.07300000
H     -3.39100000     -1.89400000     17.49900000
O      4.07100000     -8.08300000    -11.42200000
H      4.45600000     -8.56200000    -12.15700000
H      3.65800000     -7.31900000    -11.82500000
O     -8.22900000      7.69500000     11.55300000
H     -7.55400000      8.16900000     12.03800000
H     -8.51300000      8.30900000     10.87500000
O      0.07000000    -14.95600000      7.07300000
H      0.57500000    -15.76000000      6.94600000
H     -0.37000000    -14.81600000      6.23500000
O      1.31700000     -5.85100000     11.11900000
H      1.25200000     -4.90200000     11.22800000
H      1.68800000     -6.16200000     11.94500000
O    -15.18100000      4.23600000      7.52500000
H    -15.97600000      3.92600000      7.09100000
H    -15.37600000      5.14200000      7.76200000
O     -1.78200000      9.69200000    -11.01100000
H     -1.82800000      9.56800000    -11.95900000
H     -2.07600000      8.85800000    -10.64600000
O     -2.91500000     -9.72900000      3.61700000
H     -3.74400000     -9.28300000      3.79000000
H     -2.26100000     -9.03000000      3.62300000
O      2.16000000      7.86200000     -7.08700000
H      2.70000000      8.32300000     -7.72800000
H      2.47600000      8.17400000     -6.23900000
O     10.08200000    -12.17900000     -8.23300000
H     10.30000000    -12.94800000     -8.76000000
H      9.22600000    -12.38300000     -7.85500000
O     10.53700000     -7.38900000    -12.20500000
H     11.29000000     -6.80300000    -12.28900000
H     10.61600000     -7.98800000    -12.94700000
O      1.37600000     -1.96000000      6.90100000
H      0.59400000     -2.24200000      7.37700000
H      1.99300000     -1.70200000      7.58500000
O      3.58500000     -1.37000000      4.09800000
H      2.94100000     -1.03200000      4.72100000
H      3.91000000     -0.59300000      3.64500000
O      4.58300000     12.33600000     -4.06900000
H      5.18300000     12.86400000     -3.54300000
H      3.92000000     12.95600000     -4.37300000
O      8.14700000     -5.38400000     -2.57800000
H      9.00300000     -5.10000000     -2.25900000
H      8.30800000     -6.24300000     -2.96600000
O     -3.44100000     -4.73000000     -8.24200000
H     -4.31100000     -4.99000000     -7.93900000
H     -3.45700000     -3.77300000     -8.22600000
O     10.48800000      2.76600000    -12.96800000
H      9.59200000      2.76300000    -13.30500000
H     11.03200000      2.57700000    -13.73300000
O      6.59000000      7.60700000     -7.24800000
H      6.65800000      8.53100000     -7.49000000
H      7.47100000      7.37100000     -6.95700000
O     13.65900000      5.53100000    -10.29700000
H     13.05700000      4.78800000    -10.33700000
H     13.21100000      6.17200000     -9.74400000
O     -9.35600000     -6.11100000      7.61800000
H     -9.17700000     -6.86500000      8.18000000
H     -8.77400000     -6.22800000      6.86700000
O     -6.23900000    -13.26400000     11.94500000
H     -5.91500000    -13.78100000     11.20800000
H     -6.37000000    -12.38700000     11.58300000
O    -12.32300000     -0.19100000     -9.95400000
H    -12.85500000     -0.98300000     -9.87100000
H    -12.15900000      0.08300000     -9.05200000
O     11.70600000      4.45000000     -1.67600000
H     10.82500000      4.13100000     -1.48400000
H     11.60000000      4.98700000     -2.46100000
O      9.82400000      1.65800000      3.83300000
H     10.21700000      1.23600000      3.07000000
H     10.00000000      2.59100000      3.70800000
O    -12.35500000      4.06200000     -4.14100000
H    -13.15900000      3.99700000     -3.62600000
H    -11.92100000      3.21800000     -4.01600000
O      1.43300000      0.85000000      9.57500000
H      1.04700000      1.50400000      8.99100000
H      2.37200000      1.03400000      9.55200000
O      4.74000000    -15.08600000      2.34900000
H      4.59700000    -14.43100000      3.03300000
H      5.25100000    -15.77200000      2.77700000
O     -9.36400000      1.34300000      4.61300000
H     -8.85300000      0.68900000      4.13700000
H    -10.27000000      1.04900000      4.52500000
O     17.42800000      2.19500000     -2.74100000
H     17.88200000      2.94500000     -2.35700000
H     16.99500000      2.55000000     -3.51700000
O      1.78900000      3.22100000      3.41800000
H      2.14000000      2.49100000      3.92900000
H      2.39700000      3.31400000      2.68500000
O    -10.31800000      5.24500000    -11.78700000
H    -10.03700000      4.37400000    -11.50600000
H    -10.97600000      5.50400000    -11.14200000
O     -2.56200000      7.18200000     -1.33200000
H     -3.46900000      7.31800000     -1.60500000
H     -2.11400000      6.89500000     -2.12800000
O     13.35900000     -4.97100000     -7.12400000
H     14.02400000     -4.80100000     -7.79000000
H     13.55900000     -4.35200000     -6.42100000
O     -9.46800000     -0.02400000    -10.58000000
H     -9.09700000     -0.01400000     -9.69800000
H    -10.38200000     -0.27900000    -10.45300000
O      9.42500000      1.10500000     -7.94200000
H      9.16100000      0.30600000     -7.48600000
H      9.67000000      1.71000000     -7.24200000
O     -5.01800000     -4.81500000     13.49600000
H     -5.31400000     -5.17000000     12.65700000
H     -5.54500000     -4.02600000     13.62000000
O      7.51800000    -12.27400000    -10.22500000
H      6.92100000    -12.95400000    -10.53700000
H      8.33900000    -12.44600000    -10.68700000
O     15.10100000    -10.40500000     -3.65400000
H     14.22500000    -10.23300000     -3.30900000
H     15.32800000    -11.27000000     -3.31100000
O    -12.77300000      1.75500000    -11.62500000
H    -12.79700000      0.97300000    -11.07400000
H    -12.68000000      1.41800000    -12.51600000
O     11.47000000      3.83700000    -10.48500000
H     10.61400000      4.23800000    -10.33000000
H     11.37600000      3.38700000    -11.32400000
O     -6.59500000      4.70600000    -10.17300000
H     -6.59900000      3.74900000    -10.19400000
H     -6.95000000      4.92800000     -9.31300000
O      9.47800000     -7.43000000     -9.58500000
H     10.24200000     -7.17300000     -9.06900000
H      9.81100000     -7.52400000    -10.47700000
O    -11.56000000    -11.75100000     -7.97300000
H    -11.94500000    -12.42500000     -8.53400000
H    -10.73600000    -11.52300000     -8.40400000
O      3.06000000     11.05400000      8.65200000
H      2.91900000     11.97400000      8.87500000
H      3.68200000     11.07700000      7.92400000
O     -8.90500000    -13.81900000     -2.81000000
H     -9.39400000    -13.68900000     -3.62200000
H     -9.55300000    -13.68800000     -2.11700000
O      9.39700000      8.64300000      1.37200000
H      9.36000000      7.81900000      1.85800000
H      9.67900000      9.29000000      2.01800000
O      3.11100000     10.60600000     -2.39600000
H      3.80500000     10.25800000     -1.83700000
H      3.50300000     11.37000000     -2.81900000
O      7.38800000     -7.30700000      5.73800000
H      6.63200000     -7.54400000      5.20200000
H      7.21500000     -7.71100000      6.58900000
O      7.96700000    -14.07300000     -2.70400000
H      8.43600000    -14.87500000     -2.93400000
H      7.24600000    -14.02900000     -3.33200000
O     -5.37100000      9.41900000      0.97700000
H     -4.80000000     10.13300000      1.26100000
H     -5.46200000      8.86300000      1.75100000
O     -5.61200000     -5.75700000     -6.76800000
H     -6.52600000     -6.03800000     -6.71900000
H     -5.47800000     -5.23900000     -5.97500000
O      6.15600000    -14.14900000     -5.24900000
H      6.46900000    -15.03000000     -5.45200000
H      6.74200000    -13.56800000     -5.73400000
O     10.35800000      5.67400000     11.99800000
H     10.64300000      4.79600000     12.25400000
H      9.50500000      5.53800000     11.58500000
O      0.25900000     -9.95400000      9.44000000
H      0.55700000    -10.78300000      9.81400000
H     -0.66300000    -10.10300000      9.23100000
O    -13.50700000     -9.19000000     -5.61400000
H    -13.70600000     -8.91400000     -6.50900000
H    -13.19000000    -10.08800000     -5.70600000
O     -0.11800000    -12.30000000     -3.18200000
H      0.06700000    -12.63200000     -2.30400000
H     -0.48200000    -11.42700000     -3.03700000
O      3.80100000    -13.48000000      7.28000000
H      4.28800000    -12.95700000      7.91700000
H      2.88200000    -13.33300000      7.50200000
O     -6.03300000     14.61600000      3.28500000
H     -5.88500000     15.37900000      2.72600000
H     -5.92800000     13.86600000      2.69900000
O     -5.94500000    -10.99600000     -5.94800000
H     -5.41200000    -10.56000000     -5.28300000
H     -6.84800000    -10.84200000     -5.67000000
O      7.64300000      5.56200000     11.61900000
H      7.39100000      4.83300000     12.18600000
H      7.36300000      6.34300000     12.09600000
O     -9.44400000     -7.65700000     -4.49400000
H     -9.23800000     -6.81300000     -4.09200000
H    -10.40000000     -7.70900000     -4.46500000
O     -6.09600000     -5.38500000      1.33000000
H     -5.80500000     -6.16300000      0.85500000
H     -5.31700000     -5.08300000      1.79600000
O     -2.14800000     -4.71700000    -16.27000000
H     -2.35200000     -5.63200000    -16.46300000
H     -2.49600000     -4.23200000    -17.01800000
O     10.00400000     -0.02900000    -12.49200000
H      9.51800000     -0.32200000    -13.26300000
H     10.11100000      0.91300000    -12.62000000
O     -3.44100000    -11.00200000      1.31000000
H     -4.28900000    -11.32100000      1.62100000
H     -3.09100000    -10.49900000      2.04500000
O     11.26500000     -0.07000000     12.05200000
H     12.14400000     -0.03500000     12.43000000
H     11.29100000     -0.81600000     11.45300000
O     -6.16900000    -14.23000000     -3.13800000
H     -5.49900000    -13.64400000     -2.78600000
H     -6.88800000    -14.17800000     -2.50800000
O     -5.19000000      9.04900000      9.31900000
H     -5.99700000      8.94600000      8.81500000
H     -5.01600000      9.99000000      9.30400000
O     15.89400000      1.15000000      7.65300000
H     15.57100000      1.80300000      7.03200000
H     16.29200000      0.47400000      7.10500000
O     11.99400000      2.43000000     10.98400000
H     11.77800000      1.87300000     11.73200000
H     12.78200000      2.03500000     10.61100000
O    -13.92300000      8.72600000      3.69000000
H    -14.27300000      9.51400000      3.27400000
H    -13.10500000      9.01300000      4.09600000
O     -5.26000000     -8.20200000      3.88000000
H     -6.11200000     -8.62800000      3.96500000
H     -5.22300000     -7.91900000      2.96600000
O    -12.05200000     -2.01500000      6.41700000
H    -12.96400000     -1.75800000      6.55200000
H    -11.59400000     -1.69100000      7.19300000
O      9.10100000      5.35100000     -9.57900000
H      9.00800000      5.09100000     -8.66300000
H      8.25700000      5.13600000     -9.97600000
O     -6.12100000     15.24500000     -5.67000000
H     -6.44100000     14.81900000     -4.87500000
H     -6.89200000     15.31300000     -6.23300000
O     13.50400000     -8.45400000      3.49000000
H     14.06600000     -9.02300000      2.96500000
H     14.05900000     -8.17300000      4.21800000
O     -2.43700000     -6.45500000    -13.73200000
H     -2.75400000     -7.09100000    -13.09100000
H     -3.11100000     -6.44400000    -14.41200000
O      3.04200000      9.68600000     12.77000000
H      2.71700000     10.46700000     13.21900000
H      2.47100000      8.98000000     13.07300000
O    -11.93900000     -7.53700000     -1.21900000
H    -12.75800000     -7.69700000     -1.68800000
H    -11.35700000     -8.24000000     -1.50800000
O      9.23800000      4.62000000     -4.40700000
H      8.88100000      5.19700000     -3.73200000
H      8.65000000      3.86500000     -4.41200000
O    -12.07900000      4.16300000     11.68000000
H    -11.51600000      4.67400000     11.09900000
H    -11.54900000      3.40300000     11.92000000
O     -4.37300000    -16.69900000     -4.31300000
H     -4.40500000    -16.71000000     -5.27000000
H     -4.77100000    -15.86300000     -4.07000000
O     -7.79500000      0.56400000      0.13000000
H     -7.12000000      0.33400000      0.76900000
H     -7.93700000      1.50200000      0.25900000
O      5.32500000      3.89400000     12.46200000
H      5.87500000      3.16600000     12.75100000
H      5.39900000      3.88500000     11.50800000
O     -8.02300000    -14.78100000      2.15800000
H     -8.96200000    -14.61400000      2.23600000
H     -7.62900000    -14.26900000      2.86400000
O     -5.21100000      6.00400000     14.84600000
H     -5.56400000      5.13500000     15.03600000
H     -4.41900000      5.83400000     14.33500000
O     -4.55400000     -0.32300000     14.07500000
H     -4.40200000     -0.74900000     14.91900000
H     -5.45300000      0.00100000     14.13000000
O     -3.53500000     -8.01200000    -11.88500000
H     -4.18000000     -8.52100000    -12.37500000
H     -3.11300000     -8.64900000    -11.31000000
O     16.95500000      4.35700000     -0.89100000
H     17.16700000      4.15200000      0.02000000
H     16.00400000      4.26400000     -0.94100000
O     12.74800000     -8.50000000      9.21900000
H     12.78200000     -8.97300000     10.05000000
H     12.59800000     -7.58800000      9.46900000
O     16.34200000      2.89000000     -6.94400000
H     16.27000000      1.99700000     -6.60500000
H     16.33800000      3.44300000     -6.16300000
O      7.28400000     -8.83000000     -0.91900000
H      6.84000000     -8.01100000     -0.70200000
H      6.58400000     -9.41300000     -1.21000000
O    -13.69600000     -5.63200000     -6.14100000
H    -14.24300000     -5.50600000     -6.91600000
H    -14.05100000     -5.02100000     -5.49500000
O      2.06000000     -6.10200000    -12.13600000
H      2.36200000     -5.51300000    -12.82700000
H      1.11800000     -6.18700000    -12.28800000
O      7.85800000     -1.18700000      8.22200000
H      7.71700000     -1.15500000      9.16900000
H      8.51200000     -0.50900000      8.05400000
O     -8.25200000      8.08600000    -14.40000000
H     -9.16000000      8.18000000    -14.11200000
H     -7.95100000      7.27700000    -13.98700000
O     -1.95900000     -0.56500000      5.15400000
H     -1.72800000     -1.48600000      5.03100000
H     -2.74700000     -0.44300000      4.62400000
O      8.65700000     -4.88300000     -5.53200000
H      7.76200000     -4.62100000     -5.75000000
H      9.14600000     -4.76300000     -6.34500000
O     -4.20200000    -11.70500000      5.09700000
H     -3.92600000    -10.88000000      4.69700000
H     -4.73200000    -12.13200000      4.42400000
O     -2.70100000      3.57700000     16.01600000
H     -2.26700000      3.17100000     15.26600000
H     -2.28200000      4.43300000     16.10100000
O     -7.66300000      4.07600000     13.17800000
H     -7.75700000      4.88600000     13.68100000
H     -6.72400000      4.00900000     13.00500000
O    -10.48600000      3.66700000     -8.08200000
H     -9.97800000      3.54400000     -8.88400000
H    -11.37600000      3.84200000     -8.38700000
O     -4.46300000     15.14500000     -2.29900000
H     -3.76200000     14.50900000     -2.15800000
H     -5.27000000     14.64300000     -2.17700000
O     14.84000000     -7.94100000     -4.83200000
H     15.07700000     -8.78700000     -4.45100000
H     15.64600000     -7.62800000     -5.24200000
O    -14.90900000     -6.19300000      5.15800000
H    -14.47500000     -6.26100000      4.30800000
H    -14.47900000     -5.45400000      5.58800000
O      1.01000000     -3.53100000      4.66600000
H      1.21000000     -2.99100000      5.43100000
H      1.72400000     -4.16700000      4.62800000
O     -4.57000000     -6.33100000     -1.46400000
H     -4.21600000     -5.46600000     -1.67000000
H     -5.16400000     -6.52600000     -2.18800000
O      6.50400000     10.11000000     -8.35500000
H      5.75800000     10.70200000     -8.45400000
H      6.42700000      9.50300000     -9.09200000
O    -13.25200000     -8.40300000      1.42000000
H    -12.74400000     -7.88700000      0.79400000
H    -13.73300000     -7.75300000      1.93200000
O      2.19700000     -8.84600000     -7.34800000
H      2.38400000     -8.16700000     -7.99600000
H      1.43000000     -8.52200000     -6.87600000
O     -1.47100000     -3.34700000     14.53200000
H     -1.34500000     -2.66100000     15.18900000
H     -1.84600000     -2.89000000     13.77900000
O    -13.62500000      8.16800000     -4.68300000
H    -14.13000000      8.08900000     -3.87400000
H    -13.88200000      7.40600000     -5.20200000
O     -7.13700000     -0.50400000      3.72700000
H     -6.65600000     -0.28100000      4.52400000
H     -6.49000000     -0.93900000      3.17100000
O      8.74700000      6.15200000     -2.27800000
H      8.19900000      5.99600000     -1.50900000
H      9.44000000      6.73400000     -1.96400000
O    -14.33200000     -6.02900000      2.59100000
H    -13.85600000     -5.19900000      2.62000000
H    -14.62900000     -6.10300000      1.68400000
O     -8.84200000     -7.68700000      0.67000000
H     -8.25000000     -8.33900000      1.04600000
H     -9.06900000     -8.03800000     -0.19100000
O     -1.39500000     -1.53700000     -3.41900000
H     -0.44500000     -1.58000000     -3.53000000
H     -1.64400000     -0.70100000     -3.81300000
O      3.73400000      0.01400000     -2.48200000
H      3.74800000      0.88400000     -2.88000000
H      3.10700000     -0.48100000     -3.00900000
O     -1.95000000     -5.24200000     -4.66700000
H     -1.88500000     -6.13800000     -4.33700000
H     -1.06200000     -5.02800000     -4.95400000
O    -10.41900000     -9.86900000      5.42600000
H    -11.12700000     -9.72100000      4.79900000
H    -10.63000000    -10.71000000      5.83200000
O    -18.50700000      2.77700000      2.93500000
H    -17.58200000      2.93800000      3.12000000
H    -18.78700000      2.17300000      3.62300000
O      1.23600000      5.77700000    -14.49900000
H      0.89000000      4.94700000    -14.82800000
H      1.97500000      5.97300000    -15.07500000
O     -2.44400000     10.06400000    -14.74400000
H     -2.43500000      9.14600000    -14.47300000
H     -1.52700000     10.26800000    -14.92900000
O      2.28500000     -9.55500000     14.87400000
H      2.02200000    -10.47500000     14.90400000
H      3.24200000     -9.57800000     14.90200000
O      9.38500000     -9.05900000     -2.73500000
H      8.70400000     -9.05500000     -2.06200000
H      9.79300000     -9.92200000     -2.65700000
O     -7.97900000      3.27000000      0.51700000
H     -8.50700000      4.01600000      0.23400000
H     -7.90200000      3.37600000      1.46500000
O      3.92200000     -9.23600000     -5.26000000
H      3.30100000     -9.46100000     -4.56700000
H      3.37500000     -9.08300000     -6.03100000
O     11.30300000     -4.23400000     -4.42400000
H     11.87300000     -5.00100000     -4.37400000
H     10.45700000     -4.58100000     -4.70500000
O      4.19500000     -8.76300000      1.33500000
H      3.84300000     -8.36600000      0.53900000
H      3.47500000     -9.29100000      1.67900000
O      6.76800000     -6.74600000      1.60600000
H      7.50900000     -7.02000000      2.14700000
H      6.03500000     -6.68100000      2.21900000
O     -2.71100000    -12.62400000     -5.34600000
H     -2.49600000    -11.74100000     -5.64800000
H     -1.87300000    -12.99300000     -5.06700000
O     -2.12100000     -3.21200000      4.44300000
H     -2.16500000     -3.83300000      5.17000000
H     -1.20300000     -3.22400000      4.17300000
O      0.41000000     13.78300000     -1.72900000
H      0.29400000     14.51300000     -1.12100000
H      1.33800000     13.56100000     -1.66200000
O     -6.74600000      6.68800000    -12.33300000
H     -5.87500000      7.08200000    -12.27700000
H     -6.76000000      6.03800000    -11.63000000
O     -6.66100000     16.40900000      5.72100000
H     -7.61700000     16.37200000      5.73800000
H     -6.42000000     15.98700000      4.89700000
O    -15.91200000      1.04600000      0.49400000
H    -15.98100000      0.14400000      0.80900000
H    -15.00700000      1.29600000      0.68100000
O     -2.96900000      5.60200000     13.36300000
H     -2.65000000      6.47600000     13.58900000
H     -2.19500000      5.14200000     13.03600000
O    -11.17100000    -10.24500000     -3.56000000
H    -11.53500000    -11.12900000     -3.51300000
H    -11.82300000     -9.74300000     -4.04900000
O     -3.19100000     -2.87800000     -4.99900000
H     -2.56600000     -2.44300000     -4.41900000
H     -2.92000000     -3.79600000     -4.99700000
O      7.46400000     -0.63100000     -1.85100000
H      6.57800000     -0.27000000     -1.88500000
H      7.70200000     -0.59700000     -0.92500000
O     10.23900000    -13.24500000      0.56500000
H     10.36300000    -12.29900000      0.48700000
H      9.32400000    -13.38700000      0.32100000
O      0.84500000    -12.16200000     -8.56000000
H      1.35300000    -12.06100000     -7.75500000
H      1.15900000    -12.98300000     -8.94000000
O    -12.55800000      7.02800000     10.02900000
H    -12.22900000      7.92600000     10.01000000
H    -12.28000000      6.65300000      9.19300000
O     -5.85500000     -2.46200000     -5.58400000
H     -5.04200000     -2.87300000     -5.29100000
H     -6.12200000     -1.90900000     -4.85000000
O     10.37800000     -3.43900000    -14.07100000
H     10.29900000     -4.25800000    -14.56100000
H      9.97300000     -3.62700000    -13.22400000
O     10.67100000     -0.18900000      1.72300000
H     10.60300000     -0.23900000      0.77000000
H     11.07500000     -1.01900000      1.97900000
O      7.99900000     -9.39500000    -12.39200000
H      8.87300000     -9.59800000    -12.05900000
H      7.45900000     -9.30400000    -11.60800000
O     15.95000000      0.89700000     -0.57300000
H     16.48600000      1.50300000     -1.08500000
H     16.29100000      0.97000000      0.31800000
O      1.18100000     -0.13700000    -13.50000000
H      0.75000000      0.42600000    -14.14200000
H      2.11500000      0.04000000    -13.61400000
O      1.75400000    -16.01200000      4.00300000
H      1.94700000    -16.34800000      4.87900000
H      0.90300000    -16.39100000      3.78300000
O      3.33100000      3.52800000      6.55500000
H      4.25000000      3.79600000      6.55800000
H      3.34600000      2.61800000      6.85100000
O     -5.80600000      9.82400000     -5.32500000
H     -6.24800000     10.01000000     -4.49700000
H     -5.44300000     10.66600000     -5.59800000
O     -2.53000000      5.23800000    -13.18200000
H     -1.57300000      5.24000000    -13.15100000
H     -2.77600000      4.34600000    -12.93700000
O     -3.96600000     -8.16900000     -5.35800000
H     -4.19000000     -7.32600000     -4.96300000
H     -4.17500000     -8.06200000     -6.28500000
O      8.20900000      0.14900000      0.60000000
H      7.39400000     -0.09200000      1.04100000
H      8.87100000      0.12500000      1.29000000
O      7.93200000      2.19100000    -13.88700000
H      7.50200000      1.69600000    -13.18900000
H      7.32200000      2.90100000    -14.08700000
O     -0.83600000     -4.23400000     -2.03600000
H     -0.62900000     -3.37200000     -2.39500000
H     -1.26600000     -4.69600000     -2.75600000
O      7.77300000      3.04200000     13.33600000
H      8.56700000      3.55600000     13.48600000
H      7.61900000      2.59200000     14.16700000
O     -1.33700000      2.12800000      4.79100000
H     -2.23200000      2.46700000      4.80900000
H     -1.43800000      1.17900000      4.86000000
O     -2.67400000     12.55800000     -9.17500000
H     -2.97100000     11.65300000     -9.27400000
H     -3.46000000     13.04100000     -8.91900000
O      2.80000000     12.54400000      2.04200000
H      2.04600000     13.13000000      2.11200000
H      2.53300000     11.75200000      2.50700000
O     10.07200000      0.61300000     14.58900000
H      9.74800000     -0.02000000     13.94700000
H     10.93500000      0.28200000     14.83700000
O      0.29800000    -10.32500000      1.70800000
H      0.30200000     -9.40500000      1.97200000
H      1.13100000    -10.67000000      2.02700000
O     -1.88500000    -13.37900000      1.35900000
H     -1.95300000    -14.01400000      0.64700000
H     -2.33800000    -12.60200000      1.03100000
O    -10.08800000     -5.96600000      2.66400000
H     -9.60200000     -6.40700000      1.96700000
H     -9.58200000     -5.17400000      2.84400000
O      7.78900000     -5.06500000      8.29400000
H      6.99400000     -4.62600000      8.59500000
H      8.02600000     -4.60700000      7.48800000
O      2.60000000    -11.55700000     -6.65500000
H      2.41100000    -11.46800000     -5.72000000
H      2.47500000    -10.67600000     -7.00900000
O    -10.48000000      9.69200000     -1.24500000
H    -10.97300000      8.87300000     -1.21600000
H    -10.79600000     10.13400000     -2.03300000
O      6.42900000     -9.00000000      8.08500000
H      6.54900000     -9.89700000      7.77300000
H      5.82300000     -9.08200000      8.82100000
O     10.59500000    -11.05200000      5.94900000
H     11.46600000    -11.35000000      5.68500000
H     10.20800000    -10.70300000      5.14600000
O     12.51200000     -3.61700000      1.35900000
H     13.26800000     -3.20300000      1.77400000
H     12.40500000     -4.44500000      1.82800000
O     10.72100000      7.32000000    -10.77700000
H     11.09700000      6.91800000    -11.56000000
H     10.06100000      6.69400000    -10.47900000
O     -4.72000000      1.08200000      6.14900000
H     -4.64300000      1.30700000      5.22200000
H     -5.03600000      0.17900000      6.15100000
O      7.42400000    -14.09100000     -0.02700000
H      6.58900000    -13.62700000     -0.08700000
H      7.72800000    -14.15600000     -0.93300000
O     -5.22300000      3.48300000      2.69900000
H     -6.17600000      3.56300000      2.66000000
H     -4.91200000      3.95300000      1.92600000
O     -4.01700000     10.23500000     14.04500000
H     -4.31500000     10.25700000     14.95500000
H     -3.75000000     11.13500000     13.85900000
O      5.06600000     -0.21900000     14.83200000
H      5.67600000      0.50300000     14.68100000
H      5.11500000     -0.74600000     14.03500000
O    -10.98300000     -4.56000000      9.37700000
H    -10.49100000     -5.12900000      8.78500000
H    -11.26900000     -5.13900000     10.08300000
O     14.24900000      3.82600000     -0.55900000
H     14.15400000      3.09300000      0.05000000
H     13.35100000      4.10800000     -0.73700000
O     -6.75200000     -9.26500000      7.56000000
H     -7.13400000    -10.09100000      7.26200000
H     -7.26800000     -9.02700000      8.33100000
O     -4.17800000    -13.32100000      9.50100000
H     -3.99700000    -14.17000000      9.09900000
H     -4.61000000    -12.81700000      8.81100000
O      0.45600000     -3.24600000     11.11000000
H     -0.45100000     -3.49800000     10.93300000
H      0.53600000     -2.36600000     10.74200000
O     15.70300000     -9.38600000      1.79800000
H     15.75400000    -10.33500000      1.68200000
H     15.24200000     -9.07400000      1.02000000
O      9.04500000     -5.44400000      5.01500000
H      8.89700000     -4.68800000      5.58300000
H      8.37100000     -6.07300000      5.27400000
O     14.55800000     -1.22400000     -3.30000000
H     14.03000000     -0.57400000     -2.83600000
H     15.31600000     -0.73400000     -3.61800000
O     -3.80000000      8.62700000     -7.12000000
H     -3.03200000      8.97300000     -6.66500000
H     -4.51600000      8.73000000     -6.49300000
O      8.08100000      9.48800000     10.92300000
H      8.50000000      9.87900000     11.68900000
H      7.20700000      9.87700000     10.90200000
O     -1.04900000     -5.69300000     -7.94700000
H     -0.65700000     -5.50100000     -8.79900000
H     -1.95800000     -5.40400000     -8.03200000
O      5.65400000      4.06200000      9.59300000
H      4.70400000      4.16300000      9.53400000
H      5.98000000      4.35600000      8.74300000
O      0.40800000     -1.16300000     -8.04100000
H      0.18800000     -0.53600000     -8.73000000
H      0.34200000     -2.01800000     -8.46700000
O      6.03500000     13.86100000      0.92100000
H      5.53900000     14.32600000      1.59400000
H      6.41200000     13.10900000      1.37700000
O     -7.97000000     -7.42600000    -14.44400000
H     -8.74500000     -7.42300000    -13.88400000
H     -8.27900000     -7.78000000    -15.27900000
O     12.20600000     -3.01800000     -2.30100000
H     11.70400000     -2.22300000     -2.12000000
H     11.89500000     -3.30800000     -3.15800000
O    -10.88800000    -10.12100000    -10.79600000
H    -10.67500000     -9.32300000    -10.31300000
H    -10.27400000    -10.77500000    -10.46200000
O     -0.47500000      6.80200000     -7.45200000
H      0.46900000      6.95900000     -7.45200000
H     -0.83300000      7.49300000     -6.89400000
O     -5.34700000     12.47200000     -6.99100000
H     -5.73800000     13.12500000     -7.57200000
H     -5.30300000     11.67600000     -7.52100000
O     -8.82200000     -5.20300000     12.62200000
H     -9.12400000     -5.24500000     13.52900000
H     -9.33200000     -4.49400000     12.23200000
O     -0.76100000      5.17800000      0.11200000
H     -1.45600000      5.53800000     -0.43900000
H     -1.15100000      5.12300000      0.98400000
O     14.06800000      4.10200000      3.54500000
H     13.64000000      3.91900000      2.70900000
H     13.81500000      5.00200000      3.75100000
O     10.89000000     -7.31700000      0.54900000
H     11.76200000     -7.08300000      0.86800000
H     10.37100000     -7.44700000      1.34300000
O      3.44300000     10.63600000      4.67800000
H      3.22200000     11.46500000      5.10100000
H      4.10800000     10.86700000      4.03000000
O      4.34700000      6.14300000      0.09300000
H      3.45000000      6.12400000     -0.24100000
H      4.62600000      5.22700000      0.08100000
O      5.01100000     -7.25600000      3.80500000
H      4.53000000     -7.59400000      4.56000000
H      4.65600000     -7.74000000      3.05900000
O      5.70100000      9.75900000     -4.37800000
H      5.29500000     10.61800000     -4.26100000
H      6.63600000      9.91600000     -4.24300000
O    -10.94900000      0.63300000     14.37500000
H    -11.79300000      0.98400000     14.09000000
H    -10.31300000      1.02100000     13.77400000
O    -12.82600000      1.40000000      8.99600000
H    -12.73300000      0.77700000      9.71700000
H    -11.99600000      1.87800000      8.98400000
O     -4.64300000     10.36200000     -9.09000000
H     -4.52300000      9.72500000     -8.38500000
H     -4.78700000      9.82800000     -9.87100000
O    -14.52900000      2.29500000     -3.10400000
H    -13.72000000      2.20500000     -2.60100000
H    -14.34100000      1.86900000     -3.94000000
O     -5.21400000     -9.78400000    -12.95200000
H     -5.46800000     -9.89300000    -13.86800000
H     -4.66400000    -10.54400000    -12.76300000
O      8.12400000     -5.96500000    -12.30100000
H      8.85300000     -6.55900000    -12.48100000
H      8.51900000     -5.24100000    -11.81600000
O      0.44100000     -4.34700000     -5.70200000
H      1.08200000     -3.63700000     -5.66700000
H     -0.02000000     -4.21200000     -6.53100000
O     12.15800000     -3.83800000    -10.65300000
H     11.95000000     -2.90800000    -10.56700000
H     12.34000000     -4.12700000     -9.75900000
O      5.56600000      5.60300000      3.18800000
H      5.24400000      6.42600000      2.82200000
H      5.00100000      5.43900000      3.94300000
O      1.36000000      3.29600000    -10.73600000
H      0.94400000      4.15400000    -10.64600000
H      1.59800000      3.24100000    -11.66100000
O     11.85600000    -10.18800000      1.74000000
H     12.00000000     -9.84200000      2.62000000
H     10.93300000    -10.44200000      1.73000000
O     -4.69300000      4.70600000      5.61800000
H     -4.90300000      4.20500000      6.40600000
H     -4.85500000      4.09700000      4.89700000
O      8.35900000      6.41400000      2.94400000
H      7.56600000      5.97800000      3.25600000
H      9.05000000      5.75900000      3.05000000
O     -1.32800000    -12.42300000     13.95800000
H     -1.85200000    -12.19900000     13.18900000
H     -1.80800000    -13.13800000     14.37600000
O      7.38200000      2.87200000      1.65600000
H      8.25000000      3.13000000      1.34300000
H      7.02200000      2.33800000      0.94800000
O     17.34400000      0.90900000      1.77900000
H     17.58000000      1.83200000      1.88000000
H     17.31300000      0.57100000      2.67400000
O     -6.90300000     -0.68700000    -15.99400000
H     -7.55800000     -0.44500000    -16.64900000
H     -6.75700000      0.11600000    -15.49300000
O      3.69800000      5.68600000     14.56000000
H      3.63600000      5.13200000     15.33800000
H      4.10600000      5.12600000     13.90000000
O     -2.44300000    -10.60100000     -1.43200000
H     -2.80000000    -10.67100000     -0.54700000
H     -3.05900000    -10.03200000     -1.89400000
O     -4.59600000      1.40400000    -14.70000000
H     -3.69800000      1.71600000    -14.59100000
H     -4.65200000      0.63300000    -14.13600000
O     -9.23500000      2.73000000    -10.60100000
H     -8.32800000      2.47600000    -10.76700000
H     -9.74500000      1.94300000    -10.79500000
O     -8.34400000     -7.40700000    -10.40900000
H     -8.66200000     -7.08500000     -9.56500000
H     -7.40900000     -7.20200000    -10.40700000
O    -13.40700000      5.61700000     -6.13000000
H    -13.70700000      4.81500000     -6.55800000
H    -12.74800000      5.32000000     -5.50200000
O     14.03600000      2.97700000      6.18100000
H     13.85000000      3.05800000      5.24500000
H     14.64600000      3.69100000      6.36600000
O    -10.05600000      5.67500000     -4.07600000
H    -10.93100000      5.30300000     -3.96500000
H    -10.12900000      6.23000000     -4.85300000
O      7.18900000    -10.74000000     -4.02300000
H      6.78500000    -10.72400000     -4.89100000
H      8.01700000    -10.27200000     -4.13600000
O     11.90200000      7.66300000      6.77400000
H     11.63700000      8.21900000      7.50700000
H     12.32000000      8.26400000      6.15700000
O      8.77100000      0.95600000     11.17100000
H      8.64100000      1.57300000     11.89200000
H      9.66200000      0.62800000     11.29500000
O     14.22600000     -3.60500000     -4.90000000
H     14.04700000     -4.22900000     -4.19700000
H     14.60300000     -2.84600000     -4.45600000
O      1.74800000     -8.39500000    -13.97200000
H      2.63300000     -8.17400000    -13.68100000
H      1.38600000     -7.56600000    -14.28700000
O      6.27900000     11.53700000      8.17800000
H      6.21100000     11.00800000      8.97300000
H      6.68500000     10.95500000      7.53600000
O     -8.07000000      9.22600000      1.09700000
H     -7.91800000      8.98900000      2.01200000
H     -7.19900000      9.43100000      0.75600000
O      3.28500000      9.88700000    -14.49800000
H      2.93800000     10.58200000    -13.94000000
H      3.73400000      9.29600000    -13.89300000
O     -8.94100000     -1.91500000      0.69100000
H     -9.49400000     -2.30600000      0.01400000
H     -8.91700000     -0.98400000      0.47300000
O     -4.33200000     -2.32300000    -16.27400000
H     -5.14400000     -1.87500000    -16.03600000
H     -3.81700000     -2.32900000    -15.46800000
O     10.56500000     -4.99100000     -1.32800000
H     10.71500000     -5.47600000     -0.51600000
H     11.20600000     -4.28100000     -1.30400000
O     -2.04300000     13.22300000      5.00300000
H     -1.30100000     13.30400000      5.60300000
H     -2.33300000     12.31700000      5.10100000
O     -1.82100000    -13.42700000    -11.34700000
H     -1.43000000    -12.70700000    -11.84400000
H     -1.30200000    -14.19400000    -11.59000000
O     -8.17000000      0.05600000     -7.98000000
H     -9.02500000     -0.19600000     -7.63100000
H     -7.61400000      0.14900000     -7.20700000
O      0.54800000     -5.44300000    -17.71700000
H      0.25900000     -4.58400000    -18.02600000
H      0.87700000     -5.28100000    -16.83300000
O     -3.17700000    -10.52700000     -8.67400000
H     -3.32500000     -9.58200000     -8.69800000
H     -3.04700000    -10.72600000     -7.74700000
O     -0.38300000      2.31100000      8.14300000
H     -0.21200000      3.14000000      8.58900000
H     -0.55000000      2.55800000      7.23300000
O     14.76400000     -3.62600000     -9.17700000
H     15.69900000     -3.52400000     -8.99800000
H     14.52600000     -2.83900000     -9.66600000
O     -8.12800000     -2.95300000      5.41800000
H     -9.08400000     -2.98900000      5.46000000
H     -7.92800000     -3.00700000      4.48300000
O    -12.42700000      0.54700000      4.81200000
H    -12.33800000     -0.39900000      4.93200000
H    -13.10600000      0.80400000      5.43600000
O      6.22300000     12.95000000      4.33900000
H      5.99800000     12.01900000      4.31400000
H      6.95700000     13.03500000      3.73100000
O      3.27200000     -0.05000000     12.21400000
H      3.54300000     -0.77100000     11.64600000
H      2.89200000     -0.47800000     12.98100000
O     -3.93800000    -15.82300000      5.29300000
H     -3.04900000    -15.47000000      5.29800000
H     -3.88800000    -16.60700000      5.83900000
O     -8.17600000    -11.78700000      2.27900000
H     -8.80300000    -11.88500000      1.56200000
H     -8.64600000    -12.09600000      3.05300000
O     13.50000000      1.32500000     -2.21900000
H     13.45500000      2.09100000     -2.79000000
H     14.38500000      1.34700000     -1.85600000
O    -12.79400000      2.26400000     -0.37100000
H    -12.91500000      1.34100000     -0.59200000
H    -12.50400000      2.25500000      0.54200000
O      0.45000000      6.39000000      9.09900000
H      0.33600000      6.60200000      8.17200000
H     -0.44000000      6.26300000      9.42700000
O      5.63500000     -4.04000000      9.77000000
H      5.94000000     -4.13800000     10.67200000
H      4.93000000     -4.68100000      9.68500000
O     -7.31400000    -14.56500000     -8.40300000
H     -6.95600000    -14.49500000     -7.51800000
H     -6.88700000    -13.86000000     -8.89000000
O      1.83500000      2.66700000    -13.38200000
H      1.61100000      3.25200000    -14.10600000
H      2.62000000      2.20700000    -13.68000000
O     -6.45900000     -5.90600000     11.44100000
H     -7.29400000     -5.47500000     11.62100000
H     -6.69700000     -6.69000000     10.94600000
O     -6.58900000     -4.04200000     -1.32700000
H     -6.94400000     -4.69100000     -0.72000000
H     -5.71800000     -3.84300000     -0.98300000
O     -8.62500000     -5.15000000     -3.47500000
H     -9.02800000     -5.41400000     -2.64800000
H     -8.62800000     -4.19300000     -3.44800000
O     -4.44800000      5.28700000      0.52500000
H     -3.74000000      5.89400000      0.30700000
H     -4.53100000      4.72900000     -0.24900000
O      8.41700000    -15.09400000      2.32200000
H      8.00100000    -14.70100000      1.55500000
H      7.78800000    -15.74600000      2.62900000
O      5.40400000      1.21000000     -5.66400000
H      4.78100000      1.61400000     -5.06100000
H      5.13200000      0.29300000     -5.71200000
O      8.19000000      7.14100000      9.23400000
H      8.24600000      7.84900000      9.87600000
H      8.14900000      6.34300000      9.76000000
O     -4.43400000      6.51500000      9.10000000
H     -5.00400000      6.13700000      8.43000000
H     -4.83700000      7.35800000      9.30900000
O      1.66800000     -1.70100000     13.83500000
H      0.96900000     -1.14700000     14.18200000
H      1.22500000     -2.29300000     13.22700000
O      7.45700000    -12.47300000     10.04100000
H      7.97300000    -12.56000000      9.24000000
H      7.99900000    -11.93600000     10.61900000
O     -1.51100000    -15.68900000      9.16900000
H     -1.15400000    -15.36700000      8.34100000
H     -0.80800000    -16.22000000      9.54300000
O     -6.33200000      3.99500000     -6.20000000
H     -7.11300000      4.39800000     -6.58000000
H     -5.61700000      4.58400000     -6.44000000
O      7.96800000      1.89500000     15.64500000
H      7.67500000      1.16600000     16.19100000
H      8.91500000      1.78000000     15.58000000
O      6.53700000      9.59900000      6.18300000
H      7.22000000      9.05600000      6.57900000
H      5.71700000      9.17800000      6.44200000
O      1.25300000    -14.00600000     -5.59500000
H      0.88100000    -13.86500000     -6.46500000
H      0.83800000    -13.34000000     -5.04600000
O      2.09700000     16.04700000      1.26300000
H      2.39700000     15.22600000      0.87200000
H      1.29700000     16.26200000      0.78300000
O      5.76000000     10.40200000     10.60200000
H      5.20300000      9.91700000     11.21100000
H      5.76900000     11.29600000     10.94500000
O      4.81700000     -6.86700000     -0.98200000
H      4.03200000     -6.45200000     -1.34000000
H      5.39300000     -6.13700000     -0.75700000
O     11.20300000      9.80900000     -3.44300000
H     11.04500000     10.69500000     -3.76800000
H     10.64000000      9.73100000     -2.67300000
O    -11.47000000    -12.18700000      6.50500000
H    -11.35600000    -12.98200000      7.02600000
H    -12.10100000    -11.66500000      7.00100000
O     15.87400000     -3.88800000      3.65700000
H     16.19600000     -4.47800000      2.97500000
H     15.27100000     -4.42300000      4.17200000
O      2.10000000    -14.84300000     -8.89400000
H      2.80100000    -14.47800000     -8.35400000
H      2.40000000    -15.72600000     -9.11000000
O      2.67000000    -13.72700000     11.09000000
H      3.09300000    -14.55800000     11.30600000
H      3.21100000    -13.35600000     10.39400000
O      8.23100000     -6.18700000     12.44400000
H      8.07000000     -5.26700000     12.23200000
H      9.13600000     -6.34000000     12.17300000
O     -6.88000000      5.71700000      2.21300000
H     -6.39700000      5.53200000      1.40700000
H     -6.62100000      6.60800000      2.44800000
O      6.09800000     -3.18200000     -6.79400000
H      5.68500000     -3.96400000     -6.42800000
H      5.65500000     -2.45300000     -6.36100000
O     -1.69500000      8.92500000      1.70000000
H     -2.04300000      8.22500000      2.25200000
H     -1.97300000      8.69100000      0.81400000
O    -12.78400000      3.76900000     -9.95100000
H    -13.54900000      4.25100000    -10.26800000
H    -12.68700000      3.04300000    -10.56700000
O     -7.58400000     14.21700000     -3.46400000
H     -7.18700000     13.78000000     -2.71100000
H     -8.50900000     14.30000000     -3.23300000
O      7.24100000      4.87900000     -7.23400000
H      6.79900000      5.70500000     -7.03900000
H      6.60400000      4.38200000     -7.74700000
O    -14.93000000      4.95900000      1.34500000
H    -14.86600000      4.04700000      1.62700000
H    -15.39100000      4.92000000      0.50700000
O     -4.68900000     -1.90400000     -7.96000000
H     -4.48500000     -0.99000000     -7.76200000
H     -5.12600000     -2.22800000     -7.17300000
O      9.59700000     10.49400000      3.75400000
H      9.95600000     10.60800000      4.63400000
H      9.01200000     11.24300000      3.63600000
O     -8.47000000      6.54900000      6.36100000
H     -9.17700000      5.90700000      6.29600000
H     -7.68300000      6.02400000      6.50400000
O      1.25900000     -0.01500000      5.34200000
H      1.20900000     -0.81200000      5.87100000
H      0.45400000      0.46000000      5.54900000
O      1.71900000      1.59800000     -5.31200000
H      2.30500000      1.37600000     -6.03600000
H      1.10300000      0.86700000     -5.27000000
O      0.95400000      4.85100000     16.28900000
H      1.06600000      5.21800000     15.41200000
H      0.19100000      5.30700000     16.64300000
O     -3.38800000      8.28300000     11.37200000
H     -3.50600000      7.38500000     11.06200000
H     -3.94900000      8.80900000     10.80300000
O      3.18000000    -11.56300000    -11.11700000
H      3.74000000    -12.30600000    -10.89100000
H      2.52900000    -11.92800000    -11.71500000
O     -4.08500000     -0.28600000     10.36900000
H     -4.12200000     -1.18800000     10.05200000
H     -3.68800000      0.20500000      9.64900000
O     -1.99600000     -9.13400000    -16.01500000
H     -2.31200000    -10.02200000    -16.18300000
H     -1.50000000     -9.20700000    -15.20000000
O      0.56800000     -7.22500000      8.81700000
H      0.62500000     -8.16200000      9.00400000
H      0.19300000     -6.84500000      9.61100000
O    -10.15600000    -11.87400000      9.92000000
H    -10.12300000    -10.95600000      9.65200000
H     -9.55100000    -12.31800000      9.32600000
O     -5.97100000     14.09800000     -9.18500000
H     -5.32100000     14.77100000     -9.38300000
H     -5.74400000     13.36800000     -9.76000000
O      7.47500000     15.84000000     -1.77600000
H      6.85500000     16.56000000     -1.89900000
H      7.74800000     15.91200000     -0.86200000
O      7.72300000     10.64200000      0.41800000
H      8.23800000      9.88600000      0.69800000
H      8.17200000     10.96000000     -0.36600000
O    -11.05200000     13.36300000      0.57600000
H    -10.76300000     13.65900000      1.43900000
H    -11.56000000     12.57100000      0.75300000
O    -11.91900000     -4.76000000      4.45100000
H    -11.37200000     -5.28900000      3.87000000
H    -11.51600000     -3.89200000      4.43400000
O      4.82800000      9.44500000    -11.96600000
H      5.64700000      9.14100000    -11.57500000
H      4.49800000     10.10100000    -11.35300000
O      8.81200000     -4.16100000     10.57600000
H      9.52700000     -3.55900000     10.37300000
H      8.74600000     -4.72400000      9.80500000
O     -2.47300000      0.50500000      8.27300000
H     -1.95200000      1.30500000      8.20100000
H     -2.66900000      0.26400000      7.36700000
O     -1.07100000     -5.59600000      0.49200000
H     -0.92800000     -5.24900000     -0.38800000
H     -0.44500000     -5.12400000      1.04100000
O      0.88600000    -13.61700000      2.24000000
H      1.19700000    -14.38800000      2.71300000
H      0.07900000    -13.90700000      1.81400000
O      5.94400000     -6.19200000    -13.85600000
H      5.62500000     -5.29000000    -13.89300000
H      6.76300000     -6.13600000    -13.36400000
O     -6.87700000     -9.53100000     -2.74000000
H     -7.66900000     -9.03100000     -2.93600000
H     -7.19900000    -10.35600000     -2.37700000
O     -3.02100000     -7.42000000     16.39700000
H     -2.36700000     -8.09600000     16.22100000
H     -3.22200000     -7.05100000     15.53700000
O     -6.03500000    -10.57600000     11.41700000
H     -6.79200000    -10.10000000     11.75800000
H     -5.51200000     -9.90800000     10.97400000
O      9.70400000      0.26200000     -3.82600000
H      9.32200000     -0.61400000     -3.77300000
H     10.51500000      0.14100000     -4.32100000
O      5.86000000      3.82000000    -14.78500000
H      5.89900000      4.24300000    -13.92700000
H      5.39900000      4.44900000    -15.34100000
O     -5.09100000      2.15200000    -17.31400000
H     -5.20200000      2.07200000    -16.36600000
H     -4.67500000      1.33000000    -17.57600000
O     11.69700000    -10.11300000     -5.26300000
H     11.34100000     -9.25800000     -5.01900000
H     11.88800000    -10.03500000     -6.19800000
O     -2.14600000      5.24300000      9.26800000
H     -2.14500000      4.33700000      9.57600000
H     -3.07300000      5.46800000      9.18900000
O      6.57400000     -4.82800000     -0.22400000
H      7.05800000     -4.96800000     -1.03800000
H      6.72700000     -5.62300000      0.28600000
O     13.09500000     -6.09000000     -3.83900000
H     12.73800000     -6.61700000     -3.12500000
H     13.62900000     -6.70200000     -4.34500000
O    -16.15100000     -6.02600000     -2.59200000
H    -17.00600000     -6.30000000     -2.26000000
H    -16.34800000     -5.32300000     -3.21200000
O     -6.99300000      4.73400000      7.57900000
H     -7.79400000      4.21700000      7.49200000
H     -6.35100000      4.12200000      7.93800000
O      2.61900000     -5.93900000     -5.37100000
H      1.94900000     -5.31800000     -5.65500000
H      3.36900000     -5.75900000     -5.93900000
O    -13.65900000     -2.82800000     -9.33000000
H    -14.61000000     -2.90000000     -9.40800000
H    -13.49000000     -2.88700000     -8.39000000
O     -0.05700000     -5.30100000     16.24300000
H      0.62900000     -5.15100000     15.59400000
H     -0.85300000     -4.96400000     15.83300000
O     14.89300000      2.95400000     -9.16200000
H     15.48500000      3.06900000     -8.41800000
H     14.04900000      2.73900000     -8.76600000
O     12.35800000      7.10800000     -8.35000000
H     11.65500000      7.22300000     -8.98900000
H     12.34900000      7.91600000     -7.83600000
O      7.30500000      8.08000000    -10.56700000
H      8.25300000      8.18400000    -10.64500000
H      7.19400000      7.33400000     -9.97700000
O    -12.74700000     10.95900000      0.97100000
H    -13.53500000     11.31200000      1.38500000
H    -12.82700000     11.21100000      0.05100000
O    -15.43100000     -8.77200000      5.73800000
H    -15.80500000     -8.60000000      6.60200000
H    -15.14200000     -7.91500000      5.42600000
O     -6.09100000     -3.82600000    -12.00700000
H     -6.77100000     -4.07600000    -12.63200000
H     -5.27200000     -3.92300000    -12.49300000
O      5.63100000     -3.46500000    -13.63100000
H      5.53400000     -3.27600000    -12.69800000
H      5.93900000     -2.64200000    -14.01100000
O    -17.52200000     -4.17900000      1.15100000
H    -17.70400000     -4.41700000      2.06000000
H    -18.08800000     -3.42600000      0.98200000
O     -5.14100000      2.99900000      8.29700000
H     -4.65200000      2.75000000      9.08100000
H     -5.07900000      2.23500000      7.72300000
O     -3.82300000     -3.81400000    -13.55600000
H     -3.38700000     -3.27300000    -12.89700000
H     -3.41200000     -4.67400000    -13.47000000
O     13.73300000      3.42900000     -4.24300000
H     14.43300000      4.03200000     -3.99300000
H     13.00900000      3.99900000     -4.50400000
O      1.10000000      6.45600000     13.83200000
H      2.04500000      6.58400000     13.74800000
H      0.72700000      6.93600000     13.09300000
O    -14.69900000      2.34500000     -8.21700000
H    -15.55600000      2.69700000     -8.45900000
H    -14.09300000      3.07200000     -8.36100000
O     -2.15800000      1.56200000     13.96700000
H     -1.63700000      1.68400000     13.17400000
H     -2.94600000      1.10700000     13.66900000
O    -10.71900000    -11.81500000      1.40900000
H    -11.07800000    -11.01300000      1.78900000
H    -11.36500000    -12.49000000      1.61900000
O      3.32400000     13.84400000      8.47000000
H      2.79500000     14.37000000      9.07000000
H      4.22700000     14.00600000      8.74400000
O      3.81200000      0.59200000    -13.96600000
H      4.10400000      1.15300000    -13.24800000
H      4.57200000      0.04400000    -14.16600000
O     -0.82000000     -5.76000000    -10.94300000
H     -1.49300000     -5.82200000    -11.62100000
H     -0.58800000     -6.66800000    -10.75200000
O     -2.09500000    -13.79500000     11.06000000
H     -1.98500000    -14.42900000     10.35100000
H     -3.00600000    -13.51000000     10.98600000
O      5.31200000     15.46700000      4.15100000
H      5.47500000     15.75100000      5.05000000
H      5.77800000     14.63400000      4.07500000
O     -0.25400000     10.78600000     -3.49800000
H      0.27200000     11.53700000     -3.22300000
H     -0.94800000     10.72600000     -2.84100000
O     -7.13800000     -9.44300000      1.89100000
H     -7.42900000    -10.34100000      2.04400000
H     -6.27800000     -9.53700000      1.48000000
O    -10.00300000     -5.88600000     -1.05500000
H    -10.84600000     -6.33600000     -0.99900000
H     -9.43400000     -6.36700000     -0.45400000
O      3.15700000     13.96300000     -0.28800000
H      4.10800000     14.05000000     -0.36300000
H      3.02700000     13.11200000      0.13200000
O    -11.42600000      3.97700000      2.04500000
H    -11.94200000      4.70500000      2.39000000
H    -10.68000000      4.39400000      1.61500000
O     12.09600000      3.51800000      1.60400000
H     11.39300000      3.48600000      0.95500000
H     12.61000000      2.72800000      1.43900000
O     13.33600000      9.91000000      6.03600000
H     14.02200000      9.81500000      6.69700000
H     13.80300000     10.17300000      5.24300000
O      7.72400000      2.10500000     -4.39700000
H      7.02300000      1.90500000     -5.01700000
H      8.31700000      1.35600000     -4.45700000
O     -8.06400000     -3.54400000      2.69100000
H     -8.28400000     -3.11300000      1.86500000
H     -7.48400000     -4.26300000      2.44000000
O    -17.30400000     -5.22700000      3.80200000
H    -17.86700000     -5.79200000      4.33100000
H    -16.55000000     -5.77700000      3.58400000
O     -3.89000000      0.76900000     -7.72500000
H     -4.42000000      1.31100000     -8.31000000
H     -3.01900000      1.16500000     -7.75500000
O     -1.17200000    -10.72500000      6.37900000
H     -1.37100000    -11.24900000      5.60300000
H     -1.77000000    -11.05600000      7.05000000
O    -14.13100000     -2.53600000      9.28200000
H    -13.74800000     -3.41300000      9.26700000
H    -15.04200000     -2.67600000      9.53900000
O     -8.40100000      4.52200000    -13.84300000
H     -8.91700000      5.14200000    -13.32900000
H     -7.90100000      4.02900000    -13.19300000
O      8.94000000    -10.36100000      3.70800000
H      8.98100000    -10.46200000      2.75700000
H      8.04800000    -10.06100000      3.88000000
O     -3.58700000      2.95100000     -4.87600000
H     -4.45100000      3.36300000     -4.86100000
H     -3.00800000      3.62300000     -5.23600000
O     -7.05000000     -7.86200000     14.83700000
H     -6.11900000     -7.99900000     14.66600000
H     -7.07300000     -7.37000000     15.65800000
O     -4.12300000      3.67300000    -11.14800000
H     -4.68100000      4.37500000    -10.81300000
H     -4.68100000      3.19700000    -11.76400000
O      3.16400000      8.83500000     -4.65000000
H      2.93100000      9.12500000     -3.76800000
H      4.11700000      8.92000000     -4.68600000
O      3.38000000      6.27200000      9.04400000
H      3.10900000      7.06100000      9.51300000
H      2.63500000      6.05800000      8.48300000
O    -13.18600000     -0.63300000     -0.53800000
H    -13.89300000     -1.00400000     -0.00900000
H    -12.69200000     -1.39400000     -0.84300000
O     -4.36300000     -7.66800000      1.12100000
H     -3.44900000     -7.48200000      1.33700000
H     -4.39200000     -7.64600000      0.16400000
O     -5.78300000      1.56000000     11.40500000
H     -5.18500000      0.89800000     11.05800000
H     -6.61500000      1.38500000     10.96700000
O      5.83500000      7.16900000      7.67600000
H      5.21900000      6.94400000      8.37300000
H      6.69700000      7.10300000      8.08700000
O      7.54900000    -12.36500000     -7.51200000
H      7.04100000    -11.64100000     -7.14600000
H      7.32200000    -12.37000000     -8.44200000
O     16.47900000      2.95300000      4.07800000
H     17.05100000      3.49300000      4.62300000
H     15.60900000      3.33700000      4.19100000
O     -3.37700000    -13.76100000     -2.73300000
H     -3.00100000    -12.90400000     -2.52800000
H     -3.74400000    -13.65700000     -3.61100000
O     -0.66700000      4.35300000     12.60300000
H     -0.01600000      4.72200000     13.20000000
H     -0.21200000      4.28500000     11.76400000
O     -5.05700000     -6.79400000    -14.48900000
H     -4.98400000     -5.89400000    -14.17100000
H     -5.88900000     -7.10700000    -14.13500000
O    -11.80600000      1.57100000     -3.10300000
H    -11.01700000      1.65400000     -2.56800000
H    -11.98900000      0.63200000     -3.11500000
O    -16.45400000      4.61500000     -0.79000000
H    -17.15300000      5.24100000     -0.97900000
H    -16.91100000      3.79300000     -0.60800000
O     10.16300000      3.08600000      7.57100000
H      9.35900000      2.58400000      7.70400000
H      9.86400000      3.98500000      7.43200000
O    -10.86100000      6.86200000     -9.04800000
H    -11.03400000      7.75400000     -8.74800000
H     -9.92200000      6.84800000     -9.23100000
O    -12.55700000      4.73300000      7.24700000
H    -12.44700000      5.68300000      7.23800000
H    -13.47100000      4.60000000      7.49900000
O      5.08400000     12.10500000     -9.21200000
H      5.59400000     12.70400000     -9.75600000
H      4.30400000     12.60500000     -8.96900000
O      9.22200000      5.78700000      6.96400000
H      9.46500000      6.48600000      6.35700000
H      8.76700000      6.23500000      7.67600000
O      7.23300000      6.08500000     -0.02700000
H      7.42100000      6.22600000      0.90100000
H      6.35800000      6.45200000     -0.15200000
O      1.54400000      6.14600000     -0.89200000
H      1.42900000      5.77500000     -1.76700000
H      0.76600000      5.86600000     -0.40900000
O     -2.40500000    -10.31900000    -11.19600000
H     -2.90300000    -10.73500000    -10.49300000
H     -1.49100000    -10.41000000    -10.92800000
O    -10.86800000     -7.44000000     -8.88200000
H    -10.90800000     -6.48400000     -8.85900000
H    -10.17300000     -7.66600000     -8.26400000
O     -7.94500000     13.63700000      7.06200000
H     -7.00000000     13.55500000      6.93600000
H     -8.12800000     14.56300000      6.90400000
O      4.03400000     13.93700000     -6.62500000
H      3.44100000     13.96100000     -7.37700000
H      4.47600000     14.78600000     -6.64300000
O      7.55900000    -13.33200000      4.54500000
H      7.78200000    -12.43900000      4.28400000
H      8.13900000    -13.88600000      4.02300000
O     -2.71900000     -5.69000000     14.45700000
H     -2.41900000     -4.78800000     14.57200000
H     -3.58200000     -5.60500000     14.05100000
O      4.27200000     -9.53300000     11.24100000
H      4.81900000     -8.75100000     11.17200000
H      3.39400000     -9.23300000     11.00700000
O      0.12200000      6.97300000      6.34800000
H      0.19600000      6.12400000      5.91200000
H      0.76000000      7.52800000      5.90100000
O     12.00000000      4.55300000      9.12600000
H     11.42100000      4.59600000      8.36500000
H     11.60800000      3.88500000      9.68800000
O      3.03700000    -10.83800000     -1.05800000
H      3.99400000    -10.84400000     -1.03700000
H      2.77900000    -11.40900000     -0.33400000
O     -8.47600000      5.34400000     -7.13900000
H     -9.24100000      4.83100000     -7.40100000
H     -8.78300000      6.25000000     -7.14100000
O     14.73500000     -0.51000000     -6.16400000
H     14.61300000     -1.45300000     -6.05900000
H     15.29400000     -0.25700000     -5.42900000
O     11.24600000     -6.85900000     -7.54600000
H     10.98300000     -7.27200000     -6.72300000
H     11.97800000     -6.29100000     -7.30500000
O      2.96400000      2.68200000     11.33400000
H      3.69300000      3.06400000     11.82300000
H      2.95100000      1.76300000     11.60200000
O    -10.58500000     -2.18200000      3.33100000
H    -10.99000000     -1.33700000      3.52300000
H    -10.06300000     -2.02400000      2.54400000
O      5.88300000     -3.50300000    -10.75100000
H      6.47800000     -3.55400000    -10.00300000
H      5.63800000     -4.41200000    -10.92300000
O      0.38700000      3.54100000    -15.78900000
H      0.27600000      2.59100000    -15.83800000
H      0.08700000      3.86100000    -16.64000000
O      8.23400000     10.50700000     -4.08800000
H      8.48200000     10.03600000     -3.29200000
H      9.06300000     10.82900000     -4.44300000
O      3.45500000     11.16700000     -6.90900000
H      3.55200000     10.77000000     -6.04300000
H      3.94300000     11.98900000     -6.85100000
O     -1.30500000     18.25000000      0.82900000
H     -0.97400000     17.64900000      1.49600000
H     -2.12000000     17.84800000      0.52800000
O      3.34300000      9.31300000     -9.30600000
H      2.52500000      9.58000000     -9.72600000
H      3.60500000     10.07400000     -8.78800000
O     14.95700000      7.53800000     -2.70500000
H     14.38900000      7.27400000     -1.98100000
H     14.36800000      7.61800000     -3.45500000
O      2.74800000     13.01600000      5.94800000
H      3.08500000     13.38200000      6.76600000
H      2.69000000     13.76500000      5.35600000
O    -10.93500000      8.83400000      1.81600000
H    -10.16800000      8.81600000      1.24400000
H    -11.59200000      9.32100000      1.31900000
O     -8.92800000      3.29800000      6.42000000
H     -9.50400000      3.83100000      5.87100000
H     -8.91600000      2.44200000      5.99400000
O     10.53800000     10.99500000      6.15600000
H     10.24700000     10.37900000      6.82900000
H     11.40600000     11.27500000      6.44800000
O     -9.63500000     -3.10500000    -11.90800000
H     -8.89900000     -3.51700000    -12.36000000
H     -9.22700000     -2.48400000    -11.30400000
O     -7.32500000      8.89600000      7.86900000
H     -7.98400000      9.39300000      8.35300000
H     -7.82600000      8.23500000      7.39100000
O     12.50300000     -7.56700000      6.53000000
H     12.64900000     -7.67600000      7.47000000
H     12.36200000     -8.45600000      6.20500000
O    -12.62000000     -3.92800000     -2.14400000
H    -12.63800000     -4.78000000     -1.70700000
H    -13.44300000     -3.51100000     -1.88900000
O     -2.35500000     -4.41500000     10.93400000
H     -2.31800000     -5.22700000     11.43900000
H     -3.26700000     -4.13100000     11.00500000
O     -1.88100000     -2.23300000    -12.15700000
H     -2.22600000     -1.43800000    -11.75000000
H     -1.31500000     -2.61700000    -11.48800000
O     -1.44300000      4.80300000     -5.98900000
H     -1.20200000      5.35600000     -6.73200000
H     -0.61100000      4.44400000     -5.67900000
O     10.53200000     -4.40300000     -8.42400000
H     10.61300000     -5.33900000     -8.24000000
H      9.69900000     -4.32300000     -8.89000000
O    -11.48600000     -6.39100000     11.35600000
H    -10.93400000     -6.11200000     12.08600000
H    -11.71400000     -7.29800000     11.56200000
O     -8.70300000     11.52700000     -7.85600000
H     -9.08500000     12.38600000     -8.03400000
H     -9.10900000     11.24900000     -7.03500000
O     -8.69000000    -13.96400000      8.70100000
H     -8.72200000    -14.41500000      7.85800000
H     -7.90900000    -13.41300000      8.64900000
O     -5.09400000     13.50900000      6.53900000
H     -4.80400000     12.84800000      7.16700000
H     -4.28300000     13.89500000      6.20600000
O      0.42200000    -12.32800000     11.02500000
H      1.00400000    -13.02600000     11.32400000
H     -0.42200000    -12.53100000     11.42800000
O      4.57000000     -1.48600000     -5.31400000
H      4.60300000     -1.85800000     -4.43300000
H      3.67600000     -1.65300000     -5.61200000
O     -5.69900000      8.24800000     12.95800000
H     -4.80200000      8.43800000     12.68200000
H     -5.60200000      7.60500000     13.66100000
O     -0.96500000     17.28000000     -5.81100000
H     -1.02800000     18.04300000     -6.38500000
H     -1.59100000     16.65400000     -6.17400000
O     -0.03300000     -9.79200000     -1.86400000
H      0.53600000     -9.98800000     -1.12000000
H     -0.91200000    -10.02100000     -1.56200000
O     12.72000000     -6.25300000      2.55900000
H     12.27800000     -6.00200000      3.37100000
H     13.05100000     -7.13500000      2.72900000
O     -6.41100000    -14.49000000      4.90500000
H     -5.58600000    -14.91300000      5.14300000
H     -7.07600000    -14.95900000      5.40900000
O      2.71600000     -6.65900000     15.87700000
H      2.72400000     -6.18200000     15.04700000
H      2.40900000     -7.53600000     15.64600000
O      0.70600000      9.81100000     -9.75400000
H      0.48300000     10.23800000     -8.92600000
H     -0.13800000      9.57500000    -10.13600000
O     -0.86800000     -3.36300000      8.30400000
H     -1.05600000     -2.42700000      8.37500000
H     -1.38500000     -3.76400000      9.00300000
O     13.07800000      8.14000000     -4.64300000
H     13.76800000      8.78500000     -4.79700000
H     12.32900000      8.65700000     -4.34500000
O     -4.55200000      7.32100000      5.36300000
H     -4.68100000      6.37400000      5.42400000
H     -3.60800000      7.44100000      5.46700000
O     15.49700000     -5.01700000      0.94900000
H     14.72200000     -5.32100000      1.42200000
H     15.16200000     -4.73700000      0.09700000
O     -2.43300000     -1.11300000     12.51600000
H     -2.32200000     -0.95600000     11.57800000
H     -3.27300000     -0.70800000     12.72900000
O      8.04600000     12.39300000      2.38700000
H      8.94600000     12.69700000      2.27000000
H      7.94900000     11.68500000      1.75100000
O     16.54400000      4.60700000     -4.76700000
H     17.37400000      4.74800000     -4.31100000
H     16.49500000      5.32000000     -5.40300000
O      4.21500000     -1.71600000      9.97700000
H      4.28200000     -1.22200000      9.16000000
H      4.62400000     -2.55900000      9.78200000
O      8.31500000      2.06700000    -10.50400000
H      8.80300000      1.76600000     -9.73800000
H      7.88800000      1.27900000    -10.84100000
O    -12.18100000     -4.22700000    -12.12200000
H    -12.67800000     -3.80600000    -11.42100000
H    -11.27800000     -3.93900000    -11.98200000
O     -5.11200000     -4.76200000     -3.99300000
H     -5.92600000     -4.28800000     -3.82200000
H     -4.46900000     -4.34700000     -3.41800000
O      7.51900000      3.62500000      4.28700000
H      8.45100000      3.43900000      4.40200000
H      7.35200000      3.44800000      3.36100000
O     -0.82100000     -9.67600000    -13.58100000
H     -1.24600000     -9.90900000    -12.75600000
H      0.00700000     -9.27300000    -13.31900000
O      4.22400000      5.26500000     -3.20000000
H      3.35300000      5.65600000     -3.26600000
H      4.80200000      5.89300000     -3.63400000
O      2.49300000     12.82300000     -9.92900000
H      2.57900000     13.24300000    -10.78500000
H      1.88900000     13.38500000     -9.44600000
O      5.81000000     -1.07700000     -9.17300000
H      5.91100000     -1.56000000     -8.35300000
H      4.86700000     -1.06900000     -9.33200000
O      5.95500000     -9.98200000     -9.96800000
H      6.42300000    -10.78500000    -10.19900000
H      5.03000000    -10.21300000    -10.05100000
O     -7.56800000      5.94400000     -2.72100000
H     -8.29400000      5.55800000     -3.21100000
H     -7.97100000      6.64300000     -2.20600000
O     14.53900000     -4.35500000     -1.89700000
H     13.71200000     -3.90300000     -1.72800000
H     14.28300000     -5.16200000     -2.34500000
O     -1.39700000    -14.96400000      4.68800000
H     -1.19400000    -15.40200000      3.86100000
H     -1.20900000    -14.04100000      4.52200000
O      4.99900000      2.65400000     15.14300000
H      5.82800000      3.12900000     15.07500000
H      4.79400000      2.66400000     16.07800000
O    -11.01300000    -12.68200000     -1.32200000
H    -10.64800000    -12.22600000     -0.56400000
H    -11.92600000    -12.39500000     -1.35600000
O    -12.79600000     -2.43100000     -6.57100000
H    -13.70000000     -2.29800000     -6.28600000
H    -12.47700000     -3.15100000     -6.02600000
