# Supplementary material for: Integrated Multiscale Multilevel Approach to Open Shell Molecular Systems
Source: J Chem Theory Comput. 2023 Feb 13;19(5):1446–56. doi: 10.1021/acs.jctc.2c00805 (PMC10018740; doi:10.1021/acs.jctc.2c00805)
Supplement: Supplementary file 2 — ct2c00805_si_002.zip [file ct2c00805_si_002.zip › structures/PROXYL/frame4.xyz]

2585

C     -1.59500000      0.70900000      0.71300000
H     -1.15700000      1.60300000      1.15700000
H     -2.58800000      0.49700000      1.11100000
C     -0.55800000     -0.37800000      1.06200000
C      0.20100000      0.03800000      2.31400000
H      0.94600000     -0.69400000      2.62600000
H     -0.56300000      0.23100000      3.06700000
H      0.78800000      0.92900000      2.09100000
C     -1.14200000     -1.83200000      1.11600000
H     -0.43300000     -2.48000000      1.62900000
H     -2.09900000     -1.85700000      1.63700000
H     -1.39000000     -2.24700000      0.13900000
N      0.30600000     -0.34200000     -0.20000000
O      1.48800000     -0.81300000     -0.23400000
C     -0.19800000      0.46100000     -1.27800000
C      0.75000000      1.70000000     -1.48000000
H      0.46500000      2.09300000     -2.45600000
H      0.72800000      2.49000000     -0.73000000
H      1.79000000      1.37600000     -1.46500000
C     -0.33100000     -0.47100000     -2.57500000
H     -1.12100000     -0.08600000     -3.22000000
H     -0.48200000     -1.50000000     -2.25000000
H      0.61200000     -0.46700000     -3.12200000
C     -1.56000000      0.78200000     -0.77800000
H     -1.85800000      1.78800000     -1.07200000
H     -2.32400000      0.12800000     -1.19800000
O      6.00000000     -7.87200000     -2.19800000
H      5.44000000     -8.11100000     -2.93700000
H      6.69600000     -7.34200000     -2.58700000
O     -7.75900000     -2.30700000      9.21700000
H     -8.25800000     -2.49800000     10.01100000
H     -7.73100000     -1.35200000      9.17600000
O    -10.15700000      9.10900000      3.81200000
H     -9.23700000      9.03500000      4.06600000
H    -10.47600000      9.87600000      4.28800000
O     -6.35100000    -14.89700000     -0.99700000
H     -5.86600000    -14.80900000     -0.17700000
H     -7.27000000    -14.92600000     -0.73000000
O      5.43200000      9.67700000     -6.45100000
H      6.13100000      9.21700000     -5.98600000
H      5.51300000     10.58700000     -6.16500000
O     -5.39000000     -2.79800000    -17.72200000
H     -4.59700000     -2.30300000    -17.92600000
H     -5.40600000     -2.84100000    -16.76500000
O     12.61000000      4.24800000     -1.39800000
H     12.70400000      4.45800000     -0.46900000
H     13.22000000      4.84000000     -1.83900000
O      5.59100000      0.53200000     10.64300000
H      4.72900000      0.52500000     10.22700000
H      5.98700000     -0.30100000     10.38800000
O     -4.83200000    -12.74900000     -2.25800000
H     -5.14200000    -13.54200000     -1.82000000
H     -5.12600000    -12.84500000     -3.16400000
O     -8.81000000      1.33300000      3.04700000
H     -8.20400000      0.59700000      3.14000000
H     -9.40800000      1.24600000      3.78900000
O     -0.29400000      8.01800000     10.50200000
H      0.26100000      7.58500000      9.85400000
H     -1.04100000      8.34300000      9.99900000
O     12.63500000      8.56100000     -5.11000000
H     12.18600000      7.73600000     -5.29400000
H     12.00300000      9.06900000     -4.60000000
O     -3.21300000      6.70900000     -7.90100000
H     -2.85800000      5.85100000     -8.13300000
H     -2.44300000      7.24100000     -7.70100000
O     -8.48000000     -9.23200000      8.25500000
H     -8.24300000    -10.12300000      8.51400000
H     -8.81800000     -8.83100000      9.05600000
O     -9.21500000     13.55100000      2.57500000
H     -8.78000000     12.70900000      2.70800000
H     -8.66500000     14.18100000      3.04200000
O    -15.38200000      5.10000000     -5.04100000
H    -15.66400000      4.39000000     -5.61700000
H    -15.85600000      4.94800000     -4.22400000
O     -7.50500000     -5.35900000     10.46500000
H     -7.72400000     -5.67700000      9.58900000
H     -8.27100000     -4.85100000     10.73300000
O      1.10100000     14.21500000      3.20100000
H      1.79800000     14.40100000      2.57300000
H      1.51000000     14.33800000      4.05800000
O     -8.94500000      7.06400000     13.10200000
H     -9.12900000      7.88700000     13.55400000
H     -8.02700000      7.13300000     12.84200000
O     -4.42700000     17.55000000      2.78900000
H     -5.32200000     17.23200000      2.67500000
H     -3.97600000     17.28900000      1.98600000
O      6.43600000      7.97600000     13.78900000
H      5.77000000      7.94900000     13.10100000
H      7.26500000      7.85900000     13.32500000
O     -1.36200000      1.54100000     -6.33600000
H     -0.62800000      2.13100000     -6.50700000
H     -1.94100000      1.65300000     -7.09000000
O     13.64400000     10.77500000      5.46900000
H     12.80400000     11.01600000      5.86100000
H     13.63300000      9.81900000      5.44800000
O    -15.07200000     -2.32400000      6.49100000
H    -14.90500000     -2.37000000      5.55000000
H    -14.44300000     -1.67900000      6.81400000
O      4.60800000      6.90500000      1.56500000
H      5.46600000      6.49300000      1.46200000
H      4.60200000      7.61000000      0.91700000
O    -12.49200000      3.03200000    -10.08500000
H    -12.59200000      2.72700000     -9.18300000
H    -13.05700000      3.80200000    -10.14100000
O     -5.44200000    -10.10900000     -7.86200000
H     -5.16400000     -9.93400000     -6.96300000
H     -4.66900000    -10.48700000     -8.28300000
O      8.75000000      8.82000000     -9.99600000
H      9.55400000      8.78100000    -10.51400000
H      8.11900000      8.30100000    -10.49400000
O     -0.85800000      9.75600000    -12.25900000
H     -1.26000000     10.30300000    -12.93400000
H      0.07400000      9.74900000    -12.48000000
O    -10.89000000      6.52900000      3.23000000
H    -10.51100000      7.32800000      3.59700000
H    -11.71500000      6.41700000      3.70200000
O     -3.54800000     -3.89900000      8.43100000
H     -3.47300000     -4.84300000      8.28900000
H     -3.83900000     -3.81600000      9.33900000
O     -2.40300000     -8.41200000    -11.39300000
H     -3.14900000     -8.37300000    -10.79500000
H     -1.97800000     -7.55900000    -11.30300000
O      6.24400000     14.67000000     -6.16700000
H      7.07600000     14.83900000     -5.72500000
H      5.62100000     15.25500000     -5.73600000
O      9.66700000      4.70700000      2.12800000
H      9.46300000      3.78600000      1.96400000
H     10.47400000      4.86500000      1.63800000
O      8.59500000     15.04700000     -4.74100000
H      9.03600000     15.72900000     -4.23500000
H      8.24300000     14.44800000     -4.08200000
O      8.76900000      0.85500000      4.92400000
H      8.62400000      1.43800000      4.17900000
H      7.91700000      0.44700000      5.07800000
O      2.32100000    -10.51300000     -1.41500000
H      1.66700000    -10.04200000     -0.89900000
H      1.80800000    -11.08400000     -1.98800000
O      7.50000000      4.61300000     14.58300000
H      7.81600000      5.14600000     15.31200000
H      6.68300000      4.23000000     14.90200000
O     -3.09500000    -12.66400000      8.33600000
H     -3.77800000    -12.97200000      7.74100000
H     -2.97500000    -13.38200000      8.95700000
O      1.68000000     -5.92400000     -0.31100000
H      2.26200000     -6.48600000     -0.82300000
H      1.72300000     -5.07400000     -0.74800000
O     -7.23100000     14.62900000      6.76700000
H     -7.73100000     15.36300000      6.41200000
H     -7.02700000     14.89000000      7.66600000
O     -9.81500000     -3.96200000     -3.33900000
H     -9.52700000     -3.77600000     -2.44500000
H    -10.72400000     -4.24400000     -3.24300000
O      3.07400000     -8.08000000     14.31800000
H      2.57100000     -8.39000000     15.07100000
H      2.88400000     -7.14200000     14.27400000
O     -4.75300000      5.28500000     12.85600000
H     -4.04500000      4.64400000     12.91700000
H     -4.87400000      5.59400000     13.75400000
O      5.33700000     -5.68800000    -13.59700000
H      5.56600000     -5.53000000    -14.51300000
H      4.46800000     -6.08800000    -13.63200000
O      3.28700000      3.93000000     -6.43100000
H      3.26300000      4.10700000     -5.49100000
H      3.61600000      4.74100000     -6.81900000
O      5.36300000    -12.80600000     -7.87600000
H      5.51500000    -12.08400000     -8.48500000
H      4.61500000    -13.27700000     -8.24400000
O     -0.58600000     -9.87500000      2.33200000
H     -0.02700000     -9.16700000      2.65400000
H     -1.47800000     -9.55500000      2.46300000
O      9.18900000      8.47800000      3.56900000
H      9.00800000      9.25700000      4.09500000
H      8.38000000      7.96800000      3.61100000
O     -7.58400000      7.46400000     -7.25100000
H     -8.16500000      8.22400000     -7.24100000
H     -6.73200000      7.81700000     -7.51000000
O     -5.72800000    -13.12600000      4.83100000
H     -6.66800000    -13.03100000      4.98000000
H     -5.65900000    -13.43800000      3.92900000
O     -9.94200000     -0.26400000    -12.91000000
H     -9.01000000     -0.25400000    -12.69100000
H    -10.29500000      0.52300000    -12.49500000
O      4.94900000      0.55700000     -3.55500000
H      4.76400000     -0.25100000     -3.07600000
H      5.90400000      0.58700000     -3.61600000
O     -0.09400000    -10.90000000    -11.59200000
H     -0.86500000    -10.65400000    -12.10300000
H     -0.44700000    -11.20500000    -10.75600000
O      9.65700000     14.89200000      5.53700000
H      8.79200000     14.81800000      5.13400000
H      9.60300000     14.34800000      6.32300000
O     -3.41100000      4.17200000     -3.61500000
H     -3.82700000      4.29900000     -4.46800000
H     -3.92100000      3.47500000     -3.20200000
O      5.97300000      2.99200000    -10.18500000
H      5.06200000      3.11100000     -9.91700000
H      6.08700000      3.59300000    -10.92200000
O     -3.96100000     -3.48000000     -6.61300000
H     -3.51700000     -3.81000000     -5.83100000
H     -4.52100000     -2.77500000     -6.29000000
O     -6.20700000    -14.17900000      8.41500000
H     -5.54500000    -14.61300000      7.87600000
H     -6.94800000    -14.78400000      8.41800000
O     -1.29900000     -6.15300000    -11.20100000
H     -0.84700000     -5.70000000    -11.91400000
H     -0.92700000     -5.77500000    -10.40400000
O     15.12800000     -2.75200000     -4.96200000
H     15.48900000     -1.90900000     -4.68700000
H     15.50400000     -2.90100000     -5.83000000
O      4.05700000      5.93400000     15.27000000
H      3.59000000      5.39400000     15.90900000
H      4.67700000      5.33300000     14.85700000
O    -11.44900000      5.67100000     12.81500000
H    -11.95400000      5.40400000     13.58300000
H    -10.56200000      5.80700000     13.14700000
O      5.37200000      6.54100000    -11.15200000
H      6.06700000      7.05900000    -11.56000000
H      5.22200000      5.82000000    -11.76400000
O     -9.37000000      5.90200000      0.93200000
H     -9.99100000      5.90400000      1.66000000
H     -8.66000000      5.33000000      1.22400000
O      2.94800000     10.53500000     -7.57900000
H      3.31600000     10.48600000     -8.46100000
H      3.70100000     10.42900000     -6.99800000
O      6.71100000     -4.13800000    -11.54300000
H      6.01900000     -3.55700000    -11.22700000
H      6.29300000     -4.65800000    -12.22900000
O     -6.21900000    -11.59200000    -11.31300000
H     -6.50700000    -11.08800000    -12.07400000
H     -5.37500000    -11.96000000    -11.57500000
O     -9.29200000     -7.52800000     -0.12500000
H     -8.87100000     -7.86800000      0.66500000
H     -9.81600000     -8.26000000     -0.45100000
O    -12.37600000     -2.90400000     13.41800000
H    -11.65900000     -3.52800000     13.53300000
H    -12.05700000     -2.29400000     12.75300000
O     -5.80500000      9.68900000    -13.62900000
H     -5.59300000     10.43200000    -13.06500000
H     -5.84100000     10.05900000    -14.51100000
O     -1.39800000      8.80400000     -6.97800000
H     -1.55300000      8.34600000     -6.15300000
H     -0.46500000      9.01900000     -6.96100000
O      2.38200000      6.29100000     11.15700000
H      1.84500000      5.51800000     11.33600000
H      2.23200000      6.47700000     10.23100000
O      8.37700000      4.89500000    -11.56400000
H      8.19000000      4.21600000    -12.21200000
H      7.93300000      5.67400000    -11.89800000
O      3.81500000      3.45800000     -3.62900000
H      4.15100000      3.90100000     -2.85000000
H      4.01900000      2.53400000     -3.48600000
O      8.64000000      4.76000000     -6.46400000
H      8.20700000      4.96400000     -5.63500000
H      8.61400000      5.58000000     -6.95600000
O     -2.82700000     -0.02100000      5.35900000
H     -3.19600000     -0.47700000      6.11500000
H     -1.88100000     -0.13700000      5.44700000
O     13.40400000     11.55500000     -1.39500000
H     13.98400000     11.79100000     -0.67100000
H     12.53000000     11.54000000     -1.00600000
O      2.62100000    -13.58600000      2.09800000
H      2.74600000    -13.40900000      1.16600000
H      1.71100000    -13.87200000      2.16800000
O     11.14700000     -8.89800000     -3.59100000
H     10.26800000     -8.86700000     -3.96700000
H     11.01000000     -9.17100000     -2.68300000
O     -2.12000000     12.69400000     -1.83500000
H     -2.36800000     13.26600000     -1.10800000
H     -1.39600000     13.15100000     -2.26300000
O      5.04000000      0.41800000     -6.57100000
H      5.31800000     -0.48600000     -6.42800000
H      4.75500000      0.72100000     -5.70900000
O     -1.48300000      1.87700000     16.69700000
H     -1.77100000      1.73800000     15.79500000
H     -1.87600000      2.71300000     16.94700000
O    -11.71200000     -2.99000000      9.96800000
H    -11.51900000     -2.10000000      9.67400000
H    -12.50800000     -3.23200000      9.49500000
O     -2.56300000      4.29200000     17.63700000
H     -3.50500000      4.45600000     17.60700000
H     -2.18000000      5.00100000     17.12100000
O     -0.44200000     -0.28400000    -14.21300000
H     -1.13100000     -0.62300000    -14.78500000
H     -0.61200000     -0.69500000    -13.36500000
O      5.17800000     -9.94100000     -0.50000000
H      4.25500000     -9.87000000     -0.74400000
H      5.64100000     -9.42100000     -1.15700000
O      6.02500000     -3.82700000      3.59300000
H      6.72900000     -4.46600000      3.48200000
H      5.29700000     -4.18200000      3.08300000
O     -1.23100000      5.74600000     -3.19300000
H     -0.48700000      5.20400000     -3.45500000
H     -1.99600000      5.19100000     -3.34100000
O      1.71400000     10.84900000      4.11100000
H      1.13400000     11.25600000      3.46700000
H      2.19900000     10.19000000      3.61500000
O     -7.20200000     11.80400000     -8.40200000
H     -6.84900000     12.61900000     -8.04700000
H     -7.00400000     11.84400000     -9.33800000
O     -9.55400000      0.44500000     -7.49400000
H     -8.79300000      0.71300000     -6.97800000
H    -10.06600000      1.24700000     -7.60000000
O     -2.37600000    -14.86700000      9.67000000
H     -2.80400000    -15.72300000      9.69800000
H     -2.12400000    -14.69500000     10.57700000
O     -1.61600000      4.34500000    -16.35600000
H     -2.51100000      4.36100000    -16.69500000
H     -1.59200000      3.58100000    -15.77900000
O     15.78700000      2.35600000      3.71900000
H     15.34100000      1.55500000      3.99200000
H     16.69300000      2.08600000      3.56900000
O      5.47800000     -1.95000000     -2.44500000
H      6.02800000     -1.22000000     -2.16200000
H      6.07800000     -2.54000000     -2.90000000
O      3.80300000     12.56300000      1.76900000
H      3.95000000     12.39700000      2.70000000
H      4.60800000     12.98700000      1.47100000
O     -1.35000000      8.36500000     14.94000000
H     -2.26500000      8.62900000     14.85000000
H     -0.98500000      8.45900000     14.06000000
O     13.04600000     -4.14800000      1.99600000
H     12.23300000     -4.63800000      2.11900000
H     12.88800000     -3.61200000      1.21900000
O     -2.40100000     -7.79600000     15.33000000
H     -3.01100000     -7.68200000     14.60100000
H     -2.06700000     -8.68600000     15.22500000
O     15.28800000     -5.89700000      2.05000000
H     14.41500000     -5.51900000      1.94100000
H     15.87600000     -5.14300000      2.06400000
O    -10.54500000     -5.52300000     10.83000000
H    -10.71400000     -4.64200000     10.49700000
H    -11.34400000     -5.75700000     11.30300000
O     -2.13000000     16.29600000     -0.25400000
H     -1.68800000     16.54700000      0.55800000
H     -2.25400000     15.35000000     -0.17600000
O     -5.92300000      9.98900000      6.71900000
H     -5.75700000     10.81500000      6.26500000
H     -6.42500000     10.23800000      7.49500000
O     -7.08000000     -6.74900000     -4.73000000
H     -6.57600000     -6.00200000     -4.40800000
H     -7.42700000     -7.16200000     -3.93800000
O     -1.61400000    -14.91300000     -4.15400000
H     -0.66500000    -14.86100000     -4.26600000
H     -1.73400000    -15.15200000     -3.23500000
O     14.72400000      2.78100000     10.22900000
H     14.39400000      2.41900000      9.40700000
H     13.94400000      3.10400000     10.67900000
O     -7.78300000     -3.15100000     -5.31300000
H     -8.40100000     -3.36200000     -4.61300000
H     -8.04400000     -2.27900000     -5.60800000
O    -14.54300000      6.18600000      8.24100000
H    -14.24800000      5.44600000      7.71100000
H    -14.06500000      6.09700000      9.06500000
O     -9.77700000    -10.48000000     -8.34200000
H     -9.58800000    -11.25200000     -8.87500000
H     -9.06400000     -9.87200000     -8.54000000
O     11.12900000      2.60400000     -7.59300000
H     10.87100000      3.10500000     -6.82000000
H     10.58100000      2.95100000     -8.29700000
O     -1.39500000     12.32500000     11.67300000
H     -1.91000000     12.84200000     12.29200000
H     -0.96600000     11.66100000     12.21300000
O      7.23400000     -6.13000000     15.94300000
H      6.85100000     -6.44800000     15.12600000
H      8.03100000     -5.67400000     15.67200000
O    -13.69600000     -9.45000000      2.45000000
H    -13.98300000     -9.20400000      1.57100000
H    -14.10800000    -10.30000000      2.60700000
O    -11.64100000      1.91000000     -3.37300000
H    -10.81700000      2.25600000     -3.03000000
H    -12.30800000      2.51800000     -3.05500000
O     -3.93200000      1.90400000    -13.79600000
H     -4.73100000      2.28600000    -14.16000000
H     -4.03600000      1.98900000    -12.84800000
O     -7.42700000     13.26700000     -3.29300000
H     -8.17300000     13.40200000     -3.87800000
H     -6.82400000     12.72000000     -3.79600000
O     13.12500000      1.39300000     -4.64800000
H     13.00400000      0.45000000     -4.53400000
H     14.07200000      1.50600000     -4.72900000
O     -5.00600000     -3.76400000      0.02800000
H     -5.50200000     -3.71300000      0.84500000
H     -4.94800000     -4.70100000     -0.15900000
O      2.95000000     13.45800000     11.00100000
H      2.54000000     13.05800000     11.76800000
H      3.26900000     12.71700000     10.48600000
O      9.55100000      9.65200000     -6.08600000
H      8.86800000      9.17300000     -5.61600000
H      9.71900000     10.42300000     -5.54400000
O     -0.84800000    -11.10200000     -8.25400000
H     -1.15200000    -10.19600000     -8.20400000
H     -0.87400000    -11.41400000     -7.34900000
O     -6.09100000     -3.28200000     15.09100000
H     -6.00300000     -4.07000000     14.55500000
H     -6.58100000     -3.56900000     15.86100000
O     12.82500000      1.67200000     12.42500000
H     12.25200000      2.05500000     11.76100000
H     13.12300000      0.84800000     12.03800000
O      2.40800000     -3.39100000      4.20600000
H      1.62600000     -3.50200000      3.66500000
H      3.03500000     -4.02200000      3.85300000
O     -9.00300000     -5.07800000    -13.55700000
H     -8.32000000     -5.72200000    -13.36900000
H     -9.07900000     -4.56700000    -12.75100000
O    -13.51300000    -10.62700000     -1.74400000
H    -14.19500000    -11.10700000     -1.27500000
H    -13.65500000     -9.71200000     -1.50300000
O     -1.74800000     14.34500000      3.20600000
H     -0.92200000     14.33600000      3.69000000
H     -2.42000000     14.44200000      3.88100000
O     -3.77400000     11.43000000     10.16100000
H     -3.98600000     12.02000000      9.43700000
H     -3.07800000     11.87900000     10.63900000
O     -3.90400000      8.94900000     14.50100000
H     -3.84100000      9.90400000     14.49100000
H     -3.89400000      8.69800000     13.57700000
O      1.87700000      4.52500000      4.56500000
H      2.39600000      4.86400000      5.29500000
H      2.46200000      3.91000000      4.12200000
O     14.47800000      4.67200000     -6.21700000
H     14.95400000      3.92300000     -6.57500000
H     15.15200000      5.33600000     -6.07100000
O     -6.69900000      3.48600000     -4.89600000
H     -7.15500000      4.03400000     -4.25700000
H     -6.06000000      4.07200000     -5.30100000
O     -7.46200000     -6.58200000      3.96800000
H     -6.55700000     -6.54700000      4.28000000
H     -7.94400000     -7.00500000      4.68000000
O      0.86800000     -6.16700000     15.94500000
H      0.58000000     -5.29400000     16.20900000
H      1.35800000     -6.02400000     15.13500000
O      4.00400000     -6.72700000      5.63700000
H      4.42100000     -6.01300000      6.12000000
H      4.72700000     -7.30700000      5.39600000
O      0.85300000      2.86100000     -7.34700000
H      0.61900000      3.33000000     -8.14800000
H      1.76200000      3.11100000     -7.18000000
O     10.15700000      1.92900000    -10.88400000
H      9.43100000      1.33100000    -11.06000000
H      9.87200000      2.43400000    -10.12200000
O    -12.63500000     -6.31400000     -8.31100000
H    -12.05600000     -5.55300000     -8.33700000
H    -13.48300000     -5.98000000     -8.60200000
O     -9.25000000      7.09700000     -4.79300000
H    -10.02300000      6.56400000     -4.97800000
H     -8.73200000      7.05300000     -5.59700000
O    -12.27500000      8.68200000     -0.78700000
H    -12.96600000      8.67900000     -1.44900000
H    -11.60100000      8.10200000     -1.14000000
O    -12.35600000     10.31400000      2.76800000
H    -12.27100000     11.01100000      3.41800000
H    -11.52900000      9.83500000      2.82000000
O    -11.53700000     -0.09800000     10.41600000
H    -10.61800000      0.06200000     10.63100000
H    -12.01600000      0.57900000     10.89300000
O     -1.21800000    -12.19500000      1.22600000
H     -0.57800000    -12.88600000      1.39600000
H     -1.00800000    -11.51100000      1.86200000
O     -4.60000000     -5.01900000    -11.54100000
H     -3.97300000     -5.20400000    -12.24100000
H     -5.28100000     -4.49400000    -11.96200000
O      0.58600000     -5.36800000      2.51900000
H     -0.36100000     -5.30900000      2.39300000
H      0.93300000     -5.54600000      1.64500000
O     10.89500000     10.95500000     -0.43200000
H     10.32300000     11.18700000     -1.16400000
H     10.75700000     11.65200000      0.21000000
O     -7.89300000     -5.87400000     -9.32400000
H     -8.22900000     -5.93900000     -8.43000000
H     -7.73400000     -6.78100000     -9.58700000
O    -13.95900000      1.31300000      1.09900000
H    -14.41300000      0.47300000      1.17400000
H    -14.65600000      1.94900000      0.94300000
O     11.23900000     -3.99000000     13.38300000
H     12.18900000     -3.88200000     13.34000000
H     10.89300000     -3.10000000     13.30600000
O     -1.93900000     -6.69000000      1.90100000
H     -1.80400000     -6.71900000      0.95400000
H     -2.81800000     -7.04800000      2.02900000
O      3.81000000      0.38300000      8.56500000
H      3.09800000     -0.08600000      8.13000000
H      4.58300000     -0.16000000      8.41200000
O     11.96500000      2.50300000      5.32400000
H     11.47000000      3.26200000      5.63300000
H     12.65900000      2.38900000      5.97300000
O      6.06400000     -8.11800000     14.01300000
H      6.01400000     -8.20000000     13.06000000
H      5.15800000     -8.20300000     14.30800000
O     11.78600000      7.70900000      2.78000000
H     12.41000000      7.90900000      3.47700000
H     10.99200000      8.18300000      3.02700000
O    -10.22200000     -2.00800000     -6.32400000
H    -10.14800000     -1.70800000     -5.41900000
H    -10.15000000     -1.21100000     -6.84800000
O     -9.17300000     -3.38200000      4.05500000
H     -8.74800000     -3.23700000      4.90000000
H     -9.55900000     -4.25500000      4.12800000
O      0.88200000      2.67000000      8.62000000
H      1.74900000      3.03900000      8.45400000
H      1.01400000      1.72300000      8.58000000
O     -1.08500000     13.81300000    -10.86300000
H     -1.83000000     14.40400000    -10.96800000
H     -1.20600000     13.42600000     -9.99600000
O     -6.34800000      2.84700000    -14.70900000
H     -6.35200000      3.79500000    -14.84100000
H     -6.90500000      2.50500000    -15.40900000
O     -3.34000000     -5.71800000     -3.08000000
H     -3.29200000     -6.02600000     -3.98500000
H     -3.82200000     -4.89200000     -3.13400000
O    -14.78800000      7.98800000     -1.58600000
H    -14.87900000      7.87800000     -0.64000000
H    -15.10600000      8.87400000     -1.75600000
O     11.12500000     -1.32900000      0.50500000
H     12.07200000     -1.46600000      0.51400000
H     10.97900000     -0.71400000     -0.21500000
O    -13.12800000     10.48400000      7.61600000
H    -13.82200000     10.00800000      8.07300000
H    -12.57700000      9.79800000      7.23800000
O      2.16500000     14.85300000     -1.40900000
H      2.25900000     15.51400000     -0.72200000
H      2.41700000     15.30700000     -2.21300000
O      9.27400000      7.38300000     -1.64900000
H      8.37500000      7.28500000     -1.96200000
H      9.18600000      7.83700000     -0.81000000
O      0.06300000     -8.91900000    -15.34400000
H     -0.46400000     -9.24500000    -14.61400000
H     -0.46100000     -8.21300000    -15.72100000
O     12.29800000      0.08000000    -10.67200000
H     12.78100000      0.58900000    -10.02100000
H     11.44600000      0.51200000    -10.73100000
O      4.21300000     -5.86100000     10.03800000
H      4.93000000     -6.29000000     10.50600000
H      3.76600000     -6.57200000      9.58000000
O      3.77100000     13.57900000     -9.66500000
H      4.10300000     13.21100000    -10.48400000
H      2.98600000     13.06700000     -9.47200000
O    -11.92300000     -2.27100000      3.50900000
H    -11.12800000     -2.55400000      3.96200000
H    -11.79000000     -1.33600000      3.35200000
O     10.40500000     12.10600000     -5.34700000
H     11.26200000     12.44300000     -5.61000000
H      9.81000000     12.40400000     -6.03400000
O     -0.40500000    -14.24700000      7.50200000
H     -1.15600000    -14.38100000      8.08000000
H      0.20300000    -14.95000000      7.73100000
O     16.62600000      5.46600000      0.22000000
H     16.29800000      5.35600000      1.11200000
H     16.16000000      6.23300000     -0.11400000
O     -8.17600000      5.00600000     -3.27000000
H     -8.59400000      5.65700000     -3.83400000
H     -7.79600000      5.51700000     -2.55600000
O      1.20000000      4.36600000     -4.29900000
H      1.36800000      3.96000000     -5.15000000
H      1.97900000      4.16500000     -3.78000000
O     11.19100000     -1.16400000     13.58600000
H     11.42000000     -0.32200000     13.19300000
H     11.46100000     -1.08300000     14.50100000
O     15.84500000      1.94500000     -5.29300000
H     15.75400000      1.63500000     -6.19400000
H     16.32300000      1.24700000     -4.84700000
O      8.66200000     -7.89900000      2.98700000
H      8.82100000     -7.52600000      3.85400000
H      9.19300000     -8.69600000      2.96900000
O     -5.39600000      1.34800000      7.97600000
H     -4.84100000      0.56900000      7.94500000
H     -5.17900000      1.82900000      7.17800000
O     10.39800000     -1.50300000      5.03000000
H     10.16100000     -0.61000000      4.78100000
H      9.57300000     -1.90300000      5.30500000
O     -3.74900000     -1.28400000      7.57200000
H     -3.51800000     -2.19600000      7.39300000
H     -4.42000000     -1.33600000      8.25200000
O     12.77200000     -7.66600000     -6.77700000
H     13.57100000     -7.14400000     -6.70400000
H     12.11600000     -7.05600000     -7.11200000
O     -5.85600000     14.62800000      0.58800000
H     -4.92200000     14.41900000      0.57900000
H     -6.23000000     14.08800000     -0.10800000
O      5.70800000     -9.03500000    -14.51800000
H      5.65000000     -9.16800000    -15.46400000
H      5.13300000     -8.28900000    -14.34600000
O      2.76500000     -3.68500000      6.66800000
H      2.57000000     -3.64800000      5.73200000
H      2.04200000     -4.18800000      7.04300000
O      7.77500000     -4.67100000     -0.19900000
H      8.56200000     -4.13900000     -0.31600000
H      7.35300000     -4.30500000      0.57900000
O     -7.26100000      4.98300000     -8.74200000
H     -7.58100000      5.82000000     -8.40600000
H     -8.04000000      4.42800000     -8.78600000
O     -5.62900000    -10.24300000     10.25100000
H     -5.00000000     -9.62800000      9.87300000
H     -5.15000000    -10.67000000     10.96100000
O      4.99900000     12.03300000     13.67000000
H      4.78700000     11.74300000     12.78300000
H      4.94600000     11.23800000     14.20100000
O    -11.68900000     -6.69000000      8.27400000
H    -11.04900000     -6.21300000      8.80100000
H    -12.53200000     -6.30500000      8.51500000
O     -1.72500000    -17.08100000     -6.05300000
H     -1.54500000    -16.35500000     -5.45500000
H     -2.67900000    -17.09800000     -6.12900000
O      1.29800000      8.66300000     -6.63500000
H      1.77300000      9.41300000     -6.99300000
H      1.98400000      8.05800000     -6.35100000
O      8.23200000     -6.14400000     12.46900000
H      7.72200000     -5.34400000     12.34600000
H      9.02300000     -5.85700000     12.92500000
O     -1.81600000      6.60700000     12.21100000
H     -2.02000000      5.85700000     11.65300000
H     -1.20200000      7.13000000     11.69600000
O     17.27700000     -4.04600000     -2.55100000
H     16.65100000     -4.21200000     -3.25600000
H     17.92400000     -4.74500000     -2.63600000
O      4.36200000      8.15800000      7.15800000
H      5.02100000      8.82400000      6.96600000
H      3.61300000      8.65200000      7.49300000
O    -14.22800000      0.08800000     -7.18700000
H    -13.67500000      0.72000000     -6.72800000
H    -14.01000000      0.20600000     -8.11200000
O      7.23400000      8.48500000     -4.89800000
H      6.95500000      8.62200000     -3.99200000
H      7.39400000      7.54400000     -4.96000000
O     -6.77400000     14.31700000      3.78300000
H     -6.48000000     15.05600000      3.25000000
H     -6.96300000     14.69900000      4.64000000
O     -8.09900000    -12.46600000      1.95100000
H     -8.60900000    -12.48900000      2.76000000
H     -7.54800000    -11.68800000      2.03700000
O    -14.99100000     -5.09000000     -5.53300000
H    -14.52000000     -4.47400000     -6.09400000
H    -15.15000000     -5.85000000     -6.09200000
O     10.76700000      9.59200000     -3.61500000
H     10.50800000      8.80500000     -3.13500000
H     10.49700000     10.31600000     -3.05000000
O     -3.15600000      5.26200000    -11.53300000
H     -2.41300000      5.86400000    -11.49400000
H     -3.60900000      5.49200000    -12.34400000
O     -9.11300000      2.64600000     -2.22900000
H     -8.90200000      2.66900000     -1.29600000
H     -8.80200000      3.48600000     -2.56500000
O    -10.96200000     10.34400000     -2.61200000
H    -11.48300000     10.01200000     -1.88100000
H    -10.66000000     11.20400000     -2.31900000
O     15.36100000     -7.03600000      5.16000000
H     15.94700000     -7.11300000      5.91300000
H     15.92800000     -7.16600000      4.40000000
O      6.28400000     -0.64200000      7.44000000
H      6.78100000     -1.44900000      7.30500000
H      5.87500000     -0.46800000      6.59200000
O     -5.00800000     -4.29000000     11.14600000
H     -5.05300000     -4.46000000     12.08700000
H     -5.82500000     -4.64600000     10.79800000
O      7.60400000    -15.36000000     -1.03000000
H      7.81700000    -14.90800000     -1.84700000
H      8.23300000    -15.01700000     -0.39500000
O      2.33500000    -16.33900000     -2.07200000
H      3.07300000    -15.96000000     -1.59400000
H      2.59900000    -17.24400000     -2.23900000
O     -4.38900000      1.82400000     10.72200000
H     -4.80100000      1.14600000     11.25800000
H     -4.77100000      1.70600000      9.85200000
O      3.16700000    -14.33500000      6.24300000
H      2.94200000    -14.13700000      7.15200000
H      3.39300000    -13.48700000      5.86200000
O     -6.12900000    -10.32400000      1.60100000
H     -6.00400000    -10.44500000      0.65900000
H     -7.05200000    -10.08500000      1.69100000
O     15.53800000     -8.65500000      1.49900000
H     15.33900000     -7.72000000      1.45100000
H     16.07500000     -8.82500000      0.72500000
O     -7.76000000      0.41500000      9.13300000
H     -7.92200000      1.22100000      9.62200000
H     -6.93200000      0.57200000      8.67800000
O     12.29000000      6.04800000     -6.07400000
H     11.72500000      5.58900000     -5.45200000
H     13.13600000      5.60700000     -6.00000000
O     -4.43500000     -9.63300000    -15.08700000
H     -4.66900000     -8.92800000    -14.48300000
H     -5.18000000    -10.23300000    -15.05500000
O      4.81300000    -15.61700000     -0.88300000
H      5.06500000    -15.77300000      0.02700000
H      5.62600000    -15.35900000     -1.31600000
O      4.62900000      6.58600000     -6.53200000
H      5.10500000      7.26100000     -7.01600000
H      4.02100000      7.07400000     -5.97600000
O    -14.49100000      3.02000000     -7.97600000
H    -14.23900000      2.98600000     -7.05300000
H    -15.43100000      2.83900000     -7.97400000
O      3.32000000     -7.92600000     -7.35400000
H      2.41000000     -7.63000000     -7.33800000
H      3.26100000     -8.88200000     -7.33500000
O     13.29500000     -2.57500000    -10.76600000
H     13.15000000     -1.63000000    -10.81500000
H     12.89200000     -2.92100000    -11.56300000
O     -3.06300000     -8.85100000     -2.82300000
H     -3.08300000     -8.23500000     -2.09000000
H     -2.25700000     -8.63700000     -3.29300000
O     13.78000000    -10.15500000     -7.22200000
H     13.35400000     -9.30900000     -7.08400000
H     13.13800000    -10.66900000     -7.71300000
O     -7.32000000      8.44800000      4.64300000
H     -7.22900000      9.02500000      5.40100000
H     -6.72700000      7.71900000      4.82400000
O     -5.26800000      9.22800000     -5.00700000
H     -5.94500000      8.56300000     -4.88400000
H     -4.48500000      8.84900000     -4.60600000
O    -13.53500000      5.58400000      4.20200000
H    -13.46800000      4.68300000      3.88600000
H    -14.34700000      5.91400000      3.81600000
O     -3.99700000      4.44300000      7.52600000
H     -3.09400000      4.18000000      7.34900000
H     -4.53000000      3.76400000      7.11300000
O     13.05700000     -8.08500000      3.03900000
H     13.59800000     -7.31900000      3.23300000
H     13.68300000     -8.76200000      2.78300000
O     -3.95600000     -7.95100000      9.94700000
H     -3.02400000     -7.90300000      9.73400000
H     -4.40000000     -7.79300000      9.11300000
O     10.90700000     -8.90800000     -9.87200000
H     11.50700000     -8.21100000    -10.13700000
H     10.05700000     -8.47500000     -9.79200000
O      5.92700000     13.87000000      0.82800000
H      6.66900000     13.77200000      0.23000000
H      5.92600000     14.79800000      1.05900000
O      1.52700000      9.19900000      0.47500000
H      1.03500000      9.91700000      0.07500000
H      1.87400000      9.57000000      1.28600000
O    -10.74300000     11.36000000      5.13600000
H     -9.78700000     11.39000000      5.18100000
H    -11.03000000     12.13300000      5.62200000
O     -0.29400000     -1.12700000      5.61100000
H      0.05300000     -1.25200000      4.72800000
H     -0.53300000     -2.00700000      5.90100000
O      8.96100000     -0.62500000     -8.51200000
H      8.13600000     -0.23200000     -8.79600000
H      9.15100000     -1.28800000     -9.17500000
O     -2.78900000     -8.78900000     -8.23300000
H     -3.34600000     -8.34600000     -8.87300000
H     -3.10300000     -8.47800000     -7.38500000
O      3.25100000     -6.37700000    -10.95200000
H      2.71200000     -7.15600000    -11.09000000
H      2.93100000     -5.74600000    -11.59600000
O    -15.60400000      4.93100000     -2.00600000
H    -15.34700000      5.77400000     -1.63100000
H    -16.51300000      4.81400000     -1.73200000
O     -4.47000000     -7.85300000      1.68100000
H     -5.02800000     -8.62000000      1.80800000
H     -4.63200000     -7.58600000      0.77600000
O      0.74100000      1.32000000     18.59200000
H      0.65700000      2.27200000     18.63900000
H      0.47200000      1.09800000     17.70100000
O      1.96000000      0.18300000    -10.07700000
H      1.38300000     -0.20500000     -9.41900000
H      2.51100000      0.79100000     -9.58300000
O      1.17200000     -6.07800000      5.15100000
H      2.04200000     -6.46500000      5.05200000
H      0.90700000     -5.85600000      4.25800000
O      5.09200000     -2.37100000     -5.78300000
H      5.77800000     -2.52400000     -5.13300000
H      4.27500000     -2.54100000     -5.31300000
O      9.67300000     -4.99400000     -4.30700000
H     10.57300000     -4.73800000     -4.10600000
H      9.46600000     -5.67000000     -3.66200000
O      5.90700000     -2.08700000      0.95100000
H      5.66300000     -1.16200000      0.95300000
H      5.82900000     -2.35800000      1.86500000
O      0.87400000     -0.38600000     -7.76400000
H      0.25800000     -0.90700000     -7.24900000
H      1.07200000      0.36900000     -7.21000000
O     12.95100000     -3.63900000     -8.25100000
H     12.58800000     -4.52300000     -8.18800000
H     12.93300000     -3.43900000     -9.18700000
O      6.70800000      5.16000000      6.35000000
H      7.14300000      4.70100000      7.06900000
H      5.82600000      5.33500000      6.67600000
O     -6.74500000     -9.11600000     12.58300000
H     -5.99000000     -9.00200000     13.16100000
H     -6.40800000     -8.92000000     11.70800000
O      1.53800000     12.30300000     13.02500000
H      1.82300000     12.35600000     13.93700000
H      1.32600000     11.37900000     12.89300000
O      4.75100000     10.54800000    -10.21200000
H      4.96100000     10.79800000    -11.11200000
H      5.49800000     10.85300000     -9.69700000
O     -4.42100000      9.34800000      0.20300000
H     -4.20800000     10.26700000      0.37000000
H     -5.07200000      9.37700000     -0.49800000
O    -12.88300000      1.90500000     11.90300000
H    -12.51700000      2.15600000     11.05500000
H    -13.28300000      2.70700000     12.23800000
O     -1.27600000    -14.48200000      4.60900000
H     -1.35100000    -13.76400000      5.23800000
H     -0.69300000    -15.11200000      5.03300000
O     -2.37100000    -15.89200000      2.57800000
H     -2.09400000    -15.54700000      3.42700000
H     -1.91500000    -16.73000000      2.50000000
O    -14.33300000     10.66700000     -2.43900000
H    -14.11800000     11.13700000     -3.24500000
H    -14.40900000     11.35200000     -1.77500000
O    -16.01100000      2.67000000      6.66500000
H    -15.48800000      2.07100000      6.13200000
H    -15.49500000      2.79500000      7.46200000
O      4.04100000    -12.00300000      9.98700000
H      4.37600000    -11.55100000     10.76100000
H      3.52500000    -11.34100000      9.52700000
O      3.44500000     -7.67300000    -14.08800000
H      2.62600000     -7.82200000    -13.61600000
H      3.19000000     -7.65500000    -15.01100000
O     -9.13900000      0.04900000     11.90600000
H     -8.20300000      0.19400000     11.76500000
H     -9.43000000      0.81900000     12.39400000
O     -8.44700000    -13.41000000     -3.13800000
H     -7.53800000    -13.68400000     -3.26500000
H     -8.70100000    -13.80400000     -2.30300000
O     -1.23600000    -13.98200000     12.22100000
H     -1.44100000    -13.90700000     13.15300000
H     -1.29700000    -13.08700000     11.88900000
O    -16.85100000      0.05800000      3.88000000
H    -17.36900000      0.11500000      4.68400000
H    -15.95500000      0.24900000      4.15900000
O     -0.14800000     11.13200000      6.20400000
H     -0.72500000     10.36900000      6.16700000
H      0.38800000     11.06600000      5.41300000
O      0.98200000      7.92400000     -2.68400000
H      0.69200000      8.13900000     -1.79800000
H      0.71700000      8.67700000     -3.21300000
O      3.72700000     -4.90600000      2.27600000
H      3.27200000     -5.74400000      2.35200000
H      3.54000000     -4.61100000      1.38400000
O     -4.67300000      5.26300000     -5.95400000
H     -4.38500000      6.17500000     -5.99100000
H     -4.30700000      4.86500000     -6.74300000
O     10.37900000    -10.21600000     -6.60200000
H     10.75300000     -9.44600000     -6.17300000
H     10.93800000    -10.94100000     -6.32200000
O      2.28500000     -7.61900000     -2.55100000
H      2.99600000     -7.39200000     -3.15100000
H      2.32400000     -8.57300000     -2.48400000
O      7.36000000    -14.02000000     -6.11700000
H      6.50100000    -14.12000000     -6.52800000
H      7.64000000    -13.13700000     -6.35900000
O     13.31000000      1.74400000     -2.09400000
H     13.35100000      2.67400000     -1.86900000
H     13.28800000      1.72900000     -3.05000000
O     -6.60300000     -0.75000000     -2.15300000
H     -6.88400000     -0.69800000     -3.06600000
H     -7.35000000     -1.13400000     -1.69400000
O      1.80100000    -12.59000000      8.09500000
H      1.55900000    -13.00300000      8.92500000
H      1.04000000    -12.72500000      7.53000000
O     13.53500000      5.77200000      6.35000000
H     13.87400000      4.89500000      6.16800000
H     12.97200000      5.65700000      7.11500000
O     -3.68000000      2.05200000      3.83300000
H     -3.31300000      1.39800000      4.42800000
H     -2.99700000      2.71900000      3.76000000
O     -1.68500000      8.93600000      5.76100000
H     -2.23900000      8.99600000      6.54000000
H     -2.15700000      9.43400000      5.09300000
O      6.74600000    -11.39500000      3.52100000
H      7.23400000    -11.92100000      2.88600000
H      5.89900000    -11.24100000      3.10300000
O      6.64900000     -6.53400000     -7.44200000
H      7.45200000     -6.08200000     -7.18100000
H      6.20800000     -5.91900000     -8.02900000
O      3.93400000      2.72500000      2.22300000
H      4.57300000      2.89600000      2.91500000
H      3.49700000      3.56600000      2.08800000
O      3.32800000      2.58000000      7.12300000
H      2.94000000      2.51900000      6.25000000
H      3.54900000      1.67600000      7.34900000
O    -11.43400000     -2.24000000    -11.56600000
H    -11.08600000     -1.48900000    -12.04700000
H    -11.05300000     -2.16000000    -10.69100000
O     -6.60100000     10.12600000     10.41100000
H     -5.66900000     10.33000000     10.32800000
H     -6.62100000      9.25700000     10.81200000
O     -5.28600000     -1.46700000      9.81700000
H     -5.21800000     -1.30900000     10.75800000
H     -6.12100000     -1.92400000      9.71100000
O      5.09100000     12.15100000     -5.96000000
H      5.17300000     13.01400000     -6.36700000
H      5.36800000     12.28600000     -5.05400000
O     -6.42300000     -1.44700000     -9.89200000
H     -6.58700000     -2.23200000     -9.37000000
H     -5.56000000     -1.14600000     -9.60900000
O      6.81100000      1.03100000     -8.29200000
H      6.32000000      1.60000000     -8.88600000
H      6.15900000      0.72400000     -7.66200000
O      8.35700000    -13.76700000     -3.66700000
H      8.14400000    -12.83400000     -3.65400000
H      8.16000000    -14.04600000     -4.56200000
O     -9.06900000      9.85900000     -7.66100000
H     -9.71500000     10.05900000     -8.33900000
H     -8.35600000     10.47700000     -7.82100000
O     -4.94100000     17.44300000     -0.30900000
H     -4.68300000     16.78800000     -0.95800000
H     -5.80200000     17.15400000     -0.00700000
O     -4.67400000     -5.88700000     -7.54700000
H     -4.38600000     -4.98700000     -7.39700000
H     -4.36800000     -6.36700000     -6.77700000
O      5.96400000     -6.86900000      0.28200000
H      6.68400000     -7.37200000      0.66300000
H      5.83400000     -7.25500000     -0.58400000
O     -4.46100000     15.87300000      7.15800000
H     -4.76700000     15.91400000      8.06400000
H     -5.24400000     16.04100000      6.63400000
O      2.54000000      7.64900000     13.70100000
H      3.03600000      7.30700000     14.44500000
H      2.71600000      7.03100000     12.99200000
O     -4.56900000     11.88600000      1.19200000
H     -5.06600000     12.37000000      0.53300000
H     -5.13300000     11.88500000      1.96500000
O      3.09600000      7.72400000     -4.59100000
H      3.28200000      8.65200000     -4.44500000
H      2.64300000      7.44400000     -3.79600000
O      7.70500000     -1.57200000    -15.98300000
H      8.12100000     -1.32900000    -16.81000000
H      8.40400000     -1.98400000    -15.47500000
O     -5.39000000      5.00400000     10.08300000
H     -5.19400000      5.04300000     11.01900000
H     -4.53900000      4.87200000      9.66500000
O     -3.25600000      1.60200000     -8.55400000
H     -4.05800000      2.09500000     -8.37900000
H     -3.54800000      0.69600000     -8.65200000
O      0.32300000     11.17500000     -0.78700000
H     -0.22600000     11.41000000     -1.53500000
H      1.20600000     11.43900000     -1.04500000
O     -1.79500000     -3.47200000    -17.00700000
H     -2.50000000     -4.03500000    -16.68700000
H     -2.20600000     -2.93400000    -17.68400000
O     -2.28000000    -15.42500000     -1.24900000
H     -2.66000000    -15.00300000     -0.47900000
H     -1.53400000    -15.91900000     -0.90800000
O     -2.94000000      6.93400000      0.85400000
H     -3.56200000      7.66200000      0.83300000
H     -2.39300000      7.06400000      0.07900000
O      5.75400000     -8.62700000      5.40800000
H      6.45100000     -7.99200000      5.24800000
H      6.12700000     -9.46600000      5.13800000
O    -13.89800000      0.65300000     -9.89900000
H    -13.32800000      1.36900000    -10.17800000
H    -14.76800000      1.04700000     -9.84100000
O     -1.09400000     -1.08100000     16.96500000
H     -1.78700000     -1.49800000     17.47700000
H     -1.30600000     -0.14700000     16.99100000
O      1.36000000      3.50400000    -16.39300000
H      1.43500000      3.37300000    -17.33800000
H      0.58100000      4.05000000    -16.28800000
O     15.22700000     -0.46000000     -3.15600000
H     16.04300000     -0.16600000     -2.75100000
H     14.53900000     -0.07800000     -2.61100000
O    -10.80300000      5.07800000     -5.22400000
H    -11.54100000      5.27900000     -5.79800000
H    -11.20400000      4.69800000     -4.44200000
O     10.08100000      4.90700000     12.65100000
H      9.69400000      4.04600000     12.80900000
H     10.73000000      4.75600000     11.96400000
O     13.50400000      5.35900000     -9.54500000
H     12.55800000      5.38000000     -9.40200000
H     13.83100000      6.14100000     -9.10100000
O    -14.61300000     -2.25700000      3.79500000
H    -14.83100000     -1.96400000      2.91100000
H    -13.66500000     -2.39000000      3.77600000
O     -8.88500000     -8.09300000      5.63100000
H     -8.48500000     -8.15000000      6.49800000
H     -9.59400000     -8.73600000      5.65100000
O     -7.87200000     -3.65900000      6.57800000
H     -7.59600000     -3.75000000      7.49000000
H     -7.06300000     -3.74700000      6.07400000
O     -0.06500000     11.95000000      2.13400000
H      0.24800000     12.83100000      2.33600000
H      0.01200000     11.88000000      1.18300000
O      8.54900000     -9.92600000     -2.13400000
H      8.52400000     -9.25900000     -2.82000000
H      7.76500000    -10.45400000     -2.28400000
O      2.60300000     -5.21100000     13.79300000
H      2.78800000     -4.75300000     12.97300000
H      2.87300000     -4.59800000     14.47600000
O     -0.91000000     -6.75900000     -0.63900000
H     -1.26500000     -6.42000000     -1.46100000
H      0.03600000     -6.63800000     -0.71900000
O      3.76600000     -0.89800000      5.95400000
H      3.63200000     -1.80000000      6.24300000
H      2.88200000     -0.54300000      5.85800000
O     10.18600000    -12.34800000      6.08900000
H     11.03000000    -12.10500000      5.70700000
H     10.31600000    -13.24200000      6.40600000
O    -15.57000000     -3.32600000     -0.17400000
H    -15.03300000     -4.04100000     -0.51600000
H    -16.23300000     -3.75900000      0.36200000
O    -12.46000000      7.78600000      6.51500000
H    -12.18300000      7.18900000      7.21000000
H    -13.05600000      7.26600000      5.97600000
O      7.46100000     11.11600000      1.47300000
H      6.72400000     11.40100000      2.01400000
H      7.84200000     11.92900000      1.14200000
O      2.17000000      3.61100000     12.23000000
H      3.02100000      3.73400000     11.81000000
H      2.18700000      2.70800000     12.54600000
O    -10.83300000     -9.99500000      5.58500000
H    -10.64500000    -10.83100000      6.01100000
H    -11.56800000     -9.63400000      6.08100000
O     -0.19700000     14.68300000     10.84300000
H      0.25700000     14.74000000     11.68300000
H     -0.24100000     13.74500000     10.65700000
O    -11.56900000    -12.85900000     -2.30800000
H    -12.00800000    -12.04500000     -2.05900000
H    -10.63600000    -12.66300000     -2.22000000
O     -5.84400000     -0.56000000    -15.03200000
H     -5.82600000      0.39600000    -15.00300000
H     -6.49900000     -0.80800000    -14.37900000
O     -0.14600000    -17.06900000     -1.08100000
H      0.04200000    -17.36800000     -0.19200000
H      0.70900000    -17.04600000     -1.51200000
O     -3.28100000     -7.09100000     -5.34700000
H     -2.44200000     -7.34100000     -5.73400000
H     -3.49500000     -7.81200000     -4.75500000
O     -4.48500000     -7.10900000      4.31500000
H     -3.84000000     -7.68700000      4.72400000
H     -4.48000000     -7.36100000      3.39100000
O    -11.59300000    -14.07400000      0.18000000
H    -11.57500000    -13.72300000     -0.71000000
H    -11.59400000    -13.29900000      0.74300000
O      0.32200000     13.43400000     -2.90500000
H      1.01700000     13.85800000     -2.40400000
H      0.12900000     14.04700000     -3.61400000
O      5.90000000      4.34500000     -1.90500000
H      6.10100000      5.25800000     -1.69700000
H      6.73000000      3.88400000     -1.78700000
O     -9.35500000      4.15500000    -14.20200000
H     -8.62700000      4.45600000    -14.74600000
H    -10.09100000      4.07500000    -14.81000000
O    -10.24900000      1.72200000      5.53800000
H    -10.15800000      0.98800000      6.14500000
H     -9.47300000      2.26100000      5.69600000
O      0.13900000     -9.37800000     -0.60000000
H     -0.36600000     -8.58800000     -0.79000000
H     -0.21900000     -9.69800000      0.22800000
O     -9.49900000     -0.87500000     -3.58500000
H    -10.37200000     -0.48700000     -3.52400000
H     -9.18600000     -0.90600000     -2.68000000
O     -1.46300000      7.65700000     -1.03800000
H     -1.44400000      8.49700000     -1.49700000
H     -1.39300000      7.00300000     -1.73300000
O    -10.73900000      2.43300000    -11.93900000
H    -11.39900000      2.60300000    -11.26700000
H    -11.13700000      2.74600000    -12.75100000
O     10.33400000      7.21800000    -11.73100000
H     11.21500000      7.59200000    -11.71500000
H     10.34800000      6.54500000    -11.05000000
O     -0.30900000      2.92400000     11.00100000
H      0.42100000      3.20800000     11.55100000
H      0.05300000      2.90400000     10.11500000
O      0.04600000    -17.24600000      2.64000000
H      0.86600000    -17.18000000      3.12900000
H     -0.05500000    -18.18300000      2.46700000
O      8.90400000      2.55100000     13.56100000
H      8.81500000      1.89100000     14.24800000
H      8.34800000      3.27500000     13.85000000
O      3.59400000      8.63400000    -14.97300000
H      3.45200000      9.55000000    -14.73500000
H      2.74300000      8.33400000    -15.29100000
O     -4.53600000      2.18700000     -2.21700000
H     -5.39700000      2.02500000     -1.83000000
H     -3.92900000      2.13700000     -1.47900000
O    -14.33800000      0.19600000      4.85300000
H    -13.63800000      0.19900000      5.50600000
H    -14.24700000     -0.64500000      4.40700000
O     -5.29600000      3.42600000      5.22200000
H     -6.17900000      3.47800000      4.85500000
H     -4.80000000      2.91800000      4.58000000
O      1.37800000      7.54500000    -16.02900000
H      1.41600000      6.86600000    -16.70300000
H      0.45600000      7.57700000    -15.77300000
O     -3.93700000     -2.37200000      3.21500000
H     -4.74900000     -2.11000000      2.78000000
H     -3.64300000     -1.58200000      3.66900000
O     -1.12900000      3.91400000      7.31400000
H     -0.38200000      3.51100000      7.75600000
H     -0.85400000      4.81700000      7.15300000
O    -15.03700000      8.05600000      3.63800000
H    -14.08200000      8.10800000      3.60900000
H    -15.33400000      8.85200000      3.19600000
O     11.57500000     -6.16100000     10.93400000
H     12.37600000     -5.74000000     11.24500000
H     11.49600000     -6.95000000     11.47100000
O     -7.44700000      2.58000000    -12.26900000
H     -8.04000000      3.29900000    -12.48800000
H     -6.80500000      2.57600000    -12.97900000
O      0.98200000     12.55600000     -9.61500000
H      1.30700000     11.82000000    -10.13300000
H      0.37600000     13.01100000    -10.19900000
O    -10.81700000      4.37300000      8.51800000
H    -10.88700000      5.32200000      8.42300000
H    -10.09800000      4.12600000      7.93500000
O      4.93600000     -2.39600000     11.97700000
H      4.16000000     -2.93700000     11.83600000
H      4.73700000     -1.57100000     11.53300000
O     -7.21800000     -7.60000000     -1.94900000
H     -6.80400000     -8.46300000     -1.97300000
H     -7.92400000     -7.69100000     -1.30900000
O     16.09000000      4.87500000      3.10100000
H     15.70800000      4.00400000      3.21000000
H     17.01100000      4.76400000      3.33800000
O     -3.84800000    -17.15300000     -2.73600000
H     -3.34100000    -16.44300000     -2.34200000
H     -4.28600000    -17.57300000     -1.99600000
O      6.34500000     10.27400000      7.11200000
H      6.18900000     10.86100000      7.85200000
H      7.26100000     10.01200000      7.20400000
O      3.26200000      4.18700000    -14.45100000
H      2.76600000      4.59500000    -13.74100000
H      2.62500000      3.63100000    -14.89900000
O     -0.89900000     -5.37600000     13.79200000
H     -0.71000000     -5.97500000     13.07000000
H     -1.18200000     -5.94600000     14.50800000
O      8.78800000     11.27200000      4.21300000
H      8.07300000     11.83000000      4.51800000
H      9.01500000     11.62300000      3.35200000
O     10.09000000     -3.59400000     -1.10400000
H     10.45000000     -2.91400000     -0.53400000
H     10.80100000     -3.79900000     -1.71100000
O     -8.59100000      3.44200000      6.87200000
H     -8.49500000      4.09300000      6.17700000
H     -7.89600000      3.65300000      7.49600000
O      0.23000000     -3.46800000    -15.37900000
H      0.65800000     -2.62300000    -15.24100000
H     -0.48100000     -3.27900000    -15.99100000
O    -11.64800000     -1.96000000     -0.52600000
H    -11.93500000     -1.77700000      0.36900000
H    -12.18300000     -1.38200000     -1.07200000
O    -11.47600000      8.26400000     11.52800000
H    -10.87800000      7.54600000     11.73300000
H    -10.93100000      8.91000000     11.07900000
O    -14.37100000      2.97400000      9.27300000
H    -14.84300000      3.64300000      9.77100000
H    -13.61000000      3.43300000      8.91800000
O     10.97600000     13.03300000      1.43100000
H     10.85800000     13.86800000      1.88400000
H     11.87800000     12.77900000      1.62800000
O      8.40300000      0.98000000    -14.15700000
H      8.37000000      0.69400000    -13.24400000
H      7.95100000      0.28900000    -14.64100000
O     13.93800000      7.53300000     -8.03100000
H     13.61700000      8.43000000     -7.93200000
H     13.43000000      7.02600000     -7.39900000
O      4.13500000      6.16100000    -16.22200000
H      3.86400000      5.43000000    -15.66600000
H      4.10500000      6.92400000    -15.64500000
O     -1.91600000     -4.29800000      3.23200000
H     -2.69000000     -3.73800000      3.17600000
H     -2.20800000     -5.14400000      2.89200000
O      9.74900000     -5.58900000    -10.54600000
H      9.82600000     -5.56900000    -11.50000000
H      8.84600000     -5.32100000    -10.37300000
O      6.80500000    -12.32700000      0.61100000
H      6.61700000    -12.16500000     -0.31300000
H      7.74300000    -12.51600000      0.63500000
O    -11.38400000      7.00400000      8.77400000
H    -10.70700000      7.65500000      8.59000000
H    -11.79600000      7.30700000      9.58300000
O     -2.07300000     15.17000000     -4.47400000
H     -2.86700000     14.69000000     -4.70900000
H     -1.53500000     15.14600000     -5.26600000
O     -6.88900000     -3.31000000     -8.17500000
H     -7.12400000     -4.22500000     -8.33200000
H     -7.33200000     -3.08500000     -7.35700000
O    -12.97500000      4.02800000      7.13700000
H    -12.16900000      3.99600000      7.65300000
H    -12.71700000      3.71400000      6.27000000
O     -3.52800000      0.59500000     -4.58600000
H     -2.84700000      0.92900000     -5.17000000
H     -3.59400000      1.25300000     -3.89400000
O    -12.82700000      6.83200000      1.22900000
H    -12.43100000      7.55400000      0.74100000
H    -12.20500000      6.64700000      1.93200000
O     10.38500000     -4.65000000      5.82600000
H     11.18700000     -4.29600000      5.44100000
H      9.68200000     -4.29900000      5.28000000
O     -1.76000000     -3.37400000      5.89500000
H     -2.45100000     -3.83100000      6.37500000
H     -1.68000000     -3.85600000      5.07200000
O      4.70400000      8.02400000     11.20500000
H      3.99200000      7.40600000     11.37300000
H      5.15400000      7.66800000     10.43900000
O      5.64900000      9.69600000      4.56900000
H      6.05500000      9.92500000      5.40500000
H      6.09400000      8.89200000      4.30000000
O     12.41500000    -11.60600000      4.79000000
H     13.26600000    -11.20800000      4.60700000
H     12.27000000    -12.20600000      4.05800000
O     -6.17600000      5.47900000      3.12800000
H     -5.76400000      6.05600000      2.48500000
H     -5.45800000      5.20300000      3.69700000
O    -12.85600000     -7.23100000     -2.16300000
H    -12.99700000     -7.49700000     -1.25400000
H    -12.62500000     -6.30300000     -2.10700000
O     14.43200000      6.04300000     -2.37500000
H     14.99200000      6.75100000     -2.05600000
H     14.49300000      6.10100000     -3.32900000
O      0.09900000    -14.46400000      2.30500000
H     -0.36400000    -14.22800000      3.10900000
H     -0.11400000    -15.38700000      2.16800000
O      1.39300000     -8.34300000    -11.82300000
H      1.23300000     -9.28600000    -11.85400000
H      0.70700000     -7.96600000    -12.37300000
O     -3.94600000    -11.23900000     12.44000000
H     -3.01600000    -11.11100000     12.25500000
H     -4.12300000    -10.66400000     13.18500000
O     -3.41200000     -7.28300000     12.35900000
H     -4.02100000     -7.38700000     11.62800000
H     -2.57100000     -7.58500000     12.01500000
O     12.26800000    -12.53800000      2.18500000
H     12.20900000    -11.83900000      1.53400000
H     12.97400000    -13.10100000      1.86800000
O     -2.60900000      5.19800000      9.71900000
H     -2.06400000      4.41500000      9.78700000
H     -2.86100000      5.23600000      8.79600000
O    -15.72300000      3.30700000      0.84900000
H    -15.40000000      4.16900000      1.11100000
H    -16.45900000      3.49400000      0.26600000
O      9.32500000      9.62500000      7.48900000
H      9.67800000      8.80100000      7.15300000
H      9.57800000      9.63500000      8.41200000
O      3.91600000     -5.53200000     -6.10600000
H      3.79000000     -6.24400000     -6.73400000
H      4.39600000     -4.86300000     -6.59500000
O      7.22600000     -5.60900000     -2.92600000
H      7.34700000     -4.72300000     -3.26800000
H      7.31000000     -5.51400000     -1.97700000
O     10.71800000      5.71400000     -9.57500000
H     10.27400000      6.13100000     -8.83600000
H     10.05100000      5.14900000     -9.96600000
O      4.85500000      2.94100000     11.62100000
H      5.31500000      2.25600000     11.13600000
H      5.50800000      3.63100000     11.73800000
O     12.48300000     -3.03600000      4.57400000
H     12.33500000     -3.00400000      3.62900000
H     11.86200000     -2.40400000      4.93500000
O     -5.42500000     12.46700000     -1.37900000
H     -5.68500000     12.89100000     -2.19700000
H     -5.69800000     11.55600000     -1.48400000
O     -0.66000000     -7.28700000     -6.99700000
H     -1.07900000     -7.98200000     -7.50500000
H     -0.11300000     -6.82400000     -7.63100000
O      2.66100000     16.55800000      0.95900000
H      3.52700000     16.27000000      1.24600000
H      2.83700000     17.20800000      0.27800000
O      6.39100000      5.09100000     12.01000000
H      6.71000000      5.02700000     12.91000000
H      6.74600000      5.91900000     11.68800000
O     -6.01700000     11.83300000     -5.34200000
H     -5.76000000     10.95400000     -5.06500000
H     -6.91200000     11.73000000     -5.66700000
O     10.56700000     -6.58900000      7.62900000
H     10.27700000     -7.32700000      7.09400000
H     10.63100000     -5.85700000      7.01500000
O    -15.42700000     -6.01700000      4.13600000
H    -15.97900000     -6.79100000      4.02300000
H    -16.03700000     -5.32100000      4.37800000
O     -5.26900000     -4.81000000      5.74300000
H     -5.01100000     -5.15100000      4.88700000
H     -4.75200000     -5.31800000      6.36900000
O      7.40200000     -3.21000000     11.36000000
H      7.49000000     -3.28400000     10.41000000
H      6.47300000     -3.02900000     11.50100000
O     16.90200000      0.64200000      6.09000000
H     17.18700000      1.53700000      5.90400000
H     17.49300000      0.09100000      5.57700000
O      3.69800000     10.60000000     -2.76300000
H      3.51300000     11.12900000     -1.98800000
H      2.86400000     10.56500000     -3.23300000
O      5.09600000     -1.32100000     14.53800000
H      5.98000000     -1.29800000     14.90400000
H      5.19800000     -1.76600000     13.69600000
O      6.35800000     -9.25200000     -6.48000000
H      6.38500000     -8.97600000     -7.39600000
H      6.03500000     -8.48500000     -6.00800000
O     -5.02900000     -0.83400000     -6.26500000
H     -4.43300000     -0.46300000     -5.61400000
H     -5.90200000     -0.59000000     -5.95800000
O      2.33500000     -9.28100000      5.22900000
H      3.28000000     -9.36400000      5.10300000
H      2.01300000     -8.92800000      4.40000000
O      6.13900000      2.60100000    -16.27900000
H      6.61200000      2.88900000    -15.49900000
H      5.33900000      2.19900000    -15.94000000
O      0.03600000     -3.92300000     -3.45300000
H     -0.13800000     -4.85500000     -3.58500000
H      0.68100000     -3.89600000     -2.74700000
O      2.54000000     -4.96700000    -13.06900000
H      2.87500000     -4.07900000    -12.94400000
H      2.43800000     -5.05300000    -14.01700000
O     -4.62400000    -17.35600000      2.16600000
H     -3.94300000    -16.81700000      2.57000000
H     -5.40400000    -16.80100000      2.17300000
O      4.30900000     -2.59000000    -10.81600000
H      3.78000000     -1.94700000    -11.28800000
H      3.98000000     -2.55800000     -9.91800000
O     15.76600000     -3.21800000      4.75600000
H     14.82700000     -3.39800000      4.80400000
H     16.15500000     -3.80200000      5.40700000
O      5.86400000    -14.41900000      2.27300000
H      6.17400000    -13.99600000      1.47200000
H      4.92000000    -14.25800000      2.27900000
O    -13.59500000      2.24800000     -5.40300000
H    -12.86200000      1.86000000     -4.92500000
H    -14.20400000      2.52800000     -4.72000000
O      6.13200000     11.13300000     -1.96800000
H      5.92100000     10.99400000     -1.04400000
H      5.30700000     10.97900000     -2.42800000
O     -8.52900000    -12.72600000    -10.00800000
H     -8.31200000    -13.59700000    -10.34200000
H     -7.69000000    -12.26700000     -9.97300000
O      3.16600000      0.85200000     15.03800000
H      3.53800000     -0.01000000     14.85200000
H      2.50100000      0.97800000     14.36100000
O      3.98500000    -14.96300000     -4.33700000
H      4.10000000    -15.90100000     -4.18600000
H      3.05100000    -14.86300000     -4.52100000
O      9.71200000    -11.77300000      1.85600000
H      9.75900000    -10.92200000      1.42100000
H     10.60300000    -11.93500000      2.16400000
O     10.06100000      0.41500000     -3.76200000
H      9.49700000      0.98800000     -4.28100000
H     10.70800000      0.08700000     -4.38700000
O      0.51000000      4.28700000     -9.98900000
H      0.21400000      4.99400000    -10.56200000
H      0.88900000      3.63900000    -10.58300000
O      4.98700000      3.31000000     14.45400000
H      4.36400000      2.71000000     14.86500000
H      5.17100000      2.91700000     13.60100000
O     10.61100000     -8.41900000     11.73500000
H     10.92100000     -9.16200000     11.21800000
H      9.90300000     -8.04200000     11.21100000
O     -4.60800000    -16.63500000     -5.33800000
H     -4.94200000    -17.50400000     -5.56300000
H     -4.59800000    -16.62300000     -4.38100000
O      2.87100000      4.13500000     17.13100000
H      1.96400000      4.00200000     17.40600000
H      3.25200000      4.68100000     17.81900000
O     -4.42400000      5.52900000    -14.26200000
H     -4.55400000      5.04800000    -15.07900000
H     -5.30200000      5.81600000    -14.01000000
O    -10.80200000     -3.96700000     -8.00200000
H    -10.63700000     -3.17100000     -7.49600000
H    -10.07500000     -4.54800000     -7.78000000
O      8.12000000     -8.20100000     -9.80400000
H      7.78200000     -7.59400000     -9.14500000
H      7.38300000     -8.34300000    -10.39800000
O      6.91300000    -11.64900000    -12.28500000
H      6.41900000    -11.17600000    -11.61600000
H      7.77200000    -11.22700000    -12.29200000
O     -4.18100000     13.69800000     -5.81200000
H     -4.37500000     14.10200000     -6.65900000
H     -4.82200000     12.99200000     -5.73200000
O      4.31200000    -10.75700000      2.04600000
H      3.55400000    -11.33300000      1.95000000
H      4.76300000    -10.81300000      1.20300000
O     17.82800000      0.26000000     -2.41200000
H     18.34400000      0.98300000     -2.05700000
H     18.19800000     -0.52300000     -2.00200000
O     -4.59600000    -10.71900000      3.90500000
H     -4.84400000    -11.61300000      4.14100000
H     -5.08600000    -10.53900000      3.10200000
O    -17.28600000      4.67200000      3.28300000
H    -16.81800000      3.83900000      3.22000000
H    -16.99100000      5.17000000      2.52100000
O     11.01300000    -10.49100000      8.10600000
H     10.27000000    -10.66800000      8.68300000
H     10.84000000    -11.01600000      7.32400000
O     -4.93400000    -13.96400000      2.35100000
H     -4.82000000    -13.33500000      1.63900000
H     -4.14800000    -14.50900000      2.31800000
O     -0.24400000      5.52800000      3.37700000
H     -0.28700000      6.00400000      2.54700000
H      0.68600000      5.32800000      3.48900000
O     10.15400000      2.09700000      1.18200000
H     10.44000000      1.50600000      0.48500000
H     10.58000000      1.76000000      1.97100000
O     -8.19400000     -4.49300000     -0.79800000
H     -7.80000000     -4.84300000      0.00100000
H     -8.11000000     -5.20100000     -1.43600000
O     -3.53600000    -13.05500000      0.28500000
H     -2.74500000    -12.61100000      0.59200000
H     -3.55800000    -12.88100000     -0.65600000
O      9.37400000    -14.26200000      0.82400000
H     10.22500000    -14.52800000      0.47300000
H      9.56600000    -13.49000000      1.35700000
O      0.59900000     -6.05900000    -17.07100000
H      1.01000000     -5.89000000    -17.91800000
H      0.65600000     -5.22400000    -16.60600000
O     -6.91700000     -0.07400000     16.01600000
H     -6.34400000     -0.71100000     15.59100000
H     -6.54700000      0.77700000     15.77900000
O     15.94600000      7.29600000      4.19500000
H     16.41400000      6.99300000      4.97400000
H     16.00400000      6.56300000      3.58200000
O    -12.17200000      4.58200000     -2.66300000
H    -12.45400000      4.05800000     -1.91300000
H    -11.62100000      5.26600000     -2.28400000
O     13.72300000     -2.55200000      7.05400000
H     13.33700000     -2.65600000      6.18500000
H     13.61600000     -3.40800000      7.46800000
O     -6.60300000     -3.11900000    -12.86400000
H     -7.21100000     -3.12500000    -12.12500000
H     -6.41200000     -2.19200000    -13.00900000
O     -9.85100000      2.46200000     13.31600000
H     -9.08100000      3.02800000     13.37800000
H    -10.54300000      2.95000000     13.76300000
O     -8.75800000      9.10700000     -3.30800000
H     -9.62300000      9.46400000     -3.10500000
H     -8.93100000      8.40200000     -3.93200000
O      6.70300000     11.90400000      9.46400000
H      7.48700000     12.28100000      9.86400000
H      6.65300000     12.31700000      8.60200000
O      3.58700000     -7.92600000      1.91100000
H      4.09600000     -8.72700000      2.03300000
H      4.03900000     -7.45800000      1.20900000
O     12.27100000     10.16900000     -7.26900000
H     11.34800000     10.09600000     -7.02300000
H     12.74600000      9.79500000     -6.52700000
O      0.22200000    -10.69600000      6.30700000
H      0.27300000    -11.54100000      5.86100000
H      0.95900000    -10.19600000      5.95800000
O      4.39100000      0.10400000      1.09400000
H      4.27000000      0.94300000      1.53800000
H      3.52800000     -0.10400000      0.73600000
O      7.14100000     13.36900000     -3.30700000
H      6.76000000     12.70000000     -2.73700000
H      6.53700000     14.10900000     -3.24500000
O      3.16500000     14.58700000      5.77500000
H      2.78100000     14.47200000      6.64400000
H      3.29700000     15.53200000      5.69400000
O     10.92300000     -0.24600000     -6.50300000
H     11.06400000      0.67500000     -6.72500000
H     10.37800000     -0.58300000     -7.21500000
O     -5.87500000     -9.18500000     -5.04900000
H     -6.64300000     -9.68900000     -4.78100000
H     -6.17200000     -8.27500000     -5.04200000
O      0.59700000     11.99100000      9.59300000
H     -0.34600000     11.96100000      9.43200000
H      0.74800000     11.31600000     10.25500000
O    -12.78900000     -8.17400000    -10.25100000
H    -12.91300000     -9.02400000     -9.82900000
H    -12.72000000     -7.55300000     -9.52600000
O      2.03400000     14.13000000      7.99800000
H      1.90200000     14.73100000      8.73000000
H      1.97100000     13.25800000      8.38900000
O     -5.99000000     12.06700000    -11.33000000
H     -5.80700000     13.00000000    -11.21900000
H     -5.21700000     11.62800000    -10.97600000
O     -5.67000000      0.19100000     12.32400000
H     -6.15100000      0.87200000     12.79400000
H     -5.45100000     -0.45500000     12.99500000
O      7.89300000    -10.83300000      5.98700000
H      7.47500000    -11.17200000      5.19500000
H      8.68000000    -11.36900000      6.09000000
O      1.80400000     -1.77900000    -12.34600000
H      1.80600000     -0.98900000    -11.80600000
H      0.87900000     -1.93700000    -12.53700000
O     -8.01800000    -10.44400000     -0.79400000
H     -8.52300000    -11.14300000     -1.20900000
H     -7.10400000    -10.68500000     -0.94600000
O     -4.78800000    -14.01900000     11.21600000
H     -5.30300000    -14.41900000     10.51500000
H     -4.32500000    -13.29700000     10.79000000
O      0.37500000      7.86900000     -9.58900000
H      0.41200000      7.71100000     -8.64600000
H      1.29200000      7.90800000     -9.86200000
O     -8.45900000     -6.17200000      8.14400000
H     -8.55000000     -5.55500000      7.41900000
H     -9.01900000     -6.91000000      7.90300000
O      5.40500000    -10.62800000    -10.13600000
H      4.47100000    -10.77400000     -9.98800000
H      5.46300000     -9.71800000    -10.42500000
O     -5.69900000     14.90700000     -8.08600000
H     -6.62500000     15.07900000     -7.91200000
H     -5.66500000     14.70100000     -9.02100000
O     11.02100000     11.18000000      5.92400000
H     10.41600000     11.72900000      5.42500000
H     10.46500000     10.51200000      6.32500000
O      5.14500000    -16.15900000      5.68500000
H      4.64600000    -15.34800000      5.58100000
H      5.96700000    -15.99500000      5.22300000
O     -1.47400000     11.22800000     -5.16600000
H     -1.99500000     12.02800000     -5.10400000
H     -0.96700000     11.33500000     -5.97200000
O     -7.09200000     12.89700000     10.41200000
H     -7.27900000     11.96700000     10.28300000
H     -7.45700000     13.09700000     11.27400000
O     -0.55700000     -6.38200000      7.08600000
H     -0.31000000     -5.64400000      7.64200000
H      0.05800000     -6.34600000      6.35300000
O     -7.90900000      5.28800000      9.25400000
H     -8.27500000      5.63600000     10.06700000
H     -6.96300000      5.28800000      9.39800000
O      4.61900000    -11.34000000    -13.60000000
H      4.50200000    -10.39100000    -13.54000000
H      5.45300000    -11.50600000    -13.16100000
O     -6.59100000      9.79900000     -1.46400000
H     -7.15300000     10.05000000     -0.73100000
H     -7.19900000      9.62000000     -2.18100000
O      0.80900000      4.09700000     14.44900000
H      1.33900000      4.02700000     15.24300000
H      1.44300000      4.05400000     13.73300000
O      4.22100000      0.63400000    -14.65000000
H      4.46500000      0.86000000    -13.75200000
H      3.28900000      0.84200000    -14.70400000
O     -3.73700000      9.99900000     -7.14000000
H     -4.27200000      9.88200000     -6.35500000
H     -2.88700000      9.62500000     -6.90700000
O     -4.45800000     -7.39700000     -9.86800000
H     -5.02700000     -7.19600000     -9.12500000
H     -4.37000000     -6.56700000    -10.33500000
O      1.19900000     -0.17800000      7.61600000
H      0.77100000     -0.72700000      8.27200000
H      0.70600000     -0.33800000      6.81100000
O     10.54900000      7.21600000      7.03300000
H     10.97600000      6.61500000      7.64300000
H     10.23800000      6.65500000      6.32200000
O      7.46600000      2.10800000      7.59700000
H      6.64500000      1.94000000      8.06000000
H      7.67600000      1.27700000      7.17200000
O     -2.78200000     11.06100000    -13.77500000
H     -2.72300000     11.89300000    -14.24300000
H     -3.26800000     11.26800000    -12.97700000
O    -16.45200000      0.35700000     -5.41100000
H    -15.74100000      0.47400000     -6.04100000
H    -16.67000000     -0.57300000     -5.46700000
O     -9.95000000     14.63200000     -0.03700000
H    -10.90300000     14.69400000     -0.10900000
H     -9.80000000     14.27000000      0.83600000
O      2.22600000    -16.20700000     -6.52100000
H      1.97100000    -16.55300000     -7.37600000
H      3.05000000    -16.65000000     -6.32000000
O     10.39300000      4.92700000      4.77200000
H     10.92900000      5.70000000      4.59300000
H      9.93100000      4.76000000      3.95000000
O     -1.74200000      1.87400000    -15.19300000
H     -1.14800000      1.29400000    -14.71600000
H     -2.55800000      1.84300000    -14.69400000
O      7.13000000     -9.28300000      8.30300000
H      6.98600000     -9.67500000      7.44100000
H      6.87400000     -9.96600000      8.92200000
O     -5.96800000     -4.75200000     -3.21900000
H     -6.02100000     -4.22300000     -4.01400000
H     -6.60600000     -4.35600000     -2.62500000
O     15.39900000      9.30700000     -5.46100000
H     14.46400000      9.14900000     -5.59600000
H     15.45100000      9.69400000     -4.58700000
O     15.64400000      8.02100000     -0.47600000
H     14.70600000      8.20600000     -0.42200000
H     16.06500000      8.86500000     -0.30700000
O     -7.45600000     16.19900000     -3.02700000
H     -8.28300000     16.09100000     -3.49700000
H     -7.06900000     15.32300000     -3.01900000
O     -3.69900000     -0.98100000     -8.59700000
H     -4.15400000     -0.95800000     -7.75500000
H     -3.37500000     -1.87900000     -8.66900000
O      7.90700000      2.65700000     -1.05400000
H      7.95900000      1.80900000     -1.49500000
H      8.75900000      3.06300000     -1.21600000
O     -0.54800000      6.44700000    -11.62900000
H     -0.66200000      7.00700000    -12.39700000
H     -0.30300000      7.05100000    -10.92800000
O      7.56100000      4.31000000      9.74700000
H      6.98300000      4.35100000     10.50800000
H      8.12900000      3.55800000      9.91700000
O     -1.39200000     -1.49300000     -6.32800000
H     -2.05300000     -2.08800000     -5.97300000
H     -1.45900000     -0.70900000     -5.78300000
O      4.44400000    -10.08400000     11.84600000
H      4.54900000    -10.36100000     12.75700000
H      4.88500000     -9.23500000     11.80200000
O     -1.83100000      1.07400000    -10.98700000
H     -2.43000000      1.68800000    -11.41300000
H     -1.98500000      1.20000000    -10.05100000
O     12.83700000     -6.32400000      5.23700000
H     13.77800000     -6.50100000      5.24600000
H     12.57300000     -6.38300000      6.15500000
O     13.09200000      1.30600000      8.67800000
H     13.75900000      0.70200000      8.35300000
H     12.26200000      0.92100000      8.39700000
O     -2.99600000     -3.61200000    -13.76800000
H     -2.46100000     -3.46500000    -12.98800000
H     -2.86400000     -2.82700000    -14.30000000
O     -9.50800000      5.60200000    -11.23900000
H     -9.55200000      4.81800000    -10.69200000
H     -8.85600000      6.15600000    -10.81100000
O    -11.78400000     12.66500000     -4.55800000
H    -12.09800000     13.40700000     -4.04200000
H    -11.98300000     11.89800000     -4.02000000
O      5.68800000     16.61500000      1.20300000
H      5.75000000     16.72100000      2.15200000
H      6.38300000     17.17300000      0.85300000
O      2.52300000     -9.88100000      9.29000000
H      2.13800000    -10.54200000      8.71400000
H      2.46700000     -9.06600000      8.79000000
O    -12.64000000     -7.15600000      3.38500000
H    -13.35900000     -6.66700000      2.98500000
H    -12.98000000     -8.04600000      3.48300000
O    -10.59300000      6.73800000     -1.50800000
H    -10.34300000      6.61400000     -0.59200000
H     -9.79100000      7.03900000     -1.93600000
O     -4.12700000     -2.09100000     -2.12200000
H     -4.22300000     -2.51800000     -1.27100000
H     -4.74100000     -1.35700000     -2.09300000
O      5.47500000     15.61200000      3.72200000
H      4.63700000     15.47000000      4.16200000
H      5.99800000     16.10500000      4.35500000
O     12.85100000      5.33600000      1.61300000
H     12.76400000      6.16000000      2.09200000
H     13.27200000      4.74200000      2.23500000
O     -9.52300000      3.64200000     -9.45000000
H    -10.26900000      3.37700000     -8.91200000
H     -9.50900000      3.00900000    -10.16800000
O      4.25500000      9.76600000     14.74900000
H      3.89700000      9.08400000     14.18000000
H      4.44800000      9.31500000     15.57100000
O     17.21600000     -3.86600000      1.18000000
H     18.09000000     -3.60000000      0.89400000
H     17.34200000     -4.17600000      2.07700000
O    -14.25800000      9.45300000      1.03800000
H    -13.78800000      9.85200000      1.77000000
H    -13.57100000      9.19300000      0.42500000
O     -5.47900000      2.10600000     15.31000000
H     -5.31900000      2.72300000     16.02500000
H     -4.63900000      2.04400000     14.85500000
O     -6.62900000     -3.11300000      2.41200000
H     -6.74100000     -4.03100000      2.16500000
H     -7.51900000     -2.79400000      2.56000000
O    -11.76300000      0.20500000      2.70300000
H    -11.01700000      0.73800000      2.42700000
H    -12.51400000      0.59500000      2.25600000
O      8.40000000    -12.38500000     -9.54700000
H      8.37900000    -11.91800000     -8.71100000
H      8.03900000    -11.76300000    -10.17800000
O    -13.24800000      5.58800000     10.63800000
H    -12.66800000      5.74700000     11.38300000
H    -13.87100000      4.93500000     10.95500000
O    -17.04200000      2.99200000     -5.83000000
H    -17.75200000      3.38300000     -5.31900000
H    -16.81900000      2.19100000     -5.35500000
O      2.71900000    -11.93000000    -10.13200000
H      2.28900000    -12.36700000     -9.39600000
H      2.91700000    -12.63700000    -10.74700000
O      4.62200000     -4.47000000     -0.70800000
H      5.15200000     -3.67500000     -0.76900000
H      5.25200000     -5.16200000     -0.50500000
O     -8.81000000     -3.79100000    -11.31000000
H     -9.30500000     -3.15000000    -10.80000000
H     -8.76100000     -4.56100000    -10.74400000
O      1.68600000      8.19000000      5.16700000
H      1.86800000      7.27400000      5.37500000
H      2.41200000      8.45600000      4.60300000
O    -12.06100000      9.64000000     -6.34800000
H    -11.56300000     10.09000000     -5.66600000
H    -12.21100000      8.76200000     -5.99500000
O    -15.35900000      5.92100000      1.50900000
H    -14.44900000      6.09200000      1.26500000
H    -15.63500000      6.71300000      1.97100000
O     17.40400000      4.10700000     -4.49400000
H     16.77300000      3.42100000     -4.71300000
H     17.02100000      4.90700000     -4.85400000
O      7.40800000     -3.48200000      7.91200000
H      6.66700000     -4.07500000      8.03200000
H      8.08600000     -3.82400000      8.49400000
O     -8.73000000    -14.00200000     -0.34500000
H     -9.16400000    -14.64700000      0.21400000
H     -8.45400000    -13.31100000      0.25700000
O     13.93300000      0.24000000      1.26500000
H     13.10900000      0.37000000      1.73400000
H     14.40300000     -0.41300000      1.78400000
O      7.69600000      6.92500000     10.32600000
H      7.75300000      6.10700000      9.83100000
H      8.39400000      7.47200000      9.96600000
O     10.87000000      2.13100000    -13.75500000
H     10.18500000      1.46500000    -13.80800000
H     10.89800000      2.37400000    -12.83000000
O     17.84400000      2.93600000     -0.14600000
H     17.18400000      2.24800000     -0.06100000
H     17.33800000      3.74500000     -0.23000000
O      1.20800000      4.79400000    -12.88800000
H      0.82000000      3.94300000    -12.68400000
H      0.56600000      5.43200000    -12.57300000
O      7.22100000    -13.30100000      8.25800000
H      6.33400000    -12.94300000      8.28700000
H      7.77800000    -12.58300000      8.56000000
O      2.08100000    -13.73200000     -7.91400000
H      2.27000000    -14.44400000     -7.30200000
H      1.13800000    -13.79300000     -8.06700000
O     10.79600000     -5.32300000      2.93900000
H     10.54800000     -6.19100000      2.62100000
H     11.31600000     -5.49500000      3.72400000
O     -2.68600000     11.23600000      3.11400000
H     -1.80900000     11.37200000      2.75500000
H     -3.24700000     11.13200000      2.34500000
O     -1.10800000    -12.41300000     -5.79800000
H     -0.92800000    -13.13500000     -6.39900000
H     -1.56200000    -12.82200000     -5.06100000
O     -2.61000000      1.76600000     14.31300000
H     -2.49600000      2.53400000     13.75500000
H     -2.19500000      1.05300000     13.82700000
O    -17.32000000     -2.70700000      3.52100000
H    -17.40800000     -1.76100000      3.40000000
H    -16.60000000     -2.80200000      4.14400000
O     11.56700000      0.97100000      3.16400000
H     11.77100000      1.60200000      3.85400000
H     11.41200000      0.14900000      3.63000000
O      1.03500000     18.02900000     -2.93500000
H      1.03900000     18.52100000     -3.75500000
H      0.13200000     17.72500000     -2.84200000
O      0.65700000     11.82100000     -6.93700000
H      0.31300000     12.07000000     -7.79500000
H      1.40500000     11.25700000     -7.13300000
O     -7.41200000      2.51500000     10.85700000
H     -6.83800000      3.06100000     10.32000000
H     -7.86600000      3.13400000     11.42800000
O      8.73500000     -8.53500000     -4.67400000
H      8.49900000     -7.78500000     -5.22000000
H      8.00300000     -9.14300000     -4.77300000
O      3.58400000    -12.83600000     -0.25900000
H      4.20300000    -13.32700000     -0.79800000
H      3.28700000    -12.12200000     -0.82500000
O     -2.65100000     -3.27200000     -4.26400000
H     -3.01200000     -2.69000000     -3.59500000
H     -1.74700000     -3.42300000     -3.98700000
O      6.67200000      5.77600000     -4.66900000
H      5.94000000      5.91700000     -5.27000000
H      6.26100000      5.46800000     -3.86000000
O    -12.06900000      7.10700000     -9.65500000
H    -13.00000000      6.91700000     -9.54000000
H    -11.75900000      6.43000000    -10.25700000
O      8.00800000     -5.18000000      2.72700000
H      8.03600000     -6.10400000      2.47900000
H      8.91800000     -4.95700000      2.92400000
O     -6.04500000     -6.46900000     16.21600000
H     -6.63400000     -6.53900000     16.96800000
H     -6.61500000     -6.57300000     15.45400000
O     -6.55400000    -12.91300000     -7.12500000
H     -6.66800000    -11.98400000     -6.92500000
H     -5.68700000    -12.96600000     -7.52900000
O      9.74300000     -0.66400000      9.95500000
H      9.84700000     -0.28000000      9.08400000
H      9.59400000     -1.59500000      9.78900000
O     -5.14400000     -8.91700000     14.70200000
H     -5.44200000     -9.66300000     15.22300000
H     -5.35500000     -8.15100000     15.23600000
O     11.72200000     -3.01200000     -5.90700000
H     12.14000000     -3.31300000     -6.71300000
H     11.61400000     -2.06900000     -6.03100000
O     15.76200000     -2.40600000     -0.74500000
H     16.40100000     -2.70400000     -1.39200000
H     16.02900000     -2.83200000      0.06900000
O    -15.74200000     -1.73900000     -2.60700000
H    -15.63500000     -2.27000000     -1.81800000
H    -16.20500000     -0.95600000     -2.31000000
O     -6.92400000      7.26400000    -13.42300000
H     -6.84200000      6.81900000    -12.58000000
H     -6.28500000      7.97600000    -13.38000000
O     16.00200000     -0.81300000      3.09500000
H     16.72700000     -1.08300000      2.53100000
H     15.88100000     -1.54700000      3.69700000
O    -13.45700000     -3.86700000      8.03000000
H    -14.15700000     -3.59400000      7.43600000
H    -12.94200000     -4.49300000      7.52100000
O    -12.01000000    -13.15300000      4.98300000
H    -11.24800000    -13.32000000      5.53800000
H    -11.76000000    -12.39400000      4.45700000
O      1.69500000    -16.10700000      4.48800000
H      2.27500000    -15.44500000      4.11200000
H      2.18900000    -16.46800000      5.22400000
O    -15.02300000      0.48400000      8.83600000
H    -14.29600000      0.12700000      8.32500000
H    -14.70200000      1.32900000      9.15000000
O    -16.20500000     -8.07700000     -2.03900000
H    -16.92800000     -8.04900000     -2.66600000
H    -15.73900000     -7.25200000     -2.17400000
O     -4.73100000     -1.21300000     14.30800000
H     -5.14100000     -1.98900000     14.68900000
H     -3.79200000     -1.39500000     14.34600000
O    -10.66000000      2.65500000     10.63600000
H    -10.64800000      3.22500000     11.40500000
H    -10.56500000      3.25200000      9.89400000
O      0.79500000     11.19300000    -14.29400000
H      1.22900000     12.02100000    -14.49700000
H      1.45000000     10.69100000    -13.80900000
O     -2.97500000      5.47200000      2.92200000
H     -2.22200000      5.78600000      3.42300000
H     -2.94800000      5.97600000      2.10900000
O      7.47900000    -10.91400000     10.82500000
H      8.40600000    -10.83100000     11.04700000
H      7.09800000    -11.39100000     11.56100000
O      5.84900000     -7.99600000    -11.55200000
H      5.91600000     -8.35500000    -12.43700000
H      5.43500000     -7.14200000    -11.67100000
O      1.06700000    -15.18300000     -4.24900000
H      0.83800000    -15.97300000     -3.75800000
H      1.36200000    -15.50700000     -5.10000000
O     -4.62800000     12.62000000      7.73200000
H     -5.42300000     13.15200000      7.71200000
H     -4.15600000     12.86400000      6.93600000
O     -0.32400000     14.10500000      6.40300000
H      0.45400000     14.22400000      6.94900000
H     -0.21600000     13.23400000      6.02100000
O     -0.70000000      2.79900000      4.38300000
H     -0.91400000      2.86400000      5.31400000
H     -0.60000000      3.70700000      4.09600000
O     -0.67300000     -3.72100000     -8.03300000
H     -0.67900000     -2.93900000     -7.48000000
H     -0.87400000     -4.44000000     -7.43400000
O    -11.98400000      6.06200000    -12.53200000
H    -12.00900000      5.30400000    -13.11600000
H    -11.09700000      6.05800000    -12.17200000
O      6.20200000      7.18300000     -1.08700000
H      6.62900000      7.47900000     -0.28300000
H      5.32100000      7.55400000     -1.04200000
O     -2.67600000     13.88500000      0.60300000
H     -2.37200000     14.22200000      1.44600000
H     -3.04800000     13.02700000      0.80800000
O     13.41200000      2.31600000     -8.85800000
H     13.48900000      3.23500000     -9.11600000
H     12.62900000      2.28700000     -8.30800000
O      7.22900000     -3.25100000     -8.86900000
H      6.40500000     -3.73800000     -8.88200000
H      7.51300000     -3.23600000     -9.78300000
O     -8.26500000     10.69100000      0.45900000
H     -9.09400000     10.24200000      0.62800000
H     -7.93400000     10.91900000      1.32700000
O     -5.96800000     -7.92700000      8.08800000
H     -6.81800000     -8.36600000      8.08500000
H     -6.16800000     -7.02000000      8.32100000
O    -12.53700000     -0.09100000      7.73700000
H    -11.83300000     -0.72500000      7.60000000
H    -12.24100000      0.43900000      8.47700000
O     -5.27200000      8.40600000     -9.00000000
H     -4.90400000      9.22900000     -8.67900000
H     -4.61600000      7.74600000     -8.77400000
O     -9.73900000     -2.99300000    -15.35900000
H     -9.30900000     -2.43300000    -14.71300000
H     -9.87500000     -3.82400000    -14.90400000
O     -8.22200000     14.82600000     -7.40400000
H     -8.48300000     14.02300000     -6.95300000
H     -8.38900000     15.52200000     -6.76900000
O      4.81000000      0.86100000    -11.80900000
H      4.09600000      0.81000000    -11.17400000
H      5.45600000      1.43700000    -11.39800000
O     -2.68400000      0.75700000    -17.42800000
H     -2.11600000      1.27200000    -16.85400000
H     -3.40300000      1.35000000    -17.64800000
O      4.47500000     12.14100000      4.57500000
H      4.73000000     11.21800000      4.58600000
H      3.80500000     12.21200000      5.25500000
O     -9.23600000     -0.54400000      7.04000000
H     -8.69900000     -1.32400000      6.89900000
H     -8.88000000     -0.14900000      7.83600000
O     10.57500000     -6.65400000     -0.54300000
H     10.01600000     -5.88200000     -0.45500000
H     11.25500000     -6.38800000     -1.16300000
O     -1.92100000     -3.33100000     12.20900000
H     -2.74300000     -3.69000000     11.87600000
H     -1.69400000     -3.89700000     12.94700000
O      2.19700000     -3.51800000     -1.26000000
H      3.13800000     -3.68900000     -1.20800000
H      2.08800000     -2.65500000     -0.86100000
O     15.95100000     -2.04200000     -7.93500000
H     15.05400000     -2.26700000     -8.18000000
H     15.94600000     -1.08800000     -7.85700000
O     -2.81800000      7.92300000     -4.47700000
H     -2.48100000      7.06700000     -4.21100000
H     -2.26800000      8.55200000     -4.01000000
O     -1.98200000     12.33100000     -8.33700000
H     -2.71500000     11.95700000     -7.84900000
H     -1.62400000     11.59500000     -8.83300000
O      8.82200000     -5.02300000     -6.99500000
H      8.41300000     -4.22000000     -7.31800000
H      9.12600000     -4.80000000     -6.11500000
O      5.73200000     10.90000000    -12.88800000
H      5.19100000     11.00300000    -13.67000000
H      6.59600000     10.65900000    -13.22400000
O    -13.59300000      7.40500000     -4.73200000
H    -13.74900000      6.46000000     -4.72200000
H    -14.06600000      7.73400000     -3.96800000
O     16.88000000     -6.07300000     -0.75600000
H     16.48400000     -5.68000000      0.02200000
H     16.83200000     -5.38700000     -1.42200000
O      3.12500000      8.12600000    -10.25100000
H      3.70300000      8.88200000    -10.14500000
H      3.71800000      7.38900000    -10.39800000
O     -7.13200000     16.51400000      1.91400000
H     -7.17200000     15.72700000      1.37100000
H     -7.70100000     17.14100000      1.47000000
O     13.56800000      7.99800000      4.97700000
H     13.08700000      7.35400000      5.49600000
H     14.33500000      7.52400000      4.65800000
O     -4.48600000     -7.53100000    -12.94800000
H     -4.32900000     -8.13000000    -12.21900000
H     -3.61500000     -7.22100000    -13.19500000
O    -10.45700000     -9.69600000     -3.71200000
H    -10.60200000     -9.09600000     -4.44300000
H    -11.12800000     -9.46000000     -3.07200000
O     -9.76200000    -12.26500000      7.17000000
H    -10.17500000    -12.83200000      7.82100000
H     -9.09500000    -11.78500000      7.66000000
O      8.21900000     -2.89600000      5.54000000
H      8.05900000     -3.01800000      6.47600000
H      7.41700000     -3.20500000      5.11800000
O    -11.31400000      2.94300000     -7.28300000
H    -10.65500000      3.50200000     -6.86900000
H    -12.11700000      3.11600000     -6.79200000
O     -3.40000000     -5.35100000     16.04200000
H     -4.34500000     -5.38300000     16.19100000
H     -3.13000000     -6.26900000     16.01000000
O     -7.25700000     -0.20200000    -12.11700000
H     -7.41700000      0.73500000    -12.01000000
H     -6.78200000     -0.45700000    -11.32600000
O     -9.22300000      9.56400000      7.61200000
H     -9.42100000      9.78400000      6.70200000
H     -8.82800000      8.69300000      7.56800000
O    -13.55700000     -3.21300000     -6.68000000
H    -13.89000000     -2.55600000     -7.29100000
H    -12.60700000     -3.09100000     -6.69100000
O     -6.37700000      7.36600000     11.66100000
H     -5.93400000      6.94900000     10.92200000
H     -5.80000000      7.20500000     12.40800000
O     11.10200000      4.12200000     -4.54500000
H     10.57300000      4.28100000     -3.76300000
H     12.00300000      4.09700000     -4.22400000
O     -4.26200000    -13.14500000     -8.36600000
H     -3.81500000    -12.72700000     -9.10200000
H     -4.11900000    -14.08200000     -8.50000000
O     -7.56400000     -6.54300000     13.96800000
H     -7.88400000     -7.44400000     14.01200000
H     -7.59800000     -6.32300000     13.03700000
O     -0.55900000     17.57700000      1.95700000
H     -0.27400000     17.99600000      2.76900000
H      0.23000000     17.15300000      1.61700000
O     -9.59700000     -8.44000000     10.69600000
H     -9.83200000     -7.52600000     10.85800000
H    -10.00600000     -8.92300000     11.41500000
O      9.42900000      7.23700000     -7.67400000
H      8.92300000      7.72300000     -8.32600000
H      9.90100000      7.91200000     -7.18600000
O     -2.41200000     -0.30500000     10.01500000
H     -2.76900000      0.56500000      9.83700000
H     -3.12900000     -0.90500000      9.80700000
O     -5.56900000      2.83600000     -8.13100000
H     -6.09700000      2.48600000     -7.41300000
H     -6.02700000      3.63200000     -8.39900000
O     -7.59700000     -8.54500000     -8.86400000
H     -7.49600000     -9.16300000     -9.58800000
H     -7.03700000     -8.89400000     -8.17100000
O     -2.47800000    -13.04200000    -10.76800000
H     -3.09600000    -13.42400000    -11.39100000
H     -1.62000000    -13.34800000    -11.06300000
O     -0.22000000     -3.49700000     16.12400000
H     -0.54300000     -2.68300000     16.51100000
H     -0.93500000     -3.79500000     15.56200000
O     -0.32800000     -6.55600000     -3.38000000
H      0.47400000     -6.95500000     -3.04400000
H     -0.63100000     -7.16200000     -4.05700000
O     13.97600000     -0.68300000     11.54600000
H     14.23100000     -1.22300000     10.79800000
H     14.80500000     -0.40300000     11.93300000
O      2.90900000     12.04500000     -0.84100000
H      3.14500000     12.09600000      0.08500000
H      2.79100000     12.95700000     -1.10900000
O      0.73200000     -4.34200000      8.41400000
H      0.91100000     -4.63500000      9.30700000
H      0.40900000     -3.44700000      8.51600000
O     -1.53400000     -0.17200000     12.63900000
H     -1.63600000     -1.10400000     12.82900000
H     -1.96000000     -0.05200000     11.79000000
O    -12.75500000      5.38000000     -7.25200000
H    -13.56300000      5.13600000     -7.70400000
H    -12.43900000      6.14900000     -7.72600000
O      7.56500000    -15.97300000      4.39900000
H      7.14500000    -15.29500000      3.87000000
H      7.79800000    -16.65700000      3.77100000
O     -7.98700000      4.26800000     13.17800000
H     -7.05900000      4.48600000     13.09500000
H     -8.43500000      5.11300000     13.15300000
O      1.67500000      9.61800000      7.47800000
H      1.56600000      9.31200000      6.57700000
H      1.20400000     10.45100000      7.50600000
O      2.86600000     -1.85000000    -14.97000000
H      3.04300000     -1.95000000    -14.03500000
H      3.34800000     -1.06300000    -15.22200000
O     -0.42700000      6.32100000      6.24100000
H     -0.30300000      5.93700000      5.37300000
H     -0.41000000      7.26600000      6.08900000
O    -14.79200000     -2.41700000     -9.55200000
H    -14.84700000     -1.54100000     -9.17000000
H    -14.29100000     -2.29700000    -10.35800000
O     -4.03000000      2.70100000    -11.31900000
H     -4.90800000      2.74300000    -10.93900000
H     -3.63100000      3.54100000    -11.09200000
O      2.47600000     -3.75700000     16.08100000
H      1.55000000     -3.55600000     16.21800000
H      2.94200000     -3.08000000     16.57100000
O     10.28500000      8.69900000      9.90400000
H     11.21100000      8.49700000      9.77000000
H     10.26700000      9.21900000     10.70800000
O     -0.92000000    -11.14000000     11.52100000
H     -1.06500000    -10.93800000     10.59700000
H     -0.01800000    -10.86600000     11.68700000
O      8.83100000      7.32400000     12.86100000
H      9.27300000      6.48300000     12.74200000
H      9.00400000      7.80200000     12.05000000
O     10.28100000     -9.17900000      0.21700000
H     10.43700000     -8.23500000      0.22100000
H      9.56000000     -9.30000000     -0.40100000
O     -7.64000000     11.23300000      3.03700000
H     -7.83000000     10.31200000      3.21700000
H     -6.83400000     11.41100000      3.52200000
O    -15.39100000     -5.73600000     -2.63600000
H    -15.44700000     -5.76100000     -3.59100000
H    -14.57700000     -5.26700000     -2.45600000
O     -8.79800000     -1.99600000     -1.16300000
H     -9.62900000     -1.91700000     -0.69400000
H     -8.48100000     -2.87200000     -0.94400000
O     -0.96300000      5.74200000     16.08600000
H     -0.27600000      5.19300000     15.70800000
H     -0.91000000      6.56300000     15.59700000
O    -13.22300000     -5.83800000      5.89000000
H    -12.65300000     -5.63100000      5.15000000
H    -13.94800000     -6.33000000      5.50500000
O     -2.19500000     -6.78000000    -14.19600000
H     -2.16300000     -7.04300000    -15.11600000
H     -1.44600000     -6.19400000    -14.08900000
O     12.88500000     -6.82800000     -3.45200000
H     13.39800000     -7.22400000     -2.74800000
H     12.26200000     -7.50900000     -3.70700000
O      1.47800000     -9.71000000     11.87600000
H      2.05600000     -9.10100000     12.33400000
H      1.82900000     -9.74900000     10.98600000
O     -7.02100000     -5.64100000      1.55400000
H     -6.99500000     -6.51200000      1.15900000
H     -7.19600000     -5.80300000      2.48100000
O     -4.71600000     -6.68500000     -0.67800000
H     -5.54200000     -6.83500000     -1.13800000
H     -4.22500000     -6.09700000     -1.25200000
O     -3.31100000     -6.46400000      7.16800000
H     -2.36200000     -6.59400000      7.17700000
H     -3.66100000     -7.28300000      6.81900000
O      8.53900000     -0.55400000      1.24100000
H      9.43900000     -0.78800000      1.01200000
H      8.19100000     -1.33400000      1.67200000
O      1.03500000      9.57300000     12.58400000
H      0.79700000      8.96600000     11.88400000
H      1.46300000      9.02500000     13.24200000
O      6.42900000     -7.87900000     11.17300000
H      7.04100000     -7.18300000     11.41400000
H      6.85400000     -8.32900000     10.44300000
O      9.83500000      4.52100000     -1.72200000
H     10.73800000      4.41200000     -1.42300000
H      9.68100000      5.46500000     -1.67700000
O     -3.69700000      8.36800000     11.92800000
H     -3.45800000      8.68200000     11.05600000
H     -3.01900000      7.72800000     12.14600000
O      7.80600000      3.78300000    -14.28600000
H      8.22400000      4.58600000    -14.59700000
H      8.44300000      3.09400000    -14.47200000
O      5.68800000      3.75300000      4.00000000
H      6.50100000      3.37700000      3.66300000
H      5.97000000      4.50700000      4.51800000
O      4.29600000     -2.02100000     17.40100000
H      4.57800000     -1.56800000     16.60600000
H      4.89000000     -2.76800000     17.47400000
O      6.83100000      7.23400000      4.37200000
H      6.87200000      6.48100000      4.96200000
H      6.63600000      6.85600000      3.51500000
O      2.40200000    -11.99100000     13.32200000
H      2.15400000    -11.33100000     12.67500000
H      1.75100000    -11.90000000     14.01800000
O     -4.34600000    -14.93600000      6.57800000
H     -4.55600000    -14.37500000      5.83100000
H     -3.87700000    -15.67800000      6.19600000
O    -11.17600000     -7.82900000     -5.81900000
H    -11.66200000     -7.49700000     -6.57400000
H    -10.35900000     -7.33100000     -5.82200000
O     12.36700000    -10.69700000     -0.38300000
H     11.67500000    -10.11800000     -0.06400000
H     11.98900000    -11.11900000     -1.15500000
O      1.89800000     -7.83500000      7.80800000
H      1.06000000     -7.51900000      7.47200000
H      2.41200000     -8.03200000      7.02500000
O     15.29000000     -5.42500000     -4.01400000
H     14.82800000     -4.58700000     -4.02100000
H     14.63600000     -6.05700000     -3.71500000
O     -4.94000000      6.38200000     15.28300000
H     -4.58600000      7.26300000     15.40000000
H     -5.26200000      6.13500000     16.15000000
O    -11.31700000      9.79500000     -9.10900000
H    -11.17400000      8.90100000     -9.41900000
H    -11.92000000      9.70000000     -8.37100000
O     13.08200000     -3.03300000     -0.61000000
H     13.08600000     -3.23900000     -1.54500000
H     13.95200000     -2.67100000     -0.44100000
O    -11.38200000      0.34700000     14.65500000
H    -10.86100000      0.48400000     13.86400000
H    -12.28900000      0.44200000     14.36300000
O      3.06300000    -14.73000000      9.61400000
H      3.28300000    -13.84200000      9.89700000
H      3.90700000    -15.13500000      9.41600000
O     -7.93500000      3.13400000      1.08000000
H     -8.22600000      2.71500000      1.89000000
H     -7.14000000      2.65900000      0.83800000
O      7.63400000      7.65900000    -12.32100000
H      7.23500000      8.10600000    -13.06800000
H      8.57500000      7.78800000    -12.44000000
O      4.89400000     10.79900000     11.34500000
H      5.33000000     11.09200000     10.54500000
H      4.88700000      9.84400000     11.27800000
O    -13.03100000     -4.29300000      1.64100000
H    -12.66100000     -3.68700000      2.28200000
H    -12.30900000     -4.47600000      1.04000000
O     -8.52400000     12.22600000      6.53000000
H     -7.93300000     12.94800000      6.31500000
H     -8.58200000     12.24100000      7.48500000
O     13.13800000      9.18700000      0.91400000
H     12.70100000      8.75700000      1.65000000
H     12.47600000      9.20900000      0.22300000
O     -7.93300000    -10.89400000     -3.96900000
H     -8.09900000    -11.81800000     -3.78200000
H     -8.77700000    -10.46500000     -3.82500000
O     -0.96600000     14.70100000     -6.98900000
H     -0.44300000     15.04000000     -7.71500000
H     -1.61200000     14.13000000     -7.40600000
O     14.62000000      3.41100000      6.20000000
H     15.05400000      3.00800000      5.44900000
H     15.07700000      3.05400000      6.96200000
O      2.53900000     -3.41600000     -4.70200000
H      1.90500000     -3.61600000     -4.01400000
H      2.98000000     -4.24900000     -4.87100000
O      5.23900000     -4.40500000      6.34200000
H      4.41100000     -4.03800000      6.65300000
H      5.29500000     -4.12500000      5.42800000
O      1.13500000     -6.90700000     -8.95200000
H      1.02400000     -7.49100000     -9.70300000
H      1.71600000     -6.21600000     -9.26900000
O     -9.35300000     -1.36800000     -9.67600000
H     -9.47300000     -0.76100000     -8.94600000
H     -8.40300000     -1.42700000     -9.78500000
O     -0.80300000     -1.61500000    -11.73400000
H     -0.82400000     -0.85300000    -11.15500000
H     -1.46800000     -2.20400000    -11.37800000
O      8.03200000    -11.29600000     -7.05500000
H      7.40200000    -10.62500000     -6.79100000
H      8.88300000    -10.93900000     -6.80100000
O     -2.94900000     -8.96500000      5.26200000
H     -2.34000000     -9.44000000      5.82800000
H     -3.51900000     -9.64300000      4.90100000
O     -9.21500000     -2.76700000     11.45500000
H     -9.58500000     -1.88600000     11.51200000
H     -9.40800000     -3.16400000     12.30400000
O     -9.13800000     12.56000000     -5.66900000
H     -9.06200000     11.61900000     -5.82400000
H    -10.00200000     12.66900000     -5.27100000
O     -4.58900000     -5.27900000     13.62300000
H     -4.14300000     -5.99400000     13.17000000
H     -4.13300000     -5.20500000     14.46100000
O      2.67600000     -3.82900000     11.13700000
H      3.14600000     -4.42400000     10.55300000
H      1.87200000     -4.29700000     11.36000000
O      1.38700000     14.20500000     -5.35700000
H      0.68100000     14.45900000     -5.95200000
H      1.41900000     13.25000000     -5.41700000
O      3.92700000      8.62000000     -0.72400000
H      3.84900000      9.20700000     -1.47600000
H      3.03900000      8.56400000     -0.37100000
O     13.52500000     -4.84700000      8.41100000
H     12.89200000     -4.70700000      9.11600000
H     13.99300000     -5.64200000      8.66400000
O      3.77100000      5.65000000      6.71700000
H      3.68600000      5.26500000      7.58900000
H      3.98700000      6.56800000      6.87900000
O      1.74300000     -1.39300000    -17.38700000
H      2.03100000     -1.72500000    -16.53600000
H      1.58100000     -2.18000000    -17.90800000
O      0.76800000     -3.86200000    -10.45900000
H      0.56400000     -3.93200000     -9.52700000
H      0.61400000     -2.94100000    -10.67000000
O     15.72000000      0.76000000     -7.95600000
H     14.92600000      1.20400000     -8.25500000
H     16.39700000      1.03900000     -8.57300000
O      8.90200000     -7.90600000      9.64500000
H      9.18200000     -7.18300000      9.08300000
H      8.36200000     -8.45600000      9.07800000
O    -13.05500000     -2.61700000     -3.98300000
H    -13.49100000     -2.03500000     -3.36100000
H    -13.72500000     -2.81400000     -4.63700000
O      9.89800000      3.66500000      7.64100000
H      9.95000000      4.11900000      6.80000000
H      9.01200000      3.30400000      7.66400000
O     14.57700000     -9.76700000      5.03700000
H     15.37800000     -9.88600000      4.52700000
H     14.32000000     -8.86000000      4.87000000
O    -16.51000000     -2.75200000     -5.11600000
H    -16.11600000     -3.62400000     -5.11800000
H    -16.12700000     -2.31800000     -4.35300000
O     16.45500000      0.31900000      0.06000000
H     15.54200000      0.59600000      0.13900000
H     16.40900000     -0.54100000     -0.35700000
O      2.77900000     15.97000000     -3.79700000
H      2.22100000     16.74800000     -3.79500000
H      2.60000000     15.55000000     -4.63900000
O     -2.55200000     -3.43900000    -10.54400000
H     -2.22800000     -3.73600000     -9.69400000
H     -3.42400000     -3.82600000    -10.61600000
O      1.24100000     10.79100000     -3.92600000
H      1.17000000     10.70500000     -4.87700000
H      0.78900000     11.61000000     -3.72600000
O      1.63200000     15.23300000     -8.28000000
H      2.30000000     14.58500000     -8.05600000
H      1.70800000     15.33700000     -9.22900000
O     -9.13100000     -5.50900000     -6.72300000
H     -8.56100000     -6.16800000     -6.32600000
H     -9.32300000     -4.89900000     -6.01100000
O      9.77600000     11.97500000     -2.55700000
H     10.34900000     12.15700000     -3.30200000
H      8.89000000     12.07800000     -2.90400000
O      8.94300000      3.65100000     -9.02000000
H      8.06700000      3.53300000     -9.38900000
H      8.79400000      4.10100000     -8.18900000
O      3.24000000     -2.72100000     -8.05900000
H      3.69000000     -2.41100000     -7.27300000
H      2.49600000     -2.12700000     -8.15900000
O      1.24600000     -8.08100000      3.10900000
H      2.09800000     -8.07300000      2.67300000
H      0.86300000     -7.22900000      2.90200000
O     -9.92200000     12.65900000     -2.01000000
H     -8.96900000     12.57200000     -2.00000000
H    -10.09500000     13.45500000     -1.50800000
O    -14.47700000      2.07400000     -2.31800000
H    -14.69900000      2.78300000     -1.71500000
H    -15.32200000      1.71500000     -2.58900000
O     15.21600000      6.24500000      8.75600000
H     14.77600000      5.83500000      8.01100000
H     15.81100000      6.88200000      8.36200000
O      7.19900000     13.36200000      4.55800000
H      6.87000000     13.96400000      3.89000000
H      6.42100000     12.89400000      4.86100000
O      4.61900000    -12.64200000     -2.97400000
H      4.57000000    -13.45600000     -3.47600000
H      3.70800000    -12.36200000     -2.88300000
O      8.04600000      8.42900000      0.99600000
H      7.96900000      9.37500000      1.11900000
H      8.65000000      8.14700000      1.68300000
O     -1.30400000     -8.09700000      8.93500000
H     -1.28100000     -8.94400000      8.48900000
H     -0.97000000     -7.47600000      8.28800000
O     -5.07100000     11.64600000      4.19600000
H     -4.20600000     11.39700000      3.87100000
H     -4.96700000     12.55300000      4.48300000
O     -8.39900000      5.21700000      4.81900000
H     -7.71100000      5.40700000      4.18200000
H     -9.21500000      5.36600000      4.34200000
O     -8.22900000     -8.62400000      2.11400000
H     -8.00700000     -8.02000000      2.82200000
H     -9.03200000     -9.05400000      2.41000000
O      0.97900000      1.39400000     13.23200000
H      0.47900000      1.91600000     13.86100000
H      0.31300000      0.97900000     12.68300000
O      8.49600000     13.58300000      0.01100000
H      8.53100000     13.40200000     -0.92800000
H      9.41300000     13.60600000      0.28400000
O      1.70500000      1.29700000    -14.50300000
H      1.05700000      0.59700000    -14.42300000
H      1.30900000      1.92300000    -15.10900000
O      7.66600000     -0.61500000     -5.73700000
H      7.80200000      0.32900000     -5.65500000
H      8.21600000     -0.87400000     -6.47600000
O      5.36200000     -0.16500000    -17.11100000
H      4.93400000      0.28000000    -16.38000000
H      6.28200000     -0.22300000    -16.85100000
O      7.21400000      5.70600000      1.97300000
H      8.13100000      5.53500000      2.18900000
H      6.95400000      4.96300000      1.42900000
O     11.58800000      3.19000000     10.22900000
H     10.65900000      2.95800000     10.23100000
H     11.91300000      2.86700000      9.38900000
O     -2.97000000     13.96700000      5.64600000
H     -2.02800000     13.94000000      5.81100000
H     -3.29400000     14.66200000      6.22000000
O     -0.70300000     -7.62000000     11.49200000
H     -0.72800000     -7.88400000     10.57200000
H     -0.05700000     -8.20200000     11.89100000
O      7.83300000      0.35800000    -11.58400000
H      8.05600000     -0.50700000    -11.92800000
H      6.90200000      0.29900000    -11.37100000
O    -10.42400000     -5.60700000      4.50700000
H    -11.11800000     -5.93000000      3.93200000
H    -10.16000000     -6.37300000      5.01700000
O      7.44000000     11.22100000     -9.56600000
H      7.86200000     11.88900000     -9.02600000
H      8.00800000     10.45400000     -9.48600000
O      8.44100000     -2.04900000    -12.31200000
H      7.75900000     -2.72000000    -12.28900000
H      9.07100000     -2.37000000    -12.95800000
O      1.36500000      7.17300000      8.50900000
H      1.64700000      8.00300000      8.12500000
H      0.87300000      6.74100000      7.81100000
O     -1.88500000    -10.02400000    -13.42600000
H     -2.02900000     -9.31300000    -12.80200000
H     -2.63900000     -9.98400000    -14.01400000
O     -2.02200000      4.28300000     -8.35500000
H     -2.47400000      3.59300000     -8.84000000
H     -1.14000000      4.29800000     -8.72600000
O     14.87300000     -7.96300000     -1.89900000
H     15.57400000     -7.54700000     -1.39600000
H     15.32100000     -8.61000000     -2.44400000
O     -7.30000000      6.94300000     -1.32600000
H     -7.80600000      7.72500000     -1.10400000
H     -6.55600000      7.27400000     -1.82900000
O     12.21000000     -3.62900000    -13.02200000
H     11.40800000     -4.14600000    -13.09600000
H     12.90000000     -4.20900000    -13.34500000
O    -11.81200000    -11.24000000      0.81700000
H    -12.76700000    -11.30100000      0.83300000
H    -11.59700000    -10.65800000      1.54600000
O     11.13900000     -5.71900000     -8.17300000
H     10.30900000     -5.41700000     -7.80500000
H     11.00700000     -5.68500000     -9.12100000
O      7.78100000      2.30600000      2.46700000
H      8.22000000      1.92000000      1.70900000
H      6.99000000      2.70700000      2.10700000
O      0.56500000      6.77600000      0.92100000
H     -0.18100000      6.92700000      0.33900000
H      1.11200000      7.55400000      0.81600000
O     11.99400000      5.59400000      8.69200000
H     11.42700000      4.96800000      9.14200000
H     12.15100000      6.28300000      9.33800000
O     -0.63600000    -14.24800000     -8.18600000
H     -1.32900000    -14.18700000     -8.84300000
H     -0.53200000    -15.18700000     -8.03300000
O    -12.56800000     -4.63600000    -12.39500000
H    -12.33800000     -3.73200000    -12.17800000
H    -11.74400000     -5.11600000    -12.32500000
O      2.11000000      9.68900000    -12.31300000
H      3.03000000      9.89900000    -12.15100000
H      2.04200000      8.75300000    -12.12500000
O      3.44200000      8.87100000      3.22100000
H      3.94000000      8.17500000      2.79200000
H      4.09200000      9.34400000      3.74100000
O      5.54000000     15.83000000     -3.33100000
H      4.59000000     15.78700000     -3.43900000
H      5.71600000     16.74800000     -3.12400000
O     -0.07900000     -5.13400000    -13.26400000
H      0.82000000     -5.31700000    -12.99100000
H     -0.00500000     -4.36600000    -13.83200000
O    -12.77200000     -0.11600000     -2.03600000
H    -13.54700000      0.37800000     -1.76900000
H    -12.24900000      0.51000000     -2.53700000
O      3.70600000      1.97600000     -8.44300000
H      3.35600000      2.52800000     -7.74400000
H      4.08600000      1.22500000     -7.98800000
O    -15.05700000     -5.99300000      1.22900000
H    -14.28900000     -5.43600000      1.35100000
H    -15.51200000     -5.96100000      2.07000000
O      5.50300000      3.94500000    -12.77100000
H      6.23700000      3.63200000    -13.29900000
H      4.73400000      3.52100000    -13.15400000
O      4.64800000     -7.87500000     -4.62400000
H      4.15900000     -8.26000000     -5.35100000
H      4.57600000     -6.93000000     -4.76100000
O    -12.67300000     -4.31100000     -2.09900000
H    -12.86500000     -3.75400000     -2.85400000
H    -12.47400000     -3.69600000     -1.39300000
O     -9.53000000      9.72400000     10.46800000
H     -9.27500000      9.85400000      9.55500000
H     -8.71500000      9.81500000     10.96100000
O     12.55900000     -8.29700000      8.67600000
H     12.01600000     -8.99800000      8.31400000
H     11.93800000     -7.60500000      8.90200000
O      2.59400000      5.01700000      1.61800000
H      3.31200000      5.64400000      1.71000000
H      1.88400000      5.52300000      1.22100000
O      7.51700000      0.05600000     -1.67300000
H      7.30100000     -0.02300000     -0.74400000
H      8.45500000     -0.13100000     -1.71700000
O     -5.59700000      6.94900000     -3.35400000
H     -4.71000000      7.12600000     -3.04000000
H     -5.55500000      6.06000000     -3.70400000
O     -6.71800000     -6.82000000    -14.25400000
H     -5.97700000     -7.06800000    -13.70100000
H     -6.32800000     -6.30500000    -14.96000000
O     -3.10200000     -1.00900000    -15.05800000
H     -3.47000000     -0.84100000    -15.92600000
H     -3.77700000     -0.70900000    -14.45000000
O      0.48800000      2.27300000    -11.98200000
H     -0.40100000      1.97100000    -11.79400000
H      0.90100000      1.53600000    -12.43100000
O      7.71200000     -2.87800000     -4.06100000
H      8.53000000     -2.77800000     -3.57400000
H      7.72900000     -2.17100000     -4.70600000
O      6.51100000    -10.75000000     -3.84800000
H      5.85300000    -11.39900000     -3.60100000
H      6.20900000    -10.41200000     -4.69100000
O     -6.17200000    -14.02600000     -4.39600000
H     -5.61600000    -14.64600000     -4.86800000
H     -6.75000000    -13.66300000     -5.06600000
O     -1.60400000      7.10600000    -14.86200000
H     -2.32600000      7.71200000    -15.02800000
H     -1.99100000      6.23700000    -14.97100000
O     10.79500000      1.01500000     -1.26800000
H     10.43800000      0.92100000     -2.15100000
H     11.67000000      1.38000000     -1.40200000
O     15.10900000     -0.21600000      7.81800000
H     15.79700000      0.12600000      7.24700000
H     14.99100000     -1.12300000      7.53400000
O    -17.48700000      0.79500000      1.14800000
H    -17.70900000      1.69900000      0.92200000
H    -17.16200000      0.84600000      2.04700000
O     -7.08900000    -15.95200000      1.93800000
H     -7.55800000    -15.48100000      2.62700000
H     -7.24500000    -16.87700000      2.13000000
O      8.65200000      2.24700000     -5.24000000
H      9.18000000      2.78100000     -4.64700000
H      8.45500000      2.82800000     -5.97500000
O     -1.76500000      9.82400000     -2.56200000
H     -1.43800000     10.37200000     -3.27600000
H     -2.26400000     10.42500000     -2.00800000
O      0.35700000     -5.14400000     11.03000000
H     -0.38700000     -4.70700000     11.44300000
H      0.08600000     -6.05900000     10.95400000
O      1.62500000      1.66300000      4.84300000
H      1.08000000      2.43800000      4.70600000
H      1.15600000      0.95800000      4.39700000
O     -5.28200000    -10.21100000     -1.08400000
H     -4.86900000    -11.06500000     -1.21100000
H     -4.81500000     -9.62800000     -1.68300000
O      7.55800000     -6.19300000      5.68500000
H      6.85100000     -5.99100000      6.29700000
H      8.35200000     -5.89400000      6.12900000
O      9.51300000     -4.47700000      9.15000000
H      9.94700000     -5.03800000      8.50700000
H      9.66900000     -4.91000000      9.98900000
O     -4.85800000      7.89300000      8.16800000
H     -5.20200000      7.14700000      7.67700000
H     -5.04000000      8.65000000      7.61200000
O     -1.78500000     -9.82100000     -5.04600000
H     -2.20700000     -9.97000000     -4.20000000
H     -1.55200000    -10.69700000     -5.35500000
O    -13.88900000     -9.38600000     -4.97800000
H    -13.54900000     -8.83300000     -5.68200000
H    -13.63400000     -8.93400000     -4.17400000
O     -4.93300000      2.27400000      1.08200000
H     -4.62900000      3.05200000      1.55000000
H     -4.90200000      1.57500000      1.73400000
O    -10.67700000     -4.90500000      0.63000000
H     -9.90200000     -4.39100000      0.85600000
H    -10.34600000     -5.79500000      0.50800000
O     -7.52800000    -11.59700000      9.05000000
H     -6.98700000    -12.34700000      8.80100000
H     -6.97100000    -11.08400000      9.63500000
O      4.91200000     -4.85000000     -8.62500000
H      4.26100000     -4.15900000     -8.50200000
H      4.58000000     -5.36300000     -9.36200000
O      2.37200000    -10.87300000     -7.03800000
H      1.72700000    -11.26900000     -7.62400000
H      3.11000000    -11.48300000     -7.04700000
O     -7.52600000      0.67100000     -5.46800000
H     -7.22400000      1.53500000     -5.19000000
H     -7.99000000      0.32300000     -4.70700000
O     -1.80200000     17.36700000     -2.91900000
H     -1.96300000     16.93900000     -2.07800000
H     -1.62300000     16.64700000     -3.52400000
O     -2.62000000      9.07200000      9.30600000
H     -3.31800000      8.59000000      8.86300000
H     -2.99600000      9.93600000      9.47600000
O     -9.86600000     -4.16600000     14.14300000
H     -9.81200000     -5.11900000     14.07100000
H     -9.11700000     -3.92500000     14.68900000
O     12.35400000     -4.07200000     -3.21200000
H     12.72300000     -4.95200000     -3.29100000
H     12.20000000     -3.79500000     -4.11500000
O    -15.15000000     -1.04600000      1.31200000
H    -15.29900000     -1.84600000      0.80800000
H    -16.02100000     -0.66200000      1.41500000
O      3.54800000      4.36700000      9.00200000
H      4.03000000      4.04700000      9.76400000
H      3.44800000      3.59700000      8.44200000
O     10.54000000      0.62100000      7.28800000
H     10.15800000      1.49000000      7.16100000
H     10.43500000      0.18700000      6.44200000
O     -7.09300000      5.25600000    -15.46000000
H     -7.57900000      5.36300000    -16.27700000
H     -6.99800000      6.14500000    -15.11900000
O      5.16600000     13.78300000      7.58500000
H      5.11900000     14.55900000      8.14400000
H      4.61600000     13.99800000      6.83100000
O     -3.52300000     15.42600000      9.98200000
H     -3.01700000     15.02400000      9.27600000
H     -2.86600000     15.84300000     10.54000000
O     -5.34900000      6.43900000      5.66300000
H     -5.27100000      5.60000000      6.11600000
H     -4.46900000      6.61400000      5.32900000
O     -6.26600000      6.53200000    -10.95700000
H     -5.87200000      7.34400000    -10.63800000
H     -5.96800000      5.86300000    -10.34100000
O      9.09800000      2.13600000     10.87400000
H      9.24700000      2.01500000     11.81200000
H      9.03600000      1.24700000     10.52500000
O    -10.80100000     -9.56000000      2.93200000
H    -11.60500000     -9.07100000      2.75600000
H    -10.78400000     -9.65800000      3.88400000
O     -4.48200000     16.18100000     -2.89700000
H     -4.52400000     16.37400000     -3.83300000
H     -3.55300000     16.25900000     -2.67700000
O    -11.88100000    -12.29100000     -5.65700000
H    -11.83200000    -11.36500000     -5.89400000
H    -11.33700000    -12.36700000     -4.87300000
O     -0.86700000     10.20900000     -9.65400000
H     -0.97500000     10.23500000    -10.60500000
H     -0.64300000      9.29800000     -9.46400000
O     -0.01100000     -1.58800000      9.65100000
H      0.35300000     -1.67100000     10.53300000
H     -0.90600000     -1.27900000      9.79000000
O    -12.54500000      3.01400000      4.15600000
H    -11.94500000      2.46600000      4.66100000
H    -12.89200000      2.43000000      3.48100000
O      6.16800000      7.71500000     -8.82000000
H      5.85400000      8.61100000     -8.94100000
H      5.93600000      7.26800000     -9.63400000
O    -12.39300000      3.32000000     -0.37600000
H    -12.49600000      2.53600000      0.16300000
H    -12.41800000      4.04500000      0.24800000
O      4.76800000      1.86200000     17.66600000
H      4.66800000      1.23700000     16.94800000
H      4.14200000      2.55800000     17.46700000
O     13.53100000     11.93600000      1.25800000
H     13.40000000     10.98800000      1.25600000
H     14.02200000     12.10900000      2.06100000
O      8.52200000     13.59900000     -7.64700000
H      9.18800000     14.21000000     -7.33300000
H      7.71900000     13.87100000     -7.20200000
O      6.23300000      0.05800000      4.71000000
H      6.49600000      0.06500000      3.78900000
H      5.28200000      0.16400000      4.68900000
O     -1.17100000    -10.95000000      8.85800000
H     -0.71400000    -10.75200000      8.04000000
H     -1.80500000    -11.62600000      8.62100000
O     10.96800000     -9.32100000      4.23700000
H     11.31700000    -10.21000000      4.31000000
H     11.64800000     -8.83500000      3.77100000
O      9.39500000     -8.52700000      6.21100000
H      9.90800000     -8.78600000      5.44500000
H      8.61100000     -9.07500000      6.17000000
O    -12.70300000     -9.03500000      7.32000000
H    -12.34900000     -8.23600000      7.71200000
H    -13.63300000     -9.02000000      7.54400000
O     -5.50300000     -4.55200000    -15.17600000
H     -4.64600000     -4.70700000    -14.78000000
H     -5.98900000     -4.06100000    -14.51300000
O      1.24200000     -8.86500000     -5.29600000
H      0.40700000     -8.96000000     -5.75400000
H      1.77100000     -9.60000000     -5.60600000
O      6.17500000      3.55200000      0.75100000
H      6.63800000      3.07000000      0.06600000
H      5.25000000      3.47200000      0.51700000
O    -17.43300000      0.80100000     -2.19800000
H    -18.22100000      0.41700000     -1.81500000
H    -17.67700000      0.99600000     -3.10300000
O     -9.06500000    -12.50000000      4.43300000
H     -9.23700000    -13.43900000      4.35900000
H     -9.05800000    -12.33200000      5.37600000
O      1.87100000    -12.36300000     -3.64000000
H      1.81000000    -12.39100000     -4.59500000
H      1.15500000    -12.92300000     -3.33800000
O     -2.65800000      3.54100000     12.20200000
H     -3.18200000      2.99100000     11.62000000
H     -1.76100000      3.44300000     11.88200000
O     -8.52700000      6.95800000      7.22900000
H     -8.38200000      6.51800000      6.39100000
H     -8.20600000      6.33900000      7.88400000
O    -14.36800000     -8.42600000     -0.06700000
H    -14.54600000     -7.56900000      0.32200000
H    -15.17700000     -8.65300000     -0.52600000
O      8.23000000     -1.67500000     13.97800000
H      9.14900000     -1.63800000     14.24400000
H      8.25400000     -1.99300000     13.07600000
