# Supplementary material for: Integrated Multiscale Multilevel Approach to Open Shell Molecular Systems
Source: J Chem Theory Comput. 2023 Feb 13;19(5):1446–56. doi: 10.1021/acs.jctc.2c00805 (PMC10018740; doi:10.1021/acs.jctc.2c00805)
Supplement: Supplementary file 2 — ct2c00805_si_002.zip [file ct2c00805_si_002.zip › structures/PROXYL/frame107.xyz]

2582

C      1.16800000     -1.29700000     -0.72900000
H      0.71000000     -1.60400000     -1.67000000
H      1.98100000     -1.96000000     -0.43300000
C      0.02300000     -1.28900000      0.31200000
C     -0.98800000     -2.38700000      0.12900000
H     -1.76500000     -2.22700000      0.87700000
H     -0.34800000     -3.25200000      0.30300000
H     -1.32700000     -2.40500000     -0.90700000
C      0.59100000     -1.51400000      1.81700000
H      1.24600000     -0.72200000      2.17900000
H     -0.34200000     -1.47000000      2.37900000
H      1.03900000     -2.50700000      1.82600000
N     -0.40200000      0.15600000      0.17400000
O     -1.42300000      0.50200000      0.82300000
C      0.44400000      1.15800000     -0.54800000
C     -0.29400000      1.55700000     -1.80600000
H     -1.29900000      1.87300000     -1.52700000
H      0.25300000      2.37000000     -2.28200000
H     -0.43700000      0.69000000     -2.45100000
C      0.64400000      2.41300000      0.32300000
H      1.25400000      3.13900000     -0.21400000
H      1.00200000      2.10000000      1.30400000
H     -0.20700000      3.07100000      0.49600000
C      1.65000000      0.20600000     -0.79200000
H      2.14400000      0.52800000     -1.70800000
H      2.45100000      0.32400000     -0.06300000
O    -14.36200000      1.65600000     -9.86700000
H    -15.28600000      1.69700000    -10.11100000
H    -14.27400000      0.82500000     -9.40100000
O     14.88500000      3.12000000     10.01000000
H     14.51200000      3.08000000     10.89100000
H     14.25300000      2.65600000      9.46100000
O      0.34300000     -9.64400000     -9.27800000
H      1.05000000     -9.00100000     -9.32900000
H     -0.16600000     -9.38000000     -8.51100000
O      5.48300000     -7.98200000      1.01000000
H      6.26000000     -8.41400000      1.36400000
H      4.81900000     -8.67100000      0.98100000
O     -8.61000000     -9.69400000      1.63600000
H     -9.13400000     -9.72300000      0.83600000
H     -9.20500000     -9.34400000      2.29900000
O     -7.20000000     13.26900000     -1.17800000
H     -7.36900000     12.44300000     -0.72600000
H     -7.74500000     13.22800000     -1.96400000
O      9.16900000     -0.43700000    -13.73400000
H      9.21800000     -1.25200000    -13.23500000
H      8.33300000     -0.48800000    -14.19600000
O      1.32700000     -9.58800000     -6.05300000
H      2.17600000     -9.89500000     -6.37300000
H      0.76700000    -10.36400000     -6.07800000
O     -6.32700000     -5.54000000      6.06100000
H     -5.98600000     -4.65900000      5.90600000
H     -5.60700000     -6.12200000      5.81700000
O     -3.82600000     -7.98700000     11.53800000
H     -3.46000000     -8.37300000     10.74200000
H     -3.15600000     -7.37000000     11.83500000
O      9.80300000     -0.46000000     -1.10200000
H     10.11100000     -0.38800000     -0.19900000
H      9.68300000     -1.39900000     -1.24100000
O    -12.78900000     -9.93000000     -6.29900000
H    -13.57800000     -9.55400000     -5.90800000
H    -12.08600000     -9.69100000     -5.69500000
O      5.16300000      9.42300000      8.26600000
H      5.73200000      9.52700000      7.50300000
H      4.96000000     10.31800000      8.53800000
O     -2.01700000     15.33600000     -0.09700000
H     -2.41400000     15.12400000     -0.94200000
H     -1.79000000     14.48600000      0.27900000
O    -10.46700000     -1.40000000    -12.36300000
H    -11.34600000     -1.09300000    -12.13800000
H    -10.26100000     -0.95700000    -13.18600000
O     16.21300000     -1.85900000      1.24600000
H     15.64900000     -1.83600000      0.47300000
H     15.62400000     -2.09100000      1.96400000
O      5.20700000      1.20200000      8.45700000
H      5.52300000      0.99700000      7.57600000
H      4.42400000      1.73200000      8.31200000
O      2.38200000     -3.35000000     -7.77300000
H      2.18600000     -2.74100000     -8.48600000
H      2.65200000     -2.78800000     -7.04600000
O     -2.45900000    -14.90100000     -5.20100000
H     -2.71200000    -14.00700000     -4.97200000
H     -2.39100000    -14.89300000     -6.15600000
O    -12.34800000      7.02400000     -5.67900000
H    -11.67700000      7.08900000     -6.35800000
H    -12.77100000      7.88300000     -5.67800000
O     -5.37700000     -6.34800000     -0.06400000
H     -5.46500000     -6.42400000     -1.01400000
H     -6.00500000     -5.66800000      0.18000000
O     10.47400000     -4.72000000      6.23600000
H     11.29500000     -4.86400000      5.76600000
H     10.06800000     -3.97700000      5.79000000
O    -14.44200000     -4.46200000     -5.19300000
H    -13.97000000     -5.23900000     -4.89300000
H    -15.31500000     -4.78300000     -5.41700000
O     -8.47600000      4.93500000     -6.77600000
H     -7.67000000      5.40100000     -6.99900000
H     -8.69300000      5.24100000     -5.89500000
O     14.88400000      8.06000000      4.57000000
H     15.20800000      8.91300000      4.28000000
H     15.66100000      7.60800000      4.89800000
O      2.19600000     -7.19900000      3.97300000
H      1.30900000     -7.29700000      4.31900000
H      2.07500000     -6.80000000      3.11200000
O      5.75300000      7.62100000     -5.72500000
H      5.09700000      8.21700000     -6.08700000
H      6.26500000      7.34100000     -6.48400000
O     -5.87700000     15.68500000     -0.82200000
H     -6.46800000     14.93600000     -0.90000000
H     -5.17400000     15.50000000     -1.44600000
O      9.67800000      7.00500000     -3.39700000
H     10.47200000      7.49700000     -3.18700000
H      9.05400000      7.66900000     -3.68800000
O     -7.87400000     -2.32000000     13.84800000
H     -7.47400000     -1.59600000     14.32900000
H     -7.71800000     -2.11200000     12.92700000
O     16.77400000     -0.98400000     -3.07700000
H     16.79500000     -1.94000000     -3.11600000
H     15.97900000     -0.74200000     -3.55200000
O     -8.74000000     12.72000000     -3.39500000
H     -9.52600000     12.93600000     -3.89600000
H     -8.23600000     12.14900000     -3.97400000
O      5.82200000      1.82600000    -12.53200000
H      6.55800000      2.17700000    -13.03400000
H      6.21900000      1.48700000    -11.73000000
O    -14.64500000      0.14200000     -6.21600000
H    -15.17000000     -0.51100000     -5.75400000
H    -14.79400000     -0.04400000     -7.14300000
O      2.53600000      1.88000000      4.98000000
H      2.17100000      2.38800000      4.25500000
H      1.98800000      1.09700000      5.02400000
O     -4.27700000     11.43700000     -0.35700000
H     -4.46300000     11.85200000      0.48500000
H     -5.06900000     10.93800000     -0.55700000
O     -0.44300000     -8.73200000     15.53100000
H     -1.24800000     -8.22200000     15.44800000
H     -0.09300000     -8.49100000     16.38900000
O     -0.11400000     -5.37100000      9.66500000
H     -0.19200000     -4.78600000      8.91200000
H      0.82500000     -5.54100000      9.74000000
O     -4.50300000      6.72500000    -16.09300000
H     -3.78300000      7.09200000    -15.58000000
H     -4.83100000      7.46200000    -16.60700000
O      6.90300000      0.50800000     14.46000000
H      7.15300000      1.16800000     13.81300000
H      5.95300000      0.43200000     14.36900000
O     -3.46200000      0.56900000     -3.58400000
H     -3.11900000      0.08900000     -4.33800000
H     -3.80600000      1.38200000     -3.95400000
O      6.02900000    -15.01200000      3.25700000
H      5.69600000    -15.84800000      2.93200000
H      6.03600000    -15.11100000      4.21000000
O     -2.28000000     -6.10200000    -17.64300000
H     -2.17300000     -5.58700000    -16.84300000
H     -1.42300000     -6.50600000    -17.78300000
O      4.01000000     -9.51900000    -14.56000000
H      3.96100000    -10.35100000    -15.03000000
H      4.87500000     -9.52500000    -14.15100000
O     13.25100000      0.09800000     -8.60400000
H     12.47000000     -0.31800000     -8.24100000
H     13.54300000     -0.49900000     -9.29300000
O     -8.50100000     -7.17100000      6.86000000
H     -7.76100000     -6.79100000      6.38600000
H     -8.48000000     -8.10000000      6.63100000
O      4.85700000      5.18100000     -8.01700000
H      4.01100000      4.83300000     -7.73600000
H      4.93200000      4.91600000     -8.93400000
O     -3.01400000      3.78600000     14.49900000
H     -2.07200000      3.65700000     14.38700000
H     -3.09400000      4.67000000     14.85600000
O      0.28800000     15.14200000     -6.36200000
H      0.34800000     14.59000000     -5.58200000
H      0.63800000     14.59800000     -7.06800000
O     -5.07800000      1.90300000     10.43600000
H     -4.51100000      2.59400000     10.09300000
H     -4.97100000      1.95400000     11.38500000
O    -14.44100000     -6.67200000      9.67900000
H    -14.13300000     -6.05500000     10.34300000
H    -14.29000000     -6.22200000      8.84700000
O      1.82200000     15.93500000      8.67400000
H      1.91300000     15.49100000      7.83100000
H      2.42300000     16.67800000      8.61900000
O      0.71900000     -0.24200000      4.99500000
H      0.78300000     -1.15700000      5.26900000
H     -0.20600000     -0.11900000      4.78300000
O      6.64600000     -2.59300000    -11.67400000
H      6.48600000     -3.04900000    -10.84800000
H      7.59700000     -2.48700000    -11.70900000
O    -14.73800000     10.73100000     -1.18200000
H    -14.48800000     11.13800000     -0.35300000
H    -14.32900000      9.86700000     -1.15900000
O     11.19600000      8.74800000     -1.49000000
H     10.98100000      8.60800000     -0.56800000
H     12.15100000      8.69200000     -1.52400000
O      4.19500000     -6.70000000     15.72800000
H      5.06800000     -7.08700000     15.79500000
H      3.74000000     -6.99900000     16.51600000
O     -1.16200000     -2.80000000    -10.86600000
H     -1.69100000     -2.04900000    -11.13800000
H     -0.98200000     -3.27200000    -11.67900000
O      4.60100000      0.52200000     -6.32000000
H      4.07000000     -0.14800000     -5.88900000
H      4.83900000      1.12700000     -5.61800000
O      7.39800000     -0.49000000    -15.91200000
H      6.92400000      0.11100000    -16.48600000
H      7.70900000     -1.18200000    -16.49400000
O      6.75300000     -8.13500000      5.17500000
H      7.41300000     -7.91300000      5.83100000
H      6.40300000     -8.97900000      5.46300000
O      4.36600000     10.05500000     -6.71100000
H      3.58000000      9.74000000     -6.26300000
H      4.98000000     10.25600000     -6.00500000
O      4.48800000     -3.77000000     15.73300000
H      4.19300000     -4.68000000     15.78400000
H      5.44100000     -3.82300000     15.80100000
O     -6.62800000     11.16600000     -8.13900000
H     -7.58200000     11.09300000     -8.14600000
H     -6.45000000     11.93500000     -7.59800000
O     -9.97800000     11.44200000     -1.40300000
H     -9.42400000     11.74700000     -2.12100000
H    -10.53000000     10.76600000     -1.79800000
O    -13.71400000      0.92700000      2.37300000
H    -13.29300000      1.07600000      3.21900000
H    -14.10500000      1.77200000      2.14800000
O      1.37900000      6.49000000      4.11000000
H      1.43700000      7.10200000      3.37600000
H      1.20400000      7.04400000      4.87000000
O     -6.89000000    -14.34900000      4.15400000
H     -7.42100000    -14.73000000      4.85400000
H     -6.43400000    -13.61700000      4.57100000
O      2.34200000     -2.40200000     11.13500000
H      2.60900000     -1.55200000     11.48500000
H      1.64000000     -2.19600000     10.51800000
O     16.77200000      5.36000000      2.91900000
H     16.61800000      5.94700000      3.66000000
H     16.84400000      4.49100000      3.31300000
O     -5.60100000      1.10400000     -8.45800000
H     -5.52700000      0.52900000     -7.69600000
H     -5.75700000      1.97300000     -8.08900000
O    -10.82500000    -12.21600000     -2.22300000
H    -10.00300000    -12.49300000     -1.81900000
H    -10.65800000    -12.26800000     -3.16500000
O     -2.80200000      8.44500000     15.46500000
H     -2.89900000      7.71100000     16.07100000
H     -3.46600000      9.07500000     15.74400000
O     -9.32300000     -4.76800000     12.47500000
H     -8.97000000     -3.90100000     12.67300000
H     -8.73200000     -5.12100000     11.81000000
O     -2.41800000    -11.44400000     10.13400000
H     -2.56500000    -10.74400000      9.49700000
H     -2.57300000    -11.03000000     10.98400000
O     -6.67500000     -2.13700000      1.40800000
H     -6.75600000     -2.23200000      2.35700000
H     -5.79900000     -1.77500000      1.27800000
O     -3.55600000      8.46300000     -3.19600000
H     -4.49700000      8.38200000     -3.03700000
H     -3.15100000      7.94200000     -2.50300000
O      1.62100000     17.00800000     -3.54900000
H      0.84400000     16.98200000     -2.99100000
H      1.56000000     16.21500000     -4.08200000
O      3.44200000      8.05400000    -15.45500000
H      3.63000000      7.71600000    -16.33000000
H      2.83000000      7.42100000    -15.08000000
O     -6.62100000    -11.60800000      1.97400000
H     -6.15800000    -11.73100000      2.80200000
H     -7.29500000    -10.95700000      2.17000000
O     -1.56000000    -11.85500000    -13.24600000
H     -1.10100000    -11.37400000    -13.93400000
H     -2.05200000    -12.53000000    -13.71200000
O    -14.76900000      6.43900000      6.39100000
H    -14.39500000      7.06900000      7.00600000
H    -14.06800000      5.80500000      6.24100000
O     -1.24900000     -4.59800000    -15.57400000
H     -0.72700000     -5.21400000    -15.06000000
H     -1.68800000     -4.05300000    -14.92100000
O     -5.28600000     -8.34300000     -2.80800000
H     -6.01200000     -7.74000000     -2.96800000
H     -5.54700000     -8.83000000     -2.02600000
O     -8.96900000      1.74500000     -4.13400000
H     -8.59300000      2.46400000     -4.64200000
H     -9.91200000      1.90900000     -4.14800000
O      7.05600000     -3.71100000     16.14600000
H      7.66000000     -3.00700000     15.91000000
H      7.43400000     -4.09700000     16.93600000
O     10.93800000     -1.64400000     -4.56600000
H     10.16800000     -1.83200000     -4.02900000
H     10.85100000     -0.71800000     -4.79200000
O    -14.87500000      3.08100000      7.66800000
H    -14.58400000      2.52500000      8.39100000
H    -15.70700000      3.44800000      7.96700000
O      3.84200000      7.98800000     -9.19200000
H      4.27400000      7.31600000     -8.66500000
H      3.21500000      8.39500000     -8.59500000
O     -6.80300000    -15.35300000      7.89500000
H     -5.98300000    -14.89600000      8.08000000
H     -7.23200000    -15.43200000      8.74700000
O     -1.74300000     -2.94600000     -5.95500000
H     -1.55200000     -3.27500000     -6.83400000
H     -0.90700000     -3.00300000     -5.49100000
O      3.30200000     -5.70200000    -13.69700000
H      2.68200000     -6.42700000    -13.77800000
H      2.76200000     -4.95300000    -13.44300000
O      0.90500000      4.67600000     -5.65300000
H      1.22200000      3.80300000     -5.42300000
H      1.69400000      5.21600000     -5.68800000
O      3.08000000      4.30600000     -3.25000000
H      3.85400000      3.81000000     -3.51900000
H      2.59200000      3.70300000     -2.68900000
O     10.32800000     13.51400000     -4.50500000
H     10.11700000     12.71400000     -4.02400000
H      9.94100000     13.38200000     -5.37100000
O      6.30400000     -6.00300000     -6.41500000
H      6.87800000     -6.27200000     -5.69800000
H      6.12700000     -6.81100000     -6.89600000
O     -7.92700000      7.45700000     10.63600000
H     -7.14200000      7.67800000     11.13700000
H     -8.41500000      8.27800000     10.58000000
O     10.00800000    -10.43600000     -3.67900000
H     10.17200000    -10.64500000     -2.76000000
H     10.24100000    -11.23500000     -4.15200000
O      0.05700000     -0.74500000     -4.18600000
H     -0.04400000     -1.63700000     -3.85500000
H     -0.82800000     -0.48200000     -4.44000000
O    -10.96300000     -9.72400000     -4.13400000
H    -10.36300000     -9.01200000     -4.35500000
H    -10.54300000    -10.50800000     -4.48800000
O    -11.29600000      0.43200000      0.95700000
H    -11.29900000      0.54500000      0.00600000
H    -12.22200000      0.41600000      1.19900000
O    -10.32100000      0.06700000    -10.13800000
H    -10.95400000     -0.46200000     -9.65200000
H    -10.13300000     -0.44700000    -10.92400000
O     12.03700000      0.95600000      9.99900000
H     12.47900000      1.45300000      9.31100000
H     12.31200000      0.05000000      9.85500000
O     -6.83300000      3.82000000      7.88300000
H     -6.92500000      4.19600000      8.75800000
H     -6.16700000      4.36000000      7.45800000
O     -8.98200000     -6.27500000     -0.62800000
H     -9.58800000     -5.81100000     -1.20600000
H     -8.61600000     -5.59200000     -0.06700000
O    -10.06700000      6.10600000      4.21300000
H    -10.17400000      6.74800000      3.51100000
H    -10.73500000      5.44400000      4.03800000
O      1.92600000     14.09900000      6.42800000
H      2.48400000     13.38900000      6.10800000
H      1.13400000     13.65900000      6.73600000
O    -15.05500000     -1.32600000      2.81300000
H    -14.29500000     -0.76300000      2.66600000
H    -15.78300000     -0.85800000      2.40400000
O      1.00900000     -5.77500000     -7.75300000
H      1.43800000     -6.42400000     -8.31100000
H      1.61700000     -5.03700000     -7.73200000
O     10.56900000    -14.33500000     -0.60200000
H     10.10000000    -15.05100000     -0.17500000
H      9.97700000    -14.03800000     -1.29300000
O    -13.71700000    -12.17200000     -2.55100000
H    -13.78900000    -13.07200000     -2.23500000
H    -12.80400000    -11.93300000     -2.38900000
O    -11.15000000      0.75700000      7.01100000
H    -10.37800000      0.22000000      7.19300000
H    -10.90400000      1.63600000      7.30200000
O    -12.75200000      4.39500000      6.53100000
H    -12.43100000      4.09500000      5.68100000
H    -13.40000000      3.74000000      6.78800000
O      5.49300000     -1.12600000     -3.87200000
H      6.16500000     -1.58400000     -4.37800000
H      4.92300000     -1.82300000     -3.54600000
O     -7.14200000     -7.09300000    -11.44500000
H     -6.24500000     -6.95300000    -11.14300000
H     -7.38900000     -6.26400000    -11.85400000
O      6.81500000      2.89500000      9.94900000
H      6.16800000      3.13200000     10.61300000
H      6.33900000      2.32900000      9.34100000
O     -4.29300000     -1.06600000      0.38900000
H     -4.07900000     -1.46400000     -0.45500000
H     -3.54600000     -0.49900000      0.58200000
O     -9.94600000      2.30000000     -7.25900000
H     -9.57600000      3.18300000     -7.24600000
H    -10.16000000      2.14400000     -8.17900000
O     -0.69400000      4.64800000     -3.20000000
H      0.09800000      5.16300000     -3.35400000
H     -1.04400000      4.47900000     -4.07500000
O      3.35200000      6.13900000     -5.27700000
H      3.38800000      5.61800000     -4.47500000
H      4.25600000      6.15500000     -5.59200000
O     12.91100000     -5.86200000      5.16300000
H     12.37300000     -6.64100000      5.02400000
H     12.86800000     -5.39000000      4.33100000
O      6.70800000     14.22700000     -4.23900000
H      7.22800000     13.54700000     -3.81000000
H      7.21400000     15.03000000     -4.11500000
O     -0.81700000     -4.27500000     16.62000000
H     -1.45900000     -4.50100000     17.29300000
H     -0.04900000     -3.98200000     17.11100000
O      5.02600000     12.06100000      6.93000000
H      4.35200000     11.78700000      6.30800000
H      4.57600000     12.08700000      7.77500000
O      4.82100000     13.05200000     11.57800000
H      4.70000000     14.00000000     11.52000000
H      4.57100000     12.72600000     10.71300000
O      9.41100000      6.13100000    -12.73000000
H      9.31600000      7.08100000    -12.80300000
H     10.31300000      6.00200000    -12.43900000
O    -14.43000000     -6.82100000      5.23100000
H    -15.07600000     -7.42600000      4.86600000
H    -14.86200000     -6.44500000      5.99800000
O      8.17200000      1.03600000      7.69200000
H      7.83300000      0.19900000      7.37500000
H      8.40300000      0.87100000      8.60600000
O    -10.86500000     12.86100000     -5.45900000
H    -11.31000000     13.55600000     -5.94300000
H    -11.55900000     12.43600000     -4.95700000
O     -1.24500000    -12.11800000      5.67200000
H     -0.88300000    -11.77600000      6.48900000
H     -0.75800000    -12.92700000      5.51400000
O      4.05800000     17.05100000     -2.64400000
H      3.17800000     17.07800000     -3.01900000
H      4.07900000     16.23600000     -2.14200000
O      2.86300000     -2.28500000      3.61400000
H      2.66900000     -1.56200000      4.21000000
H      2.56600000     -3.06700000      4.08000000
O    -10.79900000      8.25000000      5.64500000
H    -11.66000000      8.21300000      6.06300000
H    -10.71700000      7.41100000      5.19100000
O      5.88000000    -14.07500000      9.11600000
H      6.27800000    -14.84500000      8.70900000
H      6.00700000    -13.37400000      8.47800000
O      9.37300000     -2.76300000    -12.32700000
H      9.13400000     -3.16800000    -11.49300000
H      9.56100000     -3.50100000    -12.90600000
O      7.66600000      4.33800000     -7.73200000
H      8.13400000      3.64900000     -7.26100000
H      6.75900000      4.03200000     -7.76400000
O      3.97900000    -13.34000000      0.23700000
H      3.60800000    -14.20500000      0.41400000
H      4.90900000    -13.43100000      0.44300000
O      2.98700000      2.60500000      8.02800000
H      3.31000000      2.49700000      7.13300000
H      2.03800000      2.50600000      7.95400000
O     -2.56200000    -12.34800000      1.21400000
H     -3.13000000    -12.82700000      1.81800000
H     -1.67500000    -12.60700000      1.46100000
O     -7.97200000     -3.82900000     15.98000000
H     -8.23300000     -3.22200000     15.28700000
H     -7.03200000     -3.68200000     16.08600000
O      9.96300000      7.35700000      3.29200000
H     10.77300000      7.67100000      3.69300000
H      9.64100000      6.68700000      3.89600000
O      0.50900000      1.09200000     -8.29100000
H      0.05700000      1.62600000     -8.94400000
H     -0.00800000      0.28800000     -8.23800000
O     -4.91400000      7.05500000    -11.21400000
H     -4.05100000      7.46600000    -11.25700000
H     -5.51500000      7.72400000    -11.54100000
O      5.27400000     -6.62600000    -11.95800000
H      4.71400000     -6.31700000    -12.67000000
H      4.75900000     -6.47600000    -11.16500000
O      4.92500000     10.69200000      3.43700000
H      5.01500000      9.95100000      4.03600000
H      5.07200000     10.31700000      2.56800000
O     13.76900000      5.65800000     10.39500000
H     14.17500000      5.04000000      9.78800000
H     14.45400000      5.85200000     11.03400000
O    -13.55000000     -6.64800000      2.27300000
H    -14.10000000     -6.66500000      3.05600000
H    -13.14300000     -7.51400000      2.24800000
O     -5.98700000     -6.61600000     -7.47300000
H     -5.12900000     -6.21000000     -7.35400000
H     -6.13300000     -6.59500000     -8.41900000
O     -8.50200000     -6.18600000      9.37200000
H     -8.61100000     -6.69200000      8.56600000
H     -9.35200000     -5.76600000      9.50700000
O      8.02500000      6.89200000      1.47800000
H      8.86700000      6.82300000      1.93000000
H      8.13800000      6.37400000      0.68100000
O     12.26400000     -4.29900000      0.05800000
H     11.57100000     -4.38300000     -0.59700000
H     12.80000000     -3.57000000     -0.25400000
O     -8.78000000     11.77600000      7.08200000
H     -8.53000000     12.33500000      6.34600000
H     -9.23900000     12.36200000      7.68200000
O      4.06300000    -10.99800000     -6.60400000
H      3.74700000    -11.41500000     -7.40500000
H      4.65800000    -11.64100000     -6.21700000
O     -0.91600000      9.90000000    -13.82700000
H     -1.10900000      9.96200000    -12.89200000
H     -1.07500000     10.78200000    -14.16400000
O      2.56400000     -6.67100000      9.08100000
H      3.20100000     -5.96200000      9.17100000
H      2.49400000     -7.04400000      9.96000000
O     -1.45300000      8.86500000      0.12200000
H     -1.49300000      9.44400000     -0.63900000
H     -2.03800000      8.14000000     -0.09600000
O     11.43400000     12.59400000      6.94100000
H     10.86600000     13.36400000      6.97800000
H     10.83000000     11.85100000      6.92100000
O     14.25600000      0.59000000     -1.24500000
H     13.43900000      1.08400000     -1.31400000
H     14.92100000      1.17500000     -1.60900000
O     -2.34800000      7.77600000    -11.63500000
H     -2.17700000      8.71800000    -11.66500000
H     -1.50600000      7.37300000    -11.84700000
O     11.45400000    -10.01100000    -10.19800000
H     11.18100000     -9.31000000     -9.60700000
H     11.64600000     -9.56700000    -11.02400000
O      0.81500000     10.82700000      3.80200000
H      0.28900000     10.06400000      3.56500000
H      0.88900000     10.78000000      4.75500000
O     -1.76900000      0.35000000      7.74000000
H     -1.55100000     -0.36300000      7.13900000
H     -2.64700000      0.13800000      8.05400000
O      5.19600000     -3.76100000     -7.58700000
H      5.46400000     -4.55600000     -7.12600000
H      4.77500000     -4.07800000     -8.38600000
O    -10.19500000     -9.27100000      3.82600000
H    -10.95600000     -9.45800000      3.27700000
H    -10.47000000     -8.53600000      4.37400000
O     -5.51600000     -7.77900000      2.66200000
H     -5.26100000     -7.28300000      1.88400000
H     -5.07000000     -8.62100000      2.56600000
O    -11.62700000      2.79000000     -3.22100000
H    -12.03900000      3.24400000     -3.95600000
H    -12.35300000      2.36600000     -2.76400000
O      9.78000000      6.75200000     -7.17000000
H      8.89000000      7.03300000     -7.38200000
H      9.95900000      6.04100000     -7.78600000
O      8.44900000     -1.13900000     15.92600000
H      8.54400000     -0.75700000     16.79800000
H      7.81300000     -0.57500000     15.48500000
O     -4.30600000     -3.83900000      2.57200000
H     -4.54300000     -3.53200000      3.44700000
H     -4.16300000     -3.03800000      2.06800000
O     -7.47100000      4.02500000     10.64100000
H     -6.96900000      3.38000000     11.13900000
H     -7.13500000      4.87100000     10.93700000
O      6.30400000      9.79200000     12.27000000
H      5.50200000     10.31000000     12.20400000
H      6.74300000     10.12800000     13.05100000
O      7.97000000    -15.05500000     -5.71600000
H      8.29400000    -14.24700000     -6.11400000
H      7.10100000    -14.82900000     -5.38700000
O      3.79600000     -3.91200000      8.63800000
H      3.17400000     -3.76900000      9.35100000
H      4.17200000     -3.04800000      8.47100000
O     14.06000000     -0.85000000      3.61400000
H     14.42400000     -0.45200000      4.40500000
H     14.08800000     -0.15200000      2.96000000
O      6.38000000     -7.57600000    -16.05300000
H      7.11000000     -7.16200000    -16.51300000
H      5.91800000     -6.85000000    -15.63400000
O    -17.18300000     -3.24700000     -2.76900000
H    -17.01200000     -4.10300000     -2.37600000
H    -17.98400000     -2.94400000     -2.34200000
O     -4.46500000      4.84600000     -0.65400000
H     -5.02900000      5.24300000     -1.31700000
H     -4.31500000      3.95400000     -0.96800000
O     -7.37200000     -0.03200000    -10.14400000
H     -6.87900000      0.33200000     -9.41000000
H     -8.27800000      0.22500000     -9.97600000
O      4.33600000      2.05500000     14.25100000
H      3.90800000      1.38000000     14.77700000
H      4.49100000      2.77400000     14.86400000
O     -1.58600000      3.46100000     -5.69600000
H     -1.71300000      2.51400000     -5.64000000
H     -0.63600000      3.57600000     -5.69000000
O      4.40700000      4.57900000    -11.30800000
H      5.00700000      3.84100000    -11.41900000
H      4.10500000      4.77700000    -12.19500000
O    -14.75000000     -2.18700000     -1.30700000
H    -14.95300000     -2.03900000     -2.23000000
H    -15.60100000     -2.17500000     -0.86900000
O     -4.72000000      5.75100000     -8.51400000
H     -3.84200000      5.41200000     -8.69100000
H     -4.92200000      6.29800000     -9.27200000
O     -4.74000000     10.98200000      6.45000000
H     -5.67300000     11.03800000      6.24500000
H     -4.65300000     11.42600000      7.29400000
O      9.43200000      3.70600000      9.63400000
H      9.74300000      3.20300000     10.38700000
H      8.54100000      3.39000000      9.48600000
O    -14.38600000      3.93200000      2.45100000
H    -14.70200000      3.93200000      3.35500000
H    -14.87900000      4.63400000      2.02600000
O     -0.57700000      0.37100000    -17.12700000
H      0.32000000      0.61700000    -17.35600000
H     -0.60700000     -0.57600000    -17.26100000
O      9.63400000     10.22000000      6.91800000
H      9.46800000      9.30400000      6.69600000
H      9.26400000     10.32400000      7.79500000
O    -13.63400000      5.08100000     -2.00100000
H    -14.48900000      5.43400000     -1.75400000
H    -13.76400000      4.13300000     -2.02400000
O     -6.36100000      5.01600000    -12.43100000
H     -6.89100000      4.38800000    -11.94200000
H     -6.02300000      5.61400000    -11.76500000
O      5.92000000      9.50400000    -10.00200000
H      5.31100000      8.97600000     -9.48600000
H      5.43800000      9.71300000    -10.80200000
O     -3.93300000     15.51000000      7.13200000
H     -4.19200000     14.76400000      7.67300000
H     -4.65700000     15.62300000      6.51600000
O    -12.97800000      0.08300000    -12.06500000
H    -13.00400000      0.48500000    -12.93300000
H    -13.51000000      0.66000000    -11.51700000
O      5.03700000     -4.69700000     -1.29000000
H      5.50100000     -3.88700000     -1.07800000
H      4.33100000     -4.42400000     -1.87500000
O      8.70800000     -3.57600000     -9.93100000
H      8.62600000     -4.46700000     -9.59000000
H      8.98900000     -3.05600000     -9.17800000
O      4.30900000     -4.17000000    -10.27900000
H      3.53800000     -3.68000000    -10.56500000
H      4.75300000     -4.41400000    -11.09200000
O     11.04100000     -8.00700000      4.66100000
H     10.65100000     -7.77000000      3.82000000
H     10.87400000     -8.94600000      4.74700000
O      7.14500000     16.16800000     -2.28900000
H      6.19900000     16.07300000     -2.40000000
H      7.24800000     16.98900000     -1.80700000
O     -7.31900000     -8.67000000      4.66300000
H     -6.64500000     -8.28600000      4.10200000
H     -8.11600000     -8.64100000      4.13400000
O    -10.53000000     -1.37500000     10.18600000
H    -10.42400000     -2.32100000     10.08700000
H     -9.95500000     -0.99800000      9.52100000
O     -3.32800000     -7.01100000     -5.71000000
H     -3.30800000     -6.90900000     -4.75900000
H     -2.40800000     -6.98400000     -5.97300000
O     -5.56500000     -0.56300000     -6.26000000
H     -6.48000000     -0.55100000     -5.98100000
H     -5.16300000     -1.25400000     -5.73200000
O     -7.19200000      8.21400000     -8.34500000
H     -7.11300000      7.82200000     -9.21400000
H     -7.47700000      9.11200000     -8.51100000
O     -3.43500000      2.35700000      1.78200000
H     -2.65600000      1.84600000      1.56000000
H     -4.03900000      2.19900000      1.05600000
O      7.78200000     -8.63300000      2.40900000
H      7.31100000     -8.08100000      3.03200000
H      8.70500000     -8.43000000      2.55800000
O     -7.94900000     -3.79500000      3.55900000
H     -8.54200000     -3.53800000      2.85300000
H     -7.78100000     -4.72500000      3.40400000
O    -11.89500000     -2.03600000     -8.68300000
H    -11.87300000     -1.92800000     -7.73200000
H    -11.48800000     -2.88900000     -8.83600000
O     -4.43500000    -13.71000000     -7.83600000
H     -3.56300000    -13.34600000     -7.98700000
H     -5.03500000    -13.02200000     -8.12500000
O      6.33200000     -6.01000000      3.58800000
H      6.23700000     -6.82400000      4.08400000
H      6.46900000     -5.33800000      4.25600000
O      0.45500000    -11.51600000     11.57600000
H      0.52700000    -10.83000000     10.91300000
H      0.76000000    -12.30900000     11.13500000
O     -5.28800000    -16.31500000     -7.95100000
H     -4.78400000    -15.53400000     -7.72300000
H     -5.24600000    -16.35800000     -8.90600000
O    -13.35000000     -3.44800000      7.93800000
H    -12.42400000     -3.47200000      8.18000000
H    -13.34500000     -3.37500000      6.98400000
O     -3.11500000    -10.00900000    -12.00400000
H     -2.58600000    -10.77200000    -12.23500000
H     -3.07700000     -9.44700000    -12.77800000
O     -0.84500000    -16.19800000     -3.33000000
H     -1.36900000    -16.87400000     -2.90100000
H     -1.44900000    -15.78100000     -3.94500000
O     -6.78300000     -0.82300000    -12.67500000
H     -6.96400000      0.01100000    -13.10800000
H     -6.95100000     -0.65300000    -11.74800000
O     -1.13800000     12.54400000     12.72900000
H     -0.75600000     11.88300000     12.15100000
H     -1.72700000     12.05000000     13.30000000
O      0.57000000     11.73200000     -6.92000000
H      1.07600000     11.33900000     -6.20800000
H     -0.26300000     11.97600000     -6.51600000
O     13.86700000     -3.02000000      9.29200000
H     14.30700000     -3.86700000      9.22400000
H     12.93400000     -3.23200000      9.27700000
O     14.20000000      1.30100000      1.96300000
H     14.31500000      2.25000000      2.00900000
H     13.84400000      1.14500000      1.08800000
O     -2.27300000     11.98100000      5.32200000
H     -3.10900000     11.80900000      5.75500000
H     -2.45800000     11.87000000      4.39000000
O      7.79900000     10.10500000      1.03100000
H      7.99600000     10.17700000      0.09700000
H      7.45600000      9.21700000      1.13500000
O     17.60600000      2.96000000     -0.00100000
H     18.07700000      3.64100000      0.48000000
H     17.66800000      3.22800000     -0.91700000
O     10.68000000     -1.96500000      7.40700000
H     11.39700000     -1.36300000      7.60800000
H     10.97500000     -2.43900000      6.63000000
O     -2.25500000     -2.15500000    -14.25900000
H     -2.56900000     -2.28200000    -13.36400000
H     -1.36400000     -1.82300000    -14.15600000
O      8.51900000     -2.37100000     -3.25500000
H      8.19100000     -2.22800000     -4.14300000
H      8.37300000     -3.30300000     -3.09400000
O     -3.48500000     -1.04200000    -17.00700000
H     -3.29200000     -0.11500000    -16.86600000
H     -2.62600000     -1.46000000    -17.06000000
O     -0.35900000     17.08900000      5.45500000
H     -0.78500000     16.81800000      6.26800000
H     -0.21200000     16.27200000      4.97800000
O      7.19400000     10.80900000     -7.89600000
H      7.36000000     10.36800000     -8.72900000
H      6.26800000     10.64600000     -7.71800000
O     -3.50500000     15.62600000     -2.53700000
H     -3.32200000     16.37200000     -3.10700000
H     -3.54100000     14.87500000     -3.12900000
O     -6.36600000     -9.08800000     11.85100000
H     -6.71300000     -8.45200000     12.47600000
H     -5.46800000     -8.79800000     11.68800000
O     -3.96000000      3.57100000    -10.59200000
H     -3.72400000      4.33800000    -11.11400000
H     -4.82200000      3.78200000    -10.23300000
O    -13.05500000     -8.95200000     -2.67000000
H    -13.29000000     -9.46600000     -1.89800000
H    -12.34300000     -9.44400000     -3.07900000
O     -3.80800000     12.71800000     -3.48000000
H     -3.69700000     12.73900000     -2.52900000
H     -4.14800000     11.84200000     -3.66200000
O    -10.19900000     -5.08000000      7.14400000
H     -9.88800000     -5.98400000      7.17900000
H    -10.30900000     -4.90100000      6.21000000
O     -9.80700000    -12.50100000     -8.23200000
H    -10.72200000    -12.45600000     -7.95600000
H     -9.81900000    -12.21900000     -9.14700000
O      5.12700000      5.00400000      3.18200000
H      5.21700000      5.95600000      3.15900000
H      5.98100000      4.67600000      2.89800000
O     -3.87800000     -7.25100000      5.09100000
H     -3.50300000     -8.03200000      5.49700000
H     -4.36800000     -7.58300000      4.33900000
O     14.36500000     -2.83900000     -6.07500000
H     14.49100000     -1.95500000     -5.72800000
H     15.24400000     -3.12300000     -6.32900000
O      8.05000000     -4.86300000      0.90500000
H      7.20300000     -5.29800000      1.00400000
H      8.50300000     -5.37100000      0.23200000
O      7.51600000     -1.05800000      1.86700000
H      6.67500000     -1.51200000      1.81700000
H      8.15900000     -1.71500000      1.60100000
O    -10.64200000     -4.23100000     -2.07400000
H    -11.34500000     -3.62500000     -1.84200000
H     -9.87700000     -3.67100000     -2.20700000
O     -4.80900000    -16.94900000      0.54300000
H     -5.73200000    -16.71000000      0.62700000
H     -4.68300000    -17.09300000     -0.39400000
O    -11.15500000     -4.42800000     -9.45100000
H    -11.54900000     -4.34700000    -10.31900000
H    -10.79300000     -5.31400000     -9.43400000
O      1.40300000      0.56700000    -14.56300000
H      1.97500000      1.17500000    -14.09400000
H      0.61400000      1.07700000    -14.74800000
O     -4.22700000      0.03700000      8.69700000
H     -4.63400000      0.45000000      9.45900000
H     -4.94100000     -0.05700000      8.06600000
O     11.04100000     -5.90100000     -6.28500000
H     11.14800000     -6.49400000     -5.54100000
H     11.32400000     -5.04900000     -5.95500000
O      0.23300000     -1.57600000    -13.23900000
H      0.96800000     -1.12700000    -13.65700000
H     -0.08400000     -0.95700000    -12.58100000
O      7.35900000     -2.60800000     11.75000000
H      6.71200000     -3.31100000     11.68600000
H      6.89100000     -1.89100000     12.17700000
O     -6.34700000     -2.39800000      5.25600000
H     -6.83900000     -2.52800000      6.06700000
H     -6.83600000     -2.89300000      4.59800000
O     -3.34000000     -4.95400000      6.62900000
H     -3.33100000     -5.62800000      5.94900000
H     -3.49400000     -5.43500000      7.44200000
O     -1.93500000      6.80900000     13.53400000
H     -2.21700000      7.30700000     14.30200000
H     -1.18400000      7.29600000     13.19600000
O      1.88100000     12.46400000      0.08300000
H      2.71500000     12.01300000     -0.04900000
H      1.82100000     13.07700000     -0.64900000
O     -3.87900000      7.75200000      2.60500000
H     -3.75300000      6.81400000      2.46100000
H     -2.99300000      8.10000000      2.70700000
O      3.22400000      3.06800000     -7.40000000
H      3.38900000      2.34300000     -8.00400000
H      3.31900000      2.68000000     -6.53000000
O      6.24000000     13.75200000     -7.25600000
H      6.81000000     13.24400000     -6.67800000
H      5.67200000     14.24200000     -6.66200000
O     -4.07600000     17.02300000      0.65900000
H     -3.24200000     16.71800000      0.30200000
H     -4.72600000     16.76100000      0.00700000
O     -0.59700000     17.14600000     -1.66000000
H     -1.28700000     16.53500000     -1.40100000
H     -1.06100000     17.95800000     -1.86300000
O     15.89400000     -5.09100000      6.16100000
H     15.14300000     -5.27600000      5.59700000
H     16.46500000     -5.85200000      6.05500000
O      4.91000000     15.79900000      5.78100000
H      5.80400000     15.63300000      6.07800000
H      4.44600000     14.97900000      5.95000000
O      9.20700000     -6.55500000    -10.62700000
H      8.94000000     -6.45600000     -9.71300000
H     10.14100000     -6.76200000    -10.58200000
O      4.94900000    -10.35400000      9.05700000
H      4.39100000    -11.13200000      9.05800000
H      4.51700000     -9.75000000      8.45200000
O      3.06500000      0.20200000    -16.61600000
H      2.47300000      0.39200000    -15.88800000
H      2.71700000      0.71200000    -17.34700000
O      6.36400000    -10.11000000     -1.66300000
H      6.36000000     -9.15300000     -1.62000000
H      6.35000000    -10.30700000     -2.60000000
O     13.02700000     -8.77600000     -1.52300000
H     13.08300000     -8.48700000     -2.43400000
H     13.31700000     -9.68800000     -1.54400000
O      5.92200000      0.89600000    -17.46100000
H      5.06500000      0.49300000    -17.32100000
H      5.72600000      1.81300000    -17.65300000
O      8.60000000     -5.60100000     -8.25200000
H      7.84500000     -5.63900000     -7.66400000
H      9.33000000     -5.34700000     -7.68800000
O      1.80400000     15.41700000      4.13300000
H      1.78800000     14.85300000      3.36000000
H      1.64700000     14.82300000      4.86700000
O     13.94300000     -9.38700000      5.36200000
H     14.72100000     -9.91600000      5.54200000
H     13.25800000    -10.02700000      5.16800000
O     -7.57900000      4.67900000      4.03900000
H     -7.92300000      3.82300000      4.29300000
H     -8.35700000      5.21800000      3.89500000
O     13.36000000      8.67200000      1.99000000
H     13.32400000      7.89600000      1.43000000
H     14.05100000      8.47800000      2.62300000
O     -1.46700000    -12.54400000     13.53100000
H     -1.63200000    -11.93200000     14.24800000
H     -0.97300000    -12.03500000     12.88900000
O     -3.18700000     -7.32300000     14.59100000
H     -2.36500000     -6.86700000     14.40900000
H     -3.69900000     -7.22400000     13.78800000
O      5.29100000     12.97600000      1.89600000
H      5.58000000     12.29400000      2.50200000
H      5.27900000     13.77500000      2.42300000
O    -15.96300000     -2.20600000     -4.76600000
H    -15.17600000     -2.74600000     -4.69300000
H    -16.53500000     -2.52100000     -4.06700000
O    -10.55800000    -12.21500000     -5.08800000
H    -10.84600000    -13.12500000     -5.01700000
H    -10.39200000    -12.08800000     -6.02200000
O      1.47900000     -9.22400000     -1.08300000
H      2.19200000     -9.38300000     -1.70200000
H      1.57900000     -9.90800000     -0.42200000
O    -12.21800000     -2.70000000     -0.65200000
H    -12.96100000     -2.12400000     -0.83500000
H    -12.40000000     -3.05500000      0.21800000
O     -8.01600000     -3.23500000     -2.65700000
H     -7.34900000     -3.73800000     -3.12400000
H     -7.87500000     -2.33100000     -2.93700000
O     10.76000000     11.23500000     -3.28200000
H     10.78600000     10.97600000     -4.20400000
H     11.05900000     10.45900000     -2.80800000
O     -9.63600000      3.01100000      7.12800000
H     -9.80600000      3.91000000      7.40800000
H     -8.69800000      2.88700000      7.27600000
O    -16.08200000      3.57600000     -6.02700000
H    -16.60300000      4.33200000     -5.76100000
H    -16.71300000      2.97800000     -6.42600000
O      0.64800000    -13.52000000      8.21100000
H      0.10900000    -13.94700000      7.54500000
H      0.18400000    -13.67900000      9.03300000
O      4.30000000    -13.75700000      6.64900000
H      5.19200000    -13.80400000      6.30400000
H      3.91000000    -13.00600000      6.20200000
O    -10.09600000      2.59200000      1.92100000
H    -10.46600000      1.80200000      1.52900000
H     -9.85200000      2.32800000      2.80800000
O      6.17100000     -9.20000000    -12.42400000
H      5.61800000     -9.75900000    -11.87900000
H      6.01900000     -8.31500000    -12.09200000
O     -6.27700000    -11.93100000     -9.48100000
H     -7.03000000    -11.78000000     -8.91000000
H     -5.97000000    -11.05400000     -9.71000000
O     12.04100000     -3.15300000     -7.59900000
H     12.85600000     -2.98500000     -7.12600000
H     12.30400000     -3.69500000     -8.34400000
O      1.78700000     -8.24300000    -15.86400000
H      2.68700000     -8.55600000    -15.77400000
H      1.77700000     -7.77900000    -16.70200000
O     -6.88100000      6.25500000     -0.88300000
H     -6.86900000      7.13200000     -0.50000000
H     -7.26700000      5.70200000     -0.20400000
O     13.70800000     -1.87100000     -0.47900000
H     14.28200000     -2.50500000     -0.90900000
H     13.89200000     -1.04300000     -0.92200000
O     -0.87200000     12.33600000      0.45700000
H      0.08500000     12.33300000      0.45500000
H     -1.11500000     11.87600000     -0.34700000
O      8.10400000      2.29900000     12.47100000
H      8.93900000      2.13700000     12.03200000
H      7.46900000      2.37200000     11.75800000
O     -6.49400000     16.00300000      4.48000000
H     -5.68300000     15.80900000      4.00900000
H     -6.53500000     16.95900000      4.50300000
O    -11.80200000      0.55900000     -6.40800000
H    -11.38800000      1.38800000     -6.64800000
H    -12.69000000      0.80100000     -6.14700000
O    -12.83000000     11.99900000     -3.56100000
H    -13.22000000     12.72100000     -3.06900000
H    -12.35000000     11.49300000     -2.90500000
O     11.39600000     -4.25100000      8.90500000
H     11.06800000     -3.69100000      8.20100000
H     10.60800000     -4.59100000      9.32800000
O     -1.68000000     -0.58000000     -8.66300000
H     -1.93900000     -1.48700000     -8.82300000
H     -2.29900000     -0.06000000     -9.17500000
O     12.17300000     -4.06300000     -4.21600000
H     13.04800000     -4.11800000     -4.59800000
H     11.89700000     -3.16100000     -4.37800000
O      4.65200000     16.53300000      0.59800000
H      4.22800000     17.30600000      0.22500000
H      4.54500000     15.85500000     -0.07000000
O      0.27500000     12.60300000      8.22600000
H     -0.64100000     12.69500000      8.48700000
H      0.76600000     13.06400000      8.90600000
O     -0.97400000     -8.08000000    -11.61600000
H     -0.22800000     -8.49100000    -11.18000000
H     -1.66000000     -8.74700000    -11.59600000
O      7.37500000      0.86900000     -9.97600000
H      6.95400000      0.05400000     -9.70200000
H      7.98300000      1.07500000     -9.26600000
O      3.27600000      9.75900000     -2.87100000
H      3.64800000     10.33200000     -2.20100000
H      3.96600000      9.67900000     -3.52900000
O     -7.56700000      8.30900000    -11.27200000
H     -7.92900000      7.95000000    -12.08200000
H     -8.28200000      8.82500000    -10.89900000
O      4.93400000      3.95800000     16.35200000
H      4.25100000      4.21000000     16.97400000
H      5.42400000      4.76400000     16.19400000
O      3.36000000     17.71100000      3.83500000
H      2.86600000     18.21500000      4.48200000
H      3.13200000     16.79900000      4.01700000
O    -10.33400000      7.90400000     -7.36400000
H    -10.04400000      8.56200000     -6.73200000
H     -9.52300000      7.53600000     -7.71500000
O     -0.36500000      1.99700000     13.16100000
H      0.06500000      2.19400000     12.32900000
H     -0.97500000      1.28800000     12.95400000
O      3.42300000     12.60200000      4.78200000
H      4.12700000     12.10900000      4.36000000
H      2.96600000     13.03200000      4.05900000
O      6.85100000    -14.14300000      5.84400000
H      7.40700000    -14.91800000      5.76500000
H      7.09700000    -13.59500000      5.09900000
O     -0.69800000    -11.85200000    -10.23300000
H     -1.54500000    -11.82300000     -9.78900000
H     -0.15700000    -11.22200000     -9.75700000
O     -4.51700000    -13.90500000      2.55000000
H     -4.47700000    -14.76400000      2.13000000
H     -5.37700000    -13.56100000      2.30900000
O      5.73100000      7.52600000      2.83600000
H      6.51900000      7.25400000      2.36600000
H      6.06000000      7.97300000      3.61600000
O     -9.80400000     10.04600000     -5.52300000
H    -10.10500000     10.92900000     -5.31000000
H     -9.08700000      9.88300000     -4.91000000
O      2.15800000      0.41000000     12.13100000
H      2.31000000      1.31100000     11.84300000
H      1.98000000      0.48500000     13.06900000
O    -14.52700000      8.72500000      4.73200000
H    -14.72100000      7.87000000      5.11700000
H    -15.38400000      9.07900000      4.49400000
O      4.12700000     10.61200000    -12.47600000
H      4.73000000     11.33100000    -12.66700000
H      3.59700000     10.52700000    -13.26800000
O      1.90200000    -12.61700000      3.72100000
H      2.52000000    -12.49100000      4.44100000
H      1.89500000    -13.56300000      3.57500000
O     -7.35800000    -15.60500000      0.17300000
H     -7.83200000    -14.77700000      0.24000000
H     -7.99400000    -16.21600000     -0.20100000
O      5.59800000     -2.18800000    -14.88900000
H      5.48900000     -2.16000000    -13.93900000
H      6.29900000     -1.56100000    -15.06800000
O     -6.65500000     11.18100000     -4.58400000
H     -6.56100000     11.90800000     -5.20000000
H     -5.90000000     10.62000000     -4.75900000
O      7.28400000     -9.80300000     -4.19500000
H      8.21100000    -10.00300000     -4.32900000
H      6.89600000     -9.87400000     -5.06700000
O      2.89500000    -12.01100000      8.63000000
H      1.96200000    -12.18500000      8.50500000
H      3.23800000    -12.81700000      9.01500000
O     -9.96000000      5.51000000     11.86900000
H    -10.49700000      6.14500000     11.39500000
H     -9.27400000      5.26400000     11.24700000
O     10.56200000      9.52100000      1.09600000
H      9.92000000     10.17300000      1.37400000
H     11.28800000      9.62100000      1.71200000
O     -9.40700000     11.84700000     -8.07800000
H    -10.25900000     11.84400000     -7.64100000
H     -9.09500000     12.74700000     -7.98900000
O     13.21300000     -0.56100000      7.82600000
H     13.38400000     -1.48400000      8.01200000
H     13.80600000     -0.34800000      7.10500000
O     -5.48200000      5.61900000      5.81100000
H     -6.18900000      5.14900000      5.36900000
H     -5.21600000      6.29400000      5.18700000
O     12.32800000     -5.46300000     12.81500000
H     12.50200000     -5.14700000     13.70200000
H     11.47400000     -5.09300000     12.59200000
O    -16.85300000     -6.21200000     -3.08000000
H    -17.58300000     -6.81900000     -3.19400000
H    -16.41900000     -6.50600000     -2.27900000
O     13.09500000      8.36000000     -4.45900000
H     13.84700000      8.28200000     -5.04700000
H     13.48000000      8.40700000     -3.58400000
O     -4.56900000    -17.80400000     -2.11300000
H     -4.89100000    -17.02800000     -2.57100000
H     -4.38900000    -18.43600000     -2.80900000
O      5.68700000    -14.23500000     -8.74000000
H      6.10100000    -15.06100000     -8.99200000
H      6.41600000    -13.62400000     -8.63400000
O     -2.69100000      2.75700000      6.22000000
H     -1.99000000      2.14100000      6.43300000
H     -3.36000000      2.22100000      5.79500000
O    -14.47900000      1.45600000     10.95300000
H    -14.38200000      1.00100000     10.11700000
H    -14.50000000      0.75500000     11.60500000
O      1.63500000    -12.22300000     -3.33000000
H      1.31000000    -12.94700000     -2.79500000
H      0.95500000    -12.08900000     -3.99100000
O     -9.65700000      3.03200000    -14.18600000
H     -9.18300000      2.28600000    -13.81800000
H     -9.60000000      2.90900000    -15.13300000
O     16.78100000     -5.79000000     -3.83700000
H     17.65900000     -5.63400000     -3.48700000
H     16.20500000     -5.26900000     -3.27800000
O    -12.58200000      7.51900000     -8.88300000
H    -11.82500000      7.80200000     -8.37000000
H    -12.73100000      6.61400000     -8.61100000
O      5.68000000      0.09300000     -0.26900000
H      4.80700000      0.35300000      0.02600000
H      6.17400000     -0.04900000      0.53800000
O    -10.04600000      4.93400000    -11.71000000
H    -10.18000000      4.55600000    -12.57900000
H     -9.86600000      5.86000000    -11.87600000
O    -17.26800000     -6.55300000      1.44800000
H    -17.15000000     -7.49000000      1.60200000
H    -16.59400000     -6.32800000      0.80700000
O      8.77700000    -11.37600000     -1.13100000
H      7.86400000    -11.17400000     -0.92900000
H      9.28200000    -10.84700000     -0.51300000
O     -8.34900000     -7.38300000     -5.90100000
H     -9.00200000     -6.68300000     -5.90200000
H     -7.61400000     -7.02500000     -6.39800000
O     -7.31400000     -8.07900000    -14.16000000
H     -6.96800000     -7.72800000    -13.34000000
H     -7.29700000     -9.02900000    -14.04000000
O      0.44000000      6.01800000      8.51300000
H     -0.23500000      5.80300000      9.15600000
H      0.20100000      5.51200000      7.73600000
O     12.73700000     10.49500000      8.49800000
H     11.82400000     10.60700000      8.23300000
H     13.22400000     11.10500000      7.94300000
O     -8.15900000     13.55300000      5.29000000
H     -9.01600000     13.94000000      5.10900000
H     -7.53300000     14.24000000      5.06200000
O     -0.03900000     10.65900000      6.45500000
H      0.17000000     11.14900000      7.25000000
H     -0.83800000     11.06800000      6.12400000
O      7.61600000     11.69100000      5.46300000
H      6.78600000     11.51800000      5.90800000
H      8.22400000     11.05200000      5.83300000
O     -1.28300000      2.86500000    -13.04100000
H     -1.89400000      3.59400000    -12.93900000
H     -1.75500000      2.23000000    -13.58000000
O     10.42200000     -9.69300000     -7.00900000
H     10.98300000     -9.11300000     -6.49500000
H     10.90200000    -10.52100000     -7.04500000
O     -6.67900000    -10.94600000     -4.04200000
H     -5.86000000    -10.47300000     -4.18900000
H     -6.99700000    -11.15100000     -4.92100000
O      2.65100000    -17.33100000     -5.47800000
H      3.35800000    -17.01700000     -6.04200000
H      1.92100000    -16.73900000     -5.65700000
O      3.42600000      5.54700000      0.00000000
H      3.06600000      4.98900000      0.69000000
H      2.66900000      6.02200000     -0.34300000
O      5.33600000     -4.96300000      6.64400000
H      4.70100000     -4.60300000      7.26300000
H      6.18800000     -4.71700000      7.00400000
O     -0.67000000    -15.45100000      6.47600000
H     -1.48800000    -15.92900000      6.61100000
H     -0.49800000    -15.53000000      5.53800000
O      7.82200000     -1.66100000      7.72400000
H      7.75300000     -2.61500000      7.70400000
H      8.73100000     -1.49200000      7.97100000
O      1.61900000     -2.23300000     -9.99600000
H      1.85000000     -1.79300000    -10.81500000
H      0.73300000     -2.56300000    -10.14300000
O     -2.88900000      5.18400000    -12.92600000
H     -2.71900000      5.25400000    -13.86600000
H     -2.91600000      6.09100000    -12.62100000
O      3.52800000     -0.53900000    -11.21600000
H      4.38900000     -0.95900000    -11.22300000
H      3.45200000     -0.16600000    -10.33800000
O     -3.54000000     -2.45700000      5.39000000
H     -4.45800000     -2.19100000      5.42700000
H     -3.54200000     -3.36600000      5.68900000
O     12.40400000     -4.71800000    -10.02900000
H     12.19200000     -4.72100000    -10.96200000
H     12.20500000     -5.60700000     -9.73500000
O     -9.96700000    -11.92900000      4.25100000
H     -9.76500000    -11.87100000      5.18500000
H    -10.10900000    -11.02200000      3.97900000
O     -3.43400000     12.45900000     -8.40100000
H     -3.80000000     11.58800000     -8.55700000
H     -3.94600000     13.03800000     -8.96600000
O      6.32400000      5.51800000     13.24300000
H      6.14100000      4.67900000     12.82000000
H      6.45500000      5.29800000     14.16500000
O      0.94900000    -14.64800000     -2.01600000
H      0.32000000    -14.21800000     -1.43700000
H      0.45100000    -15.35500000     -2.42700000
O     -0.88100000      7.39300000     -5.21900000
H     -1.06400000      7.42000000     -6.15800000
H     -1.71900000      7.60000000     -4.80500000
O     -8.30200000     -3.03300000      7.55800000
H     -8.82800000     -3.73100000      7.16900000
H     -7.84400000     -3.45500000      8.28500000
O      0.61600000      5.82900000     16.22000000
H     -0.24000000      6.14300000     15.92700000
H      0.51400000      4.88000000     16.28600000
O      3.30700000     -9.51200000      2.05300000
H      2.66200000    -10.03400000      1.57700000
H      2.78600000     -8.96900000      2.64500000
O     -3.77300000     -4.93900000     -7.91400000
H     -2.88600000     -4.57800000     -7.89100000
H     -4.34300000     -4.17000000     -7.94300000
O     -2.60200000    -14.82900000     -1.03300000
H     -3.55900000    -14.83300000     -0.99600000
H     -2.38300000    -15.54800000     -1.62600000
O      7.96900000     -5.00200000     -3.03400000
H      7.36100000     -5.18900000     -2.31800000
H      8.01200000     -5.81800000     -3.53100000
O     -2.45900000     12.35000000      9.02600000
H     -3.18900000     11.88800000      9.44000000
H     -2.29600000     13.10100000      9.59600000
O      0.04400000     -1.72900000      9.65700000
H     -0.66900000     -1.09300000      9.71300000
H     -0.25500000     -2.36700000      9.00900000
O     16.03300000      4.98500000     -6.22400000
H     15.60200000      4.13000000     -6.24500000
H     16.36900000      5.10500000     -7.11200000
O     -4.45700000      9.55500000     -5.68500000
H     -4.00200000      9.27900000     -4.88900000
H     -4.07000000      9.02200000     -6.37900000
O     -0.40000000     -6.89800000      5.28100000
H     -0.88000000     -7.46000000      4.67300000
H     -0.44200000     -6.02700000      4.88700000
O      9.84300000      5.94200000     -0.53700000
H      9.27300000      5.18200000     -0.65500000
H     10.03200000      6.23900000     -1.42600000
O      9.93600000     -4.58700000     14.16700000
H     10.30500000     -4.26200000     14.98800000
H      8.98900000     -4.56900000     14.30600000
O     -6.72000000      3.57500000     -9.97300000
H     -7.47600000      4.12100000     -9.75600000
H     -6.85700000      2.76800000     -9.47800000
O     -8.92500000      3.40300000     -1.74700000
H     -8.17700000      2.80800000     -1.70200000
H     -9.30400000      3.24700000     -2.61200000
O      8.10400000    -10.43300000      6.78100000
H      7.43700000    -10.80200000      6.20200000
H      8.93200000    -10.77100000      6.43900000
O     14.95800000      0.44000000      5.91400000
H     14.78000000      1.32700000      5.60000000
H     15.66900000      0.54800000      6.54500000
O      8.10400000     -7.18000000     -4.48900000
H      9.04000000     -7.38100000     -4.49400000
H      7.68600000     -7.99700000     -4.21600000
O     -0.37000000      5.21700000    -10.49200000
H      0.47900000      4.97400000    -10.12200000
H     -0.15700000      5.63800000    -11.32400000
O      1.79100000     -4.43000000     -1.58000000
H      1.50900000     -5.30000000     -1.29800000
H      1.14000000     -4.16600000     -2.23000000
O     11.30300000     13.71000000     -1.62800000
H     11.00300000     14.44100000     -2.16800000
H     10.93800000     12.93400000     -2.05100000
O    -11.83900000      4.81700000     -8.88100000
H    -11.17300000      4.33000000     -9.36600000
H    -11.90500000      4.36100000     -8.04200000
O     -7.95000000      8.21500000      0.75100000
H     -8.40500000      8.97100000      1.12200000
H     -8.48300000      7.46400000      1.01100000
O     17.90100000     -4.22800000      0.56000000
H     18.59200000     -4.50800000      1.15900000
H     17.27600000     -3.76300000      1.11600000
O      1.09500000      7.84400000      1.79800000
H      1.04700000      7.33700000      0.98800000
H      0.20900000      8.18400000      1.92100000
O     10.68200000      9.03300000     -5.61000000
H     10.34200000      8.23200000     -6.00900000
H     11.48400000      8.75700000     -5.16600000
O     -1.80000000      7.38300000    -14.96900000
H     -1.03700000      7.23200000    -15.52700000
H     -1.45300000      7.84500000    -14.20600000
O     -4.10200000     11.19100000    -12.12700000
H     -3.20300000     10.88900000    -12.00100000
H     -4.54600000     10.97100000    -11.30800000
O     -5.23100000    -14.29600000     -1.53400000
H     -5.96900000    -14.62100000     -1.01900000
H     -5.60100000    -14.12400000     -2.40000000
O     -1.26700000      2.71900000     -9.63400000
H     -2.09200000      2.81100000    -10.11100000
H     -0.75200000      3.48200000     -9.89700000
O     17.79100000     -4.64000000      3.77100000
H     17.35900000     -5.40000000      3.38200000
H     17.07300000     -4.05700000      4.01900000
O     -2.51300000    -11.09200000     -3.64400000
H     -2.82600000    -11.57200000     -4.41000000
H     -2.83800000    -11.59400000     -2.89700000
O     12.64600000      5.25000000      4.17800000
H     12.76200000      6.19400000      4.28900000
H     11.80500000      5.16400000      3.72900000
O      8.59800000     11.96600000      3.03100000
H      8.24400000     11.20400000      2.57300000
H      8.09500000     12.01200000      3.84400000
O     -2.82400000    -14.29500000    -10.35100000
H     -2.24700000    -14.03400000    -11.06900000
H     -3.70200000    -14.06300000    -10.65400000
O     -3.89800000    -12.13900000      6.66500000
H     -4.13700000    -12.89500000      7.20100000
H     -3.08800000    -12.40300000      6.22700000
O    -10.88100000     10.69900000      9.25100000
H    -11.49500000      9.96700000      9.31100000
H    -10.24600000     10.42700000      8.58800000
O    -15.90800000      0.69300000      5.76300000
H    -16.54700000      1.27300000      5.34800000
H    -16.43800000      0.03200000      6.20700000
O     -4.34300000      9.99800000     12.66500000
H     -3.66500000      9.90500000     11.99600000
H     -4.96300000      9.29200000     12.47600000
O     -4.67300000     -6.46900000    -10.29000000
H     -4.31000000     -6.04200000    -11.06600000
H     -4.51400000     -5.84800000     -9.57900000
O     -5.37100000      5.63800000     -3.29800000
H     -5.32600000      6.09300000     -4.13900000
H     -6.09700000      6.05800000     -2.83700000
O      1.77500000     -5.12400000      1.83300000
H      1.61300000     -4.83400000      0.93500000
H      2.72800000     -5.16100000      1.90400000
O      2.98800000      7.53500000     11.92000000
H      2.82700000      7.45000000     10.98000000
H      3.89800000      7.82600000     11.98100000
O      8.85000000    -11.21800000    -11.04500000
H      9.73100000    -11.18300000    -10.67400000
H      8.97100000    -11.60500000    -11.91200000
O     12.46700000     -2.64000000      5.08800000
H     13.23300000     -3.09800000      5.43400000
H     12.79200000     -2.17900000      4.31500000
O      2.69100000      6.94600000     14.72300000
H      2.68500000      7.04200000     13.77000000
H      2.04700000      6.26000000     14.89900000
O    -11.53500000      7.30000000     10.99500000
H    -11.66400000      7.07200000     10.07400000
H    -12.32600000      6.98600000     11.43300000
O      3.81100000     13.28300000     -4.47800000
H      3.35200000     13.46900000     -5.29700000
H      4.55900000     13.88200000     -4.48200000
O     -8.86600000      3.71000000     13.33200000
H     -9.47600000      3.07200000     12.96100000
H     -9.04200000      4.51700000     12.84900000
O    -11.48900000    -10.59300000      0.02700000
H    -11.07000000     -9.84400000     -0.39700000
H    -11.44000000    -11.29400000     -0.62200000
O     -0.81700000     -5.38300000     -2.57300000
H     -0.35600000     -5.69600000     -1.79400000
H     -1.40800000     -6.09900000     -2.80500000
O      9.45900000     -5.19300000     10.78000000
H      9.13100000     -5.96100000     11.24800000
H      8.73600000     -4.56700000     10.81200000
O     10.73800000      1.58500000      6.21400000
H     11.55500000      1.21500000      6.54800000
H     10.12600000      1.51300000      6.94600000
O     -0.10500000     -7.50600000      1.81200000
H     -0.92000000     -7.01100000      1.73500000
H     -0.38100000     -8.38200000      2.08200000
O     -9.49500000      5.95500000      7.03800000
H     -8.66300000      6.23800000      7.41600000
H     -9.38300000      6.07600000      6.09500000
O      1.57200000     14.08100000     -8.53000000
H      1.07800000     13.27300000     -8.39400000
H      1.94800000     13.98700000     -9.40500000
O      0.40200000      7.87900000     12.64200000
H      0.55200000      8.65000000     13.18900000
H      1.27900000      7.57800000     12.40600000
O      5.25700000     -6.86900000     12.23100000
H      4.74800000     -7.51600000     12.72100000
H      4.84600000     -6.03100000     12.44300000
O      5.13800000     -2.38000000      2.19300000
H      4.97300000     -3.25400000      1.83800000
H      4.39100000     -2.21100000      2.76800000
O     12.52300000      7.67200000      7.81700000
H     12.55700000      8.12500000      8.65900000
H     12.30400000      6.76700000      8.04000000
O      8.48300000      8.11100000    -10.11500000
H      8.05700000      8.87900000    -10.49500000
H      9.36100000      8.41400000     -9.88500000
O     -3.22300000      8.13600000     -7.56000000
H     -3.24900000      7.18100000     -7.62900000
H     -2.49500000      8.39700000     -8.12300000
O     -4.93600000     -9.25600000     -6.43100000
H     -4.59600000     -8.40400000     -6.70500000
H     -5.88500000     -9.13600000     -6.39800000
O     11.19400000     -1.68000000    -15.01400000
H     10.63700000     -1.25200000    -14.36400000
H     10.97800000     -1.24300000    -15.83900000
O      1.87900000    -11.58600000      0.15100000
H      1.11700000    -12.14400000     -0.00700000
H      2.63000000    -12.16800000      0.03500000
O     -5.26500000     -2.38200000    -14.29800000
H     -4.44200000     -2.02600000    -14.63200000
H     -5.64600000     -1.66800000    -13.78700000
O      7.13300000     13.30200000     -0.17200000
H      6.68200000     13.09800000      0.64700000
H      7.99600000     13.61300000      0.10200000
O     11.90100000     -9.40300000      8.55100000
H     11.80100000     -9.01400000      9.41900000
H     12.16400000     -8.67300000      7.99000000
O     -0.71200000    -12.83200000     -0.65300000
H     -0.86800000    -11.99900000     -1.09700000
H     -1.58300000    -13.12900000     -0.38800000
O     -5.95800000    -13.77400000     -4.10800000
H     -5.48000000    -13.05600000     -4.52500000
H     -6.78500000    -13.82100000     -4.58700000
O      4.70800000    -11.74500000      2.54500000
H      4.23600000    -12.38100000      2.00600000
H      4.44900000    -10.89400000      2.19200000
O     -7.23200000     -4.10400000    -14.07100000
H     -6.38200000     -3.72100000    -14.29000000
H     -7.40900000     -3.80200000    -13.18100000
O      9.60400000      1.05000000     -7.79800000
H      9.21400000      1.64200000     -7.15600000
H     10.52700000      1.00200000     -7.55100000
O     -4.28700000      1.20600000      4.58800000
H     -4.28800000      1.45900000      3.66500000
H     -5.18800000      0.93200000      4.76200000
O     -8.03900000     -0.94200000     -4.61500000
H     -8.63200000     -0.19000000     -4.59800000
H     -8.45500000     -1.56100000     -5.21500000
O     -5.99500000     -9.69400000     -0.33300000
H     -5.16900000     -9.23400000     -0.18000000
H     -6.01500000    -10.37900000      0.33500000
O     -4.98200000      2.66200000     13.04000000
H     -4.20100000      3.12700000     13.34100000
H     -5.55300000      2.63000000     13.80700000
O      7.94600000      7.51400000      6.91200000
H      7.61300000      7.02900000      7.66700000
H      8.52600000      6.89500000      6.46800000
O     -2.35600000      6.54300000     -1.55300000
H     -3.05700000      6.03800000     -1.14000000
H     -1.73000000      5.88300000     -1.85200000
O      8.39800000      9.86200000     -1.77900000
H      9.20500000      9.37800000     -1.60100000
H      7.95300000      9.34500000     -2.45100000
O     -7.93300000     13.96700000      1.44900000
H     -6.97900000     14.01300000      1.38100000
H     -8.24900000     14.30200000      0.60900000
O      9.24500000     -2.10600000      5.03200000
H      9.95500000     -1.75800000      4.49400000
H      9.20100000     -1.51400000      5.78400000
O     17.05100000      3.21600000      4.49000000
H     17.21600000      2.29100000      4.30500000
H     17.47500000      3.37000000      5.33400000
O     -9.70500000      1.60100000      4.42100000
H    -10.58700000      1.23100000      4.44200000
H     -9.65100000      2.13700000      5.21200000
O     -1.59300000    -14.17500000     10.28800000
H     -1.66000000    -13.23800000     10.10700000
H     -2.22500000    -14.33000000     10.99000000
O     -4.12200000      6.22100000     11.82400000
H     -4.73800000      6.67400000     12.40000000
H     -3.26500000      6.37700000     12.22000000
O      2.37000000      2.81100000     10.70400000
H      1.44800000      2.82600000     10.45000000
H      2.84700000      2.79200000      9.87400000
O     -2.50600000     11.90900000      2.48000000
H     -1.88100000     12.21900000      1.82500000
H     -3.32700000     12.34800000      2.25400000
O     -6.84100000      1.47400000     -2.33400000
H     -7.09300000      1.41500000     -3.25500000
H     -7.29200000      0.74100000     -1.91400000
O     -3.41200000     -1.26100000    -11.78000000
H     -4.08100000     -1.85500000    -11.43800000
H     -3.57000000     -0.43500000    -11.32300000
O     -0.58100000    -10.67300000      7.81900000
H     -0.07100000     -9.91800000      7.52600000
H     -0.45800000    -10.69200000      8.76800000
O      9.22100000      0.61600000     10.12100000
H     10.15200000      0.83300000     10.07900000
H      9.19900000     -0.27800000     10.46400000
O     -4.15700000     -1.66900000     -2.14200000
H     -4.13000000     -0.79600000     -2.53300000
H     -4.30800000     -2.25800000     -2.88100000
O     -7.28800000     10.32800000      9.39700000
H     -7.59000000      9.79800000      8.65900000
H     -7.83600000     11.11200000      9.37000000
O      3.25800000     14.02400000    -11.20800000
H      3.90900000     14.50600000    -11.71900000
H      3.74800000     13.29800000    -10.82100000
O     16.99600000      7.48300000      1.16800000
H     16.59400000      6.85300000      1.76600000
H     17.90400000      7.54800000      1.46300000
O     -0.69600000      2.65900000     10.38200000
H     -0.45800000      2.68400000      9.45500000
H     -1.54800000      3.09300000     10.42200000
O      0.39900000      2.35500000      7.83300000
H      0.32600000      3.04800000      7.17700000
H     -0.45300000      1.91800000      7.81400000
O    -10.40000000     -6.54300000     -3.38500000
H    -10.52200000     -5.73700000     -2.88400000
H    -10.30800000     -6.25100000     -4.29200000
O      5.32200000      4.74500000    -14.80900000
H      5.70200000      5.58200000    -14.54200000
H      4.76700000      4.96300000    -15.55900000
O     -6.61200000     11.70800000      3.80800000
H     -7.55200000     11.88600000      3.83000000
H     -6.51700000     10.99700000      3.17500000
O      7.15500000     -8.79100000      8.83200000
H      6.50500000     -9.39900000      9.18400000
H      7.63700000     -9.30500000      8.18400000
O    -10.50300000    -14.05000000      1.97700000
H    -10.23900000    -13.46300000      2.68600000
H     -9.89700000    -13.85200000      1.26400000
O      2.08100000      0.39900000     14.92900000
H      1.19800000      0.17800000     15.22300000
H      2.62200000     -0.33300000     15.22500000
O     -4.89000000     -3.74700000     15.82600000
H     -4.80800000     -3.18600000     16.59700000
H     -4.40100000     -4.53800000     16.05200000
O     -5.33100000    -11.55200000     12.59700000
H     -5.00900000    -10.67100000     12.78900000
H     -6.25100000    -11.42500000     12.36400000
O      1.27500000     -6.31000000    -17.78100000
H      1.47000000     -5.78400000    -17.00500000
H      1.96700000     -6.08400000    -18.40300000
O     -4.22500000      3.19000000     -4.75000000
H     -4.51900000      3.95500000     -4.25500000
H     -3.28700000      3.33300000     -4.87800000
O      6.46200000      1.37600000      2.96100000
H      6.31100000      1.17200000      3.88400000
H      6.56500000      0.52300000      2.54100000
O      1.35600000      6.15300000    -14.72600000
H      1.20500000      5.99700000    -15.65800000
H      1.61100000      5.29800000    -14.37900000
O     -2.42200000      7.44500000      7.51600000
H     -2.56500000      6.49800000      7.52900000
H     -3.07400000      7.77800000      6.90100000
O      3.53800000      7.04000000      5.75600000
H      3.14300000      6.74300000      4.93700000
H      2.89900000      7.65100000      6.12200000
O     11.00600000      5.52900000      8.66000000
H     10.43400000      4.82400000      8.96400000
H     11.40900000      5.87100000      9.45800000
O      8.99100000    -14.44700000     -2.95700000
H      9.38600000    -14.37100000     -3.82600000
H      8.43700000    -13.67000000     -2.87800000
O     -4.13400000     -2.70100000     -4.74800000
H     -4.61700000     -3.52700000     -4.72900000
H     -3.40100000     -2.86600000     -5.34200000
O     -6.41100000      8.21600000     -3.61200000
H     -7.34200000      8.12200000     -3.40700000
H     -6.35300000      8.03500000     -4.55000000
O    -15.85100000      6.07200000     -0.55100000
H    -16.13200000      5.92700000      0.35200000
H    -16.35500000      6.83200000     -0.84000000
O      9.76100000     -3.22800000      2.22600000
H      9.46500000     -3.20200000      3.13600000
H      9.01900000     -3.59100000      1.74200000
O      8.97200000     -7.29900000      6.54600000
H      9.62400000     -6.62800000      6.34100000
H      9.27700000     -8.07800000      6.08200000
O      5.15300000      2.88800000     -4.66200000
H      5.25700000      3.81300000     -4.43900000
H      5.83900000      2.44300000     -4.16400000
O    -14.57600000     -0.94700000     -9.05200000
H    -13.80600000     -1.44300000     -9.33000000
H    -15.18300000     -1.61000000     -8.72500000
O     -5.22700000    -11.47800000      4.38000000
H     -4.53900000    -11.58700000      3.72300000
H     -4.76400000    -11.50300000      5.21800000
O     -3.98600000    -11.80300000     -5.69000000
H     -4.33400000    -12.36400000     -6.38400000
H     -4.19100000    -10.91300000     -5.97600000
O     -6.21200000     13.31000000     -6.49200000
H     -5.30800000     13.47800000     -6.22600000
H     -6.55900000     14.17200000     -6.72100000
O    -14.82800000     -8.62300000     -4.79200000
H    -15.53700000     -9.14800000     -4.42100000
H    -14.24900000     -8.44400000     -4.05100000
O      5.07100000      1.06800000      5.62900000
H      4.20000000      1.33200000      5.33200000
H      5.51500000      1.89100000      5.83300000
O      6.64900000     -6.28400000      9.78700000
H      7.03800000     -7.03600000      9.33900000
H      5.99800000     -6.66600000     10.37500000
O     -3.68500000      4.80500000      7.66700000
H     -3.18400000      4.09600000      7.26400000
H     -4.20100000      5.17200000      6.94900000
O      6.05600000      7.42200000     11.11400000
H      6.10600000      6.80100000     11.84100000
H      6.34400000      8.25400000     11.49000000
O     -4.91400000     -9.56200000    -10.22100000
H     -4.68700000     -8.71600000     -9.83300000
H     -4.25000000     -9.70100000    -10.89700000
O     10.75900000      2.52000000     11.70200000
H     11.36000000      2.01000000     11.15800000
H     11.08400000      2.40000000     12.59500000
O      2.55700000     -4.78300000     -4.67700000
H      2.34400000     -5.71500000     -4.64200000
H      2.60500000     -4.58300000     -5.61200000
O      2.70500000     -1.29300000     -5.32100000
H      1.86200000     -1.15700000     -4.88900000
H      3.24900000     -1.71600000     -4.65600000
O     -1.73200000      9.32000000      2.57200000
H     -1.91200000     10.25900000      2.61100000
H     -1.63900000      9.13300000      1.63800000
O    -11.41700000      9.51600000     -2.79900000
H    -11.60300000      9.41800000     -3.73300000
H    -11.80300000      8.73800000     -2.39600000
O      6.52700000      1.20400000     -2.68900000
H      6.38300000      0.42900000     -3.23200000
H      6.08200000      1.00600000     -1.86500000
O      1.28800000      3.52300000    -13.74600000
H      0.43900000      3.32900000    -13.34800000
H      1.88900000      2.89200000    -13.34800000
O      9.56200000      8.09500000      9.52200000
H     10.02000000      7.65300000     10.23700000
H      8.97100000      7.43000000      9.16900000
O     17.59400000      1.24600000     -4.59500000
H     17.68400000      0.29300000     -4.59500000
H     16.80200000      1.41300000     -4.08400000
O     -7.65600000     -9.99500000      6.99600000
H     -7.38100000     -9.52700000      6.20700000
H     -6.91400000     -9.90900000      7.59500000
O    -11.77900000      6.64100000      8.03300000
H    -12.13300000      5.83100000      7.66400000
H    -10.87100000      6.66400000      7.73200000
O     -0.83900000     -2.32800000    -17.62200000
H     -0.74200000     -3.01900000    -16.96700000
H     -1.13500000     -2.78400000    -18.41000000
O     13.27900000     -5.42900000      2.16500000
H     13.09600000     -6.34900000      1.97300000
H     12.73700000     -4.94300000      1.54300000
O    -11.84100000      4.03900000      3.54400000
H    -12.76600000      3.79800000      3.48900000
H    -11.44000000      3.62700000      2.77900000
O     -8.64700000     -8.97300000     -9.72800000
H     -8.08900000     -8.23200000     -9.96400000
H     -8.37900000     -9.67400000    -10.32300000
O     14.27500000     -0.48400000     -4.83800000
H     13.70600000     -0.58400000     -4.07500000
H     14.11700000      0.41000000     -5.14000000
O     16.00000000     -1.47000000      9.58400000
H     15.11900000     -1.83000000      9.48400000
H     16.23700000     -1.66400000     10.49100000
O      0.40900000      4.37900000      5.44400000
H     -0.06600000      3.83100000      4.81900000
H      0.88600000      5.00500000      4.89900000
O      5.04100000      3.48000000     11.99000000
H      4.84800000      2.86000000     12.69300000
H      4.18300000      3.72000000     11.64000000
O      8.67900000      2.71500000     -5.61700000
H      8.06200000      2.21600000     -5.08200000
H      9.19300000      3.21700000     -4.98500000
O      9.52100000     11.72600000     -6.79200000
H      9.99300000     11.81700000     -7.61900000
H      8.69000000     11.31800000     -7.03400000
O    -12.09400000     -3.27300000     -5.69500000
H    -12.11600000     -2.54800000     -5.07100000
H    -12.93500000     -3.71400000     -5.58000000
O     -4.27200000     -5.97300000      9.18500000
H     -3.43200000     -5.98700000      9.64500000
H     -4.88100000     -6.40200000      9.78600000
O      9.15700000      1.90300000     -2.04900000
H      8.20400000      1.81400000     -2.07600000
H      9.47500000      1.01800000     -1.86800000
O    -11.30400000     10.89100000      5.23200000
H    -11.01800000      9.99100000      5.39000000
H    -10.55000000     11.42800000      5.47600000
O    -15.93400000      1.51200000     -3.78500000
H    -15.61700000      0.91200000     -4.46000000
H    -16.07200000      2.33900000     -4.24500000
O      2.99200000     10.97400000     12.47700000
H      2.60000000     10.61400000     11.68100000
H      3.37100000     11.80900000     12.20000000
O      2.46500000      4.47100000      2.46600000
H      3.39300000      4.49800000      2.69900000
H      2.05900000      5.13600000      3.02100000
O     -1.28500000    -13.95400000     -7.76800000
H     -1.69800000    -13.43900000     -8.46200000
H     -0.47900000    -14.28500000     -8.16300000
O     11.83300000      6.59200000      1.19200000
H     11.11500000      6.24800000      0.66000000
H     11.39900000      7.07300000      1.89700000
O      1.86600000     -7.66100000     -4.22700000
H      2.45400000     -8.20800000     -3.70600000
H      1.63800000     -8.20600000     -4.98100000
O     -0.40100000     -4.64700000      3.56400000
H      0.38900000     -4.85100000      3.06300000
H     -1.09100000     -4.57800000      2.90500000
O     -7.26800000    -12.28400000     -6.32200000
H     -7.74900000    -13.08600000     -6.52800000
H     -7.84600000    -11.57700000     -6.60900000
O      9.76600000     -2.14900000     10.42900000
H     10.43500000     -2.47200000     11.03200000
H      8.93600000     -2.39300000     10.83900000
O      6.49600000    -14.14600000      0.66300000
H      6.64000000    -15.04000000      0.35400000
H      6.56700000    -14.20600000      1.61500000
O     13.83200000     11.30900000      0.67200000
H     12.98700000     11.74300000      0.55700000
H     13.62300000     10.49800000      1.13500000
O     -1.61600000     -9.59700000      3.88800000
H     -0.84600000    -10.01700000      3.50300000
H     -1.60100000     -9.86600000      4.80600000
O     -2.80200000      1.70100000    -16.80600000
H     -2.71500000      2.49800000    -16.28400000
H     -1.95500000      1.26400000    -16.71800000
O      7.42200000     -2.57600000     -5.61300000
H      6.68600000     -3.18800000     -5.62000000
H      7.72400000     -2.55500000     -6.52200000
O     -2.62800000     -7.46800000     -2.81300000
H     -2.27900000     -8.12200000     -2.20700000
H     -3.56700000     -7.65100000     -2.84700000
O     -5.35400000     -3.12900000    -10.94500000
H     -6.24900000     -3.18700000    -11.28200000
H     -5.45900000     -3.06400000     -9.99600000
O    -15.35200000     -7.12000000     -0.68900000
H    -14.87800000     -6.31000000     -0.88000000
H    -14.84300000     -7.53600000      0.00700000
O      1.36800000    -10.94000000    -12.05600000
H      1.60400000    -11.57700000    -12.73000000
H      0.48100000    -11.18600000    -11.79300000
O     -2.56700000     -8.27700000    -14.42600000
H     -3.33300000     -7.71000000    -14.52400000
H     -1.84500000     -7.67500000    -14.24700000
O     10.65000000    -13.35200000     -4.77000000
H     11.15500000    -14.16500000     -4.79500000
H     10.98100000    -12.84200000     -5.50900000
O     -0.64800000     -5.89200000     14.53700000
H      0.24600000     -6.13700000     14.29700000
H     -0.57400000     -5.56400000     15.43300000
O    -13.14700000      1.19500000      5.21500000
H    -13.97600000      0.74800000      5.38600000
H    -12.67500000      1.15200000      6.04700000
O      7.23400000      8.03900000     -3.57500000
H      6.79300000      7.64700000     -2.82100000
H      6.66100000      7.84400000     -4.31600000
O      1.49800000      9.86200000     14.40200000
H      2.12400000     10.34900000     13.86500000
H      2.02000000      9.17000000     14.80900000
O     -1.29400000     13.16400000    -12.17400000
H     -2.18500000     13.30600000    -12.49200000
H     -1.16700000     13.83700000    -11.50600000
O     -0.91400000      9.35500000      8.90600000
H     -1.24300000      8.45600000      8.87700000
H     -1.40200000      9.81100000      8.22000000
O     -4.01500000      5.00500000      2.16700000
H     -4.41900000      4.80200000      1.32300000
H     -3.49800000      4.22700000      2.37800000
O     -3.67600000     -0.01400000     14.19100000
H     -3.00800000     -0.69000000     14.08300000
H     -3.57700000      0.54600000     13.42100000
O      4.57500000     -5.29300000      1.70000000
H      5.16000000     -5.36300000      2.45400000
H      4.68800000     -6.11900000      1.23100000
O     -4.75300000     -2.56500000     13.28500000
H     -4.56400000     -1.77700000     13.79400000
H     -4.96000000     -3.23000000     13.94100000
O     -7.70100000    -11.65200000     -1.64000000
H     -7.46500000    -10.84900000     -1.17600000
H     -7.47100000    -11.47800000     -2.55300000
O     10.59300000      3.81200000     -3.71800000
H     10.32600000      3.18500000     -3.04700000
H     10.06700000      4.59200000     -3.54000000
O      5.16800000     15.34300000      2.96400000
H      4.79600000     15.75200000      2.18300000
H      4.88000000     15.90100000      3.68700000
O     10.10900000     -1.66100000     13.84300000
H      9.45600000     -1.44200000     14.50800000
H      9.72600000     -2.39600000     13.36400000
O      1.22600000    -16.37200000      1.75300000
H      0.67200000    -16.51200000      0.98400000
H      2.11200000    -16.56900000      1.44800000
O     -6.06400000      6.73400000     -6.35800000
H     -6.44100000      7.59400000     -6.54100000
H     -5.50000000      6.55500000     -7.11000000
O     10.38900000      5.06000000     -9.35200000
H      9.68800000      4.57600000     -9.78800000
H     10.90500000      5.43100000    -10.06800000
O     -7.68200000      0.40800000     10.94000000
H     -6.86300000      0.89900000     10.88000000
H     -7.43300000     -0.42600000     11.33800000
O     -1.64700000     10.41900000    -11.28800000
H     -1.01300000     10.10000000    -10.64600000
H     -1.49400000     11.36200000    -11.32900000
O      0.68700000     -9.65400000      9.85700000
H      1.26400000     -9.44900000      9.12100000
H      0.85100000     -8.95500000     10.49100000
O    -11.43200000     -6.61700000     11.02200000
H    -10.77000000     -7.22100000     11.35800000
H    -12.12800000     -6.63600000     11.67900000
O      8.33400000      7.47900000     14.11700000
H      8.89200000      6.73800000     13.88300000
H      7.45400000      7.10800000     14.17700000
O     -1.67600000     -2.04800000     14.44100000
H     -1.09700000     -2.33000000     13.73300000
H     -2.03600000     -2.86200000     14.79400000
O      7.97600000     10.32000000     10.29100000
H      7.49100000     10.08700000     11.08400000
H      8.40500000      9.50700000     10.02600000
O     -7.17800000      6.77200000      7.86700000
H     -6.92500000      7.00800000      8.75900000
H     -6.44700000      7.06600000      7.32400000
O     -0.08400000     -7.17600000    -14.08200000
H      0.54900000     -7.68900000    -14.58300000
H      0.04300000     -7.45800000    -13.17600000
O      3.51800000    -11.36000000      5.84400000
H      3.52900000    -10.41600000      5.68900000
H      3.22300000    -11.45100000      6.75000000
O    -15.07100000     -2.77600000      5.33100000
H    -14.42700000     -3.37600000      4.95600000
H    -15.16800000     -2.08700000      4.67300000
O     10.85300000     -8.00300000     -4.33000000
H     10.58000000     -8.91400000     -4.22000000
H     11.79500000     -8.01200000     -4.15600000
O     -0.56800000      0.35300000    -11.72000000
H     -0.76600000      1.27000000    -11.91000000
H     -0.84100000      0.23300000    -10.81000000
O     15.04000000      3.60700000     -1.04100000
H     14.34000000      3.98100000     -0.50500000
H     15.69900000      3.32000000     -0.40900000
O     -1.71700000      9.79700000     11.62700000
H     -1.52400000      9.74000000     10.69200000
H     -1.42900000      8.95600000     11.98300000
O    -10.32200000     -6.92800000     -9.11500000
H     -9.69900000     -7.58800000     -9.42000000
H    -11.16600000     -7.38000000     -9.10600000
O    -13.04400000      4.33000000     -6.42900000
H    -13.93800000      4.04900000     -6.62400000
H    -13.14600000      5.19300000     -6.02900000
O     -6.72900000     -2.23700000     11.22900000
H     -5.94200000     -2.40800000     11.74600000
H     -6.75700000     -2.95100000     10.59200000
O    -15.66000000      3.60400000      4.80000000
H    -16.52600000      3.22200000      4.94200000
H    -15.11500000      3.22800000      5.49200000
O      2.36200000     -7.95300000     11.70700000
H      2.38100000     -7.16000000     12.24300000
H      2.15200000     -8.65500000     12.32300000
O      1.70900000     12.06500000     -3.27000000
H      2.20700000     11.24900000     -3.23000000
H      2.37200000     12.74400000     -3.39900000
O     -4.72800000     11.10700000     10.27600000
H     -5.53500000     10.83700000      9.83600000
H     -4.98000000     11.21500000     11.19300000
O     -4.95000000     -6.88300000    -14.83200000
H     -5.74400000     -7.41700000    -14.83000000
H     -4.90800000     -6.51800000    -15.71600000
O      9.56600000      1.23100000    -11.60500000
H      8.87100000      0.86200000    -11.06100000
H      9.42300000      0.84600000    -12.47000000
O     13.90900000     -8.10700000      3.03900000
H     13.61600000     -8.95000000      2.69400000
H     14.04000000     -8.26200000      3.97400000
O     13.07600000      4.06500000      1.04000000
H     12.29600000      3.51800000      1.13300000
H     12.73500000      4.93600000      0.84100000
O     -2.12200000     -0.28800000      4.44100000
H     -2.47100000     -1.17300000      4.54400000
H     -2.87900000      0.28500000      4.56400000
O     15.11200000     -5.37800000      8.84200000
H     14.35000000     -5.91100000      8.61300000
H     15.74800000     -5.56300000      8.15100000
O     -0.32000000    -11.89100000     -5.87100000
H     -0.77500000    -12.58900000     -6.34300000
H     -0.97500000    -11.19900000     -5.77800000
O     11.87100000      6.56200000    -11.50700000
H     12.68900000      6.14200000    -11.77400000
H     12.00800000      7.49100000    -11.69000000
O      4.31900000    -13.04300000     -2.55200000
H      4.40000000    -13.17000000     -1.60700000
H      3.42800000    -12.71400000     -2.67400000
O      5.35300000     12.71200000     -9.66200000
H      5.99700000     12.33500000    -10.26100000
H      5.85900000     12.94500000     -8.88300000
O      0.29100000      2.64900000     15.54400000
H      0.23000000      2.60700000     14.58900000
H      0.55900000      1.76800000     15.80600000
O     -6.13600000     -3.47000000     -8.24200000
H     -6.09900000     -2.75500000     -7.60700000
H     -7.07100000     -3.63800000     -8.36000000
O      2.94400000     -4.86300000      5.23900000
H      3.62300000     -5.04000000      5.89000000
H      2.82500000     -5.69600000      4.78300000
O     -7.48400000     -6.50500000     -2.93400000
H     -7.71000000     -6.31700000     -2.02300000
H     -8.17900000     -7.08700000     -3.23900000
O      3.16200000      8.31700000    -11.74400000
H      3.65400000      9.07900000    -12.05200000
H      3.36700000      8.26100000    -10.81100000
O     -2.28500000      3.43300000     17.11600000
H     -2.64700000      2.67400000     16.66000000
H     -1.36100000      3.44400000     16.86700000
O     11.86800000     -5.07900000    -12.58500000
H     11.10600000     -4.98100000    -13.15700000
H     12.61400000     -5.11800000    -13.18400000
O      7.87700000     -4.71300000      7.88300000
H      7.55800000     -5.12100000      8.68800000
H      8.51100000     -5.33800000      7.53100000
O     -4.87100000      2.46300000    -13.13900000
H     -4.12500000      2.81000000    -12.64800000
H     -5.39900000      3.23400000    -13.34700000
O     -5.45200000     16.33200000     -5.97500000
H     -4.71300000     15.73400000     -5.86300000
H     -5.61400000     16.33900000     -6.91800000
O     -9.88700000     -3.08800000      1.64200000
H    -10.05900000     -2.50200000      0.90500000
H    -10.72500000     -3.52000000      1.80500000
O     -1.96700000      5.47800000     -8.13100000
H     -1.76000000      4.69800000     -7.61500000
H     -1.33500000      5.46400000     -8.85000000
O      4.88200000     -1.52900000      7.44200000
H      5.82100000     -1.43400000      7.28400000
H      4.46900000     -1.01800000      6.74600000
O      7.98400000     -6.97300000     12.48300000
H      8.07100000     -7.68700000     13.11500000
H      7.04400000     -6.92400000     12.30600000
O     -0.87400000      2.51500000      3.54500000
H     -0.58300000      1.75700000      3.03900000
H     -1.75800000      2.28600000      3.83200000
O      0.74900000      1.75500000     -5.32600000
H      0.44000000      1.01400000     -4.80400000
H      0.48100000      1.54700000     -6.22100000
O     -7.85100000     -0.40300000     -0.74500000
H     -7.13200000     -0.99200000     -0.51700000
H     -8.43200000     -0.42800000      0.01500000
O    -11.36600000     -9.89400000      7.08600000
H    -10.42300000    -10.05800000      7.11100000
H    -11.74500000    -10.72100000      6.78900000
O    -12.37800000     -4.00500000      1.79200000
H    -12.60300000     -4.91800000      1.61300000
H    -12.58600000     -3.88500000      2.71900000
O     14.51500000      3.15000000      5.44000000
H     13.91400000      3.81100000      5.09600000
H     15.29900000      3.23500000      4.89800000
O     16.35600000     -6.87000000      3.04100000
H     16.76000000     -7.22100000      3.83400000
H     15.57800000     -7.41100000      2.90800000
O    -11.89000000     -7.61100000      5.41200000
H    -12.79100000     -7.36000000      5.21300000
H    -11.97400000     -8.31400000      6.05600000
O      2.47900000     -7.13200000     -9.74100000
H      3.35300000     -7.32600000     -9.40100000
H      2.49900000     -7.44700000    -10.64500000
O    -10.68800000      7.06300000     -0.24200000
H    -10.97800000      7.14000000     -1.15100000
H    -10.08500000      6.31900000     -0.24500000
O      7.30300000      6.74400000    -14.74200000
H      8.23500000      6.53300000    -14.80000000
H      7.16300000      6.96100000    -13.82100000
O    -13.48900000      4.22500000    -11.00700000
H    -12.96400000      4.55300000    -10.27600000
H    -13.62300000      3.29900000    -10.80900000
O     -3.78000000     14.14100000     -5.56900000
H     -3.09400000     14.80800000     -5.58800000
H     -3.66000000     13.69700000     -4.73000000
O    -10.59900000     14.17500000     -0.61300000
H    -10.42100000     13.58100000      0.11600000
H    -11.16800000     13.67400000     -1.19800000
O     -8.09500000     16.43600000     -3.90900000
H     -7.28700000     16.69800000     -4.35000000
H     -7.81400000     15.80000000     -3.25200000
O     11.33600000     -0.91700000      1.29600000
H     11.28300000     -1.76000000      1.74500000
H     12.14500000     -0.96700000      0.78700000
O      7.67400000    -10.02500000     -7.15900000
H      8.56900000     -9.73600000     -6.97800000
H      7.48600000     -9.68800000     -8.03400000
O    -12.16100000     -1.46200000     -3.50600000
H    -12.32700000     -0.67400000     -4.02300000
H    -11.79000000     -1.13700000     -2.68600000
O     -2.38400000      0.19600000     11.64600000
H     -2.57800000     -0.74200000     11.65200000
H     -1.83700000      0.32300000     10.87100000
O     13.43400000     -7.98200000     -4.24000000
H     13.96200000     -7.19300000     -4.36300000
H     13.71100000     -8.56800000     -4.94500000
O     18.29300000     -1.10400000     -0.62900000
H     17.64200000     -1.22100000      0.06200000
H     17.78200000     -1.07200000     -1.43800000
O      2.31400000      4.52500000     -9.74100000
H      2.66000000      3.73700000     -9.32200000
H      2.91200000      4.69100000    -10.47000000
O     -5.26200000    -16.71700000     -4.84500000
H     -5.65300000    -15.84400000     -4.82700000
H     -4.55300000    -16.64900000     -5.48500000
O     -9.24800000      8.82500000      7.81900000
H     -9.60000000      8.88500000      6.93100000
H     -8.81800000      7.97000000      7.84800000
O      7.47000000      6.13700000      9.24100000
H      7.56900000      5.27200000      9.63900000
H      6.87600000      6.60500000      9.82800000
O      8.25500000     -8.70100000    -13.91700000
H      7.58900000     -9.03800000    -13.31700000
H      7.94700000     -7.82500000    -14.14900000
O     -6.22200000      1.17600000      7.26500000
H     -6.42400000      2.01600000      7.67700000
H     -6.09300000      1.38800000      6.34000000
O     -1.89000000     10.97000000     -1.55000000
H     -2.01200000     10.65200000     -2.44500000
H     -2.77700000     11.03300000     -1.19500000
O      4.34100000     10.88800000     -0.34100000
H      4.16400000     10.06400000      0.11200000
H      4.87500000     11.39100000      0.27400000
O      1.28100000     13.25900000      2.58100000
H      1.32100000     13.05000000      1.64800000
H      1.15700000     12.41300000      3.01200000
O     10.34000000    -10.91700000      4.77500000
H     10.91300000    -11.50300000      5.27000000
H      9.92400000    -11.48200000      4.12400000
O      0.46000000    -10.81200000      2.62400000
H      0.81600000    -10.80800000      1.73500000
H      1.01600000    -11.42700000      3.10200000
O      4.15900000     -0.99800000     15.79100000
H      4.43600000     -1.05400000     14.87700000
H      4.33900000     -1.86600000     16.15100000
O      1.77900000    -17.16900000      6.16700000
H      2.03900000    -16.47600000      6.77300000
H      1.09000000    -17.64600000      6.62900000
O    -12.85200000     10.26700000      3.11800000
H    -13.36500000      9.74000000      3.73000000
H    -12.27000000     10.78300000      3.67600000
O      4.45400000     -0.75900000     12.94500000
H      3.69400000     -0.30800000     12.57900000
H      5.09500000     -0.76300000     12.23400000
O      7.88700000     12.40100000     -2.67600000
H      7.48600000     12.65400000     -1.84500000
H      8.46400000     11.67100000     -2.45000000
O     -2.47500000     -2.27100000     10.66000000
H     -1.79600000     -2.79700000     11.08200000
H     -3.29800000     -2.64200000     10.97800000
O      1.00000000    -15.12000000     -5.32600000
H      0.52900000    -15.42500000     -4.55000000
H      0.70700000    -14.21700000     -5.44500000
O    -10.97500000     -3.98300000      9.70800000
H    -11.04500000     -4.74300000     10.28500000
H    -11.12300000     -4.33500000      8.83000000
O     15.54100000     -4.35200000     -1.37200000
H     16.40100000     -4.50100000     -0.98000000
H     14.98300000     -5.02900000     -0.98900000
O      4.84000000     -7.67000000     -8.95000000
H      4.70800000     -7.97500000     -8.05200000
H      5.61300000     -8.14600000     -9.25300000
O      5.98900000     10.61700000     -4.53600000
H      6.48800000     11.35900000     -4.19400000
H      6.56400000      9.86300000     -4.40900000
O     -1.76100000     -9.41000000     -6.49500000
H     -1.07800000     -8.74000000     -6.47200000
H     -2.49300000     -9.02200000     -6.01600000
O    -14.02700000      2.40700000     -1.96700000
H    -14.70100000      1.97900000     -2.49500000
H    -14.33500000      2.31500000     -1.06500000
O      3.55200000      8.89900000      1.34500000
H      2.63600000      8.85000000      1.06900000
H      3.79300000      7.99200000      1.53400000
O      0.45400000     10.56800000     -9.42300000
H      0.46100000     10.95700000     -8.54900000
H      1.30100000     10.80900000     -9.79900000
O    -10.12600000      2.82300000     -9.89300000
H    -10.28000000      1.92500000    -10.18400000
H     -9.91900000      3.30300000    -10.69500000
O      5.91600000     -0.97100000     -8.47100000
H      5.65000000     -0.45100000     -7.71200000
H      5.49200000     -1.81900000     -8.34100000
O     11.84500000      1.94000000     -1.00900000
H     11.02100000      1.88400000     -1.49300000
H     11.57900000      2.08500000     -0.10100000
O     -3.43900000      0.38900000     17.00500000
H     -3.30300000     -0.55500000     17.08200000
H     -3.57100000      0.53700000     16.06900000
O      4.11700000     -2.37700000    -17.02400000
H      3.64700000     -1.54500000    -16.96400000
H      4.69900000     -2.37800000    -16.26400000
O     14.68300000      5.66100000     -2.62300000
H     14.71900000      4.92800000     -2.00800000
H     14.54300000      5.25000000     -3.47600000
O     -6.75000000      0.22400000      4.65700000
H     -6.61100000     -0.68000000      4.93900000
H     -7.70100000      0.32200000      4.62500000
O      0.97500000     -8.13300000      7.37300000
H      1.51900000     -7.65100000      7.99600000
H      0.46200000     -7.45700000      6.93000000
O      4.90700000     -9.35800000     13.79300000
H      4.94600000     -9.81700000     12.95400000
H      4.37600000     -9.92500000     14.35200000
O     12.25300000      1.59500000    -12.05600000
H     11.51200000      1.10900000    -11.69400000
H     11.85100000      2.28800000    -12.58000000
O     -3.65800000      0.78100000    -10.13300000
H     -3.40300000      1.62500000    -10.50600000
H     -4.34900000      0.99600000     -9.50600000
O    -12.60500000     -3.93800000      5.02800000
H    -11.88300000     -3.44500000      4.63700000
H    -12.43900000     -4.84600000      4.77600000
O    -13.35400000      9.64500000     -4.94700000
H    -13.57200000      9.73800000     -5.87400000
H    -13.55900000     10.49800000     -4.56600000
O      0.67000000     -6.61800000     -0.67700000
H      1.04200000     -7.37600000     -1.12700000
H      0.58200000     -6.89900000      0.23400000
O     -6.66900000     -4.22300000      9.48400000
H     -7.28400000     -4.95600000      9.49500000
H     -5.86400000     -4.59100000      9.11900000
O      5.90600000    -12.62800000    -12.45700000
H      6.62100000    -12.04400000    -12.71000000
H      5.26300000    -12.05300000    -12.04100000
O      1.42200000     -9.59800000     13.59100000
H      0.97500000    -10.38600000     13.28200000
H      0.74200000     -9.09700000     14.04000000
O      7.83500000    -12.61000000     -8.59800000
H      8.09100000    -12.13900000     -9.39100000
H      7.78800000    -11.93400000     -7.92200000
O     12.70800000     -6.55900000      7.84300000
H     13.17800000     -6.40700000      7.02300000
H     12.26200000     -5.73100000      8.02000000
O     10.28100000     -6.94400000      2.36700000
H     10.28700000     -5.98700000      2.32600000
H     10.54200000     -7.22200000      1.49000000
O      7.94100000      3.69000000    -14.69500000
H      8.20800000      4.05200000    -13.85100000
H      6.98600000      3.66000000    -14.65200000
O     12.86900000    -10.53100000      2.47400000
H     13.19100000    -11.43200000      2.46100000
H     11.94600000    -10.61000000      2.71700000
O      2.27300000     -5.98100000     13.74700000
H      2.91200000     -6.37100000     14.34400000
H      2.26800000     -5.05100000     13.97700000
O     11.95400000     -6.99200000     -8.66000000
H     11.69700000     -6.72000000     -7.77900000
H     12.76900000     -7.47700000     -8.53300000
O     -5.49800000      3.55200000     -7.11600000
H     -5.05400000      3.34600000     -6.29300000
H     -5.42600000      4.50300000     -7.19500000
O     -1.11400000     14.30400000      4.32700000
H     -1.43900000     13.40700000      4.40400000
H     -0.45300000     14.26000000      3.63500000
O     13.92500000     -2.36300000    -10.12100000
H     14.70300000     -2.60900000    -10.62200000
H     13.44100000     -3.18200000    -10.01200000
O     -6.80100000      5.41800000    -15.22500000
H     -6.51200000      5.00000000    -14.41400000
H     -6.12100000      6.06400000    -15.41700000
O      4.74400000     14.73200000     -1.25800000
H      4.43200000     13.90000000     -0.90100000
H      5.66600000     14.57400000     -1.46400000
O     -0.62200000     -6.71400000     -5.75800000
H     -0.10400000     -6.53200000     -6.54200000
H      0.01700000     -6.71600000     -5.04500000
O    -12.97300000     -5.91600000     -1.75300000
H    -12.08500000     -5.56700000     -1.68200000
H    -12.85800000     -6.78600000     -2.13600000
O     -8.37200000    -13.10500000      0.49600000
H     -8.02400000    -12.66400000     -0.27900000
H     -7.80000000    -12.82300000      1.20900000
O     12.08000000      4.57000000     -6.98200000
H     12.67200000      4.66500000     -7.72800000
H     11.29400000      5.05400000     -7.23700000
O     -7.37400000     -0.10300000     15.62800000
H     -7.28700000      0.71000000     15.13000000
H     -6.91800000      0.07000000     16.45100000
O     13.12300000      2.77500000     -9.81600000
H     13.23200000      1.89900000     -9.44600000
H     12.62900000      2.63400000    -10.62400000
O      9.56300000      5.59700000      5.35200000
H      9.03900000      4.83800000      5.60700000
H     10.43300000      5.41800000      5.70800000
O    -13.34200000      0.02200000      8.65000000
H    -12.44300000      0.25300000      8.41600000
H    -13.73500000     -0.27100000      7.82800000
O     12.24800000      8.04100000      4.69000000
H     11.90700000      8.44600000      5.48700000
H     13.19900000      8.06100000      4.80000000
O     -9.86900000     -0.24200000    -14.85300000
H    -10.19100000      0.55500000    -15.27400000
H     -8.92600000     -0.10400000    -14.76800000
O      9.67500000     14.17100000      0.78500000
H      9.78400000     13.50400000      1.46300000
H     10.32900000     13.94800000      0.12200000
O     14.16900000      8.93800000     -1.97300000
H     14.66400000      9.55100000     -1.42900000
H     14.78600000      8.23000000     -2.15900000
O      7.83000000      4.26100000     -0.28600000
H      7.73700000      4.41200000      0.65500000
H      8.18800000      3.37600000     -0.35200000
O     10.55200000     -5.07800000     -2.12800000
H     11.22600000     -4.75700000     -2.72800000
H      9.78900000     -5.23000000     -2.68500000
O      9.50100000     -9.32400000     10.98300000
H      9.20600000     -9.65400000     10.13400000
H      9.00700000     -8.51300000     11.10900000
O     -9.41700000     -0.89300000     -7.16600000
H    -10.07200000     -0.59100000     -6.53600000
H     -9.43600000     -0.23900000     -7.86400000
O      5.81200000      8.66200000      5.44300000
H      5.05500000      8.25400000      5.86400000
H      6.56300000      8.16100000      5.76200000
O      7.51900000     -9.01000000     -9.81800000
H      7.57200000     -9.73700000    -10.43900000
H      7.99800000     -8.29800000    -10.24200000
O     16.78300000      7.17900000     -1.70600000
H     16.88300000      7.26600000     -0.75800000
H     16.10100000      6.51700000     -1.81500000
O    -13.81200000      8.39000000      8.56900000
H    -14.18700000      8.02900000      9.37200000
H    -12.95300000      7.97400000      8.49800000
O      8.91700000     -2.02100000     -7.73500000
H      9.64100000     -2.12000000     -7.11700000
H      9.05100000     -1.15700000     -8.12400000
O     11.61600000     12.71600000      2.07000000
H     12.47600000     13.11800000      2.19200000
H     11.42300000     12.30300000      2.91200000
O      4.62400000     -3.67900000     12.05600000
H      4.51800000     -3.31200000     12.93400000
H      3.96700000     -3.22700000     11.52700000
O      0.05900000     18.20700000      1.19300000
H      0.52100000     17.37600000      1.07900000
H     -0.81000000     18.05000000      0.82300000
O     -7.96700000     -6.47100000      2.87100000
H     -7.06200000     -6.77800000      2.93200000
H     -8.28600000     -6.82800000      2.04200000
O    -13.99700000     11.76700000      1.35000000
H    -14.71300000     11.82000000      1.98400000
H    -13.31100000     11.27900000      1.80300000
O    -11.46200000      6.52500000     -3.14400000
H    -12.09600000      5.93200000     -2.74100000
H    -11.67600000      6.50600000     -4.07700000
O    -16.92900000     -3.46100000      2.45400000
H    -15.98000000     -3.45400000      2.33000000
H    -17.10300000     -4.27700000      2.92400000
O    -11.13100000      8.08600000      2.45900000
H    -11.27400000      7.80000000      1.55700000
H    -11.75900000      8.79600000      2.58900000
O     -7.21100000     -6.89900000     13.37500000
H     -7.96600000     -6.52900000     12.91800000
H     -7.29400000     -6.58000000     14.27400000
O      2.96300000      1.74700000    -12.71900000
H      3.09300000      1.01200000    -12.12000000
H      3.84700000      2.00100000    -12.98200000
O    -12.54800000     -8.51500000     -9.41100000
H    -12.68300000     -9.38200000     -9.79300000
H    -13.25700000     -8.42000000     -8.77500000
O     -3.70100000     15.49100000      3.35700000
H     -2.82800000     15.33000000      3.71600000
H     -3.54100000     15.97400000      2.54700000
O     15.17600000     -3.69600000      3.42700000
H     14.63200000     -4.27600000      2.89400000
H     14.71600000     -2.85700000      3.41500000
O     -4.20200000      8.24000000      5.38400000
H     -3.89900000      8.27400000      4.47700000
H     -4.65300000      9.07400000      5.51800000
O      9.42100000      0.63300000      2.68400000
H      8.61500000      0.15400000      2.49200000
H     10.10900000      0.12800000      2.25200000
O     -6.27400000      9.51700000      2.41000000
H     -5.48200000      8.97900000      2.41700000
H     -6.92400000      8.97900000      1.95700000
O     -4.32900000    -14.17700000      8.41300000
H     -3.80800000    -14.83700000      7.95600000
H     -3.81300000    -13.96000000      9.19000000
O      7.07200000      7.13900000     -7.91800000
H      7.51700000      7.47200000     -8.69800000
H      7.23100000      6.19500000     -7.93600000
O      3.58200000     12.18300000      9.22100000
H      2.93200000     12.72800000      9.66500000
H      3.14200000     11.34400000      9.09000000
O      2.34000000     -8.34400000    -12.72200000
H      2.10700000     -9.16700000    -12.29300000
H      3.00700000     -8.58900000    -13.36300000
O      0.91200000     14.61800000     -1.44100000
H      0.45000000     14.24600000     -2.19200000
H      0.79500000     15.56400000     -1.53300000
O     -0.85200000     10.23200000     -4.14300000
H     -0.05600000     10.66900000     -3.84100000
H     -0.55200000      9.37900000     -4.45900000
O     13.08900000      3.63300000     -4.71900000
H     12.94800000      3.96900000     -5.60400000
H     12.21900000      3.63700000     -4.31900000
O      0.67200000      6.59900000     -0.43200000
H      0.69400000      7.04600000     -1.27800000
H      0.26300000      5.75400000     -0.61900000
O      2.57100000     -4.46900000    -16.30300000
H      3.00300000     -4.84500000    -15.53600000
H      2.93400000     -3.58600000    -16.37400000
O     -2.93700000      4.18400000     10.14900000
H     -3.25500000      4.24700000      9.24800000
H     -3.60000000      4.63800000     10.66900000
O      4.78500000    -16.03700000     -6.77600000
H      4.94500000    -15.67700000     -5.90400000
H      5.10300000    -15.36300000     -7.37600000
O      0.91600000      8.08300000      6.29900000
H      0.46100000      7.50000000      6.90700000
H      0.54500000      8.94800000      6.47600000
O     -2.70800000      0.75300000    -14.10200000
H     -2.80500000     -0.19900000    -14.08800000
H     -3.59300000      1.08700000    -13.95900000
O     11.01100000     -7.41800000     -0.11500000
H     10.76600000     -6.68300000     -0.67800000
H     11.78800000     -7.79000000     -0.53100000
O     -0.79600000     -3.41200000      7.71000000
H     -0.33300000     -2.78700000      7.15300000
H     -1.53200000     -3.71000000      7.17500000
O      1.34100000      7.48100000     -3.09500000
H      0.90300000      7.71000000     -3.91400000
H      1.96700000      8.19100000     -2.95100000
O     -1.28300000    -10.04900000     -1.55100000
H     -1.65700000    -10.38100000     -2.36700000
H     -0.49800000     -9.57400000     -1.82400000
O      6.74400000      6.74800000    -12.01700000
H      5.95000000      6.44400000    -11.57800000
H      7.36300000      6.91300000    -11.30600000
O     -5.52600000     -5.26800000     -4.67200000
H     -6.32200000     -5.61600000     -4.26800000
H     -5.15700000     -6.01000000     -5.15100000
O     12.19600000    -11.81700000     -0.87600000
H     11.64200000    -12.28100000     -1.50300000
H     12.49300000    -12.49600000     -0.26900000
O      6.42800000      1.71900000     16.74700000
H      6.63800000      1.19300000     15.97500000
H      5.94800000      2.47100000     16.40000000
O      1.01100000     -2.67200000      5.51000000
H      0.51400000     -3.25500000      4.93600000
H      1.85700000     -3.10800000      5.61900000
O      1.51400000    -14.03500000     -9.75700000
H      0.79800000    -13.44800000    -10.00000000
H      1.84800000    -14.36300000    -10.59200000
O      5.23500000      6.89900000     -2.09800000
H      4.83800000      6.46100000     -1.34500000
H      4.55700000      7.49800000     -2.41100000
O     -1.60600000     12.36400000     -5.72500000
H     -2.35300000     12.55500000     -6.29200000
H     -1.79900000     11.50300000     -5.35600000
O     17.22100000      0.66900000      3.69800000
H     17.49900000     -0.19800000      3.99100000
H     16.93100000      0.53600000      2.79500000
O     -2.46300000     -6.12900000      1.02600000
H     -2.71500000     -6.39100000      0.14000000
H     -3.09600000     -5.45200000      1.26400000
O      5.55300000    -14.74600000     -4.42800000
H      5.16600000    -14.00100000     -3.96900000
H      5.70800000    -15.39600000     -3.74300000
O     -8.06500000    -11.03600000     11.10800000
H     -7.62800000    -10.26500000     11.46900000
H     -8.99800000    -10.83200000     11.16400000
O      1.00700000    -15.42000000      4.28100000
H      0.93400000    -15.85600000      3.43200000
H      1.44200000    -16.06100000      4.84300000
O     -2.32100000     16.43900000     -5.08200000
H     -2.92200000     17.14100000     -4.83200000
H     -1.51800000     16.89300000     -5.33800000
O     -9.89000000      2.03500000     10.34500000
H     -9.24700000      1.33500000     10.46100000
H     -9.43900000      2.68800000      9.81000000
O     -7.28500000      0.98200000    -14.73300000
H     -6.68600000      1.58100000    -14.28800000
H     -7.10400000      1.11000000    -15.66400000
O     10.49200000     -9.99200000      0.55300000
H     11.44500000    -10.06200000      0.48600000
H     10.30800000     -9.06700000      0.39000000
O      1.72500000     -3.48300000     14.85200000
H      1.11500000     -3.68600000     15.56100000
H      2.57200000     -3.38200000     15.28600000
O     -3.65100000     -9.86700000      2.24400000
H     -3.33000000    -10.64000000      1.77900000
H     -2.89600000     -9.55800000      2.74500000
O    -10.34200000     -5.62900000     -6.13000000
H    -10.64000000     -5.92000000     -6.99100000
H    -10.69800000     -4.74500000     -6.03900000
O      3.94500000     -8.59200000      6.85800000
H      3.10200000     -8.16700000      7.01300000
H      4.42700000     -7.97400000      6.30800000
O      0.56500000      7.87700000     -7.92400000
H      0.88600000      7.20300000     -8.52300000
H      0.54800000      8.67600000     -8.45000000
O     -5.68100000    -10.58600000      8.96100000
H     -6.33000000    -10.75900000      9.64300000
H     -5.17800000    -11.39800000      8.89800000
O     -3.10900000     -9.50300000      6.33600000
H     -2.34500000     -9.93500000      6.71600000
H     -3.82100000    -10.13300000      6.44700000
O     11.97700000     -7.37000000     11.01200000
H     12.10700000     -6.60300000     11.56900000
H     12.08100000     -7.03900000     10.12000000
O    -11.06400000     -1.15300000     13.26500000
H    -11.78800000     -0.53100000     13.19600000
H    -10.68200000     -1.17400000     12.38700000
O      9.48000000      2.00500000     15.29400000
H      8.85300000      1.86500000     14.58500000
H     10.28700000      1.59200000     14.98600000
O     -4.89700000     10.15100000     -9.78300000
H     -4.97900000      9.20100000     -9.70000000
H     -5.53700000     10.50200000     -9.16400000
O     -0.38700000     14.44300000     -3.84700000
H     -0.32200000     13.52000000     -4.09200000
H     -0.91900000     14.83800000     -4.53800000
O     -8.96200000     -0.29800000      7.52300000
H     -8.69300000     -1.21500000      7.58600000
H     -8.21400000      0.19500000      7.86100000
O     -8.87000000      5.60700000     -3.99500000
H     -9.70200000      6.03900000     -3.80200000
H     -8.41300000      5.57900000     -3.15400000
O     11.49400000      9.37600000     -8.50500000
H     12.39300000      9.04700000     -8.46900000
H     11.09800000      9.08200000     -7.68400000
O     -1.37500000     -5.07300000    -12.56600000
H     -1.31700000     -6.02600000    -12.50600000
H     -2.30700000     -4.89700000    -12.69900000
O    -13.25100000     -1.96600000     10.74300000
H    -12.32300000     -1.78100000     10.60000000
H    -13.69900000     -1.51300000     10.02700000
O      6.42100000     -2.26600000     -1.38300000
H      6.05000000     -1.49700000     -0.95200000
H      7.11700000     -1.91700000     -1.94000000
O     -2.76900000    -11.36700000     -8.41400000
H     -3.34300000    -10.72900000     -8.83700000
H     -2.41700000    -10.90600000     -7.65200000
O      2.19600000      8.72300000     -5.75300000
H      1.54200000      8.55700000     -6.43200000
H      2.35500000      7.86500000     -5.35900000
O     15.10000000      2.17500000     -6.82000000
H     15.00500000      1.87000000     -7.72200000
H     15.97200000      1.87900000     -6.55800000
O      7.88300000     15.05700000      3.68700000
H      7.06200000     15.17700000      3.20800000
H      8.17300000     14.17700000      3.44900000
O      7.96600000     -5.83700000    -13.09900000
H      8.59200000     -5.82900000    -12.37500000
H      7.10900000     -5.80000000    -12.67500000
O     -9.30800000     10.58700000      1.01800000
H     -9.89700000     11.02300000      1.63300000
H     -9.63800000     10.83400000      0.15400000
O      3.75400000      0.69700000     18.21300000
H      3.84800000      0.23600000     17.37900000
H      3.49600000      0.01700000     18.83500000
O    -11.96100000      2.01700000     12.60500000
H    -11.75400000      1.94800000     11.67300000
H    -12.89200000      1.80100000     12.66000000
O      2.69700000    -15.48200000      8.18100000
H      2.08800000    -14.94700000      8.69000000
H      3.20300000    -14.84900000      7.67100000
O     -3.33600000     -9.03100000      9.03000000
H     -3.04300000     -8.75000000      8.16400000
H     -4.24500000     -9.30000000      8.90100000
O     -4.49300000      7.62000000      9.57800000
H     -4.22200000      6.96200000     10.21800000
H     -3.73700000      7.71400000      8.99800000
O     -0.12100000     -0.66400000     16.09100000
H     -0.18800000     -0.85200000     17.02700000
H     -0.88100000     -1.10000000     15.70400000
O      9.26800000    -15.20300000      2.55100000
H      9.31900000    -15.56700000      1.66700000
H      9.39400000    -14.26200000      2.43000000
O      4.01200000      2.01000000      1.19400000
H      3.83600000      2.01100000      2.13500000
H      3.75600000      2.88500000      0.90200000
O      3.68400000    -12.48900000     -8.91600000
H      4.36500000    -13.15700000     -8.99800000
H      2.86400000    -12.96600000     -9.04500000
O    -12.65700000     -9.96700000      2.61800000
H    -13.22500000    -10.59400000      3.06500000
H    -12.54100000    -10.33200000      1.74100000
O      2.03500000     10.15700000      9.95500000
H      1.15900000     10.13100000      9.57000000
H      2.33700000      9.24900000      9.92500000
O      7.61500000      3.80300000      2.50800000
H      8.40900000      3.63900000      3.01700000
H      7.11100000      2.99300000      2.58400000
O      6.14800000     -7.06600000     -1.38700000
H      5.68500000     -6.23600000     -1.27000000
H      5.94300000     -7.56800000     -0.59800000
O      4.88200000      4.28900000      5.84100000
H      5.01000000      4.32800000      4.89400000
H      4.47500000      5.12700000      6.06300000
O      4.96500000    -10.85600000     11.67300000
H      4.97800000    -10.58000000     10.75700000
H      5.47700000    -11.66500000     11.68800000
O     -5.25200000    -13.43500000    -11.44600000
H     -5.68100000    -13.11300000    -10.65300000
H     -5.79400000    -14.17200000    -11.72800000
O     10.62900000      2.65100000      1.23400000
H     10.62400000      3.16100000      2.04400000
H     10.11300000      1.87100000      1.43900000
O     -3.44800000     -8.69000000     -0.09000000
H     -3.32700000     -8.80200000      0.85300000
H     -2.80200000     -9.27600000     -0.48500000
O    -17.20500000      4.35200000     -2.60900000
H    -16.74100000      5.15100000     -2.36000000
H    -16.74000000      3.65200000     -2.15100000
O      1.23400000     -3.93700000    -12.93600000
H      0.96400000     -3.06600000    -13.22600000
H      0.42000000     -4.36300000    -12.66700000
O      3.25700000      0.82400000     -8.87200000
H      2.31200000      0.94300000     -8.77500000
H      3.53100000      0.40500000     -8.05600000
O      7.62900000      3.66000000      6.15800000
H      6.81300000      4.10000000      6.39600000
H      7.71200000      2.95000000      6.79500000
O     -9.68000000     -8.92900000     -0.78300000
H     -9.51700000     -8.01700000     -0.54100000
H     -9.26500000     -9.02700000     -1.64000000
O      9.32000000    -11.86500000      2.31400000
H      9.98000000    -11.52000000      1.71300000
H      8.48600000    -11.57500000      1.94600000
O      6.89500000      4.61400000     -2.83200000
H      6.29400000      5.32600000     -2.61300000
H      7.36800000      4.44100000     -2.01800000
O     -2.21800000     -0.23100000     -5.82200000
H     -2.16600000     -0.03400000     -6.75700000
H     -2.35700000     -1.17700000     -5.78400000
O     -8.24900000     -3.32600000    -11.40500000
H     -8.73300000     -3.40300000    -10.58200000
H     -8.84600000     -2.86200000    -11.99200000
O     -3.91000000     -5.01800000    -12.78400000
H     -4.24700000     -4.12600000    -12.69700000
H     -4.37300000     -5.37600000    -13.54200000
O     -2.70700000      4.58200000    -15.69000000
H     -3.42700000      5.16500000    -15.93300000
H     -1.92200000      5.02800000    -16.00600000
O     11.37400000      6.83700000     11.51300000
H     10.86500000      6.20100000     12.01600000
H     12.20100000      6.39000000     11.33000000
O     -7.40100000     -4.33900000     -0.13100000
H     -7.33500000     -3.56000000      0.42100000
H     -7.67900000     -4.00600000     -0.98400000
O    -10.66100000      0.64300000     -1.72500000
H     -9.71800000      0.48400000     -1.69600000
H    -10.74400000      1.52000000     -2.10100000
O     -6.31500000      8.08400000     12.94700000
H     -5.97600000      7.68000000     13.74600000
H     -7.08000000      8.58200000     13.23700000
O     -9.05000000    -12.49300000      6.85600000
H     -8.87000000    -12.75700000      7.75900000
H     -8.41200000    -11.80300000      6.67700000
O     -6.47900000    -17.34200000      3.63600000
H     -7.37000000    -17.48300000      3.95700000
H     -6.47300000    -16.43100000      3.34100000
O      4.49000000     -8.19000000     -6.19800000
H      4.44300000     -7.73400000     -5.35800000
H      4.38800000     -9.11500000     -5.97500000
O      5.92600000     -0.66800000     10.55300000
H      5.60000000     -0.03000000      9.91900000
H      6.39000000     -1.31600000     10.02300000
O     11.82300000      1.27600000     -6.25200000
H     12.64400000      1.03300000     -6.68000000
H     11.86600000      2.23000000     -6.17600000
O      3.01800000     11.03400000    -10.11400000
H      3.33700000     10.58400000    -10.89700000
H      3.77700000     11.52000000     -9.79100000
O     -8.88500000     -3.54000000     -8.42200000
H     -9.14000000     -2.79100000     -7.88400000
H     -9.70500000     -3.84800000     -8.80800000
O      9.91500000      4.71700000     14.06800000
H      9.56000000      4.24300000     13.31600000
H     10.09100000      4.03600000     14.71800000
O    -13.45000000      7.89400000     -1.08400000
H    -13.17500000      7.54500000     -0.23500000
H    -13.70500000      7.12100000     -1.58800000
O      2.71200000    -16.90800000     -2.77800000
H      2.72700000    -15.95200000     -2.72600000
H      2.61800000    -17.09500000     -3.71200000
O     -1.75100000     -6.32800000     11.93200000
H     -1.21600000     -6.15000000     12.70600000
H     -1.26700000     -5.92900000     11.20900000
O      3.32100000     -9.69500000     -3.37700000
H      3.12400000    -10.62500000     -3.49000000
H      4.12600000     -9.68100000     -2.85900000
O      2.25200000     10.58200000    -14.45800000
H      1.90100000      9.69600000    -14.53800000
H      1.54000000     11.08800000    -14.06600000
O     -5.09000000     13.12900000      2.03700000
H     -5.67800000     12.56500000      2.53900000
H     -5.00500000     13.92000000      2.56900000
O     -9.60600000      9.92600000    -10.23300000
H    -10.51400000      9.91600000    -10.53500000
H     -9.54600000     10.70600000     -9.68100000
O     14.97400000      2.32600000     -3.49300000
H     15.06400000      2.87400000     -2.71400000
H     14.46300000      2.85800000     -4.10300000
O     -1.23500000     -4.07300000     -8.34900000
H     -0.56100000     -4.64700000     -7.98700000
H     -0.90200000     -3.82700000     -9.21200000
O      7.28200000     -4.22600000    -15.62800000
H      7.81400000     -4.91100000    -15.22200000
H      7.01400000     -3.66800000    -14.89800000
O      4.21400000    -10.84200000    -11.15200000
H      3.35000000    -10.67000000    -11.52600000
H      4.03500000    -11.33600000    -10.35200000
O      9.95700000      2.90800000      3.98900000
H      9.86200000      1.97600000      3.78800000
H     10.41200000      2.92600000      4.83100000
O     -8.96600000    -15.10100000      6.01000000
H     -9.10600000    -14.17100000      6.19300000
H     -8.86700000    -15.50200000      6.87400000
O      0.22400000     -3.50100000     -4.09300000
H     -0.49500000     -4.00500000     -3.71200000
H      0.91900000     -4.14300000     -4.23600000
O     -3.64000000    -12.18300000     -1.52300000
H     -4.20700000    -12.95200000     -1.57300000
H     -3.17000000    -12.28500000     -0.69500000
O    -10.61000000     -2.13600000      4.80700000
H    -10.59700000     -1.44100000      5.46600000
H     -9.68700000     -2.28400000      4.59700000
O     -0.14500000     -3.12700000     12.49200000
H      0.50700000     -2.57600000     12.05700000
H      0.32100000     -3.50500000     13.23800000
O    -10.61800000     13.08100000      1.81100000
H     -9.68600000     13.29800000      1.79400000
H    -10.98300000     13.64400000      2.49400000
O     13.04800000      2.46600000      7.88600000
H     12.42800000      3.19400000      7.83800000
H     13.70900000      2.67000000      7.22400000
O      6.19900000    -11.08300000      4.99700000
H      5.45800000    -11.33600000      5.54800000
H      5.95100000    -11.36400000      4.11700000
O      0.37000000      7.49300000    -12.56400000
H      1.16100000      7.91600000    -12.22900000
H      0.65100000      7.07100000    -13.37600000
O      3.73300000    -16.44700000      0.09600000
H      3.63400000    -16.67100000     -0.82900000
H      4.62400000    -16.71800000      0.31500000
O     15.07000000     -7.30100000     -0.13400000
H     14.98200000     -7.07100000      0.79100000
H     14.20300000     -7.61800000     -0.38600000
O      3.61300000     -2.90400000     -3.00300000
H      3.03200000     -2.98900000     -2.24700000
H      3.37400000     -3.63600000     -3.57200000
O      1.70700000     13.76700000     10.51300000
H      1.73300000     14.66100000     10.17300000
H      1.59200000     13.87300000     11.45700000
O     -4.10700000      1.92700000     -1.19200000
H     -5.00300000      1.77300000     -1.49200000
H     -3.55700000      1.57000000     -1.88800000
O     -8.49000000     -9.89900000     -7.08100000
H     -8.58200000     -9.76600000     -8.02400000
H     -8.43200000     -9.01500000     -6.71900000
O      3.29200000     14.95900000     -6.49200000
H      3.11600000     15.81800000     -6.87600000
H      2.71300000     14.36100000     -6.96500000
O      2.92700000      7.59500000      9.08900000
H      3.86200000      7.63600000      8.88500000
H      2.60500000      6.84900000      8.58400000
O    -10.36300000     -5.44600000      4.35500000
H    -10.97600000     -6.12600000      4.63200000
H     -9.67200000     -5.92000000      3.89300000
O     -8.95500000      8.16500000     -2.78900000
H     -8.94100000      7.65500000     -1.97900000
H     -9.74500000      8.70000000     -2.72100000
O     -8.95900000      4.74800000      0.31800000
H     -9.20400000      4.22100000      1.07900000
H     -9.04200000      4.15100000     -0.42500000
O     -7.15600000      2.75800000     15.25800000
H     -7.79100000      3.22500000     14.71400000
H     -7.43400000      2.93700000     16.15700000
O     -6.93800000     10.18200000     -0.69600000
H     -6.61400000      9.71700000     -1.46700000
H     -7.35500000      9.50300000     -0.16500000
