# Supplementary material for: Integrated Multiscale Multilevel Approach to Open Shell Molecular Systems
Source: J Chem Theory Comput. 2023 Feb 13;19(5):1446–56. doi: 10.1021/acs.jctc.2c00805 (PMC10018740; doi:10.1021/acs.jctc.2c00805)
Supplement: Supplementary file 2 — ct2c00805_si_002.zip [file ct2c00805_si_002.zip › structures/PROXYL/frame39.xyz]

2576

C     -1.19900000     -0.77000000     -1.41800000
H     -0.79300000     -0.61800000     -2.41800000
H     -2.26400000     -0.96800000     -1.54300000
C     -1.00800000      0.51300000     -0.48000000
C     -0.88700000      1.80500000     -1.33000000
H     -0.04000000      1.70300000     -2.00900000
H     -0.73400000      2.57100000     -0.57000000
H     -1.84100000      1.92100000     -1.84400000
C     -2.16300000      0.45000000      0.63100000
H     -3.07200000      0.94600000      0.29000000
H     -2.49100000     -0.56900000      0.83600000
H     -1.89100000      0.99200000      1.53700000
N      0.27500000      0.16100000      0.18300000
O      0.85200000      0.93600000      1.04600000
C      0.77400000     -1.27300000      0.06700000
C      2.07000000     -1.20700000     -0.75600000
H      1.93800000     -0.62100000     -1.66600000
H      2.83500000     -0.72300000     -0.14900000
H      2.41800000     -2.21800000     -0.96600000
C      1.11500000     -1.94900000      1.48000000
H      0.23700000     -1.69600000      2.07400000
H      1.95800000     -1.43100000      1.93700000
H      1.35600000     -3.00900000      1.39600000
C     -0.31400000     -1.85400000     -0.74500000
H      0.11000000     -2.49200000     -1.51900000
H     -0.96700000     -2.33900000     -0.01900000
O    -13.24500000     -1.10400000    -10.86000000
H    -13.24100000     -1.03800000    -11.81500000
H    -12.58700000     -1.77100000    -10.66300000
O     -4.59600000     12.53700000     12.02300000
H     -4.60000000     11.62600000     11.73100000
H     -4.08000000     12.99800000     11.36200000
O      1.09700000    -17.63700000      2.66200000
H      0.74200000    -18.12100000      1.91600000
H      1.58000000    -16.91100000      2.26800000
O     -6.08700000     -1.59400000      3.50100000
H     -5.47500000     -0.86100000      3.55700000
H     -6.86300000     -1.29600000      3.97500000
O    -15.32400000     -4.34000000      7.53400000
H    -15.57700000     -3.89800000      6.72400000
H    -16.00100000     -4.09200000      8.16400000
O     -7.84300000     11.91300000      7.59200000
H     -8.39900000     12.29800000      8.27000000
H     -7.61200000     11.05000000      7.93400000
O     -1.29300000     -4.24700000      2.36700000
H     -1.88000000     -4.82000000      1.87300000
H     -0.42200000     -4.44100000      2.02100000
O      2.65500000    -11.19500000     10.46700000
H      2.72100000    -10.32400000     10.86000000
H      1.71700000    -11.32300000     10.32600000
O    -11.62100000     -6.49300000     -9.20400000
H    -12.21100000     -7.16500000     -9.54700000
H    -12.03500000     -6.20300000     -8.39100000
O      1.06000000    -15.08700000      5.42800000
H      0.25900000    -14.93000000      5.92700000
H      1.55500000    -15.71100000      5.96000000
O     -8.39500000      0.96400000      0.53200000
H     -8.96200000      1.69100000      0.27600000
H     -7.81500000      1.33600000      1.19600000
O      8.37100000     11.24900000      3.78800000
H      7.54900000     11.24300000      4.27900000
H      8.10200000     11.29300000      2.87000000
O     -4.08500000    -15.08600000     -1.73500000
H     -4.88600000    -14.84800000     -1.26700000
H     -3.70600000    -14.24900000     -2.00200000
O     -1.19200000    -15.86600000     -5.34900000
H     -1.52900000    -15.00500000     -5.59800000
H     -1.89900000    -16.26300000     -4.84100000
O     -6.53700000     -5.50400000    -10.10900000
H     -5.93400000     -4.76100000    -10.13700000
H     -5.97500000     -6.27200000    -10.21400000
O     -2.21000000      1.60000000      7.60300000
H     -1.51800000      1.42000000      8.24000000
H     -2.21800000      2.55400000      7.52200000
O    -10.83900000      8.84600000      9.43200000
H    -10.70300000      9.43300000     10.17600000
H     -9.96200000      8.52600000      9.21700000
O      4.72600000      7.00200000      2.63300000
H      4.50700000      6.35600000      3.30400000
H      4.26500000      7.79500000      2.90500000
O     -7.83500000      7.49300000    -14.74400000
H     -6.96600000      7.15300000    -14.95500000
H     -7.95700000      7.28000000    -13.81900000
O      7.57800000     -0.54000000     -6.04100000
H      6.70400000     -0.62600000     -5.66100000
H      7.79700000     -1.42200000     -6.34000000
O     11.37300000      5.48600000     10.34600000
H     11.32600000      6.37300000      9.98800000
H     10.55700000      5.38200000     10.83600000
O    -15.86000000     -3.28500000      5.12800000
H    -16.61000000     -3.86600000      4.99900000
H    -15.95800000     -2.61400000      4.45200000
O     14.81700000     -4.06300000     -0.58800000
H     13.89300000     -3.84700000     -0.71600000
H     14.80900000     -4.96000000     -0.25400000
O     -6.59700000    -10.16600000     10.89300000
H     -5.69900000    -10.46500000     10.74800000
H     -6.88400000    -10.63900000     11.67300000
O     -1.97800000    -13.02000000     -6.55600000
H     -1.32200000    -12.97100000     -7.25200000
H     -2.12700000    -12.10900000     -6.30400000
O    -10.63400000      4.31500000      1.15900000
H    -10.91500000      3.62000000      1.75500000
H     -9.98800000      4.81200000      1.66000000
O      0.21200000      2.83900000     11.63300000
H      1.14400000      3.05200000     11.67500000
H     -0.12500000      3.06700000     12.49900000
O     10.61700000      3.63000000      4.98900000
H     11.49200000      3.24300000      4.99700000
H     10.33100000      3.59700000      5.90200000
O     13.49200000     11.60400000      4.92500000
H     12.63900000     11.61000000      4.49200000
H     14.10800000     11.87400000      4.24500000
O      8.19100000     11.32300000      0.85100000
H      7.91000000     12.17700000      0.52300000
H      8.85300000     11.03200000      0.22400000
O     -2.98500000     14.60700000     -2.92200000
H     -3.01300000     13.97300000     -3.63900000
H     -3.90400000     14.76500000     -2.70600000
O     -3.95300000     16.47700000      0.71400000
H     -3.61100000     17.21900000      0.21500000
H     -3.19100000     15.91900000      0.86600000
O     13.93400000     -0.25300000     11.13600000
H     14.46400000     -1.00600000     11.39700000
H     14.50900000      0.25800000     10.56600000
O      2.31500000      9.72300000     -8.01100000
H      2.04700000      8.93100000     -8.47700000
H      2.83200000     10.21300000     -8.65000000
O    -13.24000000     -9.35200000      5.58700000
H    -13.37600000     -8.40500000      5.62500000
H    -12.89100000     -9.50800000      4.70900000
O    -15.84900000      5.19500000     -6.36100000
H    -15.81700000      5.92200000     -5.74000000
H    -16.78200000      5.05500000     -6.52000000
O      0.96500000    -16.03900000     -3.86400000
H      0.34300000    -15.61100000     -4.45200000
H      0.41600000    -16.48000000     -3.21500000
O    -15.84000000     -8.33600000     -3.32700000
H    -15.14100000     -8.87000000     -2.95000000
H    -16.48400000     -8.97000000     -3.64200000
O    -11.24800000      1.36200000     11.02200000
H    -10.57500000      0.87600000     10.54700000
H    -11.75900000      0.68900000     11.47100000
O     -6.85600000     -6.53200000     13.33500000
H     -7.54700000     -6.36700000     13.97700000
H     -6.43000000     -5.68400000     13.21800000
O      0.25000000      9.66600000    -15.76800000
H      1.06100000     10.17300000    -15.72700000
H     -0.28100000     10.00500000    -15.04700000
O      6.50200000      9.68300000    -10.19900000
H      6.71400000      8.78700000     -9.93600000
H      6.93500000      9.79200000    -11.04600000
O     -1.26700000     -4.79000000     15.64100000
H     -1.78300000     -5.59400000     15.58400000
H     -0.76100000     -4.77100000     14.82900000
O     -8.03000000     -9.50800000     -5.20200000
H     -8.46300000    -10.28500000     -4.84700000
H     -7.95000000     -8.91600000     -4.45400000
O      5.87900000      1.41200000      1.06700000
H      6.35900000      1.84100000      0.35900000
H      5.00500000      1.80100000      1.03500000
O     -1.74500000    -10.36100000     -6.05900000
H     -0.87300000    -10.36500000     -6.45400000
H     -1.69000000     -9.70500000     -5.36400000
O     -3.88100000     -3.00100000    -15.38800000
H     -3.38400000     -3.65500000    -14.89600000
H     -3.43000000     -2.94200000    -16.23100000
O     -3.67300000     -3.89400000     -4.52800000
H     -3.78800000     -4.00000000     -5.47200000
H     -2.76900000     -3.59300000     -4.42900000
O      5.20200000      0.78100000      5.47800000
H      6.00000000      1.03400000      5.94100000
H      5.02100000      1.51500000      4.89100000
O      2.98700000    -11.75100000     -5.14400000
H      3.45800000    -12.00800000     -4.35200000
H      2.08300000    -11.62500000     -4.85500000
O      5.44300000     -2.30400000     -1.18000000
H      6.01700000     -1.54300000     -1.09700000
H      4.99200000     -2.35800000     -0.33700000
O     -6.91700000    -10.21200000    -13.20800000
H     -7.13900000     -9.77400000    -12.38600000
H     -7.08900000    -11.13900000    -13.03900000
O     -4.62800000     -5.47600000     16.99200000
H     -4.18200000     -5.95700000     16.29400000
H     -5.16700000     -6.13500000     17.42900000
O    -12.35000000     -0.84700000     -0.28600000
H    -11.82900000     -0.32100000     -0.89400000
H    -12.89200000     -1.39800000     -0.85100000
O     11.76100000     -2.66200000      4.41500000
H     11.16100000     -2.03200000      4.01800000
H     12.30900000     -2.13600000      4.99800000
O      2.49500000      9.21300000      5.42700000
H      3.12900000      9.75000000      5.90200000
H      2.77600000      9.26000000      4.51400000
O      2.93300000      5.06500000     -8.09600000
H      3.15300000      4.28900000     -8.61100000
H      3.56700000      5.06600000     -7.37900000
O     -0.66200000     -1.08000000     -8.02500000
H      0.08700000     -1.62900000     -7.79200000
H     -0.27500000     -0.24300000     -8.27900000
O      1.82700000     -4.11100000     -4.56100000
H      2.15600000     -4.16800000     -3.66400000
H      2.23200000     -4.85200000     -5.01200000
O     -0.19500000     17.19000000     -4.35600000
H      0.72500000     17.29000000     -4.11000000
H     -0.20400000     16.43700000     -4.94700000
O      5.55000000    -14.23700000     -7.93100000
H      5.29300000    -14.99300000     -7.40300000
H      4.72400000    -13.81000000     -8.15700000
O      3.04300000     -4.21000000    -16.52100000
H      3.33100000     -3.56500000    -15.87500000
H      3.23200000     -3.80300000    -17.36600000
O      8.89400000     11.65200000     -6.07600000
H      9.36400000     11.12400000     -6.72100000
H      9.18100000     11.30900000     -5.23000000
O      6.53500000      4.10800000      8.08800000
H      6.61600000      3.49500000      7.35800000
H      6.91300000      4.92300000      7.76000000
O     -2.92800000     -8.94500000      5.64200000
H     -2.92300000     -9.17500000      4.71300000
H     -3.58700000     -9.52200000      6.02800000
O      5.78500000    -14.38200000     -4.91800000
H      5.76700000    -15.26300000     -5.29100000
H      6.66500000    -14.29500000     -4.55100000
O     -6.27600000     -7.50900000     10.75200000
H     -6.50400000     -7.03900000     11.55500000
H     -6.18600000     -8.42100000     11.02600000
O      5.06300000     -6.77500000     -3.50700000
H      5.87300000     -6.68500000     -3.00600000
H      4.80200000     -5.87600000     -3.70500000
O      1.12000000     -3.47700000     10.26300000
H      1.40400000     -4.21100000     10.80900000
H      0.80200000     -3.88600000      9.45800000
O     -2.37100000     13.16000000     -7.98900000
H     -1.42900000     12.99200000     -8.00200000
H     -2.54900000     13.59100000     -8.82500000
O    -11.82300000      0.46500000    -12.75500000
H    -11.16200000     -0.07600000    -12.32300000
H    -12.38600000     -0.16200000    -13.20900000
O     -9.29400000     -2.39600000      3.50200000
H     -9.78300000     -2.09000000      2.73800000
H     -8.81200000     -1.62600000      3.80300000
O      5.25600000    -10.13900000     -1.09300000
H      5.45400000     -9.47700000     -0.43000000
H      5.64300000     -9.79500000     -1.89800000
O      3.13600000      3.45500000    -17.75000000
H      2.72300000      4.12800000    -17.21100000
H      2.93500000      3.71100000    -18.65000000
O    -12.69100000      6.59700000     -4.94700000
H    -12.39300000      7.42400000     -5.32600000
H    -13.34500000      6.85300000     -4.29800000
O      0.30800000      1.55800000      9.12200000
H      1.08100000      1.97600000      8.74200000
H      0.35000000      1.77900000     10.05300000
O     -2.44100000      4.39600000    -15.29800000
H     -2.22700000      4.64000000    -16.19800000
H     -2.13600000      3.49200000    -15.21700000
O      0.79600000      2.91300000    -14.46000000
H     -0.15400000      3.03000000    -14.48300000
H      0.97000000      2.24100000    -15.11900000
O      1.51800000     10.93500000      1.85100000
H      0.80900000     11.57300000      1.93000000
H      1.10300000     10.16000000      1.47100000
O     -1.56700000      6.21300000      7.55700000
H     -1.95200000      5.87500000      6.74900000
H     -0.64500000      5.95900000      7.50700000
O    -13.73100000      6.02100000     -7.57800000
H    -13.18200000      6.24000000     -6.82600000
H    -14.50100000      5.59800000     -7.19800000
O     -6.98900000      9.88500000      0.81700000
H     -7.48000000      9.55700000      1.57000000
H     -7.03600000      9.17900000      0.17300000
O      7.43200000      6.76600000    -13.36500000
H      7.70800000      6.97400000    -14.25800000
H      6.86000000      6.00500000    -13.46300000
O    -12.39800000      4.84100000     10.91500000
H    -12.18400000      4.27700000     11.65900000
H    -12.52600000      4.23500000     10.18500000
O    -10.48900000      6.97600000     -2.46500000
H    -10.70300000      6.04700000     -2.55500000
H    -11.06200000      7.41600000     -3.09300000
O      1.58200000      4.71400000     -0.40700000
H      1.19700000      4.90900000      0.44700000
H      2.44400000      5.12900000     -0.38100000
O     -7.90700000     15.38400000      2.17200000
H     -7.24600000     14.87700000      1.70100000
H     -8.03500000     14.90700000      2.99300000
O     -2.52800000     -3.96200000     11.17500000
H     -2.11800000     -4.82400000     11.24200000
H     -1.79800000     -3.36000000     11.03100000
O      1.32100000     -3.85600000     13.62200000
H      1.84900000     -3.85400000     12.82400000
H      0.94200000     -2.97700000     13.66100000
O     -4.59600000      2.58600000     -1.17400000
H     -4.46700000      2.04700000     -1.95500000
H     -4.34800000      3.46800000     -1.44900000
O     -0.55700000      8.68300000     10.61100000
H     -1.15500000      8.86700000      9.88700000
H     -0.12900000      9.52100000     10.78800000
O      2.36400000     14.01300000      1.58400000
H      2.11700000     14.85100000      1.19300000
H      1.77800000     13.91700000      2.33400000
O    -10.96400000     -4.65200000     -0.96100000
H    -11.25700000     -3.88600000     -0.46800000
H    -10.04000000     -4.74900000     -0.72800000
O    -11.49300000    -12.83600000     -5.40900000
H    -12.36400000    -13.22600000     -5.32800000
H    -11.65600000    -11.95500000     -5.74700000
O    -10.31800000      8.76100000    -11.78800000
H     -9.51500000      8.24000000    -11.77000000
H    -11.01400000      8.12300000    -11.94400000
O     -4.57200000     12.17900000     -0.85500000
H     -3.63800000     12.17800000     -1.06600000
H     -4.95400000     11.53900000     -1.45500000
O     -4.39200000    -10.80200000      6.48800000
H     -4.57600000    -11.48300000      5.84100000
H     -4.51600000    -11.23400000      7.33300000
O     -5.27600000     -8.72600000     -2.06700000
H     -5.57400000     -8.40400000     -2.91800000
H     -5.15300000     -7.93600000     -1.54200000
O     10.73600000      4.05900000    -14.67900000
H     11.50100000      3.48700000    -14.73600000
H     10.11700000      3.57600000    -14.13100000
O     -7.15600000     10.21800000      5.26800000
H     -6.35200000      9.84600000      5.63200000
H     -7.31800000     11.00000000      5.79600000
O      6.31200000      4.19300000     14.54600000
H      5.92400000      3.43200000     14.97800000
H      7.25600000      4.04400000     14.60000000
O      4.66500000      8.58600000     -2.08500000
H      5.11800000      7.74600000     -2.00900000
H      5.03900000      9.12400000     -1.38700000
O     12.73100000      7.29600000     -6.38500000
H     13.38900000      6.67000000     -6.69100000
H     12.73200000      7.98600000     -7.04800000
O      0.17700000      9.18700000    -10.89300000
H      0.15800000      8.37000000    -10.39400000
H      0.28600000      8.91100000    -11.80200000
O     -0.64300000     -9.97100000      6.35200000
H     -0.61500000    -10.73400000      5.77400000
H     -1.42900000     -9.49600000      6.08300000
O      5.82300000      4.48300000     -0.32000000
H      6.35800000      5.15700000     -0.73900000
H      4.96000000      4.88600000     -0.22500000
O     -4.37900000      0.53000000    -15.71400000
H     -5.19200000      0.04200000    -15.84600000
H     -3.91500000      0.45300000    -16.54800000
O     -2.20700000      9.17200000     12.72400000
H     -1.99700000      8.78100000     11.87600000
H     -1.35800000      9.29200000     13.15000000
O     -8.03100000      5.52700000      9.79800000
H     -8.82000000      5.67200000     10.31900000
H     -7.35400000      6.03800000     10.24100000
O    -17.34000000      1.33900000     -0.11200000
H    -16.60000000      1.94500000     -0.12900000
H    -17.16700000      0.73000000     -0.83000000
O     -4.73700000     -7.37100000    -10.13300000
H     -3.88800000     -6.95100000    -10.27100000
H     -4.54000000     -8.13500000     -9.59200000
O     -8.12100000    -11.63500000      6.85900000
H     -7.91200000    -12.02000000      7.71000000
H     -8.79500000    -12.21000000      6.49500000
O      4.28600000     -7.08800000    -12.95300000
H      4.59000000     -6.18500000    -12.86600000
H      4.05900000     -7.17700000    -13.87900000
O     -4.49100000     10.80800000      7.08200000
H     -4.29500000     11.12900000      6.20100000
H     -3.75700000     10.23200000      7.29600000
O     -4.57300000      0.89700000     -3.42900000
H     -4.62400000     -0.02700000     -3.18300000
H     -4.99400000      0.94000000     -4.28700000
O     -7.71000000     -8.52800000      0.96700000
H     -8.47100000     -7.96900000      1.12300000
H     -7.20000000     -8.06000000      0.30600000
O     -8.23100000    -15.83900000     -5.65600000
H     -7.87200000    -15.00100000     -5.36200000
H     -8.30900000    -15.74600000     -6.60500000
O      1.26500000     -3.22600000     -7.95500000
H      1.13900000     -3.92800000     -7.31600000
H      2.14700000     -3.36800000     -8.29600000
O      8.93600000     -8.34500000      0.49100000
H      8.74400000     -7.40900000      0.54500000
H      9.50600000     -8.51700000      1.24100000
O     13.67400000     -4.08300000      9.38700000
H     14.29200000     -3.54000000      9.87700000
H     14.18200000     -4.85100000      9.12800000
O     -5.25300000    -16.14600000     -5.65300000
H     -5.71600000    -15.31600000     -5.53900000
H     -5.92200000    -16.81500000     -5.50600000
O     -5.57300000     13.94100000    -10.47400000
H     -5.26000000     13.34000000    -11.15100000
H     -6.39200000     13.55200000    -10.16800000
O     16.85700000     -2.38400000      2.18700000
H     17.63100000     -2.20800000      2.72200000
H     16.87600000     -3.33000000      2.04300000
O     -3.62100000     -5.41500000     -7.81800000
H     -3.14200000     -5.67300000     -8.60600000
H     -3.74200000     -6.23100000     -7.33300000
O     14.07500000      9.28400000      6.62900000
H     13.44000000      8.58700000      6.46300000
H     13.76100000     10.02300000      6.10800000
O    -12.52900000     -0.57900000      9.16100000
H    -12.89800000     -1.41500000      8.87600000
H    -12.08300000     -0.78200000      9.98300000
O     11.27600000     -1.04200000      7.81800000
H     10.97500000     -0.26700000      7.34400000
H     10.65900000     -1.73000000      7.56800000
O     -9.10300000     -5.42400000    -11.24000000
H     -9.67400000     -5.98300000    -10.71300000
H     -8.24400000     -5.49800000    -10.82400000
O     -5.76200000      0.73500000     16.70500000
H     -6.02200000      0.68900000     15.78400000
H     -6.58900000      0.74400000     17.18700000
O      0.25800000     -9.95300000     -8.38300000
H      0.27600000     -9.08400000     -8.78300000
H      1.15400000    -10.27700000     -8.47500000
O      1.74600000      7.15300000      8.18400000
H      1.15600000      7.90700000      8.19200000
H      1.25900000      6.46200000      8.63300000
O    -11.18900000     -9.20700000      7.43900000
H    -11.96400000     -8.95400000      6.93700000
H    -10.48400000     -8.66900000      7.07900000
O     11.99600000      7.84500000      5.30800000
H     11.75200000      8.55700000      4.71700000
H     11.26300000      7.23200000      5.26000000
O     -6.95500000      4.18900000      7.31200000
H     -7.89000000      4.38600000      7.38200000
H     -6.71600000      3.85300000      8.17600000
O      1.01100000     12.48400000      7.29200000
H      0.48500000     12.98900000      7.91300000
H      1.77600000     12.20800000      7.79600000
O     -8.20900000      6.74500000    -11.85500000
H     -8.92100000      6.38700000    -11.32400000
H     -7.46000000      6.77800000    -11.26000000
O     14.44100000      5.31200000     -0.47800000
H     15.30000000      5.54800000     -0.82800000
H     14.22300000      4.48800000     -0.91300000
O      4.72600000      1.76900000     12.65400000
H      4.59200000      1.48800000     13.55900000
H      4.30900000      1.08800000     12.12700000
O      0.50400000     -1.28400000     12.85800000
H     -0.37800000     -1.42600000     13.20000000
H      0.96200000     -0.82200000     13.56000000
O      9.24500000     14.95000000      1.64200000
H      8.85800000     15.39900000      2.39400000
H      8.50200000     14.53500000      1.20300000
O    -16.91600000      2.27300000     -4.15400000
H    -16.33400000      2.54000000     -4.86600000
H    -16.32600000      2.02600000     -3.44200000
O     -6.34000000     -3.08000000     -1.16500000
H     -5.86500000     -2.99900000     -0.33900000
H     -7.24900000     -3.23200000     -0.90500000
O     17.14200000      2.82900000     -0.60100000
H     17.49500000      2.77200000     -1.48900000
H     16.99000000      1.91900000     -0.34500000
O    -12.66500000     -5.77300000     -6.81300000
H    -12.83400000     -4.90500000     -7.18000000
H    -12.12200000     -5.60600000     -6.04300000
O      0.13000000      5.85800000     10.05600000
H     -0.24800000      6.69100000     10.33700000
H     -0.59400000      5.23500000     10.11200000
O     -2.22700000      4.04400000     10.38000000
H     -1.51000000      3.49600000     10.70000000
H     -2.86900000      3.42300000     10.03500000
O     13.78200000     -7.47000000     -2.84700000
H     13.13100000     -7.27500000     -3.52200000
H     14.61400000     -7.19500000     -3.23100000
O     -8.58000000     -4.27600000    -13.69700000
H     -7.65500000     -4.18800000    -13.92900000
H     -8.57500000     -4.75200000    -12.86700000
O      0.32800000     -4.25800000    -15.82800000
H      0.41200000     -3.53300000    -16.44700000
H      1.16200000     -4.72500000    -15.89200000
O     16.69400000     -3.69400000     -6.26200000
H     16.14400000     -3.80800000     -5.48700000
H     16.30100000     -4.26500000     -6.92200000
O     10.36000000     -5.32100000     -7.52500000
H      9.82800000     -5.79500000     -6.88500000
H     11.04500000     -5.94200000     -7.77300000
O     -3.78100000      7.99500000     -1.78700000
H     -4.07700000      7.08700000     -1.72400000
H     -3.31600000      8.15300000     -0.96600000
O      5.01100000    -15.37900000     -0.22800000
H      5.51600000    -14.58400000     -0.05700000
H      4.70800000    -15.28100000     -1.13100000
O      5.90500000    -11.73900000     -6.21600000
H      5.85200000    -12.33900000     -6.96000000
H      5.61900000    -12.26200000     -5.46600000
O      6.52500000     -2.86700000     -3.70700000
H      6.19800000     -2.01500000     -3.99800000
H      6.20800000     -2.95100000     -2.80800000
O    -15.77000000      3.53300000      0.24200000
H    -15.37900000      4.25400000     -0.25300000
H    -15.28700000      3.52000000      1.06800000
O     -3.19200000      8.34300000     -8.06200000
H     -3.26700000      7.78700000     -8.83800000
H     -2.44700000      8.91500000     -8.24800000
O     11.22200000     -6.82200000      7.84100000
H     11.40500000     -6.29700000      7.06200000
H     10.48200000     -7.37400000      7.58900000
O     -0.66900000     10.14900000     -8.32600000
H     -0.31300000     10.91500000     -7.87600000
H     -0.02400000      9.94800000     -9.00400000
O      7.34200000     -6.17900000    -11.81800000
H      7.73600000     -6.40700000    -12.66000000
H      8.08400000     -5.94300000    -11.26200000
O     -4.66700000     -1.80500000     -2.96800000
H     -4.23100000     -2.54900000     -3.38500000
H     -4.96500000     -2.14500000     -2.12500000
O     12.23000000     -8.95800000     -6.08100000
H     11.45000000     -9.48600000     -6.25200000
H     12.88700000     -9.30000000     -6.68800000
O      1.47900000     16.00000000     -0.05900000
H      0.80800000     15.82300000     -0.71900000
H      1.26800000     16.87500000      0.26700000
O     -6.24700000     -6.91100000    -14.67000000
H     -5.29400000     -6.89600000    -14.58500000
H     -6.53100000     -7.59500000    -14.06500000
O     -8.00900000     -4.20300000     15.28700000
H     -8.92900000     -4.37200000     15.08500000
H     -7.85700000     -4.66000000     16.11400000
O      4.56200000    -13.38000000      3.34700000
H      5.09900000    -13.99400000      2.84700000
H      3.71000000    -13.81100000      3.41800000
O     -1.46800000     11.38100000     10.59500000
H     -1.88300000     12.22900000     10.74800000
H     -0.60100000     11.46300000     10.99300000
O     -9.02700000      0.08800000     15.36200000
H     -8.76000000      0.90000000     14.93000000
H     -8.59900000      0.12100000     16.21800000
O    -10.56400000    -13.89000000     -1.35900000
H    -10.20600000    -13.10200000     -1.76600000
H    -11.29900000    -13.57600000     -0.83200000
O     13.00300000    -12.51500000      0.40100000
H     12.54400000    -12.23500000     -0.39100000
H     13.44700000    -13.32400000      0.14800000
O     -8.56700000      1.04600000     10.25700000
H     -8.27400000      1.13000000      9.35000000
H     -7.81700000      0.67000000     10.71800000
O    -12.91500000      3.21600000     -9.54100000
H    -13.59400000      3.88200000     -9.65000000
H    -12.94900000      2.70400000    -10.34900000
O      9.27900000      3.95700000     14.85500000
H      8.99400000      3.10100000     15.17400000
H      8.80700000      4.58500000     15.40100000
O     -5.49000000     11.56100000    -12.46400000
H     -5.47200000     11.47900000    -13.41800000
H     -6.32700000     11.17400000    -12.20600000
O      1.61000000      2.99800000     -4.67300000
H      1.18100000      3.81500000     -4.92800000
H      2.49800000      3.26000000     -4.42900000
O     -4.14500000      2.38400000     -8.20000000
H     -4.02700000      2.49800000     -9.14300000
H     -3.81100000      1.50400000     -8.02100000
O     -2.28800000    -10.38800000     13.71100000
H     -1.38300000    -10.19400000     13.46800000
H     -2.81400000     -9.97300000     13.02700000
O    -18.59300000      0.51400000      2.27700000
H    -19.43400000      0.73400000      1.87800000
H    -17.94100000      0.86600000      1.67100000
O     -3.23500000      6.84700000      9.88900000
H     -3.37400000      6.94500000      8.94700000
H     -2.85400000      5.97400000      9.98500000
O      5.48400000     -5.75600000    -15.75600000
H      5.84800000     -6.08700000    -16.57700000
H      4.55800000     -5.99600000    -15.79100000
O    -12.52600000     11.82300000     -6.87200000
H    -12.19300000     11.79000000     -5.97500000
H    -13.20700000     12.49600000     -6.85000000
O      3.23900000     -9.35800000     -8.70600000
H      3.90600000    -10.01900000     -8.89400000
H      3.38700000     -9.12100000     -7.79100000
O      6.32400000      9.15900000    -13.83300000
H      5.47000000      9.22500000    -13.40700000
H      6.65500000      8.29900000    -13.57500000
O      1.90000000     -9.45300000      7.21100000
H      2.27500000     -9.43000000      6.33100000
H      1.06400000     -9.90600000      7.10400000
O      3.11300000      2.42000000      1.55100000
H      2.85000000      2.91800000      2.32500000
H      2.41600000      1.77300000      1.43400000
O    -13.93500000     11.22200000     -2.47500000
H    -13.25500000     11.74700000     -2.05200000
H    -14.60500000     11.11000000     -1.80100000
O     -6.38500000     -4.91200000    -16.75700000
H     -5.82200000     -4.79100000    -15.99200000
H     -6.92000000     -5.67600000    -16.54200000
O      3.24200000      2.17300000      8.76000000
H      3.32100000      2.56900000      9.62700000
H      3.62700000      2.81800000      8.16600000
O      7.07800000      7.26900000     -9.21800000
H      7.49800000      6.44300000     -9.45600000
H      6.83800000      7.16000000     -8.29700000
O     -9.01500000    -11.65700000     -1.41200000
H     -8.19100000    -11.79000000     -0.94400000
H     -9.38200000    -10.86000000     -1.03000000
O    -16.18100000     -3.39500000     -1.25200000
H    -16.19400000     -3.94000000     -2.03800000
H    -16.21500000     -2.49700000     -1.58200000
O     10.78900000     -3.96000000      1.26600000
H     11.29000000     -3.15800000      1.11800000
H     11.45300000     -4.64100000      1.37100000
O     -0.25000000    -12.84700000     -8.50600000
H     -0.57300000    -12.92000000     -9.40400000
H      0.69000000    -12.69400000     -8.60100000
O     16.97700000      4.44300000      4.02000000
H     16.88100000      4.18300000      3.10400000
H     17.91500000      4.37100000      4.19300000
O     -6.27300000     10.07400000    -14.63100000
H     -7.01300000      9.73500000    -15.13400000
H     -5.79900000      9.29200000    -14.34600000
O      2.61300000     -6.26400000     11.20900000
H      2.73600000     -7.11900000     11.62100000
H      3.14800000     -6.30100000     10.41600000
O     -5.98100000      6.04500000     11.38800000
H     -5.12400000      5.74100000     11.08700000
H     -6.16200000      5.51800000     12.16600000
O     -5.74200000      4.90400000     13.79900000
H     -5.47900000      3.99200000     13.92300000
H     -6.55000000      4.99200000     14.30400000
O      0.31200000    -10.36300000     13.14700000
H      0.71400000    -11.12400000     12.72700000
H      0.85300000     -9.62300000     12.87100000
O     -6.02700000     -3.35800000      1.56500000
H     -5.95600000     -2.67100000      2.22700000
H     -5.81600000     -4.16500000      2.03400000
O      2.74000000     13.86000000     10.43400000
H      1.81800000     13.76300000     10.19500000
H      2.84700000     14.79600000     10.60100000
O     13.86300000      3.20100000      4.52300000
H     13.94700000      4.14600000      4.65000000
H     13.50700000      3.10800000      3.63900000
O     -4.17700000      3.09300000      6.43700000
H     -5.06400000      3.19600000      6.78100000
H     -3.79000000      2.40400000      6.97800000
O      9.18000000     -5.45400000    -10.10300000
H      9.91500000     -4.88000000     -9.88600000
H      8.77300000     -5.65200000     -9.25900000
O     12.55500000      9.41600000     -8.18800000
H     11.68400000      9.56500000     -7.82100000
H     12.49500000      9.73600000     -9.08800000
O      1.98000000      3.13800000      3.79300000
H      1.91100000      2.21600000      4.04000000
H      1.08100000      3.46300000      3.82600000
O     -9.39500000     -8.25900000     -1.97000000
H     -8.64100000     -7.67100000     -2.02300000
H     -9.84900000     -7.99300000     -1.17000000
O     -6.90900000      8.52100000     12.30900000
H     -6.70600000      7.65000000     11.96800000
H     -6.18000000      9.06800000     12.01800000
O     -6.36400000      6.82500000      5.66000000
H     -7.28200000      7.04400000      5.49700000
H     -6.31100000      6.70800000      6.60800000
O      9.76900000     -0.46300000     -3.82300000
H      9.40400000     -0.66300000     -2.96200000
H      9.06600000     -0.67400000     -4.43700000
O    -11.60700000     -8.60600000      2.77000000
H    -11.01800000     -8.89700000      3.46600000
H    -11.72900000     -7.67100000      2.93600000
O    -11.20200000      2.86500000     -7.56800000
H    -10.60500000      3.61000000     -7.63500000
H    -11.90800000      3.06900000     -8.18100000
O     -0.74200000    -13.83500000      2.00800000
H     -1.36500000    -14.56100000      2.02300000
H     -1.06600000    -13.25600000      1.31800000
O      1.40400000     12.48800000     -9.81600000
H      1.52700000     12.49900000    -10.76600000
H      2.25000000     12.20500000     -9.46900000
O      4.81500000     -4.50200000     -5.40200000
H      4.56000000     -4.03500000     -6.19800000
H      5.44800000     -3.92400000     -4.97700000
O    -11.47300000     -6.97600000      5.60500000
H    -12.36200000     -6.78800000      5.30500000
H    -10.97600000     -6.18600000      5.39200000
O     13.89300000      3.54600000     11.02500000
H     13.31500000      4.29400000     10.87500000
H     13.75100000      3.31500000     11.94300000
O     -2.75700000     -8.00300000      9.08900000
H     -2.12700000     -7.32200000      9.32400000
H     -2.22900000     -8.79500000      8.99100000
O      3.07500000    -12.73500000    -12.47900000
H      2.26200000    -12.32700000    -12.77700000
H      3.02600000    -12.69400000    -11.52400000
O    -12.96300000    -13.48400000      0.53800000
H    -12.70400000    -12.56800000      0.64000000
H    -13.48300000    -13.67400000      1.31900000
O     -5.93700000     -4.01000000    -13.52500000
H     -5.56200000     -3.45900000    -14.21200000
H     -5.17800000     -4.37600000    -13.07000000
O     10.15400000     -4.33000000    -13.32400000
H     10.82700000     -4.70100000    -12.75400000
H      9.68600000     -5.09000000    -13.66900000
O     -6.37000000     -6.42600000     -0.50900000
H     -6.57000000     -6.33500000     -1.44100000
H     -6.52300000     -5.55300000     -0.14600000
O      3.03900000     -2.41700000    -14.43400000
H      2.16600000     -2.29700000    -14.80800000
H      3.48400000     -1.58400000    -14.59400000
O    -11.54300000     -5.50100000      2.22500000
H    -10.62600000     -5.46800000      2.49700000
H    -11.97400000     -4.82800000      2.75200000
O     -3.01400000     12.74900000     -5.14600000
H     -2.35200000     12.28900000     -4.63000000
H     -2.68200000     12.71900000     -6.04300000
O     -3.43500000     -6.92700000     15.22600000
H     -3.54100000     -7.13300000     14.29700000
H     -3.01200000     -7.70100000     15.59700000
O     -2.54900000      1.29900000     -5.43300000
H     -2.92500000      1.69100000     -4.64500000
H     -2.89000000      0.40500000     -5.44100000
O     12.36300000     -0.49600000    -13.12500000
H     11.47700000     -0.84600000    -13.03800000
H     12.77000000     -1.03900000    -13.80100000
O    -12.50900000     -3.63300000     -8.51900000
H    -13.37400000     -3.50500000     -8.90800000
H    -11.94500000     -3.86000000     -9.25900000
O     -1.84300000     15.06900000      1.61400000
H     -1.29200000     14.39700000      1.21300000
H     -2.08000000     14.70600000      2.46800000
O     -7.14400000     13.55400000      4.19300000
H     -7.82000000     13.09600000      4.69200000
H     -6.36800000     13.00000000      4.27500000
O     13.97500000      3.98800000     -8.74900000
H     13.76700000      4.21000000     -9.65600000
H     14.93100000      3.94300000     -8.72600000
O      6.40500000     -8.40300000     10.02500000
H      5.90600000     -9.14400000     10.36700000
H      5.98600000     -8.19600000      9.19000000
O      4.92100000    -12.65400000     10.33000000
H      4.16500000    -12.06800000     10.35900000
H      4.72900000    -13.32500000     10.98500000
O    -14.96200000      0.90600000     -7.62200000
H    -14.91200000      0.07600000     -7.14800000
H    -14.87800000      1.57500000     -6.94300000
O     14.65900000     -4.49400000     -8.12600000
H     14.10500000     -4.79700000     -8.84600000
H     14.19000000     -3.74400000     -7.76100000
O      8.10400000     -3.44200000     13.09600000
H      7.19500000     -3.62400000     13.33300000
H      8.15800000     -3.65900000     12.16600000
O      7.03700000      1.48400000    -10.80800000
H      6.59900000      1.95200000    -10.09700000
H      7.71300000      0.96500000    -10.37300000
O     -2.20800000      9.16600000      7.31100000
H     -1.31600000      9.48900000      7.43900000
H     -2.09500000      8.29500000      6.92900000
O      4.71100000      8.92300000      9.45700000
H      4.26400000      9.12100000     10.28100000
H      4.76600000      7.96800000      9.43800000
O      1.38700000     -5.82000000     -1.51700000
H      1.83900000     -6.65400000     -1.64600000
H      1.34800000     -5.71300000     -0.56700000
O      4.31300000     -5.57800000     -8.56300000
H      4.05600000     -4.66600000     -8.70300000
H      3.94200000     -6.04800000     -9.31000000
O      1.84500000    -14.74700000      2.94000000
H      1.59200000    -15.05300000      3.81100000
H      1.19200000    -14.08200000      2.72000000
O    -11.75500000      3.28300000     12.98100000
H    -12.62000000      2.98900000     13.26600000
H    -11.30600000      2.48000000     12.71400000
O      7.85400000      2.76300000    -15.32800000
H      8.51200000      2.30600000    -15.85200000
H      7.12700000      2.91300000    -15.93300000
O      6.49600000    -13.16500000      0.28500000
H      6.79500000    -12.41800000      0.80400000
H      7.01200000    -13.12000000     -0.51900000
O      8.80300000      3.77400000     -3.49500000
H      9.03700000      4.54300000     -4.01500000
H      8.61500000      3.09500000     -4.14200000
O      9.60000000      7.96600000     -1.96700000
H     10.45700000      7.66900000     -2.27300000
H      9.78200000      8.78100000     -1.49900000
O     -4.57200000     -6.42300000      5.06000000
H     -3.90900000     -7.05200000      5.34500000
H     -5.40200000     -6.80300000      5.34700000
O     12.81800000     10.50200000     -5.69900000
H     12.87000000     11.39400000     -6.04300000
H     12.95300000      9.94200000     -6.46400000
O      0.82300000     -6.48600000      1.56400000
H      1.27200000     -6.54000000      2.40800000
H      0.36400000     -7.32200000      1.48300000
O      9.32700000      5.99100000     -5.12400000
H      9.57600000      5.89100000     -6.04200000
H     10.01700000      6.53700000     -4.74600000
O      5.32000000     -2.00400000      4.53000000
H      4.67100000     -2.54900000      4.97400000
H      5.30900000     -1.17800000      5.01400000
O     -7.67000000     13.28900000     -6.59900000
H     -6.84600000     13.34100000     -7.08300000
H     -7.84200000     12.35100000     -6.51900000
O     -6.45000000     17.36500000     -3.07800000
H     -6.44200000     16.43800000     -2.83900000
H     -7.37700000     17.57400000     -3.19500000
O      4.70400000      0.75300000     15.28400000
H      4.56000000      0.96200000     16.20700000
H      5.65600000      0.73800000     15.18800000
O      7.73100000      6.14200000      6.27000000
H      8.21900000      6.27800000      5.45800000
H      7.24900000      6.95900000      6.40000000
O     -9.24500000     -5.09800000      3.74300000
H     -8.95600000     -4.19300000      3.63000000
H     -8.55800000     -5.50400000      4.27200000
O      5.57800000      4.84400000    -14.23700000
H      5.92400000      4.48400000    -15.05300000
H      4.68100000      4.51300000    -14.18900000
O      4.21700000     -7.86500000      0.76500000
H      4.33400000     -7.90100000      1.71500000
H      3.66500000     -8.62000000      0.56400000
O    -11.53100000      8.58100000      3.94400000
H    -11.68100000      8.78600000      4.86700000
H    -12.34300000      8.83700000      3.50700000
O     10.85000000     -0.45400000      2.77200000
H      9.92200000     -0.22000000      2.75200000
H     11.12000000     -0.44400000      1.85400000
O     -1.82100000     12.40700000     -1.36300000
H     -1.41000000     11.73900000     -1.91000000
H     -1.79000000     13.20300000     -1.89300000
O     -6.79400000      1.11500000      8.20800000
H     -6.19600000      1.74500000      8.61000000
H     -6.24400000      0.61300000      7.60600000
O    -16.35700000     -4.02700000     -5.84400000
H    -17.16100000     -3.63600000     -5.50100000
H    -15.97800000     -4.49000000     -5.09600000
O     -3.44500000      6.53700000    -10.10100000
H     -4.00400000      6.14700000    -10.77300000
H     -2.97000000      5.79600000     -9.72500000
O     14.38000000      6.64300000      2.05300000
H     14.14500000      6.22000000      1.22700000
H     14.04500000      6.05400000      2.72900000
O     -3.19600000     10.79100000    -11.20300000
H     -4.12500000     10.92400000    -11.39000000
H     -3.18500000     10.15700000    -10.48600000
O     15.84300000      9.10600000      2.57600000
H     16.46500000      8.41600000      2.80700000
H     15.05500000      8.63700000      2.30300000
O     -7.69000000     -7.28000000     -8.25300000
H     -7.37400000     -6.50600000     -8.71800000
H     -8.54600000     -7.02200000     -7.91100000
O    -16.50800000     -0.66800000     -1.96400000
H    -16.17100000      0.16900000     -2.28400000
H    -17.27000000     -0.84600000     -2.51600000
O      2.21500000     -7.49900000     14.84200000
H      2.18300000     -8.17200000     15.52100000
H      2.44900000     -6.69700000     15.31000000
O     -1.96600000      6.35000000      2.20500000
H     -2.65100000      6.81300000      1.72300000
H     -2.21000000      5.42700000      2.14000000
O      8.06800000     -9.80000000      5.20200000
H      8.45600000     -9.00300000      4.84100000
H      8.26100000     -9.75700000      6.13800000
O    -10.73200000      8.35600000     -7.48500000
H     -9.83900000      8.21900000     -7.16800000
H    -10.87800000      7.64000000     -8.10300000
O     12.90800000     -9.71600000     -0.93600000
H     12.95900000     -9.26500000     -1.77900000
H     11.99800000     -9.60300000     -0.65900000
O      3.07600000     -0.53600000    -10.40500000
H      3.84200000     -0.60200000    -10.97500000
H      2.60900000      0.23700000    -10.72100000
O     -1.63500000    -14.20400000    -10.72900000
H     -1.17700000    -14.99200000    -10.43700000
H     -2.55900000    -14.38600000    -10.55500000
O      9.88900000    -10.91900000      9.50600000
H     10.65300000    -11.48900000      9.60200000
H      9.33100000    -11.13900000     10.25200000
O     14.07700000     -1.10800000      7.83200000
H     13.12000000     -1.11700000      7.86200000
H     14.34100000     -1.82900000      8.40300000
O      7.36000000      8.55800000      4.21400000
H      6.90300000      8.52400000      5.05500000
H      7.85200000      9.37900000      4.24300000
O     11.21800000     -0.48300000     10.48800000
H     11.33500000     -0.51800000      9.53800000
H     12.10100000     -0.34700000     10.83200000
O     -7.79200000     -1.58800000     -3.88300000
H     -7.11300000     -2.23200000     -3.68300000
H     -7.67100000     -0.90000000     -3.22900000
O     -9.32000000     -1.74400000      9.11000000
H     -8.95200000     -1.97100000      9.96400000
H     -9.93900000     -2.45000000      8.92000000
O     13.16600000     10.71000000     -0.75600000
H     13.91500000     10.31300000     -1.20100000
H     13.14800000     11.61200000     -1.07500000
O      9.32500000     -7.62000000      4.55400000
H      9.18200000     -6.91300000      3.92500000
H     10.19100000     -7.44300000      4.92000000
O     -3.93600000      8.22600000    -14.09200000
H     -4.17000000      7.50400000    -13.50900000
H     -3.14400000      7.92500000    -14.53900000
O     -2.86200000      3.50500000    -12.22300000
H     -3.24900000      2.79300000    -11.71400000
H     -2.39200000      3.06500000    -12.93200000
O      3.90400000     10.06100000    -12.59900000
H      3.09200000      9.57700000    -12.74700000
H      3.63200000     10.97800000    -12.55200000
O      2.98900000      2.46600000     -1.36000000
H      2.12000000      2.73400000     -1.66000000
H      2.97700000      2.62700000     -0.41700000
O     12.26600000     -3.70100000     -4.76000000
H     12.23900000     -4.63300000     -4.97600000
H     12.46800000     -3.26800000     -5.59000000
O    -14.11600000      6.63900000      3.48800000
H    -14.60800000      7.45900000      3.52200000
H    -14.57900000      6.05800000      4.09100000
O     -6.66900000      1.40000000     -5.27800000
H     -7.37900000      1.89000000     -4.86400000
H     -7.11100000      0.72300000     -5.78900000
O     -4.02300000    -10.02400000    -11.90700000
H     -3.33400000    -10.14800000    -11.25400000
H     -4.80300000    -10.41000000    -11.50700000
O     -1.70500000      0.80400000      3.99300000
H     -1.81300000      1.05900000      4.90900000
H     -2.59200000      0.81600000      3.63500000
O     15.81800000      0.89000000      4.57300000
H     16.10200000      1.33600000      5.37100000
H     15.11900000      1.44500000      4.22500000
O      3.71900000     13.37900000     -3.67700000
H      3.95200000     12.60100000     -3.17100000
H      4.47900000     13.95500000     -3.59500000
O      0.01800000      4.03600000      6.47400000
H     -0.53700000      3.67300000      5.78400000
H      0.81300000      3.50300000      6.44600000
O      5.71200000      9.35000000      0.37300000
H      6.39100000      8.68000000      0.45300000
H      6.17800000     10.17800000      0.48700000
O      8.69800000     -1.02300000    -15.23200000
H      9.01200000     -0.19300000    -15.59200000
H      7.80900000     -0.83200000    -14.93100000
O     -5.67600000     14.36800000      0.58600000
H     -5.10900000     13.79400000      0.07000000
H     -5.12500000     15.12200000      0.79700000
O     -3.65900000    -10.47700000      3.43100000
H     -3.19400000    -11.26100000      3.72400000
H     -4.50000000    -10.80200000      3.11100000
O     -7.89600000     12.62100000      0.60900000
H     -7.16200000     13.21200000      0.44200000
H     -7.49400000     11.75700000      0.69400000
O      3.53500000      6.36100000    -12.73000000
H      3.70500000      7.04000000    -12.07700000
H      4.39800000      5.99600000    -12.92700000
O     -9.45500000     -5.46200000     10.94100000
H    -10.22100000     -5.54800000     11.50900000
H     -9.78700000     -5.03200000     10.15300000
O      3.90000000      6.04000000     -5.70300000
H      3.32100000      6.49600000     -5.09200000
H      4.08200000      5.20100000     -5.28000000
O      2.96000000      8.89900000     16.33800000
H      2.70300000      8.63300000     15.45500000
H      2.14200000      9.17200000     16.75400000
O     11.80600000      6.60100000    -10.17200000
H     11.10500000      7.13700000    -10.54100000
H     12.61200000      7.00700000    -10.49200000
O     -0.47800000     15.28400000     -1.74300000
H     -1.30700000     15.28600000     -2.22200000
H      0.09700000     14.72100000     -2.26100000
O    -15.90800000      8.40800000     -0.34300000
H    -16.28700000      8.91400000     -1.06200000
H    -16.62300000      8.31600000      0.28700000
O     11.65300000     -0.58100000      0.04900000
H     12.25500000      0.02300000      0.48300000
H     11.88600000     -0.52700000     -0.87700000
O      7.18800000     -0.30800000     14.38400000
H      7.80900000     -0.47600000     15.09300000
H      7.63800000     -0.61100000     13.59600000
O     -5.44700000      2.94100000      9.76500000
H     -6.12600000      3.05500000     10.42900000
H     -4.80700000      2.35800000     10.17300000
O     -2.63400000      8.67700000     -5.19500000
H     -2.08700000      8.06500000     -4.70300000
H     -2.57000000      8.37800000     -6.10200000
O     10.07200000     -1.63700000    -13.27600000
H     10.07800000     -2.59400000    -13.22900000
H      9.66900000     -1.44100000    -14.12100000
O     -8.64000000      9.35300000      3.00800000
H     -8.11400000      9.63800000      3.75400000
H     -9.53300000      9.30200000      3.34900000
O     -6.94000000     10.52700000     -7.21100000
H     -5.98500000     10.54800000     -7.14200000
H     -7.15500000      9.59600000     -7.26800000
O      3.15200000     -4.60200000      5.15700000
H      2.41600000     -4.01400000      4.98900000
H      2.76200000     -5.47700000      5.16500000
O    -12.27100000      6.98800000     -9.55400000
H    -12.50600000      7.91500000     -9.52600000
H    -12.93900000      6.55500000     -9.02200000
O      4.38900000     16.83500000      0.43100000
H      3.93000000     16.14700000     -0.05000000
H      4.72300000     17.42100000     -0.24900000
O     -2.18500000     10.29000000      2.57400000
H     -1.52900000      9.77800000      3.04700000
H     -2.95900000     10.26700000      3.13700000
O      2.00800000     -9.80100000     -0.18900000
H      2.44500000     -9.20800000     -0.79900000
H      2.46400000    -10.63500000     -0.29600000
O      6.40600000      6.86600000     -6.58200000
H      6.64300000      7.34000000     -5.78500000
H      5.53600000      6.51100000     -6.40000000
O    -14.43500000      7.76500000     -3.09800000
H    -15.14600000      7.67900000     -2.46400000
H    -14.10700000      8.65600000     -2.97100000
O      4.40500000    -12.28700000     -2.81400000
H      3.71800000    -12.83800000     -2.43800000
H      4.71400000    -11.75600000     -2.08000000
O      6.96200000     -5.94500000      0.47200000
H      6.84000000     -4.99700000      0.51700000
H      6.17000000     -6.30700000      0.87100000
O     -2.43000000    -12.80900000     -2.07700000
H     -2.24000000    -12.62100000     -1.15800000
H     -3.20800000    -12.28700000     -2.27200000
O      5.90900000     11.56100000      4.67900000
H      5.12400000     12.03700000      4.95100000
H      5.58000000     10.84700000      4.13300000
O     -0.37100000     -9.14600000      0.52200000
H     -0.70600000     -8.74500000     -0.28100000
H      0.55500000     -9.30600000      0.34100000
O      2.75200000    -12.51600000     -9.90300000
H      2.80900000    -12.69800000     -8.96500000
H      3.56000000    -12.04500000    -10.10600000
O      0.84600000      0.98400000    -16.37400000
H      0.72000000      0.04700000    -16.22700000
H      1.66500000      1.04200000    -16.86500000
O     -0.23700000      7.86800000     -6.72200000
H     -0.54900000      8.70600000     -7.06400000
H      0.71300000      7.90500000     -6.82800000
O      9.48100000     12.35100000      8.33700000
H      9.39000000     12.53000000      9.27300000
H      8.99200000     13.05500000      7.91000000
O     12.09200000     -5.33100000      5.72400000
H     13.02800000     -5.18300000      5.59200000
H     11.67000000     -4.57100000      5.32300000
O     -0.18900000      7.72900000     -0.22900000
H      0.10900000      7.02200000      0.34300000
H      0.56700000      8.31100000     -0.30400000
O      0.66200000     -7.88800000     -4.06300000
H     -0.05700000     -7.34300000     -4.38400000
H      1.44900000     -7.37400000     -4.23900000
O      5.61300000     -5.49000000      6.64400000
H      5.45400000     -6.20600000      7.25900000
H      4.77800000     -5.02400000      6.59900000
O     14.11500000     -0.48500000     -8.33900000
H     13.60900000      0.32000000     -8.44900000
H     14.30700000     -0.77200000     -9.23200000
O     16.62700000     -1.11900000     -7.42500000
H     15.76700000     -0.84600000     -7.74500000
H     16.45900000     -1.93300000     -6.95200000
O     -7.12800000      1.12000000    -13.09800000
H     -7.51700000      1.34100000    -12.25200000
H     -6.40000000      0.53700000    -12.88200000
O     -5.12400000      5.57700000     -1.50200000
H     -4.52900000      5.25100000     -2.17700000
H     -5.97100000      5.64700000     -1.94400000
O     -5.70300000     10.01100000     -2.30000000
H     -5.31000000      9.24300000     -1.88700000
H     -5.35400000     10.01000000     -3.19200000
O     -3.40300000     -4.92800000      0.14600000
H     -4.27700000     -4.92000000      0.53700000
H     -3.28400000     -5.82900000     -0.15500000
O     -7.39900000      3.31800000      2.00500000
H     -7.66600000      3.18000000      2.91400000
H     -7.77300000      4.16800000      1.77200000
O     -9.40900000    -12.62800000     -8.02000000
H     -8.85000000    -11.85100000     -8.04400000
H     -9.90500000    -12.54100000     -7.20600000
O     10.82600000    -12.31800000     -1.54000000
H     10.47400000    -12.99300000     -0.96000000
H     10.83200000    -12.72500000     -2.40600000
O    -14.87700000     -7.20300000     -8.21900000
H    -14.49500000     -6.32500000     -8.19000000
H    -14.42600000     -7.63600000     -8.94400000
O     -9.15100000      4.22000000     -1.24900000
H     -9.91700000      4.73300000     -1.50400000
H     -9.07800000      4.35300000     -0.30300000
O     -4.43300000      1.59300000    -10.92100000
H     -5.37200000      1.55300000    -10.74100000
H     -4.07700000      0.80200000    -10.51500000
O      6.44700000     -7.09000000      3.28100000
H      6.21400000     -7.33300000      4.17700000
H      7.20700000     -6.51700000      3.37900000
O     -7.36600000    -16.38500000      3.16200000
H     -8.01800000    -16.45400000      2.46300000
H     -7.33500000    -15.45000000      3.36700000
O      0.43300000     -7.38100000     -9.75300000
H      1.24100000     -7.14600000    -10.20800000
H      0.53000000     -7.00000000     -8.88000000
O    -13.22200000     -3.89000000     11.10200000
H    -13.03500000     -4.63400000     11.67500000
H    -14.15600000     -3.72000000     11.22800000
O     -8.35400000      8.34800000      8.67600000
H     -7.59800000      8.92100000      8.81000000
H     -7.98100000      7.46800000      8.62300000
O     -7.42400000      7.63800000     -0.68400000
H     -6.91600000      7.39200000     -1.45700000
H     -8.23100000      8.01100000     -1.03700000
O     -2.31000000      3.85900000      1.54400000
H     -1.91600000      3.89500000      0.67200000
H     -3.11300000      3.35300000      1.42300000
O    -13.40700000      1.07300000      1.77900000
H    -13.04600000      0.65100000      0.99900000
H    -14.15900000      0.53000000      2.01800000
O      8.90200000    -13.93100000     -6.83100000
H      8.48400000    -14.29700000     -6.05100000
H      9.40800000    -14.65800000     -7.19500000
O     -8.28500000     -7.91900000      8.01700000
H     -8.03900000     -7.11200000      8.47000000
H     -7.45700000     -8.27000000      7.68700000
O     -1.23500000     -3.51300000    -13.53000000
H     -2.02200000     -4.05800000    -13.49600000
H     -0.69100000     -3.91900000    -14.20400000
O     -9.80000000     -1.67400000      0.69100000
H    -10.66200000     -1.44900000      0.34300000
H     -9.37500000     -0.83000000      0.84500000
O      7.24900000     -9.86500000     -3.14900000
H      7.00300000     -9.52500000     -4.01000000
H      8.20000000     -9.76300000     -3.11400000
O     -4.29800000     -3.12500000     -9.67400000
H     -3.57800000     -3.55500000     -9.21200000
H     -3.92300000     -2.86900000    -10.51600000
O     10.00100000      6.24200000      4.20200000
H     10.20900000      5.39600000      4.60000000
H     10.13800000      6.10500000      3.26400000
O     -5.89200000    -14.84400000      6.28300000
H     -6.18400000    -14.10000000      5.75600000
H     -5.87300000    -14.50900000      7.18000000
O     -2.71700000    -15.58100000      0.90000000
H     -3.09900000    -15.77000000      0.04200000
H     -2.10500000    -16.30100000      1.05300000
O     -6.14000000     10.02300000      8.99000000
H     -5.64500000     10.22500000      9.78400000
H     -5.57900000     10.32600000      8.27600000
O     -6.19900000     14.79200000     -2.22600000
H     -6.37500000     14.72200000     -1.28700000
H     -6.44900000     13.93900000     -2.58100000
O      9.73900000     10.00000000     10.54200000
H      9.33500000      9.65100000     11.33600000
H      9.71200000     10.95000000     10.65600000
O     -3.39200000     -0.22900000     -8.39100000
H     -4.17400000     -0.71300000     -8.12500000
H     -2.70300000     -0.89200000     -8.43000000
O      1.20400000      5.15200000    -16.93100000
H      0.49200000      5.55300000    -17.43100000
H      0.91100000      5.19600000    -16.02100000
O    -11.53500000      9.39500000     -3.93900000
H    -10.69000000      9.55800000     -4.35900000
H    -11.68700000     10.16900000     -3.39800000
O     14.86300000      9.70000000     -4.21100000
H     14.10800000     10.05100000     -4.68300000
H     15.62100000     10.08200000     -4.65400000
O      2.62800000      9.61000000     -5.36600000
H      3.54500000      9.54200000     -5.09900000
H      2.66600000      9.84100000     -6.29400000
O     10.22200000     -2.53900000     14.43300000
H      9.34300000     -2.83400000     14.19500000
H     10.07800000     -1.88300000     15.11500000
O     -0.20100000     14.86200000     -5.73900000
H     -0.09900000     14.43800000     -6.59100000
H     -1.12600000     15.10400000     -5.70000000
O      9.36100000      5.61300000     12.50800000
H      8.44900000      5.90400000     12.52700000
H      9.43400000      5.00600000     13.24500000
O     13.62700000     -6.98500000      2.62000000
H     14.46700000     -7.35600000      2.88900000
H     13.79300000     -6.04500000      2.54800000
O     -0.75300000     11.27100000    -13.81300000
H     -1.21500000     11.06100000    -13.00100000
H     -0.61500000     12.21700000    -13.77300000
O      7.63600000     14.21100000      6.48800000
H      7.00300000     14.92700000      6.54000000
H      7.10000000     13.42300000      6.40000000
O      5.17300000    -12.04400000      5.69500000
H      5.43400000    -12.45600000      4.87100000
H      4.28300000    -12.35900000      5.85000000
O    -14.96000000     -5.24900000      2.49000000
H    -14.44200000     -4.56800000      2.06100000
H    -15.82700000     -5.17900000      2.09100000
O     -3.87600000     -7.78000000    -13.56800000
H     -4.12700000     -8.32700000    -12.82400000
H     -3.14000000     -8.24300000    -13.96800000
O     12.93500000     -2.28400000     -6.76500000
H     13.44600000     -1.58800000     -7.17800000
H     12.09800000     -2.27300000     -7.23000000
O    -14.32200000     -7.09400000      0.56400000
H    -14.63800000     -6.59000000      1.31400000
H    -14.11800000     -6.43400000     -0.09900000
O     11.70200000     -8.62400000      1.43800000
H     12.10900000     -9.45900000      1.66800000
H     12.35500000     -7.96500000      1.67600000
O     -3.62600000      2.22400000     15.87800000
H     -4.15300000      1.60600000     16.38500000
H     -3.41600000      2.92300000     16.49600000
O      3.77400000      5.09600000      4.31800000
H      3.16300000      4.35900000      4.30900000
H      4.63800000      4.69200000      4.24200000
O     -7.90800000     12.69200000     -9.55600000
H     -7.77500000     12.18200000     -8.75700000
H     -8.57700000     12.20700000    -10.04000000
O    -11.87100000     12.17300000      3.67700000
H    -11.41500000     11.77500000      2.93500000
H    -11.17600000     12.57100000      4.20100000
O     -4.27800000     -0.03000000      7.51900000
H     -3.84200000     -0.86500000      7.35300000
H     -3.56700000      0.61100000      7.54500000
O      5.90900000      3.03800000     -9.02000000
H      6.17800000      3.07400000     -8.10200000
H      4.98200000      2.80100000     -8.98900000
O    -17.43200000     -2.72800000      2.86900000
H    -18.04900000     -1.99600000      2.84700000
H    -17.72800000     -3.26900000      3.60100000
O     -4.30700000     13.52100000      8.18700000
H     -4.47400000     12.66400000      7.79500000
H     -3.51400000     13.83400000      7.75000000
O      3.93100000     -2.81100000     -9.14900000
H      3.53600000     -1.99600000     -9.45700000
H      4.77700000     -2.85100000     -9.59500000
O      4.06300000      7.75900000    -10.49500000
H      4.47900000      6.91700000    -10.30800000
H      4.78000000      8.39200000    -10.45900000
O      5.12800000    -10.94200000     -9.89900000
H      5.50200000    -10.08900000    -10.11900000
H      5.87300000    -11.46000000     -9.59600000
O      5.54800000     -0.81100000    -11.66400000
H      6.32100000     -0.39600000    -11.28000000
H      5.89300000     -1.56700000    -12.13800000
O      8.91300000      2.76800000    -12.64200000
H      8.26600000      2.88000000    -13.33900000
H      8.51200000      2.14000000    -12.04200000
O     11.01300000     -4.80800000      9.47600000
H     11.93900000     -4.56400000      9.48900000
H     10.98600000     -5.61700000      8.96600000
O    -14.96000000     -6.92800000      7.85300000
H    -15.00700000     -6.03000000      7.52300000
H    -14.02400000     -7.09100000      7.96900000
O      2.88100000     -6.52400000     -5.35500000
H      3.64800000     -5.95300000     -5.31300000
H      3.23200000     -7.37700000     -5.60900000
O    -15.61600000     -0.81700000      1.33800000
H    -15.94100000     -0.85400000      0.43800000
H    -16.21200000     -1.38100000      1.83100000
O      7.16400000      2.61300000     -1.66000000
H      6.83100000      3.38500000     -1.20400000
H      7.85100000      2.95200000     -2.23500000
O     12.49200000     -8.79800000      5.25500000
H     12.81800000     -7.91800000      5.06600000
H     12.24500000     -9.15100000      4.40000000
O     12.20700000      3.65200000     -6.66800000
H     11.28500000      3.73700000     -6.91100000
H     12.66000000      3.49800000     -7.49700000
O     -9.29700000      5.10000000      5.20200000
H     -9.88100000      4.86500000      5.92300000
H     -9.33400000      6.05500000      5.16500000
O      2.98400000      3.29100000     11.26700000
H      3.80200000      2.98000000     11.65600000
H      2.94400000      4.21800000     11.50200000
O      6.53300000     -9.32800000      1.29500000
H      7.24900000     -9.31400000      0.66000000
H      6.70100000     -8.57500000      1.86100000
O      8.71000000      0.81500000      1.82200000
H      7.82400000      0.68000000      1.48500000
H      8.71400000      1.72200000      2.12700000
O      8.65100000      9.74300000      8.04300000
H      8.77100000      9.72200000      8.99300000
H      9.16400000     10.49800000      7.75400000
O      0.98000000    -10.74500000    -15.08900000
H      1.09100000    -10.67300000    -14.14100000
H      1.87200000    -10.76700000    -15.43400000
O     -9.01800000      0.12000000      7.07500000
H     -9.14400000     -0.66100000      7.61300000
H     -8.26400000      0.56100000      7.46700000
O      7.53500000     -6.83700000     11.77600000
H      7.93500000     -6.14300000     11.25100000
H      7.22600000     -7.47500000     11.13300000
O      6.02800000      3.43300000      3.54400000
H      6.94000000      3.67900000      3.38700000
H      5.75700000      2.99200000      2.73900000
O      9.35900000    -13.01800000      6.54300000
H      9.96000000    -12.28600000      6.68200000
H      8.50800000    -12.60400000      6.39900000
O     17.55800000      4.13200000     -3.88000000
H     18.07900000      3.37600000     -4.15100000
H     16.72100000      4.01800000     -4.33100000
O     15.59800000     -3.71000000     -3.56900000
H     15.30700000     -2.81300000     -3.73400000
H     15.40700000     -3.85800000     -2.64300000
O     -9.82200000      1.98400000     -9.88800000
H    -10.32500000      2.17600000     -9.09600000
H    -10.37200000      2.29900000    -10.60400000
O     11.12100000      2.08500000     -2.88000000
H     10.51400000      2.80700000     -3.04200000
H     10.66600000      1.31000000     -3.21100000
O     13.59500000      5.64700000      8.39100000
H     12.65900000      5.71100000      8.58300000
H     13.95800000      5.15600000      9.12700000
O     -4.04300000     -1.31800000     10.76900000
H     -3.20000000     -1.76900000     10.72200000
H     -4.59600000     -1.77800000     10.13700000
O     -2.02700000     14.44400000      6.88100000
H     -2.10200000     14.10400000      5.98900000
H     -2.29200000     15.36100000      6.81000000
O     14.84700000     -4.46200000      5.85000000
H     14.64700000     -3.52600000      5.87000000
H     15.39300000     -4.60700000      6.62300000
O      0.05300000     -6.31700000     13.32800000
H      0.67700000     -6.71000000     13.93900000
H      0.58600000     -5.74400000     12.77700000
O     -0.81900000     12.51700000      1.40700000
H     -1.35700000     12.28200000      0.65100000
H     -1.13700000     11.95200000      2.11200000
O    -12.77100000     -3.66700000      4.34200000
H    -13.61100000     -3.86700000      4.75500000
H    -12.12400000     -3.82000000      5.03100000
O    -16.91100000      4.36300000      3.81900000
H    -16.09400000      4.13700000      3.37600000
H    -16.64400000      4.93800000      4.53600000
O      3.01000000     -5.20800000     16.30300000
H      3.52100000     -4.63600000     15.73100000
H      2.12500000     -4.84300000     16.27900000
O     -4.52400000    -12.28200000     -4.62700000
H     -3.65500000    -12.66000000     -4.49100000
H     -4.78500000    -11.96700000     -3.76100000
O     13.21400000     -4.21600000      2.36100000
H     13.43900000     -3.50800000      1.75700000
H     12.91700000     -3.77000000      3.15400000
O      7.52500000      7.47600000      1.58300000
H      6.72700000      7.01700000      1.84300000
H      7.75100000      8.01300000      2.34200000
O     -5.67800000      4.44300000     -5.38000000
H     -4.78200000      4.50100000     -5.71300000
H     -5.77900000      3.52600000     -5.12400000
O      7.98200000     -6.33700000     -5.30100000
H      7.16800000     -6.83800000     -5.24600000
H      8.50900000     -6.65500000     -4.56800000
O      5.67200000     -9.46900000    -13.28500000
H      5.89800000     -9.01100000    -12.47500000
H      5.00200000     -8.91900000    -13.69200000
O     -0.50200000      3.18900000    -17.65800000
H     -0.25000000      2.32100000    -17.34100000
H      0.24200000      3.74900000    -17.43800000
O     -1.74700000     14.14000000      4.23400000
H     -1.25600000     14.92200000      4.48700000
H     -1.11200000     13.42600000      4.30100000
O     -6.24500000     16.18000000      4.99300000
H     -6.10100000     16.68900000      4.19500000
H     -6.90500000     15.53100000      4.74900000
O      2.44700000      8.60800000     -0.24500000
H      2.64200000      8.25500000     -1.11300000
H      3.06900000      9.32700000     -0.13400000
O     -1.45400000     -1.10300000    -15.69300000
H     -2.23100000     -1.52800000    -15.32800000
H     -1.51900000     -1.25500000    -16.63500000
O      8.57000000      5.03900000     -9.95500000
H      8.82600000      4.11800000     -9.90200000
H      8.29200000      5.15900000    -10.86300000
O    -10.46200000     -8.40300000     -7.67000000
H    -10.12000000     -7.93800000     -6.90700000
H    -10.59000000     -7.72100000     -8.33000000
O     -9.06800000     -0.94200000    -14.35000000
H     -8.86300000     -1.57700000    -13.66300000
H     -8.59300000     -0.15100000    -14.09500000
O      5.60600000      9.90300000     -4.33900000
H      5.18500000      9.60300000     -3.53300000
H      6.23700000      9.21500000     -4.55000000
O      3.53600000     -0.40400000      7.61500000
H      3.26000000      0.42300000      8.01000000
H      4.20200000     -0.15300000      6.97500000
O     -7.20800000      2.24900000     14.55400000
H     -7.24300000      2.19800000     13.59800000
H     -7.50500000      3.13700000     14.75700000
O     14.22700000     -1.48000000      2.37000000
H     15.14200000     -1.74700000      2.45300000
H     13.85100000     -1.63900000      3.23500000
O     -5.49800000     13.98800000     -7.71200000
H     -5.26500000     13.94400000     -8.63900000
H     -4.66700000     13.88000000     -7.25000000
O      7.35400000     11.91500000     -2.61900000
H      7.20300000     11.35900000     -3.38400000
H      6.49100000     12.27000000     -2.40700000
O     -9.04800000    -11.90300000     -4.19800000
H     -9.27400000    -11.73400000     -3.28300000
H     -9.77400000    -12.43000000     -4.53000000
O     -2.99500000      4.40200000     -6.40900000
H     -3.17300000      3.70100000     -7.03500000
H     -2.08500000      4.64700000     -6.57500000
O     -6.88800000      2.68300000     -7.86000000
H     -6.45700000      3.05700000     -7.09200000
H     -6.43600000      1.85200000     -8.00800000
O    -13.57100000     -2.23700000     -2.52600000
H    -13.93300000     -2.94600000     -3.05700000
H    -12.62400000     -2.30600000     -2.64600000
O     14.43300000     -1.65900000      5.11800000
H     14.53900000     -1.23600000      5.96900000
H     14.99500000     -1.15700000      4.52800000
O     13.48300000      0.77400000      0.95800000
H     13.86600000      0.01600000      1.39800000
H     14.23600000      1.28500000      0.66100000
O     -3.77600000      1.45500000     11.18100000
H     -3.10100000      1.51400000     11.85700000
H     -3.93400000      0.51600000     11.08300000
O    -14.53300000      0.85400000      7.33500000
H    -13.81600000      0.76400000      7.96300000
H    -15.26200000      0.38100000      7.73500000
O    -13.63200000     10.20100000      3.57900000
H    -13.90100000     10.07500000      2.67000000
H    -13.09200000     10.99100000      3.56200000
O     -0.68100000      3.27600000      3.70500000
H     -1.24500000      3.77400000      3.11300000
H     -0.74100000      2.37400000      3.39200000
O     -2.57500000      1.28200000     13.62300000
H     -3.04600000      1.60700000     14.39000000
H     -1.86000000      1.90600000     13.49900000
O     -1.02300000     -1.42700000      9.99700000
H     -0.47000000     -1.94600000     10.58100000
H     -0.49500000     -0.65600000      9.79000000
O      2.62900000     -8.94500000     12.56900000
H      3.56600000     -9.06100000     12.73100000
H      2.32400000     -8.41200000     13.30300000
O    -11.21400000    -10.24000000     -3.21200000
H    -10.68500000     -9.46200000     -3.03600000
H    -12.06200000    -10.04900000     -2.81400000
O      7.27700000      7.70200000     -4.20200000
H      7.63100000      7.71500000     -3.31300000
H      7.73300000      6.97600000     -4.63000000
O    -13.99500000     -6.71700000      4.61100000
H    -14.67900000     -7.38700000      4.59300000
H    -14.14800000     -6.19700000      3.82200000
O     -8.58600000      0.17400000      4.53000000
H     -8.61200000      1.12700000      4.44300000
H     -8.64700000      0.01700000      5.47200000
O      3.11100000    -15.84400000     -6.08800000
H      2.40400000    -16.07600000     -5.48500000
H      3.54900000    -16.67400000     -6.27500000
O     -5.69100000    -11.93800000    -10.18200000
H     -6.53100000    -12.37500000    -10.04000000
H     -5.06300000    -12.65400000    -10.28100000
O     -2.42900000     -1.48200000     13.82700000
H     -3.13600000     -1.91300000     14.30700000
H     -2.72800000     -0.57900000     13.71900000
O     -9.03600000      7.75900000      5.58200000
H     -9.13700000      8.34500000      6.33200000
H     -9.65900000      8.08800000      4.93400000
O     -2.63500000     16.37300000     -6.12800000
H     -2.93900000     16.98200000     -5.45500000
H     -3.38800000     15.80600000     -6.29700000
O      1.17400000     -1.20200000      6.60300000
H      1.97700000     -1.22900000      7.12200000
H      0.46900000     -1.24200000      7.24900000
O      7.45900000     -2.99200000     -9.06700000
H      7.57500000     -3.76200000     -8.51100000
H      7.49900000     -3.33300000     -9.96000000
O      2.79700000    -12.90000000      6.61200000
H      1.98600000    -13.25400000      6.24800000
H      2.54000000    -12.53100000      7.45700000
O     -0.98200000      3.72200000     17.87300000
H     -0.95000000      4.44600000     17.24900000
H     -0.22400000      3.86200000     18.44100000
O      2.31300000     17.34500000      4.02400000
H      1.86000000     17.79300000      3.31000000
H      3.24200000     17.49800000      3.85100000
O     -1.60300000     11.02400000     -3.73400000
H     -2.24400000     10.31300000     -3.72300000
H     -0.79200000     10.61100000     -4.03000000
O      6.79800000      6.79200000     10.90900000
H      7.41700000      6.50700000     10.23700000
H      5.98100000      6.34600000     10.68700000
O      8.12200000     -3.32000000     -5.78900000
H      8.40100000     -4.22200000     -5.94800000
H      7.94000000     -3.28700000     -4.85000000
O     -2.69800000      8.68600000      0.46500000
H     -2.57400000      9.26900000      1.21400000
H     -1.81100000      8.44700000      0.19700000
O     13.60500000     -7.73200000      8.32100000
H     12.73200000     -7.34300000      8.25700000
H     13.86900000     -7.87700000      7.41300000
O      1.71000000     12.05900000    -12.66500000
H      1.29800000     12.80700000    -13.09800000
H      1.17100000     11.30900000    -12.91800000
O     -7.26700000     -6.34100000     -2.87000000
H     -7.86200000     -5.63200000     -3.11300000
H     -6.90400000     -6.64400000     -3.70200000
O      2.06600000      5.64500000     12.03100000
H      1.55700000      6.09700000     12.70400000
H      1.50700000      5.66100000     11.25500000
O     11.08000000     -4.96600000     12.56200000
H     10.90200000     -4.15700000     13.04100000
H     10.93600000     -4.73800000     11.64300000
O      6.14100000     -3.13200000      8.43700000
H      5.25500000     -2.87500000      8.69400000
H      6.01100000     -3.80300000      7.76700000
O      1.02100000      5.65700000    -14.24400000
H      1.92100000      5.84800000    -13.98000000
H      0.96800000      4.70100000    -14.24000000
O      7.07800000     -5.79700000     -8.15200000
H      7.28800000     -6.07900000     -7.26200000
H      6.13200000     -5.65100000     -8.14000000
O    -12.09200000    -10.55400000     -6.78200000
H    -12.60200000     -9.98200000     -6.20900000
H    -11.37800000    -10.00100000     -7.09900000
O     -3.52800000     -8.05400000      1.40800000
H     -3.53900000     -8.85200000      1.93700000
H     -3.44100000     -8.36400000      0.50700000
O     -2.54800000     -1.70400000    -12.21200000
H     -1.94300000     -2.26600000    -12.69600000
H     -1.99600000     -1.25200000    -11.57300000
O      1.62300000      8.47800000    -13.58400000
H      1.09500000      8.54400000    -14.38000000
H      2.19100000      7.72300000    -13.73600000
O     -3.27200000    -13.12900000      4.25300000
H     -2.87200000    -13.98000000      4.43000000
H     -4.15900000    -13.33700000      3.95900000
O     -7.95200000    -10.20300000     -7.90400000
H     -8.03900000    -10.19300000     -6.95000000
H     -7.82100000     -9.28500000     -8.14200000
O      9.95600000      1.32200000     14.48500000
H     10.79300000      1.46600000     14.92700000
H      9.97100000      1.92500000     13.74200000
O     -1.67200000      6.57700000    -14.03200000
H     -2.20200000      5.94700000    -14.52000000
H     -0.78000000      6.23200000    -14.08600000
O    -12.32900000    -10.77900000      0.85800000
H    -12.05800000    -10.34200000      1.66500000
H    -12.25600000    -10.10400000      0.18300000
O     -4.55500000     -9.72600000     -8.74000000
H     -4.84300000    -10.59300000     -9.02500000
H     -4.99600000     -9.59000000     -7.90200000
O     -8.43500000      7.35600000     -6.79700000
H     -8.57500000      6.41900000     -6.93300000
H     -7.48300000      7.45700000     -6.78800000
O    -11.46600000     12.74000000     -3.17200000
H    -10.65200000     12.79500000     -3.67400000
H    -11.48600000     13.54700000     -2.65800000
O    -13.55500000     -8.64200000     -5.55800000
H    -13.63000000     -7.97800000     -6.24300000
H    -14.34100000     -8.52500000     -5.02300000
O     -8.13600000      2.82900000      4.65900000
H     -7.55300000      3.02300000      5.39300000
H     -8.69400000      3.60300000      4.58600000
O      5.52400000     15.90100000      7.21400000
H      5.30600000     16.71200000      7.67400000
H      5.07100000     15.97400000      6.37400000
O     -6.20900000    -12.50000000      4.80900000
H     -6.72600000    -12.01700000      5.45400000
H     -6.80900000    -12.63800000      4.07600000
O      2.77400000     -8.06800000     -2.31400000
H      2.37500000     -8.39100000     -3.12200000
H      3.51500000     -7.53700000     -2.60800000
O     10.66700000      7.98800000      1.47400000
H     10.78100000      8.76000000      0.91900000
H     10.62400000      8.33800000      2.36400000
O      0.24000000     12.31400000      4.48600000
H      0.65400000     11.45400000      4.40500000
H      0.34400000     12.54400000      5.40900000
O    -15.19100000     -5.29500000     -3.35800000
H    -15.21500000     -6.24500000     -3.46900000
H    -14.71700000     -5.16100000     -2.53800000
O     10.03400000     12.85200000     -2.40900000
H     10.06400000     13.60100000     -1.81300000
H      9.12900000     12.54300000     -2.35900000
O     12.68200000     -2.87600000     -9.90400000
H     12.93800000     -2.28100000    -10.60800000
H     12.79600000     -3.75100000    -10.27700000
O     -1.16400000     -8.31200000     -1.85200000
H     -0.35300000     -8.44500000     -2.34400000
H     -1.40100000     -7.40100000     -2.02400000
O      9.61800000     -6.99400000     -3.13200000
H      8.83900000     -6.58500000     -2.75500000
H      9.84700000     -7.68800000     -2.51400000
O      9.83400000      9.18500000     -7.29800000
H      9.75000000      8.98500000     -6.36600000
H      9.64400000      8.35800000     -7.73900000
O      5.30300000     -0.76600000     -4.60900000
H      4.45600000     -1.19700000     -4.71800000
H      5.14100000     -0.08000000     -3.96100000
O     -5.91200000     -2.60700000      9.04500000
H     -5.09500000     -2.74000000      8.56300000
H     -6.59200000     -2.94000000      8.45900000
O      6.24600000     -3.38300000    -12.46600000
H      6.88500000     -3.91200000    -12.94400000
H      5.42400000     -3.86600000    -12.55100000
O     15.37600000      3.57700000     -5.78700000
H     14.49400000      3.67200000     -6.14700000
H     15.94300000      4.01000000     -6.42500000
O      4.20300000     -5.06300000      2.68800000
H      3.84400000     -4.68000000      3.48800000
H      5.00700000     -5.49900000      2.97000000
O      1.48000000     -6.59600000      4.47000000
H      0.64300000     -6.47100000      4.91700000
H      1.59600000     -7.54600000      4.44200000
O      8.47000000     -0.98800000     -1.50400000
H      8.62800000     -1.91100000     -1.30600000
H      8.87900000     -0.51400000     -0.78000000
O     -6.47500000     -6.32000000     -5.45000000
H     -6.21300000     -5.47500000     -5.81700000
H     -6.71400000     -6.84800000     -6.21200000
O      8.90000000     -8.87900000     -8.60000000
H      9.69200000     -8.37900000     -8.79900000
H      9.22100000     -9.74600000     -8.35200000
O      6.13200000     14.86100000      3.60200000
H      6.15300000     14.27500000      4.35900000
H      7.00000000     15.26400000      3.58700000
O    -15.05900000      1.59700000     -2.02300000
H    -15.02300000      2.41100000     -1.52100000
H    -14.16700000      1.47800000     -2.34900000
O     -9.01000000     10.46600000     -4.72700000
H     -8.63900000     10.75200000     -3.89300000
H     -8.26800000     10.46000000     -5.33100000
O    -13.04000000     -6.20500000     -1.71300000
H    -12.23900000     -5.73300000     -1.48600000
H    -12.76700000     -7.11900000     -1.78600000
O      3.64400000     -3.65000000     -2.58300000
H      3.60700000     -4.48400000     -2.11500000
H      4.30400000     -3.14100000     -2.11200000
O      9.09800000      6.28000000      8.58000000
H      8.67700000      6.09800000      7.74000000
H      9.69000000      7.01000000      8.39900000
O     -5.74200000      5.44200000    -15.40100000
H     -6.28700000      4.99000000    -14.75700000
H     -4.93800000      4.92300000    -15.44100000
O      4.78600000     -8.18500000      7.86000000
H      4.90800000     -8.61000000      7.01100000
H      3.89900000     -8.42700000      8.12400000
O     -0.80100000      0.40000000    -10.90200000
H     -0.99200000      0.70100000    -10.01400000
H     -0.13300000      1.00700000    -11.22200000
O      1.05000000     11.43500000     11.98900000
H      1.03500000     11.61800000     12.92900000
H      1.97800000     11.33600000     11.77900000
O     15.56000000      7.16800000     -3.65900000
H     15.22100000      6.52100000     -4.27800000
H     15.12100000      7.98400000     -3.90100000
O     12.39600000      4.01700000      2.30800000
H     12.71300000      3.60300000      1.50500000
H     11.61200000      4.49500000      2.03800000
O     -4.71600000      6.04600000      3.46700000
H     -5.44200000      6.03800000      4.09000000
H     -5.10900000      6.34100000      2.64500000
O    -13.90000000     -3.51600000      0.56600000
H    -14.12700000     -3.85700000     -0.29900000
H    -14.11900000     -2.58500000      0.52100000
O    -11.14900000      2.71400000      6.57000000
H    -11.70800000      2.18500000      6.00100000
H    -10.53500000      2.08700000      6.95300000
O     10.81900000     -7.19000000    -11.42400000
H     10.24700000     -6.70900000    -10.82600000
H     10.31000000     -7.26900000    -12.23100000
O     -7.38800000      3.09900000     11.73600000
H     -8.11800000      2.57700000     11.40400000
H     -7.75400000      3.97500000     11.85300000
O      3.34900000      2.39300000     -8.91500000
H      2.76400000      1.82200000     -9.41300000
H      3.28900000      2.07100000     -8.01600000
O      4.33500000     -1.89600000     14.75300000
H      4.77500000     -1.06200000     14.92000000
H      3.90700000     -1.77600000     13.90600000
O     -3.50000000     -4.92500000    -12.69700000
H     -3.56000000     -5.86400000    -12.86800000
H     -3.23800000     -4.86500000    -11.77800000
O      3.88000000      6.12500000      0.29300000
H      4.43200000      6.27500000      1.06000000
H      3.30000000      6.88600000      0.26300000
O     -9.84900000     -0.55300000    -11.36700000
H     -9.17200000     -1.19600000    -11.15600000
H     -9.60000000      0.22800000    -10.87300000
O      4.66400000     12.09800000     -1.08400000
H      5.10600000     12.24100000     -0.24700000
H      3.76800000     11.86000000     -0.84400000
O     -6.53900000     13.94800000     10.06000000
H     -5.87400000     13.82300000      9.38200000
H     -7.34700000     13.61900000      9.66600000
O     -5.29900000     -7.17300000      8.12300000
H     -4.55000000     -7.71100000      8.38200000
H     -5.83000000     -7.10500000      8.91600000
O      1.76900000      4.55100000    -11.34700000
H      2.47100000      4.01200000    -10.98300000
H      2.21800000      5.30800000    -11.72200000
O     -5.25600000      7.58400000      1.27700000
H     -5.70700000      7.17000000      0.54100000
H     -4.53200000      8.06400000      0.87500000
O     -4.86000000      2.59900000      1.45200000
H     -5.64700000      2.91500000      1.89600000
H     -5.03400000      2.74800000      0.52200000
O     -0.87700000      4.74800000    -10.03300000
H     -1.41100000      4.51700000    -10.79300000
H      0.02600000      4.68400000    -10.34600000
O      6.30400000    -13.34400000      7.92300000
H      6.06000000    -12.71000000      7.24800000
H      5.73200000    -13.13900000      8.66300000
O      3.57400000     -8.04800000    -15.62200000
H      3.46500000     -8.97100000    -15.39200000
H      2.74200000     -7.80200000    -16.02600000
O     15.37500000      2.71200000      6.97400000
H     14.92100000      3.16700000      7.68300000
H     14.84100000      2.88600000      6.19800000
O    -12.91300000      7.43800000     10.83400000
H    -12.63500000      6.52600000     10.92300000
H    -12.27200000      7.82700000     10.23900000
O     -0.33200000     16.63500000      4.42700000
H      0.59700000     16.86400000      4.39900000
H     -0.62300000     16.70500000      3.51700000
O      6.73100000     -8.95500000    -10.67100000
H      7.36300000     -8.94500000     -9.95200000
H      6.70100000     -8.04900000    -10.97600000
O    -12.58700000     -7.78100000     10.71300000
H    -12.38200000     -7.22800000      9.95900000
H    -12.99500000     -7.18700000     11.34300000
O     -9.95900000     12.76000000      5.79400000
H    -10.45000000     13.50300000      6.14400000
H     -9.56100000     12.35200000      6.56300000
O      5.57600000     -5.58400000     13.30800000
H      5.08800000     -6.31800000     13.68200000
H      6.25500000     -5.99500000     12.77400000
O      0.55200000     -3.25100000      4.84700000
H     -0.37400000     -3.47700000      4.75400000
H      0.54800000     -2.33300000      5.11800000
O      4.81700000      1.49900000     -2.98200000
H      4.15500000      1.56500000     -2.29400000
H      5.55500000      2.01400000     -2.65400000
O      3.72400000    -16.19200000      1.89700000
H      3.09800000    -15.50500000      2.12500000
H      4.25600000    -15.80900000      1.19900000
O      8.95700000     -8.99400000     12.85200000
H      8.42700000     -8.28600000     12.48600000
H      9.67400000     -8.54800000     13.30300000
O      0.60000000     -3.90500000     17.51300000
H     -0.22100000     -4.10800000     17.06500000
H      0.50900000     -4.30900000     18.37500000
O      7.41300000    -12.63900000     -9.64000000
H      8.06200000    -13.13100000    -10.14300000
H      7.02000000    -13.28700000     -9.05600000
O     -7.10100000      2.25700000    -10.65100000
H     -6.75700000      3.13600000    -10.49200000
H     -7.82600000      2.16800000    -10.03200000
O      0.86100000     13.68600000     -3.29600000
H      1.80600000     13.71500000     -3.44500000
H      0.48300000     13.59400000     -4.17000000
O      0.76000000     -6.15000000     -7.29000000
H      0.21600000     -6.28800000     -6.51400000
H      1.65600000     -6.28600000     -6.98100000
O      5.16900000     17.18800000      2.95000000
H      4.80700000     17.12900000      2.06600000
H      5.57100000     16.33300000      3.10200000
O     -6.50100000    -10.56600000      2.43600000
H     -7.00400000     -9.90000000      1.96800000
H     -6.62000000    -10.35100000      3.36100000
O     10.12500000      5.31300000      1.46300000
H     10.02100000      6.25500000      1.33200000
H     10.13000000      4.94700000      0.57800000
O    -12.89400000     13.77800000      1.00300000
H    -12.12100000     13.28900000      1.28600000
H    -12.74200000     14.66900000      1.31900000
O     -6.42700000     -0.80600000     11.89800000
H     -5.53200000     -1.03300000     11.64700000
H     -6.56400000     -1.25600000     12.73100000
O     -5.62200000      7.33900000     -6.92600000
H     -4.68300000      7.51700000     -6.87600000
H     -5.75100000      6.57400000     -6.36600000
O     -7.03700000      4.03300000    -13.20300000
H     -6.80900000      3.11500000    -13.34600000
H     -7.87000000      4.00300000    -12.73200000
O     -9.38800000      5.24200000     12.93900000
H     -9.48500000      5.87900000     13.64700000
H    -10.21100000      4.75300000     12.94300000
O     14.45600000     -6.81400000     -0.31200000
H     14.31300000     -7.10900000     -1.21200000
H     15.15000000     -7.38300000      0.01900000
O      3.71300000     -4.36000000    -12.55600000
H      3.50700000     -3.48000000    -12.87100000
H      3.05900000     -4.53200000    -11.87900000
O     -4.17300000     11.07200000     -7.38500000
H     -3.60600000     10.30100000     -7.42400000
H     -3.58000000     11.81200000     -7.51800000
O      0.36500000      6.86600000     13.50800000
H      0.00900000      7.70700000     13.79600000
H     -0.23500000      6.21500000     13.87200000
O     -7.11500000      0.20800000     -1.75000000
H     -6.56200000      0.98400000     -1.83300000
H     -7.40800000      0.21700000     -0.83900000
O     -3.40000000     -2.97400000      7.40500000
H     -2.69300000     -3.17100000      8.01900000
H     -3.18400000     -3.47800000      6.62100000
O      4.00100000      9.72900000      2.98900000
H      4.73800000      9.80800000      2.38400000
H      3.38300000     10.40200000      2.70300000
O     -1.93300000    -11.39100000      1.21200000
H     -2.09500000    -10.89600000      2.01600000
H     -1.44500000    -10.78600000      0.65300000
O     10.09000000     -9.46900000     -1.76600000
H     10.23000000    -10.40200000     -1.60400000
H      9.69700000     -9.14200000     -0.95700000
O      7.82600000    -12.61800000     -2.12700000
H      8.71800000    -12.29400000     -2.00300000
H      7.34000000    -11.86300000     -2.45800000
O     -0.30500000    -10.48600000      8.95400000
H     -0.37100000    -11.42600000      9.12500000
H     -0.38800000    -10.41000000      8.00300000
O     -8.30900000      0.02100000     -7.38800000
H     -8.89900000     -0.43300000     -6.78700000
H     -8.86800000      0.65300000     -7.84100000
O      7.43000000     -9.30300000     -6.12500000
H      7.85800000     -9.03000000     -6.93700000
H      6.99500000    -10.12600000     -6.34900000
O    -14.83600000     -1.71000000     -6.61400000
H    -15.36100000     -2.21600000     -5.99400000
H    -14.64500000     -2.32400000     -7.32300000
O     -4.89900000      5.23400000    -11.80900000
H     -4.26500000      4.58800000    -12.12200000
H     -5.65200000      5.13300000    -12.39000000
O    -10.62100000     -2.11700000     -3.26500000
H     -9.66900000     -2.02000000     -3.27400000
H    -10.92800000     -1.53300000     -3.95900000
O     10.28000000     -2.50000000     -7.24600000
H     10.53300000     -3.35200000     -7.60300000
H      9.46700000     -2.67100000     -6.77100000
O      7.31700000     -5.48200000     -2.31000000
H      7.71500000     -4.61900000     -2.42800000
H      7.34300000     -5.63000000     -1.36500000
O    -10.93100000      8.25800000     -0.21900000
H    -11.34200000      7.56000000      0.29000000
H    -10.79400000      7.87400000     -1.08500000
O     -4.74600000     10.15300000     -4.82700000
H     -3.93900000      9.64000000     -4.87200000
H     -4.62800000     10.84200000     -5.48100000
O      4.58800000      5.73200000     13.41900000
H      5.35100000      5.23000000     13.70400000
H      4.49200000      5.51600000     12.49100000
O      4.97900000     13.45600000      8.57900000
H      4.23100000     13.66700000      9.13800000
H      5.22300000     14.29100000      8.18000000
O    -12.69600000     -0.61500000     -5.35000000
H    -12.72800000      0.30500000     -5.61300000
H    -13.43000000     -1.02200000     -5.81000000
O     -2.28700000     -5.40800000    -15.43200000
H     -1.37400000     -5.22200000    -15.65200000
H     -2.26700000     -6.28500000    -15.05000000
O     10.87000000      0.87700000     -6.45100000
H     11.53800000      1.09600000     -7.10200000
H     10.95600000     -0.06900000     -6.32900000
O      3.68100000     -2.43700000      9.21200000
H      3.62000000     -1.65000000      8.67100000
H      2.77200000     -2.70100000      9.35500000
O     -0.87600000     -8.75300000    -11.90700000
H     -0.56900000     -7.94500000    -11.49500000
H     -1.21100000     -9.27900000    -11.18200000
O      4.18700000    -10.44300000      2.43200000
H      4.43800000    -11.29800000      2.78000000
H      4.97600000    -10.12100000      1.99500000
O     -1.17000000     -0.58100000     17.81000000
H     -1.64700000     -0.69900000     16.98900000
H     -0.29600000     -0.92900000     17.63200000
O      1.59600000     -1.39600000     17.54800000
H      1.21900000     -2.27600000     17.57100000
H      2.49000000     -1.51000000     17.87100000
O     -1.26600000     -3.32800000     -9.74000000
H     -0.92600000     -2.94900000    -10.55000000
H     -0.68300000     -2.99600000     -9.05700000
O    -12.43500000      2.97600000      8.98600000
H    -12.06800000      2.86700000      8.10800000
H    -11.98100000      2.32400000      9.51900000
O     -1.10200000    -14.09400000      6.78500000
H     -1.45100000    -13.26100000      6.46900000
H     -1.85900000    -14.67900000      6.80900000
O     -2.54900000    -15.87800000      5.05200000
H     -3.22900000    -16.41600000      5.45700000
H     -1.83700000    -16.49000000      4.86700000
O     -8.96600000     -3.92400000     -7.12200000
H     -8.04600000     -3.70200000     -6.97800000
H     -9.39300000     -3.08300000     -7.28500000
O     11.99300000     10.87500000      7.98700000
H     12.40000000     11.03600000      7.13500000
H     11.09600000     11.19400000      7.88800000
O     12.88600000    -10.71000000      2.47800000
H     12.88900000    -11.21000000      1.66200000
H     13.78800000    -10.76300000      2.79500000
O      5.47000000      5.19000000    -10.64700000
H      5.65100000      4.49700000    -10.01200000
H      6.06200000      5.00700000    -11.37700000
O      7.93500000     16.05000000     -1.60300000
H      8.67400000     15.58900000     -1.20600000
H      8.07700000     15.96500000     -2.54500000
O    -11.20600000      3.01500000    -12.02900000
H    -11.38200000      2.13700000    -12.36700000
H    -11.99200000      3.51700000    -12.24400000
O     11.38700000      7.44000000     -4.05900000
H     11.80500000      6.81800000     -3.46300000
H     11.96700000      7.47000000     -4.81900000
O    -17.32700000     -4.73800000      0.99200000
H    -17.26600000     -4.00600000      1.60600000
H    -17.13800000     -4.35000000      0.13700000
O      5.29000000     -9.49800000      5.54300000
H      4.83800000    -10.30100000      5.80300000
H      6.12300000     -9.79900000      5.18100000
O      0.74400000     -7.83400000      9.34200000
H      1.27300000     -8.04600000      8.57200000
H      0.10500000     -8.54400000      9.39700000
O    -11.60100000     -3.63700000    -11.23800000
H    -12.05500000     -4.29800000    -11.76000000
H    -10.68200000     -3.72100000    -11.49000000
O     -4.77100000    -11.27200000     -2.22100000
H     -5.48100000    -11.36200000     -1.58600000
H     -4.71100000    -10.33100000     -2.38300000
O     10.60200000     10.37700000     -0.83500000
H     11.50800000     10.23100000     -0.56400000
H     10.66700000     10.98400000     -1.57200000
O    -10.45800000     11.63800000      1.36600000
H     -9.64700000     12.06300000      1.09000000
H    -10.33800000     10.71800000      1.13100000
O    -10.00500000     -4.59800000      8.50600000
H     -9.05200000     -4.61400000      8.41500000
H    -10.32000000     -4.26300000      7.66700000
O    -13.27400000      1.66600000      4.99900000
H    -13.44400000      0.94100000      4.39700000
H    -13.62900000      1.37000000      5.83700000
O      4.25200000    -15.55300000     -2.84800000
H      3.35800000    -15.34800000     -3.12300000
H      4.80300000    -15.22000000     -3.55600000
O     -6.72900000     -0.65700000    -16.24900000
H     -6.83900000     -1.30800000    -16.94100000
H     -7.43500000     -0.84400000    -15.63000000
O    -11.62900000      4.59800000     -3.05200000
H    -12.27400000      4.91500000     -3.68500000
H    -11.58200000      3.65500000     -3.21200000
O      4.45800000      5.99800000      9.79100000
H      4.68100000      5.36400000      9.11000000
H      3.50700000      6.09100000      9.72900000
O      7.35500000     -3.91400000      5.12300000
H      6.68000000     -3.32400000      4.78800000
H      6.87000000     -4.59100000      5.59400000
O     -4.04300000      8.95800000      4.11500000
H     -4.90900000      8.84300000      3.72200000
H     -3.79600000      8.08100000      4.41000000
O     -1.16900000      3.54900000     14.42400000
H     -0.53300000      3.35600000     15.11200000
H     -1.66600000      4.29600000     14.75800000
O     -9.96700000     -8.52500000     11.91400000
H     -9.43700000     -7.80000000     11.58300000
H    -10.38600000     -8.89000000     11.13500000
O    -16.92200000     -7.92600000      0.95000000
H    -15.99100000     -7.79300000      0.77100000
H    -17.34500000     -7.83400000      0.09700000
O     -5.12000000     -4.26500000     12.28500000
H     -4.28600000     -4.05800000     11.86400000
H     -5.34400000     -3.47400000     12.77600000
O      3.16200000     15.65300000     -7.14100000
H      2.74000000     14.81100000     -6.96400000
H      3.92400000     15.43100000     -7.67500000
O      7.99600000     -4.58700000     10.06000000
H      7.19400000     -4.17500000      9.73800000
H      8.68400000     -4.26000000      9.48000000
O     11.28700000      8.15100000      8.94400000
H     10.83800000      8.79700000      9.48900000
H     11.88600000      8.66700000      8.40500000
O     -4.08000000     12.55000000      4.49900000
H     -3.37600000     13.03100000      4.06400000
H     -4.36300000     11.90400000      3.85200000
O     -8.86800000    -14.19400000      0.93200000
H     -9.57900000    -13.72000000      0.50200000
H     -8.73900000    -14.97400000      0.39300000
O     11.83700000     -7.51200000     -8.94600000
H     11.77000000     -7.83400000     -9.84400000
H     12.77500000     -7.52900000     -8.75400000
O      4.15400000     11.39100000     -9.20000000
H      4.62600000     10.83800000     -9.82200000
H      4.83200000     11.93700000     -8.80300000
O     -2.59600000     -4.26200000      4.84400000
H     -3.48600000     -4.60600000      4.76400000
H     -2.29200000     -4.17200000      3.94100000
O      5.02900000     13.20000000      1.66300000
H      4.16800000     13.60900000      1.58500000
H      5.48200000     13.72000000      2.32700000
O      7.77600000    -12.05700000      3.78300000
H      7.63700000    -11.18300000      4.14600000
H      8.32200000    -11.91200000      3.01000000
O    -11.39900000      2.50300000      3.10700000
H    -11.97500000      2.02700000      2.50800000
H    -11.97900000      2.81200000      3.80300000
O     10.34800000    -11.72400000     -5.68900000
H     11.03500000    -12.28600000     -5.32900000
H      9.69800000    -12.33400000     -6.03800000
O     10.16200000      6.22400000     -7.81400000
H      9.50900000      5.98000000     -8.47000000
H     10.96000000      6.38400000     -8.31800000
O     15.13500000     -0.73300000     -2.51300000
H     15.30700000      0.03800000     -3.05400000
H     14.18000000     -0.78100000     -2.46200000
O     -6.60900000     -9.43200000      5.67400000
H     -5.79200000     -9.75300000      6.05600000
H     -7.29600000     -9.87600000      6.17100000
O      6.44400000      8.61200000      6.77700000
H      5.82800000      8.99100000      7.40400000
H      7.30000000      8.93900000      7.05600000
O      0.47000000      0.39600000     -5.05700000
H      0.66800000      1.29400000     -4.79000000
H     -0.44400000      0.42600000     -5.33800000
O     -2.18600000     -5.85800000    -10.18300000
H     -1.52500000     -6.48000000    -10.48400000
H     -1.68300000     -5.10900000     -9.86200000
O    -11.39900000      2.31900000     -4.91900000
H    -10.49600000      2.52000000     -4.67400000
H    -11.41100000      2.39600000     -5.87300000
O     17.33700000      4.77900000      1.19500000
H     17.22000000      5.63900000      0.79300000
H     17.12000000      4.15700000      0.50000000
O     12.64800000      1.60700000     -8.94800000
H     13.26300000      2.33300000     -8.84300000
H     12.20400000      1.78700000     -9.77700000
O     13.78600000      5.86000000      5.10300000
H     13.18400000      6.58700000      4.94400000
H     13.83800000      5.79600000      6.05600000
O     -9.15600000    -10.52800000      9.35600000
H     -8.30300000    -10.10500000      9.45200000
H     -9.48700000    -10.21100000      8.51500000
O      5.92500000     14.99500000     -3.56500000
H      5.97700000     15.43500000     -2.71600000
H      6.73400000     15.24200000     -4.01300000
O      0.86700000      5.49700000     -4.96800000
H      0.05800000      5.78500000     -4.54400000
H      0.60900000      5.30100000     -5.86800000
O     -6.56700000    -11.82200000     -0.05400000
H     -6.61000000    -11.24200000      0.70600000
H     -6.53200000    -12.70300000      0.31900000
O      1.86800000    -13.95300000     -2.34300000
H      1.68700000    -14.83600000     -2.66400000
H      1.13800000    -13.42500000     -2.66600000
O     -8.89700000     13.64200000     -3.95900000
H     -8.31800000     13.15700000     -3.37100000
H     -8.53600000     13.48700000     -4.83200000
O      4.07600000     -5.15000000     -0.07200000
H      3.83000000     -4.97800000      0.83700000
H      4.23300000     -6.09400000     -0.10300000
O     -9.04500000      4.56200000     -7.72000000
H     -8.35400000      3.90500000     -7.63700000
H     -9.14900000      4.68200000     -8.66400000
O     -4.40100000      7.21200000     14.40600000
H     -4.07600000      7.63000000     13.60800000
H     -4.92000000      6.47100000     14.09300000
O     -1.29800000     -5.43300000     -1.79700000
H     -1.60900000     -5.00400000     -1.00000000
H     -0.35900000     -5.24900000     -1.81800000
O     -7.45500000     -8.84800000    -10.79100000
H     -7.70100000     -8.25200000    -10.08400000
H     -6.89100000     -9.49800000    -10.37200000
O      0.70100000      5.82800000      1.89300000
H      1.12300000      6.09900000      2.70800000
H     -0.22400000      6.03600000      2.02200000
O     12.65400000      4.32100000    -11.02100000
H     12.31200000      5.17400000    -10.75300000
H     11.88400000      3.75300000    -11.05300000
O     -7.37900000     12.28100000     -2.36700000
H     -6.94000000     11.43300000     -2.43400000
H     -7.85000000     12.24200000     -1.53500000
O      6.99300000     13.15100000     -7.29600000
H      6.32200000     12.56000000     -6.95600000
H      7.79500000     12.62800000     -7.29900000
O    -12.26600000      6.70600000      1.41200000
H    -11.87500000      5.83500000      1.48400000
H    -12.91100000      6.73900000      2.11800000
O      5.88200000     -1.38800000      1.90800000
H      5.51800000     -0.50300000      1.88500000
H      5.90500000     -1.61400000      2.83800000
O    -10.61300000     -5.11100000     -3.77900000
H    -10.92000000     -5.43900000     -2.93300000
H    -10.35900000     -4.20400000     -3.60600000
O     -1.79100000      1.67700000    -14.90500000
H     -1.42100000      0.90500000    -15.33200000
H     -2.71900000      1.46800000    -14.79400000
O      3.44400000      3.20600000    -14.30100000
H      3.81700000      2.37200000    -14.58700000
H      2.50300000      3.04100000    -14.24400000
O    -13.10900000     -3.12500000      8.39500000
H    -12.97700000     -3.64600000      9.18700000
H    -13.86000000     -3.53200000      7.96300000
O      0.11000000      9.55200000     14.52300000
H      0.88000000     10.09200000     14.34900000
H     -0.48200000     10.12700000     15.00900000
O    -14.56600000      2.79400000     -5.63600000
H    -13.69700000      3.07200000     -5.34900000
H    -15.03400000      3.61100000     -5.81000000
O     -8.73400000      2.42200000    -15.19100000
H     -8.37800000      3.27900000    -15.42200000
H     -8.10100000      2.05800000    -14.57100000
O    -10.27200000      5.13800000    -10.11700000
H    -10.95700000      5.74000000     -9.82500000
H    -10.66500000      4.66800000    -10.85200000
O     -8.39000000      6.10500000      1.46000000
H     -8.16100000      6.84700000      2.02000000
H     -8.18900000      6.40400000      0.57300000
O      8.98700000     -0.31800000     -9.44300000
H      9.52800000     -0.82600000     -8.84000000
H      8.27700000     -0.91200000     -9.68700000
O      9.92400000    -14.46200000     -0.22900000
H     10.00800000    -14.74200000      0.68200000
H      9.17200000    -14.95200000     -0.56200000
O      8.89800000     -5.12000000      2.92100000
H      8.53800000     -4.43000000      3.47900000
H      9.57700000     -4.68200000      2.40800000
O     -3.64200000      4.85900000     16.55300000
H     -4.04000000      4.93700000     15.68600000
H     -3.35200000      5.74700000     16.76400000
O     -8.75000000      9.28400000     14.11000000
H     -8.16200000      9.01000000     13.40600000
H     -9.40900000      8.59000000     14.15600000
O    -11.28600000     10.53400000     -8.91700000
H    -11.67400000     11.09100000     -8.24200000
H    -11.01900000      9.74200000     -8.44900000
O     -8.70900000      2.35100000     -3.41000000
H     -8.36200000      1.72100000     -2.77800000
H     -8.70900000      3.18600000     -2.94000000
O     -0.74800000    -11.99900000      4.68200000
H     -1.36600000    -12.68100000      4.41900000
H     -0.13700000    -11.93300000      3.94800000
O     11.23400000      9.75800000      3.62900000
H     10.77000000     10.51800000      3.98200000
H     11.86900000     10.12900000      3.01600000
O     12.03500000      5.98600000     -1.70000000
H     12.87200000      6.14900000     -1.26500000
H     12.22200000      5.28200000     -2.32200000
O     -2.92200000    -16.88100000     -3.54600000
H     -3.09300000    -17.72700000     -3.13300000
H     -3.50500000    -16.27200000     -3.09500000
O      7.62400000      1.71600000      7.05600000
H      7.51700000      1.50600000      7.98400000
H      8.27600000      2.41600000      7.04200000
O     12.21600000     -4.44100000     -1.79200000
H     12.30200000     -4.31800000     -2.73700000
H     12.14900000     -5.38900000     -1.67900000
O     -3.75400000     -6.11300000     -2.74400000
H     -2.97500000     -5.83000000     -2.26500000
H     -3.96600000     -5.37400000     -3.31400000
O    -13.98500000      7.65500000      7.22300000
H    -13.07100000      7.73200000      6.94900000
H    -14.07100000      8.27400000      7.94800000
O      4.44500000      3.41200000     -4.70700000
H      5.25500000      3.56100000     -5.19400000
H      4.64400000      2.67300000     -4.13100000
O    -14.71200000      4.60700000     -2.85200000
H    -14.29900000      4.96200000     -2.06500000
H    -15.56800000      5.03600000     -2.88700000
O     -6.08800000    -14.49000000      0.64900000
H     -7.02600000    -14.43900000      0.83400000
H     -5.69900000    -14.80300000      1.46500000
O      5.28600000     11.10000000     -6.77500000
H      5.44600000     10.70000000     -5.92000000
H      5.37600000     10.37800000     -7.39800000
O      2.88700000    -12.35900000      0.07900000
H      2.36100000    -12.88000000     -0.52800000
H      3.59700000    -12.94300000      0.34300000
O      7.17900000     13.85900000      0.16100000
H      6.96100000     14.61700000     -0.38000000
H      6.34600000     13.59900000      0.55600000
O     -0.77600000      8.32600000      3.87600000
H     -1.22800000      7.59000000      3.46500000
H      0.08900000      7.98200000      4.09800000
O    -14.86100000      0.79200000    -10.29700000
H    -14.80700000      0.68700000     -9.34700000
H    -14.22900000      0.16300000    -10.64400000
O      1.59700000     11.71400000     -1.06100000
H      1.33800000     12.32900000     -1.74700000
H      1.60900000     12.23900000     -0.26000000
O      9.31000000     -3.59100000     -1.26500000
H     10.18100000     -3.42200000     -1.62300000
H      9.47400000     -3.96800000     -0.40100000
O      7.14200000      6.76700000     -1.06200000
H      8.00400000      6.72000000     -1.47700000
H      7.33100000      6.91800000     -0.13600000
O      9.54300000     14.38700000     -6.78200000
H      9.32900000     13.62500000     -6.24400000
H      8.83700000     14.43000000     -7.42700000
O     -0.42400000    -13.27300000      9.30500000
H     -1.14700000    -13.70200000      9.76300000
H     -0.48100000    -13.60100000      8.40700000
O    -12.06700000     -1.36200000     11.76400000
H    -11.26200000     -1.55100000     12.24600000
H    -12.64700000     -2.09600000     11.96800000
O      8.93500000     -8.90600000      7.95700000
H      9.18900000     -9.65800000      8.49200000
H      8.17800000     -8.53500000      8.41000000
O      3.12300000     -0.31600000     11.66100000
H      3.49000000     -1.18800000     11.52000000
H      2.18100000     -0.46500000     11.75000000
O    -10.26600000    -10.72000000      4.06400000
H    -10.85200000    -11.39800000      4.40000000
H     -9.38700000    -11.04400000      4.26300000
O      9.77100000      4.86300000     -1.10500000
H      9.80200000      4.24800000     -1.83800000
H     10.48200000      5.48000000     -1.28000000
O      3.51400000      8.26700000     13.41800000
H      3.97600000      7.43200000     13.33800000
H      2.58700000      8.03000000     13.39100000
O     -8.16900000    -13.60700000      3.54100000
H     -8.29400000    -13.42200000      2.61000000
H     -8.91100000    -14.16300000      3.77700000
O     -0.27900000      6.01300000     16.20400000
H     -0.48300000      6.78300000     16.73400000
H      0.66600000      6.06400000     16.05900000
O    -12.36300000      0.64700000     -2.79200000
H    -12.77500000     -0.04200000     -3.31300000
H    -12.09700000      1.30500000     -3.43400000
O      3.76200000     10.60200000     11.73200000
H      3.86200000      9.86800000     12.33900000
H      4.16100000     11.34400000     12.18600000
O      3.15900000      4.87900000      7.34400000
H      2.62900000      5.64800000      7.55200000
H      3.54400000      5.07800000      6.49000000
O     -8.29200000     -2.70300000     11.36200000
H     -7.84600000     -3.54800000     11.41400000
H     -7.59400000     -2.07300000     11.18700000
O      9.21100000    -11.85400000      1.41500000
H      9.91600000    -11.26300000      1.67900000
H      9.65800000    -12.65900000      1.15400000
O      0.97800000      9.72300000     -3.13800000
H      1.34300000      9.91100000     -4.00300000
H      1.27600000     10.44900000     -2.58900000
O      3.94600000      0.30700000    -15.47700000
H      4.88100000      0.50000000    -15.53800000
H      3.61400000      0.44800000    -16.36400000
O     -2.94100000      5.40500000      5.43200000
H     -3.39400000      4.61300000      5.72300000
H     -3.39100000      5.65600000      4.62600000
O    -10.22900000     -7.43600000      0.74900000
H    -10.45200000     -6.65400000      1.25300000
H    -10.77600000     -8.12600000      1.12300000
O     -0.48200000    -13.05100000     -3.90100000
H     -1.10900000    -12.84800000     -3.20700000
H     -0.96000000    -12.88100000     -4.71300000
O      5.16300000     -9.09800000     13.42800000
H      6.04700000     -9.37500000     13.18700000
H      4.79500000     -9.85100000     13.89200000
O      6.65400000      3.87700000     -6.25200000
H      7.30800000      3.35800000     -5.78400000
H      7.04400000      4.74800000     -6.32100000
O     -4.56300000      0.60500000      3.31700000
H     -4.96900000      1.09300000      4.03400000
H     -4.83300000      1.07200000      2.52600000
O    -12.03200000     -6.28400000      8.50800000
H    -11.31200000     -6.72700000      8.05800000
H    -11.69500000     -5.40700000      8.69300000
O      0.40900000     12.55400000     -7.30200000
H      1.28900000     12.41200000     -6.95400000
H      0.54500000     12.72800000     -8.23400000
O     -7.27500000     -5.12400000      7.65100000
H     -7.55500000     -5.29000000      6.75100000
H     -6.44800000     -5.59800000      7.73600000
O     -1.29700000     -7.76200000    -14.56100000
H     -1.19500000     -8.43400000    -15.23500000
H     -1.14100000     -8.22300000    -13.73700000
O     11.70500000    -12.62000000      4.68700000
H     10.96600000    -13.17300000      4.94000000
H     11.55100000    -11.79200000      5.14000000
O     10.40800000      8.34200000    -11.69700000
H      9.56900000      8.80400000    -11.68700000
H     10.72200000      8.43800000    -12.59600000
O     11.85100000     -6.74000000     -4.72200000
H     12.08100000     -7.39500000     -5.38100000
H     11.01800000     -7.04500000     -4.36200000
O    -14.44300000      3.83400000      2.84700000
H    -13.94600000      3.06900000      2.55800000
H    -13.79300000      4.53500000      2.90100000
O     -2.11300000    -10.15600000    -10.03600000
H     -1.43600000    -10.54100000     -9.47900000
H     -2.86400000    -10.03800000     -9.45400000
O     -0.84200000      5.36900000     -7.42200000
H     -0.50800000      6.26100000     -7.33600000
H     -0.99300000      5.25900000     -8.36100000
O     -4.77300000    -12.32600000      8.47400000
H     -5.44500000    -12.84700000      8.91400000
H     -3.98700000    -12.87000000      8.51000000
O    -13.37900000      9.27200000      1.00500000
H    -12.55700000      8.87400000      0.71700000
H    -14.04100000      8.90500000      0.41900000
O      9.61800000      2.42500000     -8.46200000
H      9.07600000      1.79600000     -7.98600000
H     10.20000000      1.88400000     -8.99600000
O      2.34300000     -8.95900000      4.26900000
H      3.19800000     -8.88200000      3.84700000
H      2.01200000     -9.81200000      3.98800000
O     -6.95000000    -13.91400000      8.69900000
H     -7.45800000    -14.69900000      8.49400000
H     -7.43600000    -13.49200000      9.40700000
O    -14.93000000      5.52300000      5.87100000
H    -14.46100000      6.24800000      6.28400000
H    -15.36500000      5.07500000      6.59600000
O    -10.56700000     -1.84900000     -7.58700000
H    -11.19400000     -1.33100000     -7.08200000
H    -11.09700000     -2.52600000     -8.00600000
O    -13.49300000      9.44400000     -6.03000000
H    -12.92800000      9.42500000     -5.25800000
H    -13.22200000     10.22700000     -6.50800000
O      7.16600000      9.17500000     11.92600000
H      7.18000000      8.34900000     11.44300000
H      6.41400000      9.64800000     11.57000000
O     10.82800000    -10.83100000     -8.38100000
H     10.71900000    -11.18100000     -7.49700000
H     11.35200000    -11.49100000     -8.83700000
O     12.21600000      2.80900000     -0.10500000
H     11.74200000      2.50100000     -0.87700000
H     12.37100000      2.01900000      0.41300000
O    -14.35400000      5.74000000     -0.35700000
H    -14.83800000      6.56500000     -0.39600000
H    -13.67400000      5.89100000      0.30000000
O      0.88800000    -15.46700000    -10.24900000
H      1.59100000    -15.45400000    -10.89900000
H      1.28200000    -15.08800000     -9.46300000
O      6.66500000      1.87800000     10.16100000
H      6.57500000      2.78200000      9.85900000
H      6.09100000      1.82200000     10.92500000
O     -3.95800000     -7.34900000     -6.00900000
H     -4.34100000     -8.22500000     -6.05900000
H     -4.67300000     -6.79300000     -5.69900000
O     -7.14500000      5.99100000     -3.13700000
H     -7.99800000      6.12800000     -3.55000000
H     -6.68100000      5.40400000     -3.73400000
O    -11.23600000     -2.92600000      6.48900000
H    -11.28700000     -2.06600000      6.07100000
H    -12.08300000     -3.03200000      6.92100000
O     16.92600000      5.79800000     -1.64100000
H     17.06600000      4.87000000     -1.82800000
H     16.73100000      6.18800000     -2.49300000
O     -1.39200000     -6.35700000     -5.27900000
H     -1.51500000     -5.60300000     -4.70100000
H     -2.28100000     -6.64000000     -5.49400000
O      3.99400000    -15.55900000      6.44500000
H      3.75400000    -14.64000000      6.56800000
H      3.53700000    -16.02200000      7.14700000
O    -16.86000000      2.02400000      5.86900000
H    -16.71300000      2.32000000      4.97100000
H    -15.99600000      1.74200000      6.17200000
O     10.76900000     12.21000000      4.60300000
H     10.89900000     13.03500000      5.07000000
H      9.82100000     12.14900000      4.48200000
O     -3.62800000     -3.01000000     15.83500000
H     -2.73300000     -3.33900000     15.75000000
H     -4.06300000     -3.64200000     16.40700000
O     -5.58100000     -9.48300000     -6.25600000
H     -6.46200000     -9.46100000     -5.88200000
H     -5.23700000    -10.34100000     -6.01000000
O     -0.79200000      7.32600000     -2.96100000
H     -0.58700000      7.56700000     -2.05800000
H     -0.15100000      7.80500000     -3.48800000
O     -7.60500000     -6.89400000      5.08300000
H     -8.13500000     -7.17000000      4.33600000
H     -7.25100000     -7.70900000      5.44000000
O      1.96700000      2.52000000     14.42600000
H      1.59100000      1.66000000     14.61500000
H      2.37600000      2.41900000     13.56700000
O      9.85900000      3.58500000      7.87500000
H      9.67700000      3.07300000      8.66300000
H     10.04100000      4.46700000      8.19900000
O      0.92000000    -10.78000000      2.46500000
H      1.66800000    -11.10300000      1.96200000
H      0.37500000    -10.32900000      1.82000000
O     -4.81200000     11.23800000      1.98300000
H     -4.54400000     11.68600000      1.18000000
H     -5.61700000     10.77800000      1.74400000
O     12.37100000     -2.19900000     12.76900000
H     12.30700000     -1.53500000     12.08200000
H     11.55300000     -2.11700000     13.25900000
O      8.40300000      2.01500000     -5.46000000
H      7.85900000      1.22800000     -5.45000000
H      9.14200000      1.78900000     -6.02500000
O      6.63300000      0.39000000    -14.19800000
H      6.97600000      1.26200000    -14.39600000
H      6.44400000      0.41400000    -13.26000000
O     -3.58800000     -7.57500000     12.43300000
H     -4.26300000     -6.90300000     12.52800000
H     -3.31800000     -7.51600000     11.51700000
O     -8.73500000     -4.10300000      0.54200000
H     -8.09400000     -4.22200000      1.24300000
H     -9.05300000     -3.20800000      0.65700000
O     10.40100000      9.89300000     -4.49700000
H     10.57600000      8.98100000     -4.26500000
H     11.26700000     10.29500000     -4.56300000
O     -4.55000000      9.64400000     11.35600000
H     -3.74400000     10.01800000     11.71400000
H     -4.25400000      8.91300000     10.81300000
O      3.87300000     10.82800000      7.35400000
H      4.51800000     11.53400000      7.38500000
H      4.04900000     10.30700000      8.13700000
O     -6.87300000    -13.68500000     -4.81500000
H     -7.62100000    -13.13100000     -4.59000000
H     -6.11100000    -13.11800000     -4.69600000
O     -5.86500000     -4.11600000     -6.88500000
H     -5.78800000     -3.16300000     -6.86100000
H     -5.11500000     -4.40500000     -7.40500000
O      1.40800000      1.79900000    -11.88400000
H      1.07400000      2.68800000    -12.00300000
H      1.71900000      1.54200000    -12.75200000
O      3.79400000     13.25500000      5.72900000
H      3.06100000     12.73200000      6.05400000
H      3.58300000     14.15100000      5.99300000
O      8.80200000     -2.27400000      7.20500000
H      8.00900000     -2.09000000      7.70900000
H      8.49300000     -2.76500000      6.44300000
O     -9.71600000     -6.46900000     -5.97600000
H     -9.93500000     -6.22400000     -5.07700000
H     -9.38200000     -5.66200000     -6.36900000
O     -5.06500000     -5.91100000      2.23900000
H     -5.16900000     -6.16900000      3.15500000
H     -4.49800000     -6.58400000      1.86300000
O     -0.98500000     -6.45100000      5.85000000
H     -1.40400000     -5.62800000      5.59800000
H     -1.65300000     -7.11800000      5.69400000
O     11.82200000     13.79500000     -4.02900000
H     12.09200000     13.26500000     -4.77800000
H     11.09700000     13.30700000     -3.63900000
O      6.48100000     -3.86900000     15.67600000
H      5.87900000     -3.13900000     15.53100000
H      6.13500000     -4.57600000     15.13200000
O     12.34400000     -1.21200000     -2.78800000
H     11.67500000     -0.62400000     -3.13900000
H     12.12100000     -2.07100000     -3.14600000
O    -15.12400000      4.25800000      8.69100000
H    -15.29400000      3.72900000      9.47000000
H    -14.33900000      3.86900000      8.30500000
O     11.09300000      2.78600000     12.01100000
H     10.61100000      2.35300000     11.30600000
H     11.05800000      3.71600000     11.78800000
O      3.18400000      1.05700000     -6.44800000
H      3.12800000      1.54700000     -5.62700000
H      3.36600000      0.15700000     -6.17800000
O      2.39100000     -9.67000000    -11.89800000
H      3.23000000    -10.00900000    -11.58500000
H      2.55700000     -8.74300000    -12.07200000
O     -3.59400000    -15.06500000     -7.71400000
H     -3.24600000    -14.29400000     -7.26700000
H     -4.17800000    -15.47000000     -7.07300000
O     -2.14600000     13.15400000    -12.18800000
H     -1.93200000     13.63600000    -11.39000000
H     -2.49300000     12.31800000    -11.87800000
O      7.83700000     -4.91100000    -14.84100000
H      8.04000000     -4.06300000    -15.23500000
H      6.96300000     -5.12500000    -15.16800000
O      1.82900000     -0.33200000     14.97600000
H      2.78400000     -0.31100000     14.90600000
H      1.66000000     -0.75300000     15.81900000
O     13.38600000     10.73100000      1.91900000
H     14.17800000     10.20800000      2.04000000
H     13.32700000     10.86200000      0.97200000
O      8.76500000      3.35400000      2.89700000
H      9.43100000      3.20000000      3.56700000
H      9.05900000      4.14500000      2.44500000
O      3.79300000     -3.35800000     12.29200000
H      4.38000000     -4.07000000     12.54500000
H      3.49500000     -3.59300000     11.41400000
O      2.64600000     15.90200000      6.19500000
H      2.36800000     16.33600000      5.38800000
H      2.08100000     16.27200000      6.87300000
O      3.11300000     -7.13700000    -10.43100000
H      3.67000000     -7.14300000    -11.21000000
H      3.32400000     -7.95300000     -9.97900000
O     -1.15400000     -3.27500000     -4.07800000
H     -0.93100000     -2.38500000     -3.80300000
H     -0.34300000     -3.77100000     -3.96500000
O     16.29700000     -6.39300000     -3.58900000
H     17.15600000     -6.38700000     -4.01200000
H     16.01700000     -5.47800000     -3.60200000
O     11.27000000      1.63400000    -11.38000000
H     10.51600000      1.65800000    -11.96900000
H     11.69900000      0.80000000    -11.57200000
O     12.37900000      4.45400000     -3.98000000
H     12.33800000      4.53400000     -4.93300000
H     12.40200000      3.51100000     -3.82000000
O    -13.13800000     -8.88000000     -1.31900000
H    -13.59300000     -9.49600000     -1.89300000
H    -13.73000000     -8.76400000     -0.57600000
O      6.45800000    -11.32600000     12.00100000
H      5.97000000    -11.89300000     11.40400000
H      6.17500000    -11.59700000     12.87400000
O    -10.11900000     -2.07600000     13.39800000
H     -9.51600000     -2.44000000     12.75000000
H     -9.57300000     -1.50800000     13.94200000
O     -4.97800000     -0.62100000    -12.94500000
H     -4.36600000     -1.27400000    -12.60300000
H     -4.63500000     -0.40400000    -13.81200000
O     -4.52900000    -15.31500000      2.94500000
H     -3.92000000    -15.26100000      2.20900000
H     -4.01000000    -15.68400000      3.66000000
O     16.31400000     -6.79200000      3.88000000
H     16.80400000     -7.33800000      4.49400000
H     15.94600000     -6.09300000      4.42100000
O     18.03800000     -3.22900000     -0.96900000
H     17.10500000     -3.07800000     -0.81700000
H     18.19400000     -4.11500000     -0.64100000
O     -0.82600000      4.92800000     -1.98300000
H      0.09700000      4.85200000     -1.74200000
H     -0.96900000      5.86800000     -2.09200000
O      1.61400000      6.66100000      4.52200000
H      1.78100000      7.33300000      5.18200000
H      2.42600000      6.15600000      4.48400000
O      0.61800000      9.60100000      7.35800000
H      0.64800000     10.54900000      7.23000000
H      1.12400000      9.24400000      6.62800000
O     -6.04500000     -1.38700000     -7.88500000
H     -6.06000000     -2.09400000     -8.53100000
H     -6.95200000     -1.08400000     -7.84000000
O      2.91500000    -13.29200000     -7.42900000
H      3.09300000    -14.09000000     -6.93100000
H      2.91300000    -12.59500000     -6.77300000
O      0.31200000     14.61900000      9.28300000
H      0.62200000     15.14100000      8.54400000
H     -0.62600000     14.80500000      9.33100000
O     -0.90500000     -6.24800000     10.80800000
H     -0.90600000     -6.71400000     11.64400000
H     -0.10700000     -6.54300000     10.37000000
O      8.35500000    -14.84500000     -4.19600000
H      8.50700000    -15.78600000     -4.28800000
H      8.04600000    -14.73900000     -3.29700000
O     -2.71600000     13.76100000     10.44400000
H     -3.34900000     13.56600000      9.75300000
H     -2.54800000     14.69900000     10.35700000
O     11.06000000    -10.77500000      6.78700000
H     11.58100000    -10.90800000      7.58000000
H     11.31000000     -9.90400000      6.48000000
O     16.59300000     -0.13900000     -0.11900000
H     16.28300000     -0.62000000     -0.88700000
H     16.69100000     -0.80800000      0.55900000
O      3.87700000     -9.08400000     -5.82600000
H      4.71300000     -8.92300000     -5.39000000
H      3.72900000    -10.02400000     -5.72200000
O     15.74800000      1.36800000     -4.05200000
H     16.55500000      1.23400000     -4.54800000
H     15.20900000      1.92300000     -4.61600000
O     -6.51300000      7.27200000     -9.66700000
H     -5.65400000      6.87600000     -9.52300000
H     -6.58900000      7.93700000     -8.98200000
O      7.46400000    -15.20500000      4.35100000
H      7.47200000    -14.26400000      4.18000000
H      7.29900000    -15.27600000      5.29200000
O    -11.64400000      9.38900000      6.73300000
H    -11.45800000      9.31100000      7.66900000
H    -12.18600000     10.17500000      6.66200000
O      1.30400000      0.54000000      4.30400000
H      1.42000000     -0.15600000      4.95100000
H      0.43600000      0.38000000      3.93300000
O      0.02600000      1.40400000     -8.17200000
H      0.40700000      2.14500000     -8.64400000
H      0.26700000      1.55200000     -7.25800000
O      7.71500000      2.19400000     16.28100000
H      7.82700000      1.82900000     17.15900000
H      8.35700000      1.72800000     15.74500000
O     -3.32500000      4.51000000     -3.07400000
H     -3.19000000      4.61800000     -4.01600000
H     -2.44900000      4.35700000     -2.72200000
O      2.92200000     12.75700000     -6.52300000
H      3.26400000     13.07200000     -5.68700000
H      3.58000000     12.13500000     -6.83300000
O      9.30800000      1.84300000      9.83000000
H      8.40000000      1.55600000      9.73800000
H      9.76700000      1.07900000     10.17900000
O      2.71200000     -1.12800000     -4.95100000
H      2.50900000     -2.06200000     -4.90400000
H      1.87300000     -0.71000000     -5.14300000
O      2.43700000      4.98800000     15.60600000
H      3.16900000      5.25100000     15.04900000
H      2.09000000      4.19900000     15.19100000
O    -12.63400000     -1.00300000      4.19100000
H    -12.86300000     -1.91100000      3.99000000
H    -12.00200000     -0.76000000      3.51400000
O      1.56900000      7.34900000     -9.22500000
H      2.35100000      7.69400000     -9.65500000
H      1.90500000      6.72200000     -8.58400000
O     -4.68600000     16.22600000      7.16800000
H     -5.18800000     15.57200000      7.65500000
H     -5.20100000     16.38400000      6.37700000
O      0.44900000    -11.47900000    -12.51300000
H      0.75100000    -10.72300000    -12.00900000
H     -0.48300000    -11.54800000    -12.30500000
O     -6.06500000     -2.32200000     14.18600000
H     -5.32200000     -2.34100000     14.78900000
H     -6.79700000     -2.66900000     14.69600000
O    -10.78200000     -9.87400000    -10.20000000
H    -11.37000000    -10.58700000     -9.95000000
H    -10.59100000     -9.42100000     -9.37800000
O      0.11000000     -4.01500000      7.62200000
H      0.37200000     -3.68400000      6.76300000
H     -0.24000000     -4.88800000      7.44500000
O     12.91000000    -11.15700000     -3.44300000
H     12.84100000    -11.15900000     -2.48800000
H     12.04300000    -10.88700000     -3.74500000
