# Supplementary material for: Integrated Multiscale Multilevel Approach to Open Shell Molecular Systems
Source: J Chem Theory Comput. 2023 Feb 13;19(5):1446–56. doi: 10.1021/acs.jctc.2c00805 (PMC10018740; doi:10.1021/acs.jctc.2c00805)
Supplement: Supplementary file 2 — ct2c00805_si_002.zip [file ct2c00805_si_002.zip › structures/PROXYL/frame113.xyz]

2588

C      0.02200000     -1.19000000      1.58800000
H      0.14900000     -2.22200000      1.26000000
H     -0.33100000     -1.23900000      2.61800000
C     -0.98700000     -0.54500000      0.64500000
C     -1.84400000     -1.46500000     -0.23700000
H     -2.66200000     -1.04000000     -0.81900000
H     -2.29500000     -2.25300000      0.36700000
H     -1.27500000     -2.06600000     -0.94600000
C     -1.79400000      0.47200000      1.43300000
H     -1.11200000      1.10700000      1.99800000
H     -2.36300000      1.03500000      0.69300000
H     -2.50600000     -0.09800000      2.02900000
N     -0.05500000      0.12000000     -0.29300000
O     -0.47600000      0.71000000     -1.37100000
C      1.41400000      0.09300000      0.01800000
C      2.00900000     -0.91900000     -0.95800000
H      2.05800000     -0.45800000     -1.94400000
H      2.96800000     -1.24300000     -0.55300000
H      1.46800000     -1.86000000     -1.05800000
C      1.91400000      1.52200000     -0.01600000
H      2.76000000      1.70500000      0.64700000
H      1.14800000      2.25500000      0.23700000
H      2.24700000      1.69700000     -1.03900000
C      1.36900000     -0.48500000      1.46400000
H      2.26500000     -1.07300000      1.66400000
H      1.43800000      0.36900000      2.13800000
O     -2.70600000      5.28100000     -9.98700000
H     -2.79700000      5.00200000    -10.89700000
H     -2.14100000      6.05300000    -10.02800000
O     17.07900000      1.14500000      1.24900000
H     16.74700000      0.51100000      0.61400000
H     16.29300000      1.54400000      1.62300000
O     -5.40400000     -9.58400000      2.50900000
H     -5.08300000    -10.04400000      3.28400000
H     -6.00900000     -8.92800000      2.85300000
O      1.51300000      7.71000000     12.60900000
H      0.82700000      7.15400000     12.24100000
H      1.68900000      7.33400000     13.47200000
O      0.66600000      1.56400000     -3.81000000
H      0.20700000      1.09600000     -3.11200000
H      0.28000000      2.44000000     -3.80500000
O     -5.37600000     13.68900000     -0.18900000
H     -5.35700000     12.80700000      0.18300000
H     -5.50600000     14.26400000      0.56600000
O     -3.97000000      2.74500000     -6.42800000
H     -4.40900000      1.95800000     -6.10400000
H     -4.65000000      3.41900000     -6.42000000
O     -0.24400000      5.14800000     -0.68800000
H     -0.26400000      4.75500000     -1.56000000
H      0.68500000      5.17800000     -0.45900000
O     -1.43500000     10.86600000     -0.98300000
H     -1.58800000     11.80900000     -1.05000000
H     -2.30800000     10.48800000     -0.87500000
O     -6.80800000     -9.62800000      9.10100000
H     -7.50900000     -9.92000000      8.51900000
H     -6.00200000     -9.87500000      8.64800000
O     -4.43700000     -4.60100000    -15.96700000
H     -3.92800000     -5.36000000    -16.25300000
H     -4.97100000     -4.93000000    -15.24300000
O      1.35200000      6.86700000      8.99900000
H      0.83000000      6.07200000      8.89400000
H      0.78000000      7.57100000      8.69400000
O      5.04400000      1.06300000     -4.98000000
H      5.25900000      0.32000000     -5.54400000
H      4.22900000      1.41000000     -5.34100000
O      4.31600000      7.99600000     -4.37900000
H      4.38600000      8.42100000     -5.23300000
H      4.90500000      7.24300000     -4.43700000
O      7.63700000      6.25600000     -8.24500000
H      7.79100000      5.72800000     -7.46200000
H      8.51200000      6.50300000     -8.54500000
O      6.73800000      2.90400000     -3.92800000
H      6.31700000      3.02500000     -3.07600000
H      6.14800000      2.32200000     -4.40600000
O     11.15800000      9.71800000      2.17900000
H     10.53200000     10.26200000      2.65700000
H     10.82000000      9.69300000      1.28400000
O    -13.92500000     -2.30500000     -6.15400000
H    -14.08500000     -3.20200000     -5.86100000
H    -14.57500000     -1.78100000     -5.68600000
O      3.02800000      4.42900000    -16.86800000
H      2.27900000      3.88900000    -17.12000000
H      3.00300000      4.44300000    -15.91100000
O     -2.27400000      2.17700000     15.29000000
H     -2.66700000      2.82300000     14.70300000
H     -3.01100000      1.64500000     15.59000000
O    -12.73800000     -3.13300000      3.64900000
H    -13.36400000     -3.08900000      2.92700000
H    -12.02700000     -3.68100000      3.31700000
O     12.97900000     -2.32800000     -5.08500000
H     13.61300000     -1.80400000     -5.57500000
H     12.23100000     -2.41200000     -5.67600000
O     -9.15100000     -9.68700000     -9.72800000
H     -9.83100000     -9.72100000    -10.40100000
H     -8.59000000    -10.43900000     -9.91600000
O      3.44900000     -1.51600000      7.37600000
H      3.86800000     -1.93900000      6.62600000
H      3.93300000     -0.69800000      7.49000000
O      2.15600000      6.61400000     15.13100000
H      1.66600000      6.97600000     15.86900000
H      2.04100000      5.66600000     15.20800000
O      3.20800000     -5.90800000     -6.95900000
H      3.01700000     -5.90000000     -7.89700000
H      2.39400000     -5.62200000     -6.54600000
O     -6.18700000     -0.45500000      1.63500000
H     -6.16800000      0.40000000      1.20300000
H     -6.73800000     -0.32100000      2.40600000
O      3.13900000      9.74400000     -0.54800000
H      2.38600000      9.78700000      0.04200000
H      3.86400000     10.10400000     -0.03800000
O      9.76800000      4.19200000      9.93500000
H      9.21000000      4.30800000     10.70300000
H      9.82300000      5.06400000      9.54400000
O     -9.02300000     -7.03300000    -13.10900000
H     -9.29100000     -6.14700000    -13.35300000
H     -8.32300000     -7.25000000    -13.72400000
O      5.73000000      0.13400000     -2.64600000
H      5.36400000      0.78200000     -2.04400000
H      5.56700000      0.49800000     -3.51600000
O     -8.42600000      7.44200000      4.44200000
H     -9.20300000      7.22300000      4.95600000
H     -8.12000000      6.60200000      4.09900000
O     -0.03500000     -9.15400000     10.99900000
H     -0.58700000     -9.17000000     10.21700000
H     -0.13000000     -8.26500000     11.34000000
O     -2.78500000      9.53900000     -6.69300000
H     -3.00000000     10.44500000     -6.47200000
H     -3.63500000      9.11200000     -6.80500000
O     11.89200000     -2.25300000      7.97800000
H     11.77100000     -1.39300000      8.38200000
H     12.82600000     -2.43600000      8.07900000
O    -16.18400000      3.45800000      7.06000000
H    -16.23000000      4.31900000      7.47600000
H    -16.58400000      2.86300000      7.69400000
O      7.82000000    -10.89800000      0.31900000
H      8.50700000    -10.67200000     -0.30800000
H      7.04700000    -10.42800000      0.00700000
O      7.92700000      1.01900000      0.09800000
H      7.19700000      0.81900000     -0.48900000
H      8.08000000      1.95600000     -0.02000000
O     12.34300000    -10.06400000      8.87700000
H     11.97800000     -9.50400000      8.19300000
H     12.80900000    -10.75100000      8.40000000
O      0.56300000    -11.96200000      0.16600000
H     -0.16700000    -12.25100000      0.71400000
H      0.39600000    -12.36400000     -0.68600000
O     14.04100000     -8.81600000     -4.20300000
H     13.12500000     -8.61900000     -4.39700000
H     14.50200000     -8.64600000     -5.02400000
O     -4.93700000      1.33700000     15.26300000
H     -5.59100000      0.64200000     15.19000000
H     -5.33600000      2.08900000     14.82600000
O    -12.33900000     -0.58800000     -3.51200000
H    -13.01700000      0.08200000     -3.59500000
H    -11.75500000     -0.25600000     -2.83000000
O     -6.68600000     16.42000000     -0.88100000
H     -6.64600000     16.03600000     -1.75700000
H     -6.18300000     15.81800000     -0.33300000
O      7.78300000     -5.65100000    -12.69100000
H      7.15900000     -6.18800000    -13.17800000
H      8.22500000     -6.26700000    -12.10700000
O     10.69600000     12.95900000      1.22100000
H     10.90800000     12.09100000      0.87700000
H      9.88000000     13.19800000      0.78200000
O     -4.73500000     -5.87100000      1.34200000
H     -4.53500000     -4.99900000      1.68400000
H     -4.16100000     -5.96900000      0.58300000
O     11.44800000     13.02200000      3.97200000
H     11.11400000     13.04500000      3.07500000
H     11.97000000     12.22100000      4.01200000
O      0.11200000     -3.21100000    -16.57900000
H     -0.36900000     -3.51100000    -15.80700000
H      0.65300000     -2.49000000    -16.25700000
O      5.05500000      2.61500000     -1.70400000
H      4.31400000      2.93800000     -2.21700000
H      5.02900000      3.12800000     -0.89700000
O    -12.41700000     -2.08400000     10.81100000
H    -11.78100000     -1.72700000     10.19000000
H    -13.13800000     -1.45400000     10.80300000
O      5.72300000     11.25400000      0.49300000
H      5.84500000     12.16600000      0.23100000
H      6.09800000     10.74600000     -0.22700000
O    -13.47500000      1.77400000     -3.61600000
H    -14.21100000      1.91500000     -3.02100000
H    -12.77100000      2.31500000     -3.25800000
O     -7.60700000    -12.08400000     -3.22300000
H     -7.19800000    -12.91000000     -2.96500000
H     -7.35500000    -11.96800000     -4.14000000
O     -8.42100000      3.25200000     -0.29500000
H     -9.10000000      2.85400000      0.25000000
H     -8.81800000      3.31300000     -1.16400000
O      5.52000000     12.77200000     -5.77400000
H      5.39800000     11.89700000     -6.14300000
H      4.66700000     12.99600000     -5.40100000
O      4.82900000     -2.86300000     16.56700000
H      5.03000000     -1.95000000     16.36100000
H      5.20800000     -3.00200000     17.43500000
O     -7.09500000     -6.91500000    -11.03900000
H     -7.16300000     -5.96500000    -11.13700000
H     -7.77000000     -7.26400000    -11.62100000
O     11.11100000     -8.67100000     -6.36300000
H     11.41200000     -9.53600000     -6.08300000
H     10.25900000     -8.83300000     -6.76700000
O     -4.66700000    -16.89800000      3.01300000
H     -5.52200000    -17.06800000      2.61900000
H     -4.78900000    -17.09000000      3.94300000
O     -6.71000000     -7.17500000      2.58800000
H     -5.84700000     -6.84700000      2.33500000
H     -7.02500000     -7.64200000      1.81300000
O      2.18900000    -13.66500000      3.51100000
H      2.62800000    -14.23000000      4.14700000
H      1.41700000    -14.16300000      3.24200000
O    -13.39300000     -1.29300000      5.59800000
H    -13.85400000     -0.59000000      5.14000000
H    -13.32400000     -1.99500000      4.95000000
O    -12.33500000      8.18700000     -1.80500000
H    -12.02400000      9.03000000     -2.13800000
H    -11.70300000      7.55000000     -2.13800000
O      3.47400000      1.05600000     11.23600000
H      2.82900000      0.58400000     10.71000000
H      3.37500000      0.69500000     12.11700000
O     14.68000000     -1.16300000     -2.95100000
H     14.33500000     -1.96000000     -3.35400000
H     14.35900000     -0.45500000     -3.50900000
O     -2.43100000     -5.69000000     -4.02200000
H     -1.66700000     -6.12700000     -4.39800000
H     -3.14800000     -5.90300000     -4.62000000
O     -8.95500000      3.73500000     -3.17400000
H     -8.02500000      3.55500000     -3.30900000
H     -9.40500000      3.05900000     -3.68200000
O      1.16000000    -16.95500000     -6.54500000
H      1.20200000    -16.65600000     -5.63700000
H      0.31800000    -17.40500000     -6.61000000
O    -10.66100000     -7.20900000     -5.60100000
H    -10.42700000     -6.42400000     -6.09700000
H    -10.31900000     -7.93400000     -6.12400000
O      8.44600000     13.66400000     -0.25300000
H      7.67100000     14.19500000     -0.43900000
H      9.02800000     13.82000000     -0.99700000
O     15.04500000     -6.79400000      5.22400000
H     14.50200000     -6.49400000      5.95200000
H     14.92600000     -6.13000000      4.54500000
O     16.28800000     -0.64200000      6.64300000
H     16.01300000     -0.07800000      7.36600000
H     17.24500000     -0.62300000      6.67500000
O      2.90100000     -1.26500000     13.48000000
H      3.60200000     -1.05000000     14.09500000
H      2.53300000     -2.08400000     13.81300000
O      0.54600000     -7.10700000     13.52600000
H      1.09800000     -7.06300000     12.74600000
H     -0.34600000     -6.99400000     13.19600000
O      8.95000000      0.11700000      9.69700000
H      8.25500000     -0.53000000      9.81500000
H      9.25600000      0.30500000     10.58500000
O     -0.58300000      0.90500000     17.27500000
H     -1.38800000      1.22800000     16.87100000
H     -0.12800000      0.44600000     16.56900000
O     12.16200000     -1.89000000      0.82800000
H     12.76100000     -2.30600000      0.20800000
H     11.29300000     -2.18200000      0.55400000
O      4.00000000      3.25600000      7.19000000
H      3.87200000      4.15900000      6.90000000
H      3.76700000      3.26700000      8.11800000
O      4.92100000    -14.23800000      4.21900000
H      5.14500000    -13.33100000      4.42700000
H      4.94300000    -14.69100000      5.06200000
O     12.16700000      5.62600000      8.91500000
H     11.56100000      6.32700000      9.15400000
H     12.15700000      5.61500000      7.95800000
O     -2.69700000     -5.46100000      8.39800000
H     -3.56900000     -5.06800000      8.41300000
H     -2.42000000     -5.39600000      7.48400000
O      0.00400000      5.92300000     -9.20500000
H      0.77800000      5.36700000     -9.12400000
H      0.34700000      6.77300000     -9.48000000
O     10.21300000      9.62200000     10.85800000
H      9.42800000      9.71500000     10.31800000
H     10.86000000     10.19000000     10.44000000
O     -3.83800000    -10.77600000    -12.39400000
H     -3.90200000     -9.87600000    -12.71300000
H     -3.74200000    -11.30500000    -13.18600000
O      9.03700000     -3.62900000     -9.01100000
H      9.22400000     -2.93000000     -9.63700000
H      8.10200000     -3.53800000     -8.82300000
O    -11.32000000     12.29300000      7.11400000
H    -11.99900000     12.92200000      7.35800000
H    -11.18000000     12.44300000      6.17900000
O     -8.81800000      1.43200000     -6.35800000
H     -9.52200000      1.59000000     -5.72800000
H     -9.09200000      0.64700000     -6.83100000
O    -15.28100000      1.93600000     -1.82100000
H    -15.69600000      2.70700000     -1.43400000
H    -16.01100000      1.36700000     -2.06300000
O     -5.51400000    -10.44500000     -8.98900000
H     -5.85700000     -9.76900000     -8.40400000
H     -5.01900000     -9.96100000     -9.65000000
O     -9.44700000      1.73800000      8.03700000
H     -9.88000000      2.39300000      7.49000000
H     -8.82400000      1.31000000      7.44900000
O      1.31400000     -8.06600000     -2.97700000
H      1.93100000     -8.73000000     -3.28300000
H      1.37700000     -8.10300000     -2.02200000
O     11.23700000      7.80700000     -8.49600000
H     11.05900000      8.69500000     -8.80600000
H     11.45300000      7.31500000     -9.28900000
O      0.72600000      3.66000000     11.58400000
H      0.31000000      2.96700000     12.09600000
H      0.34200000      4.47000000     11.92100000
O     -1.56400000      0.72400000     10.30200000
H     -2.39100000      1.12900000     10.56200000
H     -1.66500000      0.55500000      9.36500000
O     -3.90900000     11.46500000     13.15500000
H     -3.21100000     12.01400000     12.79900000
H     -4.03300000     10.78000000     12.49800000
O    -10.61600000      2.01400000     -4.54000000
H    -11.39100000      1.50100000     -4.31200000
H    -10.93900000      2.67600000     -5.15300000
O      4.65600000      7.44500000     13.45100000
H      5.18800000      7.43100000     14.24700000
H      3.96200000      6.80700000     13.61500000
O     -5.63700000      5.04700000    -12.18300000
H     -5.27200000      5.17400000    -13.05800000
H     -5.38700000      4.15400000    -11.94600000
O      6.93200000     -8.64300000     -3.36200000
H      6.84900000     -8.74100000     -2.41300000
H      6.23300000     -9.19000000     -3.72100000
O     -5.94300000      4.70000000     -6.93000000
H     -5.77800000      5.08700000     -7.79000000
H     -6.53000000      5.31900000     -6.49700000
O     -1.45000000    -10.11800000     13.76300000
H     -1.98300000     -9.81600000     13.02700000
H     -1.47100000     -9.39100000     14.38600000
O      8.06900000      0.53400000      2.85500000
H      8.68900000      1.06900000      3.35100000
H      8.40600000      0.54400000      1.95900000
O      4.75000000      1.79600000    -14.96700000
H      5.35500000      1.06800000    -15.10900000
H      5.30500000      2.51100000    -14.65300000
O      7.08000000    -13.33400000     -0.05000000
H      6.93700000    -13.66000000      0.83800000
H      7.29500000    -12.40900000      0.06500000
O    -10.48000000     -0.00200000    -13.94000000
H    -11.36500000     -0.35700000    -14.02700000
H    -10.20100000      0.17100000    -14.83900000
O      6.99900000     -1.07100000      4.98200000
H      6.46100000     -0.40800000      5.41300000
H      7.53100000     -0.57900000      4.35600000
O     -6.68200000    -10.45400000     -1.02400000
H     -6.72300000    -11.06400000     -0.28800000
H     -7.05900000    -10.93900000     -1.75900000
O    -14.21600000      6.39500000      2.45300000
H    -14.73900000      7.19700000      2.46300000
H    -14.69800000      5.78800000      3.01500000
O     -9.83400000      6.73700000     -7.21700000
H    -10.03900000      6.48300000     -8.11700000
H    -10.35400000      6.14200000     -6.67600000
O      8.15100000      7.93400000      3.57000000
H      8.58000000      8.49100000      4.22000000
H      7.62800000      7.32200000      4.08700000
O     11.32700000     12.27700000     -4.02300000
H     11.35400000     13.23400000     -3.99500000
H     11.97800000     12.03900000     -4.68200000
O     -5.15700000    -15.40600000     -7.77500000
H     -5.40000000    -16.09000000     -8.39800000
H     -4.94000000    -14.65000000     -8.32100000
O     17.14700000      6.09800000     -3.15000000
H     17.56600000      5.28600000     -2.86700000
H     16.31600000      5.81800000     -3.53400000
O     -9.01600000      2.11800000     15.25400000
H     -8.66500000      2.53000000     16.04400000
H     -9.40200000      1.29800000     15.56300000
O     11.92600000     -2.63200000    -11.51000000
H     12.30600000     -2.15300000    -12.24600000
H     10.98200000     -2.50800000    -11.60500000
O    -10.40900000      3.37500000     13.53900000
H    -10.48300000      4.25700000     13.90300000
H     -9.84500000      2.90800000     14.15500000
O    -12.59100000    -12.79500000      1.23900000
H    -12.98000000    -12.25100000      1.92200000
H    -13.10000000    -12.59400000      0.45300000
O     -5.26200000      4.39400000      4.49500000
H     -6.01900000      3.82500000      4.35600000
H     -5.23000000      4.94600000      3.71400000
O      2.82900000      3.33500000      9.85200000
H      2.11400000      3.70400000     10.37000000
H      3.15600000      2.60700000     10.38000000
O     -2.37900000     -8.95300000     -3.86300000
H     -2.83100000     -9.23500000     -3.06800000
H     -1.80400000     -8.24400000     -3.57300000
O     -7.47800000     -2.15500000     -0.20200000
H     -6.86800000     -2.75600000     -0.63000000
H     -6.92600000     -1.44300000      0.12100000
O    -11.20600000     -7.05300000     -0.41300000
H    -11.78400000     -7.48500000     -1.04200000
H    -10.37500000     -7.52100000     -0.48900000
O     -8.26100000     -8.50600000      0.41400000
H     -7.99100000     -9.20400000     -0.18200000
H     -8.93400000     -8.90800000      0.96400000
O      3.31700000     10.18700000     -8.69700000
H      3.88500000      9.42100000     -8.61000000
H      2.75500000     10.15700000     -7.92200000
O     -9.83500000     10.28800000     -7.06200000
H     -9.73800000      9.66300000     -6.34300000
H     -9.94700000     11.13500000     -6.62900000
O      6.92900000     11.66700000     -3.48200000
H      6.88600000     12.51300000     -3.03700000
H      6.54300000     11.82800000     -4.34300000
O     -0.18200000      0.50700000     -9.46100000
H      0.53000000      0.36800000     -8.83500000
H     -0.97200000      0.54000000     -8.92100000
O     -0.58300000    -12.90600000     -2.09400000
H     -0.51700000    -12.70400000     -3.02700000
H     -0.79900000    -13.83800000     -2.06500000
O     -0.82600000     -9.92500000     -1.19500000
H     -0.19300000    -10.63900000     -1.11400000
H     -1.56600000    -10.19900000     -0.65300000
O     -6.22800000      1.95900000      0.36000000
H     -7.06600000      2.37400000      0.15700000
H     -6.04400000      1.40700000     -0.40000000
O     12.71100000      6.43500000     -6.59000000
H     11.93300000      6.19600000     -6.08500000
H     12.36700000      6.88500000     -7.36100000
O     11.77900000     -6.49700000     -4.98400000
H     11.80200000     -7.24200000     -5.58500000
H     10.96800000     -6.03700000     -5.20300000
O     -2.19900000    -13.47500000      0.73300000
H     -2.76100000    -12.70100000      0.75000000
H     -2.78800000    -14.20400000      0.92600000
O      3.47400000     12.70400000     -9.36800000
H      3.31500000     11.81500000     -9.05000000
H      4.42600000     12.79800000     -9.34900000
O    -12.44900000     -2.27600000     -8.66000000
H    -12.95000000     -2.27300000     -7.84400000
H    -12.44900000     -1.36200000     -8.94400000
O      0.57500000     -1.01000000    -14.93100000
H      0.10700000     -0.98800000    -14.09700000
H      1.06900000     -0.19000000    -14.95000000
O     -8.28800000     -0.62900000     11.28700000
H     -9.18400000     -0.29800000     11.23400000
H     -7.73900000      0.14600000     11.16300000
O     -1.80400000      4.10500000      1.34700000
H     -2.64700000      3.84700000      0.97600000
H     -1.35800000      4.56200000      0.63400000
O      7.16100000     -6.75800000     -7.23800000
H      7.58800000     -6.75100000     -6.38200000
H      7.36200000     -7.62100000     -7.60000000
O     -4.56700000    -10.47400000      5.03800000
H     -4.64700000    -10.88800000      5.89700000
H     -3.63300000    -10.28200000      4.95000000
O    -12.96600000     -7.28800000      6.23300000
H    -12.05300000     -7.24500000      5.94700000
H    -13.28000000     -8.13000000      5.90500000
O     12.59200000     -7.66900000      0.65700000
H     12.95500000     -8.54100000      0.50100000
H     13.06700000     -7.09900000      0.05200000
O     -1.32900000      6.60100000      9.54500000
H     -1.15900000      5.66300000      9.45900000
H     -1.25700000      6.77200000     10.48400000
O     -7.60000000      6.64500000     -5.69300000
H     -8.08000000      6.04100000     -5.12600000
H     -8.19000000      6.80000000     -6.43100000
O     -6.59500000      2.92400000     13.73300000
H     -7.04900000      3.37000000     13.01800000
H     -7.24000000      2.30500000     14.07600000
O    -14.26700000      9.13300000     -7.42300000
H    -13.42300000      8.72600000     -7.61900000
H    -14.37900000      9.79300000     -8.10800000
O      7.65700000     -0.54700000    -10.89300000
H      7.31900000     -0.61600000    -10.00000000
H      7.30500000      0.28000000    -11.22000000
O      5.54900000      3.71000000      1.25900000
H      4.71000000      4.16500000      1.32900000
H      5.46000000      2.95300000      1.83700000
O    -12.58400000      4.68700000      6.63100000
H    -13.12300000      5.46100000      6.79000000
H    -11.72900000      5.03800000      6.38100000
O    -11.76800000     10.64900000      9.99700000
H    -12.43500000     10.84100000      9.33700000
H    -11.40700000      9.80200000      9.73400000
O     -7.65800000      8.95600000     -8.31100000
H     -8.47700000      8.88500000     -7.82200000
H     -7.85600000      9.56500000     -9.02300000
O      2.95700000      0.76300000     17.57400000
H      2.90800000     -0.17000000     17.78500000
H      3.24300000      0.78700000     16.66100000
O      9.68200000      9.48100000    -10.54500000
H      9.65400000      9.53900000     -9.59000000
H      9.91500000     10.36400000    -10.83200000
O      0.78000000     -4.84900000     -2.48600000
H      1.68500000     -4.54900000     -2.39400000
H      0.59000000     -5.29300000     -1.65900000
O      6.36200000     -3.97200000      9.28300000
H      6.64400000     -3.78000000      8.38900000
H      6.75900000     -4.81900000      9.48400000
O     12.36200000     -6.39700000     11.07100000
H     12.74000000     -6.36900000     11.95000000
H     13.11800000     -6.46700000     10.48800000
O     -2.55500000     -9.05700000      1.25800000
H     -1.91900000     -8.74500000      1.90100000
H     -3.23100000     -9.49000000      1.77900000
O      2.52700000     -4.42200000    -17.77300000
H      1.78800000     -4.08600000    -17.26500000
H      2.62400000     -3.80000000    -18.49400000
O      3.66100000      3.51500000     13.30600000
H      3.33700000      3.81700000     14.15400000
H      2.87100000      3.28400000     12.81600000
O     -6.17400000      6.26100000     16.14000000
H     -5.29400000      6.63500000     16.19800000
H     -6.21500000      5.88300000     15.26100000
O      4.54800000     -9.95600000     13.49100000
H      4.40700000    -10.29000000     14.37700000
H      3.74800000    -10.18600000     13.01800000
O      3.92500000     -8.01500000      0.79000000
H      4.59200000     -8.51000000      0.31500000
H      3.12700000     -8.13100000      0.27400000
O      0.07800000    -13.99800000     -9.15500000
H      0.31300000    -13.42800000     -8.42300000
H      0.67800000    -14.74100000     -9.08300000
O      4.02600000    -14.77100000      1.21300000
H      3.76200000    -14.01900000      1.74300000
H      3.97400000    -15.51600000      1.81200000
O    -14.04900000     10.65800000      1.35000000
H    -14.30300000     10.30600000      0.49700000
H    -14.81600000     11.15000000      1.64400000
O     13.15300000      5.77300000    -10.39700000
H     14.05500000      5.48600000    -10.25900000
H     13.04800000      5.78300000    -11.34800000
O     -5.76400000    -10.70000000     12.91500000
H     -5.97100000    -11.62900000     12.81200000
H     -6.50600000    -10.24400000     12.51700000
O     -3.17600000     -8.48100000     -9.67200000
H     -2.60500000     -8.04000000     -9.04300000
H     -2.77000000     -9.33700000     -9.80500000
O     12.91000000     -8.41800000     -9.09000000
H     11.97900000     -8.30500000     -8.89900000
H     13.35800000     -7.99900000     -8.35500000
O    -12.83400000     -5.28500000     -9.49600000
H    -12.02300000     -4.82100000     -9.28800000
H    -12.84500000     -6.02900000     -8.89300000
O    -13.65200000     -7.05800000      1.13000000
H    -12.74400000     -6.91500000      0.86300000
H    -14.15800000     -6.94800000      0.32400000
O      3.04600000      4.88600000      2.26700000
H      2.38100000      4.69300000      2.92900000
H      2.58800000      4.78800000      1.43200000
O      1.36200000      8.21200000    -10.09200000
H      1.77400000      8.91900000     -9.59500000
H      2.02100000      7.95700000    -10.73700000
O     10.64700000     -5.00600000      7.90500000
H     10.97400000     -4.19800000      8.30000000
H      9.96400000     -4.71800000      7.29900000
O      3.06500000      2.36100000     -6.07700000
H      2.13300000      2.35600000     -6.29500000
H      3.33000000      3.27500000     -6.18200000
O     -8.96300000     -8.38600000     -7.28200000
H     -9.05900000     -8.50300000     -8.22700000
H     -8.06100000     -8.08500000     -7.16900000
O      2.61400000     -9.73500000     11.04500000
H      3.08000000     -9.06100000     10.55100000
H      1.69800000     -9.63000000     10.78800000
O      1.94600000     12.01400000    -11.64700000
H      2.54600000     12.06600000    -10.90300000
H      1.97700000     12.88600000    -12.04000000
O     -6.29600000    -13.48800000      7.50000000
H     -6.11800000    -14.15100000      8.16700000
H     -7.08500000    -13.04300000      7.80900000
O    -10.83900000    -11.82400000     -1.76800000
H    -10.57500000    -11.61800000     -0.87100000
H    -10.03300000    -12.11200000     -2.19500000
O     -5.84500000     -7.63300000     -8.56100000
H     -4.93900000     -7.44300000     -8.80500000
H     -6.33700000     -7.54400000     -9.37800000
O    -16.39600000      0.26600000     -6.48000000
H    -16.01100000      0.01900000     -7.32000000
H    -16.02100000     -0.35200000     -5.85300000
O    -11.85900000      2.28100000     -0.95200000
H    -12.32500000      2.93600000     -1.47100000
H    -12.42300000      2.13000000     -0.19400000
O      5.06700000     -5.98000000     16.46300000
H      4.60100000     -5.20300000     16.77300000
H      4.91100000     -5.99200000     15.51900000
O      1.51700000     15.64400000      6.02100000
H      0.69500000     15.76500000      5.54600000
H      2.18100000     15.57000000      5.33500000
O     10.47300000    -12.26300000     -1.15900000
H     11.20100000    -12.82500000     -1.42200000
H      9.69300000    -12.71100000     -1.48700000
O      0.81700000     10.23400000      1.24700000
H      0.03800000     10.21000000      0.69100000
H      0.67300000      9.54000000      1.89000000
O     -3.24600000     -0.09500000    -13.97300000
H     -3.57200000     -0.15700000    -13.07500000
H     -3.57500000     -0.88600000    -14.40100000
O      7.10800000      7.85500000      6.26800000
H      7.20100000      6.90400000      6.20900000
H      8.00300000      8.17700000      6.37400000
O     -3.43200000     -2.05500000      9.87000000
H     -3.98100000     -2.42300000      9.17800000
H     -2.73000000     -2.69500000      9.98500000
O    -11.38000000    -10.64000000      4.42900000
H    -11.01900000    -11.49700000      4.65500000
H    -10.91600000    -10.02700000      5.00000000
O     14.35500000      0.63900000      3.02100000
H     13.86700000      1.12900000      2.36000000
H     14.79800000      1.31100000      3.53900000
O      0.44900000     10.40900000     12.81700000
H     -0.21500000     10.04900000     12.22800000
H      1.08700000      9.70300000     12.91900000
O     -1.32000000     -1.81000000     -6.02900000
H     -0.99500000     -2.26200000     -5.25000000
H     -2.16000000     -2.23000000     -6.21600000
O      3.13200000      8.23200000     10.32900000
H      2.59500000      7.65100000      9.78900000
H      2.77900000      8.13000000     11.21300000
O     -6.85300000     11.82400000     -2.64600000
H     -6.86100000     11.21000000     -3.38000000
H     -7.48200000     11.46100000     -2.02300000
O     -1.11400000     -3.72400000    -14.34900000
H     -1.75900000     -4.42700000    -14.27100000
H     -1.21800000     -3.21300000    -13.54600000
O      8.74000000      6.33700000    -12.46400000
H      9.27000000      6.59100000    -13.22000000
H      9.01700000      5.44200000    -12.26700000
O      3.92900000      5.00800000     -7.01600000
H      4.64200000      5.62400000     -7.18500000
H      3.15700000      5.56200000     -6.90400000
O      7.04300000      8.32600000    -13.41300000
H      7.84700000      7.81300000    -13.33500000
H      6.98300000      8.53700000    -14.34500000
O    -11.88700000      0.66600000      8.13600000
H    -11.76300000     -0.24500000      7.87000000
H    -11.01000000      1.04900000      8.09500000
O     -0.35300000      8.68900000     -5.62100000
H     -0.49000000      8.57300000     -4.68000000
H     -1.23500000      8.77400000     -5.98300000
O    -12.17100000      8.66500000      5.45200000
H    -11.71600000      9.50600000      5.40300000
H    -11.86900000      8.18400000      4.68100000
O     -3.99200000     10.49100000     -9.28300000
H     -4.06800000      9.53800000     -9.25300000
H     -3.05400000     10.65300000     -9.38100000
O      5.83200000      8.70400000     10.20500000
H      4.88500000      8.57900000     10.27100000
H      6.19600000      7.82100000     10.26800000
O      2.31300000     -5.10500000      0.73100000
H      3.00400000     -4.44500000      0.67700000
H      2.59800000     -5.80000000      0.13800000
O     12.77700000      9.79200000     -1.63300000
H     12.14200000      9.61700000     -2.32800000
H     13.05300000     10.69600000     -1.78300000
O      8.51900000      3.94800000     12.68900000
H      8.81400000      4.59800000     13.32600000
H      7.56400000      3.97300000     12.74500000
O      8.16800000    -15.97900000     -0.02500000
H      8.07300000    -15.81300000     -0.96300000
H      7.89400000    -15.16200000      0.39200000
O      2.21300000     -1.82000000     17.95100000
H      2.23800000     -2.18000000     18.83700000
H      1.31000000     -1.52200000     17.83900000
O      4.67800000    -13.22500000     -8.80700000
H      3.77900000    -12.90600000     -8.88900000
H      4.90500000    -13.06700000     -7.89100000
O    -10.09600000     -1.05100000     -1.41800000
H    -10.85300000     -1.24200000     -0.86300000
H     -9.34800000     -1.38900000     -0.92600000
O      6.62600000     -8.31600000    -13.39200000
H      6.55600000     -8.25100000    -14.34500000
H      5.96800000     -8.96600000    -13.14700000
O     -3.40700000    -10.25500000     11.74000000
H     -3.48900000     -9.59200000     11.05400000
H     -4.29700000    -10.36600000     12.07400000
O     -1.98800000      4.73000000      5.66900000
H     -2.21900000      3.80100000      5.69300000
H     -2.59200000      5.14300000      6.28700000
O    -13.86000000      7.00000000      6.83000000
H    -14.78200000      7.20500000      6.67100000
H    -13.38200000      7.73200000      6.43900000
O     -8.53300000     11.69800000      7.73700000
H     -8.17800000     12.17200000      6.98500000
H     -9.48200000     11.79600000      7.65500000
O     -0.37000000    -11.32400000     -4.61800000
H     -1.08300000    -10.68500000     -4.60100000
H      0.34800000    -10.89500000     -4.15300000
O     -4.67300000     -7.51200000      6.33400000
H     -4.66200000     -8.18100000      5.65000000
H     -3.84800000     -7.63600000      6.80300000
O    -14.00900000     -2.83100000     -2.77000000
H    -13.38300000     -2.14300000     -2.99400000
H    -13.79600000     -3.06400000     -1.86700000
O     -0.94200000     -3.39000000     -3.86100000
H     -1.65900000     -4.02000000     -3.79200000
H     -0.20000000     -3.82600000     -3.44100000
O      4.67300000     -4.67800000     13.04800000
H      4.25900000     -5.41800000     13.49300000
H      4.08200000     -4.47400000     12.32300000
O      4.22600000    -12.09600000     11.41800000
H      4.06300000    -11.20100000     11.71800000
H      4.53100000    -11.99400000     10.51600000
O    -10.81800000    -13.28200000      6.47300000
H    -11.17900000    -13.20900000      7.35600000
H     -9.88000000    -13.41700000      6.60900000
O    -15.05700000      0.57500000      4.11700000
H    -15.12100000     -0.00300000      3.35700000
H    -15.89400000      0.46900000      4.56900000
O     13.50800000     -1.82600000      3.60300000
H     13.87600000     -0.94300000      3.64000000
H     12.90400000     -1.80300000      2.86100000
O      9.91900000      1.47400000     11.80100000
H     10.43800000      2.19900000     11.45500000
H      9.12500000      1.88800000     12.14000000
O     -4.08100000     11.69300000     -2.27600000
H     -3.79600000     12.56200000     -2.55900000
H     -5.00100000     11.80700000     -2.04100000
O    -14.90300000     -7.75200000     -1.52000000
H    -14.57300000     -8.64900000     -1.46200000
H    -14.79400000     -7.51600000     -2.44100000
O    -10.77700000    -13.42800000      3.79400000
H    -10.99000000    -13.80800000      4.64600000
H    -11.37300000    -13.86200000      3.18300000
O      3.90600000     -7.05300000     13.82600000
H      3.28000000     -7.40300000     14.45900000
H      4.41700000     -7.81300000     13.54800000
O      4.27600000      0.66300000    -12.65200000
H      3.39100000      0.82100000    -12.32400000
H      4.27500000      1.03500000    -13.53400000
O      8.48300000      1.86200000     -7.28300000
H      9.43400000      1.76600000     -7.33400000
H      8.14400000      0.98600000     -7.46800000
O     -4.88600000     -1.94300000      7.25600000
H     -4.34500000     -2.61900000      6.84800000
H     -4.61800000     -1.13000000      6.82800000
O    -11.02500000      0.31600000     10.60900000
H    -11.46700000      0.36400000      9.76200000
H    -11.72700000      0.41400000     11.25200000
O     -4.47100000      3.55700000    -16.90700000
H     -5.30800000      3.87800000    -17.24300000
H     -4.61800000      2.62500000    -16.74900000
O      5.43900000    -15.82600000     -0.99800000
H      5.46200000    -16.78300000     -1.00000000
H      4.98700000    -15.59900000     -0.18500000
O      1.50000000      6.80500000     -6.65100000
H      0.93900000      7.57600000     -6.56700000
H      0.90300000      6.10200000     -6.90800000
O      9.06000000      6.07900000     -1.22500000
H      8.99200000      6.65900000     -0.46700000
H      8.56200000      6.52200000     -1.91200000
O     12.85400000     -9.87000000     -0.87800000
H     13.52800000    -10.54300000     -0.97000000
H     12.03100000    -10.35800000     -0.84400000
O      6.35100000     12.00400000     -8.81700000
H      6.44400000     11.25000000     -9.40000000
H      6.97700000     12.64500000     -9.15500000
O    -10.50100000      6.56000000      6.35800000
H     -9.91300000      6.46600000      7.10800000
H    -11.15200000      7.20200000      6.64200000
O     -3.99000000     -8.83600000     -1.25300000
H     -4.77200000     -9.29900000     -0.95300000
H     -3.40600000     -8.83400000     -0.49500000
O    -14.51900000     -3.25900000      7.14300000
H    -14.08100000     -2.41600000      7.02500000
H    -14.82700000     -3.49300000      6.26700000
O      2.08700000      1.50200000    -15.36500000
H      1.72000000      2.16100000    -14.77500000
H      3.03300000      1.65000000    -15.32900000
O      8.87400000      9.63100000     -5.89700000
H      9.53800000      9.18300000     -5.37400000
H      9.27300000      9.72400000     -6.76200000
O     -3.76900000      2.00200000     11.09600000
H     -3.91800000      2.21000000     12.01800000
H     -4.35400000      2.59100000     10.62000000
O      2.24000000      7.95700000    -14.60500000
H      1.62100000      8.41000000    -14.03200000
H      1.76200000      7.83500000    -15.42500000
O     -2.16900000     -6.22400000    -13.11800000
H     -2.72200000     -6.63500000    -12.45400000
H     -2.58800000     -6.44500000    -13.95000000
O     14.03900000      2.50600000      1.05400000
H     14.28600000      3.33000000      0.63500000
H     13.53800000      2.03800000      0.38600000
O     -8.56400000     -3.73500000    -13.43200000
H     -8.94900000     -3.35800000    -14.22300000
H     -8.12900000     -2.99800000    -13.00300000
O     -7.48300000      4.22200000      7.83000000
H     -7.27800000      3.36100000      7.46600000
H     -6.69300000      4.74000000      7.67700000
O     -0.15900000      1.83400000     13.46400000
H     -0.91800000      2.04900000     14.00700000
H     -0.30700000      0.92800000     13.19300000
O     -0.02400000     -1.49100000    -11.78800000
H     -0.30400000     -0.83800000    -11.14600000
H      0.88100000     -1.69100000    -11.54800000
O      0.58800000     14.12800000     11.37900000
H      1.35400000     13.56200000     11.47200000
H      0.92300000     14.91700000     10.95200000
O     12.09800000     -4.98900000      3.85600000
H     12.22500000     -4.30500000      4.51400000
H     12.31000000     -5.80300000      4.31400000
O     -2.24700000    -12.60400000      4.51400000
H     -2.93600000    -13.24000000      4.70900000
H     -1.63400000    -12.68400000      5.24400000
O      8.06700000     -2.35800000      7.30600000
H      7.82800000     -2.16000000      6.40000000
H      8.56700000     -1.59500000      7.59400000
O      3.82100000     13.86300000      9.42200000
H      4.55200000     13.70800000     10.01900000
H      3.58000000     12.99200000      9.10600000
O     -3.75100000    -14.62900000      5.96900000
H     -4.31700000    -15.40100000      5.96900000
H     -4.11000000    -14.06800000      6.65600000
O     14.94900000     -0.63200000     -6.63700000
H     15.89800000     -0.65300000     -6.50900000
H     14.68600000      0.23700000     -6.33400000
O      3.01800000     -5.32600000     -9.66600000
H      2.86500000     -5.03000000    -10.56400000
H      3.91000000     -5.67300000     -9.67700000
O     -3.43900000      3.64000000     -2.75300000
H     -3.58200000      4.50600000     -3.13500000
H     -3.64200000      3.75100000     -1.82400000
O      5.57600000      4.00300000     15.55500000
H      5.81500000      3.82300000     14.64500000
H      5.27200000      3.16000000     15.89300000
O      4.68300000      7.25400000      7.59400000
H      4.37700000      8.10500000      7.90600000
H      5.51400000      7.44300000      7.15900000
O     -3.76900000     13.29500000     -6.62500000
H     -3.51000000     13.92000000     -7.30200000
H     -3.64500000     12.43700000     -7.03300000
O      6.74300000     -2.10500000      1.41600000
H      7.27500000     -2.07200000      2.21100000
H      7.07200000     -1.38600000      0.87700000
O      1.04400000     -8.39500000     -0.12400000
H      0.73000000     -7.55800000      0.21800000
H      0.31900000     -8.72500000     -0.65500000
O     -1.04400000      5.53600000     12.72600000
H     -1.33500000      5.82500000     13.59100000
H     -1.85400000      5.36300000     12.24600000
O      2.99700000     -0.76100000    -17.26200000
H      2.85000000     -0.55300000    -16.33900000
H      3.93600000     -0.63100000    -17.39000000
O      2.67100000      3.48300000     -2.93800000
H      2.35900000      4.25300000     -3.41200000
H      2.31800000      2.74000000     -3.42800000
O     -6.51000000    -12.77700000      4.76000000
H     -6.48200000    -13.21200000      5.61300000
H     -5.93500000    -12.01800000      4.85900000
O     -2.01400000      0.61000000     -7.58000000
H     -2.35700000      1.45000000     -7.27500000
H     -2.09300000      0.03000000     -6.82200000
O     -5.27100000     11.46100000      1.44000000
H     -6.02400000     11.79600000      1.92700000
H     -5.59100000     10.66200000      1.02200000
O     -0.55200000     -6.87000000    -16.43400000
H     -0.42400000     -6.70100000    -17.36800000
H      0.32300000     -6.79200000    -16.05500000
O      0.87500000      2.65600000    -13.45600000
H     -0.05900000      2.50200000    -13.59700000
H      1.06000000      2.24600000    -12.61100000
O     -3.26000000     -8.12100000     10.04800000
H     -2.91500000     -8.30200000      9.17300000
H     -3.92200000     -7.44300000      9.90900000
O      5.13700000      0.65400000      7.60100000
H      5.67100000      0.87300000      8.36500000
H      4.71600000      1.47900000      7.35900000
O      3.41200000    -12.50700000      6.73300000
H      3.82800000    -13.35500000      6.57800000
H      3.69900000    -11.96200000      6.00000000
O      7.57800000     -8.59200000      2.03200000
H      7.53800000     -9.54200000      1.92400000
H      8.29100000     -8.31600000      1.45700000
O      8.91400000     13.75200000      6.20900000
H      9.37400000     13.38300000      5.45500000
H      7.99000000     13.56400000      6.04100000
O     -8.10800000     -4.07200000     -2.78800000
H     -8.39800000     -3.35200000     -3.34700000
H     -7.25100000     -3.79500000     -2.46500000
O      6.74100000    -11.78900000      4.37600000
H      6.13400000    -11.28300000      3.83600000
H      6.74600000    -11.33600000      5.21900000
O    -15.13600000     -6.07400000      7.36200000
H    -14.82700000     -5.17000000      7.41100000
H    -14.34800000     -6.58700000      7.18200000
O    -11.44100000      5.79800000    -13.18700000
H    -11.10500000      5.19800000    -12.52100000
H    -10.66200000      6.22700000    -13.53900000
O     -5.34300000     -7.60600000     12.98500000
H     -4.64600000     -7.36700000     13.59600000
H     -5.99900000     -8.04100000     13.52900000
O     -4.52100000     -0.97200000     -8.85000000
H     -4.04700000     -1.19700000     -9.65000000
H     -5.14300000     -0.29700000     -9.12300000
O    -11.71300000      8.86300000      0.97600000
H    -12.45400000      9.40800000      1.23900000
H    -12.02900000      8.37900000      0.21400000
O     -6.64900000      1.58400000     -7.86200000
H     -7.50300000      1.53000000     -7.43500000
H     -6.29000000      2.42300000     -7.57600000
O     -9.75300000     -9.61300000     -3.75600000
H     -9.03900000     -9.98700000     -3.24000000
H     -9.77600000     -8.69100000     -3.50000000
O     16.43900000     -7.09400000      1.04600000
H     15.78200000     -6.77500000      0.42600000
H     16.93800000     -6.31400000      1.28800000
O     -2.58200000      4.81600000    -12.64100000
H     -3.22200000      5.06700000    -13.30700000
H     -2.19900000      4.00300000    -12.97200000
O      3.37100000     10.43900000    -13.30000000
H      2.82500000     10.96500000    -12.71500000
H      2.80400000     10.24200000    -14.04500000
O    -10.83300000     -6.56100000      9.82900000
H    -10.26100000     -6.01300000      9.29100000
H    -11.53500000     -5.97300000     10.10800000
O      0.32000000     -2.86600000     12.59300000
H      0.88900000     -2.96700000     11.83000000
H     -0.12900000     -2.03300000     12.44800000
O      7.44400000     -8.41400000      5.88000000
H      8.19400000     -8.36800000      6.47200000
H      7.81100000     -8.72300000      5.05200000
O      3.42500000     -9.00500000    -10.85400000
H      3.29800000     -8.33400000    -11.52400000
H      2.56200000     -9.11100000    -10.45400000
O      2.23200000     -7.23300000      4.91400000
H      2.85400000     -7.48200000      4.23100000
H      2.71500000     -6.61700000      5.46600000
O      0.49400000     -1.40800000      7.18500000
H      1.44100000     -1.36900000      7.31400000
H      0.36200000     -2.15700000      6.60400000
O      0.64100000     -9.21500000    -14.72100000
H      0.72000000     -9.21300000    -15.67400000
H      1.52000000     -9.42900000    -14.40800000
O     11.57600000     -1.06100000     12.94200000
H     11.96400000     -1.81400000     12.49800000
H     11.12100000     -0.58200000     12.24900000
O     -0.57500000    -14.44500000      2.83500000
H     -1.04100000    -14.25900000      2.01900000
H     -1.15600000    -14.11800000      3.52200000
O      2.76900000    -14.64600000     -6.87400000
H      3.10600000    -15.10900000     -7.64000000
H      2.24600000    -15.29900000     -6.40900000
O     -1.25100000     11.88500000     -9.31400000
H     -0.58700000     11.86200000     -8.62400000
H     -1.43700000     12.81600000     -9.43600000
O     -5.61000000     -6.22800000     -5.85400000
H     -6.11000000     -6.70500000     -6.51500000
H     -5.70900000     -6.74800000     -5.05700000
O    -14.35900000     -9.56600000     -5.38300000
H    -13.50600000     -9.75300000     -4.99200000
H    -14.87100000    -10.36100000     -5.23200000
O     -6.14900000      5.75700000     -1.49900000
H     -6.88800000      5.93000000     -0.91500000
H     -5.91100000      6.61700000     -1.84500000
O     11.29500000    -11.16000000      5.50300000
H     11.54800000    -10.32500000      5.89800000
H     11.09300000    -10.94300000      4.59300000
O     -8.43300000    -12.12800000      8.03400000
H     -8.89000000    -11.32800000      7.77500000
H     -8.99600000    -12.52000000      8.70200000
O     -4.60100000    -14.21400000      2.43900000
H     -4.56900000    -13.78300000      3.29300000
H     -4.46200000    -15.14100000      2.63300000
O      4.94900000     15.85200000      1.09600000
H      5.27200000     15.70800000      0.20700000
H      5.60900000     16.41400000      1.50200000
O    -14.38800000      4.14000000     -8.03000000
H    -13.96200000      4.44300000     -7.22900000
H    -15.20100000      3.73400000     -7.73000000
O      5.49700000    -10.32500000      2.43900000
H      4.80900000    -10.70600000      1.89300000
H      5.24400000     -9.40700000      2.53800000
O     -3.99000000     10.84200000      8.00900000
H     -4.62300000     10.33300000      7.50300000
H     -3.61200000     11.45300000      7.37600000
O    -15.67300000     -3.61200000      4.82100000
H    -15.32300000     -4.45500000      4.53400000
H    -16.20600000     -3.31000000      4.08500000
O      5.03200000     -7.40400000      6.45500000
H      5.57900000     -6.67200000      6.17000000
H      5.63700000     -8.14300000      6.52300000
O     10.09000000     -0.22700000     15.10700000
H     10.55800000     -0.73600000     15.76900000
H     10.39800000     -0.57900000     14.27200000
O     -2.24900000    -15.32000000     -9.83300000
H     -1.53100000    -14.76300000     -9.53200000
H     -1.86600000    -16.19500000     -9.89000000
O     -4.31000000     10.29200000     10.57500000
H     -4.06900000     10.30600000      9.64800000
H     -5.15900000     10.73300000     10.60700000
O     -5.97300000     14.64200000     -3.10500000
H     -6.13700000     13.71200000     -2.95000000
H     -5.02800000     14.70000000     -3.24300000
O     -6.96600000     -0.99900000     15.04700000
H     -6.77200000     -1.28100000     14.15200000
H     -6.17400000     -1.21100000     15.54100000
O      0.75900000     12.24100000      8.04200000
H      0.70300000     12.10100000      8.98800000
H      1.68500000     12.42100000      7.88200000
O     11.23200000      0.75900000      0.96800000
H     11.70800000      1.03300000      0.18400000
H     11.62300000     -0.08300000      1.20200000
O     -9.92000000    -13.05000000      0.66600000
H     -9.58700000    -12.87700000      1.54600000
H    -10.86500000    -12.91500000      0.73700000
O     -5.44600000      0.17700000     -1.50100000
H     -4.63400000      0.48700000     -1.90200000
H     -5.73400000     -0.54000000     -2.06700000
O     14.27200000     -8.78700000      3.57400000
H     14.30700000     -8.25700000      2.77800000
H     14.55200000     -8.19100000      4.27000000
O     -0.69200000     -4.73600000     10.14200000
H     -1.33700000     -5.09200000      9.53100000
H     -0.32200000     -5.50600000     10.57500000
O      7.21400000      3.19700000     -9.47600000
H      7.90100000      3.43900000    -10.09700000
H      7.68400000      2.97600000     -8.67200000
O     -2.89300000     -5.42000000     -1.28500000
H     -2.08500000     -5.62900000     -0.81700000
H     -2.70000000     -5.62500000     -2.20000000
O     -9.74000000      8.58500000     -4.90500000
H    -10.07300000      7.98200000     -5.56900000
H     -9.01300000      8.11500000     -4.49800000
O      4.88400000     -2.44100000     -2.19600000
H      5.11300000     -2.81500000     -3.04700000
H      5.20800000     -1.54100000     -2.23500000
O     11.56900000      0.14600000      9.66500000
H     10.65100000      0.13200000      9.39400000
H     11.72600000      1.05100000      9.93400000
O      3.84400000      8.08800000    -11.42000000
H      4.76100000      8.19700000    -11.16700000
H      3.64900000      8.86000000    -11.95000000
O     -9.72300000      5.27900000      9.20800000
H    -10.22100000      4.55800000      9.59400000
H     -9.08600000      4.85100000      8.63500000
O    -13.54400000      0.86200000     -6.62600000
H    -13.56000000      1.67400000     -6.11900000
H    -14.35800000      0.87800000     -7.13000000
O      4.55600000      2.85200000     -8.82900000
H      4.51300000      3.51600000     -8.14100000
H      5.39200000      3.01400000     -9.26600000
O    -11.36900000      5.08900000     -9.31400000
H    -11.24400000      4.16000000     -9.50700000
H    -12.31800000      5.19300000     -9.24100000
O     -5.93200000      6.01500000     13.37900000
H     -5.53600000      6.82000000     13.04600000
H     -6.40200000      5.65100000     12.62900000
O    -15.88000000     -5.50800000     -0.59400000
H    -16.82300000     -5.63900000     -0.69400000
H    -15.48800000     -6.30300000     -0.95800000
O      5.57500000     -9.47300000     -6.33700000
H      5.04800000     -9.16000000     -7.07300000
H      6.47500000     -9.25400000     -6.57700000
O      3.44100000      7.11700000     -1.87700000
H      3.10400000      7.86700000     -1.38600000
H      4.07300000      7.49600000     -2.48700000
O      6.61300000      1.74700000    -11.74200000
H      5.85500000      1.36400000    -12.18200000
H      6.25200000      2.46900000    -11.22800000
O     -1.19600000    -12.10800000     11.47000000
H     -2.01600000    -11.62600000     11.58000000
H     -0.51700000    -11.43300000     11.48400000
O    -13.70000000      1.00700000      0.65700000
H    -14.16300000      0.55700000     -0.04900000
H    -14.39200000      1.42000000      1.17300000
O     10.69000000     -6.63600000    -13.46900000
H     10.37400000     -6.32500000    -12.62000000
H     11.18800000     -7.42700000    -13.26400000
O     -7.36900000      1.94100000      9.74400000
H     -6.68300000      1.97900000      9.07800000
H     -8.18400000      1.88300000      9.24400000
O     -9.46100000     -4.12000000     13.77400000
H     -9.14500000     -4.03000000     12.87500000
H    -10.28200000     -3.62900000     13.78900000
O    -14.48400000     10.58000000     -1.58400000
H    -14.24600000      9.90300000     -2.21700000
H    -14.44200000     11.39700000     -2.08000000
O      6.86900000     -1.45100000     10.55900000
H      6.50400000     -1.68500000     11.41300000
H      6.72800000     -2.22600000     10.01700000
O     -0.21600000     12.95500000      5.63500000
H      0.38200000     12.59400000      6.28900000
H      0.06900000     13.86300000      5.52500000
O     15.03500000     -4.25700000      4.27600000
H     15.71600000     -3.78900000      4.75900000
H     14.42100000     -3.57400000      4.00500000
O    -15.64300000      4.57300000     -3.46200000
H    -16.58200000      4.46000000     -3.60400000
H    -15.55400000      4.68300000     -2.51500000
O      2.13900000     15.09900000      0.17200000
H      3.08500000     15.23100000      0.10500000
H      2.04100000     14.17400000      0.39700000
O     10.34100000      0.33700000    -10.56600000
H     10.58600000      0.28200000    -11.49000000
H      9.47300000     -0.06500000    -10.52500000
O     -1.61400000     -6.72500000     -7.43500000
H     -1.42200000     -7.10900000     -6.57900000
H     -2.44500000     -6.26700000     -7.31100000
O      1.71200000    -15.26900000      6.73200000
H      1.81200000    -15.80500000      5.94600000
H      0.76600000    -15.19800000      6.85500000
O    -14.08600000    -11.58600000      3.39300000
H    -13.28600000    -11.34800000      3.86300000
H    -14.49400000    -10.74900000      3.17500000
O      2.83500000     -9.45300000     -7.58500000
H      2.55500000     -9.61500000     -6.68400000
H      2.21000000     -8.80800000     -7.91600000
O     -9.37200000      6.71100000    -10.18800000
H     -8.81300000      6.38400000    -10.89300000
H     -9.98700000      5.99800000    -10.01900000
O      2.58900000    -14.10900000     -1.31800000
H      2.93000000    -14.65400000     -0.60800000
H      1.65100000    -14.29900000     -1.33700000
O     -3.70100000     -3.69100000    -12.40600000
H     -3.27100000     -4.22100000    -11.73500000
H     -4.28500000     -4.30200000    -12.85600000
O      6.41000000    -11.99400000    -10.73500000
H      7.29400000    -12.30500000    -10.54200000
H      5.88000000    -12.30800000    -10.00300000
O     -3.88900000      4.01200000     13.66000000
H     -3.99500000      4.85400000     13.21800000
H     -4.76700000      3.79300000     13.97200000
O      7.54400000     -1.63400000     15.52300000
H      7.89500000     -2.46900000     15.21500000
H      8.29200000     -1.19400000     15.92600000
O     -2.52700000    -13.90400000      9.56000000
H     -2.00500000    -14.69800000      9.44000000
H     -2.01700000    -13.37300000     10.17200000
O    -11.61400000     -4.22600000     -4.64300000
H    -11.01800000     -4.35700000     -5.38100000
H    -11.27500000     -3.45100000     -4.19600000
O      4.32300000     -7.81600000      3.36900000
H      4.12400000     -8.04000000      2.46000000
H      4.97000000     -7.11300000      3.30600000
O     -1.80100000     -9.71900000      5.06600000
H     -1.44400000    -10.55600000      4.76800000
H     -1.30500000     -9.06000000      4.58000000
O     16.53300000     -4.60200000      2.08900000
H     17.14200000     -3.92400000      2.38100000
H     15.91800000     -4.70000000      2.81500000
O    -14.31000000      0.03400000     10.48300000
H    -14.54400000      0.73600000     11.08900000
H    -14.48500000      0.39800000      9.61500000
O    -14.23500000      5.47000000    -10.28800000
H    -15.13800000      5.41200000    -10.60000000
H    -14.28500000      5.22400000     -9.36400000
O     -8.05200000      9.18400000      8.63100000
H     -7.37600000      8.90100000      8.01500000
H     -8.06900000     10.13700000      8.54800000
O      7.00000000     -9.95000000     12.40500000
H      6.80900000     -9.25500000     11.77500000
H      6.31100000     -9.87100000     13.06500000
O      6.12800000    -15.77500000     -5.37500000
H      6.78600000    -16.34600000     -5.77100000
H      5.32000000    -15.97800000     -5.84700000
O      5.58800000    -12.86900000     -5.99400000
H      6.16300000    -13.57200000     -5.69100000
H      4.70400000    -13.20500000     -5.85000000
O      5.68800000      7.38200000      1.31100000
H      4.78600000      7.53100000      1.02600000
H      5.63400000      6.61800000      1.88500000
O     -9.61200000    -10.72900000     -6.27400000
H     -9.71100000    -10.39200000     -5.38300000
H     -9.27700000     -9.98600000     -6.77500000
O     10.68200000      5.75300000     -4.59300000
H     10.40600000      6.55400000     -4.14700000
H     11.31800000      5.35500000     -3.99900000
O     -1.86500000      6.03300000     -4.90000000
H     -2.67700000      6.23800000     -4.43600000
H     -2.15200000      5.63000000     -5.71900000
O      3.00200000     11.16300000      4.30000000
H      2.88500000     10.32800000      3.84800000
H      3.42800000     11.72700000      3.65500000
O    -11.49500000     -2.51300000    -11.32700000
H    -11.86200000     -2.28000000    -10.47400000
H    -10.62600000     -2.11100000    -11.33100000
O    -17.16500000      3.01900000      4.35100000
H    -17.26500000      2.12700000      4.68100000
H    -16.63000000      3.46100000      5.01100000
O      7.84500000     10.10000000      9.02800000
H      7.67000000     11.01500000      8.81100000
H      6.97900000      9.71700000      9.16800000
O     17.30400000     -1.24900000     -4.43100000
H     17.52600000     -0.85200000     -3.58800000
H     16.38000000     -1.48600000     -4.34700000
O    -17.34200000      0.75800000     -3.10200000
H    -17.78800000      1.17100000     -3.84100000
H    -17.43800000     -0.18100000     -3.25800000
O    -10.96100000     12.41800000      2.07700000
H    -10.22500000     12.71600000      1.54300000
H    -11.55300000     11.99600000      1.45500000
O     14.78600000     -3.00700000      7.49100000
H     15.49200000     -3.14500000      8.12300000
H     15.11700000     -2.32500000      6.90600000
O    -10.34100000     -3.81700000     -8.70900000
H     -9.92300000     -3.20100000     -9.31100000
H    -11.22700000     -3.47300000     -8.59200000
O      7.14800000      3.90600000      9.27200000
H      8.05400000      3.78200000      8.98900000
H      6.84800000      3.02700000      9.50500000
O     -7.32200000     -4.23900000    -10.97900000
H     -6.98100000     -3.35200000    -11.09400000
H     -8.27300000     -4.13700000    -11.02200000
O     -5.92500000      1.96000000      7.10100000
H     -5.40000000      1.29800000      7.55000000
H     -5.31000000      2.39400000      6.51000000
O     16.65800000     -0.85200000     -0.91600000
H     16.03900000     -0.71800000     -1.63300000
H     16.48100000     -1.74100000     -0.60900000
O      1.59800000      1.60300000    -11.06500000
H      2.11500000      2.16900000    -10.49300000
H      0.88200000      1.29000000    -10.51100000
O    -11.51300000      2.10200000      4.10500000
H    -11.06400000      2.68500000      4.71600000
H    -12.43500000      2.35400000      4.16700000
O      5.94300000     -3.85200000     -7.25600000
H      6.19300000     -4.66400000     -6.81400000
H      4.99100000     -3.90600000     -7.33500000
O    -14.02000000      4.37700000     -0.50900000
H    -14.43400000      5.19400000     -0.23000000
H    -14.42200000      3.70400000      0.04100000
O      0.98300000     12.80600000      0.73300000
H      0.09900000     12.77800000      0.36800000
H      1.15300000     11.90800000      1.01700000
O      3.34500000     -6.41200000     -1.54500000
H      3.21000000     -6.42400000     -2.49200000
H      4.24800000     -6.11300000     -1.43500000
O      4.42800000     -1.33300000      3.09700000
H      3.62900000     -1.76800000      2.79700000
H      5.10300000     -2.00900000      3.04400000
O      2.78100000     -4.85400000     17.93500000
H      2.27200000     -4.64500000     17.15200000
H      2.55300000     -4.16500000     18.56000000
O     -7.84400000    -12.65200000     -6.03300000
H     -8.00400000    -13.22500000     -6.78200000
H     -8.42800000    -11.90700000     -6.17100000
O      2.25000000     -6.58000000     11.51500000
H      2.98000000     -6.77900000     12.10100000
H      2.62500000     -5.99500000     10.85600000
O     -2.67600000      2.37400000    -10.36100000
H     -1.83000000      2.02500000    -10.08300000
H     -2.62500000      3.31000000    -10.16600000
O    -12.43400000    -10.41700000     -3.60700000
H    -12.00200000    -11.01800000     -3.00000000
H    -11.71900000     -9.90500000     -3.98600000
O      6.42100000     -3.53500000     -4.41000000
H      6.77200000     -2.71200000     -4.07000000
H      6.09300000     -3.31400000     -5.28200000
O     -2.49100000      8.22400000    -15.11900000
H     -3.23000000      8.53800000    -15.64100000
H     -1.93800000      7.75500000    -15.74400000
O      7.87300000     -9.19500000     -8.01300000
H      8.46500000     -9.92900000     -7.85100000
H      7.32900000     -9.48200000     -8.74600000
O     -1.49200000     13.71700000     -1.34700000
H     -0.81400000     13.97000000     -1.97400000
H     -2.24600000     14.26000000     -1.57600000
O     -8.14400000    -16.18000000     -2.34500000
H     -8.56200000    -16.17400000     -1.48400000
H     -7.48500000    -15.48700000     -2.29600000
O    -12.94300000     -7.16000000     -7.37000000
H    -12.93600000     -7.94000000     -7.92500000
H    -12.43900000     -7.41100000     -6.59700000
O     -5.09800000     -4.36900000      8.31000000
H     -5.62100000     -5.07300000      8.69300000
H     -5.41900000     -4.29300000      7.41200000
O     -7.13700000     -4.14100000      3.36000000
H     -7.69300000     -3.81000000      2.65500000
H     -6.97400000     -5.05500000      3.12800000
O      2.91600000     15.31300000     -8.35400000
H      2.22500000     15.33000000     -7.69200000
H      2.87100000     14.43200000     -8.72500000
O      5.47200000     -6.24900000     -9.49600000
H      5.84400000     -6.09900000     -8.62700000
H      5.51400000     -7.19800000     -9.61400000
O      6.20500000     10.36800000     -6.63400000
H      7.09200000     10.03200000     -6.50900000
H      6.30300000     11.07300000     -7.27400000
O     12.37100000      6.74800000      6.26500000
H     12.72800000      7.41700000      6.84800000
H     13.13700000      6.38100000      5.82300000
O      4.88100000     10.28200000     12.63000000
H      4.57800000      9.39300000     12.81400000
H      5.32700000     10.21300000     11.78600000
O     -2.37300000      9.49400000      2.00500000
H     -2.01200000      9.51500000      2.89200000
H     -2.48200000     10.41600000      1.77000000
O      8.76900000    -12.67900000      8.84800000
H      9.68300000    -12.66400000      8.56500000
H      8.34700000    -13.30600000      8.26200000
O    -12.52600000     -3.29200000     -0.58400000
H    -12.15600000     -2.49600000     -0.20200000
H    -11.76300000     -3.82100000     -0.82000000
O     14.78700000     -3.13400000     -7.85000000
H     14.75500000     -3.08900000     -8.80600000
H     14.70500000     -2.22500000     -7.56500000
O      3.87900000     -4.80000000      9.84900000
H      3.51800000     -3.93600000     10.04800000
H      4.70400000     -4.61800000      9.39900000
O      4.97600000     -1.62600000    -11.15600000
H      5.55000000     -1.26400000    -10.48200000
H      4.65000000     -0.86100000    -11.63000000
O     -7.43200000     -1.40300000      8.63600000
H     -7.57200000     -1.39800000      9.58300000
H     -6.68400000     -1.98600000      8.50700000
O      7.46900000     13.07800000      9.21600000
H      6.84400000     13.80200000      9.15900000
H      8.32600000     13.49500000      9.12900000
O      6.90100000    -11.02900000      7.14600000
H      7.65700000    -11.59900000      7.28700000
H      7.19000000    -10.16800000      7.44900000
O     -7.53300000      2.93300000      3.85800000
H     -7.67800000      2.86900000      2.91400000
H     -7.65700000      2.04100000      4.18000000
O     14.18100000      1.32800000     -4.71600000
H     14.81000000      1.88200000     -4.25200000
H     13.33000000      1.58400000     -4.36100000
O    -15.01800000     -0.08300000     -8.94800000
H    -15.12400000      0.45200000     -9.73500000
H    -15.21800000     -0.97400000     -9.23600000
O      9.26500000     -4.44000000     -5.18000000
H      8.40600000     -4.01700000     -5.16100000
H      9.08600000     -5.35400000     -4.95900000
O    -15.06100000     -9.32500000      1.82100000
H    -14.52900000     -8.63400000      1.42600000
H    -15.61000000     -8.87000000      2.45900000
O     -5.64700000     -4.17100000     -1.61100000
H     -6.08900000     -5.01100000     -1.48900000
H     -4.71400000     -4.38400000     -1.57600000
O      8.84500000     10.33700000      5.00600000
H      9.39900000     10.50800000      5.76800000
H      8.06400000     10.87200000      5.15300000
O    -12.74300000      2.94500000    -10.27400000
H    -13.35300000      3.68200000    -10.29800000
H    -12.87000000      2.50200000    -11.11300000
O      9.23100000      2.17900000     -4.40200000
H      8.79200000      1.64200000     -5.06200000
H      8.53900000      2.73700000     -4.04700000
O     15.57200000      2.53700000      4.58500000
H     16.47900000      2.24700000      4.68300000
H     15.10700000      2.12200000      5.31100000
O      4.68200000    -15.15900000      6.73400000
H      4.91700000    -16.07000000      6.56000000
H      3.74300000    -15.18400000      6.91600000
O      7.04400000     -5.89000000     12.39500000
H      6.23200000     -5.39100000     12.48700000
H      7.04800000     -6.17300000     11.48000000
O      5.04700000    -13.28800000     -2.41700000
H      4.11600000    -13.51100000     -2.40500000
H      5.43900000    -13.86200000     -1.75800000
O      5.52000000      1.20400000      2.94400000
H      6.47200000      1.10100000      2.94900000
H      5.18200000      0.30900000      2.90300000
O     -0.79600000     -6.49200000     -9.86300000
H     -1.03400000     -6.64200000     -8.94800000
H     -1.30900000     -5.72600000    -10.12200000
O      3.52800000    -16.73400000      2.80700000
H      2.92000000    -16.96000000      3.51100000
H      4.17600000    -17.43900000      2.81400000
O      6.08400000      5.88400000     -5.06200000
H      6.63800000      5.79600000     -5.83700000
H      6.07000000      5.00800000     -4.67600000
O     12.73100000      0.52100000     -9.19200000
H     11.89200000      0.62400000     -9.64100000
H     12.77000000      1.26100000     -8.58600000
O      2.18100000     11.84400000     -2.34500000
H      2.29800000     11.13900000     -2.98200000
H      1.78500000     11.41700000     -1.58600000
O     -9.74800000      9.37400000    -11.57900000
H     -9.78400000     10.10800000    -10.96700000
H     -9.68900000      8.59900000    -11.02100000
O      6.67300000     12.57100000      5.12900000
H      6.13900000     13.36600000      5.14300000
H      6.42800000     12.13200000      4.31500000
O     -3.67300000     16.98000000      0.64500000
H     -2.91600000     17.01200000      1.23000000
H     -3.63000000     17.80000000      0.15300000
O    -12.14800000      4.44500000     -5.31500000
H    -12.32400000      4.29900000     -4.38500000
H    -12.67600000      5.21100000     -5.54100000
O     -8.83000000     -1.42800000     -7.17400000
H     -9.69700000     -1.26200000     -6.80300000
H     -8.56800000     -2.27000000     -6.80300000
O     11.44400000      5.20400000     -1.98300000
H     10.54600000      5.06800000     -1.68100000
H     11.88800000      5.61100000     -1.24000000
O     -3.06800000      9.38600000    -12.56300000
H     -2.27700000      9.39600000    -12.02400000
H     -2.84100000      8.83300000    -13.31000000
O      4.39800000     -3.34600000      0.25400000
H      4.63100000     -2.96500000     -0.59200000
H      5.10400000     -3.07600000      0.84100000
O     15.25700000      2.60500000     -2.62000000
H     14.78900000      3.33400000     -2.21400000
H     15.93900000      2.37600000     -1.98800000
O      5.88100000     14.91500000      4.37900000
H      6.18200000     15.38600000      3.60200000
H      4.92900000     15.01800000      4.36700000
O     10.59600000     14.36000000     -1.77300000
H     11.06700000     15.18700000     -1.67300000
H     11.20500000     13.69700000     -1.44700000
O     -4.75400000    -13.59100000     11.26300000
H     -4.17200000    -13.61200000     10.50400000
H     -4.18100000    -13.37200000     11.99800000
O    -17.07800000      3.63900000     -0.60600000
H    -16.60000000      3.31500000      0.15700000
H    -17.08200000      4.59000000     -0.50000000
O     -7.30000000     -7.18400000      7.65000000
H     -6.86000000     -7.33000000      8.48800000
H     -6.58800000     -7.13700000      7.01100000
O    -11.61600000     13.49400000      4.47300000
H    -11.31200000     13.25600000      3.59700000
H    -11.46700000     14.43800000      4.53000000
O     -3.67500000     17.22800000     -2.15900000
H     -4.05500000     16.59800000     -1.54700000
H     -4.25400000     17.20200000     -2.92000000
O    -11.21200000     10.29700000     -3.26400000
H    -11.98500000     10.72300000     -3.63500000
H    -10.68400000     10.05500000     -4.02500000
O     -6.33000000     11.42900000     -7.55300000
H     -6.82500000     10.61000000     -7.58200000
H     -6.91800000     12.04800000     -7.12000000
O     -6.28500000      8.61200000      6.61300000
H     -5.54400000      8.80100000      6.03800000
H     -6.48400000      7.68900000      6.45200000
O     -8.14800000     -4.26500000     11.16200000
H     -7.96400000     -5.15000000     11.47700000
H     -8.59100000     -4.39600000     10.32400000
O      9.87500000    -13.32500000     -4.62500000
H      9.03600000    -13.27300000     -4.16800000
H      9.65700000    -13.67300000     -5.48900000
O     -0.54600000      8.73300000     -2.98600000
H     -1.38900000      8.40300000     -2.67500000
H     -0.07800000      8.98300000     -2.18900000
O     -6.51000000    -12.41600000      0.86200000
H     -6.01000000    -13.14300000      1.23100000
H     -7.42400000    -12.64000000      1.03600000
O     -0.74600000      3.96700000     16.48000000
H     -1.10400000      3.19700000     16.03800000
H     -1.09300000      4.71000000     15.98700000
O      4.18100000     13.10100000     -0.94400000
H      4.41600000     13.62000000     -1.71300000
H      3.51200000     12.49300000     -1.26100000
O     -5.18800000      5.75400000     -9.28300000
H     -5.76500000      5.86800000    -10.03800000
H     -4.33100000      5.56200000     -9.66300000
O     -0.01700000    -12.35000000      6.21400000
H      0.56300000    -13.04200000      6.53100000
H      0.56700000    -11.61600000      6.02500000
O     -6.20400000     -0.61000000     -6.27200000
H     -7.05000000     -0.73800000     -5.84500000
H     -6.37000000      0.06000000     -6.93600000
O     14.79000000     -0.67500000    -10.71500000
H     13.96300000     -0.30900000    -10.40100000
H     14.68400000     -1.62200000    -10.61800000
O     -5.31000000     -5.06300000     14.42400000
H     -5.11700000     -4.18000000     14.73800000
H     -4.46900000     -5.52000000     14.46300000
O    -15.47500000     -6.43800000      3.75200000
H    -14.98300000     -6.76700000      4.50400000
H    -14.83900000     -6.42500000      3.03700000
O    -13.15700000      4.68600000      9.49200000
H    -12.53600000      4.20900000     10.04300000
H    -13.02200000      4.32900000      8.61500000
O     13.67600000      8.58000000      7.92000000
H     14.45400000      8.32800000      7.42000000
H     13.91000000      9.41700000      8.32100000
O     -1.91500000      6.63100000      2.77700000
H     -2.48900000      6.89900000      3.49500000
H     -2.28800000      5.80500000      2.46800000
O     14.34700000      5.33700000     10.60600000
H     13.71100000      5.38900000      9.89200000
H     13.86400000      5.62700000     11.37900000
O    -15.84700000     -0.45200000      1.54400000
H    -15.48100000     -1.18500000      1.05000000
H    -16.74300000     -0.36700000      1.21800000
O      6.24200000      3.00700000      5.03300000
H      5.51100000      3.27100000      5.59100000
H      5.83400000      2.51400000      4.32100000
O     -5.97800000    -14.60600000     -2.74100000
H     -5.83500000    -15.18000000     -3.49300000
H     -5.44300000    -13.83300000     -2.92400000
O     -2.40900000    -11.49100000    -10.24800000
H     -2.97800000    -11.32500000    -10.99900000
H     -2.97100000    -11.93900000     -9.61600000
O      3.99100000      5.37200000    -11.14900000
H      4.91100000      5.19400000    -10.95100000
H      3.92400000      6.32700000    -11.13700000
O     -9.99400000     -4.65500000     -0.80800000
H    -10.30200000     -5.56100000     -0.82300000
H     -9.44000000     -4.57800000     -1.58600000
O     10.24800000     -0.29200000     -7.72100000
H     10.68400000     -1.12600000     -7.54600000
H     10.63000000      0.00900000     -8.54500000
O      3.34000000     11.85800000      7.17600000
H      3.97800000     11.20500000      7.46600000
H      3.33500000     11.78100000      6.22200000
O     -9.38300000      6.28900000     12.30100000
H     -9.48200000      6.37000000     13.25000000
H     -8.82800000      7.02800000     12.05400000
O      0.96300000     -3.44700000     -8.70100000
H      1.39500000     -2.76000000     -9.21000000
H      1.27400000     -4.26400000     -9.09000000
O     -3.30900000      7.04400000      7.62900000
H     -2.89000000      7.54900000      6.93200000
H     -2.62400000      6.93200000      8.28900000
O      7.79200000     -1.30300000     -3.58500000
H      7.11200000     -0.66500000     -3.36900000
H      8.40300000     -1.26000000     -2.85000000
O      0.51100000     -0.96300000     15.49900000
H      0.44300000     -0.67600000     14.58800000
H      1.02800000     -1.76800000     15.45800000
O     -7.72000000      4.22600000     11.27100000
H     -8.62800000      4.51800000     11.19000000
H     -7.67200000      3.44100000     10.72600000
O     -7.75800000     -6.32300000     14.55000000
H     -6.91200000     -5.93300000     14.33300000
H     -8.36800000     -5.93800000     13.92100000
O     -3.06900000    -11.90700000     -6.46800000
H     -2.32600000    -12.42200000     -6.15200000
H     -3.83700000    -12.34100000     -6.09600000
O     -1.71200000      0.52400000    -17.95900000
H     -0.78800000      0.55200000    -18.20800000
H     -1.90500000     -0.40800000    -17.85900000
O    -16.09800000      3.26100000     -6.26400000
H    -16.15500000      2.34200000     -6.00100000
H    -15.72300000      3.70500000     -5.50300000
O    -11.63800000      6.92300000      3.19200000
H    -11.49400000      7.65900000      2.59700000
H    -12.44900000      6.52000000      2.88200000
O      5.33600000     -0.13400000     15.28100000
H      6.13000000     -0.60900000     15.52700000
H      5.55500000      0.28700000     14.45000000
O     -9.13800000     -5.05400000      7.97300000
H     -8.82000000     -5.95600000      7.94000000
H     -9.04100000     -4.73300000      7.07600000
O     -4.19700000     -2.59400000     -6.35000000
H     -4.53300000     -2.33700000     -5.49200000
H     -4.49500000     -1.90300000     -6.94200000
O     10.09400000     10.93200000     -8.15900000
H      9.75200000     11.71900000     -7.73500000
H     11.00300000     11.14900000     -8.36900000
O      6.21500000     10.60900000      3.33000000
H      5.90600000     10.58600000      2.42400000
H      6.94600000      9.99100000      3.34900000
O      8.90100000      2.18800000      4.92300000
H      8.95700000      1.93900000      5.84500000
H      8.07900000      2.67400000      4.85600000
O     13.31400000     -4.60700000     -2.98100000
H     13.34600000     -3.88900000     -3.61300000
H     12.80600000     -5.28900000     -3.42000000
O     10.06000000     -8.58700000      1.11600000
H      9.71300000     -7.74700000      0.81600000
H     11.00700000     -8.51000000      1.00100000
O    -11.17000000     -2.03100000      7.94600000
H    -11.61500000     -2.82700000      7.65400000
H    -10.25500000     -2.29300000      8.05000000
O      1.48500000    -10.71300000      4.07100000
H      1.36800000    -11.62100000      3.79000000
H      2.37200000    -10.68600000      4.43000000
O     -1.94700000      2.50500000    -13.85300000
H     -2.45000000      1.69600000    -13.75800000
H     -2.10400000      2.78100000    -14.75600000
O     11.83800000      2.85700000     -3.81100000
H     11.64000000      3.45400000     -3.08900000
H     10.99700000      2.45300000     -4.02400000
O      8.25900000      7.71200000      0.90700000
H      7.31000000      7.76200000      0.79000000
H      8.37900000      7.62500000      1.85200000
O     -1.98400000      7.59000000     -0.33300000
H     -1.40900000      6.84400000     -0.50300000
H     -1.71700000      7.90700000      0.52900000
O     -1.80300000     -7.06900000     11.97000000
H     -2.25600000     -7.50100000     11.24600000
H     -2.37300000     -6.33700000     12.20600000
O      0.83400000     14.77600000     -6.69100000
H      0.66000000     13.86300000     -6.91700000
H      0.15400000     15.27000000     -7.15000000
O      1.29000000     -9.97200000     13.68100000
H      1.69700000     -9.73100000     12.84900000
H      0.35900000     -9.79000000     13.55400000
O      0.98000000     -8.78400000     -9.70100000
H      0.57400000     -9.39800000     -9.08800000
H      0.40200000     -8.02100000     -9.69400000
O     13.41600000      2.49100000     -7.42300000
H     13.31100000      2.10500000     -6.55300000
H     14.17400000      3.06800000     -7.33800000
O     -1.10400000     17.65000000     -2.83700000
H     -1.98700000     17.33100000     -3.02400000
H     -0.95500000     17.41700000     -1.92000000
O      2.07700000      3.84000000     15.53200000
H      2.40100000      3.62700000     16.40700000
H      1.13100000      3.93500000     15.64300000
O      3.46900000     -7.82500000      8.60700000
H      3.80500000     -7.61800000      7.73500000
H      2.74900000     -7.20700000      8.73900000
O      9.14300000     -6.33800000     -0.07100000
H      9.89700000     -5.75600000      0.02200000
H      9.19700000     -6.65800000     -0.97100000
O     15.71100000      7.11300000      0.32400000
H     16.33500000      7.79400000      0.57600000
H     15.32700000      6.82300000      1.15100000
O     -9.06800000     -7.23200000      3.86300000
H     -8.15100000     -7.28500000      3.59400000
H     -9.48600000     -7.98100000      3.43700000
O      1.00300000     -0.44800000     10.22900000
H      1.00400000     -0.63000000      9.29000000
H      0.17100000     -0.00100000     10.38600000
O      2.36000000     17.58400000      1.55200000
H      3.22100000     17.59000000      1.97000000
H      2.38700000     16.83100000      0.96200000
O      4.16100000    -16.39100000     -3.48600000
H      5.04100000    -16.17000000     -3.79000000
H      4.20000000    -16.27900000     -2.53600000
O      0.19000000      6.56400000      5.62600000
H     -0.43700000      5.84400000      5.55900000
H      1.01200000      6.14300000      5.88000000
O     -0.35200000    -13.74600000    -11.77800000
H     -0.39000000    -13.52900000    -10.84700000
H     -0.07800000    -12.93200000    -12.20200000
O     -9.73400000      5.00500000      2.51700000
H    -10.20200000      4.25200000      2.15700000
H    -10.41800000      5.54300000      2.91600000
O     -8.72700000      2.28400000    -12.99300000
H     -9.24800000      1.52700000    -13.25900000
H     -7.85600000      1.92700000    -12.82000000
O     15.42800000      5.25900000      4.90100000
H     15.63000000      5.17700000      5.83300000
H     15.51100000      4.37000000      4.55800000
O     -5.87700000      9.62900000     -5.30000000
H     -6.05500000      8.99000000     -5.99000000
H     -5.84800000     10.47100000     -5.75600000
O     -4.45500000    -12.37000000     -2.46100000
H     -4.36100000    -12.07300000     -1.55600000
H     -4.32400000    -11.58100000     -2.98700000
O     -1.85500000     12.76600000     11.74200000
H     -2.25600000     12.97700000     10.89900000
H     -0.91800000     12.90200000     11.60200000
O     -2.10400000     -1.65900000     16.66800000
H     -1.56100000     -1.19100000     16.03400000
H     -1.55000000     -1.73900000     17.44400000
O     -5.25200000     -7.56300000     -3.33800000
H     -6.02800000     -7.31600000     -2.83500000
H     -4.61700000     -7.84100000     -2.67800000
O     -7.15700000     -3.90300000     -5.78400000
H     -6.59000000     -3.25700000     -6.20600000
H     -6.56700000     -4.61700000     -5.54400000
O      3.96000000     -4.22000000    -12.22100000
H      4.48200000     -3.52500000    -11.81900000
H      3.31300000     -3.75700000    -12.75200000
O     -9.86200000     -9.11000000      8.65700000
H     -9.75800000     -8.34400000      9.22000000
H    -10.44100000     -9.69200000      9.14900000
O      8.77400000     -6.97600000     -4.53800000
H      8.08600000     -7.60000000     -4.30700000
H      9.41600000     -7.05500000     -3.83200000
O      7.77200000      3.75300000      0.05100000
H      6.95900000      3.89100000      0.53600000
H      8.08800000      4.63500000     -0.14300000
O      1.67000000     10.08000000     -6.49400000
H      2.22400000     10.18600000     -5.72100000
H      0.86900000      9.67500000     -6.16100000
O    -10.88400000    -12.32400000     -8.02500000
H    -10.07700000    -12.34100000     -8.54000000
H    -10.69200000    -11.73000000     -7.29800000
O      2.58700000      5.62700000      6.53900000
H      3.38300000      6.15900000      6.54300000
H      2.10000000      5.91800000      7.31000000
O     -3.03500000     13.08600000      6.82000000
H     -3.53600000     13.84100000      6.51100000
H     -2.17100000     13.19400000      6.42400000
O     -7.14500000     13.18000000      2.43600000
H     -7.91900000     13.29000000      1.88300000
H     -6.76100000     14.05600000      2.48700000
O      6.04500000     11.08200000    -13.33000000
H      6.44800000     10.29500000    -13.69700000
H      5.10500000     10.90300000    -13.35300000
O     -2.15100000     -2.15400000    -17.47800000
H     -1.45600000     -2.42300000    -16.87700000
H     -2.45900000     -2.97100000    -17.86900000
O     -0.24800000     12.23000000     -6.49300000
H     -0.85200000     11.93700000     -5.81100000
H      0.45600000     11.58200000     -6.48500000
O      1.67100000     -3.90400000    -13.61400000
H      1.22200000     -4.69500000    -13.31600000
H      1.01400000     -3.43600000    -14.12900000
O     -1.93500000     -4.49900000     13.04300000
H     -1.05800000     -4.15100000     12.88400000
H     -2.46200000     -3.73000000     13.25900000
O      6.00400000     -9.42300000    -10.18400000
H      5.14000000     -9.06200000    -10.38500000
H      5.96100000    -10.33000000    -10.48700000
O     -3.50200000     -1.22800000    -11.34400000
H     -2.69500000     -1.26100000    -10.83100000
H     -3.41900000     -1.95000000    -11.96700000
O     -2.42500000    -11.77800000      7.60900000
H     -1.64800000    -11.96800000      7.08400000
H     -2.34900000    -12.35600000      8.36800000
O     10.24900000     -7.56700000     10.20300000
H     10.32700000     -8.19800000     10.91900000
H     11.06400000     -7.06600000     10.23500000
O      8.51500000     -4.05600000     15.00200000
H      8.17300000     -4.62200000     15.69400000
H      8.43500000     -4.57900000     14.20400000
O     -6.40600000      1.07400000    -13.06500000
H     -6.16500000      0.19400000    -13.35600000
H     -5.86200000      1.22800000    -12.29300000
O      1.18600000     14.30400000     -2.56000000
H      1.79300000     14.71900000     -1.94800000
H      1.42000000     13.37600000     -2.53600000
O     -9.59600000     -4.97300000     -6.44800000
H     -9.81900000     -4.50900000     -7.25500000
H     -8.67100000     -4.77400000     -6.30500000
O      0.18700000     16.89500000     -0.29000000
H      0.57600000     17.74400000     -0.08200000
H      0.89400000     16.26600000     -0.14800000
O     -0.39800000      3.99400000     -3.58600000
H     -1.20200000      4.40900000     -3.89900000
H      0.30700000      4.51800000     -3.96500000
O     -8.77300000     -0.41300000      6.37800000
H     -8.71400000     -1.27500000      5.96700000
H     -8.41000000     -0.54000000      7.25400000
O      1.55000000    -15.52000000     -4.02000000
H      2.45200000    -15.70800000     -3.76000000
H      1.03800000    -15.65600000     -3.22300000
O     -9.06800000     -1.51800000    -10.54300000
H     -9.14100000     -1.32000000     -9.60900000
H     -8.23400000     -1.12800000    -10.80600000
O     12.51200000     -8.38200000      6.94500000
H     12.74800000     -7.89400000      6.15600000
H     12.86300000     -7.85700000      7.66400000
O      6.78100000      9.87400000     -1.69100000
H      6.74300000     10.35500000     -2.51800000
H      6.45700000      8.99900000     -1.90800000
O     -6.51700000     -1.76600000    -11.54300000
H     -6.50200000     -2.01000000    -12.46800000
H     -5.59800000     -1.61800000    -11.32000000
O      7.59700000     14.21700000     -6.79400000
H      6.75000000     13.89200000     -6.48900000
H      7.59200000     15.14700000     -6.56700000
O    -11.79700000     -0.94900000      1.06300000
H    -11.59800000     -0.88900000      1.99700000
H    -12.44800000     -0.26400000      0.91200000
O     -5.45600000      1.15800000    -15.73100000
H     -6.00300000      1.13300000    -14.94600000
H     -4.65000000      0.71000000    -15.47600000
O     11.36900000     10.35100000      6.96700000
H     11.81000000     10.00800000      7.74500000
H     11.25800000     11.28500000      7.14700000
O     -0.69600000      1.13700000      7.11300000
H     -0.47700000      0.20800000      7.17500000
H      0.06400000      1.53500000      6.68900000
O     12.25900000      5.37200000    -12.89500000
H     11.47900000      4.95500000    -12.52800000
H     12.67800000      4.68300000    -13.41100000
O     11.76100000    -13.12800000      3.16700000
H     10.87900000    -12.86700000      2.90300000
H     12.06000000    -13.70700000      2.46500000
O    -14.52000000     -5.01800000     -6.76400000
H    -13.82000000     -5.66600000     -6.84900000
H    -15.10900000     -5.20500000     -7.49500000
O      9.50300000     -9.86900000      3.62800000
H      9.61900000     -9.33400000      2.84200000
H      8.89400000    -10.55700000      3.36100000
O     -2.21100000     -9.04000000    -13.99000000
H     -1.32400000     -8.69100000    -14.06900000
H     -2.10100000     -9.98900000    -14.05200000
O     -3.04900000      2.12600000      6.57100000
H     -3.45600000      1.95900000      7.42100000
H     -2.22200000      1.64600000      6.60300000
O     -8.50100000      5.02100000    -12.53300000
H     -8.63600000      4.09000000    -12.35300000
H     -7.55700000      5.10400000    -12.66900000
O      3.87400000     12.64000000      2.08200000
H      3.48800000     12.50300000      1.21700000
H      4.81700000     12.57000000      1.93700000
O    -16.10800000     -1.70600000     -4.50200000
H    -16.93800000     -2.18200000     -4.49900000
H    -15.65500000     -2.00900000     -3.71500000
O      6.65500000     -1.34900000     -8.50400000
H      6.38100000     -2.24700000     -8.31400000
H      7.27100000     -1.13400000     -7.80400000
O     -6.66100000     -8.05300000    -14.62200000
H     -6.03700000     -7.60600000    -14.04900000
H     -6.43700000     -7.75000000    -15.50200000
O      9.27600000    -10.81200000     11.10200000
H      8.58300000    -10.55700000     11.71100000
H      8.81300000    -11.22200000     10.37100000
O      0.94000000     -4.61600000     -6.28200000
H      0.18400000     -4.30400000     -5.78500000
H      0.93000000     -4.09600000     -7.08500000
O    -10.26000000      1.99300000      1.61200000
H    -10.91500000      1.88200000      0.92300000
H    -10.73400000      1.81200000      2.42400000
O     10.70300000     -2.65700000     -6.80900000
H     10.40900000     -3.03900000     -5.98300000
H     10.13500000     -3.05000000     -7.47100000
O     -7.88700000     12.86000000     -5.90200000
H     -8.73800000     12.66900000     -5.50900000
H     -7.71600000     13.77300000     -5.67000000
O    -13.86700000     -5.20600000     -3.71900000
H    -13.07500000     -4.85000000     -4.12200000
H    -14.26300000     -4.45900000     -3.26900000
O      6.32300000     -5.51400000     -2.16600000
H      6.20700000     -4.66500000     -2.59300000
H      6.17000000     -6.15400000     -2.86000000
O     12.26900000      2.68600000      9.95600000
H     12.64700000      2.58700000      9.08200000
H     11.73600000      3.47900000      9.89900000
O     -8.89500000     14.80300000      4.53000000
H     -9.71700000     15.18500000      4.83800000
H     -8.94400000     13.88500000      4.79600000
O      0.36600000      8.55000000      3.28600000
H      0.36600000      8.63100000      4.24000000
H     -0.48000000      8.15300000      3.07900000
O      9.85400000     -6.38400000     13.40700000
H      9.05100000     -6.18100000     12.92800000
H     10.21400000     -7.14900000     12.95800000
O      3.06000000      7.60200000      3.25900000
H      2.15300000      7.79700000      3.49600000
H      3.03900000      6.69400000      2.95800000
O      5.22400000     -0.97900000    -15.45700000
H      5.12700000     -1.92600000    -15.55800000
H      6.17000000     -0.83400000    -15.45900000
O    -11.40500000     -1.09100000     -6.21800000
H    -12.20000000     -1.57200000     -5.98900000
H    -11.71900000     -0.23900000     -6.52100000
O     -0.32800000     -6.88600000     -5.04300000
H      0.22600000     -7.00800000     -4.27100000
H      0.21700000     -6.38900000     -5.65300000
O     11.99800000      2.95300000      4.39400000
H     12.17100000      2.99000000      3.45300000
H     11.14000000      2.53500000      4.46400000
O     -4.88300000    -12.97400000     -8.87700000
H     -5.07800000    -12.09300000     -8.55800000
H     -5.12300000    -12.95300000     -9.80300000
O      8.83400000    -12.57600000      3.04700000
H      8.18500000    -12.23500000      3.66300000
H      8.31700000    -13.01800000      2.37400000
O     -3.39000000      5.90900000     11.48900000
H     -3.94000000      5.30600000     10.99000000
H     -3.88400000      6.72900000     11.50200000
O      6.61400000     -5.55600000      0.64300000
H      7.36800000     -6.02900000      0.29300000
H      6.15100000     -5.23600000     -0.13200000
O    -10.26900000      8.10100000      9.48500000
H     -9.53400000      8.55600000      9.07500000
H    -10.01600000      7.17800000      9.47200000
O      9.41500000     -3.16100000      0.23600000
H      8.69300000     -3.64100000      0.64200000
H     10.20200000     -3.62500000      0.52200000
O      2.70400000      5.07000000     -0.45200000
H      3.13800000      5.86000000     -0.77400000
H      2.69700000      4.47800000     -1.20400000
O     -7.75200000     12.18000000      5.01100000
H     -7.59400000     12.55300000      4.14400000
H     -7.49800000     11.26100000      4.92700000
O     -3.52800000     15.57300000      5.30800000
H     -3.60500000     16.52200000      5.21600000
H     -4.37000000     15.23400000      5.00200000
O      0.98600000      0.04600000     -6.27100000
H      0.87900000      0.57000000     -5.47700000
H      0.18900000     -0.48200000     -6.31900000
O    -12.03700000      0.50400000     -9.05700000
H    -11.91300000      1.21300000     -9.68700000
H    -12.76100000      0.79800000     -8.50400000
O      7.06300000    -14.64400000      2.36300000
H      6.28900000    -14.54600000      2.91800000
H      7.60600000    -15.28600000      2.82100000
O      9.87900000      7.08200000      9.20200000
H      9.48000000      7.82900000      9.64900000
H      9.35300000      6.96700000      8.41100000
O     14.80400000      4.84100000     -0.90300000
H     15.29400000      5.45600000     -0.35700000
H     14.03400000      5.33400000     -1.18600000
O     -8.87100000     -3.80600000      1.32300000
H     -9.40400000     -4.25600000      0.66800000
H     -8.45400000     -3.09100000      0.84300000
O     -9.87900000      6.24000000     -2.09600000
H     -9.53400000      6.24800000     -1.20300000
H     -9.51600000      5.44400000     -2.48600000
O      7.76400000      7.34500000     -3.35500000
H      8.20900000      8.05700000     -3.81500000
H      7.42400000      6.78500000     -4.05200000
O     -3.49000000     13.80900000     -3.92300000
H     -3.77800000     13.73900000     -4.83300000
H     -2.54500000     13.66200000     -3.95900000
O      8.07000000     -2.94100000    -16.38900000
H      7.55300000     -2.99200000    -15.58500000
H      8.83500000     -3.49000000    -16.21700000
O    -14.17700000      6.23400000     -5.78400000
H    -14.64600000      6.84100000     -6.35600000
H    -14.57200000      6.36200000     -4.92200000
O     10.53000000     -7.65400000      4.90500000
H     10.27200000     -8.41100000      4.38000000
H     10.35800000     -7.91900000      5.80800000
O     -3.58400000    -16.70700000     -2.17800000
H     -3.82600000    -15.78400000     -2.25300000
H     -4.37700000    -17.13600000     -1.85700000
O      7.57200000      1.00300000    -16.11500000
H      7.42200000      0.54400000    -16.94200000
H      8.44200000      0.71700000    -15.83700000
O      0.17800000      4.30900000      8.78700000
H      0.20700000      3.62100000      9.45200000
H      0.33400000      3.85100000      7.96100000
O    -13.02200000     -4.25300000      9.28500000
H    -12.89600000     -3.56300000      9.93500000
H    -13.51900000     -3.83200000      8.58300000
O      5.03900000    -10.74900000     -4.00100000
H      5.04800000    -10.38600000     -4.88600000
H      5.19400000    -11.68500000     -4.12400000
O     -7.02900000      9.53500000      3.46300000
H     -6.14900000      9.16900000      3.55800000
H     -7.61400000      8.80700000      3.67300000
O     -2.23500000      4.63400000     -7.27600000
H     -2.78600000      3.92000000     -6.95800000
H     -2.59400000      4.84900000     -8.13700000
O     -1.88400000     11.43500000     -4.19000000
H     -1.56600000     10.72800000     -3.62800000
H     -2.80800000     11.52700000     -3.95900000
O      3.19600000     13.03000000     12.38800000
H      4.10600000     13.22000000     12.15800000
H      3.21300000     12.12900000     12.70900000
O    -16.95300000     -3.07500000     -2.13200000
H    -17.76600000     -3.20100000     -1.64300000
H    -16.26300000     -3.14200000     -1.47300000
O     -6.80800000     -6.43100000     -0.63500000
H     -7.54500000     -6.86400000     -0.20400000
H     -6.05200000     -6.64300000     -0.08800000
O      5.44300000    -11.07900000    -13.10800000
H      5.23400000    -11.82200000    -13.67300000
H      5.67600000    -11.47500000    -12.26800000
O      2.61000000      0.46200000     -8.53100000
H      2.18600000      0.38200000     -7.67600000
H      3.25200000      1.16300000     -8.41500000
O     -5.09900000      4.15600000     10.01400000
H     -6.00300000      4.41500000     10.19300000
H     -4.93800000      4.45200000      9.11800000
O     -5.08200000      8.00300000     -7.54900000
H     -4.97800000      7.07200000     -7.74500000
H     -5.94300000      8.22700000     -7.90100000
O      0.55600000     -5.25400000      2.98300000
H      1.31800000     -5.16100000      2.41000000
H      0.89700000     -5.68500000      3.76600000
O     14.35900000     -6.42200000     -1.27100000
H     14.35200000     -5.75600000     -1.95900000
H     14.75300000     -7.19000000     -1.68600000
O     -4.55400000      8.43000000      0.63900000
H     -3.99400000      7.80100000      0.18500000
H     -3.96000000      8.90100000      1.22300000
O      7.58900000      3.47400000    -15.75400000
H      7.18300000      3.81700000    -14.95800000
H      7.60400000      2.52600000    -15.62600000
O     -9.83100000     -9.21900000      5.91500000
H     -9.85100000     -9.00100000      6.84700000
H     -9.21400000     -8.59300000      5.53600000
O      2.70600000    -12.82800000     -4.72100000
H      2.47100000    -13.21800000     -5.56400000
H      2.57200000    -13.53200000     -4.08700000
O     11.37400000     -4.76100000      1.23300000
H     11.60100000     -4.78300000      2.16300000
H     12.01300000     -5.34000000      0.81700000
O    -10.72600000      3.00900000     10.71300000
H    -10.67200000      3.20400000     11.64900000
H    -10.59000000      2.06400000     10.65700000
O     -5.82000000     15.58300000      1.90300000
H     -5.04900000     16.14800000      1.86200000
H     -6.42800000     16.04800000      2.47800000
O     -8.69400000     13.22400000     -9.18800000
H     -7.77300000     13.46200000     -9.08400000
H     -9.16900000     14.04800000     -9.07600000
O     -8.62600000    -12.20100000      2.93900000
H     -9.33200000    -12.75600000      3.27000000
H     -7.84400000    -12.50900000      3.39800000
O     -2.43800000     -4.41500000    -10.07800000
H     -3.12600000     -4.55800000     -9.42900000
H     -1.89900000     -3.71700000     -9.70600000
O     -4.60100000     -0.70800000     -4.05900000
H     -3.74100000     -0.29100000     -4.11500000
H     -5.12100000     -0.27700000     -4.73700000
O     -3.27800000     15.13500000     -8.47800000
H     -3.54700000     15.30500000     -9.38100000
H     -2.38000000     15.46300000     -8.42900000
O     -4.15000000      6.34100000     -3.36700000
H     -4.47600000      7.24100000     -3.32500000
H     -4.85700000      5.81300000     -2.99700000
O     11.53500000    -11.03300000     -4.57800000
H     11.56000000    -10.56300000     -3.74400000
H     11.04000000    -11.83000000     -4.38800000
O     -3.89700000     -5.06100000     -7.53400000
H     -4.34800000     -5.55000000     -6.84600000
H     -4.17200000     -4.15400000     -7.40400000
O      6.69300000     -5.14700000      5.58200000
H      6.66300000     -5.68800000      4.79300000
H      7.62300000     -4.95500000      5.70500000
O      6.95400000      9.52800000    -10.61600000
H      7.89900000      9.64900000    -10.52400000
H      6.84100000      9.19100000    -11.50500000
O     -2.94700000     -2.54700000      4.78700000
H     -2.68000000     -1.66000000      4.54500000
H     -3.46700000     -2.85200000      4.04300000
O      8.07400000    -15.82200000     -3.31000000
H      7.49100000    -15.60700000     -4.03700000
H      7.94400000    -16.75900000     -3.16600000
O      2.21500000     -1.90600000    -10.47400000
H      3.13500000     -2.16200000    -10.53700000
H      2.23000000     -1.07200000    -10.00400000
O      2.87600000     -2.49000000     10.93800000
H      3.23500000     -1.98200000     11.66500000
H      2.38500000     -1.85300000     10.42000000
O     10.46600000     -7.27300000     -2.37400000
H     11.36700000     -7.45500000     -2.64000000
H     10.23400000     -8.00100000     -1.79900000
O      5.24100000      9.86800000      6.84600000
H      5.19400000     10.08800000      5.91600000
H      5.95000000      9.22900000      6.90700000
O     15.69600000      1.60600000     -9.03800000
H     14.83700000      1.30500000     -8.74500000
H     16.21600000      0.80700000     -9.12000000
O      6.19700000      1.24200000     10.17800000
H      5.29400000      1.26300000     10.49500000
H      6.45800000      0.32500000     10.26000000
O    -12.17500000      8.33700000     -8.82600000
H    -12.03900000      7.98000000     -9.70400000
H    -11.29800000      8.57800000     -8.52700000
O      6.51000000     -3.38300000    -13.84400000
H      5.70100000     -3.89400000    -13.86200000
H      6.97300000     -3.69400000    -13.06500000
O      5.01600000    -11.94100000      8.67600000
H      4.26500000    -12.09000000      8.10300000
H      5.70500000    -11.62400000      8.09200000
O     -4.48900000     -2.79800000      2.55300000
H     -4.56000000     -2.02000000      2.00100000
H     -5.35200000     -2.88400000      2.95800000
O      4.75300000      7.24300000    -14.82600000
H      3.83000000      7.42400000    -15.00600000
H      4.87200000      7.49100000    -13.91000000
O     -0.85200000     16.07100000      4.43900000
H     -0.93200000     16.54500000      3.61100000
H     -1.75100000     15.83800000      4.66900000
O      5.85200000     -2.17100000     13.06700000
H      6.27100000     -1.90200000     13.88500000
H      5.47800000     -3.03000000     13.26100000
O    -14.99500000     -2.38400000      0.14900000
H    -15.43100000     -3.08800000      0.62900000
H    -14.13000000     -2.73600000     -0.06000000
O     -6.13600000     14.62500000      4.79300000
H     -6.99500000     14.97700000      4.56000000
H     -6.20900000     13.68500000      4.62700000
O      5.90400000      4.29200000    -13.81300000
H      6.47700000      5.05700000    -13.76500000
H      5.02600000      4.64000000    -13.65700000
O      0.17500000     -7.35200000      6.95000000
H      0.91900000     -7.57900000      6.39200000
H      0.53300000     -6.73300000      7.58700000
O     -1.74800000    -14.76400000     -3.67400000
H     -1.70600000    -14.93900000     -4.61400000
H     -2.38700000    -14.05600000     -3.59000000
O     -5.03900000     13.02000000     -9.99000000
H     -4.89200000     12.20000000     -9.51900000
H     -4.99700000     12.77600000    -10.91500000
O      9.34200000     -2.70900000    -11.95900000
H      8.60800000     -2.28700000    -11.51300000
H      8.99500000     -3.55300000    -12.24600000
O     14.87000000      4.92700000     -7.10600000
H     15.55000000      5.52100000     -6.78600000
H     14.05300000      5.41100000     -6.98600000
O     -8.68600000      3.48000000    -15.33600000
H     -8.58900000      2.90100000    -14.58000000
H     -8.71000000      4.36100000    -14.96200000
O     -4.32000000     -7.87600000    -12.10300000
H     -3.82400000     -8.15000000    -11.33200000
H     -5.13300000     -7.51400000    -11.74800000
O      0.79900000     17.17300000     -4.75700000
H      0.40800000     17.44300000     -3.92600000
H      0.65500000     16.22700000     -4.79300000
O      0.35100000     -5.93700000    -12.31800000
H     -0.52300000     -5.90300000    -12.70600000
H      0.21300000     -6.31600000    -11.45000000
O     -1.19700000      9.45000000    -10.48200000
H     -1.25000000     10.24600000     -9.95300000
H     -0.36800000      9.04700000    -10.22500000
O     -9.12800000     -6.81300000     12.14000000
H     -9.75400000     -6.96000000     11.43100000
H     -8.59200000     -7.60600000     12.15500000
O     -0.54300000    -18.24400000     -0.16600000
H      0.21100000    -17.81900000      0.24300000
H     -1.18200000    -18.32900000      0.54100000
O      2.17900000      4.04800000     -9.68500000
H      2.80000000      3.80000000     -9.00000000
H      2.69200000      4.58300000    -10.29000000
O     10.98900000     -2.45600000      5.24800000
H     11.73400000     -2.04800000      4.80600000
H     11.25100000     -2.50000000      6.16800000
O    -10.81900000     -0.48500000      3.86200000
H    -10.99900000      0.43800000      4.04300000
H    -11.11500000     -0.94500000      4.64800000
O      6.46900000     -6.34200000    -15.79800000
H      7.32100000     -5.90900000    -15.73200000
H      5.83400000     -5.64600000    -15.63000000
O      0.15100000    -15.80900000     -1.76800000
H      0.10300000    -16.42300000     -1.03500000
H     -0.61900000    -16.01000000     -2.30000000
O     -6.36100000     12.00500000      9.83100000
H     -6.88700000     12.14600000     10.61700000
H     -6.94900000     12.22100000      9.10700000
O      7.61700000      5.28100000      5.75000000
H      7.16600000      4.53600000      5.35300000
H      8.53700000      5.15600000      5.51600000
O     -9.04500000      9.07400000      0.74900000
H     -8.50600000      9.35900000      1.48600000
H     -9.93400000      9.04200000      1.10000000
O      9.70000000      4.98000000      4.21700000
H     10.46700000      4.60300000      4.64700000
H      9.96600000      5.08800000      3.30400000
O      3.17000000    -10.83500000      0.66500000
H      2.67400000    -10.10200000      1.03000000
H      2.51700000    -11.52200000      0.52800000
O     -3.17300000     -7.03700000    -15.78000000
H     -2.22500000     -6.97100000    -15.89600000
H     -3.30100000     -7.86700000    -15.32100000
O      2.86800000     13.07400000     -4.94400000
H      2.34200000     12.71800000     -4.22800000
H      2.40700000     13.87000000     -5.20800000
O     -0.18500000     -8.35100000      3.32400000
H      0.28800000     -9.18300000      3.31400000
H      0.37700000     -7.76100000      3.82600000
O      4.90500000     -3.17600000      5.17700000
H      5.42200000     -2.37000000      5.16700000
H      5.53500000     -3.86100000      5.39900000
O    -14.93600000     -2.89500000     -9.97700000
H    -14.31600000     -3.32400000     -9.38700000
H    -14.64900000     -3.15100000    -10.85400000
O     -6.38000000     -1.90900000     12.47000000
H     -6.42500000     -2.82300000     12.18900000
H     -7.12300000     -1.48900000     12.03700000
O     14.71700000      6.24600000     -4.31000000
H     13.90900000      5.89800000     -4.68700000
H     14.74400000      7.15700000     -4.60100000
O      2.40400000    -11.53200000     -9.10100000
H      1.73900000    -11.90300000     -8.52000000
H      2.72000000    -10.75600000     -8.63800000
O     -1.87200000      3.01600000    -16.43500000
H     -1.88500000      2.13700000    -16.81300000
H     -2.72700000      3.38500000    -16.65600000
O     -5.17300000      6.23600000      1.95300000
H     -6.05400000      5.93900000      1.72600000
H     -5.08500000      7.08300000      1.51500000
O    -11.65300000     -2.48900000     13.51400000
H    -11.96600000     -2.36100000     12.61800000
H    -12.27400000     -2.00300000     14.05700000
O     12.53300000     10.32500000      4.39000000
H     12.20700000     10.04800000      3.53300000
H     11.77900000     10.23600000      4.97300000
O    -10.69300000     10.62200000      4.37300000
H    -10.60900000     11.16500000      3.59000000
H     -9.79600000     10.36100000      4.58200000
O     10.76300000     -6.02400000    -10.55200000
H     10.01200000     -6.60500000    -10.43600000
H     10.49800000     -5.20400000    -10.13600000
O      3.80800000    -10.17300000      5.30500000
H      4.16300000     -9.38400000      4.89700000
H      3.50400000     -9.88200000      6.16500000
O      5.99100000      4.16100000     12.45300000
H      5.16300000      3.98600000     12.90000000
H      5.75400000      4.73200000     11.72300000
O     -2.54600000     12.26300000      1.58100000
H     -2.25900000     13.16900000      1.46900000
H     -3.48200000     12.28200000      1.38400000
O     -1.16100000     17.18800000      1.89100000
H     -1.00600000     18.13200000      1.92300000
H     -0.63600000     16.88400000      1.15100000
O     -1.93400000      8.18700000      5.52100000
H     -1.58200000      8.97400000      5.93700000
H     -1.23700000      7.53800000      5.60900000
O     -6.15800000     14.37400000     -7.79800000
H     -5.93100000     13.52800000     -7.41300000
H     -5.54500000     14.47900000     -8.52600000
O     14.09100000     -6.07400000     -8.23900000
H     14.09500000     -5.21400000     -7.81900000
H     14.03000000     -5.88300000     -9.17500000
O     -4.13900000    -11.29500000      0.40100000
H     -4.38400000    -10.57800000      0.98600000
H     -4.94400000    -11.80000000      0.29200000
O     14.09800000      9.15200000     -4.55800000
H     13.27000000      8.71800000     -4.35400000
H     14.63900000      9.01500000     -3.78000000
O      0.56300000    -12.11300000     -7.25300000
H     -0.14100000    -11.58200000     -7.62600000
H      0.36500000    -12.15000000     -6.31700000
O     -0.08200000      9.54600000      8.20900000
H      0.29900000      9.55000000      7.33100000
H      0.17400000     10.38800000      8.58600000
O     11.74300000      7.07500000      2.47400000
H     10.83600000      6.80600000      2.33100000
H     11.70300000      8.02900000      2.54100000
O     -5.22000000     14.12200000     11.55200000
H     -4.83400000     14.92300000     11.19700000
H     -5.15700000     13.48900000     10.83700000
O      8.22500000      4.63100000     -6.17500000
H      9.00000000      4.93900000     -5.70600000
H      8.23100000      3.68200000     -6.05400000
O      9.47000000    -10.10400000     -2.15800000
H      8.80500000    -10.47200000     -2.74100000
H      9.83800000    -10.86300000     -1.70700000
O      5.76500000     -8.62000000     10.27100000
H      5.52800000     -9.30900000      9.65100000
H      5.27000000     -7.85400000      9.98000000
O    -15.64300000     -7.16900000     -4.13000000
H    -15.14900000     -7.66200000     -4.78600000
H    -15.14900000     -6.35600000     -4.02100000
O    -13.89800000      3.22400000      4.35500000
H    -14.16100000      2.30500000      4.40200000
H    -13.75000000      3.47800000      5.26500000
O     -4.57900000      5.45600000    -14.89700000
H     -4.64700000      6.30900000    -15.32700000
H     -4.50900000      4.83000000    -15.61700000
O     11.50400000      3.88700000     -9.35300000
H     11.92100000      4.70800000     -9.61500000
H     12.01900000      3.58400000     -8.60600000
O     -3.60000000     -2.23400000     13.45400000
H     -4.34300000     -2.09100000     12.86800000
H     -3.99300000     -2.32700000     14.32200000
O      0.48000000      4.04600000      3.28000000
H      0.23900000      3.61600000      2.45900000
H     -0.15600000      4.75600000      3.37300000
O     -8.94700000     13.52800000      0.36100000
H     -8.92600000     14.35500000     -0.12000000
H     -8.69400000     12.86800000     -0.28500000
O     -8.13300000      0.03300000      3.57400000
H     -8.88400000      0.09500000      2.98300000
H     -8.49500000     -0.32500000      4.38400000
O     14.65100000      0.25300000      9.32400000
H     13.99900000      0.21900000     10.02400000
H     14.67500000      1.17300000      9.06200000
O     11.93300000     -0.50800000     -3.03800000
H     11.09200000     -0.74300000     -2.64600000
H     12.04100000     -1.12500000     -3.76100000
O     -2.28000000     -8.63200000      7.60700000
H     -2.21700000     -9.27700000      6.90200000
H     -1.50100000     -8.08600000      7.50300000
O     -0.92000000    -15.36400000      6.95900000
H     -1.05200000    -15.90600000      7.73600000
H     -1.79000000    -15.29200000      6.56600000
O     13.33100000     -5.48300000      6.83300000
H     13.84300000     -4.68300000      6.95800000
H     12.42500000     -5.21300000      6.98100000
O      9.46900000     -8.78800000      7.63500000
H      9.34400000     -8.40300000      8.50200000
H     10.39600000     -9.02800000      7.61100000
O     -4.64400000     -2.23100000     16.07500000
H     -4.73300000     -2.83900000     16.80900000
H     -3.74400000     -1.91000000     16.13800000
O     -8.04800000     -9.34900000     11.70200000
H     -8.96800000     -9.60400000     11.77000000
H     -7.70900000     -9.86700000     10.97200000
O     -7.81100000      8.54500000     11.75500000
H     -8.54100000      9.12600000     11.97100000
H     -7.72600000      8.61300000     10.80400000
O     -5.82100000      9.07900000    -13.91300000
H     -5.19800000      8.90600000    -13.20800000
H     -5.30000000      9.49900000    -14.59700000
O     -4.31000000     -2.10200000    -15.64800000
H     -3.67000000     -1.75400000    -16.26900000
H     -4.34600000     -3.03900000    -15.84100000
O      4.30000000     -4.21100000    -15.21700000
H      3.53300000     -4.21100000    -14.64400000
H      3.94300000     -4.07400000    -16.09500000
O      7.99500000     -1.05700000     -6.26700000
H      8.14100000     -1.34800000     -5.36600000
H      8.83100000     -0.67200000     -6.53300000
O    -16.58100000      6.28900000     -0.55300000
H    -17.09400000      6.83200000     -1.15200000
H    -16.14500000      6.91500000      0.02500000
O      9.75300000    -11.22400000     -7.73900000
H     10.48300000    -11.84200000     -7.78200000
H      9.12100000    -11.64100000     -7.15300000
O      3.56500000     -9.51700000    -13.95600000
H      4.27200000    -10.00000000    -13.52900000
H      3.34000000     -8.82300000    -13.33600000
O     -9.53500000     -9.71600000      2.60900000
H    -10.44500000     -9.93200000      2.81200000
H     -9.03600000    -10.47800000      2.90500000
O     -5.64000000      8.69900000     -2.84200000
H     -5.58000000      8.91800000     -3.77100000
H     -5.45000000      9.52000000     -2.38900000
O     -8.49500000      6.51700000      0.36900000
H     -8.64600000      7.45600000      0.47600000
H     -8.92600000      6.11800000      1.12400000
O    -14.52000000      1.27800000      8.02500000
H    -14.74300000      2.02100000      7.46500000
H    -13.58400000      1.14200000      7.88100000
O     -5.13700000      5.11200000      7.17900000
H     -4.44400000      5.73000000      7.41400000
H     -4.99400000      4.93500000      6.24900000
O    -10.22200000     10.99000000     -9.44500000
H     -9.82700000     11.82000000     -9.71300000
H     -9.86200000     10.82300000     -8.57400000
O      5.17500000      8.14000000     -8.00600000
H      5.68400000      8.86900000     -7.65000000
H      5.74000000      7.76100000     -8.68000000
O     -8.46400000     15.13400000     -4.14600000
H     -8.85300000     14.76900000     -3.35100000
H     -7.55000000     15.29300000     -3.91400000
O     10.67800000    -13.25600000      7.12900000
H     10.71300000    -13.98800000      6.51300000
H     10.85500000    -12.48300000      6.59200000
O      7.90100000      1.56300000     15.05300000
H      7.35400000      1.76700000     14.29400000
H      8.62500000      1.04900000     14.69500000
O    -14.58700000     10.16200000      5.03700000
H    -15.39600000      9.66600000      4.91600000
H    -13.89200000      9.50800000      4.97100000
O      1.61300000     11.19700000     10.25400000
H      1.52400000     11.28000000     11.20300000
H      2.31300000     10.55500000     10.13400000
O     12.81900000      1.35000000     -1.18100000
H     13.65900000      1.53600000     -1.60000000
H     12.33500000      0.83900000     -1.83100000
O    -10.59100000     12.58800000     -5.26200000
H    -11.34000000     12.52300000     -5.85400000
H    -10.87900000     13.19000000     -4.57600000
O    -15.39300000      2.93000000      1.63300000
H    -15.77900000      2.29700000      2.23800000
H    -14.81700000      3.46500000      2.18000000
O    -16.37800000     -3.96800000      1.71400000
H    -17.30900000     -4.05200000      1.91700000
H    -16.19600000     -4.69600000      1.12000000
O    -12.10000000     -7.15000000     -3.38300000
H    -12.77100000     -6.47300000     -3.47500000
H    -11.55500000     -7.05300000     -4.16400000
O      2.38600000     -9.98800000     -4.71600000
H      3.25800000     -9.92600000     -4.32600000
H      2.16100000    -10.91600000     -4.65300000
O      2.63900000     -4.55800000      6.05000000
H      1.79400000     -4.11100000      6.00400000
H      3.25400000     -3.95000000      5.63900000
O      1.95100000     -8.77000000     15.91000000
H      1.19800000     -8.22200000     16.13100000
H      1.73100000     -9.14600000     15.05800000
O      2.99100000     15.13300000      3.51300000
H      2.78200000     15.91500000      3.00100000
H      3.17100000     14.45900000      2.85800000
O      0.78100000      9.55800000    -12.89600000
H      0.76300000     10.40200000    -13.34800000
H      0.36200000      9.72900000    -12.05300000
O      6.53500000     -6.25600000      3.16400000
H      6.49500000     -5.79000000      2.32900000
H      7.14700000     -6.97500000      3.00900000
O      2.45500000      4.80000000    -14.25400000
H      2.65700000      5.21100000    -13.41400000
H      1.72000000      4.21700000    -14.06500000
O      8.64200000    -13.70700000     -7.13200000
H      8.04800000    -13.32500000     -7.77800000
H      8.55500000    -14.65200000     -7.25700000
O    -11.82500000    -14.53900000     -1.82100000
H    -11.53300000    -13.62800000     -1.78000000
H    -11.98300000    -14.69700000     -2.75200000
O      9.55400000     -1.14100000     -1.41300000
H      9.37700000     -0.57900000     -0.65800000
H      9.50900000     -2.03100000     -1.06500000
O     -1.70100000      9.37800000     11.13700000
H     -1.23000000      9.43300000     10.30600000
H     -2.57100000      9.72500000     10.94400000
O      0.50200000      3.98200000     -7.04200000
H     -0.36100000      4.38300000     -6.93800000
H      0.58000000      3.82300000     -7.98300000
O      2.85700000     16.25800000      8.49500000
H      2.36900000     16.09300000      7.68900000
H      3.10800000     15.38900000      8.80600000
O      1.78300000      5.79300000     -3.88200000
H      1.46700000      6.37600000     -4.57200000
H      2.20900000      6.37500000     -3.25300000
O      9.24900000     10.30900000      0.04700000
H      9.52200000     10.51000000     -0.84800000
H      8.41900000      9.84300000     -0.05500000
O     -2.85800000     -9.20900000     -6.43100000
H     -3.03100000    -10.14600000     -6.52700000
H     -2.63800000     -9.10000000     -5.50600000
O      0.92600000    -16.46500000      1.36400000
H      1.80500000    -16.12100000      1.52700000
H      0.34600000    -15.87900000      1.85100000
O     -7.96100000     -6.86000000     -3.86700000
H     -8.48700000     -6.55500000     -4.60700000
H     -7.94200000     -6.11800000     -3.26400000
O     10.07600000      7.90900000      6.17300000
H     10.55300000      8.69900000      6.42700000
H     10.75000000      7.32200000      5.83200000
O     -2.19200000      9.09200000     14.03200000
H     -1.72400000      9.30700000     13.22500000
H     -3.01900000      8.71300000     13.73600000
O    -10.29900000     -4.68300000      3.39800000
H     -9.70900000     -4.28400000      2.75800000
H    -10.07500000     -5.61400000      3.38300000
O     -3.98500000      0.25200000      4.57700000
H     -4.32500000      0.32100000      3.68500000
H     -4.02900000      1.14400000      4.92000000
O      9.47000000     -4.91000000      5.30500000
H      9.97400000     -5.44900000      4.69600000
H      9.72000000     -4.01000000      5.09200000
O     15.82200000      8.43000000     -2.39500000
H     16.19000000      8.92800000     -1.66600000
H     15.80300000      7.52500000     -2.08200000
O     -6.37600000     -1.78100000    -14.10600000
H     -5.59200000     -2.02600000    -14.59800000
H     -7.03600000     -1.60800000    -14.77700000
O      1.30200000     -5.78800000     15.61600000
H      0.51700000     -6.08000000     16.07900000
H      1.16200000     -6.06400000     14.71000000
O     -4.40100000      9.05400000      4.37700000
H     -3.98000000      9.90400000      4.25400000
H     -3.73900000      8.51900000      4.81500000
O     -0.08400000     -3.16400000      5.07900000
H     -1.03600000     -3.07700000      5.10900000
H      0.10700000     -3.39900000      4.17100000
O      6.37000000      6.59600000    -10.74300000
H      6.82100000      6.40900000     -9.92000000
H      7.07500000      6.76400000    -11.36900000
O     10.59200000      8.18000000     -3.27900000
H     10.52400000      7.68600000     -2.46200000
H     10.21800000      9.03700000     -3.07400000
O      0.58000000     10.29000000      5.47400000
H      0.02200000     11.03500000      5.24900000
H      1.47300000     10.62200000      5.37500000
O     -1.42300000     -0.77800000     12.99300000
H     -2.24500000     -1.23200000     13.17800000
H     -1.61400000     -0.24100000     12.22400000
O     12.47000000      3.47300000     12.52800000
H     12.45200000      2.97600000     11.71000000
H     13.38200000      3.43100000     12.81400000
O      7.56000000     -6.27800000      9.73300000
H      7.51800000     -7.20000000      9.48000000
H      8.47300000     -6.03000000      9.58500000
O     -6.16400000     -7.30100000     10.41400000
H     -6.36900000     -8.20300000     10.16700000
H     -6.09100000     -7.32400000     11.36800000
O      1.92200000    -11.83700000    -12.12700000
H      2.11100000    -11.81500000    -11.18900000
H      2.02600000    -10.93000000    -12.41400000
O     -4.03800000     12.17600000    -12.50700000
H     -3.96800000     11.22600000    -12.41000000
H     -3.17100000     12.45100000    -12.80500000
O      3.13000000     -6.93400000    -12.64300000
H      3.65600000     -6.15400000    -12.81500000
H      2.26400000     -6.59400000    -12.41800000
O     -5.33900000    -12.88200000     -5.45800000
H     -6.24000000    -12.57000000     -5.54500000
H     -5.27200000    -13.60000000     -6.08700000
O      0.93400000      2.96600000      6.00800000
H      0.91500000      3.42900000      5.17000000
H      1.81800000      3.11700000      6.34400000
O     -8.75900000     -2.93900000      5.29800000
H     -8.03800000     -3.06700000      4.68100000
H     -9.48700000     -3.43300000      4.92000000
O      1.58500000     -5.77800000      8.52100000
H      0.98800000     -5.13300000      8.90200000
H      2.30800000     -5.25800000      8.17100000
O     10.00500000      3.83500000      1.55200000
H      9.15400000      3.53800000      1.22800000
H     10.57900000      3.07600000      1.44900000
O     -5.03900000      8.16800000     12.08400000
H     -5.94000000      8.48000000     12.17700000
H     -4.69600000      8.64900000     11.33200000
O    -12.12300000      5.87400000     11.80200000
H    -11.21100000      6.07600000     11.59400000
H    -12.60100000      6.06300000     10.99500000
O      5.69100000      5.99700000     10.15900000
H      5.05200000      6.14200000      9.46100000
H      6.27000000      5.31600000      9.81600000
O      9.29500000      2.17200000      7.76600000
H      9.54500000      2.73700000      8.49700000
H      8.75200000      1.49200000      8.16400000
O     -2.98200000     13.84000000      9.51200000
H     -3.17200000     14.74500000      9.26600000
H     -3.16500000     13.33300000      8.72000000
O      4.51400000     -6.74800000     -4.44900000
H      5.08400000     -7.23800000     -5.04200000
H      3.88600000     -6.31300000     -5.02500000
O     -5.27800000      1.58500000    -10.42800000
H     -4.36600000      1.77400000    -10.20800000
H     -5.76900000      1.82400000     -9.64100000
O      4.51400000     14.64500000     -3.13100000
H      4.14000000     14.24300000     -3.91500000
H      4.16600000     15.53700000     -3.12900000
O     15.94200000     -3.66200000     -0.33100000
H     15.08800000     -4.09400000     -0.32300000
H     16.45400000     -4.13200000      0.32700000
O     -9.12700000     10.86900000     -1.47600000
H     -9.97200000     10.74900000     -1.90900000
H     -9.15700000     10.27800000     -0.72300000
O     -4.28100000      0.52100000      8.82400000
H     -4.08900000     -0.39700000      9.01400000
H     -4.20100000      0.96200000      9.67000000
O     -4.85700000    -10.94100000      7.79500000
H     -5.40700000    -11.67600000      8.06600000
H     -3.97400000    -11.30800000      7.74700000
O     -9.76800000      3.65700000      5.73100000
H     -9.95200000      4.58900000      5.84500000
H     -8.99500000      3.63300000      5.16600000
O      5.23200000    -10.12400000     -0.88400000
H      4.62900000    -10.65300000     -0.36100000
H      5.20200000    -10.51900000     -1.75600000
O     -9.47400000     -1.63800000     -3.99700000
H    -10.34100000     -1.45600000     -4.35900000
H     -9.47400000     -1.20200000     -3.14500000
O      2.37600000     -3.28400000     15.34100000
H      2.25600000     -4.23300000     15.37300000
H      3.18500000     -3.12900000     15.82800000
O     -6.03400000     -5.17500000    -13.65400000
H     -6.66900000     -5.04200000    -14.35800000
H     -6.45500000     -4.80500000    -12.87800000
O     -1.05100000    -10.17900000     -8.38000000
H     -1.51600000    -10.60000000     -9.10300000
H     -1.63900000    -10.27100000     -7.63100000
O     13.13600000      2.44200000      7.48400000
H     12.52800000      2.29200000      6.76000000
H     13.46900000      3.32700000      7.33900000
O     -0.56000000     -6.21200000      0.48000000
H     -0.30300000     -5.69800000      1.24600000
H     -1.00300000     -6.97900000      0.84400000
O    -13.01700000      7.82800000      9.65200000
H    -13.04000000      7.35900000      8.81800000
H    -12.09400000      8.05200000      9.77500000
O      7.87900000    -12.88700000     -2.69300000
H      7.74500000    -13.36400000     -1.87500000
H      7.06900000    -13.02200000     -3.18500000
O     16.17200000     -4.25700000     -3.32400000
H     16.45200000     -3.76500000     -2.55100000
H     15.24700000     -4.44400000     -3.16600000
O      0.67600000      3.25200000    -17.66600000
H      0.91400000      2.34400000    -17.85300000
H      0.14900000      3.20300000    -16.86900000
O      5.76300000      1.37400000     13.03700000
H      5.20300000      2.13200000     12.87100000
H      5.98200000      1.04300000     12.16500000
O     -2.58100000      1.14200000     -2.95500000
H     -2.74200000      2.05900000     -2.73600000
H     -1.88300000      0.87200000     -2.35900000
O     -2.19000000     11.75900000      4.27300000
H     -1.62700000     12.47000000      4.57900000
H     -2.50000000     12.05100000      3.41600000
O      5.40500000      6.47300000     15.81700000
H      5.45000000      5.52500000     15.69200000
H      5.32000000      6.58600000     16.76300000
O      6.57600000     15.28800000     -1.35300000
H      7.29800000     15.84200000     -1.65000000
H      6.01300000     15.19600000     -2.12200000
O     12.49400000      6.94100000     -0.28600000
H     12.70500000      7.86400000     -0.43100000
H     12.25300000      6.89400000      0.63900000
O     14.67600000      6.49300000      2.52800000
H     14.77300000      6.11500000      3.40200000
H     13.77100000      6.80400000      2.50100000
O     -1.43100000     -2.23600000     -9.00100000
H     -1.59200000     -1.70700000     -8.22000000
H     -0.52800000     -2.53900000     -8.90300000
O     -2.06200000    -15.40500000     -6.57200000
H     -2.07600000    -16.36200000     -6.55500000
H     -2.26100000    -15.17900000     -7.48000000
O      3.92300000     17.22900000     -3.49300000
H      3.27500000     17.80900000     -3.09200000
H      3.76800000     17.31100000     -4.43400000
O     -1.21200000      6.33500000     15.34200000
H     -2.05400000      6.77800000     15.23400000
H     -0.59700000      7.03800000     15.55200000
O      9.52800000     10.42600000     -2.92300000
H      8.63300000     10.66100000     -3.17000000
H     10.07700000     11.06200000     -3.38100000
O    -12.31400000      4.52400000     -2.59600000
H    -13.12200000      4.73900000     -2.13000000
H    -11.67300000      5.15400000     -2.26600000
O     -2.87900000     -5.96400000     15.33000000
H     -2.29500000     -6.40200000     15.94800000
H     -2.30300000     -5.66400000     14.62700000
O      2.05700000      9.49000000     -3.71700000
H      1.27700000      8.94700000     -3.60400000
H      2.78900000      8.88300000     -3.60600000
O     -9.11000000     -2.24000000     16.06000000
H     -9.50200000     -2.68900000     15.31100000
H     -8.35600000     -1.77700000     15.69500000
O      8.81000000     -8.02500000    -10.94900000
H      8.94300000     -8.50700000    -11.76600000
H      7.89100000     -8.17600000    -10.72800000
O     12.89800000     -3.49200000     11.57300000
H     13.43200000     -3.92000000     12.24300000
H     12.33300000     -4.18800000     11.23800000
O     10.12500000      3.90700000    -11.81600000
H      9.91100000      3.04000000    -12.16100000
H     10.68400000      3.73100000    -11.05800000
O     -4.39600000      3.91400000     -0.30700000
H     -4.91000000      4.70400000     -0.47800000
H     -4.98000000      3.35600000      0.20600000
