# Supplementary material for: Integrated Multiscale Multilevel Approach to Open Shell Molecular Systems
Source: J Chem Theory Comput. 2023 Feb 13;19(5):1446–56. doi: 10.1021/acs.jctc.2c00805 (PMC10018740; doi:10.1021/acs.jctc.2c00805)
Supplement: Supplementary file 2 — ct2c00805_si_002.zip [file ct2c00805_si_002.zip › structures/PROXYL/frame38.xyz]

2549

C     -0.66900000      0.82700000     -1.63600000
H     -1.75400000      0.79600000     -1.73200000
H     -0.10300000      1.18200000     -2.49700000
C     -0.01800000     -0.49700000     -1.21400000
C     -0.70200000     -1.83700000     -1.60700000
H     -0.61300000     -1.93000000     -2.68900000
H     -1.74400000     -1.65400000     -1.34400000
H     -0.34700000     -2.73900000     -1.10800000
C      1.41900000     -0.54500000     -1.70700000
H      1.98200000     -1.37900000     -1.28700000
H      1.45600000     -0.62400000     -2.79300000
H      1.95400000      0.34000000     -1.36100000
N      0.06600000     -0.32200000      0.27700000
O      0.60100000     -1.19400000      1.00400000
C     -0.14000000      1.01600000      0.82700000
C     -1.39300000      0.84300000      1.72400000
H     -1.06400000      0.40600000      2.66700000
H     -1.77400000      1.83000000      1.98700000
H     -2.16700000      0.22400000      1.27000000
C      0.98600000      1.53500000      1.74700000
H      0.60000000      2.38300000      2.31400000
H      1.82400000      1.91800000      1.16400000
H      1.17600000      0.71000000      2.43300000
C     -0.26200000      1.81100000     -0.45300000
H     -1.05000000      2.56000000     -0.37000000
H      0.70500000      2.21700000     -0.75100000
O     -6.18100000     13.05400000      9.74700000
H     -5.48700000     12.90800000     10.38900000
H     -6.87400000     12.44400000     10.00100000
O     -5.33300000      3.43900000      9.47900000
H     -6.26300000      3.66100000      9.50000000
H     -5.29700000      2.52700000      9.76900000
O     -6.29200000    -10.92400000     -2.48200000
H     -6.65700000    -11.36000000     -1.71200000
H     -5.56400000    -11.48400000     -2.75200000
O     -7.29900000      8.81100000     12.82400000
H     -6.76600000      8.86900000     12.03200000
H     -7.20100000      7.90400000     13.11400000
O     -5.77900000      4.85700000    -16.68400000
H     -5.80000000      5.79000000    -16.46900000
H     -5.33200000      4.45100000    -15.94100000
O     -7.16100000      5.09500000    -13.28100000
H     -6.70400000      5.64500000    -13.91800000
H     -7.33400000      4.27900000    -13.75000000
O      2.12500000      4.55800000      0.10900000
H      1.60500000      5.07300000      0.72500000
H      2.64400000      3.97400000      0.66300000
O     14.72900000     -3.96300000      3.62000000
H     15.62500000     -3.69900000      3.40800000
H     14.25400000     -3.88200000      2.79300000
O      2.30800000     -6.77300000    -13.39100000
H      2.43900000     -6.73300000    -14.33900000
H      1.35700000     -6.77400000    -13.28100000
O      0.14500000      0.70400000    -17.26500000
H      0.54200000      1.15600000    -16.52000000
H     -0.44700000      0.06500000    -16.86900000
O     12.38800000      1.65900000      8.27200000
H     11.67300000      1.03000000      8.17000000
H     11.95300000      2.48200000      8.49400000
O      1.85000000      6.98300000      3.40000000
H      1.17000000      6.90000000      4.06900000
H      1.45300000      6.61900000      2.60900000
O     -0.25300000     -6.41200000     -0.77400000
H      0.37200000     -5.98300000     -0.19000000
H     -1.09800000     -6.30900000     -0.33700000
O     -8.28900000      7.44900000      9.44300000
H     -7.87300000      7.80800000     10.22700000
H     -8.47400000      8.21300000      8.89800000
O     -7.85000000      6.61900000     -0.55800000
H     -7.98200000      7.41800000     -1.06900000
H     -7.27000000      6.88500000      0.15600000
O     13.70800000     -0.40100000     -2.12900000
H     13.49400000     -0.10500000     -3.01300000
H     12.90700000     -0.82200000     -1.81600000
O     -6.15600000      6.72000000      1.61300000
H     -5.78100000      7.50400000      2.01600000
H     -5.83600000      5.99700000      2.15200000
O    -13.19200000     -7.35300000     -8.67400000
H    -12.58400000     -7.59700000     -9.37200000
H    -13.84200000     -8.05500000     -8.66700000
O    -10.02200000     -1.11500000      2.58300000
H    -10.31900000     -0.49400000      3.24800000
H    -10.68900000     -1.80200000      2.58200000
O     -1.73500000      6.93100000     -2.00200000
H     -2.30000000      6.93800000     -2.77400000
H     -2.21900000      6.42000000     -1.35400000
O    -13.69500000     -3.88600000      6.85500000
H    -13.55100000     -4.10100000      5.93400000
H    -13.84400000     -4.73100000      7.27900000
O      0.74400000      5.75500000    -11.80900000
H     -0.01300000      5.98400000    -11.26900000
H      1.49600000      6.09000000    -11.32100000
O    -14.51700000     -4.96800000     -7.94700000
H    -14.71500000     -5.21200000     -7.04300000
H    -13.99500000     -5.69700000     -8.28300000
O      1.45900000     -0.96500000    -12.80100000
H      2.25800000     -0.79100000    -12.30300000
H      1.74100000     -1.53900000    -13.51300000
O      6.69200000      9.48800000     12.75500000
H      7.53900000      9.15700000     13.05400000
H      6.04900000      9.00000000     13.27100000
O      6.28500000     15.49800000      3.50500000
H      5.93300000     16.30400000      3.12700000
H      5.80600000     14.79700000      3.06300000
O      4.44400000     -4.31900000     -4.00600000
H      3.51500000     -4.09200000     -3.97400000
H      4.56700000     -4.92800000     -3.27800000
O     -8.31300000     13.34400000     -5.49800000
H     -8.30700000     13.28600000     -4.54200000
H     -9.11000000     13.83400000     -5.70300000
O     17.42900000     -1.98900000      3.64200000
H     16.83800000     -1.24700000      3.51000000
H     17.73800000     -2.20900000      2.76300000
O     -5.82200000      4.89400000     16.08600000
H     -5.32800000      4.58400000     15.32800000
H     -5.69900000      4.21200000     16.74700000
O     11.50000000      3.96400000      9.26900000
H     10.57900000      3.71200000      9.32700000
H     11.77800000      4.07100000     10.17900000
O     10.58400000      5.45200000      5.00900000
H     10.65600000      5.49200000      5.96300000
H     11.24300000      4.80900000      4.74600000
O      4.21800000     -5.74400000     13.55900000
H      4.99500000     -5.26600000     13.26900000
H      4.44900000     -6.66600000     13.44900000
O     -4.89500000     -5.85600000    -10.61400000
H     -4.06500000     -5.47500000    -10.90000000
H     -5.26100000     -6.25200000    -11.40500000
O     -1.37800000     -8.86800000     -5.27000000
H     -1.01700000     -9.35600000     -4.53100000
H     -2.16200000     -8.44500000     -4.91800000
O    -17.48200000     -2.68900000      3.08600000
H    -17.40900000     -3.56000000      3.47500000
H    -18.04200000     -2.20300000      3.69100000
O    -12.56000000     -2.67700000      2.10200000
H    -12.64700000     -3.07700000      1.23600000
H    -12.91300000     -1.79400000      1.99500000
O     -4.44100000      4.69400000     13.70300000
H     -3.70500000      4.11200000     13.51400000
H     -5.01100000      4.61500000     12.93800000
O     11.59300000     14.47300000     -1.74600000
H     12.39100000     14.79700000     -2.16400000
H     11.43300000     13.62500000     -2.16000000
O     -2.78900000    -17.53900000     -1.22800000
H     -3.31800000    -16.74900000     -1.11300000
H     -2.98000000    -18.06900000     -0.45400000
O     -6.67300000      8.20000000     -4.27900000
H     -6.82900000      7.50000000     -4.91300000
H     -5.72100000      8.29500000     -4.25700000
O      4.90000000      2.68500000    -11.52900000
H      5.02600000      2.47100000    -12.45300000
H      4.56800000      1.87600000    -11.13900000
O      2.54100000      6.57700000     -9.74700000
H      3.31500000      6.69500000    -10.29800000
H      2.44100000      7.41300000     -9.29200000
O      1.70700000    -16.84700000     -2.58700000
H      1.10300000    -17.55100000     -2.82300000
H      2.32600000    -17.25600000     -1.98300000
O     -4.26200000     -1.09800000     16.00300000
H     -4.36700000     -0.19600000     15.70100000
H     -3.35500000     -1.31900000     15.78900000
O      8.38000000     -2.12600000    -14.49900000
H      7.77000000     -1.83500000    -13.82100000
H      9.23100000     -1.79100000    -14.21600000
O      0.41400000    -14.28800000     -9.74100000
H      0.55800000    -13.72200000     -8.98300000
H      0.99600000    -15.03400000     -9.59600000
O      4.54200000     13.68400000      2.41400000
H      5.11900000     13.01900000      2.79100000
H      3.66100000     13.41100000      2.67100000
O     -4.11700000      0.82600000    -11.40000000
H     -4.15300000      0.07800000    -10.80300000
H     -3.53500000      0.54100000    -12.10500000
O      7.24400000     12.18000000      3.74600000
H      7.39300000     13.11000000      3.91800000
H      6.67900000     11.89200000      4.46200000
O      4.14900000     -5.83500000      9.51600000
H      3.46300000     -5.82800000      8.84900000
H      4.70100000     -6.58200000      9.28400000
O      8.05900000     -4.81300000     -3.45500000
H      7.80600000     -4.42100000     -4.29100000
H      8.66400000     -4.18000000     -3.06700000
O     -2.08700000    -12.73800000     -1.10000000
H     -1.97000000    -12.09900000     -0.39700000
H     -1.70300000    -13.54500000     -0.75600000
O     -2.56100000    -11.56400000     -8.57400000
H     -2.42300000    -10.75800000     -8.07700000
H     -3.43300000    -11.86100000     -8.31100000
O      4.26200000     10.17200000     -1.88100000
H      4.48600000     11.08300000     -2.07400000
H      3.56800000     10.23000000     -1.22400000
O      2.31800000      3.32500000     -2.51800000
H      2.35100000      3.79700000     -1.68600000
H      1.47100000      3.56200000     -2.89500000
O     -6.11500000     14.16100000     -3.13600000
H     -6.27300000     13.24400000     -3.36000000
H     -6.62300000     14.30400000     -2.33700000
O    -11.83300000     -7.63700000     -6.30000000
H    -12.13500000     -7.74800000     -7.20200000
H    -11.94800000     -8.50000000     -5.90200000
O      3.74900000     -2.49200000    -13.87600000
H      4.16500000     -2.62500000    -13.02400000
H      4.45300000     -2.63000000    -14.51000000
O      1.55400000     10.28900000     12.16400000
H      1.06400000     10.98100000     12.60900000
H      1.72700000     10.64300000     11.29100000
O      3.13300000      1.54300000     12.12500000
H      2.79100000      2.29800000     11.64700000
H      2.70900000      0.78800000     11.71700000
O     -7.76300000      6.08400000     -6.00900000
H     -8.20800000      6.64800000     -6.64100000
H     -8.43800000      5.47400000     -5.71500000
O      7.97800000      3.38800000     -5.64300000
H      7.90200000      3.11000000     -4.73000000
H      7.71600000      4.30900000     -5.63600000
O    -14.43600000     -2.04800000     -9.44000000
H    -13.65500000     -2.50500000     -9.12800000
H    -14.98400000     -2.73800000     -9.81300000
O     -7.64600000     12.44400000    -10.41700000
H     -8.08400000     13.17600000    -10.85200000
H     -7.95200000     12.48600000     -9.51100000
O     -9.98900000      3.85500000     -5.08000000
H    -10.72800000      4.16700000     -5.60100000
H    -10.35300000      3.14900000     -4.54600000
O      6.98900000      3.19300000     -9.74200000
H      6.10300000      3.17000000    -10.10300000
H      6.89000000      3.62400000     -8.89300000
O    -16.97100000     -0.22300000     -5.70900000
H    -16.99500000     -1.14100000     -5.97900000
H    -16.62900000      0.24300000     -6.47300000
O      6.48200000     -3.87500000      2.62900000
H      5.92000000     -4.34100000      3.24800000
H      6.57800000     -4.47900000      1.89200000
O    -10.08300000    -10.11600000     -1.24600000
H     -9.32900000     -9.69700000     -0.83100000
H    -10.74500000     -9.42600000     -1.29000000
O    -13.41000000     11.51600000      0.61500000
H    -13.37500000     12.45900000      0.45600000
H    -13.51500000     11.43600000      1.56300000
O     11.10600000     12.68500000      0.83800000
H     11.48800000     12.34900000      0.02700000
H     10.23100000     12.98000000      0.58600000
O     -2.42600000     -2.49600000     -4.91000000
H     -2.81000000     -2.94300000     -5.66500000
H     -2.14700000     -3.20400000     -4.33000000
O     -0.43400000     10.20900000     -3.32800000
H     -0.10500000      9.47500000     -2.80900000
H     -0.65900000     10.87700000     -2.68100000
O     -6.86600000      1.58500000    -10.96800000
H     -6.09900000      1.45200000    -11.52400000
H     -7.59200000      1.21000000    -11.46600000
O      3.32600000     14.71900000     -8.89500000
H      4.06000000     14.79400000     -8.28500000
H      2.83200000     13.96100000     -8.58400000
O    -10.59600000      0.83700000     -9.23900000
H    -11.35400000      1.03800000     -8.69000000
H     -9.86200000      1.27000000     -8.80200000
O      1.13200000     -7.28600000     15.48300000
H      1.16900000     -6.45000000     15.01900000
H      0.46100000     -7.15800000     16.15300000
O     -2.43600000      4.06100000    -11.90800000
H     -1.63200000      3.54700000    -11.98500000
H     -2.60900000      4.09600000    -10.96700000
O      7.72500000    -13.96800000     -5.56700000
H      8.31800000    -14.61600000     -5.18700000
H      8.29500000    -13.24200000     -5.82000000
O    -11.11400000     -8.24200000      9.36800000
H    -11.21600000     -9.18900000      9.46700000
H    -10.76300000     -7.95000000     10.20900000
O     -7.26900000     10.92400000    -12.55500000
H     -7.44600000     11.45500000    -11.77800000
H     -6.68100000     10.23500000    -12.24500000
O      2.06900000      4.91400000     14.28800000
H      2.29000000      4.30900000     14.99600000
H      2.14300000      5.78300000     14.68200000
O      8.11600000      9.26400000     -8.56200000
H      7.95100000      8.82000000     -7.73100000
H      7.90000000     10.18100000     -8.39100000
O      5.52400000     -8.95800000     -7.75300000
H      5.70100000     -8.03400000     -7.92900000
H      4.69200000     -8.95600000     -7.27800000
O     -2.83500000      3.34800000      5.03200000
H     -3.69700000      3.36600000      5.44700000
H     -2.64100000      2.41700000      4.92200000
O      1.99600000      0.92500000      8.57900000
H      1.42200000      0.52900000      7.92400000
H      2.37200000      1.68700000      8.13800000
O      3.61200000      4.31900000     -5.39200000
H      3.33400000      4.25800000     -6.30600000
H      3.20900000      3.56100000     -4.96900000
O     -0.08100000      3.98200000     -3.62200000
H     -0.24700000      3.27400000     -4.24500000
H     -0.95000000      4.23700000     -3.31200000
O     -9.71800000     -1.91000000     10.67700000
H    -10.26900000     -1.23500000     11.07200000
H     -8.99800000     -1.42600000     10.27300000
O    -15.68600000      1.59100000      6.61700000
H    -15.43300000      0.70300000      6.87000000
H    -15.05800000      2.15600000      7.06900000
O    -14.82200000     -5.61300000     -1.44100000
H    -14.76000000     -6.07700000     -0.60600000
H    -15.75200000     -5.64600000     -1.66400000
O    -13.78100000    -10.91200000     -3.00800000
H    -14.47300000    -10.63200000     -3.60700000
H    -13.94300000    -10.41700000     -2.20500000
O      9.71000000     10.73000000      2.68700000
H      9.03000000     11.11100000      3.24100000
H     10.28500000     11.46500000      2.47300000
O     -0.01400000     15.40900000     -9.11700000
H     -0.70900000     15.62400000     -8.49500000
H      0.44900000     14.67500000     -8.71400000
O      4.73200000    -13.21200000     -5.68400000
H      5.32900000    -12.55600000     -5.32400000
H      4.49300000    -12.87200000     -6.54600000
O    -10.35900000     12.00700000      7.57000000
H    -10.42900000     12.81800000      8.07200000
H    -11.26400000     11.76800000      7.37300000
O      5.72400000    -11.69400000      1.34400000
H      4.84800000    -12.03500000      1.52400000
H      6.31500000    -12.31400000      1.77200000
O     -5.17800000      8.21300000      4.45000000
H     -5.65900000      8.72600000      5.10000000
H     -4.59900000      7.65300000      4.96700000
O     -6.75100000    -15.44800000      5.33000000
H     -6.55400000    -15.98800000      4.56500000
H     -7.58200000    -15.79000000      5.65800000
O     -8.83000000      4.46400000      1.87400000
H     -9.35800000      5.14500000      2.29000000
H     -8.05600000      4.92500000      1.55100000
O      8.41100000      6.69800000     10.23100000
H      8.45800000      6.61700000     11.18300000
H      8.48200000      5.79900000      9.91100000
O     14.92700000     -4.47400000      9.40100000
H     14.67300000     -4.36200000      8.48500000
H     14.38600000     -5.19900000      9.71300000
O     -0.18900000     16.01600000      4.09000000
H      0.22100000     16.64700000      3.49900000
H      0.18700000     16.21200000      4.94800000
O     -9.89000000     -6.20300000     -5.00500000
H    -10.56900000     -6.79700000     -5.32400000
H    -10.21200000     -5.33000000     -5.22700000
O     -1.35200000      4.08100000      9.42500000
H     -1.24200000      4.29400000      8.49900000
H     -0.46000000      3.96000000      9.75100000
O     -8.25600000     -6.40800000      3.63200000
H     -8.03300000     -5.67100000      3.06400000
H     -7.92700000     -7.17700000      3.16700000
O      3.99400000     -5.26500000    -11.84000000
H      3.49700000     -5.92000000    -12.33100000
H      3.46900000     -5.10600000    -11.05500000
O    -10.02300000    -12.09600000     -3.93200000
H    -10.07700000    -11.87600000     -3.00200000
H     -9.10400000    -11.95500000     -4.15900000
O     -1.02800000      4.42900000      6.75800000
H     -0.25700000      4.06300000      6.32300000
H     -1.76500000      3.94700000      6.38200000
O      2.47000000     -8.98700000    -11.66300000
H      2.62400000     -8.25200000    -12.25700000
H      2.82000000     -9.74800000    -12.12800000
O      3.54500000     14.63900000     -1.98600000
H      3.73700000     15.54200000     -1.73400000
H      2.61500000     14.52800000     -1.78900000
O      0.71400000     -7.33000000      8.91700000
H      1.08500000     -7.17900000      9.78600000
H     -0.20600000     -7.53800000      9.08200000
O      2.85000000      1.07500000     -4.39800000
H      2.89900000      1.81900000     -3.79700000
H      1.97400000      1.13300000     -4.77900000
O     -1.71600000     -8.23900000      9.96200000
H     -1.87500000     -8.83900000      9.23300000
H     -2.32700000     -8.52200000     10.64200000
O    -10.01900000    -13.97400000      4.89600000
H     -9.69600000    -13.72800000      5.76300000
H    -10.09700000    -14.92700000      4.93100000
O     -4.34600000      3.75600000     -6.73600000
H     -4.87600000      4.07100000     -6.00400000
H     -4.74800000      2.92300000     -6.98300000
O     -2.71000000      3.80600000     -3.02600000
H     -3.28400000      3.58900000     -2.29200000
H     -3.09200000      4.60000000     -3.40200000
O      5.95200000     -9.16000000      1.90400000
H      5.77400000    -10.10000000      1.88000000
H      5.08700000     -8.75100000      1.89600000
O      2.33500000    -14.19100000     -0.71600000
H      2.88800000    -13.45800000     -0.98600000
H      2.40400000    -14.82100000     -1.43300000
O     13.49700000     -8.42500000      1.68300000
H     13.91800000     -8.90400000      2.39700000
H     13.91700000     -8.75900000      0.89000000
O    -12.40800000      3.77200000     -7.20900000
H    -12.66800000      3.29200000     -7.99500000
H    -12.12000000      4.62500000     -7.53300000
O      2.61400000      8.67900000    -12.22100000
H      2.12900000      8.22500000    -11.53200000
H      2.99500000      7.97700000    -12.74900000
O      3.98300000    -15.12800000      4.24000000
H      3.97700000    -14.69400000      3.38600000
H      3.72700000    -16.03100000      4.05100000
O      9.70900000      0.62600000    -12.61200000
H      9.16900000      1.40000000    -12.44900000
H      9.25300000     -0.08400000    -12.16100000
O      5.88700000    -15.10900000     -0.84400000
H      5.66000000    -14.93300000     -1.75700000
H      6.75700000    -15.50500000     -0.88600000
O      3.50900000    -11.57700000      3.49800000
H      3.46100000    -10.70300000      3.88500000
H      3.78600000    -12.14400000      4.21800000
O    -12.65000000      6.15800000     -8.56300000
H    -12.01300000      6.61500000     -9.11300000
H    -13.46000000      6.65500000     -8.67100000
O     -4.96800000     -1.02900000     -0.40200000
H     -5.86600000     -0.86100000     -0.68600000
H     -4.81400000     -0.39000000      0.29400000
O      9.83200000      1.93500000     -7.58200000
H      9.09200000      1.68100000     -8.13500000
H      9.43400000      2.41500000     -6.85600000
O    -13.73200000      3.30100000      7.94400000
H    -13.14700000      3.33000000      7.18700000
H    -13.15200000      3.40600000      8.69800000
O     -8.62600000      8.05100000     -7.66600000
H     -8.02700000      7.64300000     -8.29100000
H     -8.46100000      8.99000000     -7.75400000
O      6.94100000      2.74000000      0.57700000
H      7.71100000      2.51500000      1.10000000
H      7.26700000      3.36100000     -0.07400000
O    -11.53600000     11.35400000      4.74300000
H    -11.07900000     11.08500000      3.94600000
H    -11.14900000     12.19900000      4.96800000
O     -1.58100000      3.75100000     -6.48300000
H     -2.50000000      3.80100000     -6.74400000
H     -1.09300000      3.88700000     -7.29600000
O    -12.27800000    -13.92200000     -0.31800000
H    -12.66700000    -14.28300000     -1.11500000
H    -11.34500000    -13.85100000     -0.51900000
O      0.79100000    -12.09900000      0.25900000
H      1.48500000    -11.45100000      0.13700000
H      1.00500000    -12.79700000     -0.35900000
O     -3.57100000     -4.94700000     -1.45900000
H     -3.91500000     -4.20000000     -1.94900000
H     -3.20400000     -4.56200000     -0.66300000
O     11.96900000      1.85800000      3.00400000
H     11.49000000      2.42000000      2.39600000
H     12.24800000      2.44600000      3.70600000
O    -16.59800000      4.79200000      3.87900000
H    -15.99600000      4.04800000      3.88700000
H    -16.56900000      5.11400000      2.97800000
O     15.39900000      2.96000000      4.09100000
H     15.61700000      2.23400000      3.50700000
H     16.21200000      3.14100000      4.56200000
O    -15.82500000     -0.03000000     -8.41900000
H    -15.36900000     -0.75000000     -8.85500000
H    -15.13200000      0.59100000     -8.19500000
O     -1.20100000    -12.57200000    -10.89900000
H     -0.60100000    -13.18500000    -10.47500000
H     -1.58500000    -12.07400000    -10.17700000
O      3.99000000     16.66000000      1.88600000
H      3.03400000     16.69600000      1.91300000
H      4.18800000     15.77400000      1.58400000
O     -7.01200000      1.33500000     13.58400000
H     -6.53900000      1.29000000     12.75300000
H     -7.75200000      1.91500000     13.40700000
O     11.15000000     -0.66700000     -8.39100000
H     11.58200000     -0.65700000     -9.24600000
H     10.77200000      0.20800000     -8.30400000
O     -3.76400000      3.86400000    -14.35000000
H     -3.02600000      3.66300000    -14.92600000
H     -3.36300000      4.04100000    -13.50000000
O     -4.14700000      7.68700000     14.40700000
H     -4.79000000      8.39600000     14.38000000
H     -4.34100000      7.15800000     13.63300000
O    -10.03900000     -0.04100000     -0.20800000
H    -10.12100000     -0.78000000      0.39500000
H    -10.91800000      0.33500000     -0.24700000
O     -9.92700000      1.43200000     -2.85700000
H     -9.83500000      0.48400000     -2.75400000
H    -10.24400000      1.73500000     -2.00600000
O      2.17000000     -6.55600000     11.50700000
H      2.56500000     -6.43900000     12.37100000
H      2.89600000     -6.43900000     10.89400000
O    -16.03700000     -1.39000000     -1.93000000
H    -16.41800000     -1.79600000     -1.15200000
H    -16.78800000     -1.04700000     -2.41300000
O     -4.30400000     14.81100000      6.18100000
H     -3.83400000     13.99700000      6.00200000
H     -3.68100000     15.50200000      5.95500000
O    -11.94000000    -13.99800000     -4.14300000
H    -11.80800000    -14.42200000     -4.99100000
H    -11.32100000    -13.26800000     -4.14100000
O     -3.19500000      5.49200000     -0.32200000
H     -2.92700000      4.95500000      0.42400000
H     -4.10100000      5.73200000     -0.13000000
O      7.03600000     -0.87900000      8.47400000
H      6.45300000     -0.40500000      7.88100000
H      6.75400000     -0.61500000      9.34900000
O      1.72400000    -11.92500000     10.54300000
H      1.38700000    -11.87900000      9.64800000
H      2.12700000    -11.07000000     10.69200000
O     10.44200000     -9.82800000     -7.87300000
H      9.59600000     -9.67200000     -8.29200000
H     10.62900000     -9.01700000     -7.40200000
O    -11.07800000      3.75500000      0.04000000
H    -11.51500000      4.60400000     -0.01600000
H    -10.23000000      3.94800000      0.44100000
O      5.52000000    -15.35000000      6.94800000
H      4.66300000    -15.59000000      6.59400000
H      6.12800000    -15.49900000      6.22400000
O      5.70000000     12.52100000    -10.45500000
H      6.11600000     13.34900000    -10.69600000
H      5.58000000     12.06200000    -11.28700000
O      0.22200000    -13.09600000     -7.25800000
H      0.21600000    -12.13900000     -7.27800000
H     -0.56500000    -13.33000000     -6.76700000
O      2.94300000      5.27500000      9.94900000
H      3.80500000      4.98100000      9.65500000
H      2.45900000      5.44300000      9.14000000
O     -3.18700000    -11.47400000    -12.66700000
H     -2.48100000    -11.91900000    -12.19800000
H     -3.27500000    -10.63000000    -12.22400000
O     12.85500000     -8.06700000     -3.00000000
H     12.06100000     -8.55300000     -3.22500000
H     13.53900000     -8.73500000     -2.95100000
O      8.28300000     -8.84200000      3.85300000
H      7.54300000     -8.62000000      3.28900000
H      8.88300000     -8.10100000      3.76400000
O      5.68300000     -6.27500000     -8.74400000
H      5.85800000     -6.55100000     -9.64400000
H      4.75000000     -6.06200000     -8.73600000
O    -15.07300000      1.45800000      9.50700000
H    -14.58400000      1.30400000     10.31500000
H    -14.67000000      2.23900000      9.12800000
O     -7.43600000    -11.53700000     -5.42800000
H     -7.81800000    -11.53300000     -6.30600000
H     -7.15100000    -10.63400000     -5.28700000
O     10.96700000     11.08000000      6.17700000
H     11.69500000     11.40000000      5.64500000
H     11.35500000     10.40300000      6.73100000
O      8.98000000      0.77400000      5.04500000
H      9.82700000      0.37600000      5.24600000
H      8.71600000      1.20000000      5.86100000
O      5.42900000     14.67900000     -7.22000000
H      5.53100000     14.10600000     -6.46000000
H      5.97900000     15.43700000     -7.02400000
O     -4.09500000     -5.36600000      8.92000000
H     -3.51300000     -4.66200000      9.20700000
H     -4.31300000     -5.83900000      9.72300000
O     -7.73500000     -3.31200000    -11.26400000
H     -7.15400000     -3.46400000    -10.51800000
H     -8.33300000     -2.62700000    -10.96500000
O      3.26600000      3.65000000     16.42000000
H      3.35900000      3.24500000     17.28200000
H      3.30600000      4.59100000     16.59200000
O     -9.93900000      9.19500000     11.21200000
H    -10.33600000      8.78100000     10.44500000
H     -9.76200000      8.47000000     11.81100000
O     -0.61600000     14.60600000      0.46200000
H     -0.72100000     15.17200000     -0.30200000
H     -1.21900000     14.96700000      1.11200000
O    -13.34500000     -1.66200000     -1.39900000
H    -14.16600000     -1.22400000     -1.62600000
H    -13.23800000     -1.50100000     -0.46200000
O     -2.18700000    -15.34100000     10.65200000
H     -1.87900000    -14.67400000     10.03800000
H     -1.45700000    -15.46100000     11.26000000
O     14.49700000     -9.24400000      3.89500000
H     14.34900000     -8.42400000      4.36700000
H     14.29500000     -9.92800000      4.53400000
O      6.59200000    -10.62600000      6.29200000
H      7.30000000    -10.54300000      5.65300000
H      6.02600000    -11.31000000      5.93500000
O     13.37400000     -3.66800000      1.22300000
H     12.87700000     -2.96500000      0.80500000
H     13.13300000     -4.45500000      0.73500000
O     -7.46800000    -12.28500000    -11.95600000
H     -6.64000000    -12.68000000    -12.22600000
H     -7.26400000    -11.35800000    -11.83500000
O      0.41700000     -8.53400000      4.95100000
H      0.20500000     -7.88100000      4.28400000
H      0.06800000     -9.35400000      4.60200000
O     -5.08300000      2.88900000     -1.70500000
H     -5.30600000      3.81800000     -1.77000000
H     -5.38700000      2.51200000     -2.53100000
O    -16.17000000      0.17900000      2.38700000
H    -16.78500000      0.63600000      2.96100000
H    -16.55200000     -0.69100000      2.27200000
O     -0.51600000     11.67300000     -5.84600000
H     -0.64400000     11.12200000     -5.07400000
H     -1.11700000     11.31400000     -6.49800000
O      3.95300000      7.23200000     12.09500000
H      3.58300000      6.69800000     11.39200000
H      3.24900000      7.29900000     12.74000000
O     11.93300000     -6.27100000      0.72400000
H     12.41200000     -5.94700000     -0.03800000
H     12.57900000     -6.78000000      1.21400000
O    -14.98200000      2.71100000      4.27200000
H    -15.26900000      2.22500000      5.04500000
H    -15.18800000      2.13500000      3.53600000
O    -11.15600000     -5.95500000      4.60600000
H    -11.19800000     -6.23300000      5.52100000
H    -10.42900000     -6.45800000      4.23700000
O     -9.35100000      3.06600000    -15.83000000
H     -8.62900000      2.92300000    -15.21900000
H     -9.88100000      2.27200000    -15.76600000
O     -3.86500000     -0.41800000      5.35300000
H     -3.53000000     -1.31300000      5.30500000
H     -4.69500000     -0.44700000      4.87700000
O    -13.73200000     -4.42400000     -3.67900000
H    -13.92100000     -5.09900000     -3.02700000
H    -14.39700000     -3.75300000     -3.52900000
O      4.74800000     12.05700000     10.89900000
H      4.48400000     11.13700000     10.90600000
H      4.65700000     12.33900000     11.80900000
O      9.77200000      0.82900000     13.13500000
H      9.30700000      0.15500000     13.63000000
H     10.69800000      0.60900000     13.24200000
O     -6.06500000    -15.30600000     -2.86200000
H     -5.60900000    -14.74600000     -2.23400000
H     -6.29000000    -14.72100000     -3.58600000
O     -6.46000000    -12.63700000     -0.35800000
H     -6.91900000    -13.38100000      0.03200000
H     -5.95100000    -12.26600000      0.36300000
O     17.11200000      6.34100000     -1.48000000
H     17.12300000      7.24900000     -1.17800000
H     16.45500000      6.32700000     -2.17500000
O    -12.46400000     11.26300000     -6.70200000
H    -13.36700000     11.07600000     -6.96100000
H    -11.95700000     10.53500000     -7.06200000
O      6.90500000     -0.53200000     11.55400000
H      6.85100000      0.13900000     12.23400000
H      5.99500000     -0.69700000     11.30800000
O     -1.39900000    -10.31100000      0.12100000
H     -0.61500000    -10.82000000     -0.08500000
H     -1.26100000    -10.01100000      1.01900000
O      5.26900000      2.66300000     14.93000000
H      5.85100000      3.42300000     14.94000000
H      4.47400000      2.96400000     15.36900000
O      4.77300000     -5.24100000    -15.71900000
H      4.42500000     -4.76100000    -16.47000000
H      5.17800000     -4.56800000    -15.17100000
O     17.29300000      0.67200000      5.63300000
H     17.15100000      0.65900000      4.68600000
H     18.22100000      0.46200000      5.73900000
O     14.54800000      7.31500000      7.26800000
H     14.49500000      6.35900000      7.28400000
H     13.66400000      7.60800000      7.48600000
O      7.27800000     -9.46000000     -5.54400000
H      6.86400000     -9.09600000     -6.32600000
H      6.59400000     -9.99300000     -5.13700000
O     16.95200000     -6.18700000     -0.46600000
H     17.54800000     -5.79400000      0.17100000
H     16.93100000     -5.56300000     -1.19100000
O     -1.93900000     -4.90800000     -3.80400000
H     -2.40200000     -4.99000000     -2.97000000
H     -1.86800000     -5.80600000     -4.12700000
O     -6.39700000      4.30500000     11.99200000
H     -7.30600000      4.14600000     11.73700000
H     -5.90000000      3.61900000     11.54700000
O      0.66500000     14.38700000     -2.54800000
H      0.68000000     14.17900000     -3.48200000
H      0.27300000     13.61700000     -2.13700000
O     -5.84200000      1.14800000     11.10000000
H     -5.10100000      0.56500000     11.26700000
H     -6.43100000      0.63400000     10.54700000
O    -11.22000000      0.80500000      4.37400000
H    -11.98000000      0.23200000      4.47400000
H    -11.59300000      1.67700000      4.24300000
O     -5.37300000    -11.31400000      4.41000000
H     -6.28700000    -11.56200000      4.55200000
H     -4.89300000    -11.75700000      5.11000000
O     -8.81000000      2.21600000      8.94900000
H     -8.92500000      1.63200000      8.19900000
H     -8.43200000      3.01200000      8.57600000
O    -16.03800000      2.76000000     -6.83200000
H    -16.94000000      3.03100000     -6.66100000
H    -15.82100000      3.16500000     -7.67200000
O     -8.11100000     -3.79000000      2.45200000
H     -8.39900000     -3.51600000      1.58200000
H     -8.73900000     -3.38600000      3.05100000
O     -4.07500000    -13.38300000     -6.33300000
H     -4.88200000    -13.60100000     -5.86800000
H     -4.35900000    -13.17700000     -7.22300000
O     13.59400000      3.81000000     -8.23300000
H     13.54000000      2.95600000     -8.66200000
H     13.06900000      4.38900000     -8.78600000
O     -0.19900000     -1.49100000     -6.10600000
H     -0.71800000     -1.49600000     -6.91000000
H     -0.75200000     -1.93300000     -5.46100000
O     -5.04500000    -12.69500000     -8.77200000
H     -4.90500000    -13.25600000     -9.53500000
H     -5.64600000    -12.01700000     -9.08000000
O     -5.55400000     -3.18600000     -9.49800000
H     -6.05300000     -3.59100000     -8.79000000
H     -5.18100000     -3.92300000     -9.98200000
O      7.69600000     -9.21600000     10.55200000
H      6.95000000     -9.22600000     11.15200000
H      7.30800000     -9.06600000      9.69000000
O      1.65000000     -9.47400000      7.38800000
H      1.43400000     -8.68700000      7.88900000
H      1.15400000     -9.38300000      6.57500000
O      4.89500000      0.76900000      7.20500000
H      4.03900000      0.82600000      7.63000000
H      4.87900000      1.45900000      6.54200000
O      1.12600000     -5.21200000     -6.46700000
H      0.26300000     -5.29800000     -6.87400000
H      1.23900000     -6.02500000     -5.97400000
O      3.56600000     -2.95800000      8.90900000
H      3.61000000     -3.77900000      9.39900000
H      4.19300000     -3.07100000      8.19400000
O     16.94600000     -6.79300000      2.73200000
H     16.84600000     -7.55900000      2.16600000
H     16.12800000     -6.75400000      3.22800000
O     -1.81100000     15.21500000      8.42800000
H     -1.14100000     15.85600000      8.66800000
H     -2.19800000     15.56400000      7.62500000
O    -13.23800000      3.94600000    -12.10400000
H    -12.72400000      4.53400000    -12.65700000
H    -12.71500000      3.84700000    -11.30800000
O     -2.32700000     15.48600000      2.64800000
H     -2.61000000     14.62100000      2.94500000
H     -1.65500000     15.74700000      3.27700000
O     -6.27400000     -8.16600000     -2.27900000
H     -5.64300000     -8.14000000     -1.55900000
H     -6.10900000     -9.00500000     -2.71100000
O      4.66600000      9.07000000      1.48100000
H      3.80200000      9.20500000      1.09100000
H      5.21500000      9.74800000      1.08600000
O     -6.64500000     14.13800000      7.26300000
H     -6.51100000     13.60900000      8.04900000
H     -5.77100000     14.45700000      7.03700000
O     16.33900000     -1.83700000     -4.14300000
H     16.45700000     -1.98200000     -5.08200000
H     15.41100000     -1.62600000     -4.04800000
O    -15.75800000      7.07500000      5.91300000
H    -15.92400000      7.16900000      4.97500000
H    -14.80500000      7.11200000      5.99300000
O     -7.70300000     16.04900000     -4.24200000
H     -7.20400000     15.26000000     -4.03100000
H     -7.14000000     16.53400000     -4.84500000
O    -16.51900000      1.89400000     -1.86800000
H    -17.17300000      1.41300000     -2.37500000
H    -16.97500000      2.14300000     -1.06400000
O      3.14600000     15.61400000      4.96700000
H      3.43200000     14.80000000      5.38100000
H      3.52600000     15.58300000      4.08900000
O     -2.22200000     -6.22400000      1.37600000
H     -1.96000000     -6.60900000      2.21200000
H     -3.17200000     -6.12400000      1.44600000
O    -14.92700000     -1.49700000      7.00700000
H    -15.52300000     -1.43900000      7.75400000
H    -14.55200000     -2.37500000      7.06600000
O     -7.11800000      9.41300000      5.97700000
H     -8.04700000      9.18800000      5.91500000
H     -7.01200000      9.74500000      6.86900000
O     -5.93900000     -0.04400000    -14.73700000
H     -5.69000000     -0.25900000    -15.63500000
H     -6.71700000     -0.57700000    -14.57000000
O     -3.97300000    -12.51500000     -3.21200000
H     -3.44500000    -12.71900000     -3.98400000
H     -3.41200000    -12.74200000     -2.47100000
O     -0.78700000      6.03300000     12.49300000
H     -0.59500000      5.15600000     12.16200000
H     -0.09100000      6.20800000     13.12600000
O     -2.25300000     -3.67800000     14.78700000
H     -3.03600000     -3.46400000     14.28100000
H     -1.52500000     -3.39800000     14.23200000
O     16.89900000      5.65900000     -4.65600000
H     16.08900000      6.01300000     -4.29000000
H     16.65400000      4.79700000     -4.99200000
O     -8.97100000      2.50900000     -8.17100000
H     -8.10300000      2.84400000     -8.39700000
H     -9.17400000      2.91700000     -7.33000000
O     -0.54300000     -1.75200000      6.23300000
H     -1.40800000     -2.12000000      6.05000000
H      0.03500000     -2.17100000      5.59600000
O    -16.20700000     -3.12400000     -4.73800000
H    -16.99400000     -2.96200000     -5.25800000
H    -16.16500000     -2.38600000     -4.13000000
O     11.34700000     -5.82100000    -12.67600000
H     12.01600000     -6.43200000    -12.36600000
H     10.78500000     -6.35000000    -13.24300000
O     -6.66000000    -14.14700000     -5.48900000
H     -6.99300000    -13.28400000     -5.24300000
H     -7.08100000    -14.33700000     -6.32800000
O     13.42800000      8.63300000     -4.17700000
H     13.22600000      8.73100000     -5.10800000
H     13.68600000      9.51100000     -3.89500000
O    -10.26900000      6.72600000    -10.60600000
H     -9.42400000      7.09200000    -10.34400000
H    -10.05900000      5.85700000    -10.94800000
O      9.94100000     -1.42400000      2.11100000
H      9.64800000     -2.17900000      2.62000000
H     10.21900000     -0.78600000      2.76800000
O     -5.02300000    -14.22400000      2.85100000
H     -5.12100000    -14.39700000      3.78700000
H     -4.54800000    -13.39400000      2.80900000
O     -1.36600000     10.32800000    -11.79000000
H     -1.82300000     10.48400000    -12.61700000
H     -2.04400000      9.99800000    -11.20100000
O     13.28600000     -3.08300000      6.10800000
H     13.61200000     -2.20000000      5.93600000
H     13.29100000     -3.51200000      5.25200000
O      6.34100000     10.74600000    -12.74300000
H      6.76900000     10.23400000    -12.05700000
H      6.91400000     10.65300000    -13.50400000
O     -2.26800000     -7.31500000      3.73800000
H     -2.55800000     -6.99700000      4.59300000
H     -2.18300000     -8.26200000      3.85100000
O     -1.71700000      1.84600000     -9.91400000
H     -2.52000000      1.33100000     -9.99400000
H     -1.06900000      1.35900000    -10.42300000
O     -3.28400000      9.53700000    -10.08100000
H     -4.04000000      9.76400000     -9.54100000
H     -2.75200000      8.97000000     -9.52200000
O     11.54200000    -13.33700000     -5.39100000
H     10.98400000    -12.65800000     -5.01400000
H     11.21400000    -13.44900000     -6.28400000
O      5.37100000      2.60900000      5.44100000
H      4.82300000      3.25200000      5.89100000
H      5.91400000      3.12900000      4.84900000
O      5.40300000    -12.89200000      5.23800000
H      4.97400000    -13.72000000      5.02000000
H      6.31700000    -13.12900000      5.39400000
O    -16.71600000      6.73500000     -3.21600000
H    -16.34800000      5.87400000     -3.01400000
H    -16.66600000      6.79800000     -4.17000000
O    -12.58800000      6.03200000     -0.66500000
H    -11.97600000      5.91000000     -1.39100000
H    -13.25900000      6.61900000     -1.01300000
O    -12.04100000    -10.21200000     -5.23900000
H    -11.39600000    -10.81200000     -4.86300000
H    -12.76100000    -10.20800000     -4.60800000
O     -6.59100000    -13.11300000      6.60100000
H     -5.71100000    -13.19600000      6.96800000
H     -6.72800000    -13.92900000      6.12100000
O      4.11500000      5.70000000    -11.87900000
H      4.93900000      6.17300000    -11.99700000
H      4.33000000      4.79100000    -12.08500000
O     -4.41500000      9.98100000     -3.85700000
H     -4.21500000     10.40100000     -3.02000000
H     -5.31400000     10.24800000     -4.05000000
O     -4.56500000      8.98300000    -14.66600000
H     -4.01400000      8.32900000    -14.23600000
H     -4.16000000      9.82100000    -14.44300000
O     -5.68800000     10.08600000     -8.54600000
H     -5.19500000     10.74100000     -8.05100000
H     -6.59400000     10.20500000     -8.26200000
O     12.66400000     11.34100000     -1.26700000
H     13.29900000     10.79100000     -1.72500000
H     12.04500000     11.60800000     -1.94700000
O    -14.47800000      7.65900000     -1.40000000
H    -14.15500000      8.09400000     -2.18900000
H    -15.22800000      7.14500000     -1.69900000
O      6.43600000    -11.29500000     -1.23900000
H      7.39300000    -11.33200000     -1.22800000
H      6.17800000    -11.50900000     -0.34300000
O     12.33400000      2.59300000     -6.16600000
H     12.92700000      2.77200000     -6.89500000
H     11.50300000      2.36300000     -6.58300000
O     -0.29700000     13.10700000     11.66200000
H      0.38700000     13.11800000     10.99300000
H     -0.83900000     13.87100000     11.46300000
O      6.03100000      4.27600000     12.02100000
H      5.32900000      3.65500000     12.21600000
H      6.33500000      4.02700000     11.14800000
O     -0.89400000     -2.82500000      2.62300000
H     -0.45400000     -2.21100000      2.03500000
H     -1.73300000     -3.00300000      2.19800000
O      5.62200000     -3.07800000    -11.97700000
H      5.24300000     -3.94700000    -12.11000000
H      5.62800000     -2.96200000    -11.02700000
O     -0.48600000     -5.27600000      4.08900000
H     -0.83000000     -4.61800000      3.48500000
H     -1.25100000     -5.79200000      4.34200000
O     -8.51600000      4.43100000    -11.01000000
H     -7.88400000      4.57400000    -11.71500000
H     -7.98400000      4.40300000    -10.21400000
O     -2.63800000    -15.44200000     -9.94200000
H     -2.08600000    -16.20000000    -10.13500000
H     -2.07300000    -14.68700000    -10.10600000
O     12.49000000     -6.82100000      6.70000000
H     12.64200000     -7.51400000      7.34300000
H     12.44800000     -6.01800000      7.21900000
O      8.96000000      1.24400000    -15.69200000
H      9.49500000      0.87100000    -16.39200000
H      9.15500000      0.70200000    -14.92700000
O      7.99500000    -13.60100000      5.55600000
H      8.94100000    -13.47200000      5.62600000
H      7.76400000    -14.10300000      6.33700000
O      7.87100000     -0.45500000     -2.48600000
H      8.70500000     -0.60700000     -2.92900000
H      7.92900000     -0.97200000     -1.68200000
O     -6.20500000     -3.56400000     11.36000000
H     -6.93700000     -4.08100000     11.02500000
H     -6.10300000     -2.85500000     10.72500000
O     -0.05300000      8.93500000      1.79200000
H      0.89800000      8.95700000      1.90300000
H     -0.33900000      9.82500000      1.99400000
O      2.72900000     -2.15500000      2.37600000
H      2.02000000     -1.86000000      1.80400000
H      3.33600000     -1.41500000      2.40600000
O     -7.11100000     -8.98100000      6.76600000
H     -7.21600000     -9.65000000      7.44200000
H     -7.56100000     -9.34000000      6.00100000
O     -1.05300000     -5.64200000     10.96900000
H     -0.83400000     -6.46800000     11.40000000
H     -1.27100000     -5.89000000     10.07100000
O      6.61200000     11.45700000     -7.93200000
H      6.46900000     11.75000000     -8.83200000
H      5.93000000     10.80200000     -7.78200000
O     10.15600000    -12.82500000      3.83300000
H      9.59900000    -12.11600000      4.15500000
H     10.91100000    -12.38100000      3.44800000
O      8.69900000     -3.78300000    -10.16000000
H      8.18100000     -4.52100000    -10.48200000
H      9.12500000     -4.11600000     -9.37100000
O     -6.86500000     -7.13200000    -15.03000000
H     -6.09500000     -7.41000000    -14.53500000
H     -7.51800000     -6.92400000    -14.36200000
O      3.31600000     11.17600000     -5.87600000
H      2.96600000     12.04700000     -5.69300000
H      3.15400000     10.67900000     -5.07400000
O     -5.58900000      7.58900000     10.86400000
H     -5.76200000      6.75300000     10.43100000
H     -4.80100000      7.92200000     10.43500000
O    -10.78300000      3.50600000      6.21800000
H    -10.82300000      2.60700000      6.54500000
H    -11.21100000      3.47000000      5.36300000
O    -13.82100000      7.33200000     -5.84300000
H    -14.34700000      7.42100000     -6.63700000
H    -13.41500000      6.46800000     -5.92000000
O     -6.01900000    -10.87400000     11.56900000
H     -6.59600000    -11.51800000     11.15800000
H     -6.61500000    -10.24300000     11.97400000
O    -10.26100000    -10.00900000    -11.99900000
H     -9.90600000     -9.80800000    -12.86500000
H     -9.48900000    -10.11200000    -11.44200000
O      7.94200000      1.75900000      7.59100000
H      7.03400000      1.94400000      7.35000000
H      7.89600000      0.93900000      8.08400000
O     -5.50000000     -3.88300000      6.42000000
H     -4.79800000     -4.20700000      5.85600000
H     -6.16800000     -4.56800000      6.38800000
O     -4.85600000      6.95800000     -6.51100000
H     -5.08800000      7.24300000     -7.39500000
H     -5.34900000      6.14700000     -6.38300000
O     -0.82000000      4.77300000      3.06100000
H     -0.53500000      4.05600000      3.62700000
H     -1.50700000      4.38900000      2.51600000
O      3.44900000      2.58100000      3.58600000
H      4.05300000      3.04900000      3.01000000
H      3.97800000      2.34500000      4.34800000
O      1.23900000     -2.08300000    -17.50100000
H      1.26000000     -2.23600000    -18.44600000
H      1.33200000     -1.13400000    -17.41100000
O     -2.54400000    -12.51500000     12.96500000
H     -1.79000000    -12.11300000     12.53400000
H     -2.86500000    -13.15800000     12.33200000
O      0.62300000      3.17700000      4.78700000
H      1.55400000      3.22400000      4.56800000
H      0.54000000      2.37700000      5.30600000
O     -7.59000000     -4.39300000     -8.10100000
H     -8.23700000     -5.06700000     -7.89100000
H     -8.04000000     -3.56600000     -7.92600000
O      1.50100000      5.84100000      7.57200000
H      0.74700000      5.75100000      6.98900000
H      2.07000000      6.47200000      7.13200000
O    -10.50600000     -2.31500000    -12.73500000
H     -9.90700000     -1.99300000    -12.06200000
H    -10.93300000     -1.52800000    -13.07300000
O     15.53200000     -5.51800000     -4.19600000
H     14.78300000     -4.93500000     -4.07800000
H     15.18700000     -6.39200000     -4.01300000
O     10.38000000      5.80100000      7.67800000
H      9.56800000      5.33200000      7.87000000
H     11.07400000      5.19500000      7.93800000
O     -4.84400000    -15.46500000     -0.09700000
H     -5.78100000    -15.37300000     -0.26700000
H     -4.70800000    -15.02300000      0.74200000
O      9.18300000     11.88900000     -6.38100000
H      8.42900000     12.04700000     -6.94900000
H      9.53300000     12.76100000     -6.19800000
O     12.47000000     -4.54700000      8.04900000
H     12.74600000     -4.06500000      7.27000000
H     11.71500000     -4.05900000      8.37900000
O      3.20600000      7.64400000      6.62700000
H      3.12600000      8.10100000      5.79000000
H      4.13900000      7.68900000      6.83600000
O      4.73900000    -11.15900000     12.79400000
H      3.94700000    -11.15900000     13.33200000
H      5.40200000    -11.57700000     13.34400000
O      0.77000000      0.49800000      5.96900000
H      0.11700000     -0.18300000      6.13200000
H      1.39400000      0.09300000      5.36600000
O     -2.58300000     12.58900000      5.60900000
H     -2.88500000     11.69200000      5.46500000
H     -1.94900000     12.51600000      6.32200000
O      1.24100000     -3.95500000    -15.44300000
H      2.09600000     -3.71700000    -15.08300000
H      1.06900000     -3.28900000    -16.10900000
O     -8.81900000     10.18300000      8.66200000
H     -9.32800000     10.88800000      8.26100000
H     -9.09300000     10.18100000      9.57900000
O     -4.43100000     -6.49000000     -7.80400000
H     -3.82200000     -7.21600000     -7.94000000
H     -4.68500000     -6.22100000     -8.68700000
O      8.23500000      3.83200000      9.51000000
H      8.34100000      3.12800000     10.15000000
H      7.94600000      3.38800000      8.71200000
O      7.05700000      1.24600000     16.86700000
H      6.71600000      1.18900000     17.76000000
H      6.31600000      1.55800000     16.34700000
O     -3.69200000    -13.68600000      7.23000000
H     -3.44700000    -13.55400000      8.14600000
H     -3.38300000    -14.56800000      7.02400000
O     -2.62000000     -8.06900000     12.61400000
H     -3.04700000     -8.92300000     12.68500000
H     -2.74400000     -7.66800000     13.47400000
O     12.73900000    -11.81600000      1.59500000
H     13.32200000    -11.06700000      1.47200000
H     13.31400000    -12.57900000      1.55000000
O     -1.08700000     -8.21500000    -11.94500000
H     -0.83300000     -9.01500000    -12.40400000
H     -0.75400000     -7.50700000    -12.49600000
O     -6.79000000     11.13500000      0.43300000
H     -6.76400000     10.64100000      1.25300000
H     -7.18600000     11.97300000      0.67200000
O      1.07200000    -12.65200000      3.10100000
H      1.90800000    -12.19600000      3.00500000
H      0.68400000    -12.62900000      2.22600000
O     10.66900000      7.44000000     -6.40800000
H      9.92100000      7.00500000     -6.81800000
H     11.21000000      6.72400000     -6.07600000
O      5.26500000      0.34000000     13.72800000
H      4.46900000      0.33000000     13.19700000
H      5.30500000      1.22800000     14.08400000
O     12.51600000      6.91700000      1.59300000
H     11.75700000      6.39400000      1.33400000
H     12.25900000      7.31900000      2.42200000
O     -9.12500000     -3.21000000     13.15700000
H     -9.23700000     -2.84000000     12.28100000
H     -8.59800000     -2.56300000     13.62500000
O     -2.19600000    -12.04000000      5.57000000
H     -1.62300000    -12.74300000      5.26300000
H     -2.77900000    -12.46500000      6.19900000
O      8.83700000     15.86200000      1.50200000
H      9.53200000     15.40900000      1.98000000
H      8.03000000     15.58700000      1.93600000
O      0.08900000      4.06300000     -9.00900000
H     -0.44500000      3.58400000     -9.64300000
H     -0.09800000      4.98500000     -9.18600000
O      2.02900000     -5.72400000    -17.78000000
H      1.67400000     -5.29500000    -17.00100000
H      2.65200000     -5.09200000    -18.13900000
O     -7.26900000      2.43300000    -14.21000000
H     -7.82600000      1.99600000    -13.56500000
H     -6.78800000      1.72200000    -14.63300000
O      1.62100000     -2.33900000      4.98300000
H      1.78800000     -2.38800000      4.04100000
H      2.30900000     -1.76500000      5.31900000
O      3.44900000     -4.18700000     -7.45300000
H      2.68100000     -4.63300000     -7.09400000
H      3.44800000     -3.32900000     -7.02800000
O    -10.44500000     -4.31900000      8.80600000
H    -10.65700000     -3.60100000      9.40200000
H    -10.54200000     -3.94100000      7.93200000
O     10.38500000    -10.13500000      4.67800000
H      9.56200000     -9.68200000      4.49400000
H     11.06200000     -9.54900000      4.34100000
O    -12.58300000     -4.17100000    -11.89900000
H    -12.02500000     -3.45300000    -12.19700000
H    -12.40600000     -4.23800000    -10.96000000
O     -8.79600000    -12.26000000      3.20800000
H     -9.21200000    -13.01000000      3.63400000
H     -9.14200000    -12.27000000      2.31500000
O    -12.83300000     -4.02800000     -0.53900000
H    -13.43700000     -4.66500000     -0.92000000
H    -12.99600000     -3.22100000     -1.02700000
O     14.29200000      7.11600000     -9.14400000
H     14.20900000      7.66200000     -9.92600000
H     13.85900000      6.29500000     -9.37900000
O     16.06600000      0.10300000     -1.09100000
H     16.09500000     -0.80900000     -0.80000000
H     15.20900000      0.19400000     -1.50800000
O      1.24800000     -4.03700000     -4.05700000
H      1.36700000     -4.38800000     -4.93900000
H      0.30700000     -3.88200000     -3.98500000
O     -3.27000000     13.99500000     10.26300000
H     -2.70900000     14.21800000      9.52000000
H     -3.29300000     14.79200000     10.79300000
O    -15.88600000      4.24100000     -3.16600000
H    -16.61400000      3.71300000     -3.49400000
H    -15.40000000      3.64900000     -2.59200000
O      9.53400000      9.41600000     -4.75100000
H     10.25900000      9.01000000     -5.22600000
H      8.87100000      8.72800000     -4.69200000
O     -4.11800000      8.29300000      7.43500000
H     -4.63400000      8.98000000      7.85700000
H     -4.63600000      7.49700000      7.55500000
O     11.71500000      5.41400000     -4.93300000
H     11.71700000      5.33500000     -3.97900000
H     12.02600000      4.56500000     -5.24500000
O      0.19100000    -10.31400000     -7.92000000
H      0.35200000     -9.47100000     -8.34300000
H     -0.63800000    -10.61400000     -8.29400000
O      7.53100000     -1.45700000     -7.55500000
H      7.27500000     -1.69900000     -6.66500000
H      7.56400000     -0.50000000     -7.54300000
O      3.88600000    -16.41900000     -6.04500000
H      3.66500000    -16.31700000     -5.12000000
H      3.20700000    -15.92900000     -6.50900000
O     -9.10600000     -3.26100000     -1.19300000
H     -8.47800000     -2.54000000     -1.15300000
H     -8.59600000     -4.03600000     -0.95700000
O     -1.73900000      8.78400000     13.13300000
H     -2.68100000      8.62100000     13.18900000
H     -1.35800000      7.92500000     12.95200000
O      3.63700000      5.04400000      5.47500000
H      3.28600000      4.98500000      4.58700000
H      4.00100000      5.92800000      5.53000000
O      5.93700000     13.02200000      8.71600000
H      5.79400000     12.80200000      9.63700000
H      6.82700000     13.37400000      8.68900000
O     -7.70600000     -2.17200000      6.66400000
H     -6.99000000     -2.51000000      6.12600000
H     -8.49900000     -2.50200000      6.24100000
O      9.53300000      6.59100000     -8.88900000
H      9.32100000      7.50700000     -8.70900000
H      9.59600000      6.54300000     -9.84300000
O      3.90700000    -11.40100000    -12.32800000
H      3.84000000    -12.26700000    -11.92600000
H      4.22100000    -10.83400000    -11.62400000
O      0.70800000     -2.39700000      8.91200000
H      0.30400000     -2.31900000      8.04700000
H      1.61100000     -2.65900000      8.73200000
O     -4.09500000     -0.70800000     -9.26100000
H     -4.67600000     -0.13800000     -8.75700000
H     -4.48800000     -1.57800000     -9.18500000
O    -13.82500000     11.92600000      3.29500000
H    -14.54200000     11.64600000      3.86400000
H    -13.03200000     11.71800000      3.78800000
O     11.23400000      4.06600000    -13.16200000
H     10.51000000      3.89700000    -12.55800000
H     11.73200000      4.77000000    -12.74600000
O     -6.79600000     -1.35000000     16.91000000
H     -5.84200000     -1.27300000     16.87900000
H     -7.00400000     -1.38100000     17.84400000
O     -7.70700000     11.52600000     11.55500000
H     -8.22600000     10.79700000     11.89500000
H     -6.83000000     11.38400000     11.91300000
O      0.71000000      1.33100000     -6.09100000
H      0.08700000      1.85300000     -6.59700000
H      0.39800000      0.43100000     -6.18400000
O      9.15100000     -1.69200000     10.55500000
H      9.68400000     -1.40500000     11.29700000
H      8.25300000     -1.47400000     10.80700000
O      9.51200000      6.54000000     13.75400000
H      9.54400000      5.58400000     13.79100000
H      9.41000000      6.81200000     14.66600000
O     -7.93700000      4.11700000      5.45400000
H     -8.74700000      3.73000000      5.78500000
H     -8.22600000      4.82700000      4.88100000
O      3.33800000     -8.87400000      4.36100000
H      3.87500000     -8.46000000      5.03700000
H      2.46100000     -8.51800000      4.50000000
O     -0.34700000     12.03700000      6.75100000
H     -0.54000000     12.08100000      7.68700000
H      0.41600000     11.46300000      6.69000000
O     12.81800000     10.72300000      1.85300000
H     12.29700000      9.98600000      1.53300000
H     12.25900000     11.48800000      1.71400000
O    -10.78800000     10.32800000     -2.82300000
H    -10.62500000     10.64400000     -1.93400000
H    -11.67200000      9.96300000     -2.78900000
O     11.63100000      3.81600000     12.12500000
H     10.79400000      3.88100000     12.58500000
H     12.13800000      3.18700000     12.63800000
O     -3.22900000      7.41200000     -4.19500000
H     -3.43200000      8.34500000     -4.26700000
H     -3.69100000      7.01000000     -4.93100000
O     -4.12100000     15.88100000     -1.65000000
H     -3.18400000     15.86200000     -1.84800000
H     -4.48900000     15.16400000     -2.16600000
O      5.40900000    -11.00400000     -3.92900000
H      5.68100000    -10.96700000     -3.01100000
H      4.46000000    -10.88700000     -3.90200000
O     -4.63000000    -10.43600000      0.19900000
H     -4.79300000    -10.95700000     -0.58700000
H     -3.80200000     -9.98800000      0.02300000
O     -7.22700000     -9.39400000    -11.19100000
H     -6.97800000     -8.49100000    -11.38700000
H     -7.11500000     -9.47300000    -10.24300000
O      1.58800000     -5.12200000     14.16400000
H      2.53100000     -5.17100000     14.00900000
H      1.27400000     -4.48000000     13.52700000
O     17.91000000     -3.52900000     -1.86800000
H     18.00700000     -3.29800000     -2.79200000
H     17.05500000     -3.17600000     -1.62200000
O     -2.39400000     16.75000000      5.98900000
H     -1.47600000     16.83300000      5.73000000
H     -2.81800000     17.52400000      5.61800000
O     10.27700000     -0.18500000      7.78000000
H      9.68200000     -0.84400000      8.13700000
H     10.85700000     -0.67600000      7.19800000
O     -3.81200000      5.99600000      5.70900000
H     -4.14000000      5.37900000      6.36300000
H     -2.96200000      5.64100000      5.44900000
O     -6.13900000     14.15400000     -7.22000000
H     -6.20000000     14.98600000     -7.68900000
H     -7.01900000     14.00800000     -6.87400000
O     -7.30100000     -5.45500000     -0.70000000
H     -7.35800000     -5.55300000     -1.65100000
H     -6.65800000     -6.11000000     -0.43000000
O     10.40600000     -3.08400000    -12.42400000
H      9.84700000     -3.41300000    -11.71900000
H     10.99000000     -3.81600000    -12.62700000
O     -3.03800000     -3.04400000      4.77900000
H     -3.57300000     -3.60000000      4.21200000
H     -2.19700000     -2.98100000      4.32600000
O      6.82200000     -6.26200000      0.85100000
H      7.48600000     -6.69700000      0.31800000
H      6.42600000     -6.96700000      1.36300000
O      4.40000000    -10.61200000      8.44000000
H      5.08200000    -10.11600000      7.98700000
H      3.60300000    -10.09800000      8.31000000
O      3.74700000     13.33200000      6.00200000
H      3.53400000     12.99600000      6.87200000
H      3.62600000     12.58200000      5.41900000
O     11.69300000      5.16100000     -9.84600000
H     11.12800000      5.46100000     -9.13500000
H     11.24700000      5.44600000    -10.64400000
O      8.87400000    -11.06900000      7.95800000
H      8.05600000    -11.18200000      7.47500000
H      8.60300000    -10.74000000      8.81500000
O    -14.68200000     -7.23600000      1.35500000
H    -14.34100000     -7.91400000      1.93800000
H    -14.84500000     -6.48700000      1.92900000
O     -8.02700000    -11.32100000      7.91400000
H     -7.62200000    -11.98300000      7.35300000
H     -7.94000000    -11.67300000      8.80100000
O      5.48400000     -4.66800000     -0.79800000
H      6.03700000     -5.30400000     -0.34300000
H      5.88200000     -4.58200000     -1.66500000
O     -9.82700000     10.81200000      2.58900000
H    -10.02600000     10.04100000      2.05900000
H     -8.89100000     10.74100000      2.77500000
O     18.10900000      0.08000000     -2.89900000
H     17.60900000      0.07800000     -2.08300000
H     17.51600000     -0.30900000     -3.54300000
O     -7.14500000     -8.35400000     13.09900000
H     -6.42100000     -7.81100000     13.40900000
H     -7.82100000     -7.72700000     12.84100000
O      5.53400000      1.82500000    -14.17100000
H      6.07100000      1.13500000    -13.78200000
H      5.02400000      1.37800000    -14.84700000
O     13.16900000     -4.00200000    -10.58500000
H     13.27900000     -3.49800000    -11.39100000
H     12.44100000     -4.59500000    -10.77100000
O    -12.32000000      1.35900000     -0.31900000
H    -12.03800000      2.27300000     -0.27400000
H    -12.74800000      1.28300000     -1.17200000
O    -10.11100000      0.28800000     -5.52700000
H    -10.84500000      0.03600000     -6.08700000
H    -10.52300000      0.65000000     -4.74200000
O      8.29800000     -7.93300000     13.30200000
H      8.71000000     -8.11900000     14.14500000
H      7.35900000     -8.02000000     13.46900000
O     -4.41700000     -2.75800000     13.54200000
H     -5.05100000     -3.02200000     12.87600000
H     -4.91500000     -2.20000000     14.14000000
O     16.17000000      1.47700000     -6.07900000
H     17.02100000      1.35700000     -5.65700000
H     16.08700000      2.42500000     -6.18500000
O      6.68700000      1.20100000     -7.16000000
H      6.60600000      0.76900000     -6.31000000
H      6.76500000      2.13100000     -6.94900000
O     11.34900000     10.17500000      8.87400000
H     10.89100000      9.94800000      9.68300000
H     11.92000000     10.90400000      9.11800000
O     10.00700000     -3.48300000      8.58100000
H      9.56500000     -3.21300000      7.77600000
H      9.49900000     -3.07500000      9.28200000
O     -3.18500000     16.66400000     -5.11800000
H     -3.31000000     15.77500000     -4.78600000
H     -4.07200000     17.01300000     -5.20800000
O     -2.92700000     10.43200000     -6.40800000
H     -3.48800000     10.12300000     -5.69700000
H     -3.32800000     11.25500000     -6.69000000
O     -1.14300000     11.30800000      9.21300000
H     -0.92900000     10.39300000      9.02800000
H     -0.34600000     11.66600000      9.60300000
O     -1.28800000     -6.72700000     -7.30400000
H     -0.72700000     -6.92900000     -8.05300000
H     -1.03300000     -7.36400000     -6.63500000
O      9.20200000    -11.39300000     -5.51100000
H      8.56300000    -10.69500000     -5.36500000
H      9.54200000    -11.22600000     -6.39100000
O     14.14700000      9.17300000     -0.01300000
H     13.71700000      9.93200000      0.38200000
H     13.55700000      8.44100000      0.17000000
O      3.05600000     -4.76700000      1.48900000
H      3.70900000     -4.72900000      0.78900000
H      3.01400000     -3.87200000      1.82600000
O     -3.33600000     -0.14100000     13.29500000
H     -3.58300000     -1.06200000     13.38600000
H     -2.94200000     -0.08400000     12.42500000
O    -10.53700000      5.12700000      9.66200000
H     -9.76600000      5.64800000      9.88700000
H    -10.72100000      5.35400000      8.75100000
O    -14.34300000     -9.08200000      3.31500000
H    -14.89200000     -9.70000000      2.83300000
H    -14.24300000     -9.47600000      4.18200000
O     13.70800000     -8.85300000      8.61700000
H     12.87200000     -9.08400000      8.21200000
H     13.49600000     -8.12900000      9.20600000
O      4.36600000     -1.48200000     11.31600000
H      3.64400000     -2.05800000     11.56500000
H      4.38800000     -1.52400000     10.36000000
O     -9.83900000     -2.78300000      4.90200000
H    -10.02500000     -3.70700000      4.73300000
H    -10.44900000     -2.53900000      5.59800000
O      5.75200000      8.08100000      8.52400000
H      6.51500000      8.03900000      9.10100000
H      6.11900000      8.07100000      7.64000000
O     -3.54700000     -1.70700000    -14.15700000
H     -4.00800000     -2.48100000    -13.83500000
H     -4.21400000     -1.02000000    -14.17200000
O      1.55600000      7.68100000     13.66400000
H      1.15900000      7.88700000     14.51000000
H      1.75200000      8.53500000     13.27700000
O      0.06700000      6.35300000    -16.40100000
H     -0.06000000      5.44200000    -16.66900000
H      0.36800000      6.29600000    -15.49400000
O     -4.10800000     13.85100000     -4.98100000
H     -4.70400000     14.07700000     -5.69500000
H     -4.66900000     13.45200000     -4.31700000
O      9.03900000      1.47300000     10.61000000
H      8.91200000      0.64500000     10.14700000
H      9.18600000      1.21800000     11.52100000
O      4.93400000     -5.15400000      4.61000000
H      4.00800000     -5.09500000      4.37600000
H      5.11600000     -4.33600000      5.07400000
O     -6.16300000     -8.76600000      2.85800000
H     -5.70100000     -9.57200000      2.62700000
H     -6.53000000     -8.93900000      3.72500000
O     15.28000000     -5.05100000     -7.22100000
H     16.00400000     -4.50600000     -7.52900000
H     15.63500000     -5.51200000     -6.46100000
O     -0.16400000     -0.41800000    -10.72100000
H      0.31900000     -0.66300000    -11.51100000
H      0.50000000     -0.04000000    -10.14300000
O     -4.18000000      5.89400000      8.59700000
H     -4.25700000      4.95500000      8.76300000
H     -3.52700000      6.19600000      9.22900000
O      0.15100000     13.26500000      4.21600000
H      0.01000000     12.92700000      5.10100000
H      0.28400000     14.20500000      4.33700000
O      9.05100000     13.35800000      6.15700000
H      9.18700000     13.58600000      7.07600000
H      9.54800000     12.55000000      6.03400000
O     16.01900000      0.17100000      2.97500000
H     16.51100000      0.71700000      2.36300000
H     15.15100000      0.08800000      2.58000000
O    -10.88400000    -10.64100000      7.74800000
H    -11.03400000    -10.57100000      6.80500000
H     -9.94700000    -10.81700000      7.82900000
O      1.53700000     -0.30500000     11.01300000
H      1.15000000     -1.06300000     10.57500000
H      1.79300000      0.28000000     10.29900000
O      9.10900000     -3.31100000      3.87300000
H      8.53700000     -3.86900000      3.34600000
H      9.82300000     -3.88800000      4.14500000
O     10.15400000     -0.68900000     -4.36700000
H     10.40900000      0.18600000     -4.07300000
H     10.78200000     -0.90300000     -5.05700000
O     -0.98100000    -11.28400000     -3.27800000
H     -1.13000000    -11.91400000     -2.57300000
H     -0.74200000    -11.82100000     -4.03300000
O     12.08600000    -11.21300000     -0.98800000
H     12.39100000    -11.75600000     -1.71400000
H     12.39600000    -11.66600000     -0.20300000
O      8.59900000     12.83000000     -0.80100000
H      8.82200000     12.25100000     -1.53000000
H      8.10200000     13.54200000     -1.20400000
O     10.82200000     -6.05500000     -6.93800000
H     10.24300000     -6.32300000     -7.65200000
H     11.15700000     -5.20000000     -7.21000000
O      5.45900000     -0.06400000     -4.41500000
H      4.60700000      0.36100000     -4.32300000
H      5.84800000     -0.01100000     -3.54200000
O     14.44700000     -0.56500000      5.60200000
H     14.57100000     -0.22900000      6.49000000
H     15.21000000     -0.25000000      5.11800000
O    -11.11100000      3.31600000    -10.32900000
H    -10.89000000      2.42800000    -10.05000000
H    -10.32600000      3.62900000    -10.77900000
O      3.55800000     10.81100000    -13.28000000
H      4.46700000     10.54200000    -13.41600000
H      3.10600000     10.00800000    -13.02100000
O      2.98600000     -9.26200000     -0.80000000
H      3.04500000     -8.84400000      0.05900000
H      3.73900000     -8.92200000     -1.28400000
O      6.95900000      2.11200000    -17.22200000
H      7.51900000      2.81300000    -17.55400000
H      7.30700000      1.91900000    -16.35200000
O     -7.31900000    -14.89400000      0.74200000
H     -7.82900000    -15.50500000      0.21000000
H     -7.22800000    -15.33200000      1.58800000
O    -12.23600000     -0.36000000     -7.27200000
H    -12.64500000     -1.19300000     -7.03600000
H    -12.96300000      0.26100000     -7.31300000
O      5.83300000     -3.90200000     15.94800000
H      6.11000000     -3.18600000     15.37600000
H      5.04100000     -4.24500000     15.53500000
O     11.26800000     -4.43700000     11.06700000
H     10.99200000     -3.76400000     10.44500000
H     11.80900000     -3.96800000     11.70300000
O     -0.24000000      6.49900000      5.18600000
H     -0.92300000      7.05900000      5.55600000
H     -0.71200000      5.88900000      4.61900000
O     -9.54400000     10.40200000     -5.29800000
H    -10.21800000     10.36500000     -4.61900000
H     -9.90700000      9.89600000     -6.02500000
O     -4.58600000     -3.90200000     -6.34500000
H     -4.58300000     -4.65400000     -6.93700000
H     -5.39400000     -3.99700000     -5.84200000
O     14.84200000     -0.30800000     -7.80700000
H     15.11800000     -1.17900000     -7.52200000
H     15.26200000      0.29100000     -7.19000000
O    -12.23100000      8.15900000      3.54000000
H    -11.96100000      8.63200000      2.75300000
H    -12.78500000      7.45000000      3.21500000
O      6.49800000     -0.44400000    -12.82300000
H      6.29900000     -1.37700000    -12.90500000
H      6.94600000     -0.36800000    -11.98100000
O     16.20500000     -1.24800000      7.92000000
H     16.76300000     -0.56000000      7.55800000
H     15.53400000     -0.77700000      8.41400000
O     -9.30200000     12.84400000     -3.17000000
H     -9.90400000     12.10500000     -3.26200000
H     -9.69900000     13.39300000     -2.49400000
O    -13.75400000     -7.66600000      8.88300000
H    -12.79700000     -7.68400000      8.86300000
H    -13.99100000     -8.26400000      9.59100000
O     -7.56400000     -8.18900000     -4.61500000
H     -7.11000000     -8.22700000     -3.77200000
H     -8.18600000     -7.46800000     -4.51900000
O     -8.43600000     -5.97600000     12.76500000
H     -8.81300000     -5.13200000     13.01400000
H     -8.01600000     -5.81100000     11.92100000
O    -13.03200000     -4.19700000      4.21900000
H    -12.41700000     -4.93100000      4.21800000
H    -12.74200000     -3.64100000      3.49500000
O    -12.24800000      3.39000000      3.98600000
H    -13.18400000      3.32500000      4.17500000
H    -12.19000000      4.04000000      3.28600000
O    -11.56200000     -3.74200000     14.07700000
H    -11.94300000     -3.78200000     13.20000000
H    -10.74000000     -3.26600000     13.95900000
O    -11.92800000    -11.66500000      1.25400000
H    -12.21000000    -11.98200000      2.11200000
H    -11.94600000    -12.44200000      0.69400000
O      0.73900000      9.37700000      7.13700000
H      1.49300000      8.81400000      7.31400000
H     -0.02100000      8.82000000      7.30800000
O     -4.36700000     -8.48500000      7.31900000
H     -4.42800000     -8.71200000      8.24700000
H     -5.23500000     -8.68300000      6.96700000
O      0.63200000    -17.06000000     -7.49800000
H     -0.05400000    -17.67000000     -7.22600000
H      0.79700000    -16.52400000     -6.72200000
O     13.76400000      1.53900000     -9.78200000
H     14.18600000      0.88200000     -9.22900000
H     13.93200000      1.24300000    -10.67700000
O     -4.12600000     -7.43900000     -0.68000000
H     -3.79100000     -6.61800000     -1.04000000
H     -3.65500000     -8.12000000     -1.16000000
O      2.95100000     11.52200000      4.26800000
H      3.11400000     10.58200000      4.19500000
H      2.02500000     11.62200000      4.04600000
O      0.22200000    -14.25500000     11.29800000
H      0.59300000    -14.09400000     12.16600000
H      0.64200000    -13.60500000     10.73400000
O    -12.02600000     -0.26000000    -12.93200000
H    -12.71200000     -0.30900000    -13.59800000
H    -12.44200000      0.18100000    -12.19100000
O    -11.63400000     -2.27100000      7.13400000
H    -12.22000000     -3.02300000      7.04300000
H    -11.94300000     -1.82100000      7.92100000
O     12.74700000      0.05700000    -12.48500000
H     11.81600000      0.23100000    -12.34200000
H     12.80700000     -0.18000000    -13.41000000
O    -13.62700000     -2.63100000     -6.28600000
H    -14.20600000     -2.88000000     -7.00700000
H    -14.16700000     -2.72300000     -5.50200000
O    -12.83500000     12.32500000     -2.61600000
H    -12.96300000     11.82300000     -1.81000000
H    -12.70100000     13.22500000     -2.31900000
O      4.89600000     -7.45800000      5.87900000
H      5.10800000     -6.71600000      5.31300000
H      4.13600000     -7.16500000      6.38200000
O      0.65200000      2.23900000     13.87700000
H      1.50400000      1.82800000     14.02800000
H      0.79800000      2.82500000     13.13400000
O      4.57800000     17.21800000     -1.99300000
H      4.33500000     17.53300000     -2.86300000
H      4.89600000     17.99700000     -1.53600000
O    -13.64600000     -0.41300000      1.23800000
H    -14.59800000     -0.32000000      1.19100000
H    -13.31100000      0.47100000      1.08900000
O     -1.60900000      7.56500000      7.23700000
H     -2.53700000      7.79200000      7.16700000
H     -1.60700000      6.65200000      7.52500000
O      6.10600000     -6.18400000     -5.91600000
H      5.35400000     -5.74500000     -5.52000000
H      5.97700000     -6.07800000     -6.85900000
O     10.43600000     -2.89700000     -2.50300000
H     10.29300000     -2.19400000     -3.13700000
H     10.53700000     -3.68400000     -3.03800000
O    -13.56400000      1.57400000     -9.04600000
H    -13.39000000      0.94700000     -9.74900000
H    -13.85600000      2.36500000     -9.49900000
O     10.21500000      6.64400000    -11.58800000
H     10.90100000      7.26700000    -11.82900000
H      9.58300000      6.69400000    -12.30600000
O     15.40100000      4.92500000      2.00400000
H     15.10900000      5.59700000      2.62100000
H     15.31000000      4.10300000      2.48500000
O     -2.50100000      3.42300000     11.96400000
H     -2.29800000      3.62200000     11.05000000
H     -2.46900000      2.46800000     12.01300000
O     -4.70900000     -8.72300000      9.90800000
H     -5.09900000     -9.22500000     10.62300000
H     -4.87700000     -7.80900000     10.13700000
O      5.45200000      1.25800000     -1.21100000
H      6.08400000      1.58900000     -0.57300000
H      4.66900000      1.79000000     -1.07100000
O     -7.80800000      1.48200000      1.88100000
H     -8.39600000      0.73500000      1.99200000
H     -8.37600000      2.19100000      1.57800000
O     -3.75500000     -7.08500000     -4.37500000
H     -4.55800000     -7.45900000     -4.01000000
H     -4.03900000     -6.27500000     -4.79800000
O     -3.40700000      3.80100000      1.84900000
H     -3.90300000      3.00400000      1.66200000
H     -3.84100000      4.18000000      2.61300000
O      0.02900000      6.50000000     -5.10800000
H      0.00900000      5.55000000     -5.22600000
H     -0.72900000      6.68800000     -4.55400000
O    -15.13200000      7.18700000      1.47800000
H    -15.85200000      6.55900000      1.41700000
H    -15.11000000      7.61000000      0.62000000
O     -3.42200000     -6.18500000      6.21600000
H     -3.83000000     -5.69100000      6.92600000
H     -3.56600000     -7.10200000      6.44900000
O      0.87600000    -12.21100000      7.98300000
H      1.22400000    -11.44000000      7.53600000
H      0.09300000    -12.44400000      7.48300000
O      6.30600000     10.48200000     -3.97700000
H      6.37600000      9.78000000     -4.62300000
H      5.53200000     10.25700000     -3.46100000
O      2.81100000      4.32200000     -8.18100000
H      1.91100000      3.99900000     -8.22900000
H      2.92300000      4.83600000     -8.98100000
O    -13.65600000      1.32300000     -2.60800000
H    -14.55200000      1.24500000     -2.28200000
H    -13.75000000      1.70200000     -3.48200000
O      8.73800000    -14.59400000     -0.36100000
H      9.06100000    -13.75800000     -0.69800000
H      8.34400000    -14.37500000      0.48400000
O     -9.69900000      6.24900000      4.35300000
H    -10.49000000      6.64300000      3.98400000
H     -9.40200000      6.87900000      5.01000000
O     -8.69400000     -8.21000000      0.50200000
H     -7.79800000     -8.09500000      0.82000000
H     -8.89500000     -7.39000000      0.05100000
O      5.62900000    -12.41100000     10.06800000
H      5.27800000    -11.88900000     10.79000000
H      5.47200000    -11.87900000      9.28800000
O     -3.55200000     -8.92400000    -10.58100000
H     -2.67900000     -8.79800000    -10.95200000
H     -3.39400000     -9.13600000     -9.66200000
O      7.92100000      9.07400000    -11.23300000
H      8.50300000      9.78100000    -11.51100000
H      8.01200000      9.04900000    -10.28000000
O     -1.97800000    -17.59900000     -3.97700000
H     -2.24200000    -17.58000000     -3.05700000
H     -1.03900000    -17.78600000     -3.95200000
O     -3.61900000    -16.00600000     -7.40700000
H     -3.45400000    -15.77100000     -8.32000000
H     -4.00100000    -15.21800000     -7.02200000
O     -8.71800000     -2.50600000     -4.13400000
H     -9.26900000     -2.02400000     -3.51800000
H     -9.33200000     -2.86600000     -4.77400000
O     12.03700000     11.45100000     -5.77300000
H     11.15700000     11.19200000     -6.04800000
H     12.57300000     10.67100000     -5.91800000
O      8.15800000      1.39100000      2.68700000
H      7.58500000      0.65800000      2.46400000
H      8.60500000      1.11200000      3.48600000
O    -13.87500000      5.74100000     10.48600000
H    -13.25200000      5.79100000     11.21100000
H    -13.32800000      5.63300000      9.70800000
O    -11.59300000      8.70900000      9.08200000
H    -11.33800000      8.10200000      8.38700000
H    -11.84000000      9.51100000      8.62100000
O      0.47600000     14.37300000     -5.51000000
H     -0.07500000     13.76800000     -6.00600000
H      1.36500000     14.03700000     -5.62600000
O     -1.74900000    -13.48800000     -5.23100000
H     -1.58200000    -14.43000000     -5.20700000
H     -2.48600000    -13.39100000     -5.83300000
O      2.74700000     -6.15200000      6.77800000
H      1.95100000     -6.40600000      7.24400000
H      2.43800000     -5.85700000      5.92100000
O     -4.15500000    -10.43200000     13.26400000
H     -3.53300000    -11.16000000     13.25300000
H     -4.88700000    -10.73400000     12.72700000
O     -9.75100000      9.18500000    -12.53100000
H    -10.20600000     10.02700000    -12.55900000
H     -8.82600000      9.40900000    -12.63100000
O     12.12800000     -2.01700000     12.46800000
H     12.70300000     -2.20500000     13.20900000
H     12.72100000     -1.73000000     11.77300000
O      9.76600000      3.53700000     14.06900000
H      9.92900000      2.68100000     13.67100000
H      9.72700000      3.36100000     15.00900000
O     -3.14500000     -2.72200000     10.03800000
H     -2.38900000     -2.88700000     10.60100000
H     -3.20400000     -1.76800000      9.98700000
O    -10.92200000     -8.88500000      1.83600000
H    -11.02500000     -9.83600000      1.79300000
H    -10.08800000     -8.71400000      1.40000000
O     -9.83800000      7.32200000     13.17500000
H    -10.10500000      7.91800000     13.87500000
H     -9.05800000      6.88400000     13.51700000
O      7.39900000      7.99200000     -6.18200000
H      6.63800000      8.33200000     -6.65300000
H      7.07500000      7.20800000     -5.73800000
O      7.68800000     -9.65200000     -9.18500000
H      6.85000000     -9.68900000     -8.72300000
H      7.81000000    -10.53600000     -9.53200000
O     -8.32500000      0.33800000      6.81600000
H     -8.13700000      0.56400000      5.90500000
H     -8.10500000     -0.59100000      6.88200000
O     11.01500000     -9.50500000      7.35900000
H     10.19300000     -9.53800000      7.84700000
H     10.79300000     -9.84200000      6.49100000
O     13.57400000      0.10100000      1.53300000
H     12.79600000      0.64600000      1.65200000
H     13.65000000     -0.00500000      0.58500000
O      3.08100000      5.92000000     -2.23300000
H      2.78900000      5.37900000     -1.50000000
H      2.99700000      5.35100000     -2.99900000
O      2.21100000     -5.35000000     -9.60300000
H      1.32300000     -5.03400000     -9.76900000
H      2.50300000     -4.85400000     -8.83800000
O    -12.92800000      7.61500000      6.03800000
H    -12.77100000      7.74700000      5.10400000
H    -12.98400000      8.49900000      6.39900000
O      5.14300000      6.56900000      2.26200000
H      4.70800000      7.25200000      1.75200000
H      5.56200000      7.03900000      2.98300000
O      8.97900000     -2.47800000      6.38400000
H      8.09100000     -2.15900000      6.54700000
H      9.04900000     -2.51700000      5.43100000
O     -3.26900000     10.17800000      5.03300000
H     -3.82700000      9.49000000      4.67200000
H     -2.98400000      9.83600000      5.88000000
O     -5.54300000     -2.22900000      8.57400000
H     -5.61200000     -2.98000000      7.98400000
H     -4.78400000     -2.42400000      9.12300000
O     -6.13600000      4.57200000     -4.77800000
H     -6.50100000      3.72600000     -4.52000000
H     -6.85000000      5.00900000     -5.24400000
O      5.26800000     -7.30500000    -13.97100000
H      4.87200000     -6.54700000    -14.40200000
H      5.49400000     -7.89700000    -14.68900000
O     -6.85200000    -10.40100000     -8.80100000
H     -6.46600000     -9.84100000     -8.12700000
H     -7.34500000    -11.06000000     -8.31200000
O      6.31500000     -2.19800000     14.05200000
H      6.88500000     -2.53000000     13.35800000
H      6.10000000     -1.30600000     13.78000000
O     13.82000000      0.67200000     -4.73200000
H     14.54700000      1.20500000     -5.05500000
H     13.03700000      1.09700000     -5.08100000
O     -5.70900000      9.16500000    -11.67400000
H     -5.26200000      8.69500000    -12.37700000
H     -5.00500000      9.59200000    -11.18500000
O     -0.18400000      7.88500000     16.04800000
H      0.18600000      7.73800000     16.91800000
H     -0.61900000      7.06000000     15.83000000
O      2.14700000      9.79400000     -3.96000000
H      1.22400000      9.99600000     -3.80400000
H      2.47700000      9.51000000     -3.10800000
O     -7.30400000     10.36500000      3.09300000
H     -7.38100000      9.59900000      3.66200000
H     -7.04300000     11.07400000      3.68000000
O      4.94500000      9.03000000     -7.06600000
H      4.20500000      8.87800000     -7.65400000
H      4.61800000      9.66400000     -6.42800000
O      8.72100000     11.19200000     -2.94200000
H      9.08400000     10.74800000     -3.70900000
H      7.77800000     11.21300000     -3.10100000
O      7.36800000      3.78200000      3.92500000
H      8.12300000      4.31200000      3.66900000
H      7.51500000      2.93600000      3.50200000
O     -1.74400000     -1.28400000     16.34800000
H     -1.42700000     -0.55300000     15.81800000
H     -1.47300000     -2.06500000     15.86600000
O     12.94900000      3.96500000      4.64800000
H     13.17600000      3.85200000      5.57100000
H     13.77700000      3.84900000      4.18200000
O      1.88500000      0.28600000     16.92600000
H      2.71500000      0.60000000     17.28400000
H      1.22500000      0.59000000     17.54900000
O     10.00000000      6.97500000     -1.16900000
H      9.78200000      7.72300000     -0.61300000
H      9.39700000      7.04300000     -1.90900000
O     -5.55900000     15.05600000      1.83400000
H     -4.99700000     14.64100000      2.48900000
H     -5.05900000     15.81700000      1.53700000
O      3.91500000     -0.56700000     -8.43400000
H      4.53600000     -1.22300000     -8.75300000
H      3.44900000     -1.00500000     -7.72200000
O      4.47100000    -11.86700000     -8.05300000
H      4.07200000    -11.04800000     -8.34800000
H      5.30800000    -11.90600000     -8.51600000
O     -8.68500000      8.57500000     -2.25700000
H     -8.20700000      8.46700000     -3.07900000
H     -9.40400000      9.16800000     -2.47400000
O     -5.50300000     -7.14000000     15.28800000
H     -4.56200000     -7.01600000     15.16400000
H     -5.79500000     -6.33800000     15.72100000
O      7.91700000      2.30100000     -3.08300000
H      7.37000000      1.64200000     -2.65500000
H      8.72100000      1.83400000     -3.31100000
O      1.57700000     12.38300000      9.95000000
H      1.99200000     13.13100000     10.38100000
H      2.28500000     11.96800000      9.45800000
O      3.54100000      8.83500000      4.03500000
H      4.19800000      8.81600000      3.33900000
H      2.89700000      8.17600000      3.77500000
O     -5.25200000     -4.20300000      3.02500000
H     -5.32900000     -5.06200000      2.61200000
H     -6.08500000     -3.77000000      2.83600000
O      5.45700000     12.76300000     -1.34800000
H      4.66300000     13.29700000     -1.35200000
H      6.16800000     13.39300000     -1.22800000
O      3.89000000      9.31100000     10.33700000
H      4.54000000      8.97000000      9.72300000
H      4.10700000      8.89200000     11.17100000
O     11.08500000     -5.21200000     -4.35600000
H     10.48400000     -5.84700000     -3.96600000
H     10.96200000     -5.31500000     -5.30000000
O      3.63400000     -7.81500000      1.55500000
H      3.25100000     -8.18800000      2.34900000
H      3.43400000     -6.88100000      1.60800000
O      5.26800000     -2.93200000     -8.98000000
H      4.67000000     -3.56500000     -8.58200000
H      6.06900000     -3.00000000     -8.46100000
O     -4.96000000     -6.04600000     11.29300000
H     -4.26800000     -6.17400000     11.94200000
H     -5.18500000     -5.11800000     11.36300000
O      8.40000000     -0.49100000     15.25100000
H      7.92000000      0.21600000     15.68300000
H      7.76400000     -1.20300000     15.17900000
O     -8.33500000     -5.59500000    -12.75600000
H     -8.25200000     -4.81100000    -12.21300000
H     -9.19500000     -5.95200000    -12.53200000
O     14.67600000      6.60600000      4.28900000
H     13.84800000      7.07200000      4.17600000
H     14.90300000      6.74100000      5.20900000
O     -2.84000000     -5.73300000    -14.15200000
H     -2.81400000     -4.92700000    -13.63500000
H     -2.97900000     -5.43500000    -15.05200000
O      9.34100000    -12.17600000     -1.25800000
H     10.01000000    -12.01100000     -0.59300000
H      9.47100000    -11.48300000     -1.90500000
O      2.75200000      3.58400000    -16.24500000
H      2.90000000      4.01800000    -15.40400000
H      2.20900000      2.82600000    -16.03000000
O      6.17700000     13.66500000     -4.84000000
H      6.93100000     14.05000000     -4.39300000
H      6.18000000     12.74800000     -4.56500000
O      1.62400000    -17.42100000      1.49500000
H      1.11200000    -16.93300000      2.13900000
H      1.25600000    -18.30500000      1.51600000
O      1.27800000     13.17200000      1.49500000
H      1.05400000     13.07100000      2.42000000
H      0.64200000     13.80400000      1.16200000
O      4.38700000     -0.12500000      2.22700000
H      5.26200000     -0.51200000      2.17800000
H      4.44500000      0.66600000      1.69200000
O     -2.98700000    -12.45300000      9.67500000
H     -3.68600000    -11.82300000      9.85200000
H     -2.19400000    -12.03000000     10.00600000
O     -8.78700000      2.92500000     11.53400000
H     -8.71200000      2.49900000     10.68000000
H     -9.72900000      3.03300000     11.66700000
O     -0.17700000      3.00200000    -13.57700000
H      0.17400000      3.73500000    -13.07100000
H     -0.75300000      3.41100000    -14.22300000
O      2.81200000     -1.86700000     -6.14100000
H      3.12600000     -1.26600000     -5.46500000
H      1.86800000     -1.92200000     -5.99400000
O      6.25800000      6.53700000     13.56100000
H      5.52200000      6.97700000     13.13500000
H      6.26100000      5.65700000     13.18400000
O     -7.03900000      7.61400000    -10.03100000
H     -6.99600000      8.44000000    -10.51200000
H     -6.41200000      7.04400000    -10.47800000
O     -5.91800000     -8.85900000     -6.80900000
H     -6.44100000     -8.64300000     -6.03800000
H     -5.66600000     -8.01100000     -7.17400000
O      0.78300000      8.74800000     -6.08700000
H      1.10600000      9.07900000     -5.24900000
H      0.56200000      7.83300000     -5.91400000
O     -1.35700000     -1.63700000    -16.09500000
H     -2.15800000     -1.86900000    -15.62600000
H     -1.19200000     -2.38400000    -16.67200000
O      6.00300000     -2.50400000     -5.31700000
H      5.29900000     -3.03000000     -4.93700000
H      5.80400000     -1.60700000     -5.04900000
O     -2.53700000     -4.57300000    -11.21500000
H     -2.10300000     -4.45600000    -10.37000000
H     -1.99200000     -4.08600000    -11.83300000
O      8.66700000     -7.30500000     -4.10000000
H      8.12600000     -7.49800000     -4.86700000
H      8.32700000     -6.47400000     -3.77000000
O     -4.12800000     11.12900000     -1.14600000
H     -4.81000000     11.29500000     -0.49600000
H     -3.70400000     10.32500000     -0.84700000
O     13.74400000      5.53800000     -0.23300000
H     14.60700000      5.22100000      0.03600000
H     13.52000000      6.20200000      0.41900000
O     -0.99300000     -4.34100000     -8.66400000
H     -1.58700000     -4.49600000     -7.92900000
H     -1.01700000     -3.39400000     -8.79600000
O     -5.02200000      1.01500000     -6.81800000
H     -4.76200000      0.88100000     -5.90600000
H     -5.87200000      0.58000000     -6.89100000
O      6.77300000    -12.23400000     -9.60300000
H      7.19900000    -12.18700000    -10.45900000
H      7.15900000    -13.00400000     -9.18500000
O     -6.17300000     -4.63300000     16.08800000
H     -7.09000000     -4.43900000     15.89500000
H     -5.77700000     -3.77700000     16.25500000
O     14.93100000      6.31200000     -3.06800000
H     14.18400000      6.76900000     -3.45400000
H     14.61200000      6.00800000     -2.21800000
O     12.93200000    -11.61100000      5.27800000
H     11.99300000    -11.51100000      5.12200000
H     13.04700000    -12.54400000      5.45800000
O    -11.32500000    -10.43800000      4.65400000
H    -11.42500000    -11.26400000      4.18000000
H    -11.85700000     -9.81300000      4.16200000
O     10.75100000     -9.10600000      0.08600000
H     11.52900000     -8.58200000      0.27700000
H     11.08600000     -9.86700000     -0.38900000
O      9.85900000     -3.35500000     -7.60500000
H      9.24200000     -2.65400000     -7.81300000
H     10.71100000     -2.92200000     -7.56900000
O      1.13900000    -15.10300000     -5.64800000
H      1.16700000    -14.59300000     -4.83900000
H      0.89200000    -14.46900000     -6.32200000
O     -4.90100000      1.40900000      0.96700000
H     -5.07900000      1.75200000      0.09100000
H     -5.76700000      1.27500000      1.35200000
O    -11.31900000     -7.47200000     -1.61200000
H    -11.35400000     -6.93300000     -2.40300000
H    -10.91700000     -6.90500000     -0.95400000
O     -2.57800000      7.45200000     10.59200000
H     -1.77700000      7.88800000     10.30000000
H     -2.27400000      6.76900000     11.19000000
O     -3.64200000     11.38900000      9.96300000
H     -3.76500000     12.33100000     10.08000000
H     -2.71200000     11.29200000      9.75900000
O     -7.42800000     -0.77500000      9.61600000
H     -6.78800000     -1.38200000      9.24600000
H     -7.77000000     -0.29700000      8.86100000
O     -2.28600000    -15.89900000      6.76900000
H     -1.46400000    -16.21700000      6.39400000
H     -2.79700000    -16.69100000      6.93200000
O     -1.00600000     -3.29100000    -13.07800000
H     -0.93700000     -3.06200000    -14.00500000
H     -0.54400000     -2.58800000    -12.62200000
O      3.27900000     13.88800000     -4.73200000
H      3.10900000     14.30100000     -3.88500000
H      4.21200000     13.67200000     -4.71000000
O     -4.30500000     -2.58500000     -2.37200000
H     -4.59600000     -2.09200000     -1.60500000
H     -4.18600000     -1.92200000     -3.05200000
O     -9.33200000     -2.24200000     -7.55700000
H     -8.95200000     -1.55700000     -7.00700000
H    -10.25200000     -2.27800000     -7.29400000
O     -5.49800000      1.43100000     15.87900000
H     -6.04600000      1.43100000     16.66400000
H     -6.11900000      1.37900000     15.15300000
O     -1.59900000     11.44300000     13.59700000
H     -1.48900000     11.87600000     12.75000000
H     -1.57000000     10.50800000     13.39300000
O    -11.77000000      2.51700000      9.73200000
H    -10.87400000      2.85200000      9.71500000
H    -11.73800000      1.72000000      9.20300000
O      5.92700000      4.85500000     -7.77600000
H      5.02700000      4.53500000     -7.83300000
H      5.89500000      5.73100000     -8.16000000
O     -3.25800000      4.04700000     -9.32400000
H     -2.61700000      3.33600000     -9.30100000
H     -3.61400000      4.07700000     -8.43600000
O     -5.90600000      5.52300000     -2.32500000
H     -6.68400000      6.00400000     -2.04300000
H     -5.99500000      5.46100000     -3.27700000
O     17.05800000      2.27600000      1.02600000
H     16.88200000      1.62000000      0.35200000
H     17.28100000      3.06800000      0.53700000
O      3.09500000      3.35700000      7.41200000
H      3.65300000      3.85800000      8.00800000
H      2.95400000      3.94200000      6.66700000
O      8.36800000     10.08400000      7.37100000
H      8.77000000     10.23400000      8.22600000
H      9.10400000     10.07300000      6.75900000
O      9.89900000     -4.20300000      0.82700000
H     10.47200000     -3.55400000      1.23700000
H     10.33800000     -5.04000000      0.97900000
O     -6.57600000      3.58400000     -9.06000000
H     -6.58000000      2.88200000     -9.71100000
H     -5.95900000      4.22900000     -9.40800000
O      1.79200000      0.97700000     -9.08300000
H      1.75300000      1.75500000     -8.52800000
H      2.61800000      0.55500000     -8.84700000
O      0.21500000      6.34600000      1.13700000
H     -0.16600000      7.22300000      1.11500000
H     -0.29500000      5.87900000      1.79900000
O     -2.00700000      1.63800000     15.30200000
H     -2.27800000      1.04900000     14.59800000
H     -1.09100000      1.83800000     15.10700000
O     11.54600000     -0.33800000      4.28400000
H     11.66200000      0.41800000      3.70800000
H     12.41700000     -0.49900000      4.64700000
O    -13.48900000      9.35100000     -3.44700000
H    -14.15400000      9.94600000     -3.79200000
H    -13.23100000      8.81800000     -4.19900000
O     10.80200000      1.68100000     -2.80600000
H     11.49800000      2.31300000     -2.98500000
H     10.81300000      1.57500000     -1.85500000
O     -0.92700000    -11.00600000     11.24900000
H     -0.70600000    -10.18200000     11.68200000
H     -0.09200000    -11.46700000     11.17100000
O     -5.32100000      5.56800000    -11.36700000
H     -5.84700000      5.53400000    -12.16600000
H     -4.74600000      4.80500000    -11.42600000
O     -2.90900000     -9.94400000      3.96600000
H     -2.39000000    -10.60800000      4.42000000
H     -3.76700000    -10.35200000      3.84700000
O      7.10700000     -9.41800000    -13.59400000
H      6.46100000     -8.75400000    -13.35600000
H      7.22400000     -9.31100000    -14.53800000
O      5.92200000     -2.83200000    -15.24700000
H      6.84000000     -2.92800000    -14.99400000
H      5.94100000     -2.22600000    -15.98800000
O      2.33600000      9.84900000      0.06500000
H      1.85100000     10.63800000     -0.17500000
H      1.84500000      9.13400000     -0.34100000
O      7.33500000      5.03100000      6.43300000
H      7.63500000      4.74000000      5.57200000
H      7.54900000      5.96300000      6.45900000
O      0.41300000     -8.74000000     12.60100000
H     -0.36700000     -8.42100000     13.05600000
H      0.97200000     -7.96800000     12.51400000
O     -2.11700000     -9.71500000      7.78400000
H     -2.08200000    -10.29800000      7.02600000
H     -2.98000000     -9.30500000      7.73000000
O     -5.66100000     10.17800000      8.54400000
H     -4.93300000     10.49400000      9.07800000
H     -6.38900000     10.75900000      8.76300000
O     -9.43500000    -12.73000000     -0.17700000
H     -9.93100000    -11.94600000     -0.41200000
H     -8.51800000    -12.47000000     -0.27200000
O      0.76800000     -2.14800000     17.70100000
H      0.74600000     -1.93500000     18.63400000
H      1.18700000     -1.39000000     17.29200000
O      6.78500000      7.97900000      6.08300000
H      7.19300000      8.84400000      6.11600000
H      7.03300000      7.62900000      5.22800000
O      8.03800000    -13.28100000      2.28600000
H      7.81500000    -13.92000000      2.96300000
H      8.75200000    -12.76800000      2.66600000
O     -0.21400000      8.80000000     10.27800000
H     -0.26000000      9.53200000     10.89200000
H      0.72200000      8.62300000     10.18500000
O    -10.92300000     -5.91200000      0.68100000
H    -11.09500000     -6.32400000      1.52800000
H    -11.45000000     -5.11300000      0.69200000
O    -11.64600000      0.10700000     11.55100000
H    -12.29500000      0.05800000     12.25300000
H    -11.49100000      1.04400000     11.43300000
O    -11.92300000      5.71500000     12.40700000
H    -11.29200000      5.56400000     11.70400000
H    -11.53400000      6.41500000     12.93200000
O     -6.18800000      7.06800000    -15.32800000
H     -5.44900000      7.66500000    -15.21300000
H     -6.94800000      7.64200000    -15.42600000
O      8.91800000     -7.19800000     -8.88600000
H      8.28300000     -6.63700000     -9.33200000
H      8.67300000     -8.08700000     -9.14300000
O      7.91600000      7.36000000      3.68500000
H      8.76500000      6.97700000      3.90700000
H      8.12500000      8.06200000      3.06700000
O     -7.24100000     -1.40100000     14.20700000
H     -7.13000000     -0.46300000     14.05400000
H     -7.03500000     -1.51900000     15.13400000
O     -1.83600000     -5.44000000    -17.01700000
H     -2.76200000     -5.62200000    -17.17500000
H     -1.57000000     -4.89100000    -17.75500000
O    -10.07400000      7.20600000      1.34900000
H     -9.70600000      7.05400000      0.47800000
H    -10.63800000      7.97100000      1.24000000
O      8.31600000      3.01000000    -12.05300000
H      7.80000000      3.49400000    -12.69800000
H      7.79900000      3.05600000    -11.24900000
O     -7.18300000     -0.37200000      4.30400000
H     -8.01400000     -0.84700000      4.31600000
H     -7.37400000      0.43000000      3.81800000
O     -1.26300000     10.95800000      3.12500000
H     -2.03400000     10.67400000      3.61500000
H     -1.16000000     11.88200000      3.35400000
O    -11.83100000     -3.50700000     -9.45100000
H    -11.15900000     -4.13100000     -9.17700000
H    -11.34500000     -2.70900000     -9.66200000
O    -12.01500000      0.52200000      7.27200000
H    -12.73900000      0.16000000      6.76200000
H    -11.24200000      0.05200000      6.95700000
O     -2.61300000      1.65200000     -4.56700000
H     -2.73200000      2.32500000     -3.89700000
H     -2.12000000      2.08900000     -5.26100000
O     -8.33700000     -1.24700000    -14.87900000
H     -9.05000000     -1.56200000    -14.32400000
H     -8.01300000     -2.03300000    -15.32000000
O      3.49600000      7.38400000    -15.64800000
H      3.71200000      8.30600000    -15.51400000
H      2.96200000      7.37600000    -16.44200000
O    -11.15100000     -6.50200000    -12.35200000
H    -11.41400000     -7.04100000    -13.09800000
H    -11.68200000     -5.71000000    -12.42900000
O      6.95800000     -1.05400000      2.05100000
H      6.59200000     -1.90600000      2.28900000
H      7.57600000     -1.24700000      1.34600000
O    -11.52600000     -6.46000000      7.32400000
H    -11.09900000     -5.75600000      7.81200000
H    -11.31700000     -7.25300000      7.81700000
O      6.66900000     15.11900000     -1.40300000
H      6.19100000     15.93000000     -1.57700000
H      7.30900000     15.06100000     -2.11200000
O     12.80900000      9.01200000     -6.74200000
H     11.99400000      8.52100000     -6.84700000
H     13.28800000      8.85800000     -7.55600000
O      1.28900000     16.68000000      0.96500000
H      0.78200000     17.36000000      1.40700000
H      0.64900000     15.99800000      0.76000000
O     11.24700000      8.27300000      7.11200000
H     10.67100000      7.53800000      7.32300000
H     11.16800000      8.86200000      7.86300000
O     10.62200000      0.60300000      0.26500000
H     10.27700000      1.48100000      0.42700000
H     10.15400000      0.04400000      0.88600000
O     -7.48900000     -6.21400000      6.20900000
H     -7.55200000     -6.33900000      5.26200000
H     -7.51700000     -7.10000000      6.57000000
O      0.91200000      7.96800000     -1.84000000
H      1.50300000      7.32300000     -2.22800000
H      0.15400000      7.45800000     -1.55500000
O     -4.25200000     12.22400000     -8.00600000
H     -3.74700000     12.69700000     -8.66800000
H     -4.81200000     12.89200000     -7.61100000
O      0.01200000      8.80200000    -13.38600000
H     -0.45400000      9.38000000    -12.78200000
H      0.66700000      9.36500000    -13.79800000
O     -0.00800000    -16.73800000      5.79200000
H     -0.14900000    -17.65300000      5.54800000
H      0.74800000    -16.76000000      6.37800000
O     13.82000000      4.74700000      7.51600000
H     13.05300000      4.60400000      8.06900000
H     14.43500000      4.06100000      7.77600000
O    -11.01000000      9.36200000     -8.08000000
H    -10.48500000      8.56200000     -8.12200000
H    -10.78700000      9.83700000     -8.88000000
O      8.88500000     -6.01900000     11.39200000
H      8.60000000     -6.93200000     11.36100000
H      9.78300000     -6.06000000     11.72300000
O     -2.53100000     -6.53000000     14.90000000
H     -2.35000000     -5.59300000     14.97000000
H     -2.05400000     -6.92200000     15.63200000
O     12.76500000     -6.76900000     10.20000000
H     12.65200000     -6.82100000     11.14900000
H     12.32800000     -5.95500000      9.95100000
O     -7.08800000      2.27000000     -3.98300000
H     -6.89500000      1.34300000     -4.12200000
H     -7.92000000      2.27400000     -3.51100000
O     -8.64600000    -12.12800000     -7.75100000
H     -8.78300000    -12.25700000     -8.68900000
H     -9.50800000    -12.26900000     -7.36100000
O      3.25100000    -11.72300000     -1.51100000
H      4.11600000    -11.83200000     -1.11500000
H      3.11200000    -10.77600000     -1.52400000
O     15.25700000     -2.59500000     -0.90300000
H     14.70800000     -1.95100000     -1.34900000
H     14.65400000     -3.07000000     -0.33200000
O     -5.34900000      3.13900000      6.08500000
H     -5.48600000      2.56900000      6.84200000
H     -6.11900000      3.70700000      6.07100000
O      6.25600000      5.44700000     -5.14400000
H      5.32600000      5.31600000     -4.95900000
H      6.36000000      5.17100000     -6.05400000
O     -3.41400000      7.38100000    -12.73500000
H     -2.48700000      7.41800000    -12.49800000
H     -3.81800000      6.85900000    -12.04200000
O    -11.39700000     -4.01900000     -5.20100000
H    -12.13300000     -3.65600000     -5.69400000
H    -11.78800000     -4.33500000     -4.38600000
O     -7.55800000      6.02700000     13.84800000
H     -7.12600000      5.73800000     14.65200000
H     -7.13600000      5.52100000     13.15400000
O      0.10800000     -2.24100000     14.15500000
H      0.05400000     -2.10500000     13.20900000
H      0.98800000     -1.94700000     14.38900000
O     13.44700000     10.10800000      4.89300000
H     14.39400000     10.10400000      5.03500000
H     13.34200000     10.41100000      3.99100000
O     11.92400000      5.04100000     -2.35900000
H     12.70800000      5.04700000     -1.81000000
H     11.33300000      5.66800000     -1.94000000
O      8.38100000     -7.68300000     -0.81500000
H      8.50900000     -7.53600000     -1.75200000
H      9.13400000     -8.21100000     -0.55100000
O      9.27700000      9.41800000     10.69200000
H      8.92200000      8.58500000     10.38400000
H      9.04800000      9.44700000     11.62100000
O      5.78000000     -8.81400000     -1.93400000
H      6.29600000     -9.58400000     -1.69200000
H      6.18200000     -8.09400000     -1.44800000
O    -16.78300000     -6.06300000     -5.71800000
H    -17.51500000     -6.21400000     -5.12000000
H    -16.19400000     -5.48300000     -5.23400000
O     -1.29100000      3.68100000    -15.92000000
H     -0.71400000      3.16000000    -16.47900000
H     -1.77900000      4.23400000    -16.53000000
O    -10.17400000      5.96000000     -2.04700000
H     -9.65600000      5.16100000     -2.15000000
H     -9.60200000      6.65900000     -2.36400000
O     -7.26700000     15.11800000     -0.61800000
H     -7.67900000     14.29300000     -0.35900000
H     -6.37800000     15.06200000     -0.26600000
O     -7.29500000     -4.86600000     -4.81900000
H     -7.64700000     -3.99500000     -4.63500000
H     -8.06800000     -5.42600000     -4.89300000
O      2.56200000    -13.21900000     -3.81900000
H      2.46500000    -12.34400000     -3.44400000
H      3.36600000    -13.17000000     -4.33600000
O      2.69900000     -1.21000000     14.76900000
H      3.59400000     -0.90800000     14.92800000
H      2.19000000     -0.83800000     15.48900000
O      1.46000000      3.98500000     11.70600000
H      1.61400000      4.47400000     12.51400000
H      1.95500000      4.46300000     11.04000000
O      6.36700000     -3.67200000      7.90800000
H      6.88700000     -4.40200000      8.24400000
H      6.73700000     -2.89800000      8.33300000
O      3.43200000    -17.49200000     -0.45900000
H      3.78600000    -18.33600000     -0.17800000
H      2.80100000    -17.25800000      0.22200000
O      2.62800000    -10.28900000     -3.86700000
H      1.90800000     -9.79100000     -3.48100000
H      2.75900000     -9.89200000     -4.72900000
O      5.42600000      4.50700000      8.56000000
H      5.45000000      5.46400000      8.57600000
H      6.07500000      4.26300000      7.90000000
O     -5.40300000     -3.73400000    -13.49800000
H     -5.91400000     -4.30200000    -14.07500000
H     -6.05800000     -3.24100000    -13.00500000
O     -1.87800000      5.75900000     15.57700000
H     -1.29600000      5.01700000     15.41100000
H     -2.50700000      5.73600000     14.85600000
O     10.77800000      3.32400000      0.93000000
H     10.28900000      4.02400000      1.36300000
H     11.29400000      3.77200000      0.25900000
O     -0.98900000     -4.03300000     17.11400000
H     -0.24300000     -3.47400000     17.33300000
H     -1.44600000     -3.56100000     16.41800000
O      6.22500000     11.55700000      6.37300000
H      5.76600000     12.02100000      7.07300000
H      7.02900000     11.23900000      6.78400000
O     10.42100000     -9.54700000     -3.73300000
H      9.58900000     -9.08100000     -3.81100000
H     10.34500000    -10.27800000     -4.34700000
O      2.88100000     -9.04300000     -6.95600000
H      2.42300000     -9.68400000     -7.49800000
H      2.18600000     -8.60200000     -6.46700000
O      4.73100000      4.04800000      1.55300000
H      4.93700000      4.95000000      1.79700000
H      5.48700000      3.75900000      1.04200000
O      5.39800000      7.77600000     -2.15700000
H      4.70500000      7.12200000     -2.06400000
H      5.00900000      8.58700000     -1.83000000
O     -4.45300000     -7.70700000    -13.29500000
H     -4.19200000     -8.09400000    -12.45900000
H     -3.76600000     -7.06900000    -13.48800000
O      2.63000000     -9.94500000     14.39700000
H      1.95300000     -9.96800000     13.72000000
H      2.55600000     -9.07000000     14.77900000
O    -10.37400000     11.50200000     -0.43800000
H     -9.57300000     11.44100000      0.08200000
H    -10.57000000     12.43900000     -0.46600000
O      1.89800000      5.22400000    -14.29300000
H      2.21000000      6.08400000    -14.57500000
H      1.65700000      5.34600000    -13.37400000
O      3.69900000     -0.48600000      5.08600000
H      4.25100000     -0.04000000      5.72800000
H      4.11200000     -0.30000000      4.24300000
O     -9.19600000      0.78000000    -12.87700000
H     -9.38900000      0.57400000    -13.79100000
H    -10.05500000      0.90100000    -12.47200000
O      6.58300000      6.67600000    -12.01800000
H      6.88300000      6.58600000    -12.92300000
H      7.02400000      7.46200000    -11.69600000
O     -3.08500000     -9.01000000     -7.65800000
H     -2.53700000     -8.66800000     -6.95200000
H     -3.94500000     -9.13200000     -7.25500000
O    -10.86600000     -7.86300000    -10.01700000
H    -10.36300000     -8.60900000    -10.34400000
H    -10.93300000     -7.27300000    -10.76700000
O     -3.69600000     13.07100000      3.25000000
H     -4.18600000     12.28300000      3.01300000
H     -3.23300000     12.83200000      4.05300000
O     -3.37000000     -2.73100000      1.23100000
H     -3.87500000     -2.02800000      0.82200000
H     -3.99300000     -3.16600000      1.81200000
O    -13.65800000      2.53700000     -5.00800000
H    -13.08500000      3.02300000     -5.60200000
H    -14.47700000      2.43800000     -5.49300000
O     -7.60100000      0.14800000     -7.11800000
H     -8.26000000      0.18400000     -6.42600000
H     -8.01300000      0.58200000     -7.86500000
O     -6.49900000     11.28500000     -5.06300000
H     -7.08900000     10.53500000     -5.00100000
H     -7.05000000     11.99800000     -5.38500000
O    -15.44600000     -5.27800000      3.10400000
H    -16.22400000     -5.12100000      3.63900000
H    -14.75800000     -4.76100000      3.52400000
O     -2.39400000     12.72500000     -2.47600000
H     -2.96700000     12.06300000     -2.08800000
H     -2.65200000     12.75600000     -3.39700000
O      8.08500000     -5.51900000      8.85200000
H      8.96100000     -5.29800000      8.53400000
H      8.20400000     -5.68200000      9.78800000
O     -1.47800000      6.28100000     -9.66000000
H     -1.22900000      6.92600000     -8.99700000
H     -2.26400000      5.86500000     -9.30600000
O     -7.14300000     13.17100000      4.27800000
H     -7.09400000     13.48400000      5.18100000
H     -7.62700000     13.85300000      3.81400000
O     -6.84100000     -0.33200000     -4.03000000
H     -5.91200000     -0.46600000     -3.84100000
H     -7.18200000     -1.21100000     -4.19200000
O     11.87800000     -1.80000000     -0.42500000
H     11.36500000     -1.12300000      0.01700000
H     11.26600000     -2.19600000     -1.04600000
O      2.03800000     -5.86600000      3.79100000
H      2.37100000     -5.39100000      3.03000000
H      1.15400000     -5.52100000      3.92100000
O      7.92500000      6.77100000     -3.03800000
H      7.17100000      7.29600000     -2.77100000
H      7.57200000      6.15100000     -3.67500000
O      5.46800000     -8.30400000     13.60100000
H      5.12200000     -9.04800000     13.10900000
H      5.52900000     -8.62000000     14.50200000
O      2.43600000      9.07600000     -8.38000000
H      1.91900000      9.12900000     -7.57700000
H      1.94400000      9.59400000     -9.01700000
O     12.52200000     -1.66800000     -5.51100000
H     12.33500000     -1.82700000     -6.43600000
H     13.04800000     -0.86900000     -5.50700000
O      4.17300000    -14.71100000      1.60000000
H      3.29200000    -14.56000000      1.25800000
H      4.70600000    -14.87600000      0.82300000
O     -0.51000000     -9.95000000    -13.75300000
H     -0.73300000    -10.87400000    -13.63800000
H      0.41100000     -9.95700000    -14.01600000
O     -0.68600000      0.85200000     11.83200000
H     -0.00500000      0.32800000     11.41200000
H     -0.29900000      1.12800000     12.66300000
O      6.84200000      4.24000000    -14.35200000
H      6.60900000      3.31200000    -14.36100000
H      6.33200000      4.62200000    -15.06600000
O     14.57800000     -6.56100000      5.01400000
H     13.82900000     -6.49600000      5.60600000
H     14.56000000     -5.74400000      4.51500000
O     12.06000000      7.79700000      4.01300000
H     11.43200000      7.12000000      4.26700000
H     11.81500000      8.56000000      4.53600000
O     -0.27600000     -6.38500000    -13.99200000
H     -1.21800000     -6.27800000    -14.12000000
H      0.12000000     -5.71400000    -14.54700000
O     -3.77100000     18.40000000      0.11700000
H     -4.68700000     18.56900000     -0.10000000
H     -3.58000000     17.55500000     -0.29100000
O     -0.91000000    -15.42400000     -0.59000000
H     -1.44100000    -15.97800000     -0.01700000
H     -0.16800000    -15.97500000     -0.83600000
O      3.71000000     -0.41000000    -11.18600000
H      3.79800000     -0.81300000    -10.32200000
H      4.60300000     -0.38200000    -11.52900000
O     -4.15700000     -0.43600000     -3.96700000
H     -3.63400000      0.36000000     -3.87300000
H     -3.56500000     -1.06600000     -4.37700000
O      8.17700000      8.80500000      1.00000000
H      8.72300000      9.34600000      1.57200000
H      7.55400000      9.42000000      0.61300000
O     -7.97100000     -5.16600000      9.51900000
H     -7.71300000     -5.43500000      8.63700000
H     -8.85900000     -4.82400000      9.41500000
O     -8.59900000    -10.13900000      4.77200000
H     -8.55700000    -10.91900000      4.21900000
H     -9.52600000     -9.90100000      4.77900000
O      8.23400000     -2.10200000     -0.15200000
H      7.56300000     -2.72300000     -0.43300000
H      8.93900000     -2.65000000      0.19300000
O     -7.58700000      4.82500000      8.57800000
H     -8.00100000      5.57100000      9.01200000
H     -7.31000000      5.16600000      7.72800000
O    -11.13300000      5.88200000      7.21000000
H    -11.13200000      5.09300000      6.66800000
H    -11.80300000      6.44100000      6.81800000
O     -0.96100000    -16.75800000      3.05400000
H     -0.89600000    -15.87600000      3.42300000
H     -1.46000000    -17.25300000      3.70400000
O     -3.70000000      2.79700000     17.15900000
H     -2.87100000      2.40100000     16.89200000
H     -4.36000000      2.35500000     16.62500000
O     12.90600000     -3.75300000     -7.88900000
H     13.70400000     -4.27600000     -7.80500000
H     12.85100000     -3.54800000     -8.82200000
O     -1.27600000      8.19600000     -7.81400000
H     -2.02600000      8.38200000     -7.25000000
H     -0.51400000      8.43500000     -7.28600000
O    -13.46200000     -0.49600000      4.66500000
H    -13.93300000     -0.89600000      5.39600000
H    -14.07900000     -0.53000000      3.93400000
O    -17.47400000     -1.88500000      0.44900000
H    -18.04900000     -2.52800000      0.03700000
H    -17.42200000     -2.16200000      1.36400000
O     -9.06200000     -3.96300000     15.94900000
H     -9.12900000     -3.68900000     15.03500000
H     -9.45200000     -3.24300000     16.44500000
O      8.96400000    -10.62000000      1.65200000
H      9.62500000    -10.19300000      1.10700000
H      8.56700000     -9.90700000      2.15200000
O      3.58500000    -15.21300000     -8.51500000
H      4.15900000    -15.88200000     -8.14200000
H      3.99100000    -14.38300000     -8.26800000
O     -7.96500000     -4.54200000    -15.89500000
H     -8.02400000     -5.19300000    -15.19600000
H     -7.32100000     -4.90300000    -16.50400000
O      0.86900000     -8.51500000     -2.50800000
H      1.43800000     -9.01800000     -1.92600000
H      0.57900000     -7.77300000     -1.97700000
O      6.97400000     -6.83800000    -11.13600000
H      7.17300000     -7.77500000    -11.14700000
H      6.30300000     -6.72700000    -11.80900000
O     -2.85100000     -9.57500000     -2.00600000
H     -2.07500000     -9.71700000     -1.46400000
H     -2.89300000    -10.34600000     -2.57100000
O     13.09400000     -5.56200000     -1.51200000
H     13.22900000     -4.74200000     -1.98800000
H     13.01800000     -6.22700000     -2.19600000
O     14.63000000      0.41100000      9.34600000
H     14.45400000     -0.20800000     10.05400000
H     13.79400000      0.85400000      9.20200000
O     10.89000000     -5.24300000      4.91200000
H     10.73800000     -6.13300000      5.23000000
H     11.04600000     -4.73000000      5.70500000
O     -0.44300000    -14.14000000      4.88100000
H     -0.17100000    -14.99500000      5.21400000
H      0.36200000    -13.74700000      4.54400000
O      8.61900000      4.34000000     -1.07200000
H      8.51500000      3.83000000     -1.87600000
H      8.90200000      5.20400000     -1.37200000
O    -13.31700000     -9.99400000     -0.27900000
H    -12.90800000    -10.59600000      0.34200000
H    -12.65400000     -9.32000000     -0.43100000
O      9.25600000      5.62500000      1.51700000
H      9.26500000      5.53700000      0.56400000
H      8.63000000      6.32900000      1.68600000
O     15.88300000      4.04800000     -6.54800000
H     15.06500000      4.31000000     -6.97100000
H     16.54700000      4.61300000     -6.94300000
O     -7.56200000     -0.76700000     -1.01600000
H     -8.32300000     -0.45300000     -0.52700000
H     -7.60500000     -0.30000000     -1.85000000
O     -4.68400000     13.34700000    -11.83600000
H     -5.24700000     12.92100000    -11.19000000
H     -5.27100000     13.56000000    -12.56200000
O      1.40100000      1.18500000    -14.82300000
H      0.93300000      1.87700000    -14.35600000
H      1.43300000      0.45600000    -14.20300000
O      7.79500000     -0.91800000    -10.59600000
H      7.60800000     -0.71300000     -9.68000000
H      8.21100000     -1.77900000    -10.56900000
O     -6.11100000     16.30800000      4.49700000
H     -5.58300000     15.63500000      4.92700000
H     -6.11600000     16.05500000      3.57400000
O      4.70400000     -7.91100000     -4.23200000
H      5.53400000     -7.56400000     -4.56000000
H      4.92700000     -8.30500000     -3.38800000
O     -9.55800000      2.55900000     14.59000000
H     -9.90700000      2.50200000     13.70000000
H     -9.84600000      1.74900000     15.01200000
O     -9.56300000     -1.60700000    -10.10400000
H     -9.90600000     -0.72400000     -9.96500000
H     -9.43400000     -1.95500000     -9.22200000
O      8.27700000     -3.64000000     12.66800000
H      8.11300000     -4.36000000     12.05900000
H      9.19700000     -3.73800000     12.91300000
O     -5.33100000     -6.57500000      1.50100000
H     -5.50100000     -7.46500000      1.81100000
H     -4.94000000     -6.69300000      0.63600000
O     -2.63800000     12.80100000     -9.87200000
H     -1.93200000     12.17900000    -10.04700000
H     -3.19100000     12.76200000    -10.65200000
O     -9.88800000      9.03700000      5.47000000
H    -10.83900000      8.93100000      5.45400000
H     -9.75300000      9.97400000      5.61100000
O    -12.99000000      5.49300000      2.14000000
H    -13.92200000      5.66900000      2.01200000
H    -12.57100000      5.84000000      1.35200000
O     -0.52700000     17.08800000     -5.04700000
H     -1.45600000     17.18700000     -4.84000000
H     -0.40900000     16.14800000     -5.18000000
O    -10.23600000     -5.40000000     -8.10500000
H    -10.59000000     -5.77400000     -7.29800000
H    -10.45100000     -6.04200000     -8.78200000
O    -12.35700000      7.99500000    -11.56000000
H    -11.82600000      8.60800000    -12.06900000
H    -11.71900000      7.41600000    -11.14200000
O      6.69300000     -7.90700000      8.25000000
H      7.30000000     -7.16700000      8.25900000
H      6.44000000     -7.99900000      7.33100000
O      9.79200000     -6.96800000      2.68800000
H     10.30300000     -7.19700000      1.91200000
H     10.15600000     -6.13100000      2.97600000
O     13.29200000     -7.53600000     -5.63200000
H     12.61500000     -7.04000000     -6.09200000
H     12.99700000     -7.55500000     -4.72100000
O     -0.10900000     11.49900000     -0.81400000
H     -0.83500000     12.12200000     -0.80900000
H      0.47300000     11.80400000     -0.11900000
O      2.84900000     -4.42000000     16.58700000
H      2.27100000     -4.31200000     15.83100000
H      3.18300000     -3.54100000     16.76100000
O     -1.47700000     -1.62300000     -8.65200000
H     -0.97700000     -1.18700000     -9.34200000
H     -2.38500000     -1.36700000     -8.81700000
O      1.10700000     16.98700000      6.18000000
H      1.84900000     16.63000000      5.69400000
H      1.37700000     17.87700000      6.41000000
O      3.10600000     11.03400000      8.32200000
H      2.86400000     10.13400000      8.54100000
H      3.93500000     11.17800000      8.77800000
O     11.16200000     12.14000000     -3.37000000
H     10.20900000     12.05100000     -3.36100000
H     11.41700000     11.89400000     -4.25900000
O      1.04700000     13.18000000     -8.32600000
H      0.89700000     12.57500000     -7.60000000
H      1.06200000     12.62100000     -9.10400000
O      6.32100000     11.17300000      0.68500000
H      6.32800000     11.93500000      1.26400000
H      6.20800000     11.53900000     -0.19200000
O    -12.08600000      8.85300000      0.87500000
H    -12.25000000      9.78800000      0.75200000
H    -12.88100000      8.42600000      0.55400000
O    -11.76500000      2.87100000     12.61700000
H    -11.95000000      3.76300000     12.32500000
H    -12.18200000      2.80800000     13.47600000
O     -7.74300000     13.52900000      1.50900000
H     -8.48400000     13.91800000      1.97300000
H     -7.01200000     14.12200000      1.68300000
O     -5.46000000      4.86300000      3.62500000
H     -5.17800000      5.56700000      4.20900000
H     -5.83200000      4.20200000      4.20800000
O     -2.89100000     -0.04300000     10.16700000
H     -3.14100000      0.32000000      9.31700000
H     -2.20000000      0.54000000     10.48300000
O      5.85200000    -15.04300000     -3.92400000
H      6.63800000    -14.90300000     -4.45200000
H      5.20100000    -14.45100000     -4.30100000
O      8.63500000     15.09000000     -3.47800000
H      8.67600000     16.01300000     -3.22600000
H      9.23900000     15.01700000     -4.21700000
O      6.01400000      7.11000000     -9.20900000
H      6.28800000      6.69500000    -10.02700000
H      6.30800000      8.01700000     -9.29100000
O      1.98400000     -7.28100000     -4.82700000
H      2.84600000     -7.68000000     -4.71200000
H      1.57300000     -7.34700000     -3.96500000
O    -12.77000000     -1.61100000      9.52000000
H    -13.52500000     -1.06800000      9.74500000
H    -12.15700000     -1.48000000     10.24400000
O    -10.63600000     -1.44200000     -2.59100000
H    -11.52400000     -1.26500000     -2.27900000
H    -10.35000000     -2.20000000     -2.08100000
O     -5.12500000     11.13200000     12.30800000
H     -4.32000000     10.96500000     11.81700000
H     -4.85200000     11.69200000     13.03400000
O    -13.89000000     -9.01500000      6.09700000
H    -14.07700000     -9.16800000      7.02300000
H    -13.15700000     -8.40000000      6.09900000
O     15.11000000     -8.27000000     -0.49600000
H     15.67100000     -7.49700000     -0.42800000
H     15.14300000     -8.50900000     -1.42200000
O     -8.32800000     10.81400000     -7.66000000
H     -8.70000000     10.82800000     -6.77900000
H     -8.94700000     11.31500000     -8.19100000
O      6.31100000      5.66200000     16.07800000
H      5.93600000      6.26800000     16.71700000
H      6.26500000      6.13200000     15.24500000
O     -4.53000000      0.55600000      7.93400000
H     -5.03600000     -0.24900000      8.04600000
H     -4.29800000      0.56600000      7.00500000
O      0.55000000     11.09500000    -10.03200000
H      0.92700000     11.25200000    -10.89800000
H     -0.19100000     10.51100000    -10.19600000
O     -1.25000000     16.34500000     -1.69400000
H     -0.76600000     17.07800000     -2.07400000
H     -0.83400000     15.56600000     -2.06200000
O     -2.42400000      9.11200000     -0.13400000
H     -1.78700000      9.14500000      0.57900000
H     -2.06600000      8.46800000     -0.74500000
O    -12.80300000     10.35800000      6.82800000
H    -12.58300000     10.63100000      5.93700000
H    -13.44600000     11.00300000      7.12300000
O      0.52100000     -7.84400000     -9.29000000
H      1.12700000     -8.22400000     -9.92600000
H      0.06300000     -7.15800000     -9.77500000
O     13.33100000     -3.72800000     -3.90900000
H     12.71800000     -4.26000000     -4.41600000
H     13.21600000     -2.84000000     -4.24800000
O     -0.51600000     -3.10200000     11.26200000
H     -0.49700000     -2.76200000     10.36700000
H     -0.51200000     -4.05400000     11.15700000
