# Supplementary material for: Integrated Multiscale Multilevel Approach to Open Shell Molecular Systems
Source: J Chem Theory Comput. 2023 Feb 13;19(5):1446–56. doi: 10.1021/acs.jctc.2c00805 (PMC10018740; doi:10.1021/acs.jctc.2c00805)
Supplement: Supplementary file 2 — ct2c00805_si_002.zip [file ct2c00805_si_002.zip › structures/PROXYL/frame112.xyz]

2567

C      0.86500000     -0.39800000      1.76700000
H      1.71600000     -0.91000000      2.21600000
H      0.00500000     -0.48500000      2.43200000
C      0.49800000     -1.11200000      0.45800000
C      1.89300000     -1.60900000     -0.26100000
H      1.59700000     -2.00800000     -1.23100000
H      2.39000000     -2.42800000      0.25900000
H      2.53900000     -0.75300000     -0.45300000
C     -0.36600000     -2.40500000      0.63400000
H     -1.11500000     -2.09700000      1.36500000
H     -0.67900000     -2.70100000     -0.36700000
H      0.18800000     -3.25900000      1.02200000
N     -0.17000000      0.02600000     -0.24200000
O     -0.76200000     -0.18800000     -1.31600000
C      0.09200000      1.41400000      0.18900000
C      0.89200000      2.12400000     -0.87300000
H      0.44600000      1.92900000     -1.84900000
H      0.90600000      3.19500000     -0.66800000
H      1.87000000      1.67300000     -1.04200000
C     -1.21800000      2.14900000      0.45200000
H     -0.96200000      2.97100000      1.12100000
H     -1.96600000      1.64200000      1.06200000
H     -1.63100000      2.47000000     -0.50400000
C      0.99700000      1.07300000      1.39100000
H      2.02300000      1.14100000      1.02900000
H      0.80000000      1.70400000      2.25700000
O    -13.17000000      6.15800000     -6.08500000
H    -12.99800000      5.27900000     -5.74600000
H    -12.91300000      6.11400000     -7.00600000
O     11.58800000     -6.23400000    -10.82500000
H     11.39500000     -5.39100000    -11.23500000
H     11.08200000     -6.22600000    -10.01200000
O      7.92700000      1.82800000      9.37100000
H      8.38100000      1.07600000      8.99000000
H      8.42000000      2.02800000     10.16700000
O     -0.23900000      1.07600000      4.98300000
H      0.67800000      1.35200000      4.99700000
H     -0.62800000      1.57500000      4.26500000
O     10.35800000     -1.32500000     -6.77900000
H     10.39800000     -1.62500000     -5.87100000
H      9.57700000     -0.77300000     -6.81500000
O      0.49400000      7.77900000    -10.67100000
H      1.17300000      7.84900000    -10.00000000
H      0.20400000      8.68000000    -10.81200000
O      1.96200000     -5.76500000     16.47100000
H      2.77700000     -5.36500000     16.77500000
H      2.22600000     -6.61900000     16.13000000
O     -5.33100000     -3.00100000    -15.48600000
H     -4.41900000     -3.03900000    -15.77700000
H     -5.28500000     -2.63800000    -14.60100000
O      7.68500000      9.48200000     -1.72500000
H      8.58600000      9.16900000     -1.80500000
H      7.21700000      9.04900000     -2.43800000
O    -14.74500000     -6.46100000      2.22300000
H    -14.00500000     -5.93500000      1.92100000
H    -15.42500000     -6.32000000      1.56300000
O     -6.17900000      3.76700000     -0.59300000
H     -5.71300000      3.02500000     -0.97700000
H     -7.10400000      3.57600000     -0.74800000
O     -7.90300000     -9.84400000      4.06400000
H     -8.43900000     -9.09600000      4.32800000
H     -8.49500000    -10.59400000      4.12000000
O     14.93400000      5.75800000     -8.61700000
H     14.36300000      6.30200000     -8.07500000
H     15.46500000      6.38400000     -9.10900000
O     -7.55800000      5.12400000    -15.19500000
H     -6.65200000      5.01500000    -15.48400000
H     -8.07900000      4.99600000    -15.98700000
O      8.76900000     11.11500000    -10.64600000
H      8.40200000     10.23600000    -10.54900000
H      8.81300000     11.45600000     -9.75300000
O     -5.04300000      4.39700000    -16.29300000
H     -5.27100000      4.22200000    -17.20600000
H     -4.88900000      3.53200000    -15.91400000
O      8.72600000     11.15100000      2.06400000
H      9.02400000     11.15900000      2.97400000
H      9.24700000     11.82900000      1.63500000
O     -8.75500000      0.40100000     13.94000000
H     -8.43300000      1.29900000     14.02400000
H     -8.53900000      0.15200000     13.04200000
O     -6.74300000     14.92000000      0.24100000
H     -6.75400000     15.72900000     -0.26900000
H     -6.72700000     14.22300000     -0.41500000
O      1.33100000     11.43200000    -11.99900000
H      1.80700000     11.95100000    -12.64700000
H      1.15000000     12.04500000    -11.28700000
O     -7.44500000      4.35000000      4.89700000
H     -7.46000000      3.39800000      4.99600000
H     -6.58800000      4.53700000      4.51300000
O      9.87200000     -9.18400000     -1.24000000
H      8.96000000     -9.33000000     -1.49300000
H      9.92600000     -9.50500000     -0.34000000
O     -9.01400000     -4.35200000      5.21900000
H     -9.71700000     -3.95800000      4.70300000
H     -8.21900000     -4.17800000      4.71400000
O      8.01800000     -8.45700000    -14.47800000
H      8.94400000     -8.60000000    -14.67300000
H      7.92400000     -8.71500000    -13.56100000
O      6.31100000      9.80600000     -9.87600000
H      5.51600000     10.09900000    -10.32100000
H      6.53300000     10.52500000     -9.28400000
O     15.65400000      3.39300000      7.42300000
H     14.77300000      3.73100000      7.25800000
H     16.15700000      4.15900000      7.69800000
O    -13.05500000      8.31700000     -9.25600000
H    -13.84000000      8.81100000     -9.01900000
H    -13.18900000      8.08200000    -10.17400000
O     -5.61400000     -5.41400000    -12.82400000
H     -5.06700000     -6.18800000    -12.68700000
H     -5.98600000     -5.53600000    -13.69800000
O     -4.10000000     -8.79100000     -4.17300000
H     -4.82600000     -8.43800000     -3.66000000
H     -3.81200000     -9.56100000     -3.68300000
O     -7.29800000    -16.03100000      1.97500000
H     -7.89400000    -16.35500000      1.29900000
H     -7.39300000    -15.07900000      1.94200000
O     -8.35100000      0.65800000     -4.91500000
H     -8.54700000      1.20700000     -5.67500000
H     -8.94900000     -0.08600000     -4.99700000
O     -3.23800000     -7.72100000     13.33400000
H     -2.35000000     -7.97100000     13.07900000
H     -3.31300000     -6.80300000     13.07200000
O      0.85400000     -0.89600000    -12.56500000
H      1.24800000     -0.02400000    -12.55800000
H      0.84000000     -1.16000000    -11.64500000
O     -2.80800000      0.64300000     -6.89200000
H     -1.90700000      0.71300000     -7.20500000
H     -2.86500000     -0.23700000     -6.52000000
O     -8.31500000      0.68900000      2.17600000
H     -8.99000000      0.89400000      1.52800000
H     -7.61100000      1.31100000      1.99300000
O      1.21700000     12.48300000     -3.38500000
H      2.04300000     12.81200000     -3.03000000
H      0.74000000     12.16000000     -2.62100000
O     -5.55400000     14.52900000      8.41300000
H     -5.04600000     14.63100000      9.21800000
H     -4.89600000     14.40500000      7.72900000
O     -1.67400000    -13.50600000     -1.33300000
H     -0.98300000    -13.67900000     -0.69300000
H     -1.26300000    -12.93200000     -1.97900000
O      3.80200000      5.04000000     -1.83000000
H      3.83200000      4.46400000     -1.06700000
H      4.62700000      5.52500000     -1.79600000
O     -7.53200000     -4.89900000     -4.73900000
H     -7.49800000     -5.11200000     -5.67200000
H     -6.67000000     -4.53000000     -4.54700000
O     -0.60900000     -1.02100000     -4.72200000
H     -0.28800000     -1.75200000     -4.19400000
H      0.18200000     -0.55400000     -4.99000000
O      6.08300000     11.16700000     10.72800000
H      5.66900000     10.33100000     10.51300000
H      6.70600000     10.95400000     11.42200000
O     -1.38800000      5.67700000      0.63900000
H     -2.07200000      5.42600000      0.01900000
H     -0.80000000      4.92300000      0.66600000
O     -0.12900000      5.13900000      9.35000000
H      0.50900000      4.55400000      8.94000000
H     -0.87500000      4.57500000      9.55300000
O     15.89700000     -1.24300000     -5.88200000
H     15.10000000     -0.95200000     -6.32600000
H     16.45000000     -0.46300000     -5.84700000
O      7.10000000     13.35100000      3.57900000
H      7.46200000     13.05200000      2.74500000
H      7.50500000     12.78200000      4.23300000
O      9.48000000      5.17200000      6.66900000
H     10.15300000      5.64200000      6.17700000
H      9.90000000      4.95600000      7.50200000
O      5.91700000    -14.82300000      7.34400000
H      5.28200000    -14.57000000      8.01400000
H      5.42400000    -15.38700000      6.74800000
O     -6.30100000     -9.43300000      1.85700000
H     -5.77700000     -8.79000000      2.33500000
H     -7.06900000     -9.57500000      2.40900000
O      1.10600000      2.34100000    -17.58200000
H      0.28800000      2.30500000    -18.07700000
H      0.89300000      2.85400000    -16.80300000
O      2.66600000     -2.84200000     -7.45000000
H      3.39000000     -2.25100000     -7.65700000
H      2.92100000     -3.25100000     -6.62300000
O     -2.70100000      1.79900000     15.75500000
H     -1.74600000      1.75100000     15.80400000
H     -2.89900000      1.70400000     14.82400000
O     -0.10800000     -4.01500000    -10.45900000
H      0.76200000     -4.05000000    -10.06200000
H     -0.70800000     -4.21900000     -9.74200000
O     12.38300000     -0.17600000      7.14000000
H     11.65000000      0.25200000      7.58400000
H     12.19700000     -1.11200000      7.22100000
O    -14.82500000     -4.46100000     -9.37800000
H    -15.27600000     -5.26200000     -9.64500000
H    -14.40800000     -4.14300000    -10.17900000
O    -17.41900000     -4.95900000      1.70500000
H    -16.83100000     -4.34100000      2.13900000
H    -17.54300000     -4.59600000      0.82800000
O     11.83200000      9.00600000      2.93700000
H     11.94100000      8.93400000      1.98900000
H     11.73600000      9.94500000      3.09700000
O     -0.88600000      9.92300000     -4.63000000
H     -0.97700000     10.57300000     -3.93400000
H     -1.28200000      9.12900000     -4.27000000
O      2.72400000      1.02200000    -14.29100000
H      3.47800000      1.61000000    -14.33400000
H      2.97800000      0.26700000    -14.82200000
O    -12.97700000      3.43400000     10.44800000
H    -12.79200000      3.04800000      9.59100000
H    -13.93200000      3.43600000     10.50800000
O      5.00500000     -7.85500000     -0.19200000
H      5.31800000     -7.15800000      0.38500000
H      4.87900000     -7.42700000     -1.03900000
O     -9.78300000      2.24700000     -1.71400000
H    -10.15200000      2.12300000     -2.58900000
H    -10.32500000      2.93000000     -1.32000000
O    -14.68800000     -3.49200000     -6.76000000
H    -14.72300000     -3.63700000     -7.70600000
H    -14.07200000     -2.76800000     -6.65100000
O      5.84400000    -10.46400000     -3.51700000
H      5.88900000    -11.31300000     -3.95600000
H      5.92600000     -9.82300000     -4.22300000
O      0.07200000     -8.51500000     13.43000000
H      0.13600000     -8.88500000     14.31100000
H      0.64700000     -9.06500000     12.89800000
O    -17.53500000     -0.19300000      2.48600000
H    -17.96400000     -1.00800000      2.74500000
H    -18.25400000      0.38800000      2.23500000
O     -9.52000000     -7.64700000      4.18200000
H     -9.98700000     -7.62000000      3.34600000
H    -10.09700000     -7.18900000      4.79300000
O     -7.59900000     -6.45500000      6.25500000
H     -8.22800000     -5.97700000      5.71500000
H     -8.11200000     -7.15600000      6.65700000
O     -0.34100000     10.67600000    -14.00400000
H     -0.04000000     11.09700000    -13.19900000
H     -0.16900000      9.74400000    -13.86600000
O     10.39900000      4.26500000      3.44700000
H     11.02200000      4.71900000      4.01300000
H     10.85600000      4.17700000      2.61000000
O      7.18400000    -11.56100000     -6.74300000
H      6.76000000    -11.52400000     -7.60000000
H      6.49600000    -11.85800000     -6.14800000
O      8.48800000     -4.36800000     14.20000000
H      8.78600000     -5.25600000     14.00100000
H      9.24600000     -3.81400000     14.01900000
O     11.66200000      6.03200000     10.57700000
H     12.58000000      6.15500000     10.81900000
H     11.21900000      6.81000000     10.91600000
O      8.27300000     -4.30700000     10.93700000
H      9.19300000     -4.56700000     10.88800000
H      8.13400000     -4.09000000     11.85900000
O     -9.42600000     15.12500000      1.68900000
H     -9.24300000     14.65100000      2.49900000
H     -8.65700000     14.96900000      1.14000000
O      8.78600000    -11.79600000     -9.53800000
H      8.89900000    -12.35200000     -8.76700000
H      9.64400000    -11.79800000     -9.96200000
O     -8.68500000      4.22200000      7.94300000
H     -8.05900000      4.73500000      7.43200000
H     -9.37500000      3.99700000      7.31900000
O     -2.71100000    -11.29200000      5.38600000
H     -3.31700000    -11.48800000      6.10000000
H     -3.26700000    -11.23800000      4.60900000
O     15.46300000     -9.35400000     -1.98300000
H     14.55800000     -9.13000000     -1.76900000
H     15.67600000     -8.79900000     -2.73400000
O    -13.46800000     -3.34300000    -11.51500000
H    -12.54300000     -3.23700000    -11.73400000
H    -13.89600000     -2.58200000    -11.90800000
O      8.43300000     -2.26100000      2.48800000
H      7.79000000     -2.03700000      3.16100000
H      8.45900000     -3.21800000      2.49000000
O     -9.21500000      5.98000000      1.10300000
H     -8.32400000      6.07800000      1.43900000
H     -9.19300000      6.39400000      0.24000000
O     10.11400000     -0.78000000      0.96700000
H      9.65200000     -1.07400000      1.75200000
H     10.80300000     -0.20300000      1.29600000
O      5.01700000     -1.91800000      1.19100000
H      4.40300000     -2.46200000      1.68400000
H      5.57200000     -1.51600000      1.85900000
O     -1.11600000     10.18500000      3.75800000
H     -1.81000000      9.88900000      4.34800000
H     -0.99200000      9.45600000      3.15100000
O      3.47700000     -7.77100000    -11.99900000
H      4.03800000     -8.28400000    -11.41800000
H      3.94300000     -6.94300000    -12.11300000
O     -3.00400000    -10.80800000     -3.00600000
H     -2.40400000    -11.40300000     -3.45500000
H     -2.46300000    -10.05200000     -2.77700000
O      1.22100000    -13.24700000     -3.60700000
H      2.13700000    -13.46100000     -3.42700000
H      0.88900000    -14.00300000     -4.09000000
O    -15.32000000      1.20800000    -10.11900000
H    -15.34200000      1.14400000     -9.16400000
H    -14.39600000      1.10700000    -10.34500000
O     -2.10800000    -12.98600000     -4.55300000
H     -1.66000000    -13.80500000     -4.34200000
H     -1.76200000    -12.73800000     -5.41000000
O     -3.48900000    -13.51400000    -10.03700000
H     -3.64100000    -14.30600000     -9.52000000
H     -4.01000000    -13.64200000    -10.83000000
O     -4.87000000      3.96400000      8.87100000
H     -5.39400000      4.22800000      9.62700000
H     -5.10400000      4.59100000      8.18700000
O    -15.80000000      5.08200000      2.33600000
H    -16.36700000      4.58900000      2.92900000
H    -16.36200000      5.30200000      1.59300000
O     14.05300000      7.24700000     -3.07600000
H     13.24800000      7.47800000     -3.54000000
H     14.75400000      7.45400000     -3.69500000
O    -14.47900000     -3.95400000     11.23700000
H    -13.78500000     -3.32300000     11.04500000
H    -14.06600000     -4.59500000     11.81600000
O      2.21400000    -10.11500000     12.58800000
H      1.81600000    -10.98300000     12.64900000
H      2.98300000    -10.24200000     12.03300000
O      4.70200000      6.11000000      7.43000000
H      5.62700000      5.93200000      7.25700000
H      4.32200000      5.25000000      7.60800000
O     -1.08400000     -0.91900000    -17.01900000
H     -1.77100000     -1.47900000    -17.38100000
H     -1.17700000     -0.09100000    -17.49000000
O      7.42500000     -3.86000000     -7.70200000
H      7.27200000     -3.08500000     -7.16200000
H      8.27100000     -4.19500000     -7.40600000
O    -13.38000000     -7.30300000      8.33700000
H    -14.03200000     -6.69400000      8.68400000
H    -13.86400000     -7.84200000      7.71200000
O     -1.50600000      4.75100000     13.88800000
H     -1.21400000      5.39400000     13.24300000
H     -0.99900000      4.95200000     14.67400000
O      3.84600000    -15.48700000     -0.69600000
H      3.15400000    -15.30500000     -0.06000000
H      4.21000000    -16.32800000     -0.42000000
O      5.65400000     13.85200000     11.21800000
H      5.87100000     13.04300000     10.75400000
H      6.15300000     14.53000000     10.76200000
O     12.48000000     -8.79800000    -10.68400000
H     12.30700000     -7.92400000    -11.03600000
H     11.76000000     -8.95700000    -10.07400000
O     11.65200000     11.88200000      0.88300000
H     11.53800000     11.56100000     -0.01100000
H     12.18400000     12.67200000      0.78800000
O     -0.35600000      3.85900000     -8.21200000
H      0.39900000      3.95900000     -8.79200000
H     -0.14400000      4.39500000     -7.44800000
O    -12.54300000     -5.81700000      4.24600000
H    -12.93700000     -4.95100000      4.14100000
H    -12.84000000     -6.30900000      3.48100000
O      4.78900000      0.45300000     17.76900000
H      4.65700000     -0.33600000     17.24300000
H      5.57900000      0.85400000     17.40600000
O      4.63300000     -4.22100000      5.04700000
H      5.51600000     -4.41200000      5.36100000
H      4.15800000     -3.93400000      5.82700000
O     -0.47900000     14.14700000     -4.54100000
H     -1.06300000     13.47100000     -4.88500000
H      0.27700000     13.66300000     -4.20700000
O     -8.27100000     11.34300000      9.44600000
H     -8.30200000     10.39500000      9.31500000
H     -7.34400000     11.53400000      9.59100000
O      9.50100000      7.35700000     -4.89700000
H      8.57100000      7.33200000     -4.67100000
H      9.75200000      6.43700000     -4.98000000
O     -7.95400000     -9.18800000     -5.26900000
H     -7.51600000     -8.59200000     -4.66100000
H     -7.43100000     -9.98900000     -5.23800000
O      2.94000000     -0.47600000      8.09100000
H      2.04900000     -0.23400000      8.34500000
H      3.48800000     -0.16600000      8.81200000
O      2.53800000      8.06400000     -8.97300000
H      2.17900000      8.64500000     -8.30200000
H      3.47800000      8.24400000     -8.96700000
O     -4.14200000      0.87900000     13.58600000
H     -4.89100000      1.46600000     13.69200000
H     -4.39600000      0.08100000     14.05100000
O     -1.19300000      4.04800000      6.37000000
H     -0.32000000      3.77600000      6.65300000
H     -1.75500000      3.87100000      7.12400000
O      6.79600000    -16.07100000      3.90600000
H      5.99900000    -16.00100000      4.43100000
H      7.44600000    -15.55900000      4.38800000
O     -6.11700000    -15.82400000      6.47600000
H     -5.85500000    -15.46800000      5.62700000
H     -6.35200000    -15.05600000      6.99700000
O    -10.01100000     -3.42800000      7.45200000
H     -9.47500000     -3.33000000      8.23900000
H     -9.38000000     -3.58200000      6.74900000
O     -2.47800000     12.44100000     -5.83800000
H     -3.39400000     12.44700000     -5.56200000
H     -2.18800000     11.54200000     -5.68700000
O      1.21200000      7.46700000    -16.73500000
H      1.50900000      7.65200000    -15.84400000
H      2.01800000      7.38000000    -17.24400000
O     -4.35600000      4.02200000     15.58700000
H     -3.87900000      3.34400000     16.06500000
H     -4.09800000      4.84100000     16.01100000
O     12.09700000     -2.03900000     -8.69300000
H     11.72300000     -1.72200000     -9.51500000
H     11.53300000     -1.66800000     -8.01500000
O    -13.91700000      2.55800000      5.58500000
H    -14.75600000      2.15000000      5.37300000
H    -13.79000000      3.21500000      4.90000000
O      2.51900000     11.11000000      8.94700000
H      2.55100000     10.95000000      9.89100000
H      2.79200000     10.28100000      8.55500000
O      3.05700000      4.58600000    -16.20800000
H      3.89500000      5.02300000    -16.35900000
H      3.26800000      3.86000000    -15.62100000
O     -0.23800000    -11.29500000      3.36600000
H     -0.51500000    -11.15700000      4.27200000
H      0.41800000    -10.61600000      3.21100000
O      0.94800000     -8.91900000    -12.85300000
H      0.84700000     -8.36300000    -13.62600000
H      1.74500000     -8.60000000    -12.43000000
O     -2.00300000     -4.43000000     15.67200000
H     -2.92000000     -4.17600000     15.77100000
H     -1.76300000     -4.12300000     14.79800000
O     13.14100000     -4.59200000     10.25200000
H     13.08100000     -4.84800000     11.17200000
H     14.04200000     -4.79900000     10.00400000
O      3.07400000     -7.26200000    -15.07200000
H      3.20200000     -7.05800000    -14.14500000
H      3.95900000     -7.38700000    -15.41400000
O      9.93600000    -10.49400000     -7.01400000
H      9.07200000    -10.62000000     -6.62100000
H     10.07200000    -11.27600000     -7.54900000
O     13.70900000      1.97000000      0.80600000
H     14.66000000      1.93100000      0.90700000
H     13.56900000      2.00900000     -0.14000000
O     -6.08000000      6.61100000     -8.35900000
H     -5.12900000      6.69100000     -8.28200000
H     -6.40500000      7.50500000     -8.24900000
O     -9.12000000      4.89400000     -4.00100000
H     -9.69100000      4.53500000     -4.68000000
H     -8.83200000      4.13000000     -3.50100000
O    -13.88800000     -2.59000000      8.11300000
H    -13.15400000     -2.42400000      8.70500000
H    -14.21300000     -1.71900000      7.88400000
O     -0.45600000    -16.93900000      0.29400000
H     -0.71000000    -17.86200000      0.27000000
H      0.18800000    -16.85000000     -0.40900000
O     -2.73900000      6.00100000     10.67200000
H     -3.13800000      5.32800000     11.22300000
H     -2.09100000      6.42000000     11.23800000
O      4.10800000     17.22400000     -0.83500000
H      3.15300000     17.20600000     -0.77300000
H      4.41000000     16.99000000      0.04300000
O      4.62500000      9.42400000      5.86000000
H      5.27300000      8.72400000      5.77400000
H      4.64900000      9.66000000      6.78700000
O     -7.04800000     13.19600000     -1.70400000
H     -7.89600000     13.29900000     -2.13600000
H     -6.40600000     13.33000000     -2.40000000
O     -0.32300000     -7.74200000     -9.44200000
H     -0.78100000     -6.94900000     -9.72300000
H      0.36800000     -7.86300000    -10.09300000
O      5.32700000     -0.66400000      6.67000000
H      4.42800000     -0.98300000      6.74700000
H      5.85900000     -1.34200000      7.08600000
O    -13.27700000     -3.72800000     -3.24600000
H    -12.84500000     -3.29400000     -2.51100000
H    -12.99400000     -3.23500000     -4.01600000
O     -4.60800000    -14.97900000     -2.30800000
H     -5.41600000    -14.52900000     -2.55600000
H     -4.11100000    -14.32600000     -1.81600000
O     11.66700000     -6.54500000      3.44100000
H     12.45100000     -6.90400000      3.85500000
H     11.57000000     -5.67400000      3.82500000
O     -0.72600000      4.03700000      3.70300000
H     -0.64200000      4.38000000      4.59300000
H      0.00400000      4.43000000      3.22500000
O     -8.64500000      8.68900000      8.74400000
H     -8.08700000      8.57500000      7.97500000
H     -8.71000000      7.81300000      9.12500000
O     -4.85000000    -13.72500000     -5.85200000
H     -5.31500000    -12.99000000     -5.45300000
H     -3.92400000    -13.52300000     -5.72100000
O      3.31700000      6.64500000     15.45700000
H      3.32000000      5.95400000     16.12000000
H      4.20100000      7.01200000     15.49100000
O     -8.90400000     -4.53100000      1.69600000
H     -8.47700000     -3.84200000      1.18800000
H     -9.44900000     -4.06000000      2.32700000
O      5.85600000     -3.04300000    -10.03600000
H      6.42100000     -2.77000000    -10.75900000
H      5.80900000     -3.99600000    -10.11600000
O      1.39700000     -9.23600000      3.27800000
H      2.24300000     -9.00800000      2.89200000
H      1.01700000     -8.39700000      3.53700000
O     14.76000000     -5.14000000     -5.31700000
H     14.96700000     -5.70900000     -4.57500000
H     15.52600000     -5.20300000     -5.88700000
O      5.90700000     -1.53000000      3.99000000
H      6.65600000     -1.24200000      4.51200000
H      5.14900000     -1.37500000      4.55300000
O      5.56900000      8.75800000      9.91500000
H      6.30200000      8.93400000      9.32500000
H      4.79300000      8.81500000      9.35700000
O     -3.92500000     10.57500000    -12.25100000
H     -3.64400000      9.66200000    -12.30900000
H     -3.64600000     10.96500000    -13.07900000
O     -4.86800000     -4.79300000     -4.86000000
H     -4.55000000     -5.33500000     -5.58200000
H     -4.13700000     -4.76400000     -4.24300000
O     -3.98500000      7.10800000    -11.22000000
H     -3.33900000      7.38400000    -11.87000000
H     -3.68900000      7.50900000    -10.40300000
O     -1.31200000     -1.28000000    -14.16900000
H     -0.88200000     -1.14200000    -15.01300000
H     -0.64400000     -1.05900000    -13.52000000
O      4.81700000      6.61800000    -14.89800000
H      4.65500000      6.88100000    -13.99200000
H      3.94600000      6.55300000    -15.28800000
O      2.90800000     -7.20600000     11.89200000
H      3.46900000     -7.97700000     11.80100000
H      2.18200000     -7.36600000     11.28900000
O     -4.46700000      1.54900000     -2.23200000
H     -3.60600000      1.26700000     -2.54100000
H     -5.07400000      1.25100000     -2.90900000
O     17.30900000      5.09300000     -1.62600000
H     17.69200000      4.25500000     -1.36600000
H     16.39600000      4.88600000     -1.82800000
O     -8.44000000    -12.30400000      1.74700000
H     -9.05500000    -12.78800000      1.19500000
H     -8.19500000    -11.54200000      1.22200000
O     -7.30500000     -9.62900000     -9.60700000
H     -7.44200000     -9.24300000    -10.47200000
H     -7.03000000    -10.52800000     -9.78700000
O      5.04800000      7.47300000     12.23000000
H      4.57700000      8.14200000     12.72500000
H      5.21300000      7.87700000     11.37800000
O      8.12600000      6.73100000    -10.20000000
H      7.20400000      6.98600000    -10.16300000
H      8.15900000      5.88300000     -9.75700000
O      4.33300000      3.78000000     -6.59200000
H      4.29300000      4.65200000     -6.19800000
H      5.26900000      3.60100000     -6.68200000
O     16.38900000     -2.01900000      1.37700000
H     15.64800000     -2.11300000      0.77800000
H     17.15900000     -2.02000000      0.80800000
O     16.49400000     -7.08800000      1.48600000
H     17.16000000     -7.35700000      2.11900000
H     16.48800000     -6.13200000      1.53600000
O      3.28400000      8.59100000     -0.49100000
H      2.53500000      8.14800000     -0.09300000
H      4.04300000      8.08300000     -0.20300000
O     -4.04700000     -7.05800000     -6.19700000
H     -4.08100000     -7.90400000     -5.75000000
H     -4.37900000     -7.23800000     -7.07700000
O     10.98800000     -4.77900000     -3.05800000
H     11.55300000     -5.38000000     -2.57300000
H     11.10100000     -5.03100000     -3.97400000
O     -6.20400000      2.34400000     14.67400000
H     -5.75600000      3.16500000     14.87600000
H     -6.75000000      2.17300000     15.44100000
O      6.00200000    -11.58100000     -9.00600000
H      6.87100000    -11.59800000     -9.40800000
H      5.59200000    -12.40000000     -9.28700000
O      6.45100000     -6.74600000     11.44600000
H      7.32600000     -6.51900000     11.76100000
H      6.26800000     -6.10300000     10.76200000
O     -2.62800000      8.15200000    -13.28800000
H     -1.68600000      7.98200000    -13.27800000
H     -3.01100000      7.35300000    -13.64900000
O      3.57200000     -7.07200000     -8.08500000
H      4.38700000     -6.72900000     -7.72100000
H      3.84200000     -7.82100000     -8.61600000
O      6.33900000     -1.60600000      9.20000000
H      5.86400000     -0.87200000      8.81100000
H      5.85300000     -1.80900000      9.99900000
O      4.84700000     -1.34800000     -8.07600000
H      4.91700000     -0.53200000     -8.57100000
H      5.05100000     -2.03300000     -8.71200000
O      1.40400000     15.49000000     -6.53900000
H      0.77000000     15.91900000     -5.96500000
H      2.00300000     15.04100000     -5.94200000
O     -7.60500000      7.20800000    -13.36400000
H     -7.56900000      6.62500000    -14.12200000
H     -7.29600000      6.67200000    -12.63400000
O    -12.16900000     -8.25400000    -10.58500000
H    -11.54100000     -7.75600000    -10.06100000
H    -12.82700000     -7.61000000    -10.84600000
O      2.76400000    -10.49300000     -6.09400000
H      2.27300000     -9.99100000     -6.74400000
H      3.24600000     -9.83300000     -5.59500000
O     -9.24200000     -0.53900000     -1.19100000
H     -9.52300000      0.36700000     -1.32300000
H     -8.30500000     -0.52900000     -1.38400000
O     -8.99800000      5.51300000     10.33900000
H     -8.91100000      5.04700000      9.50800000
H     -9.52500000      4.92900000     10.88600000
O     10.05100000     11.46400000     -5.05200000
H      9.55900000     12.15000000     -4.60100000
H     10.43400000     11.90400000     -5.81100000
O      3.97200000     -8.18700000     -4.64200000
H      4.37900000     -7.59900000     -4.00600000
H      4.66100000     -8.36000000     -5.28300000
O     -4.63500000     -2.24800000      7.20200000
H     -4.33300000     -2.83800000      6.51100000
H     -5.15600000     -2.80500000      7.78100000
O      6.65100000      1.78400000      6.87700000
H      6.28100000      0.90700000      6.78100000
H      7.01300000      1.79600000      7.76300000
O     -9.20800000     13.02800000      4.48600000
H     -9.23000000     12.97600000      5.44100000
H     -8.27600000     13.05100000      4.26900000
O      0.44400000      3.32000000     -4.70700000
H     -0.47000000      3.51200000     -4.49600000
H      0.92300000      4.10100000     -4.42900000
O      9.06100000      6.60600000     -0.09400000
H      9.16500000      5.69800000      0.19000000
H      8.77000000      7.07000000      0.69100000
O     10.05900000      8.32500000     -1.72700000
H     10.36200000      7.86800000     -2.51200000
H      9.67300000      7.63700000     -1.18400000
O     -9.74400000      4.76400000      3.61100000
H     -9.62100000      5.24400000      2.79300000
H     -8.92400000      4.89200000      4.09000000
O      4.49900000     16.52500000      1.76700000
H      4.33700000     15.60500000      1.97200000
H      5.44800000     16.62400000      1.84000000
O    -10.62400000     -8.46100000     -5.39200000
H     -9.77400000     -8.84000000     -5.16700000
H    -10.41000000     -7.64700000     -5.84800000
O      6.72500000    -13.03400000      9.62000000
H      7.53300000    -12.54300000      9.76500000
H      6.19200000    -12.46100000      9.07000000
O      4.88400000    -14.32000000      2.36500000
H      5.69500000    -14.74500000      2.64300000
H      5.07000000    -14.00800000      1.47900000
O    -15.41200000      5.37900000     -2.07700000
H    -15.70200000      6.05600000     -2.68800000
H    -15.53400000      4.55800000     -2.55300000
O     -0.26800000      1.48500000      7.73300000
H     -0.37300000      1.30200000      6.79900000
H     -1.06500000      1.95700000      7.97500000
O      7.81200000      2.23400000      2.45000000
H      8.24100000      2.15800000      3.30200000
H      6.88900000      2.38200000      2.65900000
O      6.20800000      5.42700000     16.26200000
H      7.11600000      5.73100000     16.24200000
H      5.91500000      5.49000000     15.35300000
O     -0.11900000    -15.44300000     -8.02700000
H     -0.54300000    -14.91500000     -7.35000000
H      0.48600000    -14.83900000     -8.45800000
O     -9.30000000      1.02000000    -11.28500000
H     -8.48900000      0.94800000    -10.78200000
H     -9.03300000      1.41300000    -12.11600000
O     -3.89800000      2.58200000     -5.26800000
H     -3.20100000      2.98300000     -4.74900000
H     -3.43800000      2.08500000     -5.94400000
O    -12.84400000      0.09400000      4.76200000
H    -11.91600000      0.24200000      4.58100000
H    -13.18500000      0.95800000      4.99200000
O      4.26600000    -10.40200000      3.47600000
H      4.54300000    -11.17600000      3.96600000
H      3.66200000    -10.74100000      2.81500000
O      0.21500000      1.83400000    -13.63400000
H     -0.16100000      2.30800000    -14.37600000
H      1.13800000      1.72400000    -13.86300000
O      2.04600000      4.42200000      4.06300000
H      1.61800000      5.06100000      4.63200000
H      2.98100000      4.54000000      4.23100000
O    -11.31300000    -11.24200000     -5.96500000
H    -12.24300000    -11.37600000     -5.77900000
H    -11.16200000    -10.31600000     -5.77500000
O     -9.70000000     -7.57200000     -1.70100000
H     -9.01500000     -7.39500000     -2.34500000
H     -9.49100000     -8.44200000     -1.36100000
O     -3.29500000     -3.09500000     -1.44300000
H     -2.76100000     -3.45500000     -2.15100000
H     -3.92900000     -2.53000000     -1.88400000
O     14.43400000      4.60500000      2.34300000
H     14.94700000      4.41000000      1.55900000
H     14.78900000      4.02300000      3.01400000
O     -0.93400000      9.61100000      6.55800000
H     -0.18900000      9.03400000      6.72300000
H     -0.54700000     10.39800000      6.17500000
O      4.59400000      4.13500000      4.88000000
H      5.19000000      4.19900000      5.62600000
H      4.92200000      3.39200000      4.37400000
O     -4.42700000     -5.51900000      0.48600000
H     -4.12700000     -4.90200000     -0.18200000
H     -3.62900000     -5.77700000      0.94900000
O     12.70500000      8.63000000      8.35200000
H     11.90500000      8.65800000      8.87800000
H     13.01700000      9.53500000      8.34400000
O      3.07300000      3.29200000     15.01100000
H      2.20400000      3.33000000     14.61000000
H      3.00200000      2.60000000     15.67000000
O     -1.55500000    -10.21400000    -12.32300000
H     -1.78300000    -11.06100000    -12.70700000
H     -0.65600000    -10.05600000    -12.61000000
O     -0.15700000    -14.35700000      6.20600000
H     -0.76100000    -14.02600000      5.54200000
H     -0.66100000    -14.33900000      7.02000000
O     -0.52000000      9.90700000     -0.81300000
H     -0.01000000      9.19800000     -0.42000000
H      0.00300000     10.69300000     -0.65700000
O      4.34600000    -10.84300000      0.55000000
H      4.16500000    -10.62700000     -0.36500000
H      4.91400000    -10.13500000      0.85600000
O    -11.22700000     -6.13500000      9.56300000
H    -11.92600000     -6.69000000      9.21600000
H    -11.06700000     -5.49200000      8.87200000
O      8.05500000     -4.14900000    -14.51200000
H      8.93400000     -4.03700000    -14.87300000
H      8.14000000     -4.87800000    -13.89700000
O      8.18000000    -13.66200000     -3.39300000
H      7.87900000    -13.14100000     -4.13700000
H      7.46600000    -14.27700000     -3.22600000
O      6.93900000     12.54000000     -1.50900000
H      6.99700000     11.58600000     -1.56900000
H      6.76300000     12.71100000     -0.58400000
O     -0.43100000    -15.46700000     -4.34600000
H      0.36900000    -15.90800000     -4.63200000
H     -0.81200000    -16.06000000     -3.69800000
O     13.88100000    -12.20800000     -2.18300000
H     13.47400000    -11.58000000     -1.58600000
H     13.32200000    -12.19800000     -2.95900000
O     -0.04700000     -4.04200000     17.46900000
H      0.64400000     -4.57700000     17.07900000
H     -0.71500000     -3.97800000     16.78700000
O     12.79000000     -9.10700000     -2.26400000
H     12.57500000     -8.42600000     -2.90100000
H     11.96100000     -9.29300000     -1.82400000
O     -5.31700000    -11.73100000     -8.64500000
H     -4.80300000    -12.40300000     -9.09200000
H     -4.72500000    -10.98100000     -8.57700000
O     -2.04600000      0.92400000     -3.41800000
H     -1.58300000      0.56600000     -2.66100000
H     -1.55400000      0.60300000     -4.17400000
O      1.38900000     -3.18000000      4.21700000
H      1.95900000     -2.53900000      4.64100000
H      1.89600000     -3.49300000      3.46800000
O      3.22700000     -6.74800000      5.42900000
H      3.58700000     -5.91100000      5.13400000
H      3.75900000     -7.40700000      4.98300000
O      4.98300000     -5.74400000    -12.45000000
H      5.87000000     -5.65400000    -12.79700000
H      4.43800000     -5.23300000    -13.04900000
O     -3.40900000      8.35400000     -8.68500000
H     -2.90400000      9.16700000     -8.68900000
H     -2.82300000      7.71000000     -8.28900000
O      3.30300000     13.63200000      5.14700000
H      2.97800000     13.69400000      6.04500000
H      3.93300000     14.34800000      5.07000000
O     -4.07500000      1.49600000    -16.41400000
H     -4.25500000      1.33100000    -17.34000000
H     -4.11200000      0.63100000    -16.00500000
O    -10.23600000     -5.17700000     -3.81500000
H     -9.37200000     -4.76900000     -3.86400000
H    -10.28300000     -5.53300000     -2.92800000
O     10.54800000    -14.59800000     -2.21200000
H     10.39700000    -15.51400000     -1.97900000
H      9.69000000    -14.27700000     -2.48800000
O      7.32400000      1.55900000     -4.61700000
H      6.70900000      1.87600000     -3.95500000
H      8.09300000      1.28700000     -4.11800000
O     10.98500000     -9.78200000      8.37900000
H     11.14300000     -9.80300000      7.43500000
H     10.08100000     -9.48100000      8.46400000
O     10.83700000      8.69300000      6.57300000
H     11.67500000      8.43900000      6.96000000
H     10.28400000      8.91100000      7.32300000
O    -11.64600000     12.16800000     -5.51700000
H    -11.17900000     11.33300000     -5.52600000
H    -11.01200000     12.80100000     -5.85400000
O      4.71000000      0.86100000      0.06000000
H      5.62200000      0.57500000      0.01100000
H      4.20400000      0.10000000     -0.22500000
O     -9.11100000     -8.11200000      7.70300000
H     -9.84400000     -7.81200000      7.16400000
H     -9.49900000     -8.75200000      8.30000000
O      5.37600000     -5.29300000      1.04100000
H      5.45200000     -4.70500000      0.28900000
H      6.09800000     -5.03900000      1.61700000
O    -11.44200000      0.54800000     14.51900000
H    -11.68800000      1.46600000     14.40700000
H    -10.49800000      0.53200000     14.36100000
O      4.21000000      7.21900000    -11.97700000
H      4.19300000      8.13100000    -11.68600000
H      4.53400000      6.73300000    -11.21900000
O     15.83000000     -6.26200000     -2.79200000
H     15.20300000     -5.96100000     -2.13400000
H     16.56000000     -6.61600000     -2.28400000
O    -16.28400000      6.84500000     -5.01600000
H    -15.43300000      7.20500000     -5.26300000
H    -16.89800000      7.56800000     -5.15000000
O     -1.45500000      0.90900000    -11.56600000
H     -0.96800000      0.50100000    -12.28200000
H     -1.08500000      1.78800000    -11.49400000
O     -3.14900000      4.28500000     -8.97300000
H     -2.43300000      3.72900000     -8.66400000
H     -2.71400000      4.99700000     -9.44100000
O    -11.18200000     12.83700000      2.35600000
H    -10.50600000     12.56600000      1.73500000
H    -10.69800000     13.07300000      3.14800000
O      5.14100000     -7.97700000      3.80000000
H      5.94300000     -8.13100000      3.29900000
H      4.79000000     -8.85200000      3.96600000
O     16.35500000      1.81200000      1.05100000
H     16.67700000      1.51800000      0.19900000
H     17.05600000      2.36800000      1.39300000
O     -9.19400000    -10.16300000     12.05800000
H     -8.85500000     -9.28600000     12.23300000
H     -8.52000000    -10.57900000     11.52000000
O      5.85800000      0.00300000    -12.33700000
H      6.26800000     -0.86000000    -12.39700000
H      6.00300000      0.39800000    -13.19700000
O     -2.15200000      6.56600000     -7.04100000
H     -2.34600000      5.69700000     -7.39300000
H     -1.32900000      6.45300000     -6.56500000
O      3.30000000    -14.27800000      8.18900000
H      2.52900000    -14.60600000      8.65200000
H      3.01700000    -14.19800000      7.27800000
O      3.86300000      8.38400000     -3.54300000
H      3.65200000      9.24800000     -3.89700000
H      3.91200000      8.51800000     -2.59700000
O      7.23300000     -4.93500000      5.65000000
H      7.54500000     -5.83300000      5.54300000
H      7.35400000     -4.74800000      6.58100000
O     11.03100000     12.65700000     -1.63200000
H     11.84300000     12.96000000     -2.03900000
H     10.64500000     12.06600000     -2.27800000
O      5.46200000    -12.82200000      4.63700000
H      5.27900000    -13.37300000      5.39900000
H      4.91000000    -13.18100000      3.94300000
O      8.97000000      2.37700000    -10.26100000
H      9.12000000      1.66900000    -10.88800000
H      9.67900000      2.28700000     -9.62400000
O     -1.62400000     10.55400000     14.43100000
H     -1.24100000     10.90700000     15.23400000
H     -2.33200000      9.98500000     14.73400000
O      3.63800000      9.93700000    -11.22500000
H      2.75700000      9.79300000    -11.57100000
H      3.60300000     10.81200000    -10.83800000
O    -17.42200000     -3.58900000     -0.58300000
H    -18.19600000     -3.96100000     -1.00500000
H    -17.45900000     -2.65600000     -0.79300000
O     15.53400000      0.22200000      7.76300000
H     14.71600000      0.31400000      8.25100000
H     15.87700000      1.11300000      7.69900000
O      8.97800000      7.94300000    -12.58100000
H      8.67200000      7.42500000    -11.83600000
H      8.78300000      7.40100000    -13.34500000
O      5.34500000     -6.58000000     -2.82700000
H      6.20400000     -6.80500000     -2.46900000
H      5.53200000     -5.93600000     -3.51000000
O      9.95900000      8.41600000     11.41800000
H      9.26200000      8.56600000     12.05600000
H     10.70300000      8.91500000     11.75400000
O     -4.36100000     -0.31000000      2.45000000
H     -3.48800000     -0.19500000      2.82600000
H     -4.79200000      0.53400000      2.58300000
O     -2.83600000     13.86400000     -9.38200000
H     -2.79400000     14.79500000     -9.60000000
H     -3.74300000     13.72200000     -9.11300000
O      1.96300000     15.24800000      3.23000000
H      2.78300000     15.17600000      2.74300000
H      2.10700000     14.72900000      4.02200000
O      9.44900000      8.93600000      8.87300000
H      9.51100000      8.84200000      9.82400000
H      8.54200000      9.19800000      8.71700000
O      0.65100000     12.42100000     -0.51000000
H      1.56300000     12.66100000     -0.67600000
H      0.39700000     12.95000000      0.24600000
O     -8.67000000     -3.08700000     -9.75200000
H     -7.95000000     -2.59700000    -10.15000000
H     -8.24400000     -3.67000000     -9.12400000
O     -0.28000000     17.39800000      4.82700000
H      0.33500000     17.53600000      4.10700000
H      0.20300000     16.86200000      5.45600000
O      1.02500000    -14.41700000      2.90400000
H      0.90600000    -13.63800000      2.36000000
H      0.13500000    -14.72700000      3.07500000
O     -0.47000000      1.04900000     -8.41000000
H     -0.16100000      1.95500000     -8.43300000
H     -0.27100000      0.70600000     -9.28200000
O      2.22700000     -4.96200000     13.54200000
H      2.39100000     -5.80300000     13.11500000
H      2.14900000     -5.17600000     14.47100000
O      6.10500000     -6.13000000     -7.22100000
H      6.55000000     -6.39600000     -6.41600000
H      6.70000000     -5.49900000     -7.62600000
O    -13.45100000     -0.66100000     -3.82700000
H    -14.26600000     -0.74700000     -4.32100000
H    -13.69100000     -0.88500000     -2.92800000
O      7.75200000    -14.74900000     -7.12800000
H      7.52800000    -15.20600000     -7.93900000
H      6.90900000    -14.57700000     -6.70900000
O      1.68200000      5.57200000     -3.57400000
H      1.14900000      6.27000000     -3.19500000
H      2.37600000      5.42500000     -2.93100000
O     10.41200000     -3.23800000     12.45500000
H     10.94400000     -3.63600000     13.14400000
H     10.41200000     -2.30300000     12.66200000
O      6.47400000     11.32300000     -4.91300000
H      5.72300000     11.66000000     -4.42500000
H      7.04900000     12.08100000     -5.02000000
O      6.58500000      3.14800000     -9.39700000
H      7.47100000      2.86500000     -9.62300000
H      6.59500000      3.22700000     -8.44300000
O     14.31700000     -5.46600000     -0.77300000
H     14.02100000     -4.73800000     -0.22700000
H     13.61700000     -6.11500000     -0.70700000
O     -2.72500000    -10.19900000     10.80400000
H     -3.37500000    -10.90100000     10.76500000
H     -3.23800000     -9.39400000     10.73300000
O    -11.39900000     10.42500000     -1.59600000
H    -11.52200000      9.49600000     -1.79200000
H    -12.22200000     10.83600000     -1.85800000
O     -1.20900000     13.33000000     10.12000000
H     -1.11700000     13.68800000      9.23600000
H     -0.32100000     13.34200000     10.47600000
O     -8.14100000     -6.02900000    -11.31900000
H     -7.53900000     -5.38100000    -11.68500000
H     -7.62600000     -6.48600000    -10.65500000
O     15.21500000     -2.06800000      5.83500000
H     15.64300000     -1.21800000      5.93600000
H     15.25500000     -2.46100000      6.70700000
O      6.90200000     10.36200000      7.76600000
H      6.79000000     11.28200000      8.00400000
H      7.40900000     10.38400000      6.95500000
O      0.36100000    -10.61800000     -4.16000000
H      0.82100000    -10.45800000     -4.98400000
H      0.65900000    -11.48500000     -3.88400000
O      8.26600000     13.35000000     -3.84100000
H      8.13300000     14.29800000     -3.86100000
H      7.85100000     13.06700000     -3.02700000
O      7.35900000      9.27100000      0.98900000
H      7.49200000      9.30700000      0.04100000
H      7.77200000     10.06900000      1.31900000
O     -2.57100000     10.86500000     -8.53200000
H     -3.49400000     11.02800000     -8.72300000
H     -2.32200000     11.56800000     -7.93200000
O      8.19900000     -5.99400000    -11.99100000
H      7.40700000     -6.40600000    -11.64600000
H      8.61700000     -5.60000000    -11.22500000
O     -5.89400000     -3.93500000      8.86700000
H     -5.26600000     -4.04000000      9.58100000
H     -6.54400000     -4.62200000      9.01700000
O     -6.80700000      6.94300000     -3.51400000
H     -7.25000000      7.56000000     -4.09600000
H     -7.31600000      6.13500000     -3.59000000
O      6.95900000     -9.46200000     -0.99100000
H      6.23400000     -8.86400000     -0.80700000
H      6.78200000     -9.78700000     -1.87400000
O      4.95500000     -1.71900000    -16.39000000
H      5.90400000     -1.84300000    -16.40000000
H      4.83600000     -0.81100000    -16.11000000
O     -9.48500000     -3.63800000    -14.30400000
H     -9.57100000     -3.29200000    -15.19200000
H    -10.31900000     -4.07600000    -14.13600000
O     12.85600000      3.20400000      6.89700000
H     12.77500000      2.27400000      6.68800000
H     12.17900000      3.36200000      7.55500000
O     15.63900000     -0.30700000      2.96200000
H     15.67400000     -1.08600000      2.40700000
H     15.57100000      0.42300000      2.34500000
O     -2.11300000     -6.62900000     -4.23100000
H     -2.61700000     -7.15600000     -4.85100000
H     -2.22700000     -7.07400000     -3.39100000
O      4.70300000     13.92200000      2.68600000
H      5.63000000     13.72300000      2.81300000
H      4.26800000     13.07000000      2.71900000
O    -10.28600000      2.97100000     11.30700000
H    -11.20700000      2.83900000     11.08200000
H     -9.80400000      2.47000000     10.64900000
O      6.82800000    -15.99900000     -2.49300000
H      7.41500000    -16.71900000     -2.26400000
H      6.01600000    -16.42800000     -2.76300000
O     10.13300000    -10.13700000      1.35200000
H     10.78900000     -9.95500000      2.02600000
H      9.55200000    -10.78400000      1.75200000
O     -4.08400000      4.78400000     12.76600000
H     -4.75300000      5.15000000     13.34500000
H     -3.31800000      4.66700000     13.32800000
O     10.96100000      5.35300000    -11.21800000
H     10.23400000      5.15200000    -10.62900000
H     11.72900000      4.97700000    -10.78800000
O    -14.62800000      2.85100000     -3.01800000
H    -15.40600000      2.48900000     -2.59400000
H    -13.92000000      2.25800000     -2.76600000
O     10.47700000     -5.03600000      9.34600000
H     11.40000000     -4.98500000      9.59800000
H     10.46800000     -4.79900000      8.41900000
O     -5.73200000      7.07400000      9.55500000
H     -5.10800000      6.56300000     10.07000000
H     -5.82500000      6.58500000      8.73700000
O      2.89400000     -4.49300000     -2.76600000
H      3.37600000     -4.24300000     -1.97800000
H      3.57300000     -4.66900000     -3.41700000
O     -3.34100000     15.55000000      6.57000000
H     -3.42300000     16.45100000      6.88500000
H     -3.87500000     15.52500000      5.77600000
O    -16.97700000      2.07500000     -2.22900000
H    -17.34600000      2.46100000     -1.43400000
H    -17.58400000      2.33200000     -2.92300000
O      3.63700000     10.17900000     -5.85200000
H      2.97600000     10.82000000     -6.11400000
H      4.32200000     10.25600000     -6.51600000
O     -4.81500000     -8.01900000     -9.26800000
H     -5.44400000     -8.60900000     -9.68400000
H     -4.05900000     -8.02200000     -9.85500000
O      1.91600000     16.57500000     -3.78300000
H      1.01000000     16.60200000     -3.47700000
H      2.23700000     17.46800000     -3.65800000
O     -9.47600000     -7.60300000    -13.17600000
H     -9.16400000     -7.04700000    -12.46300000
H     -8.98100000     -7.31100000    -13.94200000
O     -3.44400000      5.64700000    -14.78100000
H     -4.03200000      5.36200000    -15.48200000
H     -3.56300000      4.99600000    -14.09000000
O     -1.12200000      3.28100000    -15.47400000
H     -0.89600000      4.10800000    -15.90100000
H     -2.07200000      3.21700000    -15.56400000
O      9.18600000      1.89900000    -12.98700000
H      9.10900000      2.50700000    -13.72300000
H     10.12800000      1.77600000    -12.87600000
O     -0.86400000     -3.77000000    -13.21100000
H     -0.91800000     -2.86500000    -13.52000000
H     -0.85400000     -3.69600000    -12.25600000
O     -5.51500000     -2.24000000     -3.47100000
H     -5.28600000     -2.84800000     -4.17300000
H     -5.58700000     -1.38900000     -3.90500000
O    -13.51000000      5.48600000     -0.02300000
H    -14.25900000      5.27300000      0.53500000
H    -13.86300000      5.47200000     -0.91200000
O     -5.00300000     -7.93200000     10.50200000
H     -5.16600000     -7.30400000     11.20500000
H     -4.19400000     -7.62800000     10.09100000
O     -6.64100000    -11.15600000     -6.49300000
H     -6.03300000    -11.38700000     -7.19500000
H     -7.41100000    -11.70100000     -6.65400000
O     -9.68800000    -12.08000000      4.04200000
H    -10.64400000    -12.03500000      4.07000000
H     -9.48200000    -12.22400000      3.11800000
O     -3.17100000      4.57900000    -12.31100000
H     -3.01100000      5.09500000    -11.52100000
H     -4.06400000      4.80800000    -12.56900000
O    -11.37800000     -3.30100000     10.80700000
H    -11.26700000     -3.95600000     11.49600000
H    -10.49600000     -3.16900000     10.45800000
O     -1.40800000     13.10700000    -11.68200000
H     -1.86800000     12.82200000    -12.47200000
H     -2.10500000     13.33000000    -11.06600000
O     -7.29200000      1.44700000     11.46100000
H     -7.95400000      1.64500000     10.79900000
H     -6.71500000      2.21100000     11.46000000
O     -6.84900000      9.43900000     -9.71200000
H     -6.77400000      9.67400000    -10.63700000
H     -7.61800000      8.87000000     -9.67200000
O      5.11300000     -4.77800000     -4.81800000
H      5.41600000     -3.87500000     -4.90800000
H      4.83300000     -5.02600000     -5.69900000
O     -1.48700000      4.91600000     -3.69100000
H     -1.25500000      5.80700000     -3.43100000
H     -2.43300000      4.86400000     -3.55000000
O      4.45500000      3.00500000     -3.55300000
H      4.16400000      3.66800000     -2.92600000
H      4.44100000      3.45300000     -4.39900000
O     -9.49400000     12.38500000      7.10200000
H    -10.24100000     11.80000000      6.97500000
H     -8.91000000     11.90400000      7.68800000
O     -2.56600000     -4.83500000      2.62600000
H     -2.88400000     -3.97100000      2.36400000
H     -2.25800000     -4.71500000      3.52400000
O      8.94300000     -1.51300000      9.86500000
H      9.07300000     -2.29000000     10.40900000
H      7.99300000     -1.43600000      9.78000000
O      5.26400000     -5.15500000      9.40800000
H      5.00200000     -4.58200000     10.12800000
H      5.24800000     -4.59200000      8.63500000
O      2.35100000      5.34200000     12.72100000
H      2.70400000      5.80900000     13.47800000
H      2.99200000      5.49300000     12.02600000
O     -7.80200000     -1.79700000      2.95300000
H     -7.53500000     -2.25900000      2.15900000
H     -7.84700000     -0.87800000      2.69200000
O      7.31300000     14.50600000     -8.11400000
H      7.76000000     13.67500000     -7.95500000
H      7.97100000     15.17300000     -7.92000000
O      4.07600000     11.12400000      3.78100000
H      3.85300000     11.89600000      4.30200000
H      4.13800000     10.41400000      4.41900000
O    -15.46200000      7.33700000      4.17700000
H    -15.54700000      6.51600000      3.69400000
H    -16.36400000      7.61500000      4.33600000
O      0.53100000      6.94900000     15.17200000
H      1.37800000      6.71300000     15.55300000
H      0.70600000      7.74800000     14.67500000
O      4.10200000     12.40300000    -10.24300000
H      4.89300000     12.71200000    -10.68300000
H      4.27100000     12.55500000     -9.31300000
O     15.09000000     -2.79700000     -1.57100000
H     14.57000000     -3.46700000     -1.12700000
H     14.97800000     -2.98600000     -2.50300000
O     -4.55700000      7.45700000      6.10700000
H     -3.75900000      7.29100000      6.60900000
H     -4.24500000      7.74200000      5.24800000
O     11.93600000     -9.97500000     -5.28800000
H     11.27700000    -10.03600000     -5.98000000
H     11.96300000    -10.85100000     -4.90500000
O     -5.82000000    -11.63000000      5.27600000
H     -5.23500000    -11.87300000      4.55800000
H     -6.17400000    -10.77900000      5.01900000
O    -10.79200000     -4.06700000    -11.57700000
H    -11.14100000     -3.73100000    -10.75100000
H     -9.84200000     -4.05300000    -11.45900000
O     -4.63600000     -7.91300000      3.41900000
H     -3.79300000     -8.22800000      3.74600000
H     -4.42100000     -7.12400000      2.92300000
O      2.06300000    -16.79200000     -4.99800000
H      2.23200000    -17.60300000     -4.51700000
H      2.82700000    -16.68600000     -5.56500000
O     -5.86000000     -0.79200000     -1.13300000
H     -5.57300000      0.12100000     -1.11000000
H     -5.49400000     -1.13800000     -1.94700000
O      7.40400000     -4.99900000      2.68200000
H      7.27300000     -4.73300000      3.59200000
H      7.90000000     -5.81600000      2.74000000
O    -11.56100000     10.77400000      6.34500000
H    -11.25400000     10.63600000      5.44900000
H    -11.63000000      9.89400000      6.71300000
O      0.30000000     -1.90800000     -8.25000000
H      1.19100000     -2.01300000     -7.91700000
H      0.06900000     -1.00400000     -8.03300000
O    -16.13600000     -0.32200000     -4.04300000
H    -16.56100000     -0.79100000     -3.32500000
H    -16.85400000      0.10300000     -4.51100000
O      1.32800000      0.95400000     -5.59500000
H      1.05500000      1.77700000     -5.19100000
H      1.06600000      1.03900000     -6.51200000
O      4.93100000      5.35500000    -10.01900000
H      5.47200000      4.57700000     -9.88600000
H      5.10600000      5.90200000     -9.25300000
O      2.07900000    -11.26600000    -11.82700000
H      1.90500000    -10.49700000    -12.37000000
H      2.26700000    -11.96400000    -12.45500000
O     -0.03100000    -10.93300000     10.73900000
H     -0.96600000    -10.73300000     10.69500000
H      0.01000000    -11.79700000     11.14900000
O     -5.70900000      9.67500000     14.09800000
H     -4.83700000      9.40700000     14.38900000
H     -5.67600000      9.60100000     13.14400000
O     11.38900000     -2.27700000      8.08400000
H     11.59200000     -3.16600000      8.37300000
H     10.74900000     -1.95800000      8.71900000
O      0.59100000     -8.78700000     -6.78600000
H      0.17500000     -8.38400000     -7.54800000
H      0.66600000     -8.07600000     -6.15000000
O      0.00500000      8.07800000    -13.19800000
H      0.10000000      7.80800000    -12.28400000
H      0.37700000      7.35400000    -13.70100000
O    -11.92400000     -2.00300000     -7.18900000
H    -11.62300000     -1.39900000     -6.51100000
H    -11.84300000     -1.50800000     -8.00400000
O     13.54000000      2.28400000     -1.95600000
H     13.84900000      1.60100000     -2.55000000
H     13.90000000      3.09500000     -2.31400000
O     -5.43700000      2.63400000     -9.01700000
H     -4.75400000      3.29600000     -8.90600000
H     -5.72700000      2.73900000     -9.92300000
O     -7.93700000      1.46000000      5.44200000
H     -8.45200000      0.66500000      5.30400000
H     -7.32900000      1.23300000      6.14500000
O    -11.94000000      1.56700000    -12.65800000
H    -11.76100000      1.89800000    -11.77800000
H    -12.87700000      1.71400000    -12.78300000
O      5.30000000      1.71300000      3.23800000
H      5.42700000      0.83500000      3.59700000
H      4.53700000      1.62900000      2.66500000
O    -14.54700000     10.02300000     -6.15100000
H    -14.06500000      9.46400000     -5.54200000
H    -14.85400000     10.75300000     -5.61500000
O     13.55800000     -3.62000000      1.18400000
H     12.61000000     -3.68500000      1.06300000
H     13.66200000     -3.13800000      2.00400000
O     -1.44700000      6.00400000    -10.22600000
H     -0.76000000      6.64600000    -10.04700000
H     -0.99400000      5.28200000    -10.65900000
O      3.61300000     -9.90800000     -2.09400000
H      4.39000000    -10.01300000     -2.64500000
H      2.95900000     -9.52000000     -2.67500000
O    -15.58700000      1.68500000     -7.42100000
H    -16.04300000      1.32300000     -6.66100000
H    -16.08300000      2.47300000     -7.64500000
O      3.81800000     11.40300000     -0.97300000
H      3.55300000     10.49200000     -1.09700000
H      4.07800000     11.45400000     -0.05300000
O     -7.66000000    -14.42000000     -7.61700000
H     -6.87600000    -13.91100000     -7.82200000
H     -8.15900000    -13.86200000     -7.02100000
O     10.48700000    -12.68500000      4.23400000
H      9.65200000    -12.73300000      3.76700000
H     10.84000000    -11.82600000      4.00300000
O      0.25600000      6.03800000     -6.28500000
H      0.67800000      5.94200000     -5.43200000
H      0.62200000      6.84700000     -6.64300000
O     -6.17100000      1.80300000      7.35500000
H     -5.62500000      2.48300000      7.75000000
H     -5.54900000      1.21100000      6.93200000
O      1.30400000      1.88200000    -10.68000000
H      1.80600000      1.94600000     -9.86700000
H      1.79200000      2.41700000    -11.30500000
O      1.17600000     -2.88200000      9.86500000
H      0.79400000     -3.67400000      9.48500000
H      0.65900000     -2.16600000      9.49500000
O    -17.00100000      5.97500000      0.28500000
H    -17.89500000      6.06300000     -0.04600000
H    -16.47200000      5.81000000     -0.49600000
O    -10.67100000      9.33100000     -6.37300000
H    -10.55000000      8.43700000     -6.69300000
H    -10.50700000      9.88300000     -7.13800000
O      2.86200000     -1.37400000      5.40900000
H      2.55500000     -0.53900000      5.76100000
H      2.82800000     -1.97500000      6.15300000
O     10.78700000      2.83100000     -2.19200000
H     11.73600000      2.72400000     -2.11900000
H     10.51800000      3.17200000     -1.34000000
O      9.69800000     -7.34400000     11.00900000
H      9.49000000     -8.04600000     10.39300000
H     10.02400000     -6.63100000     10.45900000
O     -6.04300000     -1.76700000    -10.33000000
H     -5.26500000     -1.83400000     -9.77600000
H     -5.75500000     -2.08100000    -11.18700000
O     -4.35100000     15.19200000      4.07100000
H     -5.22900000     15.28900000      3.70300000
H     -3.86300000     15.94000000      3.72600000
O     10.67300000      3.80800000      9.08200000
H     10.93100000      4.67400000      9.39700000
H     11.01700000      3.20300000      9.73900000
O     -9.70500000      4.01800000     -7.07600000
H     -8.78000000      3.80800000     -6.95100000
H    -10.13000000      3.16800000     -7.19200000
O      6.51400000      5.63600000     -1.00000000
H      6.09800000      6.21100000     -0.35700000
H      7.45100000      5.72100000     -0.82700000
O     -4.64800000    -10.92100000    -11.78200000
H     -3.73500000    -10.77200000    -11.53500000
H     -4.66200000    -10.80000000    -12.73100000
O     -7.24600000    -13.94700000      8.46200000
H     -7.47500000    -14.54600000      9.17300000
H     -8.02500000    -13.92500000      7.90600000
O      2.98400000    -16.21900000      2.33800000
H      2.15200000    -15.75400000      2.42400000
H      3.64700000    -15.52900000      2.36300000
O     -1.85700000     -1.11600000     14.83400000
H     -1.37000000     -1.93800000     14.89200000
H     -2.57500000     -1.30500000     14.22900000
O      5.71700000     11.19700000     -7.59200000
H      5.54700000     12.13300000     -7.49000000
H      6.39200000     11.00300000     -6.94100000
O     -7.47900000     -1.61800000    -16.20700000
H     -6.70400000     -2.14000000    -15.99800000
H     -7.68500000     -1.15800000    -15.39400000
O    -10.75200000      3.41800000     14.11900000
H    -10.46200000      4.28900000     14.39000000
H    -10.50300000      3.35900000     13.19600000
O     12.89900000      2.79700000     -6.47600000
H     13.13400000      1.86900000     -6.48900000
H     13.60200000      3.21500000     -5.97700000
O     15.80000000      3.21000000      4.54200000
H     15.14200000      2.54600000      4.74700000
H     16.04000000      3.58100000      5.39100000
O     15.02200000      4.99400000     -5.63500000
H     14.30900000      5.54800000     -5.95300000
H     15.53000000      4.78300000     -6.41900000
O     -5.00700000     -2.79600000    -12.53600000
H     -5.03600000     -3.75300000    -12.52900000
H     -4.07300000     -2.58600000    -12.55800000
O     11.49300000      2.56700000     11.68500000
H     11.89600000      1.69900000     11.70800000
H     12.10300000      3.12700000     12.16600000
O      1.70700000     -8.62600000      9.77100000
H      1.09300000     -8.56800000      9.04000000
H      1.38100000     -9.35300000     10.30100000
O      2.37600000     -0.38500000     14.61500000
H      2.28400000     -0.81800000     13.76700000
H      3.07600000     -0.86700000     15.05600000
O     -9.48300000     -7.14800000     11.42600000
H    -10.02600000     -6.74100000     10.75200000
H     -9.69400000     -6.66800000     12.22700000
O      2.29200000     -4.95000000     -9.28800000
H      2.54900000     -4.22500000     -8.71900000
H      2.81300000     -5.69200000     -8.98000000
O     -2.19100000     -9.43600000    -15.72100000
H     -1.62200000     -9.19100000    -14.99100000
H     -2.01000000     -8.78100000    -16.39600000
O      7.51600000      5.69000000    -14.41600000
H      6.64100000      6.07600000    -14.45700000
H      7.45900000      5.04400000    -13.71100000
O     -1.79400000      7.80000000      2.34000000
H     -1.79900000      7.06100000      1.73300000
H     -2.69900000      7.86500000      2.64600000
O    -10.54000000     -6.59300000     -9.25300000
H    -10.54400000     -6.60400000     -8.29600000
H     -9.62300000     -6.44800000     -9.48700000
O     -7.66400000     -1.47500000      6.03800000
H     -6.79500000     -1.82100000      6.24200000
H     -7.63200000     -1.28600000      5.10000000
O    -11.56900000     -9.55100000      6.82700000
H    -11.93800000     -9.08800000      7.58000000
H    -10.84300000    -10.05800000      7.18900000
O     12.32700000     -0.56300000     -4.48100000
H     12.42000000     -0.62100000     -5.43200000
H     12.93200000     -1.22200000     -4.14000000
O      2.09700000     13.66200000      7.97200000
H      1.59900000     14.03200000      8.70100000
H      2.16300000     12.72900000      8.17600000
O     -2.80200000    -15.57200000      1.01800000
H     -2.68000000    -14.62300000      1.01500000
H     -1.98200000    -15.92000000      0.66600000
O      9.53400000      3.46400000      0.38700000
H     10.28900000      3.92000000      0.75900000
H      9.03400000      3.16900000      1.14800000
O     14.58500000     -8.34700000     -4.87300000
H     14.88500000     -8.51600000     -5.76600000
H     13.79600000     -8.88100000     -4.78100000
O    -10.97800000     -3.28900000      3.31400000
H    -11.11800000     -2.84200000      2.47900000
H    -11.78800000     -3.14500000      3.80200000
O     13.29800000      4.25200000    -10.43600000
H     13.92500000      4.85800000    -10.04100000
H     13.75100000      3.90600000    -11.20500000
O    -15.15400000     -5.06400000      8.99600000
H    -14.74500000     -4.46500000      8.37200000
H    -14.86700000     -4.75100000      9.85400000
O     11.41900000     -6.81700000     -1.22200000
H     11.03400000     -7.69000000     -1.15000000
H     10.77000000     -6.23600000     -0.82600000
O      4.39300000      3.54700000      0.29500000
H      4.65000000      2.63100000      0.19100000
H      5.21300000      4.03600000      0.22000000
O     -4.27600000      8.95000000      3.12300000
H     -3.85700000      9.81100000      3.13900000
H     -4.99000000      9.04400000      2.49300000
O     -4.56600000      7.13700000     -1.46500000
H     -4.52700000      6.19600000     -1.29400000
H     -5.20500000      7.22500000     -2.17100000
O     -7.82900000    -12.65800000    -10.41500000
H     -6.88400000    -12.53500000    -10.32200000
H     -7.98500000    -13.54900000    -10.10400000
O      7.55900000     -0.41700000     -6.71400000
H      7.16400000      0.24500000     -6.14600000
H      7.15500000     -0.27100000     -7.56900000
O    -11.65400000      6.09900000     -8.47600000
H    -10.99300000      5.71000000     -9.04800000
H    -12.11900000      6.72100000     -9.03600000
O      6.20800000     -7.21400000     -9.87600000
H      5.87300000     -8.11000000     -9.91600000
H      5.94800000     -6.89900000     -9.01000000
O     -2.47000000     -4.86800000     -7.41200000
H     -2.20100000     -4.04100000     -7.01300000
H     -2.51700000     -5.48300000     -6.67900000
O      8.60000000     -9.23000000      4.49400000
H      8.05100000    -10.00700000      4.39000000
H      9.49000000     -9.54200000      4.33100000
O      8.48200000     -7.00300000     -2.89000000
H      8.90000000     -7.71400000     -2.40400000
H      8.44700000     -6.27600000     -2.26700000
O     -9.76300000      8.60500000    -12.19700000
H     -9.15000000      7.91200000    -12.44400000
H     -9.73700000      8.61900000    -11.24100000
O      2.69000000    -13.42900000      5.42900000
H      2.21500000    -13.72400000      4.65300000
H      2.00800000    -13.11200000      6.02200000
O      1.52800000     -2.55500000    -14.78400000
H      1.34700000     -2.07400000    -13.97600000
H      1.06400000     -3.38500000    -14.67800000
O    -12.00100000      7.90200000     -2.10800000
H    -12.32000000      8.09300000     -2.99000000
H    -12.76800000      8.01600000     -1.54700000
O     -2.41100000      7.37500000    -16.65700000
H     -2.92900000      7.08100000    -15.90800000
H     -1.54200000      7.00000000    -16.50900000
O      4.80800000     -3.58600000     -1.01200000
H      5.56900000     -3.56200000     -1.59200000
H      4.90900000     -2.81600000     -0.45200000
O    -10.72900000     -1.84700000      1.07100000
H    -11.06300000     -0.98000000      1.30100000
H    -10.19800000     -1.69900000      0.28900000
O      1.55000000      5.71700000    -14.37200000
H      1.98800000      5.64500000    -15.22000000
H      2.21600000      5.45600000    -13.73600000
O     -6.39100000      6.22000000     14.02200000
H     -6.66000000      6.29400000     14.93700000
H     -6.84300000      6.94100000     13.58100000
O      7.50200000      0.55700000    -15.07500000
H      8.01700000      0.24000000    -15.81700000
H      8.14400000      0.69300000    -14.37800000
O     -6.77900000      4.22800000     -6.79100000
H     -6.55100000      5.07100000     -7.18200000
H     -6.34900000      3.58000000     -7.34900000
O      3.45900000     14.57800000     -4.99600000
H      3.16700000     15.22800000     -4.35600000
H      3.82400000     13.86900000     -4.46600000
O     -1.99500000     -4.49800000      8.23700000
H     -2.48100000     -4.97300000      7.56200000
H     -1.21700000     -5.03400000      8.39400000
O      0.34500000     -7.56500000    -15.05900000
H      1.29100000     -7.44700000    -15.14700000
H      0.01500000     -7.53200000    -15.95700000
O    -12.59200000     -7.99300000     -2.27500000
H    -11.68700000     -7.93400000     -1.97000000
H    -12.89600000     -7.08600000     -2.30200000
O     -2.18000000      2.13000000     11.61400000
H     -2.17700000      1.67300000     12.45500000
H     -3.02200000      1.90000000     11.21900000
O      2.10100000      5.46500000     -9.03900000
H      2.89000000      4.93800000     -8.91100000
H      2.39900000      6.37000000     -8.94400000
O      1.92800000     -6.47200000     -5.91300000
H      2.27000000     -6.84500000     -6.72600000
H      2.47700000     -6.85100000     -5.22600000
O      9.48000000      8.12500000      4.35000000
H     10.03600000      8.28300000      3.58800000
H     10.01000000      8.40500000      5.09600000
O      2.99100000     -3.32100000      7.56100000
H      2.32500000     -4.00300000      7.65000000
H      2.90800000     -2.80000000      8.35900000
O      9.32200000     12.08900000      4.94200000
H     10.23500000     12.22000000      4.68600000
H      9.32400000     12.17600000      5.89500000
O    -12.22300000     10.44000000      1.14600000
H    -11.90300000     11.30100000      1.41500000
H    -11.74700000     10.24900000      0.33700000
O     -1.98000000     -8.10300000      4.41800000
H     -1.31800000     -8.49200000      4.98900000
H     -1.47800000     -7.69600000      3.71200000
O     -4.14500000     -1.26700000     -8.29200000
H     -4.04700000     -0.39700000     -7.90600000
H     -3.36200000     -1.74200000     -8.01400000
O      4.41500000     12.46800000     -3.50800000
H      4.22600000     11.81400000     -2.83600000
H      4.69700000     13.24000000     -3.01800000
O     11.84200000    -12.49000000     -4.12800000
H     11.48700000    -13.06000000     -3.44700000
H     11.49500000    -12.84900000     -4.94500000
O     -9.59100000    -13.07300000     -3.53500000
H    -10.34200000    -12.55400000     -3.82300000
H     -9.97300000    -13.88700000     -3.20700000
O     -3.67800000      1.11300000      5.66700000
H     -3.39200000      0.33500000      5.18900000
H     -3.27600000      1.02500000      6.53100000
O     -1.50400000     -4.16100000     -3.30600000
H     -1.66700000     -5.07100000     -3.55500000
H     -0.67300000     -3.94300000     -3.72700000
O    -15.03200000     -4.95200000     -1.59400000
H    -14.31500000     -4.35300000     -1.80500000
H    -15.79800000     -4.38500000     -1.49900000
O    -10.63200000     -4.75300000     -1.10500000
H     -9.72500000     -4.86000000     -0.81700000
H    -10.67500000     -3.85400000     -1.43000000
O      9.45900000     -6.83300000     13.67100000
H      9.63100000     -7.23200000     12.81800000
H     10.24400000     -7.01900000     14.18600000
O    -14.26100000     -5.85200000     -5.00700000
H    -13.71100000     -5.53200000     -4.29300000
H    -14.32300000     -5.11300000     -5.61200000
O     -5.59700000    -15.33800000      3.80600000
H     -6.15500000    -14.57400000      3.95900000
H     -6.16200000    -15.95900000      3.34700000
O     -3.23100000     10.56500000     -0.40400000
H     -3.56500000      9.90300000     -1.00900000
H     -2.28400000     10.55800000     -0.54100000
O    -13.46300000     -8.63000000     -5.36200000
H    -13.71700000     -7.73900000     -5.12400000
H    -12.51900000     -8.66100000     -5.20400000
O     10.47700000      4.71400000     -4.99000000
H     10.46600000      4.22300000     -4.16800000
H     11.01900000      4.18700000     -5.57700000
O      8.61900000     -7.05000000      6.09500000
H      8.66600000     -7.77400000      5.47100000
H      7.91700000     -7.29800000      6.69700000
O      4.05800000      2.58600000      7.42700000
H      4.90500000      2.25000000      7.13100000
H      3.90300000      2.14200000      8.26100000
O     -9.60200000      7.08200000     -7.09900000
H    -10.16700000      6.43700000     -7.52400000
H     -9.36900000      6.68100000     -6.26200000
O     -6.99500000      9.22000000     11.29100000
H     -6.78400000      8.48600000     10.71400000
H     -6.75500000      9.99800000     10.78600000
O     -6.54800000      9.97600000     -7.00600000
H     -5.88700000     10.58300000     -6.67200000
H     -6.52400000     10.09400000     -7.95500000
O     -3.05400000     14.73900000     -2.76400000
H     -2.20600000     14.32300000     -2.91700000
H     -3.21500000     14.61800000     -1.82800000
O     11.00500000    -13.28300000      0.13400000
H     10.70700000    -13.92300000     -0.51200000
H     10.78200000    -12.43400000     -0.24800000
O     15.70700000     -4.55000000      7.60200000
H     15.61600000     -4.80500000      6.68400000
H     16.62100000     -4.27700000      7.68500000
O     -4.58900000    -17.62100000     -1.76400000
H     -4.79100000    -16.72300000     -2.02500000
H     -4.61800000    -17.60600000     -0.80700000
O    -15.83500000     -8.93700000      3.62800000
H    -15.68500000     -8.24000000      2.98900000
H    -15.00100000     -9.02300000      4.08900000
O     -7.30900000     -0.92200000     10.14500000
H     -7.87300000     -1.00500000      9.37700000
H     -7.50100000     -0.05000000     10.49100000
O      8.05000000      6.23700000     10.93100000
H      8.95800000      6.52700000     11.01800000
H      7.70000000      6.27500000     11.82100000
O     11.16800000     -9.92000000      3.93200000
H     11.86900000    -10.26500000      4.48400000
H     11.42300000     -9.01300000      3.76000000
O      3.63200000    -12.29400000     10.67100000
H      3.69900000    -12.72600000      9.81900000
H      2.82500000    -12.64100000     11.05200000
O     -0.98900000     13.21100000      2.06000000
H     -1.78600000     13.05300000      2.56600000
H     -0.32400000     12.67000000      2.48500000
O     -6.94100000     11.07600000      0.21000000
H     -6.61100000     11.68000000     -0.45500000
H     -6.28300000     11.10200000      0.90400000
O    -14.13500000    -10.86600000      0.68000000
H    -14.68900000    -11.50800000      0.23600000
H    -14.74800000    -10.21100000      1.01400000
O     -4.32400000     -7.75400000    -13.85800000
H     -3.57500000     -7.16400000    -13.77200000
H     -4.17400000     -8.21200000    -14.68500000
O     -9.77800000     14.52200000     -2.01300000
H    -10.65700000     14.33600000     -1.68300000
H     -9.92000000     15.12100000     -2.74600000
O     -3.35500000      3.12600000      3.70300000
H     -2.45400000      3.43300000      3.80800000
H     -3.48300000      2.50800000      4.42200000
O     -6.01800000      2.42900000      2.01200000
H     -5.34800000      2.85700000      2.54600000
H     -6.26400000      3.08900000      1.36400000
O      2.54200000    -12.99100000     -7.35000000
H      2.74600000    -12.29100000     -6.73000000
H      2.08900000    -12.55100000     -8.06900000
O     -3.17000000     -0.45900000     17.21500000
H     -3.35800000      0.42200000     16.89400000
H     -3.35900000     -1.03100000     16.47100000
O     10.11600000     -4.94600000      6.73300000
H      9.75900000     -5.78400000      6.43600000
H      9.34800000     -4.43900000      6.99700000
O     16.12700000      6.61000000      0.31700000
H     16.57700000      7.44700000      0.42700000
H     16.67800000      6.12100000     -0.29400000
O     14.23200000     -2.72300000     -4.31900000
H     15.06600000     -2.53200000     -4.74800000
H     14.02600000     -3.61900000     -4.58600000
O      7.61900000      0.55300000      0.31400000
H      8.52600000      0.27200000      0.19300000
H      7.64800000      1.13800000      1.07000000
O      3.32800000     -3.80200000      2.32900000
H      3.81700000     -3.59700000      3.12600000
H      3.82200000     -4.51400000      1.92200000
O     14.90600000    -10.23500000      0.69400000
H     14.28800000     -9.51000000      0.78700000
H     15.40100000    -10.02700000     -0.09800000
O      5.41400000     11.39500000      1.44700000
H      5.88200000     10.57100000      1.30500000
H      4.89900000     11.24300000      2.24000000
O      6.76300000      4.42800000      6.53500000
H      7.55500000      4.90700000      6.77700000
H      6.90100000      3.54600000      6.88000000
O     12.25100000      5.77300000      5.27700000
H     12.85800000      6.41600000      4.91000000
H     12.78400000      4.98900000      5.40800000
O      1.12100000     -6.11500000      1.31800000
H      1.02500000     -5.61100000      0.51000000
H      2.03300000     -6.40500000      1.31300000
O      0.86300000      7.60400000      0.48000000
H      0.19300000      7.56700000      1.16300000
H      1.35200000      6.78700000      0.57900000
O    -12.43300000      2.42700000      7.81100000
H    -12.93300000      2.47400000      6.99700000
H    -11.51800000      2.47600000      7.53300000
O     -3.50400000    -10.82400000     13.73000000
H     -4.26600000    -11.24800000     13.33600000
H     -3.25200000    -10.14900000     13.10000000
O      1.56100000    -16.74700000      6.11800000
H      1.15000000    -15.88300000      6.09300000
H      1.15500000    -17.18400000      6.86700000
O     -7.80000000     -3.01200000     -2.25900000
H     -7.03900000     -2.59200000     -2.65900000
H     -7.56400000     -3.10600000     -1.33600000
O      7.70200000      3.46900000     14.05800000
H      7.77900000      4.41800000     13.96300000
H      6.78000000      3.28400000     13.87600000
O     -9.32500000     11.62100000     -7.98900000
H     -9.04700000     11.76800000     -7.08500000
H     -8.79700000     12.23100000     -8.50400000
O     11.69300000      4.90000000      1.30100000
H     11.81000000      5.76600000      0.90900000
H     12.58300000      4.59600000      1.48000000
O      3.81600000     -4.36500000    -14.19500000
H      3.72400000     -3.52900000    -14.65100000
H      3.55600000     -5.02100000    -14.84200000
O     10.27000000      7.62900000     -8.31900000
H      9.95200000      8.39300000     -7.83900000
H     10.01000000      7.79000000     -9.22500000
O     13.52700000     -0.27400000     -7.06800000
H     14.14000000      0.17100000     -7.65400000
H     13.20000000     -1.01400000     -7.57900000
O     -0.54700000      4.15800000    -12.09700000
H     -1.33800000      4.55000000    -12.46700000
H     -0.35400000      3.41900000    -12.67300000
O     -5.21700000    -12.09500000     11.77500000
H     -5.45200000    -12.95600000     11.42900000
H     -5.93300000    -11.52300000     11.49900000
O      1.63800000     11.95400000     -6.72500000
H      1.34700000     12.06900000     -5.82000000
H      0.89000000     12.22900000     -7.25400000
O     -0.12100000      0.91200000     14.96200000
H      0.74800000      0.52400000     15.06700000
H     -0.71700000      0.16300000     14.94600000
O      9.06500000     -4.62600000     -9.81200000
H      8.29700000     -4.41500000     -9.28100000
H      9.79300000     -4.19900000     -9.36000000
O      5.93300000     -3.47000000     14.45400000
H      5.33300000     -3.85400000     13.81400000
H      6.78800000     -3.83700000     14.23100000
O     -6.32500000      5.67200000    -11.12600000
H     -6.38900000      5.68200000    -10.17100000
H     -5.53100000      6.17100000    -11.31800000
O     -8.74600000     -1.46000000     16.00300000
H     -8.62600000     -0.82800000     15.29400000
H     -9.61600000     -1.26700000     16.35100000
O      2.42500000      4.32300000    -11.86100000
H      1.50600000      4.16400000    -11.64200000
H      2.68900000      5.03600000    -11.28000000
O      7.47700000    -14.67900000      0.16100000
H      7.17000000    -13.93900000     -0.36300000
H      7.20300000    -15.45200000     -0.33300000
O     -5.76200000     11.42600000      2.83700000
H     -6.23000000     10.93500000      3.51200000
H     -5.00300000     11.79200000      3.29100000
O      7.77400000     -2.29400000    -12.08600000
H      8.59100000     -1.92000000    -12.41500000
H      7.71900000     -3.15400000    -12.50300000
O    -16.67600000     -0.75200000     -1.23900000
H    -16.40600000     -0.00200000     -1.76900000
H    -16.04800000     -0.77400000     -0.51700000
O    -10.73800000     -6.39100000      6.23400000
H    -11.53200000     -6.21700000      5.72800000
H    -10.35100000     -5.52800000      6.37800000
O      3.99100000    -13.45100000     -2.88200000
H      4.07300000    -14.24800000     -2.35900000
H      4.07100000    -12.73900000     -2.24700000
O      1.43400000    -11.50900000     -9.22700000
H      1.66300000    -11.47200000    -10.15500000
H      0.48300000    -11.39900000     -9.21100000
O      8.75900000     -5.47600000     -0.55400000
H      8.24700000     -4.69100000     -0.35900000
H      8.77500000     -5.96300000      0.27000000
O      5.10000000     12.42500000      8.56300000
H      4.20500000     12.28600000      8.25400000
H      5.12600000     12.00300000      9.42200000
O      6.96900000      3.59400000    -12.31500000
H      7.74400000      3.19700000    -11.91900000
H      6.42500000      3.85200000    -11.57100000
O      4.46600000     -9.62300000     -9.88300000
H      5.12600000    -10.27500000     -9.64600000
H      3.63300000    -10.02600000     -9.63700000
O     11.12200000     -3.59100000      0.14200000
H     10.76600000     -2.76300000      0.46400000
H     10.53500000     -3.84300000     -0.57100000
O     11.66500000      0.96700000      2.48600000
H     12.27800000      1.16100000      3.19600000
H     12.03500000      1.41100000      1.72300000
O     -4.99200000    -12.41400000      8.19300000
H     -5.31000000    -11.51300000      8.13500000
H     -5.77100000    -12.95200000      8.04800000
O     -9.03800000      7.83100000     -9.64700000
H     -9.08400000      6.93800000     -9.98700000
H     -9.20800000      7.74000000     -8.70900000
O      1.59700000    -17.08900000     -2.04600000
H      2.49000000    -16.75200000     -1.97700000
H      1.65100000    -17.98300000     -1.70800000
O      1.00100000     -5.62300000     -1.43900000
H      0.48100000     -4.84900000     -1.22300000
H      1.68100000     -5.29700000     -2.02900000
O     -7.20500000     -4.84100000     -8.40500000
H     -6.43100000     -4.73500000     -8.95900000
H     -7.27000000     -5.78500000     -8.26200000
O     12.50100000     -5.46200000     -6.87100000
H     13.11000000     -5.36200000     -6.13900000
H     12.87200000     -6.17200000     -7.39600000
O      4.80700000      0.76400000     -9.55100000
H      5.26000000      1.60300000     -9.63100000
H      4.96500000      0.32500000    -10.38700000
O     -3.62000000     -2.69700000      1.54900000
H     -3.89500000     -1.83500000      1.86300000
H     -3.33800000     -2.54400000      0.64700000
O      3.72800000      0.18900000     -4.08600000
H      2.80600000      0.41800000     -4.20200000
H      4.12700000      0.97700000     -3.71700000
O    -17.51600000      2.75500000      0.25600000
H    -18.06300000      2.38200000      0.94800000
H    -17.27300000      3.62100000      0.58400000
O     -0.22800000      6.27000000     12.13000000
H      0.60400000      6.19900000     12.59900000
H     -0.10900000      5.72800000     11.35000000
O      7.93300000     -2.77600000     -0.27300000
H      7.95500000     -2.05900000     -0.90700000
H      8.23500000     -2.38200000      0.54500000
O      0.96100000     -3.70700000     -4.56000000
H      0.95900000     -4.24700000     -5.35000000
H      1.50600000     -4.19100000     -3.94000000
O     -7.91000000     -5.81700000      9.24000000
H     -7.86300000     -6.43600000      8.51200000
H     -8.16400000     -6.35000000      9.99300000
O      8.08200000     -0.42400000      5.14100000
H      8.29100000      0.50400000      5.03500000
H      8.90800000     -0.82800000      5.40500000
O     -8.23100000      8.33300000     13.54300000
H     -8.68100000      8.24800000     14.38400000
H     -7.41500000      8.78700000     13.75200000
O     -0.46500000     12.50900000      6.25800000
H     -0.68400000     13.33800000      6.68200000
H     -0.27500000     12.74600000      5.35000000
O     -4.33400000     17.63300000      0.94900000
H     -4.83300000     17.97900000      0.20900000
H     -4.53200000     16.69600000      0.95400000
O      6.82500000      1.81500000     16.19600000
H      7.10900000      2.59800000     15.72500000
H      7.45100000      1.13900000     15.93800000
O      7.07700000     14.41600000      8.52600000
H      6.30600000     13.85000000      8.55800000
H      6.93800000     15.05000000      9.23000000
O     11.76100000      8.63100000      0.33800000
H     12.44200000      7.98300000      0.15600000
H     11.14000000      8.53500000     -0.38400000
O     15.30000000     -0.33100000     -2.64800000
H     14.94600000     -1.04900000     -2.12400000
H     15.17200000     -0.61000000     -3.55500000
O     -0.30500000      7.09700000     -2.25400000
H      0.11100000      7.20200000     -1.39800000
H     -0.93800000      7.81200000     -2.30200000
O      1.20800000     -7.73600000      7.12900000
H      0.68000000     -8.25500000      6.52300000
H      1.99200000     -7.50800000      6.63000000
O      0.95900000     -8.24900000     -0.61500000
H      1.44400000     -8.06600000      0.19000000
H      1.09900000     -7.47400000     -1.16000000
O     10.05100000      1.49900000      7.49100000
H      9.71100000      1.81700000      6.65500000
H      9.81100000      2.17800000      8.12200000
O     -6.71900000     -2.44300000     -6.81100000
H     -6.55900000     -3.22800000     -7.33300000
H     -6.38800000     -1.72500000     -7.35100000
O     -5.97900000      9.25000000    -14.57400000
H     -6.60600000      8.61600000    -14.22700000
H     -6.05900000     10.00800000    -13.99400000
O    -14.55900000      4.59200000      8.01300000
H    -13.83100000      5.19000000      8.18500000
H    -14.27100000      4.07200000      7.26400000
O     -4.84200000     -5.11400000     -9.83600000
H     -4.57800000     -5.97500000    -10.16100000
H     -4.13100000     -4.84800000     -9.25400000
O     -8.04200000     -7.00100000      1.23000000
H     -8.37900000     -6.12400000      1.41400000
H     -7.58000000     -7.25200000      2.03000000
O     -6.74300000     15.33700000      2.97500000
H     -6.61200000     14.92700000      2.12000000
H     -6.69300000     16.27700000      2.80000000
O      4.41300000     -9.26600000      8.84100000
H      4.47500000     -9.61500000      9.72900000
H      3.48100000     -9.08200000      8.72100000
O     -2.71200000      6.65800000      7.93000000
H     -2.87100000      6.35100000      8.82300000
H     -1.77100000      6.54300000      7.80100000
O      4.98200000      1.35800000    -16.11200000
H      5.28000000      1.87300000    -16.86100000
H      5.77800000      0.95200000    -15.76800000
O      5.76800000     15.39700000     -5.94900000
H      5.93300000     14.85700000     -6.72200000
H      4.87100000     15.18200000     -5.69400000
O      2.26400000      1.96600000      5.33300000
H      2.33400000      2.75500000      4.79500000
H      2.87500000      2.11300000      6.05500000
O    -13.00700000      4.34100000      3.33100000
H    -12.22000000      4.86400000      3.17400000
H    -13.72600000      4.89200000      3.02300000
O    -15.16500000     -1.10000000      1.07000000
H    -15.30200000     -1.97800000      1.42600000
H    -15.79200000     -0.55000000      1.54000000
O      3.03200000     -7.94300000     15.44500000
H      3.72700000     -7.84400000     14.79500000
H      2.43700000     -8.58900000     15.06300000
O     -5.43000000     14.13000000     -3.71400000
H     -4.62800000     14.44100000     -3.29500000
H     -5.94100000     14.92400000     -3.87200000
O      8.16300000     -7.14900000     -5.64200000
H      8.68200000     -6.52900000     -6.15400000
H      8.36200000     -6.93400000     -4.73100000
O      9.51000000     -2.99300000     -4.57900000
H      9.79300000     -3.39700000     -3.75900000
H      8.62300000     -2.68200000     -4.39900000
O     -2.47000000     -1.45500000    -10.83100000
H     -2.11200000     -0.62200000    -11.13600000
H     -2.68300000     -1.30200000     -9.91100000
O      5.16000000     14.98100000     -2.07400000
H      5.31500000     15.89000000     -1.81700000
H      5.90600000     14.50000000     -1.71500000
O     -6.94700000      6.62300000      2.45900000
H     -6.37600000      6.91800000      1.74900000
H     -6.34600000      6.35100000      3.15200000
O     -1.20700000     -3.14500000      4.84100000
H     -0.33900000     -3.18700000      4.43800000
H     -1.04400000     -3.28600000      5.77400000
O      6.46800000      0.25200000     11.84400000
H      7.34700000      0.59800000     11.69000000
H      6.08300000      0.85200000     12.48300000
O     -5.87300000      8.47300000      0.76200000
H     -5.48400000      7.90700000      0.09500000
H     -6.11200000      9.27000000      0.29000000
O    -15.72200000     -3.11400000      3.06300000
H    -16.44100000     -2.87300000      3.64600000
H    -14.94000000     -2.76200000      3.48800000
O      6.35300000     -7.44000000      7.83400000
H      6.00500000     -6.67400000      8.29000000
H      5.76100000     -8.15300000      8.07500000
O      0.73600000     -5.59100000      8.97300000
H      0.97400000     -6.43700000      8.59400000
H      0.35800000     -5.80700000      9.82500000
O     -5.71000000      0.18000000     -4.67700000
H     -5.21100000      0.85000000     -5.14500000
H     -6.62200000      0.35300000     -4.91100000
O     -3.13800000    -16.08100000      4.68300000
H     -2.69000000    -15.44200000      4.12900000
H     -4.05200000    -16.04400000      4.39900000
O      5.74400000      5.27700000      2.66200000
H      6.67900000      5.40500000      2.82400000
H      5.40600000      4.92100000      3.48400000
O    -13.77700000      8.19500000      6.55800000
H    -13.50400000      7.40800000      7.03000000
H    -13.97600000      7.88600000      5.67400000
O      4.67500000    -16.46800000      5.68300000
H      4.78700000    -17.27800000      6.17900000
H      3.74600000    -16.25600000      5.77700000
O      0.41100000      2.73300000     13.01500000
H      0.37800000      2.27200000     13.85300000
H     -0.48700000      3.02700000     12.86700000
O     -4.46200000     -1.87100000     14.47200000
H     -4.68800000     -2.55600000     15.10100000
H     -5.06500000     -2.00900000     13.74200000
O     14.43900000     -3.72200000     -8.88800000
H     14.35500000     -3.38400000     -9.78000000
H     13.53800000     -3.86300000     -8.60000000
O     12.02700000      1.77500000    -12.41200000
H     12.98300000      1.72300000    -12.43300000
H     11.83000000      2.66900000    -12.69100000
O      9.90500000      0.89900000     -3.91900000
H     10.72200000      0.48300000     -4.19400000
H     10.18300000      1.67700000     -3.43500000
O     -5.32900000     -5.46400000      5.37600000
H     -6.01200000     -5.77600000      5.97000000
H     -5.76600000     -4.81000000      4.83100000
O     -3.72900000     -3.61300000     10.37800000
H     -3.39400000     -2.73000000     10.53400000
H     -3.08600000     -4.01300000      9.79200000
O    -12.30400000    -10.12800000      2.63600000
H    -11.78500000     -9.42500000      2.24600000
H    -12.62700000    -10.63100000      1.88800000
O     13.49200000      6.57100000     -0.49800000
H     13.67300000      6.97700000     -1.34600000
H     14.35400000      6.33100000     -0.15800000
O     10.42900000     -8.29600000     -8.64700000
H     11.12600000     -7.70600000     -8.36300000
H     10.45500000     -9.01800000     -8.01900000
O      1.45300000     16.75600000     -0.67700000
H      1.00100000     16.17500000     -0.06500000
H      0.79900000     17.41500000     -0.90900000
O     -6.88100000     -2.76700000      0.65100000
H     -6.14800000     -3.38200000      0.68300000
H     -6.53100000     -2.00000000      0.19900000
O     -7.55200000      9.08500000      3.70600000
H     -7.52000000      8.16700000      3.43600000
H     -8.17500000      9.49000000      3.10200000
O      5.56100000      7.68200000     -8.44700000
H      6.02400000      7.76000000     -7.61300000
H      5.75400000      8.49900000     -8.90600000
O      0.22800000     10.57200000     12.01300000
H     -0.28400000     10.32400000     11.24400000
H     -0.40400000     10.57600000     12.73100000
O     -3.78600000      9.03000000      9.06000000
H     -4.65600000      8.68900000      9.26700000
H     -3.31600000      8.28200000      8.69200000
O     -0.33700000     15.71400000      1.27900000
H      0.27900000     15.94600000      1.97300000
H     -0.60400000     14.81800000      1.48500000
O      6.82300000     -6.79400000     15.34200000
H      6.19300000     -6.16900000     14.98200000
H      7.29000000     -7.13100000     14.57700000
O      4.12500000      5.25600000     10.73100000
H      4.57300000      6.09800000     10.81600000
H      4.74600000      4.70200000     10.25800000
O     -9.43800000      1.21800000     -7.51600000
H     -9.98600000      0.46600000     -7.73900000
H     -8.54400000      0.92200000     -7.69000000
O     13.87500000     -7.86100000      1.28300000
H     14.75400000     -7.64600000      1.59500000
H     13.33400000     -7.12200000      1.56100000
O     -8.30400000      1.78800000    -13.59400000
H     -8.02700000      0.87900000    -13.47700000
H     -8.21300000      1.94700000    -14.53300000
O      7.08400000     -9.13300000      1.67600000
H      7.49900000     -9.45500000      0.87500000
H      7.14500000     -9.86600000      2.28800000
O     -5.29600000    -11.03000000     -1.15600000
H     -4.78700000    -11.24400000     -0.37400000
H     -4.66800000    -11.09300000     -1.87500000
O      6.56800000    -12.24000000     -0.26500000
H      5.66800000    -11.96800000     -0.08800000
H      7.00800000    -11.44000000     -0.55100000
O    -11.15400000     -0.49200000     -5.20000000
H    -10.52300000     -1.07700000     -4.78000000
H    -11.87600000     -0.43000000     -4.57500000
O      9.45500000      5.00300000     -7.77000000
H     10.03600000      4.41900000     -8.25800000
H      9.81700000      5.87700000     -7.91400000
O     17.13000000     -4.57800000      2.33800000
H     16.82900000     -3.72700000      2.01700000
H     17.81400000     -4.83900000      1.72100000
O     -0.72700000      9.74100000      9.60600000
H     -1.67800000      9.84400000      9.63200000
H     -0.42000000     10.48200000      9.08400000
O      6.91200000      7.92000000      5.62300000
H      7.65700000      8.14700000      5.06600000
H      7.19600000      7.13900000      6.09800000
O      7.08800000     16.37500000      2.11800000
H      7.62200000     16.28400000      1.32900000
H      7.51400000     15.80900000      2.76200000
O     -7.85800000     -7.38900000     -7.77800000
H     -7.37900000     -8.00400000     -8.33300000
H     -8.08800000     -7.89700000     -7.00000000
O     -9.96600000      2.97100000      1.59900000
H    -10.38100000      3.56800000      0.97600000
H    -10.12500000      3.37000000      2.45500000
O     -8.81700000     -3.23000000     10.11700000
H     -8.40000000     -4.06100000      9.89000000
H     -8.09300000     -2.66600000     10.39100000
O     14.61900000      1.60000000     -9.14100000
H     15.11600000      2.41100000     -9.24000000
H     15.11500000      0.95200000     -9.64100000
O     -6.88900000    -13.02400000     -2.37200000
H     -6.50600000    -12.17800000     -2.14000000
H     -7.78800000    -12.81800000     -2.62700000
O      0.99800000     16.42300000      7.21600000
H      1.84700000     16.11800000      6.89600000
H      1.20200000     17.20200000      7.73300000
O     -0.54900000    -12.26100000     -7.01500000
H      0.24700000    -11.72900000     -7.00400000
H     -1.14700000    -11.78500000     -7.59200000
O     -0.92200000     16.92700000     -4.43500000
H     -1.29700000     16.06500000     -4.25200000
H     -1.50400000     17.54100000     -3.98600000
O      3.00300000      8.90700000    -15.24500000
H      3.77500000      9.02900000    -15.79700000
H      3.35800000      8.72100000    -14.37500000
O     -6.30700000     -6.87200000     -0.88500000
H     -5.48400000     -6.62200000     -0.46600000
H     -6.96300000     -6.79000000     -0.19200000
O    -11.96000000      0.81400000      1.66100000
H    -11.43900000      1.60100000      1.49800000
H    -12.49000000      1.03200000      2.42700000
O      4.28600000      3.53500000    -13.59300000
H      3.83200000      3.89900000    -12.83200000
H      5.19900000      3.46100000    -13.31400000
O    -11.46500000     -5.32900000    -13.76600000
H    -10.99100000     -6.15700000    -13.84000000
H    -11.28600000     -5.02800000    -12.87500000
O    -11.55300000      8.44500000      9.37600000
H    -10.87900000      9.12500000      9.39100000
H    -11.52100000      8.05700000     10.25000000
O     11.90300000      8.67000000     -4.31000000
H     11.44500000      9.42600000     -3.94100000
H     11.20300000      8.07900000     -4.58800000
O     -6.52900000      2.89400000    -11.90800000
H     -7.05200000      2.52200000    -12.61900000
H     -6.56600000      3.83900000    -12.05300000
O    -10.44100000     -0.88400000     -9.64500000
H     -9.98600000     -0.23500000    -10.18100000
H     -9.87100000     -1.65200000     -9.66200000
O      0.63700000      8.77300000     -7.04300000
H      0.27300000      9.23900000     -6.29000000
H      0.23100000      9.19100000     -7.80200000
O     11.89500000     -0.85500000    -11.74300000
H     12.76500000     -1.12200000    -11.44600000
H     11.94600000      0.09800000    -11.80700000
O      9.94400000     -1.40000000    -13.47500000
H     10.35000000     -1.37500000    -14.34100000
H     10.65400000     -1.18700000    -12.87000000
O     -3.61700000      4.62200000     -0.89500000
H     -3.71200000      4.22700000     -1.76200000
H     -4.29800000      4.20500000     -0.36600000
O     -2.97100000     -7.64800000    -11.13700000
H     -2.26600000     -8.17400000    -10.76200000
H     -2.82900000     -7.69600000    -12.08300000
O    -10.44700000    -11.52500000     -9.38500000
H     -9.53700000    -11.37500000     -9.63800000
H    -10.67900000    -10.75900000     -8.86000000
O     -6.48200000     -2.19000000     12.46000000
H     -7.26800000     -2.71700000     12.60500000
H     -6.68900000     -1.65600000     11.69400000
O      7.30200000    -11.17700000      3.40700000
H      7.86000000    -11.73900000      2.86900000
H      6.62500000    -11.76500000      3.74300000
O     -3.17500000     13.37600000     -0.37700000
H     -3.76500000     13.63200000      0.33100000
H     -3.24300000     12.42200000     -0.41400000
O     13.45800000     -1.71400000      3.83500000
H     13.96900000     -2.00900000      4.58800000
H     14.00900000     -1.05300000      3.41500000
O     -5.00700000     11.67600000     -9.75800000
H     -4.59400000     11.43600000    -10.58700000
H     -5.79400000     11.13300000     -9.71600000
O     -5.84600000     -9.92200000      8.90300000
H     -5.55600000     -9.28800000      9.55800000
H     -6.10900000     -9.38800000      8.15300000
O      3.99700000     13.34200000     -7.62500000
H      3.22000000     12.86600000     -7.33200000
H      3.73400000     14.26200000     -7.61100000
O      7.99100000     -0.49800000     14.96100000
H      7.36600000     -1.10100000     14.55900000
H      8.29900000     -0.95700000     15.74200000
O      4.00100000     15.76300000      7.68500000
H      3.70100000     14.85800000      7.76700000
H      4.57700000     15.75600000      6.92000000
O      8.03800000     -0.34900000     -2.29000000
H      8.77200000     -0.06600000     -2.83600000
H      7.79100000      0.43300000     -1.79500000
O      8.98900000     12.26200000     -8.23500000
H      9.80600000     12.72600000     -8.05600000
H      9.16200000     11.35900000     -7.96700000
O     -5.07400000      5.36700000      4.02500000
H     -4.59200000      4.57800000      3.78000000
H     -4.59500000      5.71600000      4.77700000
O     13.04500000     -8.25300000     -7.44200000
H     13.08400000     -9.07900000     -7.92500000
H     12.91200000     -8.51400000     -6.53100000
O     -6.45000000      5.83700000      6.99100000
H     -5.91200000      6.52300000      6.59400000
H     -6.94800000      5.47100000      6.26000000
O     -0.95700000     -3.48300000     13.21100000
H     -1.07400000     -3.09800000     12.34200000
H     -0.62900000     -4.36500000     13.03900000
O     -1.51900000    -11.34100000     -9.51500000
H     -1.86700000    -12.10400000     -9.97600000
H     -1.56200000    -10.63300000    -10.15800000
O     -8.27300000     11.83700000     -5.41500000
H     -8.74600000     11.33800000     -4.75000000
H     -7.36400000     11.83400000     -5.11500000
O      3.97600000      9.44200000     13.97400000
H      3.33200000      9.89700000     14.51600000
H      4.77100000      9.42800000     14.50700000
O      9.98100000      2.53700000     15.47700000
H      9.31600000      2.75000000     14.82200000
H     10.56500000      3.29600000     15.48100000
O    -10.04000000    -13.61800000      0.09000000
H    -10.95900000    -13.67100000      0.35400000
H     -9.95500000    -14.26400000     -0.61100000
O     14.70300000      4.68400000     -2.83900000
H     14.24900000      5.50100000     -2.63300000
H     14.96300000      4.77900000     -3.75500000
O      4.43200000     -1.73400000     15.87300000
H      4.00700000     -2.48400000     16.29000000
H      5.08400000     -2.12200000     15.28900000
O      3.24100000     -7.73600000      1.64500000
H      3.79300000     -7.97200000      0.90000000
H      3.84100000     -7.32000000      2.26500000
O    -12.77800000      8.41600000     -4.86000000
H    -12.14800000      8.87600000     -5.41500000
H    -12.95200000      7.59700000     -5.32400000
O    -16.61400000      1.52600000      5.10600000
H    -16.58600000      0.83300000      4.44700000
H    -17.10400000      1.14500000      5.83500000
O      0.40800000      0.17000000     11.92600000
H      0.37900000      0.69200000     11.12400000
H      0.80900000      0.74900000     12.57500000
O     -8.03600000     -9.96800000     -0.16300000
H     -7.36900000    -10.39100000     -0.70400000
H     -7.53800000     -9.44000000      0.46100000
O     -4.42400000    -16.28200000     -6.60300000
H     -3.92800000    -16.66000000     -5.87700000
H     -4.67600000    -15.41200000     -6.29300000
O     -4.70400000     -8.41500000      6.48100000
H     -4.96700000     -8.44600000      5.56100000
H     -4.60000000     -7.48300000      6.67000000
O    -11.71100000      5.97500000      8.02200000
H    -11.39600000      6.74900000      8.49000000
H    -10.93000000      5.61900000      7.59800000
O    -13.38500000     -9.42100000      4.85500000
H    -12.61700000     -9.56100000      5.40900000
H    -13.10000000     -9.68500000      3.98000000
O     -3.45800000     -0.04900000      8.39600000
H     -3.78000000      0.02600000      9.29400000
H     -3.91300000     -0.81300000      8.04100000
O      1.76600000      6.51000000      5.81600000
H      2.07900000      7.28500000      5.34900000
H      1.20900000      6.85900000      6.51200000
O    -15.51600000     -7.50600000     -1.91700000
H    -15.31700000     -6.59900000     -1.68600000
H    -14.66700000     -7.89100000     -2.13200000
O      4.76400000     -1.87800000     11.45900000
H      3.86100000     -1.78800000     11.76300000
H      5.18300000     -1.05400000     11.70600000
O      2.57700000     14.20900000     -1.42000000
H      2.15300000     15.01400000     -1.71600000
H      3.50900000     14.35300000     -1.58700000
O     -2.79500000     -3.63400000    -16.60600000
H     -3.16700000     -4.32200000    -17.15600000
H     -1.94700000     -3.98000000    -16.33000000
O     -0.79300000     -9.66700000     -1.81000000
H     -0.16200000     -9.16500000     -1.29400000
H     -0.35900000     -9.80500000     -2.65200000
O      6.51900000      8.62300000     -5.88200000
H      6.38200000      9.47600000     -5.47000000
H      6.50800000      8.00100000     -5.15400000
O     -5.11300000    -17.21200000      0.84600000
H     -4.43500000    -16.58100000      1.08500000
H     -5.88200000    -16.93800000      1.34500000
O      4.83100000     -9.20800000     11.92700000
H      5.30900000     -8.43300000     11.63100000
H      4.93500000     -9.20400000     12.87900000
O      5.22100000     -2.05900000     -5.43600000
H      5.25000000     -1.64800000     -6.30000000
H      4.62600000     -1.50700000     -4.92800000
O      0.00200000     -6.14800000      3.72500000
H      0.27000000     -6.14700000      2.80600000
H      0.21100000     -5.26700000      4.03600000
O      5.76500000    -11.28300000      7.86500000
H      5.09300000    -11.57100000      7.24800000
H      5.43400000    -10.45300000      8.20900000
O     -2.29900000     -7.24900000     15.99500000
H     -2.14500000     -6.30500000     15.95100000
H     -2.36500000     -7.52500000     15.08100000
O     -7.22900000      9.14900000      6.49400000
H     -7.60600000      9.26300000      5.62200000
H     -6.29300000      9.30600000      6.37300000
O    -10.90300000     -2.15900000     -2.37200000
H    -10.38100000     -2.72700000     -2.93800000
H    -10.26800000     -1.55500000     -1.98700000
O     17.05200000      1.92200000     -1.99400000
H     17.89300000      1.72300000     -2.40400000
H     16.53200000      1.12700000     -2.11600000
O      5.02900000    -15.16600000     -6.30600000
H      4.27400000    -15.44500000     -6.82400000
H      5.13100000    -15.85000000     -5.64400000
O      0.98900000     11.81400000      3.51700000
H      1.86300000     11.55600000      3.22100000
H      0.47000000     11.01200000      3.45400000
O      8.90100000    -11.67900000      7.62900000
H      8.96600000    -12.34600000      6.94500000
H      7.96300000    -11.50000000      7.69900000
O     -5.97200000     14.15800000     -9.08700000
H     -6.92700000     14.19200000     -9.15200000
H     -5.72700000     13.36600000     -9.56600000
O      1.94300000      9.51400000      6.04500000
H      1.80700000     10.36600000      6.46000000
H      2.89400000      9.40300000      6.03200000
O      7.13000000      6.29700000     13.53800000
H      6.38200000      6.52100000     12.98500000
H      7.34100000      7.11000000     13.99600000
O     13.09700000      6.78300000     -6.86100000
H     12.91100000      7.54400000     -6.31100000
H     12.24700000      6.54000000     -7.22800000
O      4.46100000      0.93000000      9.97800000
H      3.90800000      1.60900000     10.36300000
H      5.08600000      0.71100000     10.66900000
O     -1.56500000      1.39500000    -18.16800000
H     -1.99100000      1.82700000    -18.90900000
H     -2.15800000      1.54200000    -17.43200000
O     -7.69600000    -13.65800000      4.89200000
H     -7.30100000    -12.80900000      5.09200000
H     -8.50000000    -13.44200000      4.42000000
O    -13.08400000    -10.75500000     -2.04100000
H    -13.29400000    -10.82400000     -1.11000000
H    -12.91800000     -9.82200000     -2.18100000
O    -13.94400000     -2.33100000      5.02700000
H    -13.52700000     -1.47000000      5.00700000
H    -13.92600000     -2.58400000      5.95000000
O    -10.72300000     -8.16500000      1.48700000
H    -11.56000000     -7.90300000      1.10300000
H    -10.08700000     -8.04500000      0.78200000
O      4.31400000      6.25600000     -5.46700000
H      3.58900000      6.58700000     -5.99800000
H      4.16400000      6.62900000     -4.59800000
O     -7.56200000    -11.49400000     10.36000000
H     -7.56900000    -12.35000000      9.93200000
H     -7.16200000    -10.90800000      9.71700000
O    -11.67500000      9.27200000      3.69700000
H    -11.41400000      8.46900000      3.24600000
H    -11.63400000      9.95000000      3.02300000
O      3.34400000      8.37700000      8.48400000
H      2.42500000      8.11300000      8.53500000
H      3.82500000      7.55500000      8.39500000
O     -1.89700000    -13.37300000      3.26300000
H     -1.19800000    -12.73000000      3.38400000
H     -2.65800000    -12.85200000      3.00600000
O      7.01000000      6.58600000     -3.78700000
H      6.86500000      6.19700000     -2.92500000
H      6.39600000      6.13000000     -4.36300000
O      0.51600000    -12.45100000      0.77000000
H      1.10700000    -11.93900000      0.21800000
H      0.11000000    -11.80600000      1.34900000
O      6.94000000      3.68000000     -6.72800000
H      7.66000000      4.29600000     -6.86400000
H      7.30700000      3.00700000     -6.15500000
O    -10.12300000      2.92800000      5.80400000
H    -10.08900000      3.60500000      5.12800000
H     -9.37300000      2.36400000      5.61700000
O     -2.22700000     -0.72400000      4.16300000
H     -2.09200000     -1.65800000      4.32200000
H     -1.42300000     -0.31000000      4.47500000
O     -0.77600000     10.04900000    -10.39000000
H     -1.49600000     10.51300000     -9.96400000
H     -0.37600000     10.70200000    -10.96500000
O     -2.69300000     -8.20000000      8.66900000
H     -3.10000000     -8.83300000      8.07800000
H     -2.39100000     -7.49600000      8.09500000
O      5.08700000      2.70200000     13.09000000
H      4.46000000      2.92800000     13.77800000
H      4.61400000      2.86100000     12.27400000
O     -0.27200000     -0.88500000      9.06100000
H     -1.13900000     -1.21900000      9.29000000
H     -0.43100000      0.01200000      8.76800000
O     -5.26800000     -8.68200000     15.30300000
H     -4.92400000     -9.36900000     15.87400000
H     -4.61300000     -8.59800000     14.60900000
O     12.72400000    -11.22400000      5.80100000
H     13.62700000    -10.91000000      5.85300000
H     12.66200000    -11.88900000      6.48800000
O    -14.62200000      5.38000000     -9.71700000
H    -15.52400000      5.08600000     -9.84800000
H    -14.24700000      4.74100000     -9.11200000
O      2.67500000      2.22600000     -8.29800000
H      3.31000000      1.54900000     -8.53200000
H      3.14900000      2.80200000     -7.69800000
O     14.02700000      7.20400000      3.40800000
H     13.90600000      6.45500000      2.82500000
H     13.34800000      7.82500000      3.14500000
O     -1.65400000     -6.59500000    -13.70900000
H     -1.38500000     -5.72700000    -13.40600000
H     -0.84900000     -6.99200000    -14.04200000
O      0.35600000    -14.40000000      9.52900000
H      1.08300000    -14.69700000     10.07700000
H     -0.42700000    -14.59300000     10.04500000
O      5.00800000     -5.78700000     13.51800000
H      4.05400000     -5.85300000     13.56800000
H      5.24000000     -6.27300000     12.72600000
O     10.17200000    -12.32200000      9.68500000
H      9.87700000    -11.86700000      8.89600000
H     10.22900000    -11.63600000     10.34900000
O     13.35500000      1.05900000      4.82800000
H     13.16400000      0.90200000      5.75300000
H     13.97500000      0.36900000      4.59100000
O      2.72700000      2.74400000     11.09800000
H      2.68100000      3.57200000     10.62100000
H      2.04500000      2.81500000     11.76600000
O    -14.06900000      0.23700000      8.35700000
H    -13.26300000      0.70700000      8.14100000
H    -14.66000000      0.91400000      8.68500000
O    -10.01800000    -10.18600000      9.32000000
H     -9.75900000    -10.13400000     10.24000000
H    -10.76200000    -10.78800000      9.31400000
O     -1.37200000     -7.47900000      1.18500000
H     -0.44100000     -7.25600000      1.18200000
H     -1.81600000     -6.64700000      1.35200000
O     -0.71200000     -7.13200000     11.14000000
H     -0.32300000     -7.52900000     11.91900000
H     -1.11400000     -7.86400000     10.67300000
O      0.86600000    -11.88500000      8.05600000
H      0.64100000    -11.35000000      8.81700000
H      0.49900000    -12.74700000      8.25400000
O      9.42200000     14.90800000      2.80900000
H     10.14300000     14.37400000      3.14200000
H      8.90000000     14.30300000      2.28100000
O     -3.70600000     -5.26200000     12.68700000
H     -4.63400000     -5.49300000     12.67900000
H     -3.66600000     -4.41200000     12.24800000
O     -1.95900000     -1.36900000     11.36800000
H     -2.73000000     -0.80400000     11.32000000
H     -1.28000000     -0.81400000     11.75300000
O    -14.11700000      8.89000000     -0.36700000
H    -13.85900000      9.47200000      0.34800000
H    -14.96900000      9.22000000     -0.65000000
O    -12.28700000      1.22600000     -9.90400000
H    -11.36300000      1.47000000     -9.84700000
H    -12.31000000      0.30900000     -9.62800000
O      3.35400000    -15.21100000     -8.71700000
H      4.00700000    -14.69500000     -9.19000000
H      2.85800000    -14.56500000     -8.21300000
O     -5.49400000     11.54300000      9.85600000
H     -4.86100000     11.00000000      9.38600000
H     -5.01900000     12.35100000     10.04800000
O    -13.39400000     -2.27800000     -0.99300000
H    -13.99500000     -1.86000000     -0.37600000
H    -12.52500000     -1.98400000     -0.71800000
O     -1.10800000     14.78300000      7.71800000
H     -1.87600000     15.10100000      7.24300000
H     -0.41200000     15.39800000      7.48500000
O      6.48700000      4.24800000      9.95300000
H      7.06500000      3.48900000      9.87500000
H      7.07100000      4.97200000     10.18100000
O     -9.20800000     -2.26400000     -4.70800000
H     -8.53300000     -2.60600000     -4.12100000
H     -8.86600000     -2.42700000     -5.58700000
O      1.27000000     14.07200000     10.72300000
H      1.79800000     13.45300000     11.22800000
H      1.64500000     14.92900000     10.92600000
O     -6.76000000      0.25900000     -8.75100000
H     -6.14700000      0.99300000     -8.79800000
H     -6.33500000     -0.44100000     -9.24700000
O      9.16000000      9.72000000     -6.91000000
H      9.44200000     10.16000000     -6.10800000
H      8.41400000      9.18500000     -6.64100000
O      5.46300000    -12.68600000     -4.94400000
H      5.26400000    -13.46900000     -5.45900000
H      4.92000000    -12.77100000     -4.16000000
O     -4.58000000      0.16700000     10.77600000
H     -4.82600000      0.34300000     11.68400000
H     -5.36800000     -0.21000000     10.38300000
O     -6.80600000     10.94400000    -12.40000000
H     -6.92900000     11.88800000    -12.49900000
H     -5.85700000     10.83100000    -12.34300000
O     -3.06600000     -7.37200000     -1.40800000
H     -2.24300000     -7.50700000     -0.93800000
H     -3.69800000     -7.92400000     -0.94700000
O     -3.08500000    -12.57300000      0.97500000
H     -2.61400000    -11.74800000      1.09400000
H     -2.77500000    -12.90600000      0.13300000
O     -3.30000000     12.27000000      3.76400000
H     -3.12200000     11.70800000      4.51800000
H     -3.42600000     13.14200000      4.14000000
O      9.32900000     12.17500000      7.58400000
H      8.83900000     12.68200000      8.23100000
H     10.14500000     11.94400000      8.02800000
O      5.10600000     16.09100000      5.10500000
H      5.75300000     16.76400000      5.31500000
H      5.30800000     15.83700000      4.20400000
O      5.33800000      7.43500000      0.82800000
H      6.13500000      7.93200000      1.01700000
H      5.30200000      6.77200000      1.51700000
O     -5.27200000     11.78800000     -4.81000000
H     -5.41200000     11.04700000     -4.22100000
H     -5.50400000     12.55600000     -4.28800000
O      0.69400000      7.53900000      8.37700000
H      0.48800000      6.69500000      8.77900000
H      0.28300000      8.18400000      8.95300000
O      2.32800000     -2.21000000     12.47100000
H      2.28500000     -3.10500000     12.80700000
H      1.66800000     -2.18300000     11.77800000
O    -13.10500000      3.21700000     -5.20200000
H    -13.40800000      2.66200000     -5.92000000
H    -13.81100000      3.17800000     -4.55500000
O      8.84400000    -12.73200000      1.91900000
H      9.70900000    -13.07000000      1.68900000
H      8.23500000    -13.26700000      1.40900000
O     -6.67700000     -8.62700000    -11.99600000
H     -7.09600000     -8.73600000    -12.85000000
H     -5.76300000     -8.86900000    -12.14500000
O    -10.70200000     -5.19700000     -6.72700000
H    -11.08200000     -4.33200000     -6.88300000
H    -10.65300000     -5.26700000     -5.77300000
O     -9.91200000      5.06300000    -10.10500000
H     -9.71500000      4.74500000    -10.98600000
H     -9.49500000      4.42900000     -9.52300000
O     -9.53200000     11.84200000      0.24900000
H     -8.60400000     11.66800000      0.40500000
H     -9.73300000     11.36800000     -0.55700000
O     -8.07600000      8.66100000     -4.99600000
H     -8.82000000      8.66200000     -5.59800000
H     -7.41300000      9.19500000     -5.43400000
O     11.28500000     -3.97000000    -12.28100000
H     11.70000000     -4.05100000    -13.13900000
H     11.25400000     -3.02700000    -12.11800000
O     -6.19800000      4.34900000     11.04300000
H     -6.75500000      5.12300000     11.12400000
H     -5.58300000      4.41800000     11.77300000
O      4.21800000     -4.20500000    -17.00800000
H      3.41800000     -4.10200000    -17.52300000
H      4.42600000     -3.32000000    -16.70700000
O     -9.62300000      6.46500000     -1.43500000
H    -10.44600000      6.93100000     -1.58000000
H     -9.32900000      6.21800000     -2.31100000
O     -4.57300000    -11.66600000      2.90600000
H     -4.22700000    -12.17800000      2.17500000
H     -5.08000000    -10.96800000      2.49100000
O     -2.65700000      8.33600000     -2.82900000
H     -3.26400000      7.90100000     -2.23000000
H     -3.10000000      8.31500000     -3.67700000
O    -11.71900000      6.72900000      2.12500000
H    -10.85800000      6.47100000      1.79500000
H    -12.27000000      6.78000000      1.34300000
O      9.45600000     -6.61600000      1.85800000
H     10.08600000     -6.57000000      2.57600000
H      9.32300000     -7.55300000      1.71500000
O      1.75200000     -2.83300000    -17.65300000
H      1.64200000     -2.08500000    -18.24100000
H      1.59300000     -2.47600000    -16.77900000
O     -5.76900000     -3.40600000      3.62800000
H     -6.26200000     -2.58600000      3.60000000
H     -5.06000000     -3.28100000      2.99700000
O      7.76400000     -4.04000000      8.38900000
H      7.92100000     -4.45100000      9.23900000
H      7.64800000     -3.11200000      8.58900000
O     -6.61400000     10.17400000     -3.04900000
H     -7.30600000     10.83100000     -2.96800000
H     -7.07400000      9.37300000     -3.30200000
O    -10.61400000      2.34800000     -4.60600000
H    -11.44300000      2.80000000     -4.76200000
H    -10.63600000      1.59600000     -5.19700000
O     -8.81700000      1.83100000      9.39500000
H     -8.54500000      2.52600000      8.79600000
H     -8.77400000      1.03200000      8.86900000
O     -2.10500000    -10.13800000      0.71800000
H     -1.90600000     -9.24800000      1.00900000
H     -1.70700000    -10.20100000     -0.15000000
O     -7.03600000     -7.44500000     -3.36800000
H     -6.93100000     -6.61100000     -3.82500000
H     -6.83600000     -7.24500000     -2.45400000
O     -6.54000000     -6.15300000     12.39000000
H     -7.23500000     -6.60500000     11.91100000
H     -6.75200000     -6.29700000     13.31200000
O     11.50800000     -4.09800000      4.46000000
H     11.28300000     -4.21900000      5.38300000
H     11.94400000     -3.24600000      4.42900000
O      6.05300000     -8.99600000     -6.00000000
H      6.30100000     -9.57500000     -6.72000000
H      6.65700000     -8.25600000     -6.06800000
O     -2.23400000      3.41800000      9.02700000
H     -2.16400000      2.95900000      9.86400000
H     -3.10100000      3.82400000      9.04800000
O      8.82600000     -8.94300000    -11.34300000
H      8.88600000     -9.20900000    -10.42600000
H      9.11900000     -8.03200000    -11.34900000
O      8.44800000     -9.14000000      9.21600000
H      7.79000000     -8.60800000      8.76800000
H      7.96200000     -9.59300000      9.90500000
O      9.00700000      1.86000000     12.03600000
H      8.43800000      2.36700000     12.61500000
H      9.80300000      2.38700000     11.96100000
O     10.07600000     -0.61800000     13.12700000
H      9.35700000     -0.56100000     13.75700000
H      9.81900000     -0.03100000     12.41600000
O     -1.88700000    -14.10500000     10.86300000
H     -2.34100000    -14.67100000     11.48800000
H     -2.58600000    -13.60500000     10.44100000
O     -8.99200000    -12.49500000     -6.26200000
H     -8.75700000    -12.70400000     -5.35800000
H     -9.72200000    -11.88000000     -6.18400000
O     -3.99900000     -0.33100000    -14.44800000
H     -3.09000000     -0.62300000    -14.36800000
H     -4.30100000     -0.23900000    -13.54500000
O     -9.84400000     -0.29600000      4.31600000
H     -9.83100000     -1.23800000      4.14800000
H     -9.50400000      0.09600000      3.51100000
O    -11.31000000      4.29900000     -0.77200000
H    -10.71500000      5.04800000     -0.74000000
H    -12.14300000      4.64100000     -0.44900000
O     -1.63500000     17.73700000     -0.21800000
H     -2.55000000     17.64100000      0.04700000
H     -1.15800000     17.12500000      0.34200000
O     -4.68000000     -4.08300000     16.24500000
H     -5.31400000     -3.53900000     16.71200000
H     -4.88600000     -4.97700000     16.51600000
O      2.18900000      4.77300000      7.71700000
H      2.46000000      5.34200000      6.99700000
H      2.67200000      3.95900000      7.57300000
O     -2.64200000     12.56500000     12.77000000
H     -2.26600000     11.71400000     12.99400000
H     -2.24200000     12.79000000     11.93000000
O      8.42200000      5.98800000      2.67900000
H      8.82500000      5.22100000      3.08500000
H      8.65400000      6.71500000      3.25700000
O     13.66800000     -7.99700000      4.50700000
H     14.60300000     -8.03100000      4.30800000
H     13.57700000     -8.49400000      5.32000000
O      7.31900000    -10.57800000     11.07300000
H      7.97500000    -10.60600000     11.77000000
H      6.53800000    -10.21800000     11.49300000
O     -0.70400000     -9.82700000      6.38800000
H     -1.41600000    -10.29600000      5.95300000
H     -0.33400000    -10.46600000      6.99800000
O    -16.22200000     -3.75200000     -4.49700000
H    -15.46300000     -3.84300000     -3.92200000
H    -15.86800000     -3.38200000     -5.30600000
O    -12.46300000     -5.40000000      1.16700000
H    -11.59500000     -5.71900000      0.91900000
H    -12.63200000     -4.67400000      0.56700000
O     17.79900000     -2.66300000     -2.01000000
H     16.89400000     -2.87200000     -1.78000000
H     18.18900000     -2.35400000     -1.19200000
O     11.20200000      3.16600000     -8.79400000
H     11.55300000      2.80800000     -7.97800000
H     11.97600000      3.42100000     -9.29600000
O     -3.44000000      8.45000000     14.82300000
H     -3.66900000      7.95400000     15.60900000
H     -2.74000000      7.94000000     14.41500000
O     13.53700000     10.01200000     -6.62000000
H     12.96600000     10.51200000     -7.20300000
H     13.06400000      9.98200000     -5.78800000
O     11.64600000     13.10600000      3.62300000
H     12.53800000     12.97300000      3.94400000
H     11.63000000     12.66900000      2.77200000
O     -3.04600000     -6.21800000      6.36100000
H     -2.63800000     -6.61200000      5.59000000
H     -3.87300000     -5.86100000      6.03900000
O     -1.96300000     -2.23600000     -6.70100000
H     -1.49000000     -1.69600000     -6.06800000
H     -1.38700000     -2.27100000     -7.46400000
O      9.32000000     13.29400000      0.50900000
H     10.17900000     12.89800000      0.36200000
H      9.20500000     13.89500000     -0.22700000
O     -9.11400000      4.38100000    -13.22500000
H     -8.53100000      4.71000000    -13.90900000
H     -9.02200000      3.42900000    -13.27000000
O     -3.92300000      8.13600000     -5.31400000
H     -3.59800000      7.77700000     -6.13900000
H     -4.68800000      8.65400000     -5.56200000
O     -9.12400000     -0.49700000      8.17300000
H     -9.91000000     -1.01400000      8.35000000
H     -8.98700000     -0.58600000      7.22900000
O      2.91600000     11.22500000     11.67800000
H      1.99400000     10.97600000     11.74400000
H      3.34400000     10.75000000     12.39000000
O     -3.67700000     10.59300000      5.81000000
H     -2.78700000     10.63900000      6.15800000
H     -4.18600000     10.18000000      6.50700000
O      9.67100000      1.72600000      4.48200000
H     10.36300000      1.21800000      4.05800000
H      9.99400000      2.62700000      4.46800000
O     -3.04700000    -14.67800000      7.46300000
H     -3.39200000    -13.78600000      7.41800000
H     -3.65700000    -15.19700000      6.93900000
O      6.69900000     -2.78600000     -3.09500000
H      6.97200000     -1.91700000     -2.80200000
H      6.04800000     -2.61600000     -3.77700000
O     -6.13500000     -5.19900000    -16.92300000
H     -6.21000000     -4.76600000    -17.77400000
H     -5.67800000     -4.56500000    -16.37100000
O      0.29100000     16.08300000     -9.02700000
H      0.77700000     15.87700000     -8.22900000
H     -0.18700000     16.88500000     -8.81700000
O    -10.46700000      7.56400000     11.87400000
H     -9.74600000      7.88900000     12.41300000
H    -10.19500000      6.68400000     11.61400000
O      2.41300000      5.41100000      1.35800000
H      2.70400000      5.39700000      2.27000000
H      2.74400000      4.59200000      0.98900000
O     -0.43400000     13.32900000     -7.94400000
H     -0.82200000     13.80600000     -8.67800000
H     -0.70500000     13.82200000     -7.16900000
O      9.74900000     -4.66900000     -6.68900000
H      9.80400000     -4.23500000     -5.83700000
H     10.65700000     -4.72900000     -6.98600000
O     -4.39400000      4.58200000     -3.58700000
H     -4.94200000      5.31700000     -3.86200000
H     -4.61600000      3.87700000     -4.19600000
O     -7.64800000     -1.24600000    -13.61800000
H     -6.86300000     -1.77600000    -13.47900000
H     -8.37400000     -1.83300000    -13.40700000
O     -9.34400000     11.66600000     -2.97800000
H     -9.68100000     12.56100000     -3.00900000
H     -9.95300000     11.20000000     -2.40500000
