# Supplementary material for: Integrated Multiscale Multilevel Approach to Open Shell Molecular Systems
Source: J Chem Theory Comput. 2023 Feb 13;19(5):1446–56. doi: 10.1021/acs.jctc.2c00805 (PMC10018740; doi:10.1021/acs.jctc.2c00805)
Supplement: Supplementary file 2 — ct2c00805_si_002.zip [file ct2c00805_si_002.zip › structures/PROXYL/frame106.xyz]

2564

C      1.08500000      1.28600000      1.18900000
H      1.00400000      1.68300000      2.20100000
H      1.76800000      1.98000000      0.69900000
C     -0.30800000      1.27200000      0.66500000
C     -1.40300000      1.11000000      1.74200000
H     -2.36500000      1.08000000      1.23100000
H     -1.35000000      2.01500000      2.34800000
H     -1.19900000      0.25800000      2.39000000
C     -0.39200000      2.54800000     -0.22000000
H     -1.41100000      2.72800000     -0.56300000
H     -0.17400000      3.46900000      0.32000000
H      0.25600000      2.41700000     -1.08700000
N     -0.39200000      0.04900000     -0.23500000
O     -1.37600000     -0.14300000     -1.07700000
C      0.78600000     -0.80700000     -0.13200000
C      0.20600000     -2.25900000      0.15800000
H     -0.66500000     -2.20000000      0.81100000
H     -0.26200000     -2.73100000     -0.70500000
H      1.04900000     -2.74000000      0.65500000
C      1.57300000     -0.86700000     -1.47100000
H      2.51100000     -1.37900000     -1.25600000
H      1.80000000      0.16100000     -1.75500000
H      1.07100000     -1.31800000     -2.32700000
C      1.61000000     -0.13300000      0.96200000
H      1.36300000     -0.72000000      1.84600000
H      2.66600000     -0.07100000      0.69600000
O      2.79200000     -3.47900000     13.02800000
H      3.00300000     -4.38200000     12.78900000
H      2.06000000     -3.24500000     12.45700000
O     -8.23500000     -0.39900000      2.37300000
H     -8.75000000     -0.43000000      3.17900000
H     -7.74100000     -1.22000000      2.37200000
O     16.59900000     -1.87200000     -7.63800000
H     16.49500000     -2.66100000     -8.16900000
H     15.73200000     -1.72200000     -7.25900000
O     -2.49100000    -11.26400000      1.24600000
H     -2.22200000    -11.67500000      2.06800000
H     -1.74700000    -11.39900000      0.65800000
O     11.48900000      2.95400000      7.65700000
H     10.75400000      2.38200000      7.87700000
H     11.47100000      3.63700000      8.32800000
O     -0.26600000     -5.10400000     10.69900000
H     -0.67600000     -5.90300000     10.36500000
H      0.04800000     -4.65100000      9.91700000
O      5.73600000      8.27200000    -15.21500000
H      5.78700000      9.22300000    -15.31700000
H      6.17500000      8.09700000    -14.38300000
O     11.42400000    -11.56600000      0.63300000
H     11.10800000    -12.31100000      1.14300000
H     11.03200000    -11.68400000     -0.23200000
O     -2.62300000     -5.49700000      5.15100000
H     -2.04300000     -4.83800000      4.77000000
H     -3.27200000     -5.66800000      4.46800000
O      6.96200000     -4.29800000     -2.20600000
H      6.83000000     -5.09900000     -2.71400000
H      6.81000000     -4.56200000     -1.29900000
O      1.15200000     12.88300000      4.73600000
H      1.34000000     13.81200000      4.87400000
H      0.20500000     12.84800000      4.60000000
O     -3.42100000    -12.01600000    -12.47700000
H     -3.36700000    -11.31400000    -11.82900000
H     -4.28500000    -12.40500000    -12.33800000
O     -6.89600000      5.55500000      5.98200000
H     -6.38200000      6.08300000      5.37000000
H     -6.30100000      4.85700000      6.25400000
O    -14.13400000     -1.73500000      5.62500000
H    -14.92500000     -2.10200000      6.01900000
H    -13.41900000     -2.25000000      6.00000000
O     -4.02300000     16.03200000     -0.55900000
H     -3.24900000     16.29100000     -1.05800000
H     -4.55000000     16.82900000     -0.50300000
O     -9.44400000     10.21300000      9.58600000
H     -8.71000000     10.41600000     10.16700000
H    -10.20100000     10.15700000     10.16900000
O    -14.15500000      1.21600000     -6.28900000
H    -13.65300000      1.85800000     -6.79300000
H    -14.94700000      1.68400000     -6.02700000
O     -5.20200000     -3.83400000    -15.07900000
H     -5.85800000     -4.17900000    -15.68500000
H     -4.61300000     -3.31900000    -15.63100000
O      7.65800000    -16.14300000      1.54700000
H      7.05000000    -15.43400000      1.75400000
H      7.15700000    -16.73200000      0.98300000
O      1.43600000    -11.28100000     -9.25700000
H      1.35600000    -11.15300000     -8.31100000
H      2.33600000    -11.58100000     -9.38200000
O     -1.78300000    -13.98400000     -3.49900000
H     -1.98700000    -14.85100000     -3.84900000
H     -2.37300000    -13.88100000     -2.75300000
O    -11.80100000     -9.94100000      9.71300000
H    -12.02300000    -10.73900000      9.23400000
H    -11.31600000     -9.41000000      9.08300000
O     12.78000000      7.25400000     -0.55200000
H     12.00400000      7.69800000     -0.89500000
H     12.83400000      6.44200000     -1.05600000
O    -15.77700000     -8.56600000      5.47100000
H    -15.16200000     -8.23400000      4.81800000
H    -15.26000000     -9.17800000      5.99700000
O     -2.61400000      0.91100000    -13.46000000
H     -3.37100000      1.06200000    -12.89300000
H     -2.84000000      1.34600000    -14.28200000
O     -7.60100000     -7.55900000    -13.01900000
H     -8.42300000     -7.98200000    -13.26600000
H     -7.81000000     -7.07700000    -12.21900000
O     -6.27900000     16.85900000     -3.39000000
H     -5.54900000     16.24900000     -3.49100000
H     -6.70400000     16.59100000     -2.57500000
O      9.02200000      7.35300000     10.87300000
H      8.50200000      7.67000000     10.13500000
H      8.46900000      7.50600000     11.63900000
O     -4.46000000      9.59500000     -4.49700000
H     -5.34200000      9.96300000     -4.43900000
H     -3.89700000     10.25700000     -4.09600000
O     11.74200000      7.32100000      2.79900000
H     11.30200000      6.98900000      2.01600000
H     12.18600000      6.55700000      3.16700000
O     16.34200000     -5.33700000     -4.00200000
H     16.85400000     -5.55400000     -3.22200000
H     16.22600000     -6.17400000     -4.45200000
O    -12.34200000      5.55900000     -2.59600000
H    -12.54900000      6.31300000     -3.14800000
H    -13.02800000      5.55400000     -1.93000000
O      3.86400000      8.61800000      6.30500000
H      3.23800000      7.95600000      6.01000000
H      3.33200000      9.25400000      6.78300000
O      0.22100000      3.94400000     12.83700000
H      0.77700000      3.32600000     13.31200000
H     -0.31100000      3.39500000     12.26200000
O     12.33100000     -2.22500000     11.96900000
H     11.74900000     -2.97100000     11.82600000
H     13.09400000     -2.40900000     11.42000000
O    -10.46100000      7.38200000     -0.23900000
H    -10.72100000      7.53300000      0.66900000
H    -10.93800000      8.04600000     -0.73800000
O    -13.25200000     -3.92900000      9.43800000
H    -13.19400000     -4.43400000      8.62700000
H    -12.48400000     -3.35800000      9.41900000
O     -0.68100000    -16.22400000     -1.35300000
H      0.00400000    -16.43500000     -0.71900000
H     -0.32000000    -15.49800000     -1.86300000
O      2.47600000    -15.56100000     -8.87700000
H      3.00600000    -15.74500000     -9.65200000
H      3.09000000    -15.17300000     -8.25300000
O      9.41500000     -3.91000000     -3.49800000
H      9.96900000     -3.37600000     -2.92900000
H      8.57700000     -3.96100000     -3.03700000
O     -6.39100000      1.58800000      8.10500000
H     -6.50300000      0.91500000      7.43300000
H     -6.17200000      2.38100000      7.61500000
O      0.05000000     12.44600000     -4.42500000
H     -0.31500000     12.57800000     -5.30000000
H      0.84300000     11.93100000     -4.57100000
O     -7.30300000    -14.30500000     -0.47200000
H     -6.87900000    -13.69900000     -1.08000000
H     -8.15800000    -14.47900000     -0.86400000
O     -9.91100000     -9.66300000     -6.89300000
H    -10.80700000     -9.97900000     -6.77500000
H     -9.75900000     -9.72200000     -7.83600000
O    -11.08800000     -3.39800000      3.85800000
H    -10.31900000     -3.69200000      3.37000000
H    -10.73100000     -2.88700000      4.58400000
O      8.19900000      6.16800000     -9.47600000
H      8.65400000      5.79100000     -8.72200000
H      8.79300000      6.02100000    -10.21200000
O    -11.51000000     -4.70100000     -4.05900000
H    -12.15200000     -4.14800000     -4.50500000
H    -11.34600000     -5.41800000     -4.67100000
O     -3.30800000      8.31100000    -11.19500000
H     -3.37100000      7.35600000    -11.22200000
H     -2.38500000      8.48400000    -11.00900000
O      4.95200000      7.84500000     -2.57800000
H      4.37600000      7.18000000     -2.95500000
H      4.43900000      8.23000000     -1.86800000
O     -8.68600000     10.48300000      6.95700000
H     -9.18100000     10.23600000      7.73800000
H     -9.19800000     10.13300000      6.22800000
O      2.22900000      1.05000000    -15.78100000
H      3.05300000      1.41700000    -16.10200000
H      1.85500000      1.74000000    -15.23400000
O      7.99000000     11.93400000      6.38100000
H      8.44800000     11.23900000      6.85400000
H      7.23600000     11.49700000      5.98400000
O     12.63500000     -5.16800000      8.85300000
H     12.06900000     -4.67400000      9.44600000
H     12.43000000     -6.08500000      9.03400000
O     -0.62600000      2.85500000    -13.32700000
H     -1.27100000      2.58800000    -13.98100000
H     -1.14300000      3.04000000    -12.54300000
O      2.38800000     -5.05800000    -13.77300000
H      3.33800000     -5.12700000    -13.68400000
H      2.21200000     -4.11800000    -13.74300000
O      7.20000000     -4.05100000     15.46500000
H      6.81900000     -3.86800000     16.32400000
H      7.13600000     -5.00100000     15.37200000
O     -6.44500000      4.37200000     -2.44800000
H     -6.04500000      3.98800000     -1.66800000
H     -5.80700000      5.01700000     -2.75100000
O      1.04000000    -14.06500000     -2.60300000
H      1.80100000    -13.95900000     -3.17400000
H      0.28800000    -13.89700000     -3.17200000
O    -12.14300000     -1.33700000    -12.71400000
H    -12.69200000     -0.55900000    -12.61500000
H    -12.66300000     -1.93100000    -13.25400000
O    -11.41900000      1.67100000      4.27800000
H    -12.16600000      1.12700000      4.02700000
H    -11.61700000      2.53400000      3.91500000
O      7.44400000      2.06900000      5.44400000
H      7.83000000      2.78200000      4.93700000
H      7.31500000      1.36500000      4.80800000
O     -0.52200000      1.85100000     10.75500000
H     -0.68900000      2.30400000      9.92800000
H     -0.42600000      0.93100000     10.50900000
O      9.70500000     -6.15000000     12.12000000
H      8.76200000     -6.01700000     12.21600000
H      9.88700000     -6.94500000     12.62100000
O    -14.22000000      2.08700000      1.38100000
H    -14.55900000      2.42500000      0.55200000
H    -14.92300000      1.53300000      1.71900000
O     -3.76400000      8.89100000     -0.73200000
H     -3.22100000      9.67400000     -0.64400000
H     -4.65600000      9.22600000     -0.82400000
O     -5.50900000    -10.86200000      5.37600000
H     -6.11300000    -10.17200000      5.64900000
H     -5.75900000    -11.05600000      4.47300000
O     18.08400000     -3.04700000     -0.70200000
H     17.71400000     -2.51100000     -1.40400000
H     17.32300000     -3.42600000     -0.26300000
O      4.72300000    -11.32100000     -6.92500000
H      5.19300000    -11.09400000     -6.12300000
H      3.85400000    -10.93700000     -6.81000000
O     -6.37900000     14.59000000      8.04600000
H     -6.58700000     14.73400000      7.12300000
H     -7.01600000     13.93700000      8.33600000
O     14.50700000     -1.43300000      6.62700000
H     13.55500000     -1.39900000      6.71300000
H     14.83000000     -1.39200000      7.52700000
O      3.37100000     -8.72200000     12.45800000
H      3.69100000     -9.61700000     12.34100000
H      2.75300000     -8.59300000     11.73800000
O     -5.81100000     -3.84200000     -7.95200000
H     -6.01000000     -3.64800000     -7.03600000
H     -5.75300000     -2.98400000     -8.37200000
O     -7.14000000      6.56600000      9.12600000
H     -7.42900000      7.46300000      8.95900000
H     -7.70100000      6.26300000      9.84000000
O      5.79100000      3.42900000      9.45500000
H      6.69200000      3.74600000      9.51400000
H      5.64800000      3.28600000      8.51900000
O     11.14400000      2.79200000    -11.29800000
H     11.52000000      2.25000000    -10.60500000
H     11.81800000      2.81600000    -11.97700000
O    -11.09500000     -0.26300000      8.00500000
H    -10.45300000     -0.11200000      8.69800000
H    -11.39900000      0.61200000      7.76400000
O     -7.87700000      3.57500000     -4.63300000
H     -7.38900000      3.51700000     -3.81100000
H     -7.95500000      4.51400000     -4.79900000
O      8.17900000      1.13200000     16.44000000
H      7.23800000      1.30500000     16.42300000
H      8.58300000      1.99400000     16.33900000
O     -4.31600000    -10.48200000     -3.35400000
H     -3.46500000    -10.73500000     -3.71200000
H     -4.63500000     -9.80500000     -3.95100000
O     -6.28700000     -1.29500000     -0.58200000
H     -6.08100000     -0.37300000     -0.73500000
H     -7.24400000     -1.33300000     -0.60000000
O      1.29900000    -10.54600000     -2.27100000
H      0.84100000     -9.70600000     -2.30600000
H      1.08800000    -10.96800000     -3.10400000
O      7.89100000      5.14400000      8.98400000
H      8.80200000      5.31400000      8.74400000
H      7.38000000      5.54200000      8.27900000
O      8.77900000     -5.64300000      4.02400000
H      9.26000000     -6.46900000      4.08500000
H      8.21600000     -5.75100000      3.25700000
O      6.62100000     12.08000000     -3.27400000
H      6.09000000     11.47100000     -3.78700000
H      7.24500000     12.44200000     -3.90300000
O      5.33700000      1.61400000    -15.84800000
H      5.96800000      2.18100000    -16.29100000
H      5.83200000      1.21800000    -15.13100000
O     12.15700000     -2.63400000     -4.33200000
H     12.10000000     -2.17200000     -3.49600000
H     11.45200000     -3.28100000     -4.29700000
O     10.91000000      6.34300000     -8.23000000
H     11.59700000      5.73700000     -8.50600000
H     10.67200000      6.05000000     -7.35000000
O     -2.79300000      4.55500000     12.67100000
H     -3.52000000      5.15700000     12.51200000
H     -2.25300000      4.61800000     11.88300000
O      8.90700000      3.26600000      0.52600000
H      9.18700000      4.15900000      0.32600000
H      9.72100000      2.79600000      0.71100000
O    -10.41900000     -5.89300000      6.59900000
H    -10.02200000     -6.65700000      6.18200000
H     -9.71600000     -5.51800000      7.13000000
O     -2.83000000    -10.74300000     -6.23700000
H     -2.27900000    -10.03300000     -6.56600000
H     -3.62100000    -10.30500000     -5.92200000
O     -6.39500000    -13.17000000    -11.16000000
H     -6.40900000    -12.37100000    -10.63300000
H     -7.26600000    -13.21200000    -11.55400000
O      2.24800000    -13.80600000     -4.99700000
H      1.59900000    -13.35100000     -5.53300000
H      2.98000000    -13.96800000     -5.59300000
O      1.68500000     -5.71000000     -5.26500000
H      0.85500000     -6.18600000     -5.27700000
H      1.72700000     -5.27900000     -6.11900000
O     -2.38900000     -0.95800000      5.29300000
H     -1.48500000     -0.64500000      5.26400000
H     -2.61800000     -0.94400000      6.22300000
O      0.52600000     -7.63000000     14.20100000
H      0.61500000     -8.10000000     13.37200000
H      0.36400000     -6.72200000     13.94600000
O      0.71900000     12.78800000    -10.25800000
H      0.35600000     13.65200000    -10.06400000
H      0.27200000     12.51300000    -11.05800000
O    -13.60800000      0.51400000     -3.54500000
H    -12.96600000      1.09800000     -3.14200000
H    -13.37600000      0.50700000     -4.47400000
O     -6.95600000     -9.71900000     13.53100000
H     -7.04600000    -10.09000000     12.65300000
H     -6.63900000    -10.44500000     14.06700000
O     -6.57200000      2.79600000     10.92000000
H     -7.29200000      3.10600000     11.46900000
H     -7.00100000      2.44400000     10.14000000
O      5.05200000    -12.69000000     -1.56000000
H      5.10300000    -12.51800000     -0.62000000
H      4.48800000    -11.99700000     -1.90100000
O     12.63100000      4.87400000      3.75900000
H     13.16700000      4.61000000      3.01100000
H     13.26300000      5.04800000      4.45700000
O      8.31700000     -0.37000000     10.15600000
H      9.16700000     -0.44200000     10.59200000
H      7.68500000     -0.65800000     10.81500000
O    -14.55500000     -7.33400000      9.19100000
H    -14.21200000     -6.71000000      8.55100000
H    -14.39700000     -8.19200000      8.79700000
O      4.03000000    -10.87800000      8.75400000
H      4.14700000    -11.75300000      8.38400000
H      4.31100000    -10.28400000      8.05800000
O      9.62500000    -12.55100000     -1.30000000
H      9.74100000    -13.18600000     -2.00700000
H      9.65900000    -11.70000000     -1.73500000
O     -2.47800000    -14.61200000      5.28800000
H     -3.23600000    -14.58100000      5.87200000
H     -2.84200000    -14.46100000      4.41600000
O     -9.07100000     -5.58700000     -0.01000000
H     -9.00000000     -6.53300000     -0.14000000
H     -8.49100000     -5.21000000     -0.67200000
O     -1.67800000     -5.44400000     -9.62700000
H     -1.44900000     -4.72500000     -9.03800000
H     -2.63200000     -5.40400000     -9.69400000
O     -3.71400000    -18.40000000     -0.77800000
H     -4.11500000    -17.61600000     -1.15100000
H     -3.55800000    -18.97100000     -1.53100000
O      4.37700000     14.62400000     -4.90400000
H      4.90100000     14.98400000     -5.62000000
H      3.83900000     15.35800000     -4.60800000
O    -15.77400000     -3.73600000     -1.29600000
H    -14.95000000     -3.37100000     -1.61800000
H    -15.53400000     -4.59000000     -0.93700000
O     -1.30000000     -3.37500000      4.08800000
H     -0.38700000     -3.35400000      3.80000000
H     -1.52300000     -2.45700000      4.24300000
O     -0.99700000     -5.43400000    -12.13900000
H     -0.77800000     -6.32900000    -12.40000000
H     -1.00900000     -5.46000000    -11.18300000
O     -5.39800000     -6.97500000      1.30200000
H     -5.70300000     -6.24300000      1.83800000
H     -4.80600000     -7.46100000      1.87700000
O    -14.36700000      5.55900000     -0.68100000
H    -13.78700000      5.43000000      0.06900000
H    -14.58700000      6.49100000     -0.65600000
O     -7.63400000     -0.59400000     -4.12400000
H     -8.56200000     -0.64900000     -4.35400000
H     -7.62600000     -0.57200000     -3.16700000
O      5.41800000      2.60900000     16.47400000
H      5.63900000      2.84700000     17.37400000
H      4.51200000      2.89900000     16.36500000
O     10.38300000      5.29100000      5.14100000
H     11.09200000      5.36100000      4.50200000
H      9.75400000      4.69300000      4.73800000
O      1.11700000      8.89600000     -8.03500000
H      2.01400000      8.66200000     -8.27300000
H      0.79200000      8.13600000     -7.55300000
O     -2.77400000      2.67700000    -15.99300000
H     -1.93800000      2.49400000    -16.42200000
H     -2.77400000      3.62600000    -15.86200000
O     -8.92200000     -4.66000000      2.55200000
H     -8.86900000     -4.77000000      1.60200000
H     -9.38000000     -5.44300000      2.85800000
O      2.61600000     -0.41300000     -7.22200000
H      2.08700000      0.04200000     -6.56700000
H      2.99100000     -1.15800000     -6.75200000
O     -6.57200000    -10.40900000    -12.83600000
H     -7.47100000    -10.62000000    -12.58200000
H     -6.08900000    -10.38800000    -12.01000000
O    -11.81500000      1.30100000     10.80500000
H    -12.54600000      1.13900000     10.20900000
H    -11.04900000      0.95900000     10.34300000
O      8.65100000     13.90600000     -2.59300000
H      7.76500000     13.54300000     -2.58000000
H      8.60200000     14.63400000     -3.21200000
O     -3.52900000     11.34800000      0.96500000
H     -2.59400000     11.54600000      0.92600000
H     -3.95400000     12.12200000      0.59700000
O    -12.79000000      6.84800000    -11.32100000
H    -12.58300000      7.75900000    -11.52800000
H    -12.00100000      6.36300000    -11.56100000
O     14.47300000      7.28700000     -4.20900000
H     14.20800000      6.37900000     -4.35400000
H     15.06200000      7.24700000     -3.45500000
O    -16.72800000     -8.00100000     -1.67100000
H    -17.62100000     -7.94100000     -1.33100000
H    -16.27300000     -7.25400000     -1.28200000
O     -8.01500000    -13.69900000     -4.81800000
H     -7.44300000    -14.45900000     -4.71200000
H     -8.21300000    -13.67800000     -5.75500000
O     -1.28200000     17.70900000      4.60100000
H     -0.95800000     17.23600000      3.83500000
H     -2.13800000     17.31900000      4.77900000
O      9.56700000      0.96200000      7.55200000
H      9.00600000      0.72700000      8.29100000
H      8.95700000      1.21600000      6.86000000
O     -8.07200000      5.53800000     -0.12100000
H     -8.82700000      6.12300000     -0.17300000
H     -8.11700000      5.01600000     -0.92200000
O     17.97800000     -1.91200000      3.59000000
H     17.42500000     -1.26400000      3.15400000
H     17.37200000     -2.41500000      4.13500000
O     12.13700000     10.82700000     -0.73100000
H     11.49200000     10.12500000     -0.64500000
H     11.61400000     11.61900000     -0.85500000
O     12.58400000     -5.45400000      0.99500000
H     13.01700000     -5.56700000      1.84100000
H     12.22000000     -4.57000000      1.02800000
O     -1.58100000     -2.93600000     11.74500000
H     -1.02600000     -3.69700000     11.57700000
H     -1.24900000     -2.57300000     12.56500000
O    -16.81300000     -2.40500000      6.06800000
H    -17.45100000     -1.72200000      6.27200000
H    -16.97200000     -2.61500000      5.14800000
O      5.52100000      7.98500000      3.16100000
H      4.57100000      7.92400000      3.25800000
H      5.80900000      7.07900000      3.04800000
O      0.65700000      1.99800000     -9.54300000
H      0.29300000      1.38600000    -10.18400000
H      1.55400000      1.69500000     -9.40600000
O      3.55700000     10.19800000     10.81900000
H      3.31900000     10.83300000     11.49400000
H      3.26500000      9.35600000     11.16900000
O     -5.27000000    -14.29100000      6.11500000
H     -5.83000000    -14.00200000      5.39500000
H     -5.22700000    -15.24200000      6.01800000
O    -12.72200000     -9.09200000      4.97400000
H    -13.25000000     -9.38500000      4.23100000
H    -12.09100000     -8.48200000      4.59300000
O      0.11000000      9.46300000      9.11600000
H     -0.10400000      9.72600000      8.22000000
H     -0.73400000      9.43300000      9.56600000
O      7.18400000     -8.76100000      4.03900000
H      7.17800000     -9.58800000      4.52100000
H      7.23700000     -8.08900000      4.71900000
O    -18.06900000     -3.71500000     -2.66300000
H    -18.64600000     -3.02000000     -2.34600000
H    -17.26300000     -3.60500000     -2.15900000
O     13.36900000     -0.38700000      9.43700000
H     12.41200000     -0.42200000      9.44000000
H     13.57300000      0.54300000      9.34200000
O      5.76900000      3.66400000      6.74600000
H      6.06700000      2.97900000      6.14800000
H      5.77300000      4.46200000      6.21800000
O      5.57400000      5.09300000    -15.76400000
H      6.47900000      4.79500000    -15.84700000
H      5.63700000      5.91900000    -15.28300000
O    -12.61500000     10.93900000      3.33200000
H    -12.05900000     11.65500000      3.02300000
H    -12.85400000     11.18900000      4.22500000
O     -3.59200000     -1.85300000      2.42100000
H     -3.26600000     -1.07200000      2.86600000
H     -4.51400000     -1.90600000      2.67300000
O    -15.88100000     -1.20800000     -8.97600000
H    -15.21300000     -1.38000000     -8.31200000
H    -16.58800000     -0.77500000     -8.49700000
O     -4.43900000     -2.61400000     11.29400000
H     -4.55700000     -1.67500000     11.43700000
H     -3.53400000     -2.78500000     11.55400000
O      4.37500000     -6.71600000      6.78600000
H      3.90200000     -6.26400000      6.08800000
H      5.29200000     -6.68800000      6.51200000
O     -0.61600000      1.91400000     -3.34400000
H     -1.44600000      1.87800000     -3.82000000
H     -0.64500000      1.16100000     -2.75500000
O      3.50900000    -11.36700000      1.45100000
H      4.15400000    -11.51500000      2.14300000
H      2.70300000    -11.76000000      1.78600000
O      3.57400000     13.75100000     -2.23300000
H      4.15100000     14.51300000     -2.17100000
H      3.65600000     13.46100000     -3.14100000
O      2.02900000      5.54600000      6.30000000
H      2.62100000      5.49100000      7.05000000
H      1.17000000      5.31600000      6.65600000
O     -3.61700000     -3.53900000      7.63000000
H     -2.77500000     -3.96600000      7.47500000
H     -3.40300000     -2.61000000      7.71400000
O     14.34200000     -7.92300000      7.28700000
H     14.63600000     -8.17000000      8.16300000
H     13.46300000     -8.29600000      7.21400000
O     -6.05400000    -11.26400000     11.31800000
H     -6.18300000    -10.92500000     10.43200000
H     -5.13600000    -11.07300000     11.51500000
O     -0.00000000     -7.20400000     -8.93300000
H     -0.73400000     -6.59500000     -9.01400000
H     -0.08600000     -7.78400000     -9.68900000
O     -7.82700000     -4.23300000     -1.84200000
H     -7.37300000     -3.97700000     -2.64500000
H     -8.05400000     -3.40300000     -1.42100000
O     -0.70900000     -1.32800000     16.17600000
H     -0.09800000     -0.59100000     16.18600000
H     -0.72400000     -1.64000000     17.08100000
O     -2.90100000     -4.61400000      2.33800000
H     -2.10300000     -4.47300000      2.84800000
H     -3.31900000     -3.75300000      2.30500000
O    -14.02500000      3.30900000      3.93200000
H    -14.47700000      2.55000000      4.30000000
H    -13.98300000      3.13000000      2.99200000
O     11.40000000     -2.94300000      1.98700000
H     10.45700000     -3.10100000      2.03000000
H     11.73300000     -3.24900000      2.83100000
O      2.71100000     -1.17100000      5.43500000
H      3.04600000     -0.31200000      5.17800000
H      3.38300000     -1.52500000      6.01700000
O     -5.14600000      4.46900000      9.08800000
H     -5.93700000      4.98500000      8.93100000
H     -5.39300000      3.85500000      9.77900000
O    -10.14500000      2.44100000    -10.46500000
H    -10.45500000      1.95500000    -11.23000000
H    -10.93400000      2.84400000    -10.10200000
O      2.71800000      8.08600000     12.85200000
H      3.32900000      8.12200000     13.58800000
H      2.90100000      7.24600000     12.43000000
O     -3.66100000      7.95400000     -6.41300000
H     -3.87500000      8.47900000     -5.64200000
H     -2.95900000      7.37300000     -6.12000000
O      9.05500000     -3.56400000      0.21500000
H      9.41500000     -3.01300000     -0.48100000
H      8.87900000     -4.40300000     -0.21100000
O     -8.03400000      9.84600000      0.72500000
H     -8.77400000      9.37400000      1.10700000
H     -8.43300000     10.58100000      0.26000000
O     -0.66400000      8.10100000      3.07300000
H     -1.45400000      8.01700000      2.54000000
H     -0.95500000      8.55200000      3.86500000
O      1.19200000     -3.15300000      3.37900000
H      1.64100000     -3.73600000      3.99200000
H      1.89700000     -2.71200000      2.90700000
O    -10.76500000      7.83100000      8.28200000
H    -11.55700000      8.36600000      8.22300000
H    -10.25800000      8.23100000      8.98800000
O     -0.92600000     -1.37700000    -13.69000000
H     -0.69900000     -1.16100000    -14.59500000
H     -1.32600000     -0.57800000    -13.34700000
O     -2.66800000     -0.65600000      7.88800000
H     -2.36700000      0.25200000      7.91800000
H     -3.45500000     -0.66500000      8.43300000
O     -3.81200000     -2.61200000     -0.22500000
H     -3.26100000     -2.30400000      0.49500000
H     -4.52500000     -1.97500000     -0.27100000
O     15.92300000     -3.00000000      4.97600000
H     15.60400000     -3.80700000      5.37800000
H     15.48900000     -2.30100000      5.46500000
O     -6.08900000     11.81000000      6.35300000
H     -6.80400000     11.23500000      6.62700000
H     -5.30100000     11.27600000      6.45200000
O    -12.24700000      5.38300000      1.18500000
H    -12.05500000      5.49400000      2.11700000
H    -11.39300000      5.22500000      0.78300000
O     -5.87600000     10.53400000     -1.64000000
H     -6.19500000     11.41900000     -1.81700000
H     -6.54200000      9.95900000     -2.01700000
O     -1.26400000      7.02200000     -5.07100000
H     -0.72900000      6.38400000     -4.60000000
H     -0.94500000      7.87200000     -4.76800000
O      5.02400000     16.70900000      5.01200000
H      4.65800000     16.91800000      5.87100000
H      5.71100000     16.06800000      5.19300000
O      2.24400000    -10.46700000     -6.35900000
H      1.59900000    -10.45300000     -5.65200000
H      2.16300000     -9.60800000     -6.77400000
O      3.57900000      3.01500000     13.14300000
H      2.89900000      2.93600000     13.81200000
H      3.29000000      2.43600000     12.43800000
O     -5.23600000    -13.51300000      1.03100000
H     -5.09100000    -12.67000000      0.60000000
H     -6.02800000    -13.85900000      0.61900000
O     10.43500000     -8.51700000      4.20100000
H     10.28500000     -9.45000000      4.35200000
H     10.08200000     -8.35600000      3.32600000
O    -10.09500000      2.30200000     -5.31700000
H    -10.69500000      2.15400000     -4.58600000
H     -9.36700000      2.79100000     -4.93400000
O     -5.73000000      0.74000000     16.83000000
H     -5.65400000      1.53200000     16.29800000
H     -6.53000000      0.31700000     16.51900000
O      9.57200000      1.94700000     -7.72800000
H      9.66300000      1.11500000     -7.26300000
H      9.67900000      1.71800000     -8.65200000
O      4.24100000      5.13700000     14.96100000
H      3.57000000      4.83900000     15.57500000
H      4.15700000      4.54800000     14.21100000
O    -17.75200000      0.49300000     -3.08200000
H    -16.79800000      0.54600000     -3.01900000
H    -17.95700000      0.88300000     -3.93200000
O      2.85300000    -11.34100000    -12.71500000
H      3.42300000    -11.85000000    -12.13800000
H      1.96600000    -11.59300000    -12.45900000
O      0.27800000      6.35800000    -11.64300000
H      0.47800000      5.77600000    -10.91000000
H      1.11600000      6.47800000    -12.09000000
O     -5.07500000      3.09500000     15.16600000
H     -4.29700000      3.52000000     14.80300000
H     -5.55700000      3.80300000     15.59300000
O    -13.53500000     -8.64900000      0.33700000
H    -14.33600000     -9.16600000      0.41600000
H    -13.04300000     -9.07500000     -0.36600000
O     -7.54800000     -3.04100000     12.87800000
H     -6.73300000     -3.52400000     12.74000000
H     -8.22300000     -3.71800000     12.92600000
O     -7.31300000      6.25200000     -5.22000000
H     -6.99400000      6.56400000     -6.06700000
H     -6.73700000      6.66700000     -4.57900000
O     -6.53100000      5.23600000      2.10400000
H     -6.39700000      4.29200000      2.01900000
H     -6.90900000      5.50100000      1.26500000
O     16.59400000      1.36400000     -5.85300000
H     16.99200000      1.25100000     -4.99000000
H     16.73700000      2.28700000     -6.06400000
O    -13.66000000     -2.99200000     -4.61100000
H    -14.42700000     -3.53600000     -4.79200000
H    -13.82100000     -2.63500000     -3.73700000
O     10.91600000     -9.83600000     -9.05000000
H      9.95900000     -9.81500000     -9.04000000
H     11.17700000     -8.93200000     -8.87600000
O      5.82100000     12.12700000     -0.80500000
H      6.57800000     12.12100000     -0.21900000
H      6.19600000     12.05800000     -1.68300000
O      9.06700000     14.29000000      7.41400000
H      8.54200000     13.52500000      7.17800000
H      9.84100000     13.92600000      7.84300000
O     -1.95700000     -2.80300000     -2.97900000
H     -1.98600000     -2.76400000     -2.02300000
H     -1.53700000     -3.64200000     -3.17200000
O      9.90900000      7.62700000    -12.05700000
H     10.67100000      7.90100000    -11.54600000
H      9.94700000      6.67100000    -12.05000000
O      5.17700000     -5.27700000    -13.88500000
H      5.29500000     -6.13200000    -14.29900000
H      5.80600000     -5.27200000    -13.16300000
O    -11.57100000     -8.79000000      2.21200000
H    -12.33900000     -8.73600000      1.64400000
H    -11.03300000     -9.48000000      1.82300000
O     -8.77100000     -5.74100000     -5.51600000
H     -8.58800000     -5.93300000     -4.59600000
H     -9.68500000     -5.99500000     -5.63700000
O      7.33100000     -9.68600000     12.54000000
H      7.05700000     -8.90500000     13.02000000
H      7.17600000    -10.40800000     13.14800000
O    -12.86700000     -3.51100000     -8.41200000
H    -13.08000000     -2.61200000     -8.16100000
H    -11.92400000     -3.58300000     -8.26700000
O     11.57800000     10.34700000      3.16400000
H     12.12900000     10.86400000      2.57600000
H     12.01900000      9.50000000      3.22300000
O     -7.55600000     -1.78500000      9.36500000
H     -8.09700000     -1.05300000      9.66000000
H     -6.65700000     -1.47500000      9.46900000
O    -14.33900000      0.93800000      5.41700000
H    -15.10800000      1.26800000      5.88200000
H    -14.48000000     -0.00700000      5.36200000
O     -5.14700000    -16.39100000     -2.31000000
H     -5.54300000    -15.55400000     -2.55100000
H     -4.34500000    -16.43500000     -2.83000000
O     -6.49200000     -2.84800000     16.49800000
H     -7.05600000     -3.51700000     16.10800000
H     -6.86000000     -2.01800000     16.19400000
O     15.68200000      0.11000000      4.66900000
H     14.95300000      0.58200000      4.26600000
H     15.28900000     -0.34700000      5.41300000
O     10.78800000     -0.38200000     10.97500000
H     11.41300000     -1.08400000     11.16000000
H     10.94500000      0.26600000     11.66200000
O      5.22100000     -9.37000000    -11.95800000
H      5.53500000     -9.84900000    -11.19100000
H      4.68000000     -8.66800000    -11.59600000
O     -0.51400000      8.82000000    -15.76200000
H     -0.00300000      8.43200000    -16.47200000
H      0.13500000      9.25800000    -15.21100000
O      8.30400000      7.06200000      1.99900000
H      8.63500000      7.96000000      2.02600000
H      8.25700000      6.79600000      2.91700000
O      6.10100000      1.26500000     -7.82300000
H      6.24100000      1.20300000     -6.87800000
H      6.95300000      1.05900000     -8.20500000
O     -1.89600000    -13.99300000     10.73200000
H     -2.14400000    -13.46600000     11.49200000
H     -1.75700000    -13.35500000     10.03300000
O      4.45400000     -0.02000000     -3.84300000
H      3.71700000      0.07200000     -4.44700000
H      4.19300000     -0.72700000     -3.25400000
O     11.42500000      1.91400000     13.06900000
H     10.93000000      2.65900000     12.72900000
H     10.94100000      1.64000000     13.84700000
O     -4.12700000      7.45500000      9.72800000
H     -4.56100000      7.00300000     10.45100000
H     -4.29100000      6.90000000      8.96500000
O      7.27800000      5.59200000     14.91200000
H      7.65600000      4.82200000     14.48700000
H      6.49200000      5.78600000     14.40200000
O     -2.41000000    -10.30900000    -10.00000000
H     -2.96300000     -9.56900000     -9.75100000
H     -1.67600000     -9.91200000    -10.46900000
O     -4.54200000    -14.85800000     -5.20400000
H     -3.75400000    -15.11900000     -5.68100000
H     -5.13600000    -15.60400000     -5.29500000
O     -2.84600000     -1.93100000     -6.70700000
H     -2.75900000     -1.42300000     -5.90100000
H     -3.48700000     -1.44600000     -7.22800000
O      2.56500000      9.87100000     -4.46300000
H      3.05600000      9.76500000     -3.64800000
H      2.64600000     10.80100000     -4.67200000
O     11.96600000      0.67200000     -4.94300000
H     12.32100000      1.52900000     -5.17700000
H     12.49300000      0.39000000     -4.19500000
O     -5.07900000      5.86400000     12.07600000
H     -5.71700000      5.97700000     12.78000000
H     -5.54100000      5.35200000     11.41300000
O     -2.68200000      9.79800000     10.05600000
H     -3.41800000     10.41000000     10.08400000
H     -3.08900000      8.93900000      9.94200000
O     -7.98100000     -9.21600000     -5.11900000
H     -8.07200000     -8.34500000     -4.73300000
H     -8.72000000     -9.28900000     -5.72200000
O     -6.60200000     15.43100000     -6.59100000
H     -6.60800000     14.67600000     -7.17900000
H     -6.14300000     15.12300000     -5.81000000
O     -5.78400000     -4.44300000      6.05000000
H     -4.89700000     -4.21100000      6.32400000
H     -6.33500000     -3.74600000      6.40500000
O     -3.80000000     -9.11600000    -12.87800000
H     -4.63400000     -8.74800000    -13.16800000
H     -3.68600000     -9.90300000    -13.41100000
O      3.87000000      4.25300000    -13.70200000
H      4.32300000      4.44200000    -14.52400000
H      3.02100000      3.90400000    -13.97200000
O      7.13300000      7.56800000    -12.79800000
H      8.08800000      7.54900000    -12.73900000
H      6.86500000      6.66300000    -12.63700000
O      7.67200000      1.78700000     -1.44200000
H      7.93200000      1.98400000     -0.54200000
H      8.09200000      2.46900000     -1.96700000
O     -9.21400000     -6.55800000    -10.96000000
H     -9.86200000     -7.26200000    -10.91500000
H     -9.06700000     -6.30900000    -10.04800000
O      7.34300000      8.93400000     -9.90000000
H      8.06800000      8.90300000     -9.27600000
H      7.44000000      8.13500000    -10.41900000
O      3.40900000     13.96000000    -10.11700000
H      3.49800000     14.20100000    -11.03900000
H      2.84800000     13.18500000    -10.12400000
O     -6.34500000     -0.45600000      6.29200000
H     -7.12300000     -0.21700000      5.79000000
H     -6.35200000     -1.41300000      6.30400000
O     -8.22300000     -5.05200000      9.47000000
H     -7.95700000     -5.79200000      8.92300000
H     -7.41700000     -4.77400000      9.90500000
O     -3.02700000    -10.15300000     15.15900000
H     -2.46200000    -10.01600000     15.92000000
H     -3.19100000     -9.27200000     14.82100000
O    -11.38900000     -1.59800000     11.92900000
H    -12.29900000     -1.34500000     12.08000000
H    -11.21300000     -1.33400000     11.02600000
O      9.64300000    -11.12600000      4.33600000
H      9.61000000    -11.82400000      3.68200000
H     10.05000000    -11.53400000      5.10000000
O      7.09100000      0.22400000    -13.90400000
H      7.16500000     -0.41500000    -14.61300000
H      7.47300000     -0.21500000    -13.14400000
O    -12.67000000    -12.57000000     -0.12500000
H    -12.95000000    -12.89500000      0.73000000
H    -12.80300000    -13.31100000     -0.71700000
O      9.13200000     -6.13100000     -0.81400000
H      8.61900000     -6.83300000     -1.21300000
H     10.01900000     -6.48700000     -0.75600000
O    -11.42200000     -3.82200000     -0.92900000
H    -10.96600000     -4.57100000     -0.54500000
H    -11.27000000     -3.90700000     -1.87000000
O     -0.64400000      9.04900000    -10.91300000
H     -0.15500000      9.28700000    -10.12500000
H     -0.11400000      8.36800000    -11.32600000
O     -1.56800000     -4.12300000    -14.39400000
H     -1.56800000     -3.19200000    -14.17400000
H     -1.48400000     -4.56800000    -13.55100000
O      3.31600000     10.82900000     -1.75000000
H      3.02700000     11.74100000     -1.76900000
H      4.20100000     10.86600000     -1.38800000
O      4.70400000     -1.40400000      7.93400000
H      4.40500000     -1.35000000      8.84200000
H      5.65000000     -1.53500000      8.00100000
O      5.22100000     -1.73500000     -8.89500000
H      4.31400000     -1.81500000     -8.59700000
H      5.54000000     -0.93600000     -8.47600000
O     -4.86100000     -4.02100000     -3.35500000
H     -4.64100000     -4.69600000     -2.71300000
H     -4.10900000     -3.42900000     -3.34700000
O      6.88000000     -5.62000000    -11.73700000
H      6.27600000     -6.16000000    -11.22800000
H      6.91600000     -4.78900000    -11.26400000
O     -4.55800000     12.21700000     -6.03400000
H     -3.87900000     12.01000000     -5.39200000
H     -4.18500000     12.92600000     -6.55800000
O    -12.36900000      9.47400000     -9.90400000
H    -12.39600000      9.84200000     -9.02100000
H    -11.74300000      8.75200000     -9.84400000
O     12.48300000     -3.70700000      4.45600000
H     13.17600000     -4.34200000      4.63600000
H     12.05200000     -3.57700000      5.30100000
O     14.96700000      7.43100000      1.14400000
H     14.03000000      7.51400000      0.96400000
H     15.37500000      8.10800000      0.60400000
O      5.06000000     -8.41900000     -2.79400000
H      4.45800000     -8.22400000     -3.51200000
H      4.52700000     -8.89600000     -2.15800000
O     -5.88200000     -5.15300000     12.98800000
H     -6.17700000     -5.91700000     12.49200000
H     -4.98600000     -5.00300000     12.68600000
O     16.17800000      4.52400000     -0.62700000
H     16.90600000      4.35400000     -0.02800000
H     16.07500000      3.70700000     -1.11600000
O     14.15100000     -2.60800000      2.37800000
H     14.14300000     -2.43100000      3.31900000
H     13.22700000     -2.68700000      2.14100000
O     13.90300000     -0.35600000     -2.90500000
H     14.41400000     -1.08400000     -3.25800000
H     13.56400000     -0.68200000     -2.07100000
O     -1.12200000    -12.40600000      3.70300000
H     -1.48100000    -11.97700000      4.48000000
H     -1.73400000    -13.11800000      3.51800000
O      5.95400000      4.75000000    -10.11400000
H      6.83000000      5.08200000     -9.91500000
H      5.48600000      4.79500000     -9.28000000
O     -7.39400000      9.82800000     -4.24100000
H     -8.34100000      9.96100000     -4.29700000
H     -7.29000000      9.09800000     -3.63100000
O      4.23900000    -15.41200000     -1.25100000
H      4.21200000    -15.87700000     -2.08800000
H      4.33300000    -14.49100000     -1.49200000
O    -15.68500000      3.11900000     -8.33200000
H    -16.20000000      2.90800000     -7.55300000
H    -15.05700000      3.77700000     -8.03300000
O    -15.33600000      7.98000000      5.72400000
H    -14.89600000      7.15700000      5.50800000
H    -16.16700000      7.93900000      5.25100000
O     -5.89000000    -10.10600000      8.71300000
H     -6.04300000    -10.99600000      8.39400000
H     -5.92400000     -9.56100000      7.92700000
O      1.67900000     12.40800000     11.88900000
H      1.62100000     12.02800000     12.76600000
H      1.94000000     13.31700000     12.03900000
O      4.47800000     12.77100000      1.46600000
H      4.74400000     12.90200000      0.55600000
H      4.94900000     13.44700000      1.95300000
O     -4.60700000     11.89500000      9.96400000
H     -4.45600000     12.50700000      9.24400000
H     -4.88900000     12.44800000     10.69300000
O     -7.33100000     -9.95800000     -1.39300000
H     -6.46900000    -10.04100000     -0.98400000
H     -7.29900000    -10.55500000     -2.14100000
O     -7.58000000     -1.28000000    -14.92300000
H     -6.89300000     -1.56100000    -14.31900000
H     -8.34000000     -1.81100000    -14.68500000
O     11.70600000      6.35000000     10.71600000
H     11.93800000      6.17700000      9.80400000
H     10.82600000      6.72400000     10.67300000
O      0.61700000     -3.24500000    -10.91600000
H      0.50300000     -3.91100000    -11.59400000
H     -0.17400000     -2.70800000    -10.97300000
O     -8.95000000     -9.38200000     -9.48500000
H     -9.37000000     -9.85600000    -10.20200000
H     -8.05100000     -9.24500000     -9.78200000
O      5.90100000      9.36600000     -4.59100000
H      5.25700000      9.57400000     -5.26800000
H      5.49900000      8.65900000     -4.08700000
O      8.66600000     -9.05600000     -7.02300000
H      8.23400000     -9.74800000     -7.52400000
H      9.38400000     -9.50000000     -6.57200000
O     -5.10900000      9.31200000      7.35200000
H     -4.95900000      8.37100000      7.26200000
H     -4.83600000      9.51300000      8.24800000
O      9.77800000     11.04800000    -10.57100000
H      9.28600000     10.26500000    -10.32500000
H      9.10700000     11.70700000    -10.74900000
O     10.78900000     12.74700000     -6.04500000
H     11.49000000     12.16500000     -5.75000000
H     10.84400000     12.72200000     -7.00100000
O    -12.12500000     10.47300000     -7.47000000
H    -12.62800000     11.01600000     -6.86400000
H    -11.22800000     10.79900000     -7.39600000
O     -0.51300000      4.26800000      3.72600000
H     -1.25500000      4.16700000      3.13000000
H     -0.79800000      4.93500000      4.35100000
O      0.20900000      7.83500000     -1.83000000
H      0.40000000      8.52900000     -1.19900000
H     -0.14300000      8.29500000     -2.59300000
O    -13.57800000     -5.00100000      4.33300000
H    -12.76100000     -4.52600000      4.18200000
H    -14.26100000     -4.33400000      4.25800000
O      3.90000000      5.48400000     11.73100000
H      4.84000000      5.35800000     11.60600000
H      3.60300000      4.67500000     12.14800000
O     14.03600000    -10.73000000     -1.92600000
H     13.57100000    -10.07100000     -2.44200000
H     14.74800000    -11.02000000     -2.49500000
O     11.09500000     -7.03600000     -9.02900000
H     10.81000000     -6.78700000     -9.90900000
H     11.97400000     -6.66500000     -8.94900000
O      0.85800000      5.34900000     -6.53800000
H      1.39100000      6.14400000     -6.54800000
H      0.75600000      5.14100000     -5.61000000
O      6.74500000      5.75400000     11.79200000
H      6.79000000      6.65600000     12.11000000
H      7.28600000      5.75000000     11.00300000
O     14.61100000      4.78300000      5.61200000
H     14.45700000      4.67400000      6.55000000
H     15.48800000      4.42700000      5.47000000
O     -8.88000000      3.86900000     11.76100000
H     -8.87000000      4.80000000     11.54100000
H     -9.78700000      3.69200000     12.01300000
O    -10.14400000      7.76600000     -4.34100000
H     -9.44500000      7.44800000     -3.77000000
H    -10.03900000      8.71800000     -4.34100000
O    -10.24100000     -3.72600000     -8.19400000
H    -10.13100000     -2.84100000     -7.84500000
H     -9.34800000     -4.03700000     -8.34200000
O     -4.71900000      8.59400000     14.46300000
H     -5.43100000      8.85100000     15.04900000
H     -3.99900000      9.18300000     14.68700000
O      5.87400000     -3.76900000     -5.22900000
H      6.56000000     -3.30000000     -5.70500000
H      6.32600000     -4.50800000     -4.82300000
O     -2.55700000     -6.84300000     -3.20800000
H     -3.14300000     -7.59900000     -3.20900000
H     -2.95700000     -6.23000000     -2.59200000
O     -1.82400000    -17.33500000     -6.45500000
H     -0.91600000    -17.61900000     -6.55900000
H     -1.80900000    -16.40200000     -6.67000000
O      3.87400000     11.30700000    -12.63600000
H      3.55700000     12.18300000    -12.85800000
H      4.82600000     11.40100000    -12.59300000
O      1.21600000      9.97700000     -0.32400000
H      1.61700000     10.23600000      0.50500000
H      1.92800000     10.03300000     -0.96200000
O     -9.92100000     -2.64500000    -14.33000000
H     -9.93100000     -3.40000000    -13.74100000
H    -10.63700000     -2.09000000    -14.02200000
O     14.50800000     10.24600000     -2.06300000
H     13.74700000     10.59000000     -1.59400000
H     14.16000000      9.52800000     -2.59100000
O      5.81200000    -13.97300000      2.07900000
H      4.89000000    -13.82900000      1.86600000
H      6.26700000    -13.22600000      1.69000000
O      8.67600000     -3.71100000      6.45400000
H      9.59700000     -3.70700000      6.19500000
H      8.28100000     -4.40100000      5.92000000
O      7.76600000     -3.43300000      9.58400000
H      7.62400000     -2.96500000     10.40700000
H      7.89400000     -2.74100000      8.93500000
O     -3.05200000     -5.14900000     14.20300000
H     -2.99200000     -4.56700000     14.96000000
H     -2.21400000     -5.04300000     13.75300000
O      0.39300000     -3.22600000    -16.19300000
H      0.42200000     -2.54100000    -15.52400000
H     -0.09600000     -3.94000000    -15.78300000
O    -13.82400000      5.80800000      5.07900000
H    -13.29800000      5.95800000      5.86500000
H    -13.80600000      4.85900000      4.95600000
O     -1.31400000     12.39900000     -6.90800000
H     -1.32800000     11.74400000     -7.60600000
H     -1.51300000     13.22400000     -7.35100000
O      0.55900000     15.28500000      1.73700000
H      1.24200000     15.26800000      2.40700000
H      0.92900000     14.79500000      1.00300000
O     -5.13200000     -0.74400000    -16.33000000
H     -4.39400000     -1.34100000    -16.45000000
H     -5.90500000     -1.30700000    -16.37100000
O    -10.65300000     -4.10500000     12.48000000
H    -10.74400000     -3.15200000     12.46300000
H    -10.96800000     -4.39100000     11.62300000
O     -7.29700000     10.91900000     11.02400000
H     -6.44100000     11.22800000     10.72600000
H     -7.09500000     10.23100000     11.65900000
O     -0.12200000     -5.01900000     13.36900000
H      0.11400000     -4.14700000     13.68600000
H      0.00100000     -4.97100000     12.42100000
O     -9.43500000     -8.78400000      8.32700000
H     -8.53400000     -8.92700000      8.61700000
H     -9.46900000     -9.17100000      7.45300000
O      7.01900000      8.72700000     12.67600000
H      6.36400000      8.47700000     13.32900000
H      7.28700000      9.61000000     12.93300000
O      1.81900000      0.97600000     -4.90700000
H      1.38200000      1.27600000     -4.11100000
H      1.57100000      1.61700000     -5.57300000
O      4.05900000     13.06000000      4.61100000
H      4.33400000     13.79900000      4.06800000
H      3.11500000     12.99400000      4.46600000
O      0.87900000    -15.71700000      2.34700000
H      0.28200000    -16.22300000      2.89900000
H      1.14600000    -16.32800000      1.66000000
O      2.51600000     -6.61800000      8.67900000
H      3.31800000     -6.73100000      8.16800000
H      2.25300000     -5.71200000      8.51600000
O      2.63400000      0.35100000    -12.98400000
H      3.01500000      0.44300000    -13.85700000
H      3.13000000      0.96200000    -12.44000000
O     -0.84200000     11.81800000      0.01900000
H     -0.21000000     11.11300000     -0.12200000
H     -0.45000000     12.57900000     -0.41000000
O      8.04800000      2.99700000     13.40600000
H      7.91600000      2.51000000     14.22000000
H      7.42900000      2.60500000     12.79000000
O      2.33300000    -14.57000000      9.76700000
H      2.21800000    -14.58700000      8.81700000
H      3.27900000    -14.64100000      9.89400000
O     -2.71700000      5.29600000    -15.92000000
H     -1.98300000      5.73100000    -15.48700000
H     -3.18600000      6.00300000    -16.36400000
O     -4.26800000     -7.93100000    -10.04600000
H     -4.34800000     -8.00300000    -10.99700000
H     -4.51700000     -7.02700000     -9.85300000
O     -6.33000000     10.32200000     -7.52400000
H     -5.59700000     10.63300000     -6.99300000
H     -6.18800000      9.37800000     -7.59800000
O     -0.98200000     -6.10300000     -5.52600000
H     -1.58600000     -5.57600000     -6.04800000
H     -1.37300000     -6.12100000     -4.65300000
O    -14.33800000      8.25500000      0.83700000
H    -14.53000000      9.06300000      0.36200000
H    -13.57300000      8.46800000      1.37200000
O     -7.84700000     -0.41400000     12.17800000
H     -6.97000000     -0.11500000     12.41700000
H     -7.83600000     -1.35500000     12.35600000
O     -4.64900000     10.52100000    -10.23400000
H     -5.30500000     10.32300000     -9.56500000
H     -4.23000000      9.68000000    -10.41500000
O    -11.84200000      9.53200000     -1.32200000
H    -11.10300000     10.13800000     -1.37800000
H    -12.59600000     10.09000000     -1.13300000
O     -4.90400000     11.48500000      3.22000000
H     -4.50500000     11.47700000      2.35100000
H     -4.31200000     12.01900000      3.75100000
O     10.11300000     -1.62700000     -8.65300000
H      9.83100000     -1.17000000     -7.86100000
H      9.95000000     -1.00300000     -9.36000000
O     10.48200000      8.54600000     -4.80600000
H     10.75600000      9.20700000     -4.17000000
H      9.52700000      8.53100000     -4.73900000
O      1.49400000     -4.37800000     -7.63500000
H      1.88000000     -4.39300000     -8.51100000
H      0.65000000     -3.94200000     -7.75300000
O     -0.06700000     12.37200000      9.69800000
H     -0.07500000     11.49100000      9.32400000
H      0.52700000     12.30900000     10.44600000
O      7.60700000    -12.31400000      1.15800000
H      8.17100000    -12.42700000      0.39300000
H      7.71900000    -11.39700000      1.40600000
O      5.06300000      6.77500000     -6.55800000
H      5.24900000      7.30800000     -7.33100000
H      5.44900000      5.92200000     -6.75600000
O     -2.48200000     13.78700000     -2.44100000
H     -3.00200000     13.40400000     -1.73400000
H     -1.79700000     14.28400000     -1.99300000
O      3.05000000      4.19000000      8.93500000
H      3.87300000      3.73000000      9.10100000
H      3.10300000      4.97700000      9.47700000
O      1.50100000      3.41300000    -14.54900000
H      1.37500000      4.27400000    -14.94800000
H      0.61900000      3.12900000    -14.30900000
O     -1.41500000      1.31300000     15.24000000
H     -1.75700000      0.49400000     15.59700000
H     -1.77600000      1.35800000     14.35500000
O      7.00200000     -7.13600000      6.54500000
H      7.18500000     -7.99800000      6.92100000
H      7.15900000     -6.52400000      7.26400000
O     -5.33500000    -13.45500000     -2.86700000
H     -5.06200000    -13.79100000     -3.72100000
H     -6.02000000    -12.81800000     -3.06800000
O      3.02100000    -13.73800000      4.33900000
H      2.33700000    -13.91900000      3.69600000
H      3.01100000    -12.78600000      4.43900000
O      2.07900000     11.70300000     -8.26700000
H      1.64900000     10.85100000     -8.18500000
H      1.65500000     12.11400000     -9.02000000
O    -10.52100000     -4.53300000    -12.40500000
H    -10.08300000     -5.15700000    -11.82500000
H    -11.45400000     -4.65100000    -12.22200000
O     12.89100000     -9.78100000     -6.27500000
H     13.47400000    -10.53900000     -6.31600000
H     13.23500000     -9.17900000     -6.93500000
O     -9.64300000      4.19300000      3.26700000
H     -8.75700000      4.46500000      3.02500000
H     -9.85800000      3.50000000      2.64300000
O     -5.33000000      3.01500000      5.92100000
H     -5.35000000      2.09100000      5.67400000
H     -4.40400000      3.20400000      6.06900000
O     10.68900000     -4.00300000     10.64500000
H      9.87000000     -3.72300000     10.23400000
H     10.46700000     -4.82500000     11.08300000
O     -6.89700000     12.48600000     -4.86200000
H     -7.09200000     11.55400000     -4.76900000
H     -5.98600000     12.51200000     -5.15500000
O     -3.98200000      1.02800000     -6.27900000
H     -4.88600000      1.30800000     -6.13500000
H     -3.80000000      0.42700000     -5.55700000
O    -12.81600000     -1.65700000      0.47500000
H    -13.46300000     -2.17700000      0.95100000
H    -12.20500000     -2.30200000      0.11900000
O     -0.33700000     -9.00700000     11.42700000
H     -0.90100000     -8.39600000     10.95200000
H      0.52500000     -8.89700000     11.02700000
O      9.65900000      5.02700000    -11.89700000
H      9.10800000      4.64400000    -12.58000000
H     10.24100000      4.31500000    -11.63100000
O     -3.38100000     -1.73600000    -12.09900000
H     -4.10300000     -1.34100000    -12.58800000
H     -3.64800000     -2.64600000    -11.97000000
O     -5.33500000     10.76500000    -13.02200000
H     -5.13900000     10.66200000    -12.09100000
H     -5.72000000      9.92700000    -13.28000000
O     -3.03900000    -14.29000000      2.75900000
H     -3.74800000    -13.88100000      2.26200000
H     -2.69800000    -14.96700000      2.17600000
O    -15.19900000     -1.96900000      8.60900000
H    -14.47600000     -2.57400000      8.77500000
H    -15.77500000     -2.44300000      8.00900000
O      5.72800000     10.57200000      5.31700000
H      5.00400000     11.04500000      4.90700000
H      5.33600000      9.75500000      5.62500000
O     -2.33700000    -16.84300000     -3.48700000
H     -1.87800000    -17.51100000     -3.99600000
H     -1.81800000    -16.75200000     -2.68800000
O      7.41600000      3.99200000    -13.21900000
H      7.52700000      3.72900000    -14.13300000
H      6.55400000      3.65600000    -12.97600000
O      5.08000000      0.90000000     -0.47000000
H      5.88800000      1.05700000     -0.95900000
H      4.40100000      1.33800000     -0.98300000
O     14.90400000      9.08200000     -6.40200000
H     14.17200000      8.63800000     -6.83100000
H     15.14500000      8.50300000     -5.68000000
O     -7.35600000      2.52700000    -11.41500000
H     -7.28700000      1.91300000    -12.14700000
H     -8.23300000      2.37900000    -11.06100000
O     11.04500000    -11.41700000     -3.50600000
H     11.68400000    -10.72300000     -3.34300000
H     11.57500000    -12.20200000     -3.64400000
O     10.25800000    -10.90300000     -5.95800000
H     11.17000000    -10.68100000     -6.14400000
H     10.29000000    -11.36400000     -5.12000000
O     -2.01600000     16.30700000     -5.29700000
H     -1.28400000     16.92300000     -5.31900000
H     -2.34900000     16.29900000     -6.19500000
O     -2.17000000    -14.73000000     -6.53900000
H     -2.08200000    -14.21100000     -5.74000000
H     -2.26600000    -14.08200000     -7.23700000
O     -5.79600000     -7.11100000     -1.69800000
H     -5.59100000     -6.86000000     -0.79700000
H     -6.60900000     -7.61000000     -1.62900000
O    -12.62900000     -8.15000000     -4.33100000
H    -12.47500000     -7.78900000     -3.45800000
H    -13.55000000     -7.96000000     -4.51100000
O      4.95700000      7.92800000     14.47800000
H      5.23700000      8.57100000     15.12900000
H      4.77700000      7.13600000     14.98500000
O     14.67900000      1.62300000      0.98700000
H     15.13100000      1.98200000      0.22400000
H     15.38300000      1.36800000      1.58400000
O     -8.11800000    -16.43300000      1.37700000
H     -7.62400000    -16.73800000      2.13800000
H     -7.58000000    -15.73300000      1.00600000
O     14.66800000     -5.37000000     -8.80800000
H     15.34700000     -4.83700000     -9.22300000
H     13.99600000     -4.74100000     -8.54700000
O    -14.54500000      1.09000000     -9.97500000
H    -15.10800000      1.80600000     -9.68200000
H    -14.94100000      0.30400000     -9.59800000
O     -3.55200000      6.03000000     14.80300000
H     -3.90100000      6.81700000     14.38500000
H     -3.05300000      5.59300000     14.11200000
O     -0.21900000     -0.48200000    -16.08000000
H     -0.12600000     -0.60400000    -17.02500000
H      0.52700000      0.06600000    -15.83500000
O     -1.73400000    -11.56600000     12.47600000
H     -2.05600000    -10.95200000     13.13600000
H     -1.42400000    -11.00900000     11.76100000
O     -6.33600000     -2.91200000     -5.43200000
H     -5.82500000     -3.41200000     -4.79600000
H     -6.60500000     -2.12500000     -4.95800000
O      6.82300000    -14.48200000      5.26400000
H      6.10600000    -15.09200000      5.08700000
H      7.07700000    -14.15500000      4.40100000
O     -7.89900000      7.08100000    -13.58400000
H     -7.49000000      6.23400000    -13.41000000
H     -7.17200000      7.65300000    -13.83100000
O     -2.31000000     16.82700000     -2.45100000
H     -2.19500000     17.77600000     -2.49200000
H     -2.10100000     16.52200000     -3.33400000
O      3.33600000      1.19600000     -9.16700000
H      4.25000000      1.26400000     -8.89100000
H      2.98300000      0.47300000     -8.64900000
O    -10.05100000      0.40500000     13.73600000
H     -9.37000000      0.09200000     13.14000000
H    -10.87100000      0.11800000     13.33500000
O     -3.50800000     -5.10000000     -1.32500000
H     -3.54800000     -4.28000000     -0.83300000
H     -3.43800000     -5.77900000     -0.65400000
O     14.16100000      2.78000000     -5.99400000
H     14.61800000      3.51300000     -6.40600000
H     14.83600000      2.11300000     -5.87500000
O     -0.41000000     -0.67000000     10.03000000
H     -0.91500000     -1.42900000     10.32100000
H      0.02900000     -0.96600000      9.23200000
O      6.50400000     -4.44200000    -16.30600000
H      5.99600000     -4.28100000    -15.51000000
H      6.90900000     -5.29700000    -16.16200000
O     -4.53100000      4.21200000     -9.27500000
H     -3.74200000      4.57600000     -8.87600000
H     -4.20600000      3.57300000     -9.90900000
O    -15.51100000      6.40900000      2.59800000
H    -15.20900000      7.08600000      1.99300000
H    -14.77400000      6.27400000      3.19400000
O      2.25200000     17.59900000      0.81900000
H      1.65600000     18.24300000      0.43700000
H      1.69900000     17.07600000      1.40000000
O    -13.20000000      9.38100000      7.24100000
H    -13.70500000      8.96000000      6.54400000
H    -13.08600000     10.28300000      6.94300000
O     -2.13900000      2.90300000     -5.46700000
H     -2.82900000      2.35100000     -5.83600000
H     -1.32400000      2.48600000     -5.74700000
O     16.08300000      6.98300000     -2.00500000
H     15.90100000      6.21500000     -1.46300000
H     16.10300000      7.71400000     -1.38700000
O      5.23900000      9.82600000     -7.79100000
H      5.99300000      9.56300000     -8.31900000
H      5.01600000     10.70000000     -8.11100000
O     -9.38900000      7.52000000      2.84300000
H     -8.48300000      7.22100000      2.76700000
H     -9.56500000      7.51300000      3.78400000
O      0.13100000    -12.32600000    -11.48800000
H     -0.80400000    -12.12200000    -11.48100000
H      0.43500000    -12.09100000    -10.61100000
O     14.00800000      2.18600000     -9.95500000
H     14.70900000      1.79400000     -9.43400000
H     13.77700000      1.50900000    -10.59200000
O      5.87000000     -7.69700000    -15.09700000
H      5.73200000     -8.64100000    -15.02200000
H      6.45700000     -7.59900000    -15.84700000
O     -4.64400000      0.99200000    -11.62600000
H     -4.42400000      0.47800000    -10.85000000
H     -5.44200000      1.46200000    -11.38400000
O      7.40900000     -8.24500000     -0.80000000
H      7.36400000     -8.88200000     -0.08700000
H      6.72600000     -8.52100000     -1.41100000
O     -7.22400000      8.70900000     -9.89600000
H     -6.56200000      8.07900000    -10.18200000
H     -8.04700000      8.36400000    -10.24100000
O      7.29100000    -12.49200000     -3.46600000
H      6.70700000    -11.86300000     -3.89000000
H      6.82100000    -12.76000000     -2.67600000
O      0.97800000    -11.98300000     12.76100000
H      0.03500000    -12.04800000     12.61100000
H      1.12400000    -11.06100000     12.97200000
O     -9.94200000     -0.69800000    -11.05400000
H    -10.43000000     -0.66900000    -10.23100000
H    -10.53200000     -1.13700000    -11.66600000
O      4.37100000     -5.75800000     15.27600000
H      4.71200000     -6.33000000     15.96300000
H      3.66900000     -5.26600000     15.70100000
O      8.08500000     -3.02900000      2.65900000
H      8.38500000     -3.80100000      3.13900000
H      8.37800000     -3.17700000      1.76000000
O     -1.36000000      4.81700000     10.39200000
H     -1.18400000      5.73100000     10.16700000
H     -0.52100000      4.37400000     10.26700000
O      8.77500000     12.60400000      3.60400000
H      8.62300000     12.21700000      4.46600000
H      9.71700000     12.76900000      3.57800000
O     -7.06600000    -11.40500000     -3.55900000
H     -6.84500000    -10.64900000     -4.10200000
H     -7.62900000    -11.94300000     -4.11600000
O     16.47700000      1.18900000      7.11800000
H     16.31700000      1.09400000      6.17900000
H     15.66500000      1.56000000      7.46300000
O      7.16000000      1.47200000    -11.10300000
H      6.38100000      1.89600000    -10.74300000
H      6.93900000      1.30200000    -12.01800000
O      9.79400000     -0.41300000     -6.11800000
H      9.19900000     -0.61900000     -5.39600000
H     10.61000000     -0.15500000     -5.68900000
O      4.62900000    -14.08100000     -7.80400000
H      4.57100000    -13.25300000     -7.32700000
H      5.53600000    -14.36300000     -7.68500000
O     -5.18300000      1.28900000     -0.68500000
H     -4.81100000      2.08700000     -1.06000000
H     -5.51400000      1.56000000      0.17200000
O      6.19900000     14.85900000     -6.98900000
H      5.77100000     14.95200000     -7.84000000
H      7.13400000     14.82800000     -7.19300000
O     12.38200000      8.17000000     -6.79500000
H     11.70700000      8.51400000     -6.21000000
H     11.89500000      7.72500000     -7.48800000
O    -10.75300000     13.29000000     -3.08800000
H    -10.33600000     13.87200000     -3.72300000
H    -11.68900000     13.47200000     -3.17300000
O     -1.33000000     -5.22800000      7.58000000
H     -1.54700000     -5.38800000      6.66200000
H     -1.44500000     -6.07800000      8.00500000
O     -3.03200000     14.50000000     -7.64500000
H     -3.25100000     14.10200000     -8.48700000
H     -3.57200000     15.28900000     -7.60600000
O     -7.76700000     -2.79000000      6.85600000
H     -7.73700000     -2.33500000      7.69800000
H     -8.61700000     -2.55100000      6.48500000
O      3.76200000    -10.07100000     -0.93800000
H      2.87700000    -10.25700000     -1.25000000
H      3.71300000    -10.19500000      0.01000000
O     -7.79600000      8.14900000     -1.94000000
H     -7.82600000      8.38900000     -1.01300000
H     -7.35700000      7.29900000     -1.95300000
O      0.94600000    -13.74500000     -7.43200000
H      0.14800000    -13.48200000     -7.89200000
H      1.20800000    -14.56300000     -7.85500000
O    -11.96800000     -6.62100000     -2.16500000
H    -12.15000000     -5.88000000     -2.74400000
H    -12.61700000     -6.54400000     -1.46600000
O     -3.22900000     -4.98300000     -6.80100000
H     -3.14400000     -4.03700000     -6.91800000
H     -4.12800000     -5.17800000     -7.06600000
O     -4.49600000      0.70200000      4.39600000
H     -3.63000000      0.37500000      4.64000000
H     -5.10500000      0.17700000      4.91500000
O      5.83800000    -17.37500000     -0.07800000
H      6.50000000    -17.64400000     -0.71500000
H      5.32900000    -16.70300000     -0.53100000
O     13.01400000     11.12800000     -6.27700000
H     13.29000000     10.21400000     -6.20900000
H     12.46700000     11.15500000     -7.06200000
O     -1.90100000      3.59700000     16.42300000
H     -1.63400000      2.79600000     15.97200000
H     -2.06800000      3.32000000     17.32400000
O     17.18600000     -1.30900000     -2.59800000
H     16.62900000     -1.72700000     -3.25500000
H     17.46700000     -0.49100000     -3.00800000
O    -12.31400000    -10.19400000     -1.66800000
H    -11.65000000    -10.40000000     -2.32700000
H    -12.64500000    -11.04800000     -1.38900000
O     -6.49500000     -2.46900000      2.19700000
H     -6.27200000     -2.38300000      1.27000000
H     -6.33000000     -3.39100000      2.39800000
O    -13.60100000      5.30800000     -7.75800000
H    -14.00200000      6.14200000     -8.00200000
H    -12.99600000      5.53100000     -7.05100000
O     -9.08100000    -13.36300000      8.01000000
H     -9.32400000    -14.06100000      8.61800000
H     -8.17500000    -13.55800000      7.77200000
O     10.53900000     -8.99300000      1.56300000
H     10.86400000     -9.88900000      1.64500000
H     10.90600000     -8.67900000      0.73700000
O    -13.65200000      6.03800000      9.60700000
H    -13.04300000      6.77100000      9.51400000
H    -14.52000000      6.43700000      9.54500000
O      6.71200000     -0.04600000     -5.52500000
H      6.03900000     -0.12500000     -4.84800000
H      7.01600000     -0.94300000     -5.66600000
O     -9.30800000      0.27300000     10.01300000
H     -9.01700000      1.15300000      9.77500000
H     -8.86800000      0.09000000     10.84300000
O     -9.30200000      9.78900000     -8.44300000
H     -8.36100000      9.87700000     -8.59700000
H     -9.39900000      8.92400000     -8.04500000
O      7.77800000     14.34500000      0.58400000
H      8.46900000     14.98100000      0.76800000
H      8.20500000     13.49300000      0.67900000
O      4.46000000      2.42300000      1.79400000
H      4.56400000      1.81300000      1.06300000
H      4.21400000      3.25100000      1.38200000
O      6.04800000    -10.04300000     -4.85300000
H      5.78900000     -9.51200000     -4.10000000
H      6.70600000     -9.51400000     -5.30400000
O      2.78000000     12.35300000     -5.33500000
H      3.54600000     12.88200000     -5.11300000
H      2.73800000     12.38000000     -6.29100000
O     -6.30200000     -5.02800000      3.50900000
H     -7.22500000     -4.78900000      3.42300000
H     -6.13000000     -4.98100000      4.45000000
O     -5.60200000      8.06300000    -15.16800000
H     -4.82200000      8.59700000    -15.32200000
H     -5.32300000      7.16900000    -15.36600000
O     -5.43800000     -4.42600000      9.59900000
H     -4.87400000     -3.99000000      8.96000000
H     -5.25900000     -3.97500000     10.42400000
O     -7.01600000     -8.88400000      6.38900000
H     -7.11400000     -8.13100000      6.97200000
H     -7.75400000     -8.81500000      5.78200000
O     -6.03700000     -6.25200000     -5.69400000
H     -6.89300000     -5.82600000     -5.74700000
H     -5.63200000     -5.87700000     -4.91200000
O      0.64800000     15.21100000     -3.57300000
H      0.79800000     15.72100000     -4.36900000
H      0.08000000     14.49300000     -3.85300000
O      4.91200000      3.09000000     -3.99100000
H      4.43300000      3.39600000     -3.22100000
H      4.81200000      2.13900000     -3.97300000
O     16.06800000     -5.74000000      3.09200000
H     15.67900000     -6.44500000      2.57400000
H     16.97200000     -6.02000000      3.23600000
O     12.15400000      3.59900000     -1.73900000
H     11.90900000      3.32300000     -0.85600000
H     11.52100000      3.16500000     -2.31100000
O      3.09300000     -8.85800000    -13.75500000
H      3.96100000     -8.51900000    -13.53700000
H      3.10800000     -9.76600000    -13.45200000
O     -9.48500000      2.76700000      8.77200000
H     -9.93200000      3.50500000      9.18600000
H     -9.44400000      3.00100000      7.84500000
O    -15.82700000     -7.22600000     -4.46600000
H    -16.20400000     -7.52600000     -3.63900000
H    -15.78800000     -6.27400000     -4.38100000
O     -3.99600000     13.16000000     -9.90900000
H     -4.72300000     13.65900000    -10.28200000
H     -4.19800000     12.24900000    -10.12000000
O     -6.48200000      9.22600000      2.88400000
H     -6.83100000      9.47500000      2.02800000
H     -5.75100000      9.82800000      3.02900000
O     12.71000000     -2.77900000    -11.41400000
H     11.82100000     -2.83300000    -11.76600000
H     13.09000000     -3.63900000    -11.59200000
O     10.08800000     -1.02500000    -14.56900000
H      9.95400000     -1.76000000    -15.16700000
H      9.50300000     -1.20500000    -13.83300000
O     -9.05600000      4.88100000     -9.23900000
H     -8.33700000      4.49100000     -8.74200000
H     -9.46100000      4.14200000     -9.69400000
O      3.18200000      3.00200000     -1.55600000
H      2.64700000      3.73200000     -1.87000000
H      3.43800000      3.25600000     -0.67000000
O      8.49500000      3.94900000      3.68200000
H      8.75100000      3.54000000      2.85500000
H      7.65100000      4.35900000      3.49600000
O     -9.65100000      7.13900000      5.50200000
H     -8.85500000      6.69900000      5.80000000
H    -10.17900000      7.24100000      6.29300000
O      8.87100000     -4.34100000     -9.01100000
H      9.55200000     -4.32800000     -8.33900000
H      8.33900000     -5.10700000     -8.79800000
O      8.50700000     11.14400000      9.49600000
H      8.07200000     10.99000000     10.33500000
H      8.12200000     10.49800000      8.90400000
O      9.63100000      8.90200000     -8.45000000
H      9.25600000      8.82100000     -7.57300000
H      9.81900000      8.00200000     -8.71400000
O      1.38800000     -1.63500000      8.05000000
H      1.67100000     -1.21300000      7.23800000
H      1.39900000     -2.57100000      7.84900000
O    -10.46900000     13.03600000      3.66900000
H    -10.85000000     13.56100000      4.37300000
H     -9.53600000     12.99700000      3.87700000
O     10.84800000     -6.73600000     -6.16200000
H     11.68400000     -6.61700000     -5.71300000
H     11.05400000     -7.29900000     -6.90800000
O     -3.97600000      1.08200000    -17.69000000
H     -3.68500000      1.79300000    -17.11800000
H     -4.38800000      0.45300000    -17.09800000
O     -2.09700000     10.62700000     -8.69800000
H     -2.41900000      9.77700000     -8.40000000
H     -2.49900000     10.74700000     -9.55900000
O     -7.10500000      1.21500000    -13.79000000
H     -7.40800000      0.46600000    -14.30200000
H     -6.36900000      1.56600000    -14.29200000
O    -11.70000000      2.09600000     -2.43100000
H    -11.77300000      1.59700000     -1.61700000
H    -11.89500000      2.99900000     -2.17600000
O      1.75100000    -16.82200000      0.05600000
H      2.68600000    -16.65800000     -0.06600000
H      1.62000000    -17.71300000     -0.26900000
O     11.52300000     -1.18600000      7.05900000
H     10.86100000     -1.27200000      6.37300000
H     11.26400000     -0.40300000      7.54600000
O      2.49300000     11.09700000      2.55500000
H      3.19100000     11.74400000      2.45800000
H      1.73600000     11.60300000      2.85000000
O      6.39700000      6.54600000      0.09100000
H      6.88500000      6.35000000     -0.70900000
H      7.07000000      6.78300000      0.73000000
O     -0.23200000      8.37300000     14.35000000
H     -0.79500000      8.68400000     15.06000000
H      0.44900000      7.86500000     14.79000000
O      5.85400000     -3.46900000      4.20900000
H      5.92800000     -3.03500000      5.05900000
H      6.62000000     -3.16800000      3.71900000
O     -6.49700000      4.75300000    -12.83100000
H     -6.51700000      4.10100000    -12.13000000
H     -5.60300000      4.71000000    -13.17200000
O    -12.42100000      5.17600000      7.16400000
H    -11.65800000      5.57500000      7.58300000
H    -12.87700000      4.72600000      7.87400000
O     -9.01900000     -1.52700000     -1.74600000
H     -9.31300000     -1.62300000     -2.65200000
H     -9.80800000     -1.28500000     -1.26200000
O     10.04800000    -13.53500000      5.67000000
H      9.46700000    -14.23600000      5.37300000
H     10.84700000    -13.98600000      5.94200000
O      3.27300000    -11.03500000      4.39000000
H      2.83500000    -10.23500000      4.10000000
H      3.93500000    -10.73400000      5.01200000
O      1.06400000      5.65500000    -16.03300000
H      0.20800000      5.76600000    -15.61900000
H      1.07400000      6.30100000    -16.73900000
O     13.27800000     11.62900000      1.47300000
H     13.29300000     12.58200000      1.37600000
H     12.92900000     11.30900000      0.64200000
O     -2.65400000     11.62300000     -3.99400000
H     -2.56000000     12.18300000     -3.22400000
H     -1.98300000     11.93600000     -4.60100000
O     -7.52700000     -5.27100000     15.33600000
H     -7.67300000     -6.15700000     15.00600000
H     -6.88000000     -4.89600000     14.73900000
O    -10.62200000    -12.71600000     -3.55600000
H     -9.80500000    -13.11400000     -3.85800000
H    -10.45300000    -11.77400000     -3.58300000
O     -1.00500000      6.44900000    -14.28100000
H     -1.01200000      7.38200000    -14.49400000
H     -0.63700000      6.40600000    -13.39900000
O      4.42600000     -7.04800000    -10.55400000
H      4.65700000     -6.97200000     -9.62800000
H      3.59500000     -6.57800000    -10.63300000
O     -0.91100000     -8.33700000     16.48100000
H     -0.40600000     -8.03400000     15.72700000
H     -1.35900000     -7.55400000     16.79900000
O     -5.69100000    -10.53200000    -10.37100000
H     -5.28700000     -9.66700000    -10.30300000
H     -5.87200000    -10.78400000     -9.46600000
O     -6.05900000    -13.19800000      8.80100000
H     -5.65000000    -13.35300000      7.95000000
H     -6.44900000    -14.03900000      9.03700000
O     -5.03900000     -8.94500000     -5.50000000
H     -5.07800000     -7.99200000     -5.58000000
H     -5.84700000     -9.25300000     -5.90900000
O      5.36500000      7.96600000      9.03200000
H      5.13400000      8.05500000      8.10700000
H      4.78600000      8.57900000      9.48400000
O      2.49000000      3.64100000     16.75900000
H      1.69000000      3.60300000     16.23600000
H      2.33600000      3.03000000     17.48000000
O     10.13100000      2.61200000     -3.41000000
H     10.36300000      2.10500000     -4.18900000
H      9.34200000      3.09100000     -3.66300000
O     -9.90300000     -8.37500000     -1.21400000
H    -10.48500000     -7.84300000     -1.75600000
H     -9.94300000     -9.24800000     -1.60400000
O     -5.05600000     -0.40500000      9.39700000
H     -5.38000000      0.44700000      9.10500000
H     -4.89500000     -0.29200000     10.33400000
O     -1.57900000     12.31500000      4.89800000
H     -2.29300000     12.84700000      4.54500000
H     -1.51600000     12.57700000      5.81600000
O      0.32400000     -0.25200000      5.01400000
H      1.12300000     -0.77900000      5.01100000
H      0.63500000      0.65300000      5.02300000
O      7.63600000      3.94600000     -4.12900000
H      6.78200000      3.51500000     -4.17100000
H      7.79600000      4.24800000     -5.02300000
O    -15.52300000      6.99800000     -5.28100000
H    -15.44900000      7.85700000     -5.69600000
H    -14.65500000      6.83400000     -4.91100000
O     -5.72100000     -3.38200000    -11.93000000
H     -6.52600000     -2.87100000    -11.85600000
H     -5.70200000     -3.66700000    -12.84400000
O      9.79300000      9.42200000      1.17300000
H     10.49500000      9.73900000      1.74100000
H      9.18500000     10.15800000      1.10700000
O     -4.23300000     -5.02700000    -10.00700000
H     -4.52300000     -4.59400000     -9.20400000
H     -4.51100000     -4.43900000    -10.71000000
O      0.05900000      0.70900000    -11.74100000
H      0.78600000      0.29900000    -12.20900000
H     -0.33300000      1.30400000    -12.38100000
O     -2.20600000     10.08600000     12.76200000
H     -1.60800000      9.42000000     13.10200000
H     -2.37900000      9.81500000     11.86000000
O      5.09800000     -1.88300000      0.47900000
H      5.01900000     -1.00700000      0.10300000
H      4.58700000     -1.84500000      1.28700000
O     15.26800000     -2.67500000     -3.82200000
H     15.38200000     -3.62300000     -3.75700000
H     14.82100000     -2.54500000     -4.65900000
O     -6.02400000     14.26000000      5.23100000
H     -6.61000000     14.29900000      4.47600000
H     -6.23100000     13.42500000      5.65200000
O    -10.46700000     13.05100000      0.67700000
H    -10.48400000     13.14800000      1.62900000
H     -9.56900000     12.78300000      0.47900000
O     -3.40700000      7.25000000      6.24200000
H     -4.04100000      7.04400000      5.55600000
H     -2.87300000      7.95200000      5.87100000
O      5.51800000     -7.50000000     13.38200000
H      5.24000000     -6.78000000     13.94700000
H      4.71200000     -7.80300000     12.96500000
O      2.53800000      5.03100000      3.55100000
H      1.64900000      4.96700000      3.20400000
H      2.43800000      5.49400000      4.38200000
O     -5.39900000      6.81600000      4.13600000
H     -5.67400000      6.26600000      3.40200000
H     -5.83200000      7.65500000      3.98000000
O      1.97000000     -2.49200000    -13.36600000
H      2.44300000     -1.68600000    -13.15900000
H      1.06600000     -2.31200000    -13.10700000
O    -14.39900000    -10.26400000      6.79700000
H    -13.76200000     -9.64500000      6.44100000
H    -14.01600000    -11.12500000      6.62800000
O     -9.49800000      6.36000000     10.69600000
H    -10.19300000      5.77900000     10.38500000
H     -9.94500000      6.98000000     11.27200000
O     -2.13700000     13.55800000      7.52300000
H     -2.59500000     13.09200000      8.22200000
H     -1.94200000     14.41800000      7.89700000
O      2.46100000     15.69500000      3.79400000
H      2.03900000     16.24200000      4.45700000
H      3.37700000     15.97500000      3.80100000
O    -10.07200000     11.07700000    -10.77800000
H    -10.98000000     10.87100000    -11.00200000
H     -9.92200000     10.62000000     -9.95000000
O     -7.43900000     -1.16900000    -11.91000000
H     -7.52800000     -0.32800000    -12.35800000
H     -8.25100000     -1.26200000    -11.41200000
O     -2.53700000      4.63100000      2.01300000
H     -1.91000000      5.13700000      1.49700000
H     -3.28300000      5.22000000      2.12700000
O     -3.53500000     -8.52800000      2.95000000
H     -3.17000000     -8.54200000      3.83500000
H     -2.84100000     -8.88700000      2.39800000
O    -14.06400000      0.51900000      9.17000000
H    -14.63000000     -0.12400000      8.74300000
H    -13.73800000      1.06400000      8.45500000
O     12.76400000      2.28500000      4.93400000
H     12.64300000      3.16200000      4.57000000
H     12.45200000      2.35400000      5.83600000
O     10.68300000      5.75600000      8.02500000
H     10.65400000      5.25100000      7.21200000
H     10.76500000      6.66600000      7.73900000
O      2.01200000    -14.41600000      6.96200000
H      1.22400000    -14.94300000      6.82900000
H      2.37300000    -14.29900000      6.08300000
O      9.26200000     -4.55200000     -6.29900000
H      9.28400000     -4.42700000     -5.35000000
H      9.88500000     -5.25900000     -6.46300000
O     -1.28000000     -8.42800000     -6.92500000
H     -1.08400000     -8.28400000     -7.85100000
H     -1.25300000     -7.55400000     -6.53600000
O      2.36300000      1.54300000     11.31300000
H      1.76400000      1.75100000     10.59600000
H      2.86500000      0.79300000     10.99500000
O      4.08800000      2.23000000    -11.61900000
H      3.87100000      2.34200000    -10.69300000
H      4.09600000      3.11900000    -11.97200000
O    -10.54600000    -10.05700000     -3.76200000
H     -9.81100000     -9.70200000     -4.26300000
H    -11.31900000     -9.64000000     -4.14300000
O      3.85700000     -5.64900000     10.84400000
H      4.52000000     -6.26100000     11.16500000
H      3.23800000     -6.19800000     10.36300000
O     -6.20700000    -14.67600000      3.45200000
H     -5.91300000    -15.58700000      3.45100000
H     -5.63300000    -14.23900000      2.82300000
O      0.50800000      4.82600000     -9.21100000
H      0.55900000      5.12900000     -8.30500000
H      0.48900000      3.87200000     -9.14500000
O     10.26700000      4.47800000     12.53400000
H     10.25900000      5.06100000     11.77500000
H      9.38200000      4.11400000     12.56600000
O    -12.29800000     -8.24700000    -11.28000000
H    -12.34500000     -7.49400000    -10.69200000
H    -13.01900000     -8.81300000    -11.00300000
O     -9.69400000     -7.41200000      3.60000000
H    -10.38100000     -7.84400000      3.09100000
H     -8.90700000     -7.50100000      3.06300000
O     11.35100000     -6.61900000    -11.81300000
H     10.93400000     -7.48000000    -11.85700000
H     12.10200000     -6.68700000    -12.40300000
O    -13.13900000      7.96000000     -3.53000000
H    -12.42300000      8.43700000     -3.11100000
H    -13.91100000      8.50600000     -3.38000000
O     -2.33200000      2.76500000    -10.78700000
H     -1.73600000      2.22100000    -10.27100000
H     -3.04800000      2.17600000    -11.02600000
O      5.63000000      1.76700000     11.84600000
H      5.48200000      2.15100000     10.98200000
H      4.97400000      2.18100000     12.40700000
O      5.46700000    -10.96900000     -9.55700000
H      4.82500000    -11.51800000    -10.00800000
H      5.32600000    -11.14900000     -8.62800000
O      4.44800000    -17.28400000      2.31400000
H      4.21100000    -18.19200000      2.50300000
H      4.96500000    -17.33300000      1.51000000
O     16.89200000      1.02700000      2.52100000
H     16.70800000      0.62800000      3.37200000
H     17.82700000      1.22900000      2.54900000
O     14.63200000     -9.47700000      4.74500000
H     14.25600000     -8.73800000      4.26700000
H     14.81200000     -9.13000000      5.61900000
O      5.37000000      5.10900000      3.56700000
H      4.42600000      4.95300000      3.55200000
H      5.53800000      5.48100000      4.43300000
O     11.30200000     -0.55100000      0.61400000
H     12.25900000     -0.57300000      0.58400000
H     11.05800000     -1.35900000      1.06500000
O     -3.62400000     13.82600000      4.33200000
H     -4.53700000     13.93900000      4.59800000
H     -3.23600000     14.69600000      4.43100000
O    -12.83900000      1.72700000    -12.47100000
H    -13.18600000      2.29500000    -11.78300000
H    -12.02100000      2.14800000    -12.73800000
O      0.97900000      7.06200000     16.96600000
H      0.35400000      6.93900000     17.68000000
H      0.95800000      6.23500000     16.48400000
O     12.82900000     -4.72700000     -2.07200000
H     13.06200000     -3.80500000     -2.18000000
H     13.37200000     -5.02900000     -1.34400000
O     12.00100000      8.74200000    -10.70200000
H     11.36200000      8.78200000     -9.99100000
H     12.78400000      8.36700000    -10.29900000
O     11.63800000     -7.43700000     -0.62900000
H     11.86300000     -6.71300000     -0.04400000
H     12.47100000     -7.87700000     -0.79800000
O      3.60400000      7.84200000      0.16500000
H      3.09800000      7.90700000      0.97500000
H      4.51700000      7.88500000      0.45000000
O    -16.56300000      4.43100000     -5.06300000
H    -15.70600000      4.10000000     -4.79300000
H    -16.37700000      5.28500000     -5.45400000
O      8.39000000      9.08400000      3.96900000
H      7.61300000      9.62200000      3.81800000
H      9.09900000      9.56200000      3.53700000
O      3.93300000      5.62400000     -4.10400000
H      3.69600000      6.18600000     -4.84100000
H      4.35100000      4.86400000     -4.50700000
O      2.51700000      8.40700000      2.63500000
H      2.53500000      9.36300000      2.61100000
H      1.58800000      8.18600000      2.70900000
O     -2.02800000    -12.37800000     -8.15500000
H     -2.12900000    -11.85500000     -8.95000000
H     -2.33900000    -11.80800000     -7.45200000
O     -5.81100000    -10.91700000      2.46700000
H     -6.08700000    -10.85600000      1.55200000
H     -5.28200000    -10.13200000      2.61100000
O     -7.11100000     12.95000000     -8.23800000
H     -7.08700000     13.28300000     -9.13600000
H     -6.64800000     12.11400000     -8.28100000
O      2.29500000     -7.87200000     -7.46900000
H      3.04900000     -7.36200000     -7.76300000
H      1.56100000     -7.53200000     -7.98100000
O     -0.62600000      9.66500000     -3.88700000
H      0.27700000      9.89300000     -4.10700000
H     -1.10900000     10.48700000     -3.97000000
O     14.49500000     -5.44000000      5.59500000
H     14.64600000     -6.03100000      6.33300000
H     15.05800000     -5.77700000      4.89900000
O      9.21300000     -5.94100000    -13.60900000
H      8.49000000     -5.35400000    -13.38500000
H      9.32400000     -6.49000000    -12.83200000
O      2.39900000     10.75900000     13.84800000
H      2.21000000      9.90300000     13.46400000
H      2.61800000     10.57000000     14.76100000
O      5.72800000    -12.04800000     13.08500000
H      4.89100000    -11.78200000     12.70400000
H      6.22700000    -12.39800000     12.34800000
O      0.79600000    -11.91200000      7.09600000
H      1.50700000    -11.54100000      6.57300000
H      1.00700000    -12.84300000      7.16100000
O     -8.94700000      1.09400000      5.40700000
H     -9.65900000      1.15100000      4.77100000
H     -8.90300000      1.96700000      5.79700000
O     -5.93700000      1.47800000      2.11000000
H     -6.76700000      1.01000000      2.20500000
H     -5.44100000      1.24800000      2.89600000
O     -1.44700000    -17.49200000      2.87100000
H     -1.17400000    -18.25700000      2.36500000
H     -1.85500000    -16.91300000      2.22800000
O     -3.75500000     -3.30300000     16.13400000
H     -3.73200000     -2.52700000     15.57600000
H     -4.65800000     -3.34700000     16.44800000
O      7.39400000     -1.39900000      7.59200000
H      7.93200000     -1.01700000      8.28500000
H      8.01000000     -1.90100000      7.05900000
O    -14.34200000    -10.18100000      3.04400000
H    -14.82300000    -10.97600000      3.27500000
H    -14.49000000    -10.07600000      2.10400000
O     -4.32200000      3.79500000     -0.65400000
H     -3.83200000      3.59800000      0.14400000
H     -3.80500000      4.47300000     -1.09100000
O      4.78600000     14.79800000      9.74600000
H      4.70900000     14.16000000      9.03600000
H      5.71700000     15.01900000      9.76900000
O    -15.71400000     -6.05700000      0.23900000
H    -14.81600000     -6.17800000      0.54600000
H    -16.25400000     -6.20000000      1.01700000
O    -12.15800000      0.02700000     -8.84700000
H    -12.75900000      0.08100000     -9.59000000
H    -12.08100000      0.92900000     -8.53600000
O     -1.22200000      2.06300000      7.78800000
H     -1.47800000      2.94500000      7.52200000
H     -0.27600000      2.03500000      7.64500000
O      2.93400000     -4.72200000    -10.30600000
H      3.69200000     -4.21400000    -10.59500000
H      2.17800000     -4.20000000    -10.57700000
O     -7.34100000      3.39900000     -7.95100000
H     -6.82100000      3.36000000     -7.14800000
H     -6.77800000      3.85400000     -8.57800000
O     -6.13300000      6.98600000     -7.55400000
H     -5.29200000      7.16400000     -7.13100000
H     -5.99100000      7.21400000     -8.47300000
O      7.06800000     -3.25700000    -10.43600000
H      6.70600000     -2.53900000     -9.91600000
H      7.89300000     -3.47500000    -10.00200000
O      7.48700000      9.20300000      7.94200000
H      8.01000000      8.65300000      7.35900000
H      6.92100000      8.58800000      8.40800000
O      4.74400000     -6.38500000     -7.78400000
H      4.53300000     -5.94700000     -6.96000000
H      5.70100000     -6.40400000     -7.80800000
O     10.52100000      5.57000000     -5.15700000
H     10.84300000      5.13500000     -4.36700000
H     10.67300000      6.50100000     -4.99700000
O      4.70700000    -12.95200000      6.98400000
H      3.84700000    -13.37000000      6.94600000
H      5.16200000    -13.26800000      6.20400000
O      0.80200000    -10.03300000    -14.89800000
H      1.74300000     -9.95300000    -14.74200000
H      0.40300000     -9.43200000    -14.26800000
O     -8.49600000    -11.38900000      3.20600000
H     -7.60000000    -11.25300000      2.90000000
H     -9.00500000    -11.52400000      2.40700000
O    -12.39800000    -10.73700000     -6.65500000
H    -12.97800000    -11.09300000     -5.98100000
H    -12.65900000    -11.18800000     -7.45800000
O     13.36300000      2.67000000     10.66500000
H     13.99300000      2.18300000     11.19600000
H     12.61900000      2.81400000     11.25000000
O    -12.71500000     -5.88400000      1.55700000
H    -12.08100000     -6.59700000      1.62200000
H    -12.70400000     -5.47400000      2.42200000
O     14.49500000     -2.64900000     10.54100000
H     14.90300000     -3.19200000      9.86600000
H     14.28500000     -1.82900000     10.09400000
O     -2.63800000      5.53700000    -11.59800000
H     -2.64800000      4.63700000    -11.27100000
H     -1.72000000      5.80300000    -11.54100000
O      3.85700000     -0.97200000    -17.78700000
H      4.29400000     -1.49500000    -17.11500000
H      2.97200000     -0.83900000    -17.44900000
O      3.70000000    -12.99000000    -10.27100000
H      4.46400000    -13.34000000    -10.73000000
H      3.65600000    -13.49800000     -9.46000000
O     -4.26400000      0.79100000     -8.93100000
H     -4.94000000      0.11500000     -8.87300000
H     -3.99700000      0.94000000     -8.02400000
O     -8.40200000      0.34300000     -7.72700000
H     -8.80100000      0.84900000     -8.43400000
H     -7.85800000      0.97500000     -7.25700000
O    -15.65700000     -1.84300000      2.16400000
H    -15.52300000     -2.56100000      2.78200000
H    -16.40100000     -2.12300000      1.63000000
O    -13.21200000     -5.61400000      7.25100000
H    -13.76300000     -5.61000000      6.46800000
H    -12.34700000     -5.87200000      6.93300000
O      8.36700000     -2.25600000    -12.60200000
H      7.62000000     -2.61900000    -12.12600000
H      9.13200000     -2.66100000    -12.19400000
O      0.76000000     -7.57300000      6.19800000
H      1.18100000     -8.07200000      5.49800000
H      1.40000000     -7.57300000      6.91000000
O      9.54700000     -0.01500000     14.45800000
H      9.03100000      0.27400000     15.21000000
H      9.53900000     -0.97100000     14.51600000
O    -13.81900000     -1.87000000     -2.28900000
H    -13.78400000     -0.95900000     -2.58200000
H    -13.45400000     -1.85100000     -1.40400000
O      8.15700000    -14.89900000     -4.26500000
H      7.85500000    -13.99500000     -4.35400000
H      9.03800000    -14.89600000     -4.63900000
O    -15.25900000      3.17900000     -1.26900000
H    -14.98700000      4.09600000     -1.31400000
H    -16.12000000      3.20500000     -0.85300000
O    -10.03800000     -1.52100000      5.84500000
H    -10.64000000     -1.30400000      6.55700000
H     -9.67400000     -0.67800000      5.57400000
O      5.16500000     15.15900000      2.28300000
H      5.81400000     15.29700000      2.97300000
H      5.39600000     15.79600000      1.60600000
O      0.17900000      2.30900000     -6.79300000
H      0.12700000      3.23600000     -7.02900000
H      0.50500000      1.87900000     -7.58400000
O     -0.11600000      4.64500000     -3.62600000
H     -0.28200000      3.70600000     -3.53700000
H      0.50300000      4.84600000     -2.92400000
O    -12.79400000      3.68600000    -10.55200000
H    -13.25600000      3.35600000     -9.78100000
H    -12.97700000      4.62600000    -10.55600000
O     -1.41800000    -11.89500000      8.59600000
H     -0.50200000    -11.99100000      8.33500000
H     -1.88100000    -11.70500000      7.78000000
O     12.59200000     -6.83200000      3.85500000
H     11.74100000     -7.26800000      3.88800000
H     12.68400000     -6.42200000      4.71500000
O     -7.80200000     13.12700000      1.23500000
H     -6.94100000     13.54500000      1.19900000
H     -7.72400000     12.47900000      1.93500000
O    -10.32100000     13.21300000      6.73500000
H     -9.49700000     12.72500000      6.73700000
H    -10.05500000     14.13200000      6.70600000
O      1.16000000      1.87300000     14.50300000
H      0.30400000      1.58800000     14.82100000
H      1.56300000      1.07800000     14.15500000
O      2.45300000      7.21900000     -5.96700000
H      2.32200000      8.12100000     -5.67500000
H      3.36700000      7.18900000     -6.25000000
O     12.57400000     -0.32900000      3.57500000
H     11.87700000     -0.81300000      4.01700000
H     12.72100000      0.43800000      4.12900000
O      5.75400000      6.44400000      5.74100000
H      5.26800000      7.26800000      5.75300000
H      6.66400000      6.70400000      5.60200000
O    -16.31900000      0.79200000      2.41700000
H    -17.26200000      0.83300000      2.57900000
H    -16.03200000      0.00300000      2.87600000
O      5.48200000     15.46800000     -1.16700000
H      5.17400000     16.16000000     -0.58100000
H      6.17500000     15.02800000     -0.67400000
O     11.27100000     -3.91400000      6.85400000
H     11.88400000     -4.48600000      7.31600000
H     11.25900000     -3.10900000      7.37100000
O      9.11300000     -8.14200000     -4.23700000
H      9.53400000     -7.44700000     -4.74300000
H      9.67200000     -8.90700000     -4.36900000
O      8.03100000    -12.82600000      7.39500000
H      8.40400000    -13.07300000      6.54900000
H      7.08400000    -12.87600000      7.26300000
O    -12.00500000      8.39500000      2.50300000
H    -12.08000000      9.29800000      2.81200000
H    -11.17900000      8.08300000      2.87200000
O      3.97700000      0.02100000     16.36000000
H      4.18400000     -0.59800000     15.65900000
H      4.54600000      0.77100000     16.19300000
O      1.26300000      0.39300000     16.90500000
H      0.92500000      0.98500000     17.57700000
H      2.21300000      0.41800000     17.02000000
O      1.14800000     14.24600000      7.76300000
H      0.79500000     13.46000000      8.18100000
H      0.59900000     14.95800000      8.08900000
O      8.22900000     -0.66200000     -2.69300000
H      8.01500000      0.20900000     -2.35900000
H      7.38000000     -1.06100000     -2.88300000
O      1.28300000     14.15900000     -0.84400000
H      2.20600000     13.92000000     -0.92300000
H      1.12000000     14.73400000     -1.59200000
O      3.84800000     -1.64700000      2.74200000
H      3.52300000     -0.81800000      3.09400000
H      4.46800000     -1.96000000      3.40100000
O     16.71600000      6.41000000      3.30300000
H     16.85600000      5.80400000      4.03100000
H     15.87200000      6.14900000      2.93400000
O     14.16600000     -7.97300000     -8.04100000
H     14.32300000     -7.12000000     -8.44500000
H     14.81100000     -8.55300000     -8.44600000
O     13.93600000     -2.35300000     -6.39100000
H     13.51900000     -2.28500000     -7.25000000
H     13.21100000     -2.50900000     -5.78500000
O      4.44100000     13.31000000      7.46800000
H      3.62300000     13.58600000      7.05500000
H      4.90600000     12.83100000      6.78200000
O     -3.17500000      7.55900000      1.92900000
H     -3.14000000      7.54000000      0.97200000
H     -4.09000000      7.75200000      2.13200000
O      7.62700000     -6.07500000      1.55100000
H      6.81300000     -5.75700000      1.16200000
H      8.18600000     -6.28400000      0.80200000
O     -1.49300000     -4.17900000     17.47900000
H     -1.88400000     -3.96500000     18.32600000
H     -2.11400000     -3.83700000     16.83500000
O     10.95600000     10.78100000      6.01800000
H     10.88100000     11.71200000      6.22600000
H     11.27800000     10.76100000      5.11700000
O     -9.85100000     -9.99100000      5.47000000
H    -10.80100000     -9.92300000      5.37100000
H     -9.56300000    -10.46500000      4.69000000
O     10.38100000     -7.32300000      9.58200000
H     10.19500000     -8.26100000      9.54100000
H     10.14200000     -7.07000000     10.47400000
O      9.17900000      4.51300000     -7.07500000
H      9.41100000      3.61100000     -7.29700000
H      9.91300000      4.82600000     -6.54700000
O     -6.85900000      6.11300000     14.11700000
H     -6.29600000      5.73900000     14.79500000
H     -7.68300000      5.63200000     14.19700000
O      3.56300000     -7.81700000     -4.84700000
H      3.26700000     -6.92000000     -4.69700000
H      3.10000000     -8.09300000     -5.63800000
O     -5.73400000      5.19600000    -15.83700000
H     -5.18600000      4.54600000    -15.39700000
H     -6.46700000      4.69200000    -16.18900000
O     -6.30700000     13.50500000     -2.42400000
H     -5.64500000     13.91200000     -2.98200000
H     -6.90900000     13.08200000     -3.03600000
O     -4.82700000    -10.94200000     -0.30700000
H     -4.51500000    -10.80600000     -1.20100000
H     -4.03500000    -10.92100000      0.23000000
O     14.58100000      2.69300000      8.05600000
H     13.79700000      3.02900000      7.62200000
H     14.45800000      2.91800000      8.97900000
O      0.31100000     -9.54700000     -4.86400000
H     -0.37800000     -9.65200000     -4.20800000
H     -0.05700000     -8.93400000     -5.50100000
O     -0.45000000     -9.50500000      2.31900000
H     -0.23700000     -9.84700000      1.45000000
H      0.22800000     -9.86500000      2.89100000
O     -2.25500000      4.88900000     -7.45200000
H     -2.10700000      4.08800000     -6.94900000
H     -1.54200000      5.47100000     -7.19000000
O    -12.51500000     -6.22700000     -9.52800000
H    -12.87900000     -5.44900000     -9.10600000
H    -12.53100000     -6.89900000     -8.84700000
O     -6.78700000     -6.47400000      7.91100000
H     -6.18100000     -6.43100000      8.65100000
H     -6.53400000     -5.74000000      7.35100000
O      1.23300000      7.04100000      9.06000000
H      1.15500000      7.98400000      8.91100000
H      1.33500000      6.95700000     10.00800000
O     -3.88700000      4.33100000    -13.68300000
H     -3.46700000      4.64100000    -12.88100000
H     -3.40500000      4.76300000    -14.38800000
O     -8.03100000     -5.47300000     -8.70500000
H     -8.28500000     -5.65500000     -7.80000000
H     -7.10900000     -5.22000000     -8.64800000
O      0.54300000     -6.74700000      3.18500000
H      0.12400000     -7.60700000      3.14000000
H     -0.11000000     -6.14400000      2.82900000
O     13.99600000     -0.95400000     -0.03900000
H     14.24300000     -0.11900000      0.35900000
H     14.18300000     -1.60600000      0.63500000
O     14.95100000     -7.72000000     -0.91900000
H     14.92900000     -7.79700000      0.03500000
H     15.42800000     -6.90700000     -1.08300000
O      4.66300000     -6.00000000      4.14000000
H      5.13500000     -5.16700000      4.10800000
H      4.96200000     -6.47500000      3.36500000
O      6.37000000     -1.49800000    -16.07500000
H      6.71900000     -2.35500000    -16.32000000
H      6.62300000     -0.92100000    -16.79500000
O     -5.17700000      0.59400000     11.97100000
H     -5.46600000      1.38300000     11.51400000
H     -4.30400000      0.81300000     12.29900000
O    -10.39300000    -10.93200000      1.03900000
H    -10.28200000    -10.44200000      0.22400000
H    -10.67400000    -11.80300000      0.75800000
O      1.30300000     -6.67300000    -16.73500000
H      1.75000000     -6.32800000    -15.96200000
H      1.91900000     -6.52400000    -17.45300000
O      4.25700000      1.41500000      4.40100000
H      4.24200000      1.73400000      3.49900000
H      4.55700000      2.16500000      4.91500000
O      3.59600000    -11.29300000     11.57000000
H      3.87000000    -11.45200000     10.66700000
H      2.91400000    -11.94400000     11.73200000
O      7.53700000     -0.28500000      3.30500000
H      7.83600000     -1.12900000      2.96600000
H      7.00100000      0.07900000      2.60000000
O    -13.95500000     -1.45800000     -7.00800000
H    -13.91400000     -2.00500000     -6.22300000
H    -13.92700000     -0.56100000     -6.67500000
O      8.36300000      5.98600000     -2.10000000
H      8.44600000      6.89000000     -2.40400000
H      8.22700000      5.47600000     -2.89800000
O      2.94700000     10.52200000      8.02300000
H      2.67800000     10.52200000      8.94100000
H      3.73000000     11.07200000      8.00300000
O    -16.44100000     -4.15000000      3.89200000
H    -17.32300000     -3.81400000      3.72600000
H    -16.44500000     -5.02900000      3.51400000
O    -16.05300000     -4.29300000     -4.67100000
H    -16.38000000     -4.02500000     -5.53000000
H    -16.66500000     -3.89900000     -4.04900000
O     11.82700000     -9.12500000      6.42900000
H     11.11600000     -9.36800000      7.02200000
H     11.38400000     -8.82200000      5.63600000
O    -13.09500000     -8.28100000     -7.64800000
H    -14.02600000     -8.45200000     -7.50400000
H    -12.65000000     -9.02800000     -7.24700000
O      1.68600000     10.17000000    -14.20100000
H      2.23200000      9.73600000    -14.85600000
H      2.30900000     10.61200000    -13.62400000
O     -0.02400000    -15.16100000    -11.31700000
H      0.14400000    -15.23600000    -12.25700000
H      0.07700000    -14.22800000    -11.13000000
O     -7.88900000     -0.50700000     15.90300000
H     -8.32600000     -0.33200000     15.07000000
H     -8.60300000     -0.59100000     16.53500000
O     -1.54200000      6.04400000     -0.34300000
H     -0.70500000      5.80700000     -0.74300000
H     -1.83700000      6.80800000     -0.83800000
O     -3.15100000     -8.78300000    -15.78700000
H     -3.84800000     -8.21100000    -15.46400000
H     -2.34400000     -8.38700000    -15.45800000
O      2.66000000     -8.61200000      3.52900000
H      3.55000000     -8.54000000      3.18200000
H      2.32600000     -7.71500000      3.51800000
O      4.07100000      4.92200000      0.68100000
H      4.09100000      5.04800000      1.63000000
H      4.74700000      5.51100000      0.34700000
O    -11.88600000      0.89900000      0.28300000
H    -12.04300000     -0.03300000      0.43400000
H    -12.68000000      1.33000000      0.59800000
O     -1.75400000     -8.27600000      5.55500000
H     -0.88400000     -7.91400000      5.38800000
H     -2.35400000     -7.55200000      5.37400000
O     -3.29600000     -9.76200000      9.23300000
H     -2.71400000    -10.45500000      8.92100000
H     -4.17600000    -10.12500000      9.13000000
O      9.59200000     11.08700000     -3.81300000
H      9.21900000     11.37200000     -4.64800000
H      9.81300000     11.90100000     -3.36000000
O     -3.94500000     -6.78900000     11.41500000
H     -3.83600000     -6.41400000     10.54100000
H     -4.82800000     -7.16100000     11.40700000
O     -6.49500000      1.33400000     -5.74800000
H     -6.83200000      2.08000000     -5.25000000
H     -6.86100000      0.56800000     -5.30800000
O    -12.62300000      2.25500000      7.52500000
H    -12.86400000      1.80400000      6.71600000
H    -12.30800000      3.11200000      7.23700000
O      7.53600000     -6.41900000     -7.81800000
H      8.08300000     -7.19100000     -7.67300000
H      7.85300000     -5.77800000     -7.18100000
O      2.51600000      6.94500000    -12.90000000
H      2.97300000      6.14600000    -13.16600000
H      2.99800000      7.65100000    -13.33200000
O    -11.52300000      2.97600000     12.75500000
H    -11.05900000      2.51900000     13.45600000
H    -11.80100000      2.28200000     12.15800000
O     -8.84700000    -13.82100000      4.42500000
H     -8.04500000    -14.17100000      4.03600000
H     -8.84300000    -12.89400000      4.18800000
O     14.67300000     -7.85000000      2.01300000
H     13.96400000     -7.56000000      2.58700000
H     14.32300000     -8.62400000      1.57300000
O      6.80700000     -6.57100000     -3.81000000
H      7.57500000     -7.12400000     -3.95400000
H      6.21900000     -7.11200000     -3.28200000
O     14.88800000      9.17800000      4.49200000
H     14.83900000      8.39700000      3.94100000
H     15.63400000      9.66800000      4.14600000
O      8.11300000    -10.91300000    -10.49300000
H      8.48900000    -11.68500000    -10.07100000
H      7.28600000    -10.76800000    -10.03400000
O      3.07800000     -0.97300000     10.41000000
H      2.53100000     -1.22200000      9.66600000
H      3.55200000     -1.77400000     10.63800000
O     -8.39400000     13.27900000      9.00400000
H     -9.12600000     13.89500000      8.98000000
H     -8.80100000     12.43000000      9.17800000
O     -1.03800000     11.34200000    -12.80000000
H     -0.90500000     10.49800000    -12.36900000
H     -0.16600000     11.59600000    -13.10200000
O     16.02300000     -4.12700000      0.78700000
H     15.42100000     -3.43600000      1.06600000
H     15.95300000     -4.79500000      1.46800000
O      0.23900000     -2.21000000     13.78300000
H      0.89900000     -1.52800000     13.65900000
H     -0.26500000     -1.91900000     14.54300000
O    -11.26100000     -5.99100000     -6.44200000
H    -11.13200000     -5.37900000     -7.16700000
H    -11.74900000     -6.71900000     -6.82700000
O     -6.34200000     -1.02000000     -8.98100000
H     -6.66400000     -1.07100000     -9.88100000
H     -6.99000000     -0.48300000     -8.52500000
O      9.89400000      5.65200000      0.15800000
H      9.58600000      5.91400000     -0.71000000
H      9.35100000      6.15500000      0.76500000
O      2.67600000     -5.13100000      1.51700000
H      1.82700000     -4.82300000      1.20000000
H      2.49800000     -6.00200000      1.87100000
O     15.96500000      1.78000000     -1.48000000
H     16.79600000      1.32300000     -1.61100000
H     15.33700000      1.29200000     -2.01200000
O     -1.49200000    -11.01500000     -3.34400000
H     -1.70400000    -11.13300000     -2.41800000
H     -1.02800000    -11.81600000     -3.58800000
O     -5.17200000     -6.98800000    -14.74400000
H     -5.97100000     -7.08700000    -14.22600000
H     -4.96100000     -6.05600000    -14.68400000
O     13.02600000     -5.95600000     -4.72300000
H     12.94600000     -5.38000000     -3.96200000
H     13.87100000     -5.72600000     -5.10900000
O      9.62400000     -1.17600000      5.07700000
H      9.45400000     -1.85700000      4.42600000
H      9.02100000     -0.46900000      4.84600000
O      6.71200000     10.88500000    -12.60200000
H      6.21500000     10.12600000    -12.29600000
H      7.53500000     10.51800000    -12.92500000
O     -9.01300000     -7.75600000     14.04900000
H     -8.36500000     -8.43000000     14.25700000
H     -9.20800000     -7.88900000     13.12200000
O    -11.53100000      2.57300000     -7.70800000
H    -11.72400000      3.51000000     -7.66800000
H    -10.85600000      2.43900000     -7.04200000
O      6.61600000     -2.05700000     11.97100000
H      5.87900000     -2.53500000     11.59200000
H      6.32800000     -1.83600000     12.85700000
O      3.55400000      8.01000000     -9.36600000
H      3.87900000      8.72400000     -8.81800000
H      4.06000000      8.08100000    -10.17600000
O      5.15200000     -8.07500000      2.31200000
H      5.46500000     -7.47200000      1.63800000
H      5.93800000     -8.31400000      2.80300000
O     12.46100000      3.87400000     -8.44500000
H     12.77500000      3.17300000     -9.01500000
H     12.59100000      3.53800000     -7.55800000
O     15.31500000     -7.19200000     -5.71900000
H     14.50500000     -7.32500000     -6.21200000
H     15.83800000     -7.97200000     -5.90300000
O      3.68100000     -2.76000000     -6.31800000
H      3.15200000     -3.35900000     -6.84500000
H      4.31800000     -3.32500000     -5.88100000
O     -1.53100000     16.96300000      1.96400000
H     -0.80500000     16.35900000      1.81000000
H     -2.19700000     16.70300000      1.32800000
O     13.95600000    -10.01600000      0.68800000
H     14.19500000    -10.08200000     -0.23600000
H     13.15500000    -10.53400000      0.76600000
O     -5.03100000      6.85400000     -3.31800000
H     -4.46200000      6.11900000     -3.54900000
H     -4.43700000      7.51300000     -2.96000000
O     -3.17600000      4.72300000      7.33300000
H     -3.85200000      4.63200000      8.00500000
H     -3.29000000      5.61200000      6.99700000
O     11.00200000     13.26500000     -1.22000000
H     10.08200000     13.34000000     -1.47300000
H     11.23500000     14.13800000     -0.90400000
O      7.10500000     -5.54200000     12.25300000
H      6.74000000     -4.75400000     12.65500000
H      6.56400000     -6.25600000     12.59000000
O     -2.41300000    -16.35000000      0.83900000
H     -2.83300000    -17.14900000      0.52100000
H     -1.71500000    -16.17800000      0.20700000
O      8.28800000      7.26000000      5.98900000
H      9.23200000      7.10300000      5.97700000
H      8.15900000      7.99000000      5.38300000
O      1.97500000     -8.81000000     10.23000000
H      2.05600000     -8.06100000      9.63900000
H      2.47200000     -9.50700000      9.80200000
O      0.23800000      4.86100000     15.35200000
H     -0.54800000      4.55900000     15.80700000
H      0.02600000      4.77200000     14.42300000
O      7.13900000    -10.61500000      9.72300000
H      7.28100000    -11.50000000     10.06000000
H      7.26900000    -10.04700000     10.48200000
O      0.09300000     -7.61200000     -2.13800000
H     -0.71600000     -7.29800000     -2.54100000
H      0.77200000     -7.03100000     -2.47900000
O      9.61600000    -10.41700000      7.72100000
H      9.76100000    -10.28900000      8.65800000
H      9.38000000    -11.34100000      7.63900000
O      0.70900000     10.22400000      6.28500000
H      0.60100000     11.02800000      5.77600000
H      1.54000000     10.34100000      6.74500000
O    -10.31400000     -3.21800000      9.24000000
H     -9.60000000     -2.58100000      9.26000000
H     -9.87600000     -4.06800000      9.19500000
O      9.59600000      0.56800000    -10.42800000
H      8.67900000      0.83600000    -10.48200000
H     10.06100000      1.18800000    -10.99000000
O    -10.67900000     -1.12600000     -7.05300000
H    -11.29900000     -0.75100000     -7.67800000
H     -9.86300000     -0.65200000     -7.21100000
O     -1.77500000     -7.39900000      9.38300000
H     -2.68000000     -7.54300000      9.66100000
H     -1.57300000     -8.15200000      8.82800000
O      4.88100000     -3.29700000     10.26100000
H      5.69200000     -3.40400000      9.76400000
H      4.59900000     -4.19100000     10.45300000
O      1.55500000     -5.41200000     -2.43900000
H      2.30600000     -4.96600000     -2.04700000
H      1.64500000     -5.25000000     -3.37800000
O    -14.17100000      3.84800000     -4.05600000
H    -13.30400000      4.24100000     -3.95600000
H    -14.36900000      3.48400000     -3.19300000
O     12.44700000     -3.24600000     -8.79200000
H     11.75300000     -2.65100000     -8.50800000
H     12.43100000     -3.19500000     -9.74800000
O     10.48900000      8.83800000      7.80000000
H     10.63600000      9.49900000      7.12400000
H     10.57900000      9.31500000      8.62500000
O     -9.65300000      1.80000000      1.65000000
H     -9.17800000      0.97000000      1.69500000
H    -10.36800000      1.63300000      1.03500000
O     -5.25200000     13.73700000      0.13500000
H     -4.82100000     14.57000000     -0.05700000
H     -5.76000000     13.54200000     -0.65200000
O    -11.66300000      6.31400000     -5.90600000
H    -11.17500000      6.77800000     -6.58700000
H    -11.61800000      6.89200000     -5.14400000
O     -8.99900000     15.84400000      1.00900000
H     -9.60900000     15.90600000      1.74400000
H     -8.53500000     15.01900000      1.15200000
O     -9.63300000     12.00400000     -6.68400000
H     -8.85800000     12.42800000     -6.31700000
H     -9.28400000     11.34700000     -7.28700000
O     -1.23400000     -1.04800000    -10.21800000
H     -2.02300000     -1.23200000    -10.72700000
H     -0.76900000     -0.38500000    -10.72800000
O      1.46800000      2.18700000      7.64700000
H      1.85500000      2.17000000      6.77200000
H      1.77200000      3.01000000      8.02800000
O      9.90700000     -9.03300000    -11.97700000
H      9.31900000     -9.40200000    -11.31900000
H     10.51200000     -9.74500000    -12.18500000
O     -2.50600000      1.50000000     12.75800000
H     -2.67100000      2.43300000     12.89300000
H     -1.84900000      1.47000000     12.06300000
O     10.91800000    -13.47700000      2.61100000
H     11.71200000    -13.32000000      3.12100000
H     10.41400000    -14.09800000      3.13700000
O      5.85800000    -10.49600000    -14.27400000
H      5.70400000    -10.04200000    -13.44500000
H      6.77100000    -10.77900000    -14.22600000
O      7.83300000     -6.13600000      8.99300000
H      7.77000000     -5.30300000      9.46000000
H      8.75500000     -6.38300000      9.06500000
O      2.93600000     -8.96600000     15.52400000
H      3.15300000     -8.56800000     14.68200000
H      1.98900000     -8.85200000     15.60600000
O      0.22600000     -5.64000000      0.05000000
H      0.51200000     -5.31100000     -0.80200000
H      0.34600000     -6.58700000     -0.00600000
O     -7.80000000     11.77000000      3.61800000
H     -7.95400000     10.82900000      3.54200000
H     -6.97100000     11.84000000      4.09200000
O    -10.51500000    -14.45100000      1.14000000
H    -11.24300000    -14.73000000      1.69500000
H     -9.73200000    -14.73800000      1.61000000
O     -8.80700000     11.40100000     -1.97100000
H     -9.12500000     12.26600000     -1.71200000
H     -9.18400000     11.25600000     -2.83800000
O      2.28300000     -5.15300000      4.76000000
H      1.56400000     -5.65400000      4.37400000
H      3.06200000     -5.45200000      4.29100000
O     -3.17500000    -13.78200000     -1.11300000
H     -3.29300000    -13.45200000     -0.22300000
H     -4.02500000    -13.64900000     -1.53200000
O      6.07700000     10.33200000      1.90100000
H      5.22800000     10.76100000      2.00800000
H      5.90700000      9.41100000      2.10000000
O     -0.39300000      7.23500000     11.63900000
H     -0.46600000      6.33300000     11.95000000
H     -0.13900000      7.73600000     12.41400000
O     -3.12100000     -0.57100000     -4.17900000
H     -3.54000000     -0.15300000     -3.42700000
H     -2.51300000     -1.20300000     -3.79400000
O     -0.83500000     -3.07600000     -8.20100000
H     -0.55000000     -2.25500000     -8.60300000
H     -1.48800000     -2.81000000     -7.55300000
O     -1.56400000      9.50500000      5.21900000
H     -0.73200000      9.36700000      5.67000000
H     -1.61700000     10.45400000      5.09900000
O    -10.08500000     -2.11900000     -4.46300000
H    -10.45600000     -3.00100000     -4.44300000
H    -10.21600000     -1.82500000     -5.36500000
O     12.53800000      0.09400000    -11.58800000
H     12.58900000      0.16800000    -12.54100000
H     12.29000000     -0.81700000    -11.43100000
O      5.03800000     -2.24900000     -2.28700000
H      5.12400000     -2.28700000     -1.33500000
H      5.51600000     -3.01700000     -2.60200000
O      4.55700000    -15.97000000      4.98000000
H      3.97900000    -15.37700000      4.50000000
H      4.78300000    -16.65000000      4.34400000
O      5.19800000     -2.44600000     14.33900000
H      4.40100000     -2.97200000     14.27600000
H      5.81900000     -3.00700000     14.80400000
O      1.20200000     -4.45000000      7.62900000
H      1.43800000     -4.62500000      6.71900000
H      0.27600000     -4.68700000      7.68700000
O     10.75600000     -1.61300000     -1.98400000
H     11.10700000     -1.01900000     -1.32100000
H      9.91400000     -1.23000000     -2.22800000
O      8.31600000     11.66900000      1.05800000
H      7.57100000     11.13400000      1.33200000
H      8.55800000     12.16300000      1.84100000
O     10.54000000    -10.25300000     10.47300000
H     10.14000000    -11.08800000     10.71600000
H     11.43900000    -10.31400000     10.79600000
O     -6.81400000    -10.98900000     -7.90300000
H     -6.24700000    -11.52000000     -7.34500000
H     -7.70100000    -11.28200000     -7.69100000
O      1.01000000     -7.41500000    -13.20700000
H      1.18500000     -6.47600000    -13.14700000
H      1.86900000     -7.81000000    -13.35500000
O     -5.93000000      6.40700000    -10.57200000
H     -6.13700000      5.86300000    -11.33100000
H     -5.75200000      5.78100000     -9.87000000
O      7.95200000     -9.67200000      1.62000000
H      8.89400000     -9.52100000      1.54500000
H      7.71200000     -9.27300000      2.45600000
O     11.56800000      2.16300000      0.83500000
H     12.51300000      2.23500000      0.97300000
H     11.39400000      1.22200000      0.85600000
O     -6.47500000     -7.70100000     11.81300000
H     -6.56500000     -8.13200000     12.66300000
H     -7.37400000     -7.59100000     11.50400000
O     -3.73400000     -7.72700000     13.89000000
H     -3.90100000     -7.54200000     12.96500000
H     -3.53500000     -6.87300000     14.27300000
O     -8.64600000     -6.59200000     -3.14700000
H     -8.42700000     -5.88400000     -2.54200000
H     -8.87000000     -7.33000000     -2.58100000
O     -0.19600000      5.15200000      7.57400000
H     -1.08800000      5.42400000      7.35900000
H      0.17200000      5.89400000      8.05400000
O      8.02900000      9.51000000     -6.22300000
H      7.35400000      9.09700000     -5.68400000
H      7.95300000     10.44400000     -6.02700000
O      7.53600000      8.81100000     -2.19100000
H      6.79600000      8.34600000     -1.80400000
H      7.22600000      9.07800000     -3.05600000
O     -9.51800000      7.10400000     -7.38700000
H     -9.05900000      6.59800000     -8.05700000
H     -8.96600000      7.02700000     -6.60900000
O     -2.89800000      4.88800000     -3.04700000
H     -1.96600000      5.09800000     -3.10600000
H     -2.97300000      4.02000000     -3.44200000
O      0.43900000     -8.93400000    -10.82500000
H      1.05500000     -9.63300000    -10.60600000
H      0.83300000     -8.49400000    -11.57800000
O      7.42200000     -2.31000000     -6.96500000
H      6.83200000     -2.40900000     -7.71200000
H      8.16800000     -2.87200000     -7.17300000
O      4.56900000     -9.38900000      6.13500000
H      4.23100000     -8.50000000      6.24100000
H      5.42700000     -9.37100000      6.56000000
O      5.41300000     -7.87700000      9.93000000
H      5.63500000     -8.63600000      9.39000000
H      6.24600000     -7.42600000     10.06400000
O     -9.68400000    -14.45800000     -1.62500000
H    -10.31600000    -14.47300000     -0.90600000
H    -10.22300000    -14.45100000     -2.41700000
O      6.30900000      4.41700000     -7.21400000
H      6.19800000      3.50500000     -7.48200000
H      7.25700000      4.53500000     -7.15200000
O      8.04900000    -12.25100000     -7.88800000
H      7.78800000    -13.17200000     -7.85900000
H      8.60400000    -12.13500000     -7.11800000
O     10.28600000      8.37800000     -1.29600000
H     10.02800000      8.53200000     -0.38700000
H      9.54200000      8.68800000     -1.81200000
O     -9.20900000      7.22100000    -10.88300000
H     -8.95200000      7.18900000    -11.80500000
H     -9.15300000      6.31200000    -10.58700000
O     -6.80700000      8.86300000     12.83000000
H     -5.96900000      8.96200000     13.28100000
H     -6.92700000      7.91700000     12.75100000
O      5.18200000     -4.85600000      1.06900000
H      4.29100000     -4.75300000      1.40200000
H      5.55100000     -3.97300000      1.09200000
O    -10.36700000      3.08800000    -13.58600000
H     -9.95300000      2.76300000    -14.38600000
H     -9.98900000      3.95800000    -13.45700000
O     -7.83700000     -8.55300000      1.04900000
H     -7.06300000     -7.99300000      0.97800000
H     -8.09000000     -8.72700000      0.14200000
O     14.65400000      4.39200000      2.11700000
H     14.88500000      4.67800000      1.23300000
H     14.58200000      3.44000000      2.05000000
O      1.34500000      2.56600000      4.75700000
H      0.58100000      3.13000000      4.63500000
H      2.08100000      3.08900000      4.44000000
O     -3.88300000     -0.36200000     15.17700000
H     -4.55100000      0.01000000     15.75300000
H     -3.88300000      0.21000000     14.41000000
O      1.30600000    -13.01400000      2.01300000
H      1.29800000    -13.96800000      1.94200000
H      0.43200000    -12.78900000      2.33000000
O      8.06500000     12.44600000     -5.71800000
H      7.53100000     13.23300000     -5.82700000
H      8.95100000     12.72400000     -5.95100000
O     -1.16600000     -7.21200000    -14.75000000
H     -0.98600000     -6.54200000    -15.40900000
H     -0.45400000     -7.12200000    -14.11600000
O     10.21600000     -4.05700000    -11.61200000
H     10.82700000     -4.78500000    -11.72400000
H      9.78400000     -4.23300000    -10.77600000
O     12.67100000     -9.14400000     -3.44300000
H     12.83000000     -9.17300000     -4.38600000
H     12.33100000     -8.26400000     -3.28400000
O    -16.99400000      3.84000000      1.76100000
H    -16.29700000      4.49500000      1.72500000
H    -16.56300000      3.04700000      2.07900000
O    -11.33500000      4.44600000     10.07200000
H    -11.42700000      3.57200000     10.45000000
H    -12.23200000      4.77600000     10.00900000
O      1.55100000      5.49100000     -1.04800000
H      2.14400000      5.58500000     -0.30300000
H      1.39200000      6.38800000     -1.34300000
O     13.41800000      4.68400000     -3.89500000
H     13.19400000      4.21000000     -3.09400000
H     13.70300000      4.00300000     -4.50400000
O      2.33300000     -0.48600000     13.57500000
H      3.15900000     -0.90000000     13.82500000
H      2.45000000     -0.25200000     12.65500000
O      7.03300000     14.78000000      4.26800000
H      7.73600000     15.32500000      4.62100000
H      7.48400000     14.03700000      3.86700000
O      7.15200000     -9.72500000      7.09100000
H      7.06000000    -10.34800000      7.81100000
H      8.09700000     -9.59500000      7.00600000
O     -8.98800000     -7.40600000     11.02900000
H     -9.28600000     -7.70500000     10.16900000
H     -8.83900000     -6.46700000     10.91800000
O     -4.90600000    -12.60500000     -6.70500000
H     -4.84900000    -13.31300000     -6.06300000
H     -4.05700000    -12.16700000     -6.65300000
O     -4.22700000     14.76800000     -4.31000000
H     -3.65200000     14.33900000     -3.67600000
H     -3.63000000     15.20800000     -4.91500000
O     -9.19800000      3.83600000      6.11200000
H     -9.51200000      3.78600000      5.20900000
H     -8.35700000      4.28900000      6.04800000
O    -10.51800000     10.49800000     -4.60400000
H    -11.25000000     10.95400000     -4.18900000
H    -10.31600000     11.02200000     -5.37900000
O     -2.89200000     -2.53200000    -16.68600000
H     -2.51900000     -2.38100000    -17.55400000
H     -2.21400000     -3.01600000    -16.21400000
O      0.00700000    -15.64100000      5.85400000
H     -0.52200000    -16.24800000      6.37300000
H     -0.63300000    -15.09000000      5.40400000
O     -2.55300000    -11.15700000      5.73100000
H     -3.49700000    -11.28900000      5.63600000
H     -2.44600000    -10.20700000      5.75700000
O     -0.11600000    -11.66700000     -0.28100000
H      0.35600000    -11.20900000     -0.97700000
H      0.44000000    -12.41600000     -0.06800000
O     -0.47400000      3.00600000    -17.54800000
H      0.31200000      3.54800000    -17.61600000
H     -0.31500000      2.27600000    -18.14600000
