# Supplementary material for: Integrated Multiscale Multilevel Approach to Open Shell Molecular Systems
Source: J Chem Theory Comput. 2023 Feb 13;19(5):1446–56. doi: 10.1021/acs.jctc.2c00805 (PMC10018740; doi:10.1021/acs.jctc.2c00805)
Supplement: Supplementary file 2 — ct2c00805_si_002.zip [file ct2c00805_si_002.zip › structures/PROXYL/frame5.xyz]

2555

C      1.69300000      0.93100000      0.63800000
H      1.48700000      1.33500000      1.62900000
H      2.64200000      1.32200000      0.27000000
C      0.52100000      1.18500000     -0.36500000
C     -0.38900000      2.32700000      0.00200000
H     -1.29300000      2.38900000     -0.60500000
H      0.21300000      3.23500000      0.03100000
H     -0.73200000      2.05500000      1.00000000
C      0.97300000      1.41100000     -1.82800000
H      0.12900000      1.67300000     -2.46600000
H      1.56400000      2.32000000     -1.94200000
H      1.46800000      0.49200000     -2.14300000
N     -0.17700000     -0.09700000     -0.26100000
O     -1.31700000     -0.21900000     -0.77400000
C      0.34100000     -0.97100000      0.85300000
C     -0.39400000     -0.57000000      2.14800000
H     -0.05500000     -1.08400000      3.04700000
H     -0.35100000      0.48500000      2.42000000
H     -1.45000000     -0.75300000      1.94800000
C      0.01500000     -2.47700000      0.46500000
H     -1.06700000     -2.60700000      0.46700000
H      0.53100000     -3.15700000      1.14400000
H      0.48000000     -2.59600000     -0.51400000
C      1.81200000     -0.59900000      0.85700000
H      2.27400000     -0.82000000      1.82000000
H      2.30900000     -0.97400000     -0.03700000
O      4.31900000      5.82400000     12.44200000
H      4.98800000      5.54700000     11.81600000
H      4.65200000      6.64700000     12.80000000
O     -1.28600000    -11.93500000     -2.34800000
H     -1.00800000    -11.69000000     -1.46500000
H     -1.81500000    -12.72300000     -2.22200000
O    -10.33900000     10.78400000     -0.07600000
H     -9.66200000     10.10800000     -0.05800000
H    -10.49400000     10.99300000      0.84500000
O     -2.55700000      7.10400000    -13.20500000
H     -2.52800000      7.95300000    -13.64600000
H     -1.67700000      6.98900000    -12.84800000
O    -15.37900000     -5.57800000     -8.99100000
H    -15.17000000     -5.12500000     -8.17400000
H    -14.90600000     -6.40800000     -8.93200000
O      7.52900000     12.65500000     -2.76200000
H      7.58000000     13.38600000     -2.14600000
H      6.76400000     12.15600000     -2.47800000
O     -1.41700000      8.30500000      6.75400000
H     -1.17900000      7.65200000      6.09600000
H     -0.81400000      8.14500000      7.47900000
O    -15.49500000     -0.61300000     -7.70500000
H    -14.93300000     -0.98100000     -8.38700000
H    -14.93200000     -0.56400000     -6.93200000
O    -10.19400000     -7.64400000      1.21200000
H    -10.60600000     -6.87100000      1.59700000
H     -9.32300000     -7.34600000      0.95000000
O     -4.43800000     -2.76200000      0.15200000
H     -3.79500000     -2.71700000      0.86000000
H     -5.06100000     -2.06200000      0.34900000
O    -10.97400000     -3.55000000     -7.64100000
H    -10.79700000     -4.39100000     -8.06200000
H    -10.44400000     -3.56500000     -6.84400000
O    -14.08300000     11.68600000     -0.35800000
H    -14.91700000     11.86200000      0.07700000
H    -13.42000000     11.90300000      0.29700000
O    -13.66300000      6.17600000      3.13800000
H    -14.39400000      6.56700000      2.65800000
H    -13.53000000      6.75700000      3.88600000
O     -2.81700000      1.69400000      3.69100000
H     -1.92000000      1.99700000      3.82600000
H     -3.36300000      2.39400000      4.05000000
O     12.24000000      0.18700000      4.39400000
H     11.35200000     -0.01900000      4.10400000
H     12.78900000      0.01000000      3.63000000
O      8.98200000      9.53600000      3.99600000
H      8.73300000      9.22500000      3.12600000
H      9.57300000     10.27000000      3.82900000
O     -5.91600000     11.73300000     11.52900000
H     -5.45900000     11.09500000     12.07700000
H     -5.23000000     12.33300000     11.23700000
O     -6.14500000     -0.54600000      0.49800000
H     -6.80800000      0.05300000      0.15500000
H     -5.37100000      0.00200000      0.62800000
O      5.78600000      8.59500000      9.06800000
H      5.00600000      8.90700000      9.52500000
H      6.08600000      7.84900000      9.58800000
O    -12.40500000     -0.64300000    -10.93400000
H    -11.67000000     -0.04000000    -11.04300000
H    -12.74900000     -0.44600000    -10.06300000
O     -2.94200000     -3.06700000      2.56300000
H     -2.12800000     -3.32100000      2.99900000
H     -3.28700000     -2.35200000      3.09900000
O      5.28200000     -7.55700000    -12.87100000
H      5.98900000     -7.88000000    -13.43000000
H      5.66500000     -7.52600000    -11.99500000
O     13.76800000      3.79100000     -5.38800000
H     14.48300000      3.93100000     -4.76600000
H     13.83100000      4.52800000     -5.99500000
O     -4.98500000    -11.54400000     -7.47600000
H     -5.28800000    -10.88200000     -6.85400000
H     -5.42600000    -11.32200000     -8.29600000
O     -4.57300000     -2.88900000      7.64800000
H     -4.72300000     -3.82300000      7.50300000
H     -3.80400000     -2.85600000      8.21800000
O     15.07600000     -1.75600000      1.37300000
H     14.82600000     -2.20000000      0.56200000
H     14.78200000     -0.85300000      1.25300000
O      3.06600000      1.44900000     14.37200000
H      2.28600000      0.89500000     14.40200000
H      3.29200000      1.59400000     15.29000000
O      2.34400000    -12.65800000      0.85400000
H      2.26900000    -13.23300000      0.09300000
H      3.23500000    -12.31100000      0.80500000
O      1.69400000     -2.96100000      3.91500000
H      2.20900000     -3.41900000      3.25100000
H      2.09300000     -2.09200000      3.96900000
O    -13.25000000     -6.49600000     -5.20300000
H    -13.27200000     -6.20400000     -6.11400000
H    -13.90800000     -7.19000000     -5.15700000
O      9.24700000    -11.24200000     -7.55100000
H      9.80300000    -10.48100000     -7.72000000
H      8.36600000    -10.88000000     -7.45900000
O     -1.71500000     -4.26700000     -2.46500000
H     -2.53200000     -4.75700000     -2.55800000
H     -1.74500000     -3.91700000     -1.57500000
O     11.75000000      6.80000000     -6.14400000
H     12.31700000      6.12500000     -6.51800000
H     11.77900000      7.51600000     -6.77900000
O      2.07000000    -10.88700000      8.44700000
H      1.88900000    -11.49100000      9.16800000
H      2.73800000    -10.29500000      8.79300000
O     -4.33300000      3.74900000     -1.58200000
H     -4.65800000      3.13600000     -2.24200000
H     -4.06600000      3.19200000     -0.85000000
O     -7.36900000     -3.73300000     13.76500000
H     -7.24700000     -3.33300000     12.90500000
H     -6.74500000     -4.45900000     13.78400000
O     11.95600000     -3.16500000      5.79200000
H     11.39700000     -3.02800000      5.02700000
H     12.81100000     -2.82500000      5.52800000
O     -1.90200000      4.10600000    -16.80700000
H     -1.61200000      4.99800000    -16.99600000
H     -1.13100000      3.56300000    -16.97100000
O     -9.35500000     -1.57500000      5.70500000
H     -9.85700000     -2.28700000      6.10200000
H     -9.04100000     -1.93600000      4.87600000
O     -4.92600000    -12.90100000      4.00800000
H     -4.35600000    -13.50300000      3.53000000
H     -4.46900000    -12.06100000      3.97700000
O     -2.54400000     10.55300000    -11.54800000
H     -1.78900000     10.13500000    -11.96300000
H     -2.50100000     11.46400000    -11.83700000
O      7.00900000      8.41000000      5.78600000
H      7.51700000      8.70900000      5.03300000
H      7.52600000      8.67700000      6.54600000
O     12.28900000      1.00000000     -9.80500000
H     12.15100000      0.11500000     -9.46500000
H     12.01400000      0.95100000    -10.72000000
O    -14.16100000      0.48700000     -5.47500000
H    -13.33400000      0.91200000     -5.25000000
H    -14.72100000      0.63200000     -4.71200000
O      4.50400000    -10.88300000     -3.52600000
H      5.22400000    -11.48000000     -3.32300000
H      4.73100000    -10.51600000     -4.38100000
O      7.11300000     14.69200000     -0.79400000
H      6.33100000     14.99800000     -0.33500000
H      7.62200000     14.23500000     -0.12400000
O      0.29900000     18.18900000      0.24900000
H     -0.43100000     18.80600000      0.29500000
H     -0.03600000     17.39100000      0.65800000
O     -8.02900000     -3.91300000     -0.75300000
H     -7.82000000     -4.41000000      0.03800000
H     -8.86500000     -3.48900000     -0.55500000
O     -4.04600000    -14.57000000      1.93800000
H     -3.45400000    -14.34100000      1.22100000
H     -4.83900000    -14.88500000      1.50300000
O     -8.24600000      8.17600000     -3.85100000
H     -7.33200000      8.45600000     -3.91000000
H     -8.67500000      8.86500000     -3.34300000
O     11.87000000      4.13200000      2.23000000
H     11.78200000      5.05100000      2.48400000
H     11.80300000      3.64900000      3.05400000
O     -6.96100000      4.34700000      5.83200000
H     -7.58800000      4.96200000      5.45100000
H     -6.55000000      4.83400000      6.54600000
O     -0.38600000     -6.18200000      0.87600000
H     -0.56300000     -6.77800000      1.60300000
H     -0.96900000     -5.43900000      1.02800000
O      8.49100000      6.68500000      8.90100000
H      8.94900000      6.08000000      8.31800000
H      7.64700000      6.26500000      9.06800000
O      4.02600000     -4.23200000    -16.33200000
H      3.91500000     -3.58900000    -17.03200000
H      3.24000000     -4.77600000    -16.37900000
O     11.90800000     -3.63300000    -10.63900000
H     11.68200000     -3.01400000    -11.33400000
H     12.24900000     -4.39900000    -11.10200000
O     -0.35500000     -7.34500000      9.19600000
H     -0.35300000     -6.55900000      9.74200000
H     -1.26900000     -7.63000000      9.19000000
O      0.87300000      1.57300000      8.24700000
H      0.01300000      1.30200000      7.92700000
H      1.32700000      1.89600000      7.46900000
O     -5.26700000      2.14700000     -3.75200000
H     -4.91300000      2.61800000     -4.50600000
H     -6.16900000      1.94200000     -3.99900000
O     -4.07600000    -14.07100000     -6.84200000
H     -4.08800000    -13.13200000     -7.02900000
H     -4.96400000    -14.26700000     -6.54400000
O      2.65500000    -15.32000000      3.17100000
H      1.77900000    -14.96400000      3.02400000
H      2.50800000    -16.11300000      3.68700000
O    -15.83500000      3.54500000     -3.82300000
H    -15.07800000      2.96300000     -3.76500000
H    -15.45900000      4.41200000     -3.97800000
O      4.11500000      1.96700000     17.04100000
H      4.90500000      1.70800000     17.51600000
H      3.78500000      2.72600000     17.52200000
O     -1.91800000      6.55500000     16.19300000
H     -1.97500000      6.66900000     15.24400000
H     -2.44600000      7.26800000     16.55200000
O    -13.18500000      6.13400000     10.30400000
H    -12.95200000      6.76700000     10.98400000
H    -12.75700000      5.32200000     10.57700000
O     -1.42200000      7.26500000     -1.58800000
H     -0.89800000      7.76400000     -2.21500000
H     -1.27300000      7.70400000     -0.75000000
O     -8.37100000     13.64700000      7.92100000
H     -8.12800000     13.77600000      8.83800000
H     -8.76200000     12.77400000      7.89700000
O     14.16700000     -2.79700000      4.50800000
H     14.52600000     -3.20200000      3.71800000
H     14.93400000     -2.58300000      5.03700000
O      3.18900000      1.94500000    -17.59200000
H      2.61500000      1.75700000    -16.85000000
H      3.32500000      2.89200000    -17.55600000
O     -0.69400000    -17.68300000     -0.58100000
H      0.15200000    -17.98000000     -0.91700000
H     -1.33600000    -18.23900000     -1.02400000
O     12.09500000      0.23700000     -2.29400000
H     11.47900000     -0.49400000     -2.24900000
H     11.87400000      0.68700000     -3.10900000
O      6.48400000     13.54400000      8.49700000
H      6.16300000     12.98200000      7.79200000
H      7.43100000     13.58000000      8.36300000
O      4.15000000      4.52900000    -15.09700000
H      3.70900000      4.41900000    -14.25500000
H      4.88500000      3.91600000    -15.06400000
O    -12.23900000      0.21100000      2.45500000
H    -11.38000000      0.20700000      2.03200000
H    -12.27400000     -0.61700000      2.93400000
O      2.41800000      2.99200000      6.53500000
H      2.44900000      3.61700000      5.81100000
H      2.09900000      3.50300000      7.27900000
O     -2.58000000      6.14000000     -4.01800000
H     -3.53400000      6.15100000     -4.10400000
H     -2.36800000      6.97300000     -3.59700000
O      8.06500000    -11.42100000     -0.15700000
H      8.63600000    -10.97300000      0.46800000
H      7.55500000    -10.71800000     -0.56000000
O     -9.56400000     -8.14200000     -5.68700000
H     -9.66000000     -9.09200000     -5.75100000
H     -9.66500000     -7.83000000     -6.58600000
O     11.39600000     -6.32200000      4.04800000
H     11.22200000     -5.48700000      3.61400000
H     11.43400000     -6.10400000      4.98000000
O     -0.27700000      2.77400000      4.27600000
H      0.24000000      3.25100000      3.62600000
H     -0.43000000      3.41100000      4.97400000
O      2.94700000      4.11200000     -0.13800000
H      2.33500000      4.66600000     -0.62100000
H      3.46300000      3.67700000     -0.81600000
O     -6.44300000     15.79900000      1.66900000
H     -6.90800000     16.47200000      1.17200000
H     -5.82700000     15.42100000      1.04200000
O     -7.77900000     -8.36200000     -1.46100000
H     -7.27300000     -7.55100000     -1.51700000
H     -7.24400000     -8.94100000     -0.91800000
O      6.02300000      1.28000000     -1.07800000
H      6.40700000      1.64200000     -1.87700000
H      5.09200000      1.18600000     -1.28100000
O      1.53200000     -0.87600000      9.09500000
H      1.84800000     -0.71700000      9.98400000
H      1.38100000     -0.00200000      8.73400000
O    -13.71800000     -5.04300000      3.18800000
H    -14.04900000     -4.57600000      3.95500000
H    -14.15800000     -4.62600000      2.44600000
O      4.32500000     12.10500000      3.44700000
H      5.26800000     12.25600000      3.38400000
H      4.02200000     12.74500000      4.09000000
O     -6.65600000     -1.86900000     11.89000000
H     -6.75500000     -1.50700000     11.00900000
H     -5.74200000     -2.15200000     11.93100000
O      5.26100000      4.64000000    -10.05400000
H      4.78200000      4.07200000     -9.45100000
H      5.86200000      5.13200000     -9.49500000
O     10.34500000      1.94700000    -13.00100000
H     11.04300000      1.59700000    -13.55600000
H      9.68900000      1.25000000    -12.97400000
O      0.45300000    -16.94800000      3.26200000
H      0.45900000    -17.35700000      4.12700000
H     -0.47400000    -16.88200000      3.03500000
O    -11.00700000     13.10000000     -1.67000000
H    -10.29800000     12.55000000     -1.33900000
H    -11.79400000     12.56300000     -1.56900000
O    -11.23800000     -9.28700000      3.30800000
H    -10.80600000     -8.90600000      2.54400000
H    -11.86100000     -8.61600000      3.58900000
O      5.71500000     -4.91700000      5.20900000
H      5.56300000     -3.97300000      5.25600000
H      5.03600000     -5.29700000      5.76800000
O     -3.39400000      1.08400000      1.24200000
H     -2.64400000      0.90600000      0.67500000
H     -3.04900000      0.99800000      2.13100000
O     -4.17900000     -7.39700000     -8.89600000
H     -5.05100000     -7.28100000     -9.27200000
H     -4.07200000     -8.34600000     -8.82800000
O      6.42100000      7.20500000     -6.00500000
H      7.17400000      7.63700000     -6.41000000
H      5.89500000      7.92300000     -5.65200000
O     -5.46300000    -11.43500000     -2.94500000
H     -5.73600000    -11.19800000     -2.05900000
H     -4.95200000    -10.68500000     -3.24800000
O     -6.71500000     -4.14400000      2.49900000
H     -7.11500000     -3.28600000      2.63900000
H     -6.45200000     -4.43100000      3.37300000
O      2.49700000      1.08700000     -7.23200000
H      3.15500000      1.77600000     -7.14000000
H      2.94200000      0.39400000     -7.72100000
O     11.29700000      8.57500000      5.29500000
H     11.19600000      8.24900000      6.18900000
H     10.41700000      8.85300000      5.04100000
O     10.23000000    -11.45500000      8.73600000
H     10.94800000    -11.10500000      8.20900000
H      9.51400000    -10.83100000      8.61000000
O     -6.42000000    -12.33000000      9.45600000
H     -7.02000000    -12.47800000      8.72500000
H     -6.62800000    -11.44600000      9.76000000
O    -12.76600000     -0.48800000     -0.49900000
H    -12.39900000      0.33700000     -0.81800000
H    -12.88100000     -0.35200000      0.44100000
O      7.76600000    -13.89700000      0.92600000
H      7.77200000    -13.23100000      0.23900000
H      7.37500000    -13.45900000      1.68200000
O      1.93300000     13.98700000      7.99400000
H      1.16900000     13.67700000      8.48100000
H      2.66500000     13.87400000      8.59900000
O     -3.13300000     11.25300000     -8.41000000
H     -3.45400000     10.58200000     -9.01300000
H     -2.49000000     11.74600000     -8.92000000
O      0.65800000      0.45000000      5.43900000
H      1.30700000      0.04400000      4.86400000
H      0.34500000      1.21000000      4.94700000
O      8.49000000     -0.46600000     12.19700000
H      8.97500000     -1.09000000     11.65700000
H      8.50600000     -0.84600000     13.07500000
O     -4.57700000    -10.35300000      8.95700000
H     -4.98900000    -11.19100000      9.16600000
H     -5.30100000     -9.72700000      8.94300000
O      1.83700000      4.20500000     -9.82500000
H      2.52900000      4.20000000    -10.48700000
H      1.25000000      3.49600000    -10.08700000
O     -1.36000000      3.51000000     -4.87500000
H     -2.14300000      3.25200000     -5.36000000
H     -1.54500000      4.40200000     -4.57900000
O     -6.99600000      6.26600000     -9.74900000
H     -6.62600000      6.53400000    -10.59000000
H     -6.88100000      5.31600000     -9.72900000
O     -4.31000000     15.42500000     -0.88500000
H     -4.94200000     16.00800000     -1.30600000
H     -4.54400000     14.55100000     -1.19800000
O    -14.85900000      1.33700000      1.97200000
H    -14.62700000      1.93300000      1.26000000
H    -14.04900000      1.23600000      2.47300000
O    -11.62300000    -13.21000000     -6.01900000
H    -10.75800000    -13.00500000     -5.66400000
H    -11.95400000    -12.37200000     -6.34300000
O     -6.46100000     -8.61600000      8.17500000
H     -6.17600000     -7.70600000      8.26200000
H     -7.35300000     -8.62200000      8.52200000
O      1.46600000     13.84200000      3.30700000
H      1.38300000     13.20800000      2.59500000
H      1.82600000     14.62500000      2.89000000
O      4.48100000      9.37200000    -11.99500000
H      5.11100000      9.12100000    -11.31900000
H      4.66900000     10.29400000    -12.16800000
O      6.41300000     -2.56800000     -3.68400000
H      7.20400000     -2.39800000     -4.19600000
H      5.78800000     -1.90700000     -3.98300000
O    -12.39200000     10.45000000     -6.27000000
H    -11.76200000     11.07500000     -5.91100000
H    -11.97300000     10.11600000     -7.06300000
O     -5.70800000    -12.45600000      0.30200000
H     -6.38500000    -12.76900000     -0.29800000
H     -6.14600000    -12.40400000      1.15200000
O      5.45300000      2.55400000     13.89800000
H      6.18900000      2.16100000     14.36700000
H      4.69200000      2.04700000     14.18100000
O      1.81500000      8.21800000      6.74700000
H      2.53000000      7.90600000      6.19300000
H      1.45000000      8.96400000      6.27000000
O     -8.07500000      3.51300000    -15.71300000
H     -8.83000000      3.81600000    -16.21700000
H     -7.60200000      4.31400000    -15.48500000
O     13.52900000     12.22900000     -4.58000000
H     12.79900000     11.66100000     -4.33500000
H     13.26500000     13.10000000     -4.28600000
O    -15.96600000     -1.42100000      4.77300000
H    -16.28200000     -0.75200000      5.38100000
H    -16.76000000     -1.84400000      4.44700000
O      4.03300000     -7.10800000     15.59000000
H      4.87000000     -6.66000000     15.46800000
H      3.38900000     -6.40200000     15.64100000
O      3.50200000    -14.70500000     -7.93000000
H      3.91200000    -15.18700000     -8.64800000
H      2.62800000    -15.08800000     -7.85300000
O      6.14500000     -9.80400000      2.03100000
H      6.59600000     -9.45800000      2.80100000
H      5.30700000    -10.12200000      2.36600000
O      9.54700000      5.45400000     -0.55500000
H     10.46800000      5.19900000     -0.50400000
H      9.51000000      6.30700000     -0.12200000
O     -9.71000000      9.01500000    -11.06500000
H     -9.36500000      8.34300000    -11.65300000
H     -8.94600000      9.54000000    -10.82800000
O      0.12000000     12.01900000     -4.15000000
H     -0.67200000     11.75100000     -4.61600000
H      0.05400000     11.58600000     -3.29800000
O     -3.24200000    -10.61300000    -11.16900000
H     -2.60500000    -11.12600000    -10.67200000
H     -2.80800000     -9.77300000    -11.31900000
O      6.18300000      6.02500000     15.96700000
H      6.26300000      5.51100000     15.16300000
H      5.27700000      6.33300000     15.96500000
O     -7.00800000    -14.91500000      4.28200000
H     -6.61500000    -15.73000000      4.59300000
H     -6.26300000    -14.36900000      4.03200000
O     -8.60100000     -4.56700000     -3.38100000
H     -9.34900000     -5.16400000     -3.41200000
H     -8.48300000     -4.38000000     -2.45000000
O     -1.67600000     12.19100000      2.11400000
H     -1.75400000     12.18200000      3.06800000
H     -2.21900000     12.92900000      1.83700000
O     -8.79900000     -8.94900000     10.01700000
H     -8.82100000     -9.08700000     10.96400000
H     -9.47900000     -9.52900000      9.67500000
O     14.12800000      1.68700000     -0.77900000
H     13.58500000      1.21100000     -1.40700000
H     14.63100000      2.30100000     -1.31400000
O     -0.98100000    -15.03000000      0.10500000
H     -0.99600000    -15.98200000      0.00500000
H     -1.49200000    -14.70300000     -0.63500000
O     10.08300000      4.74500000     -5.69200000
H      9.45800000      4.87500000     -4.97800000
H     10.65500000      5.51200000     -5.65200000
O      1.58800000      8.76800000      2.06900000
H      1.95100000      7.89500000      2.21400000
H      1.89900000      9.28400000      2.81200000
O     -3.22100000     -7.65600000    -13.94300000
H     -2.78500000     -6.80400000    -13.92500000
H     -3.34300000     -7.84300000    -14.87400000
O      7.94900000     -2.80900000     14.57400000
H      7.39100000     -3.57600000     14.70300000
H      8.35800000     -2.66500000     15.42800000
O    -11.28300000     -0.61900000     12.57200000
H    -10.49400000     -0.82200000     13.07500000
H    -11.69500000      0.09900000     13.05400000
O     14.73500000     -1.17100000     -3.12400000
H     14.05900000     -0.80300000     -2.55500000
H     14.36200000     -1.12300000     -4.00300000
O     -4.19600000      9.96300000    -13.90900000
H     -3.76000000      9.69600000    -13.10000000
H     -3.48000000     10.14500000    -14.51800000
O     -8.61500000    -12.26100000      7.91900000
H     -8.97400000    -11.77800000      7.17400000
H     -9.31200000    -12.86900000      8.16700000
O      4.48000000     -7.40800000     -8.94300000
H      3.68300000     -7.93800000     -8.94100000
H      4.38600000     -6.83100000     -8.18500000
O      1.44900000      5.55100000      7.81400000
H      1.67200000      6.24300000      7.19100000
H      1.18600000      6.01900000      8.60700000
O     -9.88300000    -10.56900000      5.42400000
H     -9.75100000    -11.32400000      4.84900000
H    -10.15400000     -9.86500000      4.83500000
O     -7.19500000      2.18200000     -8.26700000
H     -7.58200000      2.79900000     -7.64600000
H     -6.60500000      2.71700000     -8.79900000
O    -10.06600000      2.43500000      3.59700000
H    -10.16700000      3.38600000      3.65100000
H    -10.95500000      2.09400000      3.69000000
O    -10.90300000     -0.50200000     -7.64700000
H    -10.87200000     -1.43000000     -7.88100000
H    -11.64400000     -0.43100000     -7.04500000
O     -8.52000000     14.09300000      0.02700000
H     -8.83300000     14.99400000      0.09700000
H     -7.79400000     14.04200000      0.64900000
O     10.25300000    -13.41400000      6.28000000
H      9.30900000    -13.28600000      6.18500000
H     10.40800000    -14.30200000      5.95700000
O     -7.33500000     11.37200000     -4.68200000
H     -8.13200000     10.84900000     -4.59700000
H     -7.29300000     11.87700000     -3.87000000
O      1.36400000      0.71400000    -14.91400000
H      1.66400000      1.39500000    -14.31300000
H      0.41000000      0.79800000    -14.91500000
O      8.26500000     -1.97100000     -5.69400000
H      8.79000000     -2.77000000     -5.74500000
H      8.69600000     -1.36200000     -6.29300000
O     -7.85600000    -12.86600000     -8.91000000
H     -7.65600000    -13.79900000     -8.98600000
H     -7.79500000    -12.53500000     -9.80600000
O    -10.04600000     -7.94700000    -11.41200000
H    -10.41700000     -7.10800000    -11.13700000
H     -9.86500000     -7.83400000    -12.34500000
O      9.81600000     -0.39500000     -7.21200000
H     10.65800000     -0.02600000     -6.94500000
H      9.59100000      0.07800000     -8.01300000
O      2.23900000     12.82100000     11.98600000
H      1.42200000     12.95500000     11.50600000
H      2.90400000     12.72500000     11.30500000
O      6.10700000     -5.78900000      1.56500000
H      6.74900000     -6.38100000      1.17300000
H      5.42300000     -6.36600000      1.90400000
O     -6.52300000      5.57400000      1.55900000
H     -6.10400000      4.74900000      1.80400000
H     -6.09100000      5.82900000      0.74400000
O      2.86300000     15.34900000     -7.19300000
H      2.39900000     14.90500000     -6.48300000
H      3.73800000     15.51500000     -6.84100000
O      2.36000000     -9.11800000     14.35200000
H      2.94300000     -8.51900000     14.81800000
H      1.53400000     -8.64100000     14.27900000
O      0.44500000    -11.00900000     -4.50500000
H     -0.12600000    -11.38300000     -3.83400000
H      0.88900000    -10.28400000     -4.06600000
O      2.33900000     -4.28500000     15.31100000
H      1.88700000     -4.52500000     16.12000000
H      1.78300000     -3.61400000     14.91500000
O     10.13800000     -8.48400000     10.62800000
H     10.15100000     -7.89200000     11.38000000
H      9.31000000     -8.29300000     10.18700000
O     11.60000000      4.55600000     12.30400000
H     11.05100000      4.63600000     13.08400000
H     11.45100000      5.36900000     11.82100000
O     -3.31400000     17.58800000      3.62600000
H     -3.73600000     17.03000000      4.27900000
H     -4.03700000     18.04500000      3.19700000
O      7.32500000      2.40800000    -10.81800000
H      6.67000000      2.23600000    -10.14100000
H      6.93100000      2.07100000    -11.62300000
O     12.75900000     -0.11100000     -6.68600000
H     13.53800000      0.44500000     -6.68700000
H     12.82700000     -0.62000000     -7.49400000
O     14.25600000      9.65700000     -6.49400000
H     14.23100000     10.59600000     -6.67800000
H     13.45900000      9.31300000     -6.89800000
O     -8.35000000     -1.28300000    -11.77400000
H     -8.49200000     -0.97800000    -10.87700000
H     -8.32700000     -2.23700000    -11.70200000
O     -5.26500000    -10.42800000     14.65600000
H     -5.00800000     -9.90400000     13.89700000
H     -4.45700000    -10.86200000     14.93200000
O     10.97000000      2.69700000     -7.35100000
H     10.48500000      3.48400000     -7.10200000
H     11.76700000      3.02900000     -7.76600000
O      7.87100000     10.89100000     -4.87200000
H      7.64300000     11.56600000     -4.23300000
H      7.04600000     10.44000000     -5.04900000
O      3.01500000    -15.46900000      6.01100000
H      2.06500000    -15.55000000      6.10400000
H      3.13500000    -15.01000000      5.18000000
O     -1.63800000      0.20100000     -8.52700000
H     -1.37300000      0.02500000     -9.43000000
H     -1.10800000      0.95300000     -8.26400000
O    -13.03200000      8.32900000      7.92200000
H    -12.93700000      7.67600000      8.61600000
H    -13.52400000      7.87900000      7.23500000
O    -11.37700000      5.33500000     -0.08900000
H    -10.89100000      4.96300000     -0.82500000
H    -12.18600000      4.82600000     -0.05200000
O     -1.52200000    -17.56700000     -3.80200000
H     -1.77600000    -18.23600000     -3.16500000
H     -1.84800000    -16.74800000     -3.43000000
O    -17.87700000      1.72600000     -3.37600000
H    -17.05800000      2.18500000     -3.18900000
H    -18.02500000      1.87100000     -4.31000000
O     -5.19200000      7.40800000     14.95000000
H     -4.65600000      8.04300000     14.47600000
H     -5.17600000      6.62300000     14.40200000
O     -8.06800000      0.04600000      7.53600000
H     -8.31400000     -0.45100000      6.75600000
H     -8.69000000      0.77300000      7.56400000
O      2.55600000     16.06400000      1.67600000
H      2.08000000     15.50500000      1.06100000
H      2.05200000     16.87700000      1.70000000
O      2.46000000     -0.46200000     11.47000000
H      2.18600000     -1.37100000     11.59600000
H      3.18800000     -0.34500000     12.08000000
O      1.79000000      2.79600000    -13.25800000
H      2.41700000      2.63700000    -12.55200000
H      1.05700000      3.24000000    -12.83100000
O     -4.40500000      3.85200000      4.83800000
H     -5.32300000      4.10000000      4.94800000
H     -4.13100000      3.55400000      5.70500000
O      2.07200000     14.14500000    -11.23300000
H      2.41300000     13.67500000    -11.99400000
H      1.20000000     13.77400000    -11.09300000
O      4.31400000     -5.11300000    -13.04700000
H      4.48300000     -4.85600000    -12.14000000
H      4.59900000     -6.02600000    -13.09400000
O      2.07400000     -8.91800000     -8.72500000
H      2.25100000     -9.85500000     -8.63500000
H      1.14000000     -8.83200000     -8.53700000
O     -3.78100000     -6.26800000      8.86400000
H     -3.21500000     -5.55500000      9.16000000
H     -4.67000000     -5.95100000      9.02600000
O      4.01400000      4.29500000      2.33400000
H      4.91200000      3.96500000      2.35300000
H      3.73500000      4.17600000      1.42600000
O     13.67800000     -6.36200000    -10.25700000
H     14.44500000     -6.90700000    -10.08200000
H     13.03300000     -6.63900000     -9.60600000
O     -0.93000000     -8.04900000      2.90900000
H     -1.79400000     -7.95000000      2.50800000
H     -1.09300000     -7.97900000      3.84900000
O    -14.19700000      5.98500000      6.44700000
H    -14.86400000      5.46200000      6.89200000
H    -14.67600000      6.73300000      6.09200000
O     14.58200000      3.51800000      2.14200000
H     13.64700000      3.72200000      2.13200000
H     14.77100000      3.30700000      3.05600000
O      8.03000000    -11.50500000    -10.47700000
H      7.27600000    -11.87800000    -10.93400000
H      7.83300000    -11.62900000     -9.54900000
O      8.41200000      2.55000000      8.71800000
H      8.07600000      1.65400000      8.70600000
H      8.17700000      2.90500000      7.86000000
O      9.13800000    -10.53600000      5.19000000
H      9.16000000    -11.47900000      5.02800000
H     10.01100000    -10.33100000      5.52600000
O      4.31900000     -7.11000000     12.77400000
H      4.38500000     -6.36200000     12.18000000
H      4.01800000     -6.73400000     13.60100000
O     16.28300000     -2.25500000      5.94700000
H     16.83800000     -2.74100000      6.55600000
H     16.83900000     -1.54100000      5.63400000
O     -4.92800000     12.56600000     -1.49400000
H     -5.32700000     12.51100000     -0.62500000
H     -5.66800000     12.68500000     -2.09000000
O     -0.20500000    -11.45500000      0.35400000
H      0.73000000    -11.55200000      0.53400000
H     -0.63600000    -11.80300000      1.13600000
O      6.73000000     14.61900000      5.30400000
H      7.35800000     14.80400000      4.60500000
H      7.26800000     14.31100000      6.03300000
O      1.50600000      7.90900000     -1.64000000
H      2.46300000      7.93000000     -1.64400000
H      1.28200000      7.13500000     -2.15700000
O      3.89900000      2.78400000     -3.21500000
H      3.14400000      2.72700000     -3.80000000
H      3.87500000      3.68100000     -2.88000000
O     -1.93700000     -5.45400000    -13.39700000
H     -1.62200000     -5.42500000    -12.49400000
H     -2.58800000     -4.75400000    -13.44600000
O     -7.61800000     -6.72000000      2.03700000
H     -7.40100000     -5.81100000      2.24300000
H     -6.95500000     -7.23400000      2.49700000
O      3.99800000      6.64400000      6.68800000
H      4.03000000      5.91200000      7.30500000
H      4.42100000      7.36600000      7.15200000
O     -7.29500000      1.97700000      4.56100000
H     -8.06700000      2.15400000      4.02400000
H     -7.11200000      2.80800000      4.99900000
O     -2.93900000      0.18400000     16.99500000
H     -3.42400000     -0.08500000     16.21400000
H     -2.95100000      1.14100000     16.96500000
O     13.89300000      5.37100000     -7.56800000
H     14.40300000      6.04800000     -8.01300000
H     13.64500000      4.76200000     -8.26300000
O    -10.42700000      8.89100000      5.43400000
H    -10.05700000      9.32800000      4.66700000
H    -11.27900000      8.57000000      5.14000000
O      9.13400000     12.95800000      7.06000000
H      9.62000000     12.28100000      7.53100000
H      9.64500000     13.75600000      7.19100000
O     11.52000000      1.91300000     -4.51500000
H     12.37000000      2.28900000     -4.74500000
H     10.95400000      2.13000000     -5.25600000
O      2.70600000     -0.39100000    -10.34100000
H      2.86400000     -1.02100000    -11.04300000
H      3.20100000     -0.73200000     -9.59600000
O     14.60300000      1.40200000      5.57800000
H     13.82600000      0.85800000      5.45000000
H     14.70200000      1.46000000      6.52800000
O      2.04600000      4.91000000     13.74800000
H      2.02600000      3.96600000     13.90500000
H      2.87500000      5.06000000     13.29400000
O     -6.74700000      8.57400000    -14.47300000
H     -5.81300000      8.51700000    -14.67300000
H     -7.12700000      9.02500000    -15.22700000
O     14.67300000     -2.84000000      8.12600000
H     15.07300000     -2.10000000      8.58400000
H     14.97000000     -2.75100000      7.22100000
O     11.34100000     -1.42100000    -12.33600000
H     10.47600000     -1.01300000    -12.34700000
H     11.66500000     -1.32100000    -13.23100000
O     -9.32900000     10.58200000     -2.61000000
H    -10.15300000     10.89100000     -2.98700000
H     -9.49500000     10.54700000     -1.66800000
O      9.65500000    -13.63600000     -8.82300000
H      9.30300000    -12.96600000     -8.23700000
H      9.89700000    -13.15700000     -9.61600000
O     11.51100000      7.15800000      7.52600000
H     10.95000000      6.43300000      7.24900000
H     11.62900000      7.02400000      8.46600000
O      0.19000000     -6.13800000      5.48200000
H      0.24300000     -6.93700000      6.00800000
H      0.76300000     -5.51700000      5.93200000
O     -2.00500000     -8.16000000    -11.70300000
H     -2.41300000     -7.92400000    -12.53600000
H     -1.06500000     -8.15000000    -11.88600000
O     -3.72000000    -13.73900000      9.17900000
H     -3.86100000    -13.57500000     10.11200000
H     -3.39400000    -12.90700000      8.83600000
O      6.59600000      4.89000000      0.17700000
H      7.52300000      4.88100000     -0.06000000
H      6.17700000      5.41100000     -0.50800000
O     -6.91300000    -10.50700000      5.21500000
H     -7.23200000    -11.36900000      4.94600000
H     -7.70000000    -10.03400000      5.48400000
O     -3.80200000     -3.16800000    -13.38900000
H     -4.31700000     -2.36300000    -13.33600000
H     -4.42300000     -3.83100000    -13.69100000
O      2.24900000    -15.26700000      8.79200000
H      1.29200000    -15.25200000      8.78500000
H      2.49200000    -15.40200000      7.87600000
O      2.47800000      9.72000000     -7.19200000
H      2.24400000     10.64800000     -7.21200000
H      3.32800000      9.67800000     -7.63000000
O      0.03300000      6.46800000    -12.26200000
H      0.08600000      5.53000000    -12.08000000
H      0.88100000      6.81500000    -11.98500000
O     -9.19600000     -2.56800000     11.42300000
H     -8.90900000     -1.90100000     10.79900000
H     -9.09500000     -2.15400000     12.28000000
O      8.61900000      7.85400000    -11.23000000
H      9.26100000      8.54200000    -11.40300000
H      9.14500000      7.08400000    -11.01600000
O      3.19700000    -15.84900000     -3.62900000
H      2.65800000    -15.41400000     -2.96900000
H      4.09300000    -15.76300000     -3.30200000
O     -4.68100000    -12.94500000     12.10300000
H     -3.96500000    -12.41100000     12.44600000
H     -5.36400000    -12.31400000     11.87600000
O     -7.32600000      7.89200000      2.61000000
H     -7.59800000      7.71600000      3.51100000
H     -6.83600000      7.11200000      2.35100000
O     -8.26000000    -11.60400000     -6.67000000
H     -7.63500000    -10.91900000     -6.90900000
H     -8.32100000    -12.15500000     -7.45000000
O      7.75700000     -3.83800000      2.12400000
H      7.77900000     -3.12200000      1.48900000
H      7.09800000     -4.44200000      1.78200000
O      2.57300000      7.35400000    -11.55600000
H      2.57500000      7.14400000    -10.62200000
H      3.18700000      8.08300000    -11.63900000
O     -8.47800000      0.71700000     -3.91400000
H     -8.89400000      1.49200000     -4.29200000
H     -8.06400000      0.28100000     -4.65900000
O      5.33700000     -8.82600000      5.96700000
H      4.70800000     -9.23600000      5.37300000
H      6.08200000     -8.60100000      5.40900000
O    -14.34500000     -3.55300000      5.38500000
H    -14.87100000     -2.75600000      5.44900000
H    -14.63900000     -4.09400000      6.11800000
O      6.11000000      5.22200000      5.09200000
H      6.64400000      5.69100000      4.45200000
H      5.77000000      5.90600000      5.66900000
O     -7.80900000     13.93300000      5.24500000
H     -7.97500000     13.90500000      6.18700000
H     -7.94500000     14.85000000      5.00500000
O     14.75900000     -5.48100000      8.06600000
H     14.55300000     -5.63900000      8.98700000
H     14.86400000     -4.53100000      8.00400000
O      7.55200000      5.12400000    -16.24500000
H      7.47800000      5.77300000    -15.54600000
H      6.92000000      4.44400000    -16.00900000
O      1.79800000    -13.91000000     -1.77400000
H      0.98500000    -13.57500000     -1.39500000
H      2.28300000    -13.12600000     -2.03100000
O      4.90100000     15.25800000      0.60400000
H      4.72700000     15.69100000     -0.23200000
H      4.09700000     15.38000000      1.10900000
O     -4.09200000    -10.29900000      6.40400000
H     -4.39200000    -10.36300000      7.31100000
H     -4.89800000    -10.23800000      5.89000000
O    -11.54500000      0.78800000     10.14800000
H    -11.46300000      0.27600000     10.95300000
H    -11.83800000      0.15700000      9.49100000
O     11.62100000      0.78100000      6.96300000
H     10.68700000      0.70900000      7.15900000
H     11.71300000      0.39800000      6.09000000
O      2.59400000     -4.43800000     -8.27100000
H      1.78800000     -3.97200000     -8.05100000
H      2.64900000     -5.14100000     -7.62400000
O    -10.95300000     -6.44000000     -3.81100000
H    -10.61900000     -7.05200000     -4.46700000
H    -11.89200000     -6.38700000     -3.98900000
O     -0.30000000     -7.73000000     14.69400000
H     -1.04800000     -7.33100000     15.13800000
H     -0.67000000     -8.11400000     13.90000000
O     -5.23300000      5.51500000     12.72700000
H     -6.06300000      5.91300000     12.46500000
H     -5.05000000      4.87100000     12.04300000
O     -8.47800000     -5.09500000     -8.04200000
H     -7.70300000     -5.26100000     -8.57800000
H     -8.43500000     -4.16100000     -7.84000000
O      9.43900000     -3.53900000     -0.82800000
H      8.62900000     -3.07800000     -0.60900000
H      9.54200000     -3.40700000     -1.77100000
O     -8.54600000      8.44100000      0.02500000
H     -8.23800000      8.20200000      0.90000000
H     -7.84300000      8.16100000     -0.56100000
O     -6.29000000     -4.93600000     -9.32400000
H     -5.68000000     -4.87300000    -10.05900000
H     -5.75300000     -4.76300000     -8.55100000
O     -2.73100000     -5.92200000     15.24800000
H     -3.60400000     -6.30900000     15.17300000
H     -2.72700000     -5.50500000     16.11000000
O      4.48500000      7.64700000      0.13500000
H      3.87100000      7.84400000      0.84200000
H      4.58900000      6.69600000      0.16500000
O     -4.97000000     -0.54600000    -12.71000000
H     -4.37900000      0.19800000    -12.82600000
H     -5.16500000     -0.55300000    -11.77300000
O     -0.36700000     -5.27800000     11.11500000
H      0.45200000     -5.52800000     11.54200000
H     -0.19000000     -4.41400000     10.74500000
O      0.82800000     11.34800000      7.53000000
H      0.73600000     11.75000000      6.66700000
H      1.76200000     11.15400000      7.60600000
O     -7.92500000     10.66900000      3.67200000
H     -7.45200000      9.86800000      3.44700000
H     -7.35300000     11.37700000      3.37600000
O      0.97500000     14.45600000     -5.39800000
H      0.29400000     14.84900000     -5.94200000
H      0.60700000     13.61500000     -5.12400000
O      1.68800000     -5.83200000    -10.82600000
H      1.46800000     -6.53300000    -10.21300000
H      2.37600000     -5.33500000    -10.38400000
O     11.92300000    -11.93400000      2.88400000
H     12.75700000    -11.75400000      2.45000000
H     11.94000000    -12.87700000      3.05100000
O     -4.80200000     -5.53400000      1.01100000
H     -5.32100000     -5.04700000      1.65200000
H     -4.46000000     -4.86300000      0.42000000
O     -2.05800000      6.36500000     13.48200000
H     -2.31000000      6.96300000     12.77900000
H     -1.49700000      5.71700000     13.05500000
O      0.67500000      1.73900000    -10.45200000
H     -0.13300000      1.56100000    -10.93400000
H      0.99900000      0.87400000    -10.20100000
O      2.66000000     10.87500000     -3.87500000
H      1.77500000     11.09700000     -4.16200000
H      3.08300000     11.72100000     -3.72600000
O     -3.51100000     -1.94900000    -17.61500000
H     -3.12100000     -1.08700000    -17.46900000
H     -4.25800000     -1.97900000    -17.01800000
O    -10.11200000    -10.80500000     -4.75500000
H     -9.66800000    -11.09500000     -5.55100000
H     -9.40900000    -10.70200000     -4.11300000
O     -1.59600000     -2.55100000     -4.61400000
H     -1.34700000     -3.09000000     -3.86300000
H     -1.65700000     -1.66300000     -4.26200000
O     11.06800000      8.26600000     -3.35000000
H     11.88000000      8.33400000     -2.84700000
H     11.34000000      7.91400000     -4.19700000
O      6.11500000      8.50300000    -10.26300000
H      6.10000000      7.78000000     -9.63500000
H      6.92200000      8.37100000    -10.76100000
O     10.50100000     -3.36700000      3.52200000
H      9.84900000     -3.35900000      2.82100000
H     11.18000000     -2.76200000      3.22500000
O      9.68500000      5.59400000     14.17900000
H     10.05100000      5.09200000     14.90700000
H      8.81000000      5.22700000     14.05000000
O     -2.01400000      6.04000000     -6.75800000
H     -2.18200000      5.97100000     -5.81900000
H     -1.94300000      6.98100000     -6.92000000
O      7.37600000     -7.94900000      0.56100000
H      7.42600000     -8.41000000     -0.27600000
H      6.91600000     -8.55500000      1.14100000
O    -15.05400000     -0.03700000      8.07600000
H    -14.82100000      0.81200000      8.45100000
H    -14.22800000     -0.52000000      8.04500000
O    -13.85700000     -3.93400000     -4.17100000
H    -13.42000000     -4.78500000     -4.19100000
H    -13.24600000     -3.36200000     -3.70500000
O     -2.94800000    -10.05600000      0.27400000
H     -3.10300000     -9.55600000      1.07500000
H     -2.00900000    -10.24300000      0.28600000
O     -4.43400000      6.50300000      3.89400000
H     -5.13600000      6.90800000      4.40400000
H     -4.45900000      5.58000000      4.14300000
O     -5.09100000      5.66700000     -4.87000000
H     -5.45300000      6.53500000     -5.04600000
H     -5.09200000      5.23000000     -5.72200000
O     17.85100000     -0.88600000      0.97900000
H     17.09100000     -1.37900000      1.28800000
H     17.63600000     -0.65700000      0.07500000
O      3.56400000     -7.18600000      2.16900000
H      3.17800000     -7.63800000      2.91900000
H      3.25700000     -7.68000000      1.40800000
O      3.89200000     -5.13400000     -0.88000000
H      2.94000000     -5.03600000     -0.91100000
H      4.04600000     -5.75600000     -0.16900000
O     -5.08300000     13.17700000      7.47100000
H     -5.15600000     13.96500000      6.93200000
H     -5.98800000     12.95200000      7.68900000
O      8.24300000     -9.43300000      8.42100000
H      7.49100000     -9.99600000      8.23600000
H      8.41200000     -8.98000000      7.59500000
O     -9.95700000     -2.83900000      1.02200000
H     -9.55400000     -2.39900000      1.77000000
H    -10.24700000     -2.12600000      0.45200000
O      0.05400000     -0.90700000    -18.05800000
H      0.73600000     -1.14600000    -17.43000000
H      0.47400000     -0.27300000    -18.63900000
O      0.96400000      7.80000000     -6.26600000
H      0.18100000      8.25500000     -5.95700000
H      1.48700000      8.48100000     -6.68800000
O     -5.60800000      1.25600000      7.62200000
H     -5.71200000      1.64700000      8.49000000
H     -6.49800000      1.02800000      7.35400000
O      4.38900000      8.83400000     -2.39800000
H      4.34800000      9.79000000     -2.42800000
H      4.61200000      8.63300000     -1.48900000
O      8.26900000      9.26100000      8.22900000
H      7.35900000      9.55200000      8.17300000
H      8.22000000      8.40000000      8.64400000
O     -6.86600000     13.63000000     -8.90500000
H     -7.05100000     13.33500000     -9.79700000
H     -5.95400000     13.91900000     -8.93300000
O      7.49400000    -12.96800000      6.07600000
H      7.17200000    -13.48900000      6.81100000
H      7.35900000    -12.06000000      6.34900000
O     -9.56300000      0.13900000      1.01300000
H     -9.38100000      0.98300000      1.42600000
H     -9.52400000      0.31900000      0.07400000
O      0.88200000      2.09200000     11.14100000
H      1.28300000      1.25400000     11.37100000
H      0.93500000      2.12900000     10.18600000
O     -9.55700000     -4.41000000      4.14100000
H     -9.95100000     -4.93500000      3.44500000
H    -10.28800000     -4.19100000      4.71900000
O      7.57600000      8.84200000     11.88000000
H      6.71900000      9.27000000     11.87700000
H      7.53800000      8.23700000     12.62100000
O     -0.68300000     -2.12900000     17.05600000
H     -1.28900000     -1.38700000     17.05900000
H     -0.64300000     -2.40900000     17.97100000
O     12.04800000     -7.29600000     -8.32200000
H     11.17200000     -7.63800000     -8.49800000
H     12.60200000     -8.07500000     -8.26200000
O     14.40700000     -6.11800000      0.48800000
H     14.38800000     -6.01400000     -0.46400000
H     13.69800000     -6.73400000      0.67500000
O     11.45400000     -9.89800000      6.56000000
H     11.82400000     -9.21400000      7.11900000
H     12.21500000    -10.35700000      6.20700000
O      3.11800000     16.56400000      5.28900000
H      3.71900000     16.76700000      6.00500000
H      3.20000000     15.61900000      5.16700000
O      1.39700000    -15.01700000     -5.82600000
H      0.92200000    -15.84200000     -5.92700000
H      2.09800000    -15.21900000     -5.20700000
O      7.91200000    -10.44200000     11.17400000
H      7.43000000     -9.70300000     10.80100000
H      8.74900000    -10.44100000     10.70900000
O     -3.55500000     -0.69300000     -6.60400000
H     -3.01200000     -0.58100000     -5.82400000
H     -3.03900000     -0.31000000     -7.31300000
O    -12.87200000      8.45700000      4.41200000
H    -13.35800000      8.92700000      5.09000000
H    -13.12300000      8.88800000      3.59500000
O      2.70300000    -11.36100000     12.34600000
H      3.62300000    -11.46600000     12.10300000
H      2.62200000    -10.43700000     12.58200000
O      3.69200000      2.06700000    -11.21300000
H      2.99600000      1.49600000    -10.88800000
H      4.25900000      2.20900000    -10.45500000
O    -10.07200000      2.05000000      7.01800000
H    -10.63900000      2.78900000      7.23900000
H    -10.13100000      1.97900000      6.06500000
O      3.82200000     -1.53600000     -3.43400000
H      3.09800000     -1.88100000     -3.95700000
H      4.10900000     -0.75500000     -3.90600000
O     -3.83400000    -14.64800000      5.94600000
H     -3.85800000    -14.02000000      6.66800000
H     -4.51900000    -14.35100000      5.34800000
O     -5.54400000     -0.60200000    -10.21200000
H     -5.37900000     -1.30000000     -9.57800000
H     -6.48700000     -0.44900000    -10.16000000
O     -1.41000000     -0.01500000      7.01500000
H     -1.42800000     -0.95700000      7.18700000
H     -0.88000000      0.07200000      6.22200000
O     -3.16800000      2.07200000      7.02300000
H     -2.38600000      1.52000000      7.06300000
H     -3.88800000      1.48400000      7.25200000
O     -6.74800000      5.79900000    -15.50400000
H     -6.51300000      6.65800000    -15.15300000
H     -6.27400000      5.74200000    -16.33400000
O      4.35500000     12.55300000     10.13100000
H      4.74000000     12.30600000     10.97200000
H      5.10500000     12.79200000      9.58600000
O     -1.50900000    -12.78400000    -10.05900000
H     -1.58100000    -13.12900000    -10.94900000
H     -0.62600000    -13.02400000     -9.77900000
O     -5.52800000     -6.09200000      5.69500000
H     -6.12100000     -5.46200000      6.10500000
H     -4.70900000     -5.61000000      5.58100000
O     -2.68000000      4.14000000    -13.81700000
H     -2.97600000      5.04100000    -13.68400000
H     -2.40700000      4.11100000    -14.73400000
O    -12.07500000      5.88900000     -4.63700000
H    -11.40600000      6.32700000     -5.16300000
H    -12.87000000      6.40000000     -4.78600000
O      0.65300000     17.33000000      4.25400000
H      0.33900000     17.75100000      5.05400000
H      1.59500000     17.23200000      4.38900000
O     10.44700000     -7.72100000     -5.59600000
H     11.07900000     -7.29200000     -5.01900000
H      9.63600000     -7.22900000     -5.47000000
O     -3.11800000    -10.92500000      3.89700000
H     -3.32900000    -10.39200000      4.66400000
H     -2.17000000    -11.04700000      3.94300000
O     -4.96500000     -9.80300000    -13.04800000
H     -4.36600000     -9.18200000    -13.46300000
H     -4.46400000    -10.16800000    -12.31800000
O     -7.59200000      6.92900000     12.47800000
H     -8.26000000      6.58500000     13.07100000
H     -7.96200000      6.80900000     11.60400000
O     -3.05800000    -10.00400000     -2.41000000
H     -2.40400000    -10.68600000     -2.56600000
H     -3.11700000     -9.94100000     -1.45700000
O     -7.53300000      3.78400000     14.20700000
H     -8.22500000      3.79700000     14.86900000
H     -6.87300000      4.39200000     14.53900000
O     -4.87600000     -2.39700000     -8.07400000
H     -4.15600000     -3.02000000     -8.16500000
H     -4.54500000     -1.73400000     -7.46800000
O     -6.45800000      7.49600000     -1.15700000
H     -6.80700000      7.14000000     -1.97400000
H     -5.56300000      7.15900000     -1.11100000
O      1.46600000    -10.79400000    -12.56200000
H      1.06600000    -10.06400000    -12.09000000
H      0.93700000    -10.88600000    -13.35500000
O      6.62700000     -8.39400000    -10.22600000
H      5.93900000     -8.05400000     -9.65400000
H      6.90300000     -9.21100000     -9.81000000
O     -8.11600000     -4.08300000    -11.31000000
H     -8.98000000     -4.47100000    -11.17000000
H     -7.60200000     -4.36400000    -10.55300000
O     -9.29400000     -5.93400000     13.41300000
H     -8.53700000     -5.42000000     13.69500000
H     -9.15200000     -6.80000000     13.79600000
O      1.25500000      4.82900000      3.16700000
H      0.99200000      4.92700000      2.25200000
H      2.19300000      4.64200000      3.12800000
O      4.94600000     10.16300000     -5.35900000
H      4.49900000     10.86700000     -5.82800000
H      4.44600000     10.05900000     -4.54900000
O      0.99200000    -13.70000000    -12.67100000
H      1.17600000    -12.77000000    -12.54100000
H      1.49900000    -14.14200000    -11.98900000
O    -11.84700000     -8.97400000     -9.35500000
H    -11.29900000     -8.23900000     -9.08000000
H    -11.61600000     -9.11500000    -10.27300000
O    -10.60100000      4.74600000    -12.65400000
H    -10.39800000      5.06700000    -11.77500000
H    -11.15800000      5.42500000    -13.03400000
O     -3.39400000    -13.78400000     -0.84500000
H     -4.04800000    -13.08600000     -0.87800000
H     -3.75700000    -14.47700000     -1.39700000
O      5.56700000    -15.39200000     -2.27400000
H      5.52400000    -16.08400000     -1.61400000
H      6.46000000    -15.44100000     -2.61500000
O      0.10300000     10.62700000     -1.86200000
H     -0.69400000     10.47700000     -1.35500000
H      0.68100000      9.90300000     -1.62100000
O     -6.44600000    -10.79000000     11.94200000
H     -7.37800000    -10.93300000     11.77600000
H     -6.32400000    -11.04200000     12.85800000
O     -1.18900000     -8.95400000     12.19600000
H     -1.70200000     -8.31900000     11.69500000
H     -1.41700000     -9.80100000     11.81300000
O     -1.73700000     -7.74200000     -3.65300000
H     -2.10200000     -8.47100000     -3.15100000
H     -2.47300000     -7.14200000     -3.77300000
O      0.96300000     11.80200000      1.71400000
H      1.20500000     10.93200000      1.39700000
H      0.01200000     11.83900000      1.60800000
O     15.12000000     -4.70100000     -7.74600000
H     15.56900000     -4.41500000     -6.95000000
H     14.19300000     -4.70400000     -7.51000000
O    -10.38400000      5.88200000     13.00600000
H    -10.37100000      5.15900000     12.37900000
H    -10.74200000      6.62100000     12.51400000
O    -12.19300000      7.67300000     -7.70300000
H    -12.98100000      8.16000000     -7.46100000
H    -11.57800000      7.84400000     -6.99000000
O      2.87300000      6.00300000     10.22900000
H      2.76000000      6.95400000     10.21600000
H      3.15000000      5.80700000     11.12400000
O     -2.45600000    -12.20800000      7.36800000
H     -2.87600000    -11.48400000      6.90300000
H     -1.75700000    -12.49600000      6.78100000
O     -9.07300000      5.73100000      4.83300000
H     -9.30100000      5.53300000      3.92400000
H     -9.90500000      5.68700000      5.30400000
O     -1.99500000     -8.37700000      5.27200000
H     -1.20700000     -8.66800000      5.73200000
H     -2.71700000     -8.78200000      5.75300000
O      8.83600000     -0.07600000      7.23500000
H      7.94400000      0.01300000      7.57100000
H      8.79300000     -0.82300000      6.63700000
O     11.20100000     -8.22100000    -11.19900000
H     11.32700000     -7.27700000    -11.29100000
H     10.38900000     -8.40200000    -11.67200000
O     -1.20000000     -1.56400000    -13.48800000
H     -1.85700000     -2.22400000    -13.26900000
H     -0.49800000     -2.05600000    -13.91400000
O     -7.71000000     -1.63800000      2.90400000
H     -7.13100000     -1.20900000      3.53400000
H     -7.49400000     -1.23100000      2.06500000
O      8.95000000     -5.83300000     -3.61600000
H      8.31300000     -5.37200000     -3.07100000
H      9.71500000     -5.94200000     -3.05100000
O      6.61400000      4.51900000     -6.01100000
H      6.51800000      5.46300000     -5.88600000
H      7.09600000      4.43400000     -6.83400000
O     -8.60600000     -0.45500000     13.45500000
H     -8.47500000     -0.39900000     14.40200000
H     -7.81200000     -0.87600000     13.12800000
O      0.21000000     13.38100000     10.12900000
H     -0.34900000     13.51700000     10.89400000
H      0.03200000     12.47900000      9.86000000
O      9.41400000     -2.91700000     -9.23300000
H      9.88600000     -2.17300000     -8.86000000
H     10.09400000     -3.44500000     -9.65300000
O    -10.63600000      9.47600000      9.70100000
H    -10.94200000      8.90100000      8.99900000
H     -9.84000000      9.87600000      9.35300000
O      5.87500000     -0.20400000     11.09600000
H      5.57600000     -0.73200000     11.83700000
H      6.78700000      0.00200000     11.30000000
O      2.39600000     15.15800000     -3.00800000
H      1.86100000     14.92700000     -3.76700000
H      3.13200000     14.54600000     -3.03800000
O    -11.35500000      5.28500000      6.30200000
H    -12.16800000      5.33600000      5.79900000
H    -11.60100000      4.83100000      7.10800000
O     -5.80100000     -6.21100000     13.71500000
H     -5.51800000     -6.86600000     13.07700000
H     -5.65300000     -6.62500000     14.56500000
O     10.74900000      7.10800000     10.71900000
H     10.32700000      7.74600000     11.29500000
H     10.03400000      6.75500000     10.18900000
O     -4.84100000      1.17700000    -17.47200000
H     -3.93200000      1.34200000    -17.22100000
H     -5.26500000      0.89000000    -16.66400000
O     15.19900000      7.12400000      2.41000000
H     15.98600000      7.37400000      2.89500000
H     15.49300000      6.43300000      1.81700000
O      7.96100000      0.86500000      0.48800000
H      8.69000000      1.32700000      0.07500000
H      7.21500000      1.03200000     -0.08700000
O    -10.84900000     10.57700000     -8.95900000
H    -10.65600000      9.74500000     -9.39100000
H    -10.02000000     11.05500000     -8.97900000
O    -14.87300000     -1.42100000      2.24200000
H    -15.00400000     -1.62900000      3.16700000
H    -14.88800000     -0.46500000      2.20700000
O     -9.10500000     -2.74700000     -5.52000000
H     -8.33900000     -2.76900000     -6.09400000
H     -8.91900000     -3.40300000     -4.84800000
O    -12.92100000    -10.27600000     -3.85600000
H    -12.75600000     -9.40000000     -3.50700000
H    -12.12300000    -10.49800000     -4.33500000
O     -0.77500000     10.08300000     12.30500000
H     -0.50200000     10.37100000     11.43400000
H     -1.68200000      9.80000000     12.19100000
O     -2.19000000      0.70500000    -17.54200000
H     -1.40600000      0.15600000    -17.55500000
H     -2.01300000      1.39000000    -18.18700000
O     -2.98400000     -5.28100000      5.33200000
H     -2.96200000     -4.91800000      4.44700000
H     -2.33400000     -5.98400000      5.31900000
O     -3.54200000     13.25900000     10.88100000
H     -2.81800000     13.36000000     11.49800000
H     -3.65500000     14.13000000     10.50000000
O     -5.67500000      5.84300000      7.48100000
H     -5.94600000      5.60900000      8.36900000
H     -4.71800000      5.80800000      7.50600000
O      9.88000000     10.47000000     11.46300000
H     10.49200000     10.18600000     12.14200000
H      9.07800000      9.97900000     11.64300000
O     -9.90600000    -10.44400000     -0.75300000
H     -9.25300000    -10.29300000     -1.43600000
H     -9.98800000     -9.60100000     -0.30800000
O     16.98400000      2.96600000      0.64500000
H     16.22700000      2.65600000      0.14800000
H     16.81100000      2.68500000      1.54400000
O      6.54500000      0.38500000      8.49200000
H      5.71900000      0.46200000      8.01400000
H      6.28200000      0.26800000      9.40500000
O    -14.15000000     -9.31800000      2.71800000
H    -14.62100000     -8.81400000      3.38200000
H    -14.10200000     -8.73300000      1.96200000
O      4.46000000     13.18600000     -3.36900000
H      4.79200000     12.95300000     -2.50200000
H      5.22300000     13.11900000     -3.94300000
O     -0.67600000     14.78000000      4.88200000
H     -0.24500000     15.60900000      4.67600000
H     -0.08200000     14.11000000      4.54300000
O     -3.14400000      4.82300000      7.64600000
H     -2.23700000      5.10700000      7.53700000
H     -3.13400000      3.89400000      7.41600000
O      3.82200000      7.86800000     16.15000000
H      3.95700000      8.11600000     15.23500000
H      3.70800000      8.70100000     16.60900000
O     10.44900000     10.93400000     -4.19500000
H     10.44300000     10.23700000     -3.53900000
H      9.56800000     10.91800000     -4.56900000
O      1.52900000    -12.50700000     -6.50200000
H      1.53800000    -13.37600000     -6.10100000
H      1.26000000    -11.92000000     -5.79500000
O     11.79400000      7.25200000      2.83000000
H     12.39300000      7.80100000      2.32500000
H     11.80700000      7.62900000      3.71000000
O     11.89000000     -7.76800000     -0.75800000
H     12.12700000     -7.98100000      0.14500000
H     11.06700000     -7.28500000     -0.68200000
O      5.90000000    -14.72200000     -5.86200000
H      6.33300000    -15.57400000     -5.91700000
H      5.08600000    -14.83500000     -6.35400000
O     -0.53300000      4.32400000     12.12600000
H      0.28600000      4.24700000     12.61500000
H     -0.46900000      3.65400000     11.44500000
O      1.12400000     -5.67900000     -1.34500000
H      0.55400000     -5.93500000     -0.62000000
H      0.54700000     -5.66000000     -2.10800000
O     -7.64700000     -4.76600000      6.68700000
H     -7.99400000     -4.72700000      5.79600000
H     -8.38200000     -5.07500000      7.21700000
O      6.22900000     -4.78700000     -2.26400000
H      6.11200000     -3.89400000     -2.59000000
H      5.60000000     -4.86400000     -1.54600000
O    -14.94600000      0.56100000     -2.63100000
H    -14.65800000      0.96000000     -1.81000000
H    -14.29700000     -0.12100000     -2.80500000
O     -4.19900000      8.58000000     -7.01800000
H     -3.29900000      8.86500000     -6.85800000
H     -4.41700000      8.94400000     -7.87600000
O      4.82300000      2.52900000     11.09200000
H      4.85400000      2.64100000     12.04200000
H      4.82000000      1.58100000     10.96200000
O      3.83200000      5.95600000     -6.93700000
H      4.52100000      6.52900000     -6.60100000
H      3.23300000      5.84300000     -6.19900000
O      8.37900000      8.12900000     -3.28800000
H      9.33300000      8.14500000     -3.35600000
H      8.07700000      8.00500000     -4.18800000
O      5.40500000     -2.55700000    -14.16200000
H      4.85900000     -3.25900000    -14.51800000
H      6.13600000     -2.48800000    -14.77500000
O     -8.12100000    -10.82700000     -3.03200000
H     -7.80000000     -9.96700000     -2.76200000
H     -7.32900000    -11.35300000     -3.14500000
O      1.55600000      0.65400000     18.08600000
H      2.30000000      1.06800000     17.65000000
H      0.95400000      0.43500000     17.37600000
O     -3.54100000     14.33000000     -7.84300000
H     -3.40500000     14.17700000     -8.77800000
H     -2.69900000     14.11900000     -7.44000000
O     -9.22900000     -5.16200000     10.68900000
H     -9.45000000     -5.38800000     11.59200000
H     -9.10000000     -4.21400000     10.70400000
O      2.99000000     -0.31400000      4.42000000
H      3.72200000     -0.81300000      4.05700000
H      3.37700000      0.19500000      5.13200000
O     -4.51500000      2.10700000     14.27400000
H     -4.05000000      2.15900000     13.44000000
H     -3.94500000      2.55900000     14.89600000
O    -12.53900000      3.91000000    -10.29000000
H    -13.07300000      3.13900000    -10.09900000
H    -12.74600000      4.12500000    -11.20000000
O     -5.24900000    -18.03500000      1.48500000
H     -5.24400000    -17.21800000      0.98700000
H     -4.39800000    -18.43300000      1.30200000
O      0.96200000    -13.37200000     -9.34700000
H      1.39100000    -13.23900000     -8.50200000
H      1.24300000    -14.24400000     -9.62400000
O      0.37100000    -13.81800000      2.34400000
H      1.02500000    -13.52100000      1.71000000
H     -0.26500000    -14.30500000      1.82000000
O      6.72400000    -13.07000000     -8.08700000
H      6.21300000    -13.48700000     -8.78100000
H      6.42900000    -13.49700000     -7.28300000
O     11.90300000     -1.91400000     13.15000000
H     12.74000000     -2.20900000     12.78900000
H     12.02800000     -0.97900000     13.31100000
O     -9.76400000     -5.58600000      8.09700000
H    -10.41800000     -6.28200000      8.03300000
H     -9.64400000     -5.45600000      9.03800000
O      3.23900000     -5.25500000     -3.75800000
H      3.59700000     -4.45300000     -3.37900000
H      2.29500000     -5.10000000     -3.80000000
O     -5.22000000    -14.04900000     -3.33300000
H     -5.86500000    -14.10700000     -4.03900000
H     -5.05900000    -13.11000000     -3.23300000
O     -6.09700000      3.73800000    -10.49700000
H     -6.63900000      3.16100000    -11.03600000
H     -5.41000000      4.04300000    -11.08900000
O      2.36100000      5.57700000     16.53300000
H      2.67300000      6.47400000     16.41800000
H      2.26100000      5.24200000     15.64200000
O     -0.09500000      4.15500000     16.86700000
H     -0.68300000      4.90400000     16.96300000
H      0.77900000      4.51400000     17.01900000
O      8.51700000     13.72200000      1.46300000
H      8.07000000     12.99400000      1.89500000
H      8.55700000     14.40800000      2.13000000
O      6.77100000     16.91300000      2.46200000
H      6.19300000     16.37600000      1.92100000
H      7.33100000     16.28200000      2.91400000
O      7.50000000     -7.53300000     10.39800000
H      7.24900000     -7.35000000      9.49200000
H      7.60400000     -6.67000000     10.79700000
O     -0.84100000      8.83200000      0.74100000
H     -1.46300000      8.78700000      1.46700000
H      0.01000000      8.95200000      1.16200000
O     -8.20500000     -3.51900000    -15.37000000
H     -8.64100000     -2.76600000    -14.97000000
H     -8.65300000     -3.63700000    -16.20800000
O     10.33700000      1.35300000     13.64500000
H      9.46100000      0.98300000     13.53400000
H     10.45500000      1.40900000     14.59400000
O     16.51900000      2.18100000      4.01000000
H     17.05400000      1.46200000      3.67500000
H     15.97800000      1.78000000      4.69100000
O    -13.69600000      9.35200000     -1.61800000
H    -13.29500000      8.70800000     -1.03500000
H    -13.74800000     10.15100000     -1.09500000
O      7.61000000      4.20200000     13.27300000
H      8.17500000      3.63700000     12.74600000
H      6.74900000      3.78700000     13.23100000
O    -12.13900000     -2.76300000     -2.50200000
H    -12.17300000     -2.39400000     -1.61900000
H    -11.56200000     -2.17200000     -2.98600000
O    -11.84100000     -2.50100000     10.38300000
H    -11.04800000     -3.01000000     10.55100000
H    -11.85600000     -1.84400000     11.07900000
O     10.13800000     12.24400000     -0.35700000
H      9.73100000     12.85400000      0.25900000
H     11.07100000     12.45300000     -0.32000000
O     -6.74600000     -1.54000000      9.10000000
H     -6.27600000     -2.06400000      8.45200000
H     -7.06600000     -0.78200000      8.61000000
O      1.82400000      8.84500000      9.56700000
H      1.04100000      9.37700000      9.70900000
H      1.83700000      8.68600000      8.62400000
O      0.52100000     -2.30300000     -8.40000000
H      0.26200000     -1.58700000     -7.82000000
H      0.11700000     -2.08900000     -9.24100000
O     12.43700000      8.43600000     -8.13000000
H     12.55700000      7.90100000     -8.91500000
H     11.58400000      8.85300000     -8.25300000
O     -0.71600000     -7.81800000     -8.23100000
H     -0.82200000     -7.97700000     -9.16900000
H     -1.30900000     -8.44300000     -7.81400000
O     -2.64700000    -11.16000000     11.40100000
H     -3.19600000    -10.90000000     10.66100000
H     -1.92200000    -11.64300000     11.00400000
O      7.78000000      8.94200000     -7.51300000
H      7.54800000      9.87100000     -7.49300000
H      8.71000000      8.93300000     -7.73800000
O    -10.48300000      7.74100000     -5.80900000
H     -9.66500000      7.58500000     -6.28000000
H    -10.21400000      8.16900000     -4.99600000
O      9.66000000      7.85300000      1.29500000
H     10.51400000      7.92700000      1.72100000
H      9.70300000      8.46900000      0.56400000
O      6.34200000     -9.60800000     -1.42900000
H      5.86100000     -9.65500000     -0.60300000
H      5.71200000     -9.24600000     -2.05200000
O     -4.04800000     -0.40200000     -2.16300000
H     -4.60200000     -0.66000000     -1.42600000
H     -4.58600000      0.20900000     -2.66500000
O      2.80000000      8.87000000     13.68000000
H      2.57400000      9.64300000     14.19800000
H      2.04100000      8.29300000     13.76900000
O     -2.24600000     12.72800000     -5.68700000
H     -3.16100000     12.46600000     -5.78700000
H     -2.27700000     13.49100000     -5.10900000
O      9.37400000      1.02000000     -9.33200000
H     10.01500000      1.72200000     -9.22300000
H      8.78600000      1.33600000    -10.01800000
O     -3.05200000      8.40000000     11.76400000
H     -3.33000000      7.87200000     11.01700000
H     -3.85700000      8.81300000     12.07800000
O      6.05900000      5.19700000     10.40000000
H      5.35800000      5.04600000      9.76600000
H      6.39900000      4.32300000     10.59400000
O      6.63300000     -1.07300000     -8.30800000
H      7.47400000     -1.28000000     -8.71500000
H      6.61600000     -1.60200000     -7.51000000
O      5.30100000     -2.62200000      9.70500000
H      4.65000000     -2.24400000      9.11400000
H      5.86200000     -1.88500000      9.94600000
O      2.00800000    -18.04300000     -1.73400000
H      2.17000000    -18.60100000     -2.49500000
H      1.90900000    -17.16400000     -2.09800000
O     -0.23300000     10.97200000     15.17100000
H      0.27200000     10.30500000     15.63700000
H     -0.09900000     10.77100000     14.24500000
O     14.25500000      5.01200000      6.49400000
H     15.02700000      4.76500000      7.00400000
H     14.42300000      4.65900000      5.62000000
O      5.49900000     11.70100000     -1.40000000
H      4.86400000     11.95200000     -0.72900000
H      6.14200000     11.16600000     -0.93300000
O     15.02900000      1.36800000     -6.46200000
H     14.61100000      2.09900000     -6.00600000
H     15.43600000      1.76700000     -7.23100000
O     16.83600000     -3.09200000     -2.18600000
H     16.48500000     -3.83200000     -2.68000000
H     16.28300000     -2.35200000     -2.43800000
O     10.85600000     11.87600000     -6.79300000
H     10.11200000     12.46100000     -6.65000000
H     11.10000000     11.58100000     -5.91600000
O     -3.35100000      6.30200000     10.26700000
H     -3.54500000      5.72700000      9.52700000
H     -3.81000000      5.90400000     11.00700000
O     13.49100000      3.44000000     -9.30200000
H     14.36400000      3.37200000     -9.68800000
H     13.12200000      2.56100000     -9.38700000
O      3.33800000    -11.36900000     -8.42000000
H      3.65100000    -12.08200000     -8.97600000
H      2.79400000    -11.80000000     -7.76100000
O     -3.48700000     -4.75100000     -8.24400000
H     -3.75900000     -5.66400000     -8.15200000
H     -2.76200000     -4.65400000     -7.62700000
O     -2.91700000     -8.53200000      9.88400000
H     -3.37700000     -9.24800000      9.44600000
H     -3.20700000     -7.74400000      9.42300000
O     11.38200000    -10.37600000     -1.05200000
H     11.76700000     -9.50200000     -1.12100000
H     10.82000000    -10.33000000     -0.27900000
O     10.38100000     -6.27500000     12.61500000
H     10.60900000     -5.38800000     12.89100000
H      9.43800000     -6.33800000     12.76500000
O     -6.56000000      9.35900000      7.19600000
H     -6.66500000      8.61300000      6.60500000
H     -5.75900000      9.79000000      6.89800000
O      0.52600000     10.91200000    -10.03600000
H      0.08600000     11.75600000    -10.13500000
H      1.45400000     11.11000000    -10.15800000
O      9.85100000      4.96000000      7.33000000
H     10.67200000      4.52100000      7.55200000
H      9.17800000      4.29300000      7.46400000
O     -0.79800000     -6.52100000    -17.02800000
H      0.11200000     -6.75900000    -16.85200000
H     -0.92800000     -5.70200000    -16.54800000
O      6.33600000      9.23300000      2.39500000
H      6.51100000      8.29900000      2.27500000
H      6.10200000      9.54700000      1.52200000
O     -5.06000000     -8.40900000     12.19100000
H     -4.26000000     -8.84100000     11.89000000
H     -5.75800000     -8.81000000     11.67200000
O     -2.61200000    -15.89000000      3.90400000
H     -2.99700000    -15.33200000      3.22700000
H     -2.93700000    -15.52600000      4.72700000
O    -14.10800000      4.95400000     -1.02000000
H    -15.00500000      5.18700000     -0.78000000
H    -13.68800000      5.79100000     -1.22000000
O     -1.32400000     13.75200000     -0.57500000
H     -1.39700000     12.90400000     -1.01300000
H     -2.22000000     14.08900000     -0.55500000
O    -11.72300000      2.19600000     -1.09600000
H    -10.81200000      1.90100000     -1.08600000
H    -11.72900000      2.93100000     -1.70900000
O      1.81500000     -4.08800000      6.56700000
H      1.90200000     -3.59400000      5.75200000
H      2.66600000     -3.99500000      6.99600000
O     -5.21000000     -0.47400000     14.77000000
H     -5.83800000     -0.49200000     15.49200000
H     -4.96500000      0.44700000     14.68800000
O    -12.59900000    -11.61900000      3.27100000
H    -11.93300000    -11.01900000      3.60700000
H    -13.40000000    -11.09600000      3.24300000
O    -10.86000000     -5.34000000    -11.62500000
H    -10.72100000     -4.85900000    -12.44100000
H    -11.71700000     -5.04700000    -11.31700000
O      8.27400000      2.39300000     11.36300000
H      8.72900000      1.55500000     11.45200000
H      8.24200000      2.54800000     10.41900000
O     -0.32100000     -2.93700000      9.13600000
H     -0.42500000     -3.20700000      8.22400000
H      0.28700000     -2.19900000      9.10100000
O      1.39300000     -2.92200000     11.96600000
H      1.85700000     -3.73400000     12.16900000
H      0.81300000     -2.78400000     12.71500000
O    -17.66500000      1.44900000      1.24000000
H    -16.85300000      1.00700000      1.48500000
H    -17.55100000      2.34900000      1.54700000
O    -12.18600000      3.49000000      8.18200000
H    -12.29300000      3.10600000      9.05200000
H    -13.01500000      3.31300000      7.73800000
O      7.41900000      6.40600000      2.46400000
H      7.05900000      5.75200000      1.86500000
H      8.16900000      6.77300000      1.99500000
O     17.00100000      0.04600000     -1.63900000
H     16.43700000     -0.29400000     -2.33400000
H     17.48900000      0.75900000     -2.05300000
O     -2.85500000     11.79500000      8.56900000
H     -2.84600000     12.19300000      9.43900000
H     -3.58200000     12.22200000      8.11700000
O     12.16200000      3.67000000      7.71500000
H     12.96700000      3.95800000      7.28500000
H     11.97900000      2.81200000      7.33200000
O      3.91800000     -8.90400000      9.91300000
H      4.59000000     -8.84700000     10.59300000
H      3.14700000     -8.49400000     10.30400000
O     -6.59100000    -15.68300000      0.81700000
H     -7.21700000    -15.03600000      0.49100000
H     -7.12000000    -16.28500000      1.34000000
O     -3.79800000      6.43200000    -10.85900000
H     -3.10700000      6.20600000    -10.23700000
H     -3.37700000      6.37500000    -11.71700000
O      7.44400000     -1.97600000     -0.02400000
H      6.60000000     -2.15800000     -0.43900000
H      7.40400000     -1.04700000      0.20100000
O     -7.90300000      7.15500000     -7.01800000
H     -7.39500000      7.95700000     -6.89900000
H     -7.81500000      6.95100000     -7.94900000
O      1.46000000     -2.79800000     -4.78500000
H      0.84100000     -2.20800000     -5.21600000
H      0.94000000     -3.57200000     -4.56600000
O    -10.22100000     11.71200000      2.39900000
H     -9.64600000     11.54200000      3.14500000
H     -9.72000000     12.30600000      1.84000000
O     13.57900000      9.07300000      7.24400000
H     14.17300000      8.52100000      7.75200000
H     12.87100000      8.48400000      6.98000000
O      9.70900000     -6.29100000     -0.22000000
H      8.85300000     -6.56800000      0.10800000
H      9.69800000     -5.33700000     -0.14100000
O      4.44600000     -4.72100000      7.82500000
H      4.91900000     -5.44500000      8.23600000
H      4.49000000     -4.01200000      8.46600000
O     -8.37400000     -0.08900000     -9.29800000
H     -8.13300000      0.78700000     -8.99600000
H     -9.31500000     -0.15000000     -9.13300000
O     -5.97800000     12.72300000      3.52200000
H     -5.15300000     12.57500000      3.98500000
H     -6.54700000     13.13500000      4.17200000
O     -4.70600000    -17.49600000     -4.49500000
H     -4.43800000    -16.68500000     -4.06300000
H     -5.06000000    -18.03700000     -3.78800000
O    -10.75100000      1.51700000    -10.91200000
H    -11.12000000      2.38500000    -10.75200000
H     -9.86600000      1.68800000    -11.23300000
O     -6.85000000      9.82600000     -7.48100000
H     -7.12900000      9.67900000     -8.38500000
H     -7.05300000     10.74700000     -7.31500000
O     -0.51100000      6.40100000    -16.95200000
H      0.22200000      5.79300000    -17.04500000
H     -0.14600000      7.14700000    -16.47700000
O      3.12000000      7.50200000     -4.56600000
H      2.32700000      7.96000000     -4.84200000
H      3.60400000      8.14800000     -4.05200000
O      4.54700000     -7.80300000     -2.58800000
H      4.30400000     -6.90500000     -2.36300000
H      3.88300000     -8.08000000     -3.21900000
O     -7.81100000      4.29400000     -1.26900000
H     -7.84800000      4.52900000     -2.19600000
H     -7.85600000      5.13100000     -0.80700000
O     -0.63100000      3.86900000    -12.22200000
H     -1.07300000      3.47300000    -11.47100000
H     -1.32100000      3.97700000    -12.87600000
O      2.13000000     -8.54700000    -14.92000000
H      2.44700000     -7.86400000    -15.51000000
H      2.74200000     -9.27200000    -15.04200000
O     10.43900000     -2.02800000     -3.23800000
H     10.74400000     -2.33400000     -4.09200000
H      9.75500000     -1.39000000     -3.44200000
O      5.61400000     -9.47300000     13.81700000
H      5.29800000    -10.19700000     13.27700000
H      5.04900000     -8.73600000     13.58300000
O    -10.02700000     -7.41100000     -8.34900000
H     -9.67400000     -6.56600000     -8.06900000
H     -9.35600000     -7.77100000     -8.92800000
O     -3.64700000     -1.90300000     12.53300000
H     -3.87100000     -1.55200000     13.39400000
H     -2.93800000     -2.52300000     12.70300000
O      1.96000000     -5.62800000     12.29700000
H      2.44100000     -6.37600000     11.94200000
H      2.24500000     -5.57100000     13.20900000
O     12.97600000      1.05900000     12.64200000
H     12.04800000      1.22700000     12.80300000
H     13.19600000      1.62000000     11.89800000
O     -1.01400000     16.06400000     -6.51300000
H     -1.48200000     16.83300000     -6.18800000
H     -0.78200000     16.28800000     -7.41400000
O      5.90100000      1.19000000    -12.86700000
H      5.78400000      0.27600000    -13.12800000
H      5.08100000      1.42100000    -12.43100000
O      1.79300000      2.88500000     -4.83700000
H      1.90500000      2.51600000     -5.71300000
H      0.91100000      3.25700000     -4.84600000
O     -1.06500000      9.88400000    -14.57600000
H     -0.43300000      9.32100000    -15.02400000
H     -0.78400000      9.87800000    -13.66100000
O    -14.48700000      2.08200000    -10.25100000
H    -14.73500000      1.71800000    -11.10100000
H    -15.12200000      1.71300000     -9.63800000
O    -13.65700000     -6.26900000      6.97000000
H    -14.22000000     -6.75700000      7.57100000
H    -13.31000000     -5.55000000      7.49700000
O    -10.86200000     -3.57700000      6.40800000
H    -11.75300000     -3.59700000      6.75600000
H    -10.36000000     -4.13600000      7.00300000
O     -9.25500000      1.18700000     -1.45300000
H     -8.44500000      1.57800000     -1.12700000
H     -9.10100000      1.06200000     -2.38900000
O      1.31300000     14.72100000     -0.26800000
H      1.69800000     14.71400000     -1.14400000
H      0.40600000     14.44400000     -0.40200000
O     -2.76300000      0.53100000     11.48100000
H     -2.35900000      0.31600000     10.64000000
H     -3.09100000     -0.30600000     11.81000000
O     12.70700000     -1.68100000     -8.87800000
H     13.65000000     -1.55100000     -8.97600000
H     12.47100000     -2.27300000     -9.59300000
O    -13.95300000      9.19600000      1.93400000
H    -14.69800000      8.59500000      1.92800000
H    -13.33200000      8.81400000      1.31400000
O      4.06700000      5.54300000     -2.86300000
H      3.74600000      6.28200000     -3.38000000
H      5.01100000      5.68700000     -2.80000000
O     12.29400000     -5.61400000      6.80400000
H     12.97500000     -5.60700000      7.47600000
H     12.22400000     -4.70100000      6.52400000
O      4.37400000    -10.59000000      4.30500000
H      3.52500000    -10.91900000      4.01100000
H      4.56400000    -11.09200000      5.09800000
O      1.41000000     -8.24300000     11.25200000
H      0.94400000     -8.25200000     10.41600000
H      0.77500000     -8.58200000     11.88300000
O    -10.78500000     -1.14200000     -4.28700000
H    -10.20700000     -0.49900000     -3.87700000
H    -10.24600000     -1.55200000     -4.96400000
O    -14.78200000     -8.86400000     -5.71000000
H    -14.18900000     -9.61400000     -5.75300000
H    -14.95900000     -8.75200000     -4.77600000
O     -8.74400000      7.22200000    -12.89900000
H     -9.15300000      6.73800000    -13.61600000
H     -8.04000000      7.71900000    -13.31700000
O      6.47800000    -10.33500000     -8.39400000
H      5.72000000     -9.96200000     -7.94300000
H      6.48700000    -11.25400000     -8.12700000
O    -11.99200000      3.87800000     11.53100000
H    -12.66300000      3.70600000     12.19100000
H    -11.68700000      3.01000000     11.26600000
O      9.72500000     -0.40900000      2.28500000
H     10.26100000     -0.97100000      1.72600000
H      9.09200000     -0.01100000      1.68800000
O     12.62700000     -5.29900000     -6.63500000
H     12.43700000     -5.92300000     -7.33500000
H     12.84400000     -5.84500000     -5.87900000
O      3.48800000     10.77600000      7.99200000
H      4.24600000     11.03000000      7.46600000
H      3.68100000     11.10900000      8.86800000
O     -3.70800000      2.56200000     -6.15600000
H     -4.00900000      3.41100000     -6.48000000
H     -3.62200000      2.02300000     -6.94200000
O    -11.55400000      8.05700000     11.96600000
H    -12.16000000      8.69300000     12.34700000
H    -11.13600000      8.52800000     11.24500000
O     -1.96400000     -3.91200000     12.95500000
H     -1.39900000     -4.34800000     12.31700000
H     -2.19600000     -4.60100000     13.57900000
O      2.86800000     -7.66500000     -4.81800000
H      3.05000000     -6.80100000     -4.44800000
H      2.19200000     -7.50600000     -5.47700000
O     -6.09700000     -4.74700000     -4.42100000
H     -6.94600000     -4.58400000     -4.01000000
H     -5.46200000     -4.35400000     -3.82300000
O     13.50200000      8.99500000      1.44800000
H     14.08900000      8.26600000      1.65100000
H     13.88300000      9.74300000      1.90900000
O     -7.28100000      1.88900000     12.42600000
H     -7.77300000      1.17300000     12.82700000
H     -7.32400000      2.59800000     13.06700000
O     12.30400000     -7.85100000      8.31100000
H     12.22900000     -7.18600000      7.62700000
H     11.43200000     -7.89000000      8.70400000
O      0.58600000     -5.37400000     -4.00300000
H      0.56700000     -5.97900000     -4.74400000
H     -0.28200000     -5.45400000     -3.60600000
O     14.02000000      0.57900000      1.78500000
H     14.27200000      1.33400000      2.31600000
H     14.06600000      0.89500000      0.88300000
O      7.56100000     -3.27700000    -12.20300000
H      7.34000000     -2.88800000    -11.35700000
H      6.71600000     -3.42800000    -12.62600000
O     10.64500000     11.52800000      3.06100000
H     11.47600000     11.06400000      2.95300000
H     10.89500000     12.39000000      3.39400000
O     -5.60100000     -1.76800000    -15.48900000
H     -6.43600000     -2.23300000    -15.54500000
H     -5.67000000     -1.24800000    -14.68800000
O      5.78500000      0.10900000     -4.87300000
H      6.11500000      1.00000000     -4.76000000
H      6.50200000     -0.35900000     -5.30200000
O    -14.02400000     -7.70800000     -8.16600000
H    -14.25900000     -8.21700000     -7.39000000
H    -13.18800000     -8.07700000     -8.45100000
O    -12.52100000      1.96000000      4.98300000
H    -12.98700000      1.18000000      5.28300000
H    -13.21400000      2.57700000      4.74900000
O     -0.44400000      4.72600000      6.18100000
H     -0.31600000      5.54900000      5.70900000
H      0.22400000      4.73600000      6.86700000
O     -6.16200000     -6.15400000     -1.69000000
H     -5.49100000     -6.06500000     -1.01300000
H     -6.49400000     -5.26600000     -1.81700000
O     -8.88500000      2.53700000    -12.68100000
H     -9.12300000      3.35500000    -13.11900000
H     -7.94800000      2.44100000    -12.84700000
O     -2.03700000      3.46400000     -9.72400000
H     -1.68900000      4.35500000     -9.68400000
H     -1.66000000      3.02600000     -8.96200000
O      6.34300000    -13.20400000      3.36200000
H      5.68100000    -12.51400000      3.30900000
H      6.73800000    -13.09100000      4.22700000
O     -8.72000000    -12.66200000      4.05100000
H     -7.98300000    -13.26700000      3.96800000
H     -8.97100000    -12.46600000      3.14800000
O     -5.03500000     10.38400000      0.64300000
H     -4.20200000      9.93900000      0.79400000
H     -5.69900000      9.72800000      0.85500000
O     -2.61600000     15.91200000      6.56200000
H     -1.99400000     15.52100000      5.94800000
H     -3.47600000     15.70700000      6.19600000
O      8.68500000     -0.66100000    -13.05600000
H      8.22700000     -1.46000000    -12.79500000
H      8.64900000     -0.66600000    -14.01300000
O     11.74000000     -2.83300000     -5.46300000
H     12.22800000     -2.08600000     -5.80900000
H     12.18800000     -3.59900000     -5.82200000
O      9.09700000      4.40000000     -3.04400000
H      9.68300000      3.64400000     -2.99900000
H      9.33500000      4.93300000     -2.28500000
O     11.25500000    -12.57000000     -4.46000000
H     11.06500000    -11.70200000     -4.10400000
H     10.39600000    -12.93300000     -4.67700000
O     -8.41400000     10.69800000      8.78300000
H     -7.74600000     10.54900000      8.11400000
H     -7.91700000     10.85000000      9.58700000
O     -1.10800000     10.55400000      4.75900000
H     -0.89400000      9.82000000      5.33500000
H     -0.80100000     10.27700000      3.89500000
O     -0.24100000      8.40200000     -8.91900000
H      0.16600000      9.11500000     -9.41100000
H      0.49300000      7.86300000     -8.62500000
O     -8.92500000      4.43900000     -6.92600000
H     -9.70600000      4.83000000     -7.31600000
H     -8.36200000      5.18500000     -6.71900000
O     -0.69700000      6.84200000      4.54100000
H     -1.51400000      6.69200000      4.06600000
H     -0.01500000      6.51800000      3.95400000
O      3.78500000    -11.47200000    -11.86300000
H      4.15100000    -10.77000000    -11.32500000
H      2.85800000    -11.24800000    -11.94900000
O      1.03200000      8.42900000    -15.56500000
H      1.86700000      8.28400000    -15.12100000
H      1.22300000      9.09800000    -16.22200000
O    -15.40200000      6.11700000     -4.72900000
H    -15.71700000      7.01300000     -4.61400000
H    -15.46400000      5.96000000     -5.67100000
O      5.53300000      1.67700000     -8.88600000
H      5.35700000      2.10300000     -8.04600000
H      6.17000000      0.99300000     -8.67900000
O     -1.09400000     13.13000000     -8.66200000
H     -0.47900000     13.86300000     -8.68600000
H     -1.14300000     12.88800000     -7.73700000
O     -5.21000000     15.58600000      5.97600000
H     -5.72000000     15.63500000      5.16800000
H     -5.51000000     16.33300000      6.49400000
O     -1.36000000     -3.04700000      6.45000000
H     -2.17300000     -3.52500000      6.28800000
H     -0.91800000     -3.03200000      5.60100000
O      5.02100000     -2.18500000     13.25800000
H      5.11600000     -2.45000000     14.17300000
H      4.93700000     -3.00800000     12.77700000
O    -10.84200000      4.85100000      2.79800000
H    -10.62500000      4.89000000      1.86600000
H    -11.70900000      5.25200000      2.85800000
O    -13.64600000     -2.65500000     -8.41100000
H    -14.20900000     -3.21100000     -7.87300000
H    -12.77700000     -3.04900000     -8.33400000
O      4.43300000     -9.84000000     -6.09000000
H      3.85600000    -10.25800000     -6.72900000
H      3.92800000     -9.09500000     -5.76300000
O    -12.04100000     10.47900000     -3.41300000
H    -12.42500000     10.24100000     -4.25700000
H    -12.60100000     10.05100000     -2.76500000
O    -14.70500000      2.29900000      9.50500000
H    -15.23700000      3.09300000      9.45200000
H    -14.81000000      2.00000000     10.40800000
O      5.13100000    -15.30100000      1.78500000
H      5.90800000    -15.14400000      2.32200000
H      4.39600000    -15.08000000      2.35600000
O     -1.90200000     -4.58400000    -10.62200000
H     -1.88900000     -5.45900000    -10.23500000
H     -2.57200000     -4.11200000    -10.12700000
O     12.45900000      7.33700000    -10.44100000
H     12.94800000      6.55400000    -10.69300000
H     12.72700000      8.00200000    -11.07500000
O     -7.60900000     10.47700000    -10.65200000
H     -7.74800000     11.42400000    -10.66900000
H     -6.73300000     10.35700000    -11.01700000
O     -6.91100000      1.08800000    -15.74600000
H     -7.44600000      1.87000000    -15.61200000
H     -7.54500000      0.38600000    -15.89200000
O     12.24100000    -12.85000000     -1.67400000
H     11.94600000    -11.94000000     -1.70400000
H     13.03400000    -12.86300000     -2.20900000
O     14.88600000      5.20600000     -0.28900000
H     14.94200000      4.64200000      0.48200000
H     15.40000000      5.97900000     -0.05900000
O      5.59200000     -3.03300000     -6.62100000
H      6.03200000     -3.07300000     -5.77100000
H      5.16500000     -3.88500000     -6.71000000
O      4.36900000     -4.50000000    -10.28900000
H      5.12100000     -4.98100000     -9.94200000
H      3.79300000     -4.38000000     -9.53500000
O      0.74000000    -11.39600000      5.01200000
H      0.93800000    -10.80700000      4.28500000
H      0.58500000    -10.81500000      5.75700000
O      4.55100000    -17.12300000     -0.08800000
H      4.78600000    -16.62600000      0.69600000
H      3.63300000    -16.90100000     -0.24500000
O      5.05200000     -2.60200000     -0.91900000
H      4.81400000     -2.27800000     -1.78800000
H      4.63300000     -3.46000000     -0.86100000
O    -11.67700000     -7.88000000     10.08100000
H    -10.85800000     -7.76900000     10.56400000
H    -11.40800000     -8.22300000      9.22900000
O     -5.95500000     -9.92400000     -0.48900000
H     -5.42900000     -9.30600000      0.01800000
H     -5.78200000    -10.77400000     -0.08600000
O      3.93600000     -2.09300000    -11.85300000
H      4.55600000     -2.24400000    -12.56700000
H      3.95700000     -2.90200000    -11.34200000
O     -9.84700000    -11.66500000     10.40400000
H     -9.26800000    -11.95300000      9.69800000
H    -10.71100000    -11.60500000      9.99600000
O     10.35500000     10.92100000      8.87700000
H     10.24100000     10.98500000      9.82500000
H      9.80000000     10.18500000      8.61800000
O     -2.90000000      1.63400000    -12.59200000
H     -3.01600000      2.57500000    -12.72500000
H     -2.23400000      1.38100000    -13.23200000
O      8.28700000     -5.48400000      4.46400000
H      8.42300000     -4.96400000      3.67200000
H      7.34400000     -5.43600000      4.62400000
O    -14.94900000     -4.32500000     -6.68500000
H    -14.58700000     -4.26300000     -5.80100000
H    -15.89800000     -4.31400000     -6.55600000
O      6.22800000    -11.14600000      8.03200000
H      5.34400000    -10.95300000      7.72100000
H      6.18700000    -12.05700000      8.32300000
O      1.92500000     10.34300000      4.46600000
H      2.87300000     10.22200000      4.41300000
H      1.76300000     11.16700000      4.00600000
O      4.88300000    -13.36800000     -0.50200000
H      5.12300000    -13.89700000     -1.26300000
H      5.17400000    -13.88400000      0.24900000
O      3.60600000    -10.91700000    -14.66700000
H      3.52200000    -11.07600000    -13.72700000
H      4.54200000    -10.76700000    -14.80200000
O     11.86000000      3.98300000     -0.55100000
H     12.30300000      3.99000000      0.29700000
H     12.56700000      4.07500000     -1.19100000
O     -2.74100000     -3.65500000      9.73500000
H     -2.96600000     -3.15200000     10.51700000
H     -1.83700000     -3.40500000      9.54200000
O    -13.47000000     -4.51800000    -11.01500000
H    -13.77600000     -4.48200000    -10.10900000
H    -13.65300000     -3.64600000    -11.36500000
O     -4.97300000      4.78100000     -7.62400000
H     -4.40500000      4.48800000     -8.33600000
H     -5.34500000      5.60500000     -7.93800000
O    -10.90600000    -14.23200000     -0.06500000
H    -10.54400000    -15.10000000     -0.24500000
H    -11.56800000    -14.38400000      0.61000000
O     -0.82600000     -3.95200000     -6.65300000
H     -1.25500000     -3.42600000     -5.97900000
H     -0.50400000     -3.31200000     -7.28800000
O      7.34400000      0.03500000      4.27300000
H      7.79000000     -0.64300000      4.78200000
H      8.00300000      0.33600000      3.64700000
O      8.71700000     -1.26700000    -15.60900000
H      9.57500000     -1.24100000    -16.03100000
H      8.38500000     -2.14500000    -15.79400000
O      3.72600000    -10.72300000     -0.93500000
H      3.95200000    -10.72800000     -1.86500000
H      4.28800000    -11.39500000     -0.54800000
O      3.81800000      6.89300000    -16.31600000
H      3.96200000      7.57900000    -15.66400000
H      3.89500000      6.07500000    -15.82400000
O     10.20500000     -2.16200000     11.03500000
H     10.98400000     -2.00000000     11.56700000
H     10.54200000     -2.27600000     10.14600000
O     13.92300000     -3.08500000     -0.83600000
H     14.01700000     -4.02600000     -0.98000000
H     14.12000000     -2.69100000     -1.68600000
O     11.57100000      5.25100000    -13.63500000
H     12.03300000      4.93500000    -12.85900000
H     10.68100000      4.91100000    -13.53800000
O     -6.58400000    -15.40900000     -5.80600000
H     -7.18700000    -14.83500000     -5.33400000
H     -6.40600000    -16.12400000     -5.19500000
O     -0.33400000     -4.23800000    -15.26100000
H     -0.99900000     -4.56600000    -14.65500000
H      0.45600000     -4.15700000    -14.72700000
O     -7.33500000      2.02400000      0.02500000
H     -6.81400000      2.13000000      0.82100000
H     -7.47300000      2.91700000     -0.29100000
O     -4.48600000     -3.56900000     -2.40300000
H     -4.58200000     -3.30400000     -1.48800000
H     -4.27700000     -2.75800000     -2.86600000
O     -0.55100000     10.38100000      9.63100000
H     -0.20200000     10.79700000      8.84200000
H     -1.49900000     10.37900000      9.50100000
O      7.93900000    -15.77600000     -3.64600000
H      8.66000000    -15.57300000     -3.05000000
H      8.04900000    -15.16200000     -4.37200000
O      9.39600000     -8.41300000     -8.17600000
H      9.73600000     -8.21900000     -7.30200000
H      8.55600000     -7.95600000     -8.21200000
O      3.59100000      5.00800000    -12.18900000
H      3.46300000      5.95300000    -12.10600000
H      4.33000000      4.81400000    -11.61300000
O     -2.69500000      8.66800000      2.84600000
H     -3.24900000      7.92200000      3.07400000
H     -3.08200000      9.40600000      3.31800000
O     -3.52600000     12.27000000      4.91700000
H     -3.33500000     12.82600000      5.67300000
H     -3.05200000     11.45700000      5.09200000
O    -13.37600000     -5.51100000     -1.63300000
H    -12.67800000     -4.95700000     -1.98100000
H    -14.09400000     -4.90400000     -1.45000000
O     -6.73700000      7.16600000      5.38900000
H     -7.59700000      6.75800000      5.28600000
H     -6.38600000      6.78600000      6.19300000
O      8.64100000     -2.28300000      5.43500000
H      9.15300000     -2.87300000      4.88100000
H      8.29000000     -2.84700000      6.12400000
O    -10.89100000     -9.58600000      8.03400000
H    -10.89600000     -9.84000000      7.11200000
H    -11.35100000    -10.29600000      8.48100000
O     -7.41000000     13.59100000     -2.87500000
H     -7.20500000     14.48700000     -3.14300000
H     -7.95200000     13.69300000     -2.09300000
O     -2.79500000    -15.22800000     -3.25600000
H     -2.41700000    -15.43400000     -4.11000000
H     -3.47500000    -14.58100000     -3.44500000
O    -12.71700000    -11.19900000     -7.69700000
H    -12.63300000    -11.82600000     -8.41600000
H    -12.36000000    -10.38300000     -8.04800000
O      9.02500000     -4.61200000     -6.22300000
H      9.94700000     -4.63300000     -6.48100000
H      8.99300000     -5.11300000     -5.40800000
O    -15.73800000      7.22200000      1.98300000
H    -16.13900000      6.66000000      1.32000000
H    -16.46700000      7.49500000      2.53900000
O      8.65000000     -8.33200000    -12.15600000
H      8.67200000     -7.37900000    -12.07600000
H      8.17300000     -8.62700000    -11.38000000
O     -5.50600000      2.81400000      1.96100000
H     -5.59100000      2.45200000      2.84300000
H     -4.66200000      2.48600000      1.64800000
O     13.95200000    -10.34600000      0.32200000
H     14.38200000    -11.02100000      0.84700000
H     13.04300000    -10.63700000      0.25700000
O    -13.42300000     -4.19900000      8.67500000
H    -13.12400000     -3.57000000      9.33100000
H    -14.35900000     -4.01900000      8.58000000
O      9.51600000    -15.10800000      2.86900000
H      8.80800000    -15.56200000      3.32600000
H      9.07700000    -14.41300000      2.37800000
O     15.32400000     -1.56700000     -9.01600000
H     15.70500000     -2.41100000     -9.25600000
H     15.54500000     -1.45800000     -8.09100000
O      3.17400000     13.58200000      5.52700000
H      2.81100000     13.82900000      6.37800000
H      2.45600000     13.72700000      4.91000000
O    -11.80800000     -1.11800000    -14.45900000
H    -12.64700000     -0.68000000    -14.31200000
H    -11.15100000     -0.47000000    -14.20500000
O     17.71500000     -5.04100000      1.01900000
H     16.93400000     -4.75000000      1.49100000
H     17.39200000     -5.70400000      0.40900000
O      9.99500000      9.52300000     -0.75100000
H     10.85200000      9.35300000     -1.14200000
H     10.01100000     10.45700000     -0.53800000
O      6.34800000     -5.43500000     15.52900000
H      6.93700000     -5.75300000     16.21300000
H      5.86400000     -4.72000000     15.94300000
O      3.14800000     -4.50700000      2.14500000
H      3.01100000     -5.44500000      2.27900000
H      4.05000000     -4.43900000      1.83100000
O    -16.17500000     -4.03900000     -2.45900000
H    -15.52100000     -3.64600000     -3.03800000
H    -16.84000000     -3.36000000     -2.35400000
O     -1.51500000      0.74100000    -14.73800000
H     -1.76800000      0.65100000    -15.65700000
H     -1.48000000     -0.15700000    -14.41000000
O      0.62900000     -8.09100000    -12.44700000
H      0.58500000     -8.23900000    -13.39100000
H      1.23800000     -7.35900000    -12.34700000
O      5.02100000     -5.61000000     -6.73000000
H      5.35600000     -6.01400000     -5.93000000
H      5.79200000     -5.51000000     -7.28900000
O      7.63900000     -8.63800000      4.21800000
H      8.35800000     -9.25300000      4.36400000
H      8.06500000     -7.84300000      3.90000000
O    -12.13700000      7.89900000      0.28300000
H    -11.69200000      7.06600000      0.44000000
H    -11.47400000      8.44900000     -0.13400000
O      8.17300000      7.21300000    -14.07800000
H      7.86000000      7.03400000    -13.19100000
H      9.05600000      6.84300000    -14.09900000
O     -5.73800000      4.56600000      9.85000000
H     -5.40200000      3.71500000     10.13000000
H     -6.69000000      4.46300000      9.86300000
O      8.80100000     -6.86500000      6.90100000
H      8.81500000     -6.59000000      5.98400000
H      9.48100000     -6.33800000      7.32000000
O      6.14000000      2.65600000      2.03400000
H      6.68500000      1.89700000      1.82400000
H      6.21300000      3.22300000      1.26600000
O      0.71900000      7.18900000     14.08300000
H      0.98800000      6.28100000     13.94400000
H     -0.11800000      7.26400000     13.62400000
O     10.17200000      9.69000000     -8.39300000
H      9.98400000      9.93000000     -9.30000000
H     10.11200000     10.51300000     -7.90900000
O    -14.54600000      3.66300000      4.30100000
H    -14.36100000      4.43300000      3.76300000
H    -15.43800000      3.41200000      4.06100000
O     10.23000000    -10.24100000      1.46200000
H     10.70000000     -9.47100000      1.78100000
H     10.52900000    -10.95500000      2.02500000
O      0.35900000     -0.63800000     -6.10400000
H     -0.18900000     -0.25100000     -5.42200000
H      0.95800000      0.06400000     -6.35800000
O      6.24500000     -6.85000000     -4.71600000
H      5.76400000     -7.53800000     -4.25500000
H      6.67500000     -6.35200000     -4.02200000
O     -4.05400000     -6.42700000     -3.37900000
H     -4.75400000     -6.70600000     -2.78900000
H     -4.48300000     -5.83400000     -3.99600000
O    -11.06100000      5.40400000     -8.37400000
H    -11.61400000      6.14400000     -8.12400000
H    -11.55100000      4.96200000     -9.06800000
O      8.62600000    -16.40200000     -0.14100000
H      8.31700000    -15.62600000      0.32600000
H      9.56700000    -16.42700000      0.03100000
O     10.35500000    -14.54800000     -2.59600000
H     10.85500000    -13.74200000     -2.46500000
H     10.17600000    -14.86500000     -1.71100000
O      3.75700000     -1.68600000      7.50000000
H      3.95800000     -0.94200000      6.93200000
H      2.97400000     -1.41600000      7.98000000
O      5.20300000      2.60100000      4.85300000
H      5.12000000      2.50100000      3.90500000
H      5.42200000      3.52500000      4.97800000
O     15.64600000     -4.32100000      2.48400000
H     14.96700000     -4.89300000      2.12700000
H     15.43600000     -3.45400000      2.13900000
O      2.08200000      6.83300000     -9.03200000
H      1.74300000      5.97200000     -9.27600000
H      2.62600000      6.66700000     -8.26200000
O    -16.78400000     -5.88000000      1.88300000
H    -16.11600000     -5.30300000      1.51200000
H    -16.95300000     -5.52000000      2.75400000
O     -4.16500000      1.47100000     -8.95600000
H     -3.41600000      1.47200000     -9.55200000
H     -4.81300000      0.91400000     -9.38800000
O     -8.42700000      3.25700000      9.36500000
H     -8.38300000      2.53400000      9.99000000
H     -9.12500000      3.00700000      8.75900000
O      7.87000000     -6.59500000     13.39500000
H      7.20300000     -5.98300000     13.70600000
H      7.38900000     -7.21600000     12.84800000
O     -0.78000000     16.52800000      2.13300000
H     -1.38600000     15.80800000      2.30700000
H     -0.46700000     16.79300000      2.99800000
O     11.84000000      3.74400000    -11.46600000
H     11.27400000      2.99600000    -11.65600000
H     12.45800000      3.41700000    -10.81200000
O     17.05500000     -0.13700000     -5.77800000
H     16.37000000      0.50400000     -5.96600000
H     17.58000000      0.26900000     -5.08700000
O     -7.14400000     -9.16300000     -7.60000000
H     -7.05900000     -8.88600000     -8.51300000
H     -6.95100000     -8.37500000     -7.09200000
O     -0.72900000     -4.40600000      3.49000000
H      0.00800000     -3.80600000      3.37800000
H     -0.40900000     -5.06500000      4.10700000
O     -5.78000000     12.99600000      0.91300000
H     -5.56400000     12.06500000      0.85200000
H     -5.61800000     13.21900000      1.83000000
O     -7.60200000     -2.55900000     -7.76500000
H     -7.66500000     -1.65900000     -8.08400000
H     -6.67500000     -2.67500000     -7.55600000
O     15.96300000      5.18800000     -4.38200000
H     16.52700000      4.76300000     -5.02800000
H     16.07600000      6.12400000     -4.54600000
O     -7.27200000     -8.64800000    -12.33500000
H     -6.39800000     -9.00700000    -12.48800000
H     -7.47300000     -8.15700000    -13.13100000
O     -0.68800000    -12.80200000     10.18700000
H     -0.46500000    -13.32100000      9.41400000
H     -0.06200000    -13.08300000     10.85300000
O     -3.59900000    -14.97900000     -9.37000000
H     -4.07100000    -14.71800000     -8.58000000
H     -2.81400000    -14.43200000     -9.37300000
O     11.67700000     -2.56000000      8.62400000
H     11.63800000     -2.36100000      7.68800000
H     12.58500000     -2.82200000      8.77500000
O     -1.44900000     -0.21300000    -11.12600000
H     -2.31400000      0.16700000    -11.28000000
H     -1.22200000     -0.63500000    -11.95500000
O      0.83400000      8.55100000     16.31700000
H      0.89500000      8.02900000     15.51700000
H      0.15700000      8.11600000     16.83500000
O     -3.57500000     -7.79800000      2.05700000
H     -4.25600000     -7.94300000      2.71400000
H     -3.92800000     -7.10900000      1.49400000
O      1.67400000     -4.34500000    -13.45800000
H      1.61400000     -4.40400000    -12.50400000
H      2.60400000     -4.47000000    -13.64700000
O     -1.74400000      9.00400000     -4.18800000
H     -1.75100000      9.41200000     -5.05300000
H     -2.38600000      9.50300000     -3.68200000
O    -16.77000000      1.72700000     -7.97100000
H    -16.16300000      2.25400000     -7.45100000
H    -16.38100000      0.85200000     -7.97900000
O      7.16500000      0.44300000     15.22700000
H      6.75500000     -0.42200000     15.20000000
H      7.17100000      0.67500000     16.15600000
O      9.13200000     -5.29200000    -13.97200000
H      9.97500000     -5.49700000    -13.56700000
H      8.70000000     -4.71300000    -13.34400000
O      3.65100000      9.00100000    -14.53600000
H      4.04300000      9.80500000    -14.87600000
H      4.05400000      8.88400000    -13.67500000
O    -11.04700000      4.34700000     -2.62600000
H    -10.13400000      4.29600000     -2.90800000
H    -11.45000000      4.97300000     -3.22800000
O    -12.71800000     -8.07100000     -0.97500000
H    -11.88400000     -8.04500000     -0.50500000
H    -12.96700000     -7.15200000     -1.07200000
O     -3.88300000      6.47400000     -0.90300000
H     -2.98100000      6.61700000     -1.18900000
H     -4.07200000      5.56900000     -1.14900000
O     -5.99600000     -0.24800000      4.91000000
H     -5.94900000     -0.36400000      5.85900000
H     -6.40000000      0.61200000      4.79400000
O      3.45100000     11.64200000      0.68400000
H      3.73100000     11.86400000      1.57200000
H      2.56600000     11.99900000      0.61500000
O      5.49200000    -11.51700000     11.98700000
H      5.57600000    -12.40000000     12.34600000
H      6.38500000    -11.27200000     11.74100000
O     -0.66500000    -14.98200000      8.38400000
H     -0.71800000    -15.93700000      8.43400000
H     -1.57300000    -14.68800000      8.46400000
O      0.21800000     -2.84500000     14.43500000
H     -0.08800000     -2.82300000     15.34100000
H     -0.57800000     -2.96200000     13.91600000
O     -3.52800000     -1.02100000      4.15700000
H     -3.08300000     -0.17500000      4.09800000
H     -4.43800000     -0.79900000      4.35600000
O    -11.52100000      2.47400000     -7.42400000
H    -10.90300000      1.83700000     -7.78300000
H    -11.68400000      3.08200000     -8.14500000
O     -5.81000000      9.08600000     12.65000000
H     -6.29400000      8.36400000     13.05000000
H     -5.90200000      8.94300000     11.70800000
O     -5.66100000     -8.18100000      3.77400000
H     -5.67100000     -7.63200000      4.55800000
H     -6.01800000     -9.02000000      4.06500000
O     -1.04200000    -10.32000000     -6.98100000
H     -0.54800000    -10.31200000     -6.16100000
H     -1.06200000    -11.24100000     -7.24000000
O      9.88800000      5.79800000    -10.17900000
H     10.20600000      5.06600000    -10.70800000
H     10.65800000      6.35200000    -10.04900000
O      3.78300000    -12.13100000      6.66300000
H      2.99800000    -11.78400000      7.08600000
H      3.90500000    -12.99600000      7.05600000
O      9.09900000    -14.06000000     -5.63700000
H      8.53300000    -13.30500000     -5.47700000
H      9.36800000    -13.96800000     -6.55100000
O     12.89200000     10.62300000      4.39900000
H     12.39800000      9.83600000      4.63000000
H     12.84200000     11.17500000      5.17900000
O      4.01600000      0.83600000      6.76200000
H      4.52500000      1.22600000      6.05100000
H      3.19000000      1.31900000      6.75900000
O      9.88200000     14.24000000     -3.49300000
H      9.52000000     14.57800000     -4.31200000
H      9.35600000     13.46400000     -3.30000000
O     11.98100000     -8.20100000      2.17700000
H     11.88600000     -7.43700000      2.74600000
H     12.61200000     -8.76000000      2.63200000
O      3.83800000     16.90000000     -1.60900000
H      3.02800000     16.39000000     -1.59200000
H      3.55500000     17.80400000     -1.47300000
O      0.67500000      5.04200000     -6.88400000
H     -0.26800000      5.20300000     -6.92100000
H      1.06200000      5.90800000     -6.76000000
O    -12.43400000     -1.71600000      4.66300000
H    -12.85100000     -2.57800000      4.67200000
H    -11.61800000     -1.84000000      5.14900000
O      3.92900000      8.93500000     11.27000000
H      3.68900000      9.10900000     12.18000000
H      3.11400000      9.04700000     10.78100000
O      6.20800000     -6.87400000      8.02100000
H      7.05700000     -7.17700000      7.69700000
H      5.57500000     -7.48300000      7.64000000
O     -0.61300000      7.06900000      9.56800000
H     -0.02400000      7.11200000     10.32100000
H     -1.48200000      6.94900000      9.95000000
O    -11.26700000     -5.19300000      2.03900000
H    -12.16300000     -5.22100000      2.37400000
H    -11.15900000     -4.29700000      1.71900000
O    -11.24600000    -12.94100000      6.66400000
H    -11.56700000    -13.83700000      6.56400000
H    -10.86800000    -12.72500000      5.81200000
O     -8.34500000      6.28900000      9.82800000
H     -8.68100000      5.39300000      9.80600000
H     -8.68700000      6.69400000      9.03100000
O     -8.06000000    -13.52600000     -4.48700000
H     -8.50200000    -13.12600000     -3.73800000
H     -8.23000000    -12.92600000     -5.21400000
O      7.11700000     12.03400000      3.24800000
H      7.34800000     12.00100000      4.17600000
H      7.26700000     11.14300000      2.93200000
O    -14.23600000      2.49400000     -0.35900000
H    -13.32400000      2.27700000     -0.55300000
H    -14.29700000      3.43600000     -0.51600000
O     -8.75800000     12.04800000     -7.55500000
H     -8.06700000     12.60200000     -7.92000000
H     -8.80000000     12.29500000     -6.63100000
O      2.00500000     -1.51700000    -16.02000000
H      2.93800000     -1.62600000    -15.83500000
H      1.76200000     -0.71400000    -15.56000000
O    -12.12800000     11.34200000      4.45100000
H    -11.53300000     11.73300000      5.09100000
H    -11.66400000     11.41700000      3.61700000
O      0.31100000    -15.19500000      5.75500000
H      0.12200000    -14.84500000      6.62500000
H     -0.29700000    -14.73500000      5.17500000
O     -3.47300000     10.40500000     -2.35900000
H     -3.88400000      9.68700000     -1.87700000
H     -3.98400000     11.17800000     -2.11700000
O      1.07100000      4.00400000    -15.87400000
H      1.34800000      3.92900000    -14.96100000
H      1.84400000      4.33500000    -16.33200000
O      4.24100000      3.05800000     -7.01300000
H      4.78600000      3.28900000     -6.26100000
H      3.63400000      3.79300000     -7.10300000
O     12.00900000     -6.86900000     -3.56200000
H     12.07700000     -7.12400000     -2.64200000
H     12.91600000     -6.74500000     -3.84400000
O      4.74800000      9.45900000      4.67200000
H      5.12200000      9.50700000      3.79300000
H      5.35700000      8.90600000      5.16200000
O      0.16800000     -8.66600000      6.86400000
H      1.08100000     -8.93400000      6.96600000
H     -0.10100000     -8.39300000      7.74100000
O      4.77300000     -2.84200000     16.13400000
H      4.77500000     -2.23600000     16.87500000
H      3.87300000     -3.16600000     16.09200000
O    -15.83800000     -2.78500000      8.60300000
H    -15.80100000     -1.91600000      8.20400000
H    -16.12900000     -2.62500000      9.50000000
O      7.11500000     11.79300000     -7.46700000
H      7.24800000     12.58100000     -7.99500000
H      7.26400000     12.08100000     -6.56600000
O      6.09100000      2.82200000    -15.16700000
H      6.75900000      2.32600000    -15.64100000
H      5.95100000      2.32400000    -14.36100000
O     -9.63000000      2.90400000     -4.95300000
H     -9.28000000      3.58100000     -5.53200000
H    -10.58000000      2.98800000     -5.03300000
O      7.26300000      5.99100000     -8.70400000
H      8.06500000      6.09800000     -9.21500000
H      7.37100000      6.58600000     -7.96200000
O    -15.48100000     -8.24000000     -3.15900000
H    -16.13400000     -7.54600000     -3.24900000
H    -15.17600000     -8.16600000     -2.25500000
O     13.94700000     -9.22100000      4.26500000
H     13.71000000     -9.84300000      4.95300000
H     14.28800000     -8.46100000      4.73700000
O    -12.22200000     -0.86400000      7.99100000
H    -12.03100000     -1.67600000      8.46200000
H    -11.50000000     -0.77200000      7.37000000
O     -0.24100000      9.39800000    -12.13300000
H      0.22200000      8.56500000    -12.22400000
H      0.14300000      9.80100000    -11.35500000
O    -12.82400000      2.66800000     -5.02700000
H    -12.71800000      3.60600000     -4.87000000
H    -12.42200000      2.52100000     -5.88200000
O     -1.60400000      9.48500000     -6.75400000
H     -1.11200000      9.23000000     -7.53400000
H     -2.05000000     10.29400000     -7.00600000
O     -7.45500000    -11.15800000    -10.98900000
H     -8.34100000    -11.25500000    -11.33700000
H     -7.17700000    -10.29000000    -11.28100000
O      6.67700000      6.10000000     -2.50500000
H      7.25400000      6.85900000     -2.58900000
H      7.24300000      5.34800000     -2.68100000
O     14.82200000    -10.01400000     -2.59700000
H     15.33500000     -9.21400000     -2.48600000
H     14.46900000    -10.19500000     -1.72500000
O     10.31900000    -10.24300000     -3.71000000
H     10.38000000     -9.32000000     -3.95200000
H     10.47800000    -10.25400000     -2.76600000
O      7.39100000     -4.81400000     -8.58400000
H      7.79600000     -4.67200000     -7.72800000
H      7.70100000     -4.08400000     -9.12000000
O     11.36800000      3.77600000      4.77900000
H     10.66300000      3.13000000      4.73600000
H     11.00600000      4.49100000      5.30200000
O      5.81100000    -13.59500000      9.14900000
H      5.68300000    -13.88700000     10.05100000
H      6.23900000    -14.33400000      8.71600000
O      3.87900000     -1.18200000     -8.14900000
H      3.81800000     -1.81800000     -7.43700000
H      4.81800000     -1.08700000     -8.30600000
O     -1.46400000      6.13000000     -9.27800000
H     -1.43800000      5.96900000     -8.33500000
H     -1.02800000      6.97500000     -9.38900000
O     -8.32400000      5.41200000     -3.73500000
H     -7.92800000      4.97200000     -4.48700000
H     -8.19900000      6.34500000     -3.91100000
O     -7.60600000    -14.09000000     -1.18000000
H     -7.09200000    -14.46800000     -1.89400000
H     -8.49400000    -14.41600000     -1.32600000
O     -3.99600000      9.04800000     -9.89500000
H     -3.94600000      8.16200000    -10.25400000
H     -3.37100000      9.55300000    -10.41500000
O      7.25400000     -3.66900000      7.49400000
H      6.89600000     -4.55600000      7.47400000
H      6.55100000     -3.13500000      7.86500000
O     10.06500000      2.12200000     -0.99300000
H     10.67700000      1.41800000     -1.20300000
H     10.61600000      2.82500000     -0.64900000
O     -3.94600000      9.62100000      6.58900000
H     -3.47300000     10.03500000      7.31100000
H     -3.38000000      8.89900000      6.31500000
O     -5.51900000      8.30700000     -4.44700000
H     -4.77400000      8.63600000     -3.94500000
H     -5.44600000      8.74100000     -5.29700000
O      5.40600000     11.79400000      6.40400000
H      5.37000000     12.67500000      6.03000000
H      5.09100000     11.22300000      5.70300000
O    -16.80700000      5.48000000     -0.11300000
H    -17.56300000      6.05900000     -0.00800000
H    -17.18400000      4.60200000     -0.16500000
O      7.82000000     -4.78800000     10.61300000
H      8.42800000     -4.77200000      9.87400000
H      8.21400000     -4.20300000     11.26000000
O      1.07600000     -8.85900000     -2.66300000
H      1.78700000     -8.51200000     -3.20100000
H      0.31400000     -8.33300000     -2.90600000
O    -11.24500000     14.75500000      0.67800000
H    -10.87000000     13.99200000      0.23700000
H    -10.64300000     15.47000000      0.47300000
O     -1.07400000     13.12500000    -12.16500000
H     -0.84100000     14.05100000    -12.23400000
H     -1.90300000     13.05100000    -12.63800000
O    -10.56700000    -13.25900000     -2.90700000
H    -10.71100000    -13.14100000     -1.96800000
H    -10.77800000    -12.40800000     -3.29100000
O     -6.75300000      8.99400000     10.10400000
H     -7.24700000      8.17400000     10.06800000
H     -6.57700000      9.20800000      9.18800000
O     15.78800000      3.46500000     -2.15700000
H     15.79800000      4.08000000     -2.89000000
H     15.66600000      4.01500000     -1.38400000
O      5.17100000     -1.30200000      3.55800000
H      5.96700000     -0.90400000      3.91000000
H      5.31800000     -1.33600000      2.61300000
O      9.62000000     -4.46900000      8.59500000
H      8.88500000     -4.06600000      8.13300000
H     10.25400000     -3.76000000      8.70200000
O     -4.70300000     11.82000000     -5.70000000
H     -5.59000000     11.60500000     -5.41000000
H     -4.66800000     11.51800000     -6.60700000
O      3.45000000      7.10300000      3.06300000
H      3.82300000      7.41500000      3.88800000
H      3.64500000      6.16600000      3.05000000
O      6.65700000      2.58600000     -3.39600000
H      7.07800000      3.27500000     -3.91100000
H      5.72900000      2.81900000     -3.39600000
O     -6.87700000     -7.05400000     -6.02800000
H     -7.51300000     -7.38500000     -5.39400000
H     -6.67700000     -6.16800000     -5.72800000
O     -7.36500000     -7.52600000     -9.76100000
H     -7.54500000     -6.58900000     -9.67900000
H     -7.57900000     -7.73200000    -10.67100000
O    -13.42100000    -10.78300000     -0.60500000
H    -13.38100000     -9.82700000     -0.64200000
H    -12.65900000    -11.03400000     -0.08300000
O     -2.72500000      3.08100000     16.15800000
H     -1.86700000      3.35800000     16.48000000
H     -3.34300000      3.40900000     16.81100000
O      0.71100000     15.26900000     -8.79600000
H      1.00900000     15.69500000     -9.60000000
H      1.49400000     15.21900000     -8.24700000
O     -5.15500000      1.88600000     10.48400000
H     -5.61600000      1.87300000     11.32300000
H     -4.24100000      1.71500000     10.71000000
O     14.76500000     -5.74900000     -2.36900000
H     14.42300000     -5.80700000     -3.26100000
H     15.30400000     -6.53400000     -2.26700000
O     15.36100000     -7.18700000      5.76900000
H     15.97500000     -6.64200000      5.27700000
H     15.08700000     -6.63700000      6.50300000
O    -15.10000000     -3.76100000      0.99700000
H    -15.36000000     -3.69400000      0.07800000
H    -15.02700000     -2.85300000      1.29200000
O     -6.76000000     -6.98000000    -15.78500000
H     -6.01300000     -7.57800000    -15.77500000
H     -6.64800000     -6.44400000    -15.00000000
O     14.50300000     -7.16700000     -5.06100000
H     14.36000000     -8.11400000     -5.06600000
H     15.15900000     -7.02000000     -5.74200000
O      5.26400000    -16.80800000      5.71100000
H      4.46700000    -16.27900000      5.72300000
H      5.36000000    -17.11700000      6.61200000
O     -6.23300000      2.24000000    -12.92300000
H     -5.95400000      1.72200000    -13.67800000
H     -5.53600000      2.11700000    -12.27800000
O     -6.17800000      0.34500000     -6.16700000
H     -5.34000000     -0.11700000     -6.16300000
H     -6.13500000      0.91300000     -6.93600000
O     12.75400000      2.82300000     10.48600000
H     12.42500000      3.36500000      9.76800000
H     12.44800000      3.26400000     11.27800000
O     -6.88700000     -5.11100000    -13.69000000
H     -7.11500000     -4.70300000    -12.85500000
H     -7.15100000     -4.47000000    -14.35000000
O     -1.67400000      0.52100000     -4.46100000
H     -2.23400000      1.17400000     -4.88100000
H     -1.95300000      0.52000000     -3.54500000
O     -1.62200000      0.28200000     13.96500000
H     -1.67900000      0.59100000     13.06000000
H     -1.79000000      1.06100000     14.49500000
O      1.01400000     -0.09800000     14.84200000
H      0.09900000      0.02500000     14.59000000
H      1.20400000     -1.00800000     14.61700000
O      0.69100000      5.82000000      0.74800000
H     -0.09500000      6.29600000      0.48200000
H      1.24100000      5.81000000     -0.03600000
O     -1.81500000    -14.82500000     -5.67100000
H     -1.09900000    -14.43400000     -6.17000000
H     -2.59200000    -14.67600000     -6.20900000
O     12.86600000      8.90600000     -1.26000000
H     13.12500000      9.07500000     -0.35500000
H     13.67500000      9.00500000     -1.76300000
O      5.18200000     -4.80200000     11.47100000
H      4.71600000     -4.10200000     11.01400000
H      6.08400000     -4.73300000     11.15800000
O     -9.73000000      7.15400000      7.50400000
H     -9.63800000      7.90000000      6.91100000
H    -10.41700000      6.61700000      7.10900000
O     -3.38600000     14.50000000      1.82200000
H     -3.68000000     14.76800000      0.95100000
H     -3.99500000     14.92900000      2.42300000
O     -6.43800000     -5.68000000      9.11400000
H     -6.77600000     -5.14600000      8.39500000
H     -7.10800000     -5.61800000      9.79400000
O      0.84000000     -6.67900000     -6.39000000
H      0.48300000     -5.80200000     -6.53300000
H      0.40000000     -7.22600000     -7.04100000
O      7.28800000      9.89400000     -0.89200000
H      8.24500000      9.88300000     -0.87200000
H      7.05500000      9.22100000     -1.53200000
O      4.76700000     10.12700000     -8.47900000
H      5.34100000      9.50400000     -8.92500000
H      5.35800000     10.80900000     -8.15900000
O     -9.51300000      0.17700000    -13.67800000
H     -9.04000000     -0.31200000    -13.00400000
H     -9.27700000      1.09100000    -13.52100000
O     11.40600000     -2.51500000      0.97800000
H     10.76800000     -2.89800000      0.37600000
H     12.25600000     -2.71500000      0.58600000
O      2.22600000     -8.93000000      0.36400000
H      1.74900000     -8.49700000     -0.34400000
H      2.70500000     -9.63700000     -0.06700000
O      7.83700000      3.06500000      6.00800000
H      7.52800000      3.93100000      5.74000000
H      7.15200000      2.46500000      5.71300000
O     13.76500000      0.91800000      8.72500000
H     13.43500000      1.49000000      9.41800000
H     12.98600000      0.66900000      8.22800000
O      5.82000000     13.72700000     -5.85200000
H      5.27700000     13.40900000     -6.57300000
H      5.66600000     14.67200000     -5.83400000
O     -9.18600000    -12.37700000      1.32900000
H     -9.48700000    -11.65300000      0.77900000
H     -9.55900000    -13.15800000      0.92100000
O      1.33100000     -9.52400000      2.98500000
H      1.72400000     -9.42300000      2.11800000
H      0.45800000     -9.14000000      2.89900000
O      4.27000000      4.10800000      8.65700000
H      3.51500000      4.48200000      9.11000000
H      4.26600000      3.18400000      8.90700000
O     -0.78600000      2.58600000     -7.32100000
H     -0.87200000      2.80500000     -6.39300000
H      0.04700000      2.97800000     -7.58300000
O      1.42300000    -13.53400000     11.64500000
H      2.23000000    -13.90400000     11.28700000
H      1.68400000    -12.67900000     11.98800000
O      1.17200000      5.04900000     -2.20800000
H      1.58700000      5.04600000     -3.07000000
H      0.33300000      4.60900000     -2.34400000
O    -12.62200000     -7.31300000      4.43800000
H    -12.91800000     -7.18100000      5.33900000
H    -12.89200000     -6.51800000      3.97900000
O      8.77900000      4.37100000    -12.45400000
H      8.26900000      3.89900000    -11.79600000
H      9.20500000      3.68400000    -12.96600000
O      7.30100000    -11.85000000     -3.51600000
H      7.42000000    -11.03400000     -4.00300000
H      7.58900000    -11.64200000     -2.62700000
