# Supplementary material for: Integrated Multiscale Multilevel Approach to Open Shell Molecular Systems
Source: J Chem Theory Comput. 2023 Feb 13;19(5):1446–56. doi: 10.1021/acs.jctc.2c00805 (PMC10018740; doi:10.1021/acs.jctc.2c00805)
Supplement: Supplementary file 2 — ct2c00805_si_002.zip [file ct2c00805_si_002.zip › structures/PROXYL/frame10.xyz]

2597

C      0.48800000      1.83900000     -0.25000000
H      0.03700000      2.57200000      0.41900000
H      0.71600000      2.49000000     -1.09400000
C     -0.52300000      0.81400000     -0.74100000
C     -2.01100000      1.33600000     -0.77700000
H     -2.22000000      1.96900000      0.08500000
H     -2.73300000      0.52000000     -0.73300000
H     -2.21200000      1.98300000     -1.63000000
C     -0.13000000      0.22100000     -2.10400000
H     -0.48900000      0.82700000     -2.93600000
H      0.95500000      0.29600000     -2.18100000
H     -0.46300000     -0.81400000     -2.17800000
N     -0.31200000     -0.26500000      0.29100000
O     -0.98000000     -1.35400000      0.25600000
C      1.02900000     -0.21600000      0.97200000
C      0.94300000     -0.17200000      2.51100000
H      1.88600000     -0.08400000      3.05100000
H      0.31200000      0.65200000      2.84200000
H      0.54100000     -1.14000000      2.81200000
C      1.87200000     -1.50000000      0.62800000
H      1.91500000     -1.77800000     -0.42400000
H      1.45400000     -2.35100000      1.16500000
H      2.86000000     -1.27600000      1.03200000
C      1.58300000      1.01900000      0.34100000
H      2.16500000      1.54000000      1.10200000
H      2.28000000      0.74800000     -0.45100000
O     -2.97100000     17.03800000     -1.32400000
H     -2.64700000     17.85600000     -0.94600000
H     -2.51400000     16.96400000     -2.16200000
O     -5.71600000      8.28600000     10.99100000
H     -4.78800000      8.47300000     10.85100000
H     -6.12300000      9.14800000     11.08300000
O     14.80600000      1.58100000      0.02400000
H     15.58300000      1.67500000      0.57600000
H     14.10700000      1.34100000      0.63200000
O     -4.18000000      8.61400000    -11.51600000
H     -4.43200000      8.10400000    -10.74700000
H     -4.31400000      9.52500000    -11.25400000
O     15.12100000      2.55600000     -2.64200000
H     14.57800000      3.34100000     -2.71600000
H     15.05100000      2.30300000     -1.72100000
O    -13.02200000      3.30100000     -6.14500000
H    -13.08000000      2.80200000     -5.33000000
H    -12.64600000      4.14200000     -5.88500000
O     -4.80600000      9.26800000     14.73200000
H     -5.36900000      9.15500000     15.49800000
H     -4.44900000      8.39500000     14.56600000
O     -9.28200000     -9.47000000      7.73300000
H    -10.02200000     -9.49500000      7.12700000
H     -8.51800000     -9.33700000      7.17200000
O    -12.72300000      2.30600000     10.25900000
H    -12.41700000      3.10600000     10.68600000
H    -13.66400000      2.28800000     10.43200000
O    -12.86300000     -3.94100000     -1.41200000
H    -12.60000000     -4.85900000     -1.47300000
H    -12.04700000     -3.45100000     -1.51100000
O      1.74600000     13.48000000     -4.64300000
H      1.52200000     12.68700000     -4.15400000
H      0.93700000     13.99200000     -4.65100000
O     -6.68900000      6.89400000     -1.54000000
H     -6.91800000      7.27700000     -2.38700000
H     -7.53100000      6.70400000     -1.12700000
O      0.82100000     -9.41900000     -2.08400000
H      0.64000000    -10.10700000     -2.72500000
H      0.06900000     -9.43900000     -1.49300000
O      0.91600000    -16.07000000      5.72000000
H      1.21700000    -16.76000000      5.12800000
H      0.38500000    -15.49600000      5.16800000
O      3.88500000      8.94500000    -14.40500000
H      3.06800000      8.59500000    -14.76100000
H      3.89400000      8.65100000    -13.49500000
O      7.80700000      6.09300000    -10.21200000
H      8.28500000      5.27200000    -10.09400000
H      7.39100000      6.00700000    -11.06900000
O    -12.54000000    -12.29900000     -1.17700000
H    -12.88000000    -12.35100000     -0.28400000
H    -12.56200000    -13.20100000     -1.49600000
O     -4.87000000     10.57300000      8.66200000
H     -5.55500000     10.89300000      9.24900000
H     -5.33200000     10.35300000      7.85300000
O      4.58800000     -0.91900000    -17.18400000
H      4.22200000     -1.51900000    -17.83400000
H      3.82500000     -0.47600000    -16.81100000
O     -0.84000000    -10.56300000     13.05200000
H     -1.79600000    -10.57800000     13.00200000
H     -0.64100000    -10.88000000     13.93300000
O     -2.34100000     -0.47300000      3.38400000
H     -3.04700000      0.00000000      2.94400000
H     -2.28800000     -0.07200000      4.25100000
O      8.82600000     -4.76700000    -15.00900000
H      8.23500000     -4.06500000    -14.73600000
H      9.49500000     -4.79700000    -14.32500000
O      8.49600000     -0.76100000     -8.06600000
H      9.35000000     -0.92000000     -8.46900000
H      8.69200000     -0.61900000     -7.14000000
O     -1.90900000      3.18100000      7.47500000
H     -2.80200000      2.97600000      7.19500000
H     -1.64100000      2.42300000      7.99400000
O     -4.61100000     -9.89500000      9.55700000
H     -4.99100000     -9.95000000      8.68000000
H     -4.02100000     -9.14200000      9.51600000
O     -0.90600000     -2.18400000      8.49300000
H     -0.99000000     -3.09600000      8.77200000
H     -1.69000000     -2.02100000      7.96800000
O     -8.25000000      2.04400000      7.71800000
H     -7.84900000      2.90300000      7.85000000
H     -8.93600000      1.99500000      8.38400000
O      7.97900000      9.65600000    -13.16600000
H      7.53000000      8.98500000    -13.68000000
H      8.70700000      9.93600000    -13.72100000
O    -13.67900000     -7.29500000     -2.92000000
H    -13.89800000     -8.20900000     -2.73700000
H    -12.80500000     -7.18000000     -2.55000000
O     -6.29300000     -2.17300000    -11.87600000
H     -6.72200000     -2.39400000    -11.05000000
H     -6.83500000     -1.47800000    -12.24900000
O      0.57600000     13.82500000     -8.76600000
H      0.54100000     13.23000000     -9.51500000
H      1.41700000     13.63500000     -8.34900000
O     -0.84800000      9.84200000     12.48700000
H     -1.45000000     10.06300000     11.77700000
H     -0.01700000      9.65800000     12.04800000
O     -7.27000000     11.75200000      1.65600000
H     -8.02400000     11.18200000      1.50300000
H     -6.83600000     11.80800000      0.80500000
O      2.28500000    -10.48700000    -12.51600000
H      1.79000000    -10.74600000    -13.29300000
H      3.05800000    -10.04100000    -12.86200000
O      8.94400000     10.28900000      5.00400000
H      9.39100000     10.53600000      5.81400000
H      9.21100000     10.95500000      4.37100000
O      5.07300000     -3.87000000    -10.76500000
H      4.97600000     -3.42500000    -11.60700000
H      6.01100000     -4.04100000    -10.69000000
O      9.67600000     -1.81000000      6.47100000
H      9.28400000     -1.02600000      6.85500000
H      9.85900000     -2.37700000      7.22100000
O     -1.31500000     -2.70700000     -7.19000000
H     -1.69900000     -2.86700000     -6.32800000
H     -0.37300000     -2.65300000     -7.02700000
O    -10.10500000      6.32100000      9.53500000
H     -9.86300000      5.98900000      8.67000000
H    -10.34100000      5.53900000     10.03400000
O      2.31600000     -4.84100000    -12.84500000
H      2.03900000     -4.33300000    -12.08200000
H      2.46800000     -4.18700000    -13.52700000
O      8.80800000      0.38400000      7.54900000
H      9.21000000      0.27900000      8.41200000
H      7.88900000      0.15200000      7.68400000
O     -7.71200000      4.59100000      8.34200000
H     -7.26100000      5.43400000      8.39400000
H     -7.98700000      4.41000000      9.24100000
O     12.31200000      1.19300000     -6.45100000
H     13.16200000      0.76200000     -6.36200000
H     12.51900000      2.12700000     -6.48700000
O      9.86500000     -6.83300000     10.72200000
H      9.86300000     -5.97300000     11.14300000
H      9.18600000     -6.77200000     10.05000000
O     10.58100000      6.97100000     -2.50900000
H     10.05300000      7.23700000     -3.26200000
H     10.10900000      6.22600000     -2.13600000
O      1.73000000    -16.07300000     -6.49900000
H      0.81500000    -15.92800000     -6.25800000
H      1.75400000    -15.92700000     -7.44500000
O     -0.30000000      4.36600000    -17.98500000
H     -0.05800000      4.60200000    -17.08900000
H     -1.17000000      3.97500000    -17.90400000
O      8.74700000     15.32600000     -4.57100000
H      8.20200000     14.60500000     -4.25500000
H      8.51200000     16.06600000     -4.01200000
O    -15.57700000      2.10400000      1.41000000
H    -15.65100000      1.18200000      1.65500000
H    -15.27800000      2.08800000      0.50100000
O     -4.49700000     -4.61600000     -1.80000000
H     -4.83200000     -3.80200000     -1.42500000
H     -3.73400000     -4.34800000     -2.31100000
O     -8.05700000     -4.03100000     -3.74500000
H     -7.33400000     -3.41500000     -3.86000000
H     -8.72800000     -3.73000000     -4.35800000
O    -12.20500000      2.31900000      6.27500000
H    -12.67100000      3.14800000      6.38400000
H    -12.87300000      1.64800000      6.41900000
O    -12.04000000      2.85100000     -0.79900000
H    -11.98500000      3.61400000     -1.37500000
H    -12.93400000      2.87300000     -0.45800000
O     -4.97400000     11.38600000     -4.93700000
H     -4.78600000     12.23400000     -4.53500000
H     -5.06600000     10.78600000     -4.19700000
O     -7.66500000      6.82100000    -11.53700000
H     -8.49300000      7.05400000    -11.95700000
H     -7.92000000      6.30000000    -10.77600000
O      3.15800000     -8.73200000     10.32900000
H      3.41600000     -8.30800000     11.14800000
H      2.91200000     -9.62000000     10.58600000
O      1.25600000     17.05400000      3.25500000
H      1.03200000     16.13300000      3.38700000
H      1.53100000     17.36000000      4.11900000
O     -5.26700000     -6.55900000     -8.08300000
H     -4.57900000     -6.48600000     -7.42100000
H     -6.08200000     -6.44900000     -7.59400000
O    -11.20900000      2.30000000    -14.08100000
H    -11.68900000      2.43900000    -13.26500000
H    -11.37400000      1.38300000    -14.30200000
O      6.25700000    -10.73300000     -8.59000000
H      6.96900000    -10.34700000     -9.10000000
H      5.71900000    -11.18800000     -9.23800000
O      2.08200000     -7.71400000     16.24800000
H      1.46800000     -7.86500000     16.96600000
H      1.64200000     -8.07300000     15.47700000
O     14.58500000      6.44000000      4.60500000
H     13.67600000      6.42200000      4.30600000
H     15.10000000      6.50600000      3.80000000
O    -10.03100000      4.98500000      6.69900000
H     -9.19800000      4.66000000      7.04000000
H    -10.57600000      4.20200000      6.61300000
O      6.16100000     -0.64900000      8.43300000
H      5.21800000     -0.52300000      8.54100000
H      6.43700000     -1.09400000      9.23400000
O    -13.75300000    -10.55800000      1.53500000
H    -13.89400000     -9.94400000      2.25500000
H    -13.77100000    -10.01200000      0.74800000
O     -3.48500000     -7.37800000      6.55300000
H     -4.41500000     -7.15600000      6.52000000
H     -3.15900000     -6.93200000      7.33400000
O     -0.38200000      1.65000000     15.37400000
H     -0.47200000      0.82300000     15.84900000
H      0.17400000      2.18900000     15.93600000
O     13.89700000      6.10400000     -0.29700000
H     13.88200000      6.35100000      0.62700000
H     14.61800000      6.61200000     -0.66900000
O     12.41900000     -6.12300000     10.82000000
H     11.55100000     -6.49400000     10.65600000
H     12.39200000     -5.84700000     11.73600000
O      7.67300000      4.25700000     13.85600000
H      6.75900000      4.53700000     13.81800000
H      8.10300000      4.91500000     14.40400000
O    -16.22700000     -3.69700000     -2.28600000
H    -16.43500000     -4.42000000     -1.69500000
H    -16.12600000     -4.11100000     -3.14400000
O     -5.12600000     -2.04700000     -7.52400000
H     -5.76000000     -1.39400000     -7.22700000
H     -5.37900000     -2.85000000     -7.07000000
O      4.00600000    -14.97600000      0.58100000
H      4.53100000    -14.44400000     -0.01600000
H      3.10300000    -14.83700000      0.29600000
O      7.14800000     12.78700000     -2.94000000
H      6.28400000     13.08000000     -3.23100000
H      7.18700000     13.03700000     -2.01700000
O    -14.89500000     -3.25800000      7.45400000
H    -14.55300000     -3.36200000      6.56600000
H    -14.75200000     -2.33400000      7.65900000
O      1.88100000    -14.36900000      7.96200000
H      1.47700000    -14.98900000      7.35600000
H      1.57000000    -14.64000000      8.82600000
O      3.13900000    -17.10700000      4.08700000
H      3.40500000    -17.01000000      5.00200000
H      3.94500000    -16.97500000      3.58800000
O      0.28500000    -11.62800000     -4.31200000
H      1.12800000    -11.79000000     -4.73600000
H     -0.31700000    -11.45200000     -5.03500000
O    -10.96200000      7.02600000     -3.35900000
H    -11.33400000      6.94600000     -4.23700000
H    -10.42400000      6.24100000     -3.25400000
O     -4.00400000     -9.60700000    -13.92900000
H     -4.47900000     -9.50900000    -13.10300000
H     -3.36400000     -8.89500000    -13.92300000
O      6.28600000      9.39600000     -6.16900000
H      5.84100000     10.22900000     -6.32700000
H      6.04300000      8.85000000     -6.91700000
O    -11.96300000      5.08400000      3.37500000
H    -11.40900000      4.30800000      3.46100000
H    -11.71700000      5.63800000      4.11600000
O      0.48500000     -1.05600000      5.39400000
H     -0.16900000     -1.70200000      5.66000000
H      0.84700000     -1.40200000      4.57800000
O     12.86200000     -6.47500000     -4.71700000
H     13.62200000     -6.06600000     -4.30300000
H     12.87100000     -7.37700000     -4.39700000
O     -5.96900000      2.24500000    -12.85200000
H     -5.83700000      1.66300000    -13.60100000
H     -6.92000000      2.29200000    -12.75000000
O      1.19200000      5.12000000    -12.86700000
H      0.73300000      5.94700000    -13.01300000
H      1.78200000      5.29900000    -12.13500000
O      6.17900000      5.95900000    -12.57100000
H      6.57700000      5.86900000    -13.43700000
H      5.75300000      5.11700000    -12.41500000
O     10.32100000      0.22400000    -11.51400000
H     10.26100000     -0.51500000    -12.12000000
H     10.50800000     -0.17700000    -10.66500000
O      9.93600000    -12.15500000      4.60400000
H     10.35500000    -12.83300000      5.13600000
H      9.21800000    -12.60800000      4.16200000
O      7.89100000     -8.18400000      6.50600000
H      7.29100000     -8.87700000      6.78300000
H      8.60200000     -8.64600000      6.06200000
O     -3.04500000     -5.21100000    -11.39000000
H     -2.29900000     -5.21300000    -11.98900000
H     -2.77700000     -4.63600000    -10.67400000
O      6.14400000      7.48800000     12.42400000
H      6.65900000      7.92700000     13.10100000
H      5.79700000      6.70700000     12.85600000
O    -10.76100000     -7.64100000    -11.69200000
H    -10.23800000     -8.25300000    -11.17500000
H    -10.73300000     -7.99400000    -12.58100000
O     12.56200000     -4.19200000      8.72500000
H     12.52200000     -4.79200000      9.47000000
H     11.66600000     -4.17000000      8.38700000
O     -2.42500000      5.70100000      3.63700000
H     -2.34100000      4.74800000      3.68100000
H     -2.29500000      5.99500000      4.53900000
O    -11.01500000      0.02600000     -7.19700000
H    -11.78700000     -0.54000000     -7.17000000
H    -11.07600000      0.47500000     -8.04000000
O      4.84600000      0.83500000     -7.01000000
H      5.59100000      1.28200000     -7.41100000
H      4.23700000      1.53800000     -6.78600000
O      0.07100000     11.89300000     10.19400000
H     -0.77100000     11.46100000     10.05300000
H     -0.01100000     12.73200000      9.74100000
O      2.07700000     14.72200000      7.21000000
H      2.66200000     14.02700000      6.90900000
H      2.45800000     15.52600000      6.85700000
O      8.57900000    -14.16100000     -1.32000000
H      9.07600000    -13.37800000     -1.55700000
H      8.38800000    -14.05100000     -0.38900000
O     -4.96500000      5.88200000      2.39700000
H     -4.06300000      6.20100000      2.42900000
H     -5.29900000      6.01800000      3.28400000
O      2.78600000      4.11400000      1.41300000
H      2.11500000      4.79500000      1.44700000
H      2.75100000      3.78800000      0.51300000
O     -3.18800000      8.22700000      7.19200000
H     -3.82900000      7.78100000      7.74600000
H     -2.43200000      7.64000000      7.18000000
O      3.91500000      6.80100000     -1.86700000
H      4.28000000      7.00300000     -1.00600000
H      4.49500000      7.24900000     -2.48400000
O    -11.33700000     12.27500000     -3.82600000
H    -10.72600000     12.04900000     -4.52800000
H    -12.07200000     11.67300000     -3.94600000
O    -10.45200000     -2.21700000     -9.20300000
H     -9.50000000     -2.16600000     -9.28400000
H    -10.64600000     -1.78400000     -8.37100000
O      3.08700000     12.74900000      3.39000000
H      3.18700000     12.77300000      4.34100000
H      2.28400000     13.24300000      3.22100000
O     -1.52000000     -6.02800000      0.82300000
H     -1.24400000     -5.22900000      1.27300000
H     -1.44500000     -6.71400000      1.48500000
O     -2.92400000      3.61400000    -10.79600000
H     -2.69500000      4.51900000    -10.58300000
H     -2.17200000      3.28700000    -11.29000000
O      9.26800000      7.28800000     -4.93000000
H      9.68500000      7.58400000     -5.73900000
H      8.44900000      7.78200000     -4.88800000
O    -11.71100000     -6.39500000     -1.19100000
H    -11.95200000     -6.65000000     -0.30100000
H    -10.81900000     -6.05800000     -1.11000000
O     15.14500000      0.73600000     -6.42800000
H     15.51700000      0.54000000     -7.28800000
H     15.60800000      0.15200000     -5.82800000
O      4.48900000     -4.17000000      4.59000000
H      4.90700000     -3.45600000      5.07100000
H      4.20200000     -4.78000000      5.26900000
O     13.94000000      4.52000000     -8.48600000
H     13.79000000      4.54000000     -7.54100000
H     13.06200000      4.49700000     -8.86800000
O    -12.44600000      8.41400000     -8.34100000
H    -13.38100000      8.33100000     -8.53000000
H    -12.34900000      9.30100000     -7.99500000
O     -0.40600000     -3.36400000     17.59500000
H     -0.00500000     -4.04400000     17.05400000
H     -1.34300000     -3.55300000     17.56200000
O      1.33800000      8.71900000    -15.68700000
H      0.51800000      8.38100000    -16.04800000
H      1.15400000      8.84800000    -14.75600000
O      2.26200000    -13.86900000      4.31300000
H      1.81300000    -14.28600000      3.57800000
H      2.42900000    -14.58300000      4.92800000
O     -8.90800000      4.04600000     10.71900000
H     -8.09600000      3.82100000     11.17400000
H     -9.58700000      3.96800000     11.38900000
O     -1.40100000     -9.40700000    -12.07000000
H     -2.06000000     -8.87100000    -11.62800000
H     -0.94500000     -9.85900000    -11.36000000
O      4.37600000      5.03900000     -4.63900000
H      5.00600000      4.86700000     -3.93900000
H      3.78500000      5.69800000     -4.27200000
O     13.04300000      8.20900000     -3.02600000
H     13.25000000      8.00600000     -3.93900000
H     12.22300000      7.74500000     -2.85800000
O     -1.85500000      2.79300000     -8.26900000
H     -2.08200000      3.05600000     -9.16100000
H     -2.24300000      1.92300000     -8.17000000
O     -2.44600000     -2.48300000     12.97100000
H     -1.87100000     -2.13600000     12.29000000
H     -2.51800000     -1.77300000     13.60900000
O      4.84200000     10.56800000      2.76500000
H      4.28100000     11.26700000      3.10200000
H      5.48100000     10.41700000      3.46100000
O    -17.46000000      0.09000000     -2.15900000
H    -18.32700000      0.35700000     -1.85400000
H    -17.53900000      0.06200000     -3.11200000
O     -4.89200000    -14.99600000     -2.04000000
H     -4.56200000    -14.43500000     -2.74200000
H     -4.66800000    -15.88400000     -2.31700000
O     13.46200000      3.85100000     -5.86700000
H     13.91300000      3.79100000     -5.02500000
H     12.61700000      4.24900000     -5.65800000
O      6.45000000     11.00300000    -11.42400000
H      6.72000000     10.31500000    -12.03300000
H      5.71200000     10.62500000    -10.94700000
O      5.72600000      1.04900000      3.30000000
H      6.30200000      0.33900000      3.58300000
H      5.69000000      0.96200000      2.34800000
O     -2.69600000      7.37600000     -6.41700000
H     -2.07900000      7.41700000     -5.68600000
H     -2.17900000      7.62700000     -7.18200000
O      1.37500000     -2.44100000     -6.37200000
H      1.46900000     -2.79500000     -5.48800000
H      2.23000000     -2.05800000     -6.56900000
O     12.77200000    -11.31600000     -3.73500000
H     12.51100000    -11.23800000     -4.65300000
H     12.36900000    -12.13300000     -3.44100000
O     -1.41800000     16.40400000      5.45700000
H     -1.07200000     15.52200000      5.32200000
H     -2.02200000     16.53800000      4.72700000
O     -9.02000000    -11.24600000     -1.43400000
H     -9.65700000    -10.86800000     -2.04100000
H     -9.07800000    -10.69500000     -0.65400000
O    -13.86000000     -0.16700000      8.80700000
H    -13.68000000     -0.34800000      9.73000000
H    -13.87000000      0.78800000      8.74800000
O    -11.48500000      7.18800000     -6.06300000
H    -10.74000000      7.68300000     -6.40200000
H    -12.21600000      7.43700000     -6.62900000
O     -1.34000000      5.58400000     -4.37100000
H     -1.75100000      5.54800000     -3.50700000
H     -1.98600000      5.19500000     -4.96000000
O     10.26800000    -13.00700000     -5.71300000
H      9.83900000    -12.66500000     -4.92800000
H      9.61200000    -12.91400000     -6.40400000
O     -7.45300000     -6.51600000      3.91700000
H     -8.19900000     -5.93600000      4.06900000
H     -7.61800000     -6.89800000      3.05500000
O     -4.86400000      3.06900000      4.07500000
H     -5.08800000      3.97200000      4.30300000
H     -4.15100000      3.15100000      3.44200000
O      7.34700000    -12.92100000      7.02100000
H      6.93500000    -13.32300000      7.78600000
H      6.67500000    -12.96000000      6.34000000
O     -9.22200000     -6.75600000      9.66900000
H     -9.49100000     -7.62900000      9.38200000
H     -9.49800000     -6.17500000      8.96000000
O     12.21800000      1.49600000      1.12100000
H     11.69700000      0.74600000      0.83400000
H     12.16300000      2.11800000      0.39600000
O      2.58100000     12.87000000     -0.27500000
H      2.10100000     13.65500000     -0.01200000
H      3.50300000     13.10600000     -0.16900000
O     -3.16000000    -12.55300000     -8.95800000
H     -3.79100000    -12.20100000     -9.58600000
H     -3.49900000    -13.42100000     -8.74000000
O     14.11300000     -9.13300000      5.47600000
H     13.37600000     -9.47700000      4.97200000
H     14.66500000     -9.89700000      5.64400000
O    -16.87100000      3.40900000     -3.43500000
H    -17.01800000      4.26600000     -3.03400000
H    -17.75000000      3.06100000     -3.58400000
O     -1.65700000      5.82500000    -13.30100000
H     -1.66100000      4.90800000    -13.57600000
H     -2.56100000      6.11500000    -13.42200000
O     11.09100000      8.27500000      8.33300000
H     11.03300000      9.20300000      8.10500000
H     11.04900000      7.82000000      7.49200000
O     -3.54700000     10.92700000     -7.78800000
H     -2.74900000     10.48800000     -7.49400000
H     -4.14900000     10.85000000     -7.04800000
O     -3.35500000     -5.96600000    -15.21300000
H     -3.77400000     -5.12100000    -15.05300000
H     -2.71800000     -6.05700000    -14.50500000
O      6.16300000     12.29800000     -6.89700000
H      5.69300000     12.33400000     -7.73000000
H      5.51800000     12.57500000     -6.24600000
O      5.94500000     -2.09900000      5.67300000
H      6.25700000     -1.61400000      6.43700000
H      6.42700000     -1.72200000      4.93700000
O     -6.12800000     15.54300000      4.99400000
H     -6.36700000     16.46800000      5.04600000
H     -5.48900000     15.42200000      5.69600000
O    -13.13800000     -1.42200000     -6.85300000
H    -14.00100000     -1.39700000     -7.26700000
H    -13.31000000     -1.24800000     -5.92800000
O      8.80100000      3.19500000    -10.43200000
H      8.66700000      2.85200000    -11.31500000
H      9.75200000      3.19600000    -10.31700000
O     12.41500000    -11.04500000      4.13200000
H     12.66600000    -11.16400000      3.21600000
H     11.51800000    -11.37500000      4.18000000
O      2.53200000     -6.82200000    -14.92000000
H      2.44200000     -6.44200000    -14.04600000
H      2.19400000     -6.14900000    -15.51000000
O      4.77900000      5.62100000      6.49500000
H      5.56100000      5.29800000      6.04700000
H      4.08500000      5.01700000      6.23100000
O     12.28300000      4.42300000      7.22800000
H     12.06500000      5.26800000      6.83300000
H     13.07900000      4.14500000      6.77500000
O      5.10000000    -12.43900000      5.36100000
H      4.60900000    -11.97200000      4.68400000
H      4.42900000    -12.89000000      5.87400000
O     -3.15800000     12.04900000      2.60300000
H     -2.87800000     11.13500000      2.55500000
H     -3.06900000     12.27800000      3.52800000
O      2.52300000      2.54000000     11.72700000
H      2.41700000      2.94700000     10.86700000
H      3.37600000      2.10900000     11.68500000
O     -4.33900000     -0.83500000     11.34600000
H     -4.25100000     -1.77300000     11.51900000
H     -4.17200000     -0.41900000     12.19200000
O     13.02400000     -4.41900000     -8.12400000
H     13.94100000     -4.26300000     -7.90000000
H     12.53000000     -3.96400000     -7.44200000
O    -13.77300000      7.10400000      5.83400000
H    -12.99800000      6.95400000      5.29200000
H    -14.00200000      8.02000000      5.67600000
O    -10.03500000    -12.34200000     -5.05200000
H    -10.59400000    -13.04900000     -5.37200000
H    -10.64000000    -11.62400000     -4.86500000
O     -4.03900000     -6.18900000      9.14400000
H     -4.83500000     -6.59000000      9.49000000
H     -4.33600000     -5.36900000      8.75000000
O      3.54000000      9.19000000     14.95000000
H      3.66800000      9.76900000     14.19900000
H      2.72900000      9.49900000     15.35500000
O      8.26800000      1.82600000     -5.33700000
H      7.61400000      1.75700000     -4.64100000
H      8.36700000      0.93100000     -5.66200000
O     -1.98500000      8.17700000     -0.22700000
H     -1.52600000      7.34100000     -0.14700000
H     -2.70500000      7.99800000     -0.83200000
O     -7.56300000      8.21300000     -3.58000000
H     -8.03400000      9.04300000     -3.50600000
H     -7.59000000      8.00400000     -4.51400000
O    -13.07000000     -9.86900000     -2.33300000
H    -12.17700000     -9.56900000     -2.50000000
H    -12.97300000    -10.55700000     -1.67500000
O     -6.11000000      3.25800000    -16.54100000
H     -5.45500000      3.06000000    -17.21000000
H     -6.06800000      2.51600000    -15.93800000
O      2.13300000     -6.30400000      1.16300000
H      2.47300000     -7.10300000      0.76000000
H      2.88000000     -5.93900000      1.63700000
O     12.57500000      3.16100000      3.25700000
H     12.33300000      2.82400000      2.39400000
H     12.38000000      2.44200000      3.85800000
O     -0.01800000     -1.60800000     11.30800000
H     -0.51700000     -1.08500000     10.68000000
H      0.13200000     -2.44100000     10.86000000
O     -5.57100000      5.68700000      4.98400000
H     -5.04200000      5.64900000      5.78200000
H     -6.26900000      6.30900000      5.19000000
O      4.13600000      7.66500000    -11.93400000
H      5.00300000      7.28300000    -12.07200000
H      3.61200000      6.94700000    -11.57700000
O     -9.63600000      7.82800000     11.84200000
H     -9.61400000      7.29700000     11.04600000
H    -10.22500000      8.55200000     11.63200000
O     10.49400000     10.78100000      7.43900000
H     10.97100000     11.61100000      7.44000000
H      9.98300000     10.79700000      8.24800000
O      9.36500000      2.17400000    -13.40800000
H      8.51800000      1.77400000    -13.20800000
H      9.97400000      1.76600000    -12.79200000
O      4.22200000     -1.06600000     -9.79400000
H      5.07200000     -0.63700000     -9.69700000
H      4.42200000     -1.89900000    -10.22200000
O     14.47900000      3.32100000      5.37900000
H     15.27200000      3.68100000      4.98200000
H     14.14900000      2.69800000      4.73200000
O     17.31500000     -5.84900000      1.88600000
H     17.07100000     -6.75600000      2.07200000
H     16.50200000     -5.35600000      1.99400000
O     -5.37300000     16.95100000     -3.49200000
H     -4.79100000     16.33100000     -3.93000000
H     -5.04500000     16.99400000     -2.59400000
O    -10.02200000     -6.27700000     -9.38200000
H     -9.35000000     -6.95800000     -9.41100000
H    -10.34800000     -6.22300000    -10.28000000
O     -0.31800000     -1.86300000    -15.89700000
H     -1.11700000     -1.38400000    -16.11900000
H      0.09400000     -1.33600000    -15.21200000
O     -8.31600000      4.99800000     -9.46500000
H     -8.89400000      4.36800000     -9.03600000
H     -7.55500000      4.48200000     -9.73100000
O      2.52700000      0.80600000    -16.48900000
H      2.65100000      1.75500000    -16.51700000
H      1.66100000      0.66700000    -16.87200000
O     10.81400000     -1.70700000    -13.46500000
H     10.51900000     -1.34000000    -14.29800000
H     11.60100000     -2.20500000    -13.68900000
O      1.79900000      5.53100000     -8.01400000
H      1.36800000      5.20000000     -7.22600000
H      2.71200000      5.65200000     -7.75500000
O     -1.70200000     -3.00400000      5.05700000
H     -1.75000000     -2.71200000      4.14700000
H     -1.86300000     -3.94600000      5.01500000
O     -1.85000000      4.51400000      9.97800000
H     -1.57600000      3.97500000      9.23600000
H     -2.71900000      4.18300000     10.20500000
O     15.70600000      6.81600000      6.89500000
H     15.27000000      6.60500000      6.06900000
H     14.99300000      6.89800000      7.52800000
O     10.04700000     -4.84000000     -1.41100000
H     10.97000000     -5.09000000     -1.44200000
H      9.65900000     -5.26100000     -2.17800000
O      5.99200000      7.54600000     -8.81200000
H      6.71200000      7.09300000     -9.25200000
H      5.86400000      8.34500000     -9.32400000
O    -14.34100000     -1.79200000     -2.15500000
H    -13.76200000     -2.54400000     -2.03500000
H    -15.21500000     -2.12800000     -1.95400000
O     12.95100000     -5.26900000     -1.05100000
H     13.51100000     -5.53900000     -1.77900000
H     13.44500000     -4.57700000     -0.61200000
O     -7.83600000      7.60400000      2.37600000
H     -7.72100000      7.61600000      3.32600000
H     -7.08800000      8.09800000      2.03900000
O     -5.83800000      7.84700000     -9.33000000
H     -6.02100000      8.72600000     -8.99800000
H     -6.64100000      7.59000000     -9.78300000
O     12.14200000      5.79300000      3.35100000
H     12.40600000      4.88800000      3.51500000
H     11.55300000      5.73900000      2.59900000
O     15.85100000      0.64300000      5.06800000
H     16.13700000     -0.26800000      5.01500000
H     14.90600000      0.60700000      4.92000000
O     -7.06600000    -12.25200000      9.23900000
H     -6.12100000    -12.39500000      9.20000000
H     -7.37100000    -12.42000000      8.34700000
O     -1.88700000    -14.58000000      0.67000000
H     -1.28600000    -13.84600000      0.54600000
H     -2.73000000    -14.25700000      0.35000000
O      8.29200000     12.77900000      2.90100000
H      7.52000000     13.30800000      2.69800000
H      8.23300000     12.03100000      2.30700000
O    -10.95900000     -0.48900000    -13.88200000
H    -10.95200000     -0.90200000    -13.01800000
H    -10.12700000     -0.01800000    -13.92900000
O      8.00800000      7.67300000      3.90000000
H      8.28400000      8.58600000      3.98000000
H      8.42000000      7.23300000      4.64400000
O     -7.67100000     -4.71400000     -7.38400000
H     -8.33600000     -4.09400000     -7.08400000
H     -8.11700000     -5.56100000     -7.38200000
O     -8.51600000    -12.65500000      6.93700000
H     -8.47600000    -13.44700000      6.40000000
H     -8.16600000    -11.96500000      6.37300000
O     -5.08900000      4.94800000    -13.16700000
H     -5.23900000      4.59400000    -12.29100000
H     -5.38100000      4.25400000    -13.75900000
O     11.95800000      3.11500000     -1.11200000
H     11.96400000      2.34600000     -1.68300000
H     12.00200000      3.85900000     -1.71300000
O     -0.90800000     -3.56200000      2.07000000
H     -0.03200000     -3.71600000      2.42400000
H     -0.77300000     -2.93600000      1.35900000
O     -9.39600000     11.41800000     -5.87300000
H     -8.59600000     11.45400000     -6.39700000
H     -9.10600000     11.11300000     -5.01400000
O     14.77400000     -7.17400000     -6.48500000
H     14.49800000     -7.96200000     -6.95200000
H     13.96100000     -6.69900000     -6.31300000
O     -4.61100000     -3.59200000    -15.20800000
H     -4.75100000     -3.16300000    -14.36400000
H     -5.33200000     -3.28200000    -15.75700000
O    -11.69900000      5.62100000     -0.85900000
H    -11.58600000      6.05600000     -1.70400000
H    -12.22400000      6.23300000     -0.34300000
O     12.58100000     10.93900000     -2.67900000
H     12.76100000     10.06600000     -3.02800000
H     11.68300000     10.88600000     -2.35300000
O     12.22000000     10.60100000      0.41700000
H     12.74000000     10.40200000     -0.36200000
H     12.61400000     10.07200000      1.11000000
O      5.65500000     -4.63100000      9.63200000
H      4.73200000     -4.37600000      9.62000000
H      6.13300000     -3.80400000      9.56900000
O     -6.64800000      2.50600000     11.31100000
H     -6.79700000      1.73100000     10.76900000
H     -6.84300000      2.21600000     12.20200000
O      0.09700000      5.32400000    -15.67400000
H     -0.43400000      6.03300000    -16.03600000
H      0.06600000      5.46000000    -14.72700000
O      2.93500000     10.13900000     -7.79700000
H      2.21500000     10.56100000     -7.33000000
H      2.50700000      9.52400000     -8.39300000
O      2.81700000     -4.08500000     15.34700000
H      3.10800000     -3.33200000     14.83200000
H      1.95000000     -4.29200000     15.00000000
O     -6.04500000     -2.54100000     -4.33400000
H     -5.27300000     -3.01500000     -4.64200000
H     -6.02700000     -1.71300000     -4.81400000
O    -11.14800000      6.87300000      5.29800000
H    -10.75700000      7.74200000      5.39000000
H    -10.69200000      6.33600000      5.94600000
O    -10.95700000      7.61300000    -10.43100000
H    -11.34700000      7.89600000     -9.60400000
H    -11.40400000      6.79200000    -10.63700000
O      0.06400000    -10.35500000    -10.04100000
H     -0.21700000    -10.78100000     -9.23100000
H      1.00400000    -10.52600000    -10.08900000
O      8.54700000     10.59400000      9.59900000
H      8.09300000      9.75600000      9.68400000
H      7.86100000     11.25100000      9.71200000
O      4.15100000      5.34700000      3.23200000
H      5.02600000      5.19800000      2.87300000
H      3.55600000      5.06900000      2.53500000
O      4.23200000     -8.14400000      7.73400000
H      4.80000000     -8.90900000      7.64500000
H      3.70100000     -8.33000000      8.50900000
O      1.52200000     -0.88900000     -9.91900000
H      1.54500000      0.06800000     -9.89500000
H      2.41700000     -1.15500000     -9.70500000
O      5.17100000      9.01400000     -3.39900000
H      6.10400000      8.89000000     -3.22500000
H      5.10600000      9.03200000     -4.35400000
O     -1.04400000    -11.74300000     -7.79100000
H     -1.35300000    -11.28200000     -7.01100000
H     -1.78400000    -12.29100000     -8.05300000
O      9.71600000     11.86700000     -9.12100000
H      9.40100000     10.99600000     -9.36300000
H     10.28700000     11.71400000     -8.36800000
O     11.44700000     -0.96800000      0.45700000
H     11.34000000     -1.18700000     -0.46900000
H     11.31700000     -1.79800000      0.91500000
O      5.34500000      7.23200000      0.46900000
H      5.77700000      6.55600000      0.99000000
H      4.85100000      7.74700000      1.10600000
O    -12.45700000      8.42300000     -0.12000000
H    -11.88700000      8.06900000      0.56200000
H    -12.85600000      9.19700000      0.27800000
O     14.42800000     -3.70000000      5.90700000
H     14.38400000     -3.63800000      6.86100000
H     14.63900000     -4.61800000      5.73700000
O     10.79300000      5.11200000     -8.16400000
H     10.96700000      4.70900000     -9.01500000
H     10.23400000      5.86300000     -8.36400000
O      6.40000000      8.52600000    -15.04300000
H      6.34000000      9.03000000    -15.85500000
H      5.55500000      8.66300000    -14.61400000
O      2.76600000    -15.56500000     -4.00200000
H      2.58500000    -15.64900000     -4.93800000
H      2.09900000    -16.10600000     -3.58000000
O      9.00000000    -10.69700000     -4.79600000
H      9.37600000     -9.91100000     -4.40000000
H      8.78200000    -10.43300000     -5.69000000
O      1.41200000     -3.43600000    -10.81100000
H      1.39100000     -3.92800000     -9.99000000
H      1.31500000     -2.52200000    -10.54400000
O      7.47300000      2.55600000     -0.35600000
H      7.87800000      3.23500000      0.18300000
H      7.21700000      1.87600000      0.26700000
O    -11.40100000      9.97000000      7.77800000
H    -10.95600000     10.48300000      7.10300000
H    -11.71300000     10.62000000      8.40700000
O     -2.10200000     -9.76200000      6.35000000
H     -1.88100000     -9.95400000      7.26200000
H     -2.51200000     -8.89800000      6.37900000
O     -4.44400000     -8.88800000      1.12100000
H     -3.56100000     -9.07600000      1.43700000
H     -4.67700000     -9.65100000      0.59200000
O     10.58000000     -0.11100000      9.96300000
H     10.99500000      0.71400000     10.21400000
H     11.31200000     -0.69700000      9.76800000
O     -3.95700000     -9.80200000     12.56900000
H     -3.42100000     -9.10800000     12.95200000
H     -4.16400000     -9.48800000     11.68900000
O      8.33800000    -15.81300000     -3.49900000
H      8.01000000    -16.24100000     -2.70800000
H      8.51900000    -14.91300000     -3.22700000
O      7.50500000      3.22400000    -15.26700000
H      8.09400000      2.67000000    -14.75500000
H      7.70600000      4.11600000    -14.98300000
O     -5.74200000    -12.05500000     12.06200000
H     -5.05200000    -11.43100000     12.28800000
H     -5.96900000    -11.84300000     11.15600000
O      8.61800000     -2.91500000    -12.81200000
H      8.12300000     -2.65900000    -13.59100000
H      9.43200000     -2.41400000    -12.87000000
O    -11.52500000     -8.93900000     -5.42200000
H    -12.35200000     -9.11200000     -5.87200000
H    -11.78200000     -8.72500000     -4.52500000
O     14.05300000      9.28400000      2.12100000
H     13.94100000      8.33700000      2.03500000
H     14.69700000      9.38700000      2.82200000
O     -8.30200000     10.84200000     -3.32800000
H     -7.42700000     11.21500000     -3.22100000
H     -8.86900000     11.41000000     -2.80700000
O    -12.89100000     -6.69400000     -7.34300000
H    -13.80300000     -6.40400000     -7.32600000
H    -12.94100000     -7.64700000     -7.26500000
O     -8.12600000    -13.63400000      0.38400000
H     -8.13800000    -12.97300000     -0.30900000
H     -8.04000000    -14.46600000     -0.08000000
O      7.02800000      1.45900000     -2.85100000
H      7.47000000      1.87700000     -2.11100000
H      6.10800000      1.42200000     -2.59000000
O      4.87200000      1.87400000     15.21300000
H      4.05500000      1.58800000     14.80500000
H      4.69300000      1.84600000     16.15200000
O     -0.88600000     13.73600000      5.74100000
H     -1.12600000     12.81700000      5.63100000
H     -0.64900000     13.81300000      6.66600000
O     -3.74900000     -4.40100000     -4.71800000
H     -3.31200000     -4.95700000     -5.36300000
H     -3.08500000     -3.75800000     -4.46700000
O     17.08800000      2.04900000      1.39700000
H     17.86200000      2.58900000      1.23400000
H     17.35600000      1.45400000      2.09700000
O     10.09800000      7.93600000     12.72200000
H      9.90800000      7.33500000     12.00200000
H      9.25900000      8.04400000     13.17100000
O      3.28000000    -10.65400000     -9.80600000
H      3.85600000    -11.40900000     -9.68800000
H      3.28800000    -10.49000000    -10.74900000
O     -5.68900000     -4.76700000    -12.30300000
H     -4.75100000     -4.58600000    -12.24700000
H     -6.10700000     -3.96100000    -12.00000000
O     -7.54200000     -7.22500000      1.31200000
H     -6.70100000     -7.62500000      1.53300000
H     -7.32000000     -6.52300000      0.70100000
O    -11.32400000     11.38200000      0.49400000
H    -12.28100000     11.35600000      0.50000000
H    -11.10800000     12.15200000     -0.03100000
O      5.41200000     -2.11000000     -1.53500000
H      4.86000000     -1.79700000     -2.25200000
H      5.04100000     -2.96100000     -1.30100000
O     -0.01000000    -10.12500000      8.54500000
H     -0.32500000    -11.01000000      8.36100000
H      0.79700000    -10.04700000      8.03600000
O    -10.99800000     -4.66400000    -13.08800000
H    -10.43600000     -5.41500000    -12.89900000
H    -11.01400000     -4.61200000    -14.04400000
O      5.06200000      1.50300000     11.32300000
H      5.89100000      1.03500000     11.21800000
H      4.40000000      0.89400000     10.99700000
O     10.30600000     -4.43400000     12.39200000
H     10.03200000     -3.62900000     11.95300000
H      9.49300000     -4.91900000     12.53400000
O    -16.55900000     -4.04200000     -6.19800000
H    -17.44600000     -3.90700000     -5.86200000
H    -16.09200000     -4.46300000     -5.47700000
O     -5.43200000      1.65600000     -6.75600000
H     -5.25600000      2.27100000     -6.04400000
H     -6.36200000      1.44900000     -6.67000000
O     12.26200000      5.60600000     10.04100000
H     12.43500000      4.99900000      9.32100000
H     12.96400000      5.43800000     10.66900000
O      5.35000000    -16.40700000      2.35200000
H      4.70800000    -15.99600000      1.77400000
H      6.19200000    -16.25100000      1.92500000
O     -5.06200000      0.58300000     -2.86700000
H     -5.03500000      1.28800000     -3.51400000
H     -4.37100000     -0.02000000     -3.14100000
O    -10.08900000     -0.44000000      0.93300000
H     -9.48000000      0.29700000      0.98000000
H     -9.66700000     -1.13200000      1.44400000
O     14.48300000     -2.40100000    -10.35500000
H     15.01800000     -2.05900000    -11.07100000
H     13.62100000     -2.54100000    -10.74500000
O      7.38400000    -16.14600000      0.91700000
H      8.22400000    -15.71300000      1.06600000
H      7.33500000    -16.25300000     -0.03300000
O      1.92500000     -6.41500000      9.62200000
H      2.05700000     -6.02600000      8.75700000
H      2.36900000     -7.26100000      9.57400000
O     -7.69100000     14.27100000      3.05100000
H     -7.25600000     13.53900000      2.61400000
H     -7.07700000     14.54300000      3.73200000
O      5.98200000    -11.45000000    -12.78300000
H      6.81100000    -11.30900000    -13.24000000
H      5.44000000    -10.70200000    -13.03200000
O    -16.06200000      7.47100000      3.49700000
H    -16.97500000      7.19300000      3.42100000
H    -15.55600000      6.71800000      3.19200000
O      1.97700000      4.32700000     13.98300000
H      1.35300000      5.00200000     14.25200000
H      1.81400000      4.21000000     13.04700000
O      7.87500000     -0.74400000      4.42500000
H      8.40900000     -1.21800000      5.06200000
H      8.50800000     -0.37300000      3.81000000
O      7.02600000      0.47000000    -16.23600000
H      6.35500000      0.16500000    -16.84600000
H      7.43600000      1.21100000    -16.68200000
O      3.86300000     -1.55300000     -5.85000000
H      4.54900000     -2.07900000     -5.44000000
H      4.30600000     -0.74600000     -6.11400000
O      0.78900000    -17.40000000      2.50800000
H      1.56000000    -17.26800000      3.06000000
H      0.32100000    -18.12600000      2.92000000
O    -12.79200000      2.20600000     -8.65200000
H    -13.25100000      1.37600000     -8.52500000
H    -13.12500000      2.77300000     -7.95700000
O     -0.86300000     -6.97100000     14.80600000
H     -0.38900000     -6.22500000     14.43900000
H     -1.11600000     -6.68600000     15.68400000
O      8.17700000    -12.91800000     -7.43100000
H      7.29700000    -12.76800000     -7.77800000
H      8.18900000    -13.84700000     -7.20300000
O     -2.76100000     -7.09700000     -1.57200000
H     -2.05600000     -6.75400000     -1.02300000
H     -3.47100000     -6.46100000     -1.47400000
O      5.14600000    -10.97500000      0.82700000
H      4.44500000    -10.45700000      0.43100000
H      5.34500000    -11.64700000      0.17400000
O    -11.04800000     -1.88800000     -3.95500000
H    -11.01600000     -2.19300000     -3.04800000
H    -11.09300000     -0.93400000     -3.88500000
O      5.29100000     -5.74200000      7.09100000
H      5.29700000     -5.26900000      7.92300000
H      4.71900000     -6.49300000      7.24700000
O      4.02000000     -1.30000000     14.75700000
H      3.25000000     -0.76600000     14.95000000
H      4.32500000     -0.98300000     13.90700000
O      0.37900000     -0.12300000    -13.93400000
H     -0.22600000     -0.17800000    -13.19500000
H      1.23800000      0.00800000    -13.53200000
O     -5.25600000      9.83400000     -2.48100000
H     -5.98700000      9.31200000     -2.81200000
H     -5.44900000      9.95500000     -1.55100000
O     10.29200000     -3.03300000      1.91900000
H      9.92500000     -3.69000000      2.51100000
H      9.52900000     -2.57900000      1.56200000
O      4.46500000     -5.62400000     -4.12600000
H      3.92000000     -5.42400000     -3.36500000
H      3.89000000     -5.47900000     -4.87700000
O     -7.71700000    -10.69300000     -9.30800000
H     -7.04800000    -10.62000000     -8.62700000
H     -8.25100000    -11.44100000     -9.04000000
O      7.67000000     -7.09900000     -7.75500000
H      6.87800000     -6.92500000     -8.26300000
H      7.35200000     -7.28300000     -6.87100000
O     -4.53800000      4.51900000     13.51300000
H     -5.41800000      4.75700000     13.80700000
H     -4.17600000      4.00400000     14.23400000
O     -4.90300000      2.15900000      0.04800000
H     -4.64900000      1.92700000     -0.84500000
H     -5.01300000      3.11000000      0.02700000
O     -9.44900000    -10.01500000     -6.70200000
H     -9.24300000    -10.89600000     -6.39000000
H    -10.18500000     -9.73400000     -6.15800000
O     -1.45800000     10.67800000      4.62800000
H     -1.82600000     10.24600000      5.39900000
H     -0.52000000     10.73600000      4.81200000
O      8.95700000     -8.00400000    -12.50700000
H      9.27500000     -7.10800000    -12.61400000
H      9.61300000     -8.54500000    -12.94600000
O      2.99100000    -11.22100000      3.52900000
H      3.48800000    -11.29500000      2.71400000
H      2.74100000    -12.12000000      3.74100000
O     -8.73600000     -6.87700000     -3.90600000
H     -9.01100000     -6.93900000     -4.82100000
H     -8.72000000     -5.93700000     -3.72400000
O      0.71200000     -4.80800000     13.63500000
H     -0.08700000     -4.28400000     13.69300000
H      0.85800000     -4.92000000     12.69600000
O    -10.57100000      1.24400000      9.10900000
H    -10.92500000      1.01100000      8.25100000
H    -11.32700000      1.56300000      9.60200000
O      9.89600000     10.89700000     -2.58400000
H      9.32700000     10.82500000     -3.35100000
H      9.45500000     10.37900000     -1.91000000
O      1.62400000     -5.37900000    -17.36500000
H      1.44100000     -4.91100000    -18.18000000
H      0.85000000     -5.22700000    -16.82300000
O    -10.64500000     10.48100000      2.95700000
H    -10.87100000     10.99800000      2.18400000
H    -10.56900000      9.58400000      2.63100000
O     10.68800000      1.80800000      5.79800000
H     10.04000000      1.24000000      6.21500000
H     11.45000000      1.76800000      6.37600000
O     15.24000000     -4.37000000      8.57900000
H     15.45500000     -5.14000000      9.10600000
H     14.29700000     -4.25300000      8.70000000
O     10.69500000     10.63500000     -6.87300000
H     11.01900000      9.73700000     -6.93800000
H      9.99200000     10.59000000     -6.22500000
O      4.88600000     -6.53500000     -0.01000000
H      4.89700000     -6.14200000      0.86300000
H      5.00300000     -7.47100000      0.14700000
O    -11.92000000     -2.07400000     11.71700000
H    -12.71600000     -1.54200000     11.69200000
H    -12.02900000     -2.63100000     12.48700000
O    -13.08900000     -6.62400000    -10.55000000
H    -12.57900000     -6.48000000     -9.75200000
H    -12.73300000     -7.43300000    -10.91800000
O      4.71800000      4.25800000     14.10800000
H      3.81400000      4.40400000     13.83100000
H      4.71500000      3.37500000     14.47900000
O     -6.41300000     -9.12500000     -4.16400000
H     -6.00700000     -8.33100000     -3.81600000
H     -7.16500000     -8.81000000     -4.66400000
O     -1.90300000     13.94300000     -7.17400000
H     -1.00100000     14.12000000     -7.44000000
H     -2.15500000     13.17100000     -7.68000000
O      5.08600000     -8.28300000      4.24400000
H      4.23100000     -8.16700000      4.65900000
H      5.38800000     -7.39200000      4.06500000
O      9.54500000      2.53700000      3.15200000
H      9.46600000      1.59800000      2.98100000
H      9.89200000      2.59000000      4.04300000
O     -2.50300000     17.23300000     -4.59500000
H     -2.23500000     17.92600000     -5.19900000
H     -2.86400000     16.55000000     -5.16000000
O     -8.97900000    -13.76000000     -2.68500000
H     -9.27400000    -12.86600000     -2.51200000
H     -9.19200000    -13.90800000     -3.60600000
O     -2.90500000    -16.20700000      5.20800000
H     -2.33600000    -16.93200000      5.46500000
H     -2.53700000    -15.89500000      4.38200000
O      9.75800000      2.37500000     13.41200000
H     10.61700000      2.64300000     13.73800000
H      9.20300000      3.14600000     13.53600000
O      6.27000000      4.03300000      5.26100000
H      6.02200000      3.56200000      4.46500000
H      6.60000000      3.35200000      5.84800000
O     -4.60300000    -13.14000000      8.74500000
H     -4.35900000    -12.88100000      7.85700000
H     -3.82500000    -13.57900000      9.08900000
O      3.37500000      2.92700000     -6.05200000
H      2.74400000      2.40900000     -5.55200000
H      3.70100000      3.57500000     -5.42800000
O      3.37000000     -3.13400000      8.79200000
H      2.68700000     -2.46700000      8.72400000
H      3.19400000     -3.73200000      8.06500000
O     16.38300000      3.23600000     -5.10000000
H     15.76100000      2.79100000     -5.67600000
H     16.13100000      2.96100000     -4.21800000
O     -4.56100000    -13.91100000      0.38000000
H     -5.27700000    -14.22100000      0.93400000
H     -4.79600000    -14.20500000     -0.50100000
O      2.21800000    -13.34500000     -9.82600000
H      2.93800000    -13.39200000    -10.45400000
H      2.57600000    -12.85500000     -9.08600000
O     -7.15800000     -5.81700000      7.37100000
H     -7.30000000     -5.19800000      8.08700000
H     -7.22400000     -5.28500000      6.57800000
O      0.82000000     16.87900000     -2.88900000
H      0.15000000     16.76200000     -3.56200000
H      1.09000000     15.98900000     -2.66100000
O     -9.43100000    -12.63000000     -8.49200000
H     -9.40800000    -13.24200000     -9.22800000
H     -9.57200000    -13.18300000     -7.72400000
O     -7.53400000      1.21100000      3.46300000
H     -7.92000000      2.08500000      3.39600000
H     -8.19400000      0.69300000      3.92500000
O    -13.02300000      2.50400000    -11.31200000
H    -12.60800000      2.40400000    -10.45600000
H    -13.80400000      1.95200000    -11.26600000
O     16.05400000      6.99100000      2.43000000
H     16.84300000      7.46600000      2.16800000
H     16.23200000      6.08100000      2.19200000
O     -8.00500000      3.93900000      1.52500000
H     -7.72500000      4.38800000      2.32200000
H     -8.26100000      4.64400000      0.93000000
O    -13.89200000     -1.11800000      5.38400000
H    -14.22000000     -0.22300000      5.29500000
H    -13.90400000     -1.46700000      4.49300000
O      5.30600000     13.76500000      2.71200000
H      4.52000000     13.26300000      2.92700000
H      5.25600000     13.89500000      1.76500000
O    -14.94300000     -5.71300000      8.82100000
H    -15.78600000     -5.52200000      9.23200000
H    -14.75800000     -4.94100000      8.28600000
O     11.65100000      1.66500000     -3.23000000
H     11.68700000      1.21900000     -4.07600000
H     10.79500000      2.09400000     -3.22200000
O      1.29800000      7.75700000     -2.04000000
H      2.17200000      7.36500000     -2.04900000
H      1.30200000      8.33200000     -1.27400000
O      8.54000000      5.65000000      5.84100000
H      7.81900000      5.24700000      5.35700000
H      8.43700000      5.32700000      6.73600000
O     -1.75700000     -9.16800000      1.84200000
H     -0.99800000     -9.18300000      2.42400000
H     -1.43300000     -9.52400000      1.01500000
O     -1.71200000    -16.00100000     -1.77500000
H     -1.97300000    -15.31600000     -2.39100000
H     -1.86200000    -15.61700000     -0.91100000
O    -13.64800000     -1.68400000    -11.84600000
H    -12.69500000     -1.59100000    -11.85000000
H    -13.79600000     -2.62900000    -11.81400000
O     -5.85200000      1.02100000     14.86700000
H     -5.64900000      0.35500000     15.52400000
H     -5.12000000      1.63600000     14.91500000
O      5.67000000      5.67200000     16.47100000
H      6.31600000      5.30700000     17.07600000
H      5.51200000      4.97200000     15.83800000
O      5.63900000      8.42700000      7.34700000
H      5.61300000      7.51600000      7.05500000
H      6.18800000      8.41100000      8.13200000
O      7.59500000     -9.26900000    -10.40300000
H      8.21900000     -8.68500000    -10.83400000
H      6.76100000     -8.80100000    -10.44500000
O      8.27100000      4.44100000     10.92200000
H      8.20800000      4.73900000     11.82900000
H      8.81300000      5.10200000     10.49000000
O      2.02800000     10.27600000     -0.35600000
H      1.13200000     10.42900000     -0.65500000
H      2.38200000     11.15300000     -0.20100000
O      3.92100000     12.76900000      5.91600000
H      4.06500000     11.92600000      6.34600000
H      4.68600000     13.29200000      6.15300000
O     13.70000000      7.65500000     -5.38300000
H     14.31400000      6.92000000     -5.39400000
H     14.25700000      8.43200000     -5.43500000
O     -1.30700000     -7.51700000    -13.86700000
H     -1.30600000     -7.98400000    -14.70300000
H     -1.32300000     -8.21000000    -13.20600000
O     -4.92000000      0.31300000      5.45600000
H     -4.71900000      0.95000000      6.14200000
H     -4.98900000      0.83400000      4.65700000
O      0.58100000      5.99500000     11.10300000
H     -0.06200000      5.47500000     10.62100000
H      0.24500000      6.02300000     11.99900000
O    -12.69700000     -6.78800000      1.41800000
H    -12.80200000     -5.93300000      1.83600000
H    -11.82800000     -7.08200000      1.68900000
O      4.17000000      8.44600000     10.65700000
H      4.30800000      7.62700000     10.18100000
H      4.69100000      8.35000000     11.45400000
O      4.15400000     11.11500000     12.41300000
H      3.69500000     11.91600000     12.66600000
H      3.63900000     10.76300000     11.68700000
O      7.15700000     11.08000000     12.17000000
H      6.20300000     11.01000000     12.21200000
H      7.32000000     11.71500000     11.47200000
O     -8.32800000     13.64600000      6.80100000
H     -8.88600000     14.03300000      6.12600000
H     -7.58600000     13.28100000      6.31900000
O      6.02400000     -7.45700000     10.12600000
H      5.58700000     -7.74900000     10.92500000
H      5.35900000     -7.54500000      9.44300000
O    -12.22700000     -5.27200000      9.56900000
H    -13.15500000     -5.29900000      9.80000000
H    -11.78300000     -5.04900000     10.38800000
O      6.93600000     -6.70800000     -5.19500000
H      6.10400000     -6.24300000     -5.29000000
H      7.07600000     -6.75800000     -4.24900000
O     -4.40400000      1.37500000    -10.84700000
H     -5.01000000      1.59100000    -11.55600000
H     -3.77700000      2.09800000    -10.83900000
O      2.96900000      7.40300000      4.46200000
H      3.37900000      6.57200000      4.22400000
H      3.44000000      7.68700000      5.24500000
O      0.25500000     11.17400000     -4.00000000
H      1.00000000     10.64000000     -4.27700000
H      0.10100000     10.91600000     -3.09100000
O     -1.87200000     14.52000000      1.43800000
H     -2.26000000     14.98200000      2.18100000
H     -2.45200000     13.77300000      1.29000000
O    -15.56000000      1.57600000     -5.18600000
H    -15.92300000      2.41000000     -4.88700000
H    -16.23900000      0.93300000     -4.98100000
O      3.85700000     -4.51900000     17.81000000
H      3.63100000     -4.42100000     16.88500000
H      3.08500000     -4.20400000     18.28000000
O     14.99500000     -5.69800000     -3.18400000
H     15.55500000     -4.94700000     -3.38000000
H     15.58600000     -6.45100000     -3.21100000
O     -7.24400000     -0.20000000     10.65400000
H     -6.66500000     -0.91900000     10.40000000
H     -8.12100000     -0.58300000     10.64200000
O      3.53500000     -7.24900000    -11.95600000
H      3.52500000     -6.30600000    -12.11500000
H      2.63000000     -7.46400000    -11.73200000
O     -8.51900000      3.26500000     -5.91800000
H     -8.73700000      2.35500000     -5.71900000
H     -9.01500000      3.46200000     -6.71300000
O      9.46600000     -0.31300000      2.43600000
H     10.14700000     -0.98400000      2.38600000
H      8.80800000     -0.59200000      1.80000000
O     -5.29200000    -10.22100000      7.03500000
H     -6.03100000    -10.08700000      6.44100000
H     -4.86000000    -11.00800000      6.70500000
O     -9.53100000     -9.65800000     12.35900000
H    -10.18100000     -9.13200000     11.89300000
H     -8.77100000     -9.67200000     11.77700000
O    -10.41700000      2.85400000     13.70400000
H    -10.21600000      2.68900000     14.62500000
H    -10.12800000      2.06300000     13.25000000
O      9.86000000     -3.60900000      8.75500000
H      9.77600000     -3.08200000      9.54900000
H      9.26200000     -4.34400000      8.89000000
O     15.17600000     -8.08100000      0.41700000
H     15.33700000     -7.72300000     -0.45600000
H     15.78400000     -8.81700000      0.49000000
O      4.99600000     14.73500000      9.09800000
H      5.39500000     14.72000000      8.22800000
H      5.37500000     15.50400000      9.52200000
O     -2.17500000     12.41400000    -11.58800000
H     -2.84900000     11.79500000    -11.30600000
H     -1.88000000     12.07700000    -12.43400000
O      4.51300000     -6.14700000     14.43300000
H      3.84600000     -6.22400000     15.11500000
H      4.54700000     -7.01500000     14.03100000
O      1.11400000    -10.77500000     11.21600000
H      0.70000000    -10.59300000     10.37200000
H      0.38400000    -10.84700000     11.83100000
O      4.44000000     12.81800000     -9.22700000
H      3.68600000     13.24700000     -8.82400000
H      4.06900000     12.07100000     -9.69600000
O      0.16800000      0.32000000     -5.89400000
H      0.58100000     -0.51900000     -5.69000000
H     -0.30700000      0.16100000     -6.70900000
O     -5.29800000    -15.23000000      5.48100000
H     -4.39700000    -15.52800000      5.35700000
H     -5.57200000    -15.63000000      6.30600000
O     15.96800000     -1.91100000     -1.58400000
H     15.44100000     -1.29600000     -2.09400000
H     16.62400000     -1.36400000     -1.15200000
O     16.32100000     -1.97400000      4.71300000
H     16.96800000     -2.36400000      5.30200000
H     15.53300000     -2.50200000      4.84100000
O    -10.58600000      2.68500000      2.05000000
H    -11.06000000      2.67500000      1.21900000
H     -9.73300000      3.06400000      1.83500000
O      1.56800000    -15.91300000     -9.10300000
H      2.02400000    -16.41500000     -9.77800000
H      1.76700000    -14.99900000     -9.30900000
O     -2.89700000    -15.14600000     -7.47000000
H     -3.48800000    -15.32600000     -6.73900000
H     -3.15300000    -15.77400000     -8.14500000
O      8.68600000     -9.98600000     -7.38800000
H      8.39000000    -10.89500000     -7.33000000
H      8.68900000     -9.79500000     -8.32600000
O      8.93400000      5.06200000     -1.46200000
H      9.14700000      4.47400000     -2.18600000
H      8.81700000      4.48200000     -0.70900000
O     -9.65900000      9.47900000     -0.55500000
H    -10.33600000      9.94700000     -0.06700000
H    -10.08200000      9.23400000     -1.37800000
O      0.34600000     10.71100000    -13.53300000
H     -0.59500000     10.53900000    -13.56400000
H      0.50500000     11.30200000    -14.26900000
O      1.34400000      6.50700000      7.34100000
H      1.69300000      6.20900000      8.18100000
H      1.91900000      6.11000000      6.68700000
O     -1.85100000      0.34600000     17.64200000
H     -1.12900000     -0.17300000     17.28800000
H     -1.44000000      1.16100000     17.93200000
O      4.82100000    -10.42600000     -3.58300000
H      4.46300000    -11.30300000     -3.44600000
H      4.87600000    -10.33700000     -4.53500000
O     -9.35100000     -2.99600000     -5.94100000
H     -9.93400000     -2.28200000     -5.68300000
H     -9.94000000     -3.70900000     -6.18900000
O     13.85000000     -8.71700000      2.66000000
H     14.31000000     -8.39900000      1.88300000
H     14.09900000     -9.63900000      2.72500000
O     13.41300000    -11.73200000      1.55500000
H     12.79400000    -11.88600000      0.84100000
H     13.80300000    -12.59000000      1.72300000
O     -7.13100000     -4.51600000     12.83300000
H     -6.47600000     -4.20300000     12.21000000
H     -7.08900000     -3.89300000     13.55900000
O     -0.75100000    -12.54600000      7.86400000
H     -0.10300000    -13.11900000      7.45400000
H     -1.47900000    -13.12700000      8.08400000
O     -2.91300000     -7.99400000     -4.61500000
H     -2.82000000     -7.46000000     -3.82600000
H     -3.57800000     -7.54000000     -5.13300000
O    -10.53300000     -8.76700000     -2.55200000
H    -10.39700000     -8.82400000     -1.60600000
H     -9.97000000     -8.04500000     -2.83100000
O      4.56000000      9.88900000     -9.81900000
H      3.96400000      9.36500000    -10.35500000
H      4.06900000     10.06300000     -9.01600000
O    -10.70800000      7.86500000      1.89200000
H     -9.80600000      7.73100000      1.60000000
H    -10.87700000      7.13600000      2.48900000
O     -5.94600000      0.48300000    -15.05200000
H     -6.02700000     -0.39600000    -15.42200000
H     -5.01600000      0.69500000    -15.13800000
O      2.48600000     -2.75800000    -14.51000000
H      2.09000000     -2.48600000    -15.33800000
H      2.35800000     -2.01100000    -13.92600000
O     -0.64300000      5.88900000     13.87100000
H     -0.16000000      6.40300000     14.51900000
H     -1.55000000      5.91200000     14.17600000
O      5.35600000    -13.14500000     -1.14500000
H      6.25900000    -13.19200000     -1.46000000
H      4.84500000    -12.90600000     -1.91800000
O     -8.28400000      1.76800000      0.33400000
H     -7.45100000      1.31400000      0.46300000
H     -8.15100000      2.62800000      0.73400000
O     -9.63800000     14.77700000     -5.75600000
H    -10.33600000     14.79100000     -5.10000000
H     -9.55500000     13.85500000     -5.99700000
O      1.60400000     -3.53200000      3.67800000
H      1.36600000     -4.40500000      3.99000000
H      2.51100000     -3.41700000      3.96100000
O     -3.52600000      7.25600000     13.40400000
H     -3.49900000      6.30000000     13.45000000
H     -4.03200000      7.44300000     12.61300000
O     -9.98100000    -14.30800000      4.92600000
H    -10.84800000    -14.50600000      4.57100000
H     -9.46200000    -14.05400000      4.16300000
O    -14.69900000      4.26300000      3.22100000
H    -13.79700000      4.54900000      3.07800000
H    -14.88300000      3.67700000      2.48700000
O    -13.90500000     10.40300000      1.18900000
H    -13.95900000     10.47000000      2.14200000
H    -14.73000000      9.99200000      0.93000000
O     10.90400000      4.85200000     -5.59600000
H     10.71100000      5.04500000     -6.51400000
H     10.60100000      5.62600000     -5.12000000
O     -1.92100000      0.85700000      8.58600000
H     -1.57800000      0.86200000      9.47900000
H     -2.80500000      0.49900000      8.67000000
O    -12.77900000     -3.87400000     -5.16900000
H    -12.21100000     -4.43100000     -5.70200000
H    -12.22500000     -3.13400000     -4.92200000
O     12.15300000     -7.84100000     -0.24200000
H     12.40800000     -6.92200000     -0.32000000
H     12.92200000     -8.27100000      0.13400000
O     -1.54900000     -9.94100000     -0.93700000
H     -2.00300000     -9.12800000     -1.15800000
H     -2.22800000    -10.61400000     -0.98000000
O      2.56500000      4.17500000      5.46500000
H      2.47500000      3.70900000      4.63400000
H      2.13200000      3.61000000      6.10400000
O    -13.10500000      2.48000000     -3.41300000
H    -12.35600000      1.99000000     -3.07300000
H    -13.84600000      2.17900000     -2.88900000
O    -11.36600000     -5.12400000      6.48300000
H    -10.99200000     -4.30400000      6.80500000
H    -11.52800000     -5.63900000      7.27300000
O      9.28400000      8.50000000      0.22300000
H     10.13400000      8.93500000      0.28800000
H      8.87300000      8.64700000      1.07500000
O      8.86200000    -10.32700000      1.57600000
H      9.44400000     -9.70100000      2.00800000
H      8.09000000    -10.36500000      2.14000000
O     -2.53000000     -0.51800000    -16.81500000
H     -3.35800000     -0.60100000    -17.28800000
H     -1.86500000     -0.46800000    -17.50200000
O      1.56600000      8.60400000     11.46600000
H      2.50500000      8.48900000     11.61400000
H      1.25100000      7.72900000     11.24000000
O     11.70200000     -2.50800000     -6.68000000
H     10.92900000     -3.02500000     -6.45300000
H     11.87300000     -1.97900000     -5.90100000
O      9.84400000     -9.49500000     11.99300000
H     10.09400000     -8.57100000     11.98900000
H      9.40800000     -9.62900000     11.15100000
O     -0.00500000     10.23800000     -6.48700000
H     -0.14500000      9.39700000     -6.05200000
H     -0.00900000     10.87900000     -5.77600000
O      9.02300000      4.25200000      1.29300000
H      9.90800000      4.56100000      1.09800000
H      9.13600000      3.65400000      2.03200000
O      4.37800000      5.80700000     -7.48000000
H      4.77700000      5.36700000     -6.72900000
H      5.07100000      6.37200000     -7.82200000
O    -15.08400000     -3.70900000      0.69300000
H    -14.50700000     -3.07500000      1.11700000
H    -14.58100000     -4.02500000     -0.05900000
O     -8.39700000     -8.22400000     -9.78100000
H     -7.68300000     -7.82900000    -10.28200000
H     -8.13500000     -9.13800000     -9.67100000
O      7.85300000     -1.77600000      0.47500000
H      7.46100000     -2.64400000      0.38400000
H      8.12000000     -1.53900000     -0.41300000
O    -12.90400000      0.03400000     -0.55100000
H    -12.23600000      0.67400000     -0.79600000
H    -13.31000000     -0.21800000     -1.38100000
O     -0.28500000      7.30900000     -8.47600000
H      0.29400000      8.01500000     -8.76300000
H      0.30600000      6.63200000     -8.14800000
O    -15.42200000      0.94300000     -8.05600000
H    -15.60900000      0.02400000     -7.86300000
H    -15.29900000      1.34700000     -7.19800000
O     10.91900000     13.96600000     -2.87800000
H     10.32300000     13.64100000     -3.55300000
H     10.90800000     13.28700000     -2.20300000
O     13.09700000     -8.59000000     -3.18500000
H     12.94100000     -8.53600000     -2.24200000
H     13.06700000     -9.52600000     -3.38000000
O      1.25700000     15.06900000     -0.22800000
H      0.78800000     15.81400000      0.15000000
H      0.56600000     14.47800000     -0.52600000
O      6.81900000     -6.16700000      4.90000000
H      6.17300000     -5.75600000      5.47500000
H      7.17400000     -6.89000000      5.41700000
O     -1.25300000      1.98000000    -13.91700000
H     -0.52900000      1.39900000    -14.15200000
H     -0.90100000      2.53000000    -13.21700000
O    -15.86900000     -0.34000000      2.14400000
H    -16.73700000     -0.73600000      2.06900000
H    -15.27100000     -1.00700000      1.81000000
O     -6.73500000     -6.36300000     -1.10400000
H     -6.30500000     -7.19300000     -1.31300000
H     -6.10300000     -5.69400000     -1.36400000
O     -1.44600000      4.86400000     -1.54000000
H     -1.06200000      5.27200000     -0.76400000
H     -2.39100000      4.94800000     -1.41200000
O      4.61700000    -10.48400000     -6.43300000
H      5.13500000    -10.78700000     -7.17800000
H      4.20500000     -9.67600000     -6.74000000
O      6.64000000    -10.65600000      2.96200000
H      6.21600000     -9.94900000      3.45000000
H      6.22500000    -10.63400000      2.10000000
O     14.63200000     -5.25600000      2.43000000
H     13.97000000     -4.94200000      3.04600000
H     14.37200000     -4.88100000      1.58800000
O     -3.12400000      7.11000000     10.10400000
H     -2.77800000      6.30600000     10.49100000
H     -2.37900000      7.71100000     10.09400000
O     -4.24500000      2.71200000     -4.22700000
H     -3.69800000      3.32400000     -4.72100000
H     -4.90400000      3.26600000     -3.80700000
O      9.57200000     -4.17900000     -6.06400000
H      9.82000000     -5.00300000     -6.48400000
H      8.75700000     -3.92500000     -6.49800000
O     11.16700000      8.03000000     -6.86800000
H     12.04600000      7.90500000     -6.51100000
H     11.18400000      7.57900000     -7.71200000
O      8.53900000     11.21200000     -4.91500000
H      7.79400000     10.98600000     -5.47300000
H      8.27100000     12.01700000     -4.47200000
O      1.10400000      1.58000000      5.10300000
H      1.09000000      0.62700000      5.19300000
H      1.85500000      1.75500000      4.53600000
O    -17.56100000     -1.91700000      0.20400000
H    -17.11900000     -2.76500000      0.16700000
H    -17.48400000     -1.56800000     -0.68400000
O      7.09800000      7.46600000     -1.69100000
H      6.46500000      7.51000000     -0.97400000
H      7.90100000      7.14200000     -1.28200000
O     11.59700000    -11.70000000     -0.31800000
H     11.52900000    -11.04800000     -1.01500000
H     10.73800000    -12.12400000     -0.30200000
O    -11.53400000      4.51600000     11.74400000
H    -12.35700000      5.00200000     11.78800000
H    -11.54700000      3.95200000     12.51700000
O      0.74100000     -4.93800000     -1.06400000
H      0.92500000     -5.69200000     -1.62400000
H      0.42100000     -5.32000000     -0.24700000
O      7.72700000     -4.11300000    -10.60700000
H      8.35700000     -4.73500000    -10.24400000
H      8.15600000     -3.76500000    -11.38800000
O     -0.70500000      6.06500000      0.98600000
H     -1.25500000      5.71100000      1.68500000
H      0.09500000      6.34500000      1.43000000
O     17.67900000     -0.23300000      0.07000000
H     17.36700000     -0.74400000      0.81600000
H     17.11300000      0.53800000      0.05300000
O      2.74000000      5.49900000    -10.74700000
H      3.20800000      4.69500000    -10.51900000
H      2.61400000      5.94800000     -9.91100000
O      0.57600000     17.76600000     -0.36100000
H     -0.17300000     18.36100000     -0.35900000
H      0.67900000     17.51300000     -1.27900000
O     -9.94900000     11.73900000     -9.11000000
H    -10.03000000     12.68700000     -9.01000000
H    -10.45000000     11.37700000     -8.37900000
O     -1.87000000     -8.24800000      9.59700000
H     -1.42700000     -9.08400000      9.74600000
H     -1.96700000     -7.87000000     10.47000000
O     -0.77800000     -7.32500000      7.38000000
H     -0.90100000     -7.47300000      8.31800000
H     -0.41200000     -8.14600000      7.05300000
O     -9.94100000     -5.69300000      4.11800000
H    -10.22600000     -4.87300000      3.71400000
H    -10.26300000     -5.64100000      5.01800000
O      7.16400000      7.95000000      9.74900000
H      7.39600000      7.04500000      9.54100000
H      6.89500000      7.92300000     10.66700000
O    -14.80400000     -8.03700000      0.48200000
H    -13.96700000     -7.65600000      0.74600000
H    -15.28700000     -7.30900000      0.09100000
O     -2.95000000      3.71800000    -17.50300000
H     -3.66500000      4.34600000    -17.61300000
H     -3.20800000      3.19200000    -16.74600000
O      3.12500000    -12.42500000     11.95800000
H      2.42400000    -12.14700000     11.36700000
H      3.47800000    -13.21800000     11.55300000
O      1.80400000     -6.14800000     -8.95700000
H      1.29200000     -6.07600000     -9.76300000
H      1.39200000     -6.86500000     -8.47500000
O     16.64200000     -3.58600000     -3.58700000
H     16.16900000     -2.92600000     -3.07900000
H     17.33200000     -3.09500000     -4.03400000
O     -2.58400000     -3.81300000    -17.78600000
H     -3.10800000     -3.04300000    -17.56500000
H     -1.94800000     -3.88200000    -17.07300000
O      6.33700000     -0.66400000     13.18300000
H      7.29200000     -0.70700000     13.14300000
H      6.15100000      0.20100000     13.54900000
O      3.40400000     16.78000000      6.14900000
H      3.96300000     16.71300000      6.92300000
H      3.94900000     16.46000000      5.43000000
O     -7.19500000     -0.77100000      7.41600000
H     -6.66100000     -0.53000000      6.65900000
H     -7.62900000      0.04400000      7.67100000
O    -15.21000000      1.76300000     -1.54200000
H    -15.81100000      2.09400000     -2.21000000
H    -15.58800000      0.92500000     -1.27400000
O      6.51000000     -2.02800000     10.66700000
H      7.38200000     -2.01600000     11.06100000
H      5.91800000     -1.80800000     11.38600000
O     -7.94500000     -9.80300000      9.99300000
H     -8.38500000     -9.63000000      9.16000000
H     -7.75900000    -10.74200000      9.97400000
O     -2.27700000     -5.66300000      4.20600000
H     -2.67800000     -6.44600000      4.58400000
H     -1.42000000     -5.95800000      3.89700000
O      3.93900000    -13.05100000     -3.44400000
H      3.47000000    -12.80900000     -4.24300000
H      3.85200000    -14.00300000     -3.39400000
O     -0.94600000    -13.90800000    -10.36500000
H     -1.43100000    -13.36600000     -9.74300000
H     -0.08500000    -14.02100000     -9.96200000
O     -2.37300000    -10.52300000     -5.56300000
H     -3.24100000    -10.92600000     -5.53100000
H     -2.53200000     -9.59800000     -5.37300000
O     -5.07700000      4.95100000     -0.31900000
H     -5.58000000      5.61200000     -0.79500000
H     -5.10700000      5.23700000      0.59400000
O      7.75600000      1.78500000     16.69600000
H      8.62300000      1.46700000     16.44500000
H      7.41900000      2.21000000     15.90600000
O     13.87600000     -1.20100000      1.82000000
H     13.28300000     -0.66800000      1.29100000
H     13.43300000     -1.28600000      2.66400000
O      1.42700000      1.95600000     -4.34200000
H      0.99700000      1.31300000     -4.90600000
H      1.31800000      1.60900000     -3.45700000
O     -3.36200000    -16.52000000      1.89400000
H     -3.50600000    -17.20600000      1.24200000
H     -2.88000000    -15.84000000      1.42400000
O     10.43600000     13.05600000      4.73100000
H     11.36900000     13.08400000      4.51800000
H      9.99500000     13.14100000      3.88600000
O    -12.25700000      0.00700000      3.11900000
H    -12.01200000      0.89800000      3.37000000
H    -11.65100000     -0.21900000      2.41300000
O      9.37700000     -1.96200000     11.40300000
H      9.82900000     -1.40400000     10.77000000
H      9.36200000     -1.44600000     12.20900000
O     -6.70000000      9.11600000      0.11100000
H     -7.65100000      9.17900000      0.02500000
H     -6.47500000      8.28900000     -0.31500000
O     11.00800000      4.23000000    -14.52800000
H     10.43900000      4.84700000    -14.98700000
H     10.41100000      3.56800000    -14.17900000
O     -6.70200000      7.02200000      8.63100000
H     -6.48900000      7.15700000      9.55400000
H     -6.17800000      7.67500000      8.16700000
O     -3.98000000     15.45600000      7.03700000
H     -3.92000000     14.52700000      7.26100000
H     -3.19100000     15.63100000      6.52500000
O      2.71800000     10.44000000      9.69300000
H      3.07600000      9.62100000     10.03600000
H      1.76900000     10.31100000      9.70800000
O      7.31300000     -7.22900000     14.38700000
H      6.91000000     -6.36200000     14.35000000
H      8.12900000     -7.13600000     13.89600000
O     -6.46700000     -7.36200000     11.01200000
H     -7.23200000     -6.85100000     10.74800000
H     -6.76300000     -8.27100000     10.97700000
O    -16.30100000     -5.38200000      2.47500000
H    -16.44700000     -6.20600000      2.01000000
H    -16.03400000     -4.76600000      1.79200000
O      5.87400000      0.56400000      0.56900000
H      5.72600000      1.03100000     -0.25300000
H      5.49600000     -0.30300000      0.42300000
O     -8.03900000     -2.54800000    -14.87300000
H     -7.86600000     -3.47500000    -14.70600000
H     -8.48300000     -2.24100000    -14.08300000
O     10.66900000      7.56200000     -9.73500000
H     10.52300000      7.14400000    -10.58400000
H      9.91400000      8.14000000     -9.62000000
O     -8.68300000      2.38100000    -13.07800000
H     -9.57800000      2.29700000    -13.40500000
H     -8.29400000      3.07000000    -13.61700000
O      3.63000000    -13.97400000     -7.22700000
H      4.19200000    -14.27100000     -7.94300000
H      3.17000000    -14.76200000     -6.94000000
O      4.91400000      4.50700000    -16.97600000
H      5.35200000      3.73900000    -16.61100000
H      5.62800000      5.09100000    -17.23400000
O      6.59900000      0.13400000     -9.60000000
H      6.79400000      1.03000000     -9.32400000
H      7.09900000     -0.41600000     -8.99600000
O     15.85200000      4.31800000      2.31600000
H     15.07500000      3.76500000      2.40100000
H     16.56600000      3.70400000      2.14500000
O     -2.82400000      9.03500000      2.28300000
H     -2.48400000      8.37000000      2.88200000
H     -2.49000000      8.77800000      1.42400000
O     -1.76300000     10.67400000      8.01200000
H     -2.38100000      9.95600000      7.87000000
H     -0.90500000     10.25000000      8.03700000
O     -7.57000000     -0.95200000     -6.72200000
H     -8.05400000     -1.70900000     -6.39400000
H     -8.09000000     -0.19700000     -6.44700000
O     -7.19900000     12.00000000     -9.28200000
H     -7.04400000     12.69600000     -9.92200000
H     -8.15200000     11.93200000     -9.22900000
O     -5.46000000      9.73100000      5.35100000
H     -4.72100000      9.35900000      5.83200000
H     -5.36200000      9.39200000      4.46100000
O      8.01700000     -4.54500000      3.16200000
H      8.39100000     -5.05000000      2.44000000
H      7.54400000     -5.19200000      3.68600000
O     -9.92200000      3.00400000     -8.45900000
H    -10.77300000      3.33500000     -8.74600000
H     -9.73000000      2.28400000     -9.05900000
O      6.80900000      5.57200000      2.30300000
H      7.62600000      5.19000000      1.98300000
H      7.07600000      6.38700000      2.72700000
O      0.73200000     -7.07800000    -11.61900000
H      0.13500000     -7.49900000    -12.23800000
H      0.88400000     -6.20700000    -11.98700000
O      6.69100000    -10.40400000     12.60300000
H      7.06100000    -11.27200000     12.44300000
H      6.97000000    -10.18500000     13.49200000
O      9.10300000    -13.07600000      1.26500000
H      8.97500000    -12.17100000      0.97900000
H      8.44200000    -13.20800000      1.94400000
O     -4.71800000     -0.53500000     16.69000000
H     -4.44500000      0.25500000     17.15500000
H     -4.55000000     -1.24700000     17.30800000
O     -8.89400000    -12.87200000      2.89700000
H     -9.80200000    -12.61000000      2.74700000
H     -8.60400000    -13.22200000      2.05500000
O      6.31300000     10.60100000      5.25100000
H      5.76800000      9.97000000      5.72100000
H      7.20800000     10.38500000      5.51300000
O      7.29900000     -3.57700000     -7.28600000
H      7.02600000     -3.92500000     -8.13400000
H      7.46400000     -2.64900000     -7.44900000
O      3.43100000      8.79000000      1.35600000
H      3.97900000      9.26700000      1.98000000
H      3.03400000      9.47300000      0.81500000
O     14.50900000     -0.05600000     -3.28700000
H     15.20900000      0.52700000     -3.58200000
H     13.98700000      0.48000000     -2.69000000
O     10.54100000     13.06400000      0.03900000
H     11.24500000     13.68800000      0.21700000
H     10.82200000     12.25700000      0.47000000
O    -12.20900000     10.98200000     -7.53500000
H    -12.29900000     10.85200000     -6.59100000
H    -12.73500000     11.75900000     -7.72200000
O     -9.77700000     -1.06400000     10.46600000
H    -10.56500000     -1.50000000     10.79000000
H    -10.10400000     -0.30400000      9.98400000
O     10.96300000      6.36000000      0.76200000
H     10.58400000      7.13900000      0.35500000
H     11.60900000      6.04900000      0.12800000
O      7.76600000     -9.61100000      9.96100000
H      7.41900000     -8.75000000      9.72800000
H      7.39400000     -9.79400000     10.82400000
O     -8.83700000      5.54000000     -0.43900000
H     -9.77200000      5.52000000     -0.23400000
H     -8.71800000      4.84000000     -1.08100000
O     -1.88400000      3.13100000      3.83300000
H     -1.04100000      2.71200000      4.01000000
H     -2.52400000      2.58000000      4.28300000
O      2.97500000      1.86300000    -10.26700000
H      3.65100000      1.80400000     -9.59200000
H      2.26300000      2.35100000     -9.85200000
O    -12.87200000      8.16400000      9.30500000
H    -12.05300000      8.46900000      8.91400000
H    -13.45200000      8.01300000      8.55900000
O      4.98200000     -2.67100000    -13.23500000
H      4.29600000     -2.97800000    -13.82700000
H      5.75600000     -2.57900000    -13.79100000
O      7.13200000     -8.31400000      0.31700000
H      7.19700000     -8.98600000      0.99500000
H      7.95900000     -8.37500000     -0.16100000
O    -11.16300000    -11.29600000      9.24200000
H    -11.96300000    -10.77700000      9.15500000
H    -10.45400000    -10.66700000      9.10500000
O      0.20800000     -5.58200000     -5.28400000
H     -0.68000000     -5.30300000     -5.50900000
H      0.34800000     -6.37500000     -5.80000000
O     -8.16800000     16.54600000      1.50100000
H     -7.59000000     17.21200000      1.87300000
H     -8.19100000     15.85200000      2.16000000
O      6.58700000     12.49900000      9.98700000
H      6.97300000     13.25500000      9.54700000
H      5.65300000     12.55400000      9.78300000
O    -16.35800000      7.03100000     -0.43700000
H    -16.37100000      7.94100000     -0.13900000
H    -16.63700000      6.52500000      0.32500000
O     -5.99900000      4.74100000     -3.91200000
H     -6.83300000      5.18000000     -3.74600000
H     -5.54900000      5.31000000     -4.53700000
O     -0.29600000     -4.68000000    -15.80600000
H     -0.73300000     -4.97900000    -15.00900000
H     -0.01700000     -3.78700000    -15.60600000
O     -1.19600000     -3.14600000     -1.97600000
H     -1.26200000     -2.54300000     -1.23600000
H     -0.40800000     -3.65900000     -1.79700000
O     16.14500000      6.06100000     -4.95100000
H     16.91300000      6.42600000     -5.39100000
H     16.23200000      5.11400000     -5.06300000
O      5.96700000     14.57800000      6.30600000
H      5.94300000     14.85300000      5.38900000
H      6.84700000     14.22000000      6.42500000
O      4.47700000    -17.22700000     -0.98300000
H      3.80800000    -17.88700000     -0.80600000
H      4.14700000    -16.43300000     -0.56300000
O     -3.10600000      0.18800000     14.02000000
H     -2.56800000      0.90000000     13.67400000
H     -2.85800000      0.12700000     14.94200000
O      1.00900000      3.15900000     -9.25000000
H      0.42300000      2.93500000     -8.52600000
H      1.49200000      3.92500000     -8.93900000
O      1.34100000     -8.57800000     13.03100000
H      0.73100000     -9.09400000     12.50200000
H      1.30700000     -7.70200000     12.64800000
O      5.10900000    -16.65800000     -5.11400000
H      4.67100000    -17.05900000     -5.86500000
H      4.40100000    -16.46300000     -4.50000000
O     10.38800000     -7.01900000     -6.42600000
H     10.80700000     -7.78400000     -6.03100000
H      9.46100000     -7.25200000     -6.47700000
O      7.94400000     14.56200000     -7.43200000
H      7.19400000     13.97500000     -7.52800000
H      8.17400000     14.50700000     -6.50400000
O    -12.68200000      5.36800000    -10.82800000
H    -13.52900000      5.45200000    -10.39000000
H    -12.59700000      4.43100000    -11.00700000
O    -10.67500000     -3.17100000      8.09600000
H    -10.85200000     -2.23300000      8.03500000
H    -11.34900000     -3.50400000      8.68700000
O      2.93300000    -10.86400000     13.97800000
H      3.03700000    -11.49800000     13.26900000
H      2.29900000    -10.23000000     13.64200000
O     -3.24700000      0.22400000     -7.62500000
H     -3.99400000      0.81200000     -7.51400000
H     -3.63900000     -0.63000000     -7.80500000
O    -10.48200000      1.41200000     -2.59100000
H     -9.58400000      1.19100000     -2.34600000
H    -10.78000000      2.00400000     -1.90100000
O     -3.34300000      3.56900000     15.83500000
H     -3.53000000      2.82300000     16.40500000
H     -2.55900000      3.96800000     16.21200000
O     11.69500000      3.22500000    -10.25800000
H     12.12400000      3.44600000    -11.08500000
H     11.81800000      2.28000000    -10.16900000
O     -0.56000000     13.24400000     12.98100000
H     -0.16700000     13.92300000     12.43200000
H     -0.32700000     12.42300000     12.54900000
O     -0.88500000      4.30100000     16.56000000
H     -0.53700000      3.59600000     17.10400000
H     -0.37200000      5.07100000     16.80700000
O     -0.28200000    -11.93500000      4.79100000
H     -0.83700000    -12.51300000      4.26800000
H     -0.71300000    -11.89700000      5.64500000
O     -5.94900000     14.97600000     -8.00500000
H     -5.80800000     14.70600000     -8.91200000
H     -6.32700000     15.85300000     -8.07200000
O      5.26300000     -5.63200000      2.43800000
H      4.89500000     -5.11600000      3.15500000
H      6.11400000     -5.22900000      2.26400000
O     -4.88300000     -2.24400000     -0.71400000
H     -4.10600000     -1.72400000     -0.91800000
H     -4.88200000     -2.31200000      0.24100000
O      3.24700000    -10.31200000     -0.84800000
H      3.94500000    -10.03800000     -1.44200000
H      2.44200000    -10.18700000     -1.35100000
O      4.47600000     -9.22300000    -13.43000000
H      4.73400000     -8.67200000    -14.16900000
H      4.17600000     -8.60500000    -12.76300000
O    -10.59100000     -0.51200000     13.84700000
H     -9.73700000     -0.48300000     13.41600000
H    -11.04500000     -1.24400000     13.43000000
O      2.69000000     13.88800000     -7.05000000
H      2.29500000     13.51800000     -6.26000000
H      3.35100000     14.49900000     -6.72400000
O      9.58100000     -0.39600000     13.56400000
H      9.65500000      0.53800000     13.37000000
H      9.88500000     -0.47900000     14.46700000
O      8.65600000      9.67600000     -9.99900000
H      8.66100000      9.52700000    -10.94500000
H      7.90100000     10.24600000     -9.85100000
O    -12.89100000     11.90400000      6.03700000
H    -12.00500000     11.61900000      5.81400000
H    -12.95100000     12.79400000      5.68900000
O    -15.71700000     -1.88200000     -8.11200000
H    -15.84300000     -2.50300000     -8.83000000
H    -15.91500000     -2.38500000     -7.32200000
O     -4.75300000     -7.10100000     13.35700000
H     -5.25900000     -7.06100000     12.54500000
H     -5.02800000     -7.91900000     13.77100000
O     -2.49200000     11.24000000     10.81100000
H     -3.05500000     11.33100000     10.04300000
H     -2.94200000     11.73100000     11.49800000
O     -5.92200000    -15.67700000      2.32300000
H     -5.02400000    -16.00300000      2.26300000
H     -5.98800000    -15.31500000      3.20700000
O    -15.15800000     -5.37200000     -4.22300000
H    -14.36600000     -4.86500000     -4.40200000
H    -14.83800000     -6.19000000     -3.84300000
O      7.73200000     10.81000000      1.19600000
H      6.83500000     10.59600000      1.45300000
H      7.78900000     10.53700000      0.28000000
O     -9.41300000     -5.39700000     12.09400000
H     -8.56800000     -5.02900000     12.35200000
H     -9.25400000     -5.78000000     11.23100000
O      0.35200000      9.21700000      7.51500000
H      0.38000000      8.28600000      7.29800000
H      0.74300000      9.65200000      6.75700000
O      9.88800000      6.57200000     10.29300000
H     10.14600000      7.38700000      9.86300000
H     10.65200000      6.00200000     10.20500000
O     -9.88200000     14.88900000      4.92900000
H     -9.26900000     14.45100000      4.33900000
H     -9.91700000     15.79200000      4.61100000
O     -2.70200000     -5.77500000     -6.89900000
H     -2.78900000     -5.23800000     -7.68600000
H     -2.60200000     -6.66800000     -7.22800000
O     -0.31000000    -12.60500000     -0.35400000
H      0.45500000    -13.17900000     -0.33400000
H     -0.01800000    -11.83200000     -0.83700000
O     -5.61400000     13.47400000     -3.04700000
H     -5.51200000     13.80700000     -2.15600000
H     -6.42600000     13.87200000     -3.36000000
O      7.13400000      1.03200000    -12.47700000
H      6.47000000      0.86700000    -13.14600000
H      6.84200000      0.52400000    -11.72000000
O     -0.89100000     -4.11000000    -12.74400000
H     -1.58400000     -3.47800000    -12.55300000
H     -0.09100000     -3.69200000    -12.42500000
O     13.84700000      4.86600000     -2.79200000
H     13.20900000      5.27100000     -3.38000000
H     14.00300000      5.52700000     -2.11700000
O      9.48800000     -8.42700000     -0.70400000
H      9.42700000     -8.44100000     -1.65900000
H     10.42800000     -8.44800000     -0.52400000
O     -6.27700000    -11.30300000     -2.18500000
H     -7.16000000    -11.60300000     -1.97100000
H     -6.40600000    -10.64700000     -2.87000000
O     -3.80400000      6.96900000     -2.31900000
H     -4.53000000      6.48200000     -1.93100000
H     -4.05300000      7.08100000     -3.23700000
O     -1.31300000      2.51000000     12.99600000
H     -0.88000000      2.18200000     13.78400000
H     -1.64500000      3.37200000     13.24600000
O     12.73100000      1.07500000      7.62400000
H     12.76900000      1.89400000      8.11900000
H     13.16300000      0.43400000      8.18800000
O     -9.72400000      4.57200000     -3.70000000
H     -9.61700000      4.00600000     -2.93500000
H     -9.17000000      4.17500000     -4.37200000
O    -17.79500000      3.49100000      2.57500000
H    -16.88400000      3.25600000      2.39400000
H    -18.27200000      2.66300000      2.51800000
O     -6.49800000      0.52700000     -9.31100000
H     -5.70900000      0.65600000     -9.83700000
H     -6.25900000      0.83900000     -8.43800000
O     -9.34600000     -2.87400000      5.27300000
H     -8.56700000     -2.69000000      5.79800000
H    -10.02400000     -2.31100000      5.64600000
O     -4.48700000     10.97300000    -10.16600000
H     -5.28400000     11.48600000    -10.03600000
H     -4.09600000     10.91100000     -9.29500000
O    -15.49700000      4.06000000     -7.15000000
H    -15.41900000      3.74300000     -8.05000000
H    -14.71200000      3.73200000     -6.71100000
O     -5.37000000      8.86100000      2.83700000
H     -4.42600000      8.86000000      2.67400000
H     -5.74200000      9.32300000      2.08600000
O    -11.79000000    -10.40700000     -8.92600000
H    -12.39700000    -10.91100000     -8.38400000
H    -11.01000000    -10.30400000     -8.38100000
O      0.65800000     14.38000000      3.32000000
H      0.20600000     14.36400000      2.47600000
H     -0.00200000     14.09500000      3.95100000
O      2.53200000     -8.20200000      5.30000000
H      2.98100000     -8.14700000      6.14300000
H      2.11500000     -9.06400000      5.30600000
O     -4.39600000     -5.99500000      1.52500000
H     -4.16500000     -6.86300000      1.19400000
H     -3.60200000     -5.68700000      1.96300000
O      5.01200000      0.42800000    -14.42800000
H      4.14200000      0.49200000    -14.82100000
H      5.61000000      0.37500000    -15.17400000
O      7.23500000     16.76200000     -2.83200000
H      6.35100000     16.53100000     -2.54600000
H      7.48600000     17.49300000     -2.26800000
O      3.30200000    -12.36400000      7.55700000
H      3.04400000    -13.27900000      7.66400000
H      3.71500000    -12.13300000      8.38900000
O     -4.18800000      7.21300000    -13.84000000
H     -4.70000000      6.40500000    -13.79700000
H     -4.49100000      7.72800000    -13.09300000
O     -3.50500000      1.89200000    -15.53300000
H     -2.81500000      2.00000000    -14.87800000
H     -3.19600000      1.18000000    -16.09200000
O     -4.34900000      5.68200000     -8.38800000
H     -3.71000000      5.98500000     -9.03300000
H     -4.88500000      6.45300000     -8.20200000
O     12.31800000     -7.12400000     -9.48000000
H     12.73200000     -7.92500000     -9.16100000
H     12.59500000     -6.44800000     -8.86200000
O    -14.13900000      4.29200000      6.19300000
H    -13.63900000      5.01300000      5.80800000
H    -15.02900000      4.63400000      6.27200000
O     -7.92100000     -3.63000000      8.96300000
H     -8.82300000     -3.85900000      9.18800000
H     -7.95700000     -2.69900000      8.74700000
O     15.11700000      2.35100000    -10.61100000
H     14.90800000      2.54300000    -11.52500000
H     14.45700000      2.82900000    -10.10900000
O      1.49900000      9.16800000    -10.25200000
H      1.01700000      9.99500000    -10.21600000
H      1.22900000      8.77000000    -11.07900000
O     12.33100000     -1.32800000     -4.24700000
H     11.77100000     -1.66200000     -3.54600000
H     13.19700000     -1.25200000     -3.84600000
O      9.41100000    -11.31700000     -2.11600000
H      9.10200000    -11.20400000     -3.01600000
H      9.22100000    -10.48100000     -1.69100000
O     -7.94600000      4.81700000    -14.28200000
H     -7.35100000      5.44200000    -13.86800000
H     -8.55400000      5.36100000    -14.78200000
O     -5.07100000     -3.55800000     11.06600000
H     -4.62300000     -4.38500000     11.24500000
H     -5.17800000     -3.54500000     10.11500000
O     -4.55300000    -12.65000000     -3.88800000
H     -5.22200000    -12.86400000     -4.53800000
H     -4.93100000    -11.93000000     -3.38200000
O     -3.39300000     12.99700000      7.91100000
H     -3.26800000     12.05400000      8.01700000
H     -2.51500000     13.36700000      8.00200000
O     -7.69900000    -11.08700000      4.87300000
H     -7.14500000    -10.38700000      4.52800000
H     -8.02800000    -11.53800000      4.09600000
O      1.42300000     -9.29100000    -15.67100000
H      0.58000000     -8.84400000    -15.75000000
H      2.01300000     -8.62700000    -15.31500000
O      2.28000000      3.58900000    -16.27500000
H      1.76100000      4.32300000    -15.94600000
H      3.14400000      3.96400000    -16.44600000
O      4.48200000     12.48000000     -4.04100000
H      3.72300000     13.02700000     -4.24300000
H      4.10700000     11.63700000     -3.78400000
O      7.61300000    -13.03000000      3.46400000
H      6.82000000    -13.54200000      3.62500000
H      7.29200000    -12.15500000      3.24800000
O     -2.13500000    -13.94200000     -3.44000000
H     -2.76500000    -13.28400000     -3.73500000
H     -1.42400000    -13.43400000     -3.04800000
O     -4.49700000      4.08700000     10.79700000
H     -4.66400000      4.16200000     11.73700000
H     -5.31900000      3.75600000     10.43400000
O     12.80100000     -1.71200000      9.75900000
H     12.88100000     -2.59000000      9.38500000
H     13.41800000     -1.70700000     10.49100000
O    -12.00400000     -8.05100000      6.57400000
H    -12.56900000     -7.61600000      5.93500000
H    -11.32700000     -8.47400000      6.04600000
O    -13.40600000     -1.75700000      1.43800000
H    -13.14700000     -1.14300000      0.75100000
H    -13.20800000     -1.29900000      2.25500000
O     11.25800000      6.48500000      5.94100000
H     11.55800000      6.35800000      5.04100000
H     10.40000000      6.06200000      5.97100000
O     -7.73800000      7.91000000      5.18200000
H     -8.45600000      7.95300000      5.81300000
H     -7.15600000      8.62900000      5.43100000
O     -4.00000000     15.12600000     -5.66700000
H     -3.19100000     14.84500000     -6.09500000
H     -4.66800000     15.05600000     -6.34900000
O      6.55400000     -4.29800000     14.04000000
H      6.59400000     -3.43500000     14.45400000
H      5.67400000     -4.61700000     14.23700000
O      3.04600000      2.18900000      3.49200000
H      3.81800000      1.68400000      3.23900000
H      2.93100000      2.82200000      2.78300000
O      7.90200000     -1.23100000     -2.45900000
H      7.66800000     -0.31200000     -2.59100000
H      7.08600000     -1.64900000     -2.18300000
O     10.37700000      5.92300000    -12.22600000
H      9.81600000      5.89600000    -13.00100000
H     11.17700000      5.47200000    -12.49300000
O     -1.92200000    -17.40200000     -5.33300000
H     -1.44000000    -16.61600000     -5.59000000
H     -1.39000000    -18.12700000     -5.66100000
O      9.67500000      3.46000000     -3.48600000
H     10.32600000      3.83100000     -4.08200000
H      9.04900000      3.01800000     -4.05900000
O     -7.81200000     -5.06500000    -14.03000000
H     -7.77300000     -5.82000000    -14.61600000
H     -6.98100000     -5.08800000    -13.55500000
O      3.38900000      3.61500000     -1.27800000
H      4.12700000      4.21600000     -1.38000000
H      2.71700000      3.95800000     -1.86800000
O    -13.32100000     -0.44000000     -4.30000000
H    -13.76800000      0.40500000     -4.34600000
H    -13.84100000     -0.95300000     -3.68100000
O      4.76500000      3.61700000    -12.15800000
H      4.90600000      3.61100000    -11.21100000
H      4.03200000      3.01700000    -12.29400000
O     -0.71300000    -15.17500000     -5.70500000
H     -0.91000000    -14.65500000     -4.92600000
H     -1.47600000    -15.05700000     -6.27100000
O    -10.40000000     -7.84900000      2.56100000
H    -10.75600000     -8.49700000      3.16900000
H    -10.07300000     -7.14700000      3.12400000
O      3.52300000     16.89100000      1.29000000
H      3.29100000     16.79000000      2.21300000
H      2.76500000     16.55100000      0.81500000
O      3.13800000     -0.18200000     10.29100000
H      2.93200000     -0.46200000      9.40000000
H      2.50900000     -0.64900000     10.84100000
O     -2.14600000     11.85700000     -2.63600000
H     -1.71900000     11.55500000     -3.43800000
H     -2.99300000     11.41200000     -2.63300000
O     -4.40700000    -12.70500000      5.77300000
H     -4.89100000    -13.42500000      5.37000000
H     -3.76800000    -12.44400000      5.10900000
O     -9.25900000     -5.33200000     -0.82900000
H     -8.39900000     -5.70100000     -1.02900000
H     -9.14400000     -4.90000000      0.01700000
O      9.66700000     -6.08100000     -9.89500000
H     10.45300000     -6.60000000     -9.72100000
H      9.00700000     -6.44100000     -9.30200000
O      5.24500000      3.82700000     -9.47700000
H      5.89700000      3.17500000     -9.22100000
H      5.08900000      4.33500000     -8.68100000
O     10.08600000     -3.74100000      4.66100000
H      9.88900000     -3.19300000      5.42100000
H      9.24000000     -3.86700000      4.23100000
O      0.28200000     -4.42000000     10.81000000
H      0.99500000     -5.01200000     10.57000000
H     -0.40500000     -4.60100000     10.16900000
O     -5.71500000      4.13300000    -10.00600000
H     -5.02100000      3.49200000    -10.16100000
H     -5.59300000      4.40100000     -9.09500000
O     -0.56500000     10.42800000     -0.97600000
H     -1.09200000     11.12700000     -1.36500000
H     -1.18500000      9.93100000     -0.44100000
O     10.04200000     -0.70200000    -15.77800000
H      9.91600000     -0.48800000    -16.70200000
H      9.37400000     -0.19100000    -15.32100000
O     -0.63800000    -15.11800000      3.20600000
H     -1.31900000    -14.64500000      2.72700000
H     -0.39500000    -15.83900000      2.62600000
O      0.53400000    -12.60600000    -12.41100000
H      0.18900000    -13.04400000    -11.63300000
H      0.75400000    -11.72400000    -12.11100000
O     14.83900000     -6.37000000      5.20400000
H     14.66700000     -7.29900000      5.35800000
H     14.55900000     -6.22100000      4.30100000
O      4.52900000     -8.38300000     12.85700000
H      5.33900000     -8.86700000     13.01600000
H      3.83300000     -8.99200000     13.10400000
O    -11.86200000     -1.00800000      7.15700000
H    -12.34600000     -1.16600000      6.34600000
H    -12.53600000     -0.78100000      7.79700000
O    -11.06900000     -4.60400000     -7.24300000
H    -11.48500000     -5.44200000     -7.44700000
H    -10.96500000     -4.17600000     -8.09300000
O     -1.39000000      6.15900000      6.52300000
H     -1.58300000      5.29600000      6.89000000
H     -0.44800000      6.26800000      6.65000000
O     -7.00400000     11.07100000     -6.78000000
H     -6.99100000     11.66400000     -7.53100000
H     -6.23300000     11.31500000     -6.26800000
O     -6.96300000      9.61200000    -12.65800000
H     -7.76500000      9.88000000    -12.21000000
H     -6.76400000      8.74800000    -12.29500000
O     -6.38100000     -4.14600000      5.33600000
H     -6.76600000     -4.57000000      4.56900000
H     -5.43600000     -4.23200000      5.20900000
O     -0.22900000     -7.90900000     -7.02400000
H      0.09300000     -8.41100000     -6.27600000
H     -0.86000000     -8.49000000     -7.44900000
O     10.51600000     14.99400000      2.55200000
H      9.95100000     14.35400000      2.11900000
H     11.38400000     14.83800000      2.18000000
O      4.90200000     15.97900000      4.08600000
H      5.02100000     15.13800000      3.64600000
H      5.42900000     16.59400000      3.57400000
O     -8.77700000      1.43800000    -10.48200000
H     -7.97300000      1.08000000    -10.10600000
H     -8.49700000      1.84600000    -11.30200000
O     -0.29700000      8.14500000     -4.68700000
H      0.35700000      8.27500000     -4.00000000
H     -0.66000000      7.27700000     -4.51000000
O     -9.44700000     10.05200000    -11.51200000
H     -9.79400000      9.16900000    -11.64200000
H     -9.74500000     10.30000000    -10.63700000
O     -5.79900000     -7.12000000    -10.68900000
H     -5.65000000     -6.82000000     -9.79200000
H     -5.57300000     -6.36700000    -11.23400000
O      1.82200000      3.20400000     16.53700000
H      2.66900000      2.77600000     16.65700000
H      1.91200000      3.68600000     15.71500000
O     -2.48900000      6.36500000    -10.25800000
H     -2.57300000      7.00500000    -10.96500000
H     -1.76900000      6.69600000     -9.72000000
O     -1.84900000      0.91200000      5.75100000
H     -1.93900000      0.56700000      6.63900000
H     -1.03100000      1.41000000      5.77000000
O    -10.42200000     10.97700000      5.39300000
H     -9.53000000     11.31700000      5.46100000
H    -10.58000000     10.90900000      4.45100000
O      0.05400000      7.79600000    -12.77500000
H     -0.77600000      7.37600000    -13.00000000
H     -0.08200000      8.72100000    -12.98100000
O      7.00400000     -8.15000000     -2.78300000
H      6.50100000     -8.02100000     -1.97800000
H      6.46400000     -8.73900000     -3.31000000
O     -8.22000000     -0.36600000    -12.68700000
H     -8.60600000     -0.32400000    -11.81200000
H     -8.08300000      0.54800000    -12.93200000
O     -7.26600000      8.17300000     -6.13400000
H     -7.50000000      9.09900000     -6.06800000
H     -7.54000000      7.91900000     -7.01600000
O    -16.58100000      4.78600000      4.99800000
H    -17.22100000      4.20600000      4.58700000
H    -15.91900000      4.93000000      4.32100000
O     -7.88900000      0.38300000     13.12800000
H     -7.15600000      0.46800000     13.73800000
H     -7.47600000      0.24100000     12.27600000
O      9.44700000     -0.75800000     -5.19500000
H      9.00100000     -1.07900000     -4.41100000
H     10.37700000     -0.89000000     -5.01300000
O      8.99800000     -6.08600000      0.99900000
H      9.40200000     -5.72700000      0.20900000
H      8.45900000     -6.81100000      0.68400000
O     10.40100000     -9.14400000      8.56900000
H     10.60300000     -9.20400000      7.63500000
H      9.54900000     -9.57200000      8.65800000
O     -6.73300000     15.37300000     -0.57800000
H     -7.16100000     15.55300000      0.25900000
H     -7.45200000     15.30600000     -1.20600000
O    -13.11800000     10.13100000     -5.13500000
H    -13.86100000      9.58400000     -5.39000000
H    -12.82000000      9.75900000     -4.30600000
O    -14.17100000     -8.94900000     -6.67700000
H    -14.58900000     -8.83000000     -5.82500000
H    -14.87000000     -9.27400000     -7.24400000
O     -6.50700000     -4.09700000      2.45000000
H     -5.71300000     -3.56300000      2.47500000
H     -6.18900000     -4.99900000      2.43800000
O     -8.93300000     11.34200000     10.61400000
H     -9.77400000     10.90900000     10.75900000
H     -9.08700000     11.92000000      9.86700000
O     -4.85500000    -10.72800000     -6.33400000
H     -5.28200000     -9.91400000     -6.06900000
H     -5.54200000    -11.39100000     -6.26900000
O     -1.59200000     -0.53900000     -9.97500000
H     -0.66000000     -0.74200000     -9.89200000
H     -1.91200000     -0.51300000     -9.07300000
O      1.24800000      7.30300000     15.26900000
H      2.17300000      7.54700000     15.31200000
H      0.79000000      8.02900000     15.69200000
O     10.47500000     -2.08900000     -2.23800000
H     10.58400000     -2.96000000     -1.85800000
H      9.52700000     -1.95300000     -2.26100000
O      1.77300000     -1.16600000      8.07600000
H      0.82200000     -1.09600000      8.15900000
H      1.93600000     -1.12000000      7.13400000
O     -7.32000000      7.57000000     13.40100000
H     -8.05500000      7.59700000     12.78800000
H     -6.54300000      7.63400000     12.84700000
O     15.47400000      8.22300000     -1.48100000
H     14.64500000      8.46400000     -1.89400000
H     16.06500000      8.05000000     -2.21400000
O     -2.28300000     10.01300000     14.93300000
H     -1.74400000      9.87500000     14.15400000
H     -3.13700000      9.64600000     14.70100000
O     12.49000000    -11.02400000      7.40300000
H     11.81400000    -11.64400000      7.13100000
H     12.26700000    -10.21200000      6.94900000
O     -7.71900000    -10.77600000    -12.42200000
H     -8.29000000    -10.42400000    -13.10500000
H     -8.22500000    -10.68300000    -11.61500000
O     11.24500000     -0.53700000     -8.58900000
H     11.44600000      0.01600000     -7.83400000
H     11.67100000     -1.37200000     -8.39500000
O      7.02100000      2.49600000     -7.85000000
H      7.83200000      2.58500000     -8.34900000
H      7.28000000      2.65100000     -6.94200000
O     -8.61500000      7.63800000     -8.82500000
H     -9.34300000      7.93500000     -9.37100000
H     -8.64000000      6.68300000     -8.89200000
O     -8.63200000     -2.32400000      2.54900000
H     -9.02000000     -2.48500000      3.40900000
H     -7.80800000     -2.81000000      2.56300000
O    -11.66900000     -3.95800000      2.25600000
H    -12.32000000     -3.76400000      2.93000000
H    -11.90200000     -3.38500000      1.52600000
O     -4.48800000      5.34000000      7.46100000
H     -5.06200000      5.75700000      8.10400000
H     -3.67000000      5.18600000      7.93500000
O      1.56300000      9.72200000      4.93900000
H      2.34100000      9.99900000      5.42200000
H      1.81800000      8.89500000      4.52800000
O     12.04800000     -4.27700000    -10.69000000
H     12.61800000     -4.56000000     -9.97400000
H     11.17500000     -4.24000000    -10.30000000
O     -1.49900000    -11.74700000    -14.27600000
H     -0.87300000    -11.99300000    -13.59500000
H     -2.22400000    -11.34200000    -13.80100000
O     -2.04100000     -7.72100000     12.48600000
H     -1.40900000     -7.57700000     13.19000000
H     -2.71700000     -7.06000000     12.63200000
O     -0.99800000     13.72400000     -0.97900000
H     -1.60100000     13.43800000     -1.66500000
H     -1.55800000     14.15400000     -0.33300000
O      7.85700000     -5.50600000     11.87500000
H      7.41700000     -5.50900000     11.02500000
H      7.22900000     -5.09600000     12.46900000
O     -5.25300000     -9.53200000    -11.61200000
H     -5.38100000     -8.66900000    -11.21800000
H     -6.07800000     -9.99000000    -11.45800000
O     -9.42700000      8.05800000      7.20300000
H    -10.18700000      8.63600000      7.26500000
H     -9.55000000      7.42400000      7.90900000
O      6.94700000     -2.18100000    -15.07100000
H      6.58300000     -2.61400000    -15.84300000
H      7.12500000     -1.28600000    -15.36000000
O     13.25600000      0.79200000      4.73500000
H     12.93500000     -0.08400000      4.51900000
H     12.90100000      0.96900000      5.60600000
O      0.76900000     -9.55600000      3.45500000
H      0.31400000    -10.29100000      3.86500000
H      1.69400000     -9.80000000      3.48500000
O      5.30100000     14.18300000     -0.10600000
H      6.25600000     14.20400000     -0.16600000
H      5.01700000     14.99600000     -0.52400000
O     -2.58100000    -14.65200000      7.92600000
H     -2.61000000    -15.05500000      7.05800000
H     -2.22100000    -15.33300000      8.49500000
O     10.00100000     -9.38900000      5.72100000
H     10.18100000    -10.32700000      5.65200000
H     10.15500000     -9.05100000      4.83900000
O     -6.48700000    -12.97800000     -5.84300000
H     -7.18400000    -13.39300000     -5.33400000
H     -6.31900000    -13.59000000     -6.56000000
O     16.58600000     -1.71400000      2.04500000
H     15.65800000     -1.51400000      1.92900000
H     16.65800000     -1.99500000      2.95700000
O     -0.35200000     14.34900000      8.60000000
H     -0.58800000     15.15900000      9.05200000
H      0.48800000     14.54300000      8.18400000
O     12.70500000     -4.19100000      3.80000000
H     13.16600000     -3.83200000      4.55900000
H     11.78200000     -4.18100000      4.05400000
O     -7.35600000     -8.23100000      5.98300000
H     -7.50100000     -7.75400000      5.16600000
H     -7.46700000     -7.57300000      6.66800000
O    -13.29200000     -4.50800000      4.68000000
H    -12.51200000     -4.42300000      5.22900000
H    -13.40100000     -5.45200000      4.56500000
O     -4.19300000     14.56700000     -0.20400000
H     -3.83100000     15.36600000     -0.58700000
H     -5.14100000     14.69200000     -0.24100000
O      6.15600000      4.96300000     -2.39300000
H      6.62100000      5.78500000     -2.23700000
H      6.69900000      4.29700000     -1.97100000
O     10.82800000     -8.45400000      3.21800000
H     10.44900000     -7.60900000      2.97800000
H     11.73400000     -8.40600000      2.91100000
O     -2.02700000     -4.35200000     14.67900000
H     -2.90100000     -4.68400000     14.88400000
H     -2.18100000     -3.63800000     14.06100000
O    -15.08300000      1.47800000      5.40300000
H    -14.94200000      2.38300000      5.68300000
H    -15.45100000      1.55500000      4.52300000
O      6.64600000     -6.46100000    -16.17300000
H      7.05200000     -6.15000000    -15.36300000
H      7.38000000     -6.58600000    -16.77500000
O      1.59900000     -9.06200000     -5.47500000
H      2.09400000     -9.07200000     -6.29400000
H      2.03700000     -9.70900000     -4.92200000
O      0.10600000     -6.72900000      3.24400000
H      0.60800000     -6.35300000      2.52100000
H      0.42600000     -7.62800000      3.31600000
O     -7.58400000     -2.23300000     -9.34000000
H     -7.27600000     -3.07900000     -9.01500000
H     -6.93900000     -1.60400000     -9.01600000
O      0.52900000     -0.66700000     16.45200000
H      0.27500000     -1.55800000     16.21200000
H      1.33300000     -0.77500000     16.95900000
O     -9.19000000     -7.15800000     -6.48400000
H     -9.94300000     -6.98100000     -7.04800000
H     -8.96100000     -8.06900000     -6.67000000
O     -7.83200000      3.36700000     -1.82000000
H     -6.89700000      3.51200000     -1.67700000
H     -8.02400000      2.55900000     -1.34300000
O      1.63900000      6.89900000      2.29300000
H      1.91900000      7.62800000      1.73900000
H      2.16700000      6.98500000      3.08700000
O     -7.86700000     15.82800000     -3.34600000
H     -8.32600000     16.66300000     -3.25400000
H     -7.00600000     16.06400000     -3.69100000
O     11.20300000     -5.66500000    -13.09400000
H     11.45100000     -5.11900000    -12.34800000
H     11.49900000     -6.54400000    -12.85600000
O    -13.92800000     -8.26100000      8.67300000
H    -14.36200000     -7.42400000      8.50900000
H    -13.21000000     -8.28700000      8.04100000
O     10.00000000    -15.61400000      1.62600000
H     10.13100000    -14.66700000      1.59500000
H     10.68900000    -15.97000000      1.06500000
O     -2.20700000      9.75200000    -13.75200000
H     -2.28400000      9.32300000    -14.60400000
H     -2.77200000      9.24000000    -13.17400000
O      1.77500000     -3.72600000     -3.69700000
H      1.92900000     -4.11500000     -2.83600000
H      1.22100000     -4.36100000     -4.15100000
O      1.84700000     -5.77600000      6.28600000
H      1.82200000     -6.61600000      5.82800000
H      0.95300000     -5.44000000      6.22000000
O     -8.99500000      0.70000000     -5.18900000
H     -9.91800000      0.72100000     -5.44100000
H     -9.00600000      0.73700000     -4.23300000
O      2.82800000     13.45200000     10.15600000
H      2.27800000     12.77300000      9.76600000
H      3.57500000     13.52600000      9.56200000
O     -2.41900000      0.40900000     -4.48900000
H     -1.63700000      0.84400000     -4.82900000
H     -3.14900000      0.90000000     -4.86700000
O     -2.70100000     -0.05500000    -12.86300000
H     -2.45300000      0.65100000    -13.46000000
H     -2.82600000      0.37700000    -12.01900000
O    -10.93100000    -10.41400000      5.21700000
H    -10.29300000    -11.06700000      4.92900000
H    -11.78100000    -10.79900000      5.00300000
O     -3.05800000     -7.73000000    -10.67900000
H     -3.99900000     -7.88900000    -10.74700000
H     -2.94900000     -6.81500000    -10.93900000
O      3.90700000     -4.47500000     -1.21100000
H      4.24700000     -5.25500000     -0.77200000
H      2.96400000     -4.62700000     -1.27500000
O     -3.65300000      8.59600000    -16.18500000
H     -3.86600000      8.20800000    -15.33700000
H     -4.50400000      8.77900000    -16.58500000
O     10.26300000    -13.61800000      6.93600000
H     10.67700000    -13.70000000      7.79500000
H      9.37100000    -13.32700000      7.12600000
O     -9.51600000     -9.03300000      0.08200000
H     -9.02500000     -8.23500000     -0.11100000
H     -9.71600000     -8.97200000      1.01600000
O     -4.70800000     -3.68400000      8.09000000
H     -4.17000000     -2.94800000      7.80000000
H     -5.47800000     -3.65600000      7.52300000
O     -2.92400000     -8.56800000     -8.06700000
H     -3.35500000     -9.40800000     -7.90700000
H     -3.03700000     -8.41600000     -9.00500000
O     -7.23900000     -6.64200000     15.24300000
H     -7.42700000     -6.20800000     14.41100000
H     -6.79900000     -7.45500000     14.99600000
O     -0.71400000     14.18800000     -4.70500000
H     -1.42900000     14.64900000     -4.26700000
H     -0.95700000     14.19500000     -5.63100000
O      3.97800000      6.22000000      9.12300000
H      4.26400000      6.07300000      8.22200000
H      4.34200000      5.48300000      9.61400000
O      8.25300000     -5.86600000      8.73200000
H      8.43200000     -6.32400000      7.91100000
H      7.29900000     -5.80700000      8.77100000
O     15.19800000      9.17100000      4.91700000
H     14.86700000      8.28300000      4.78500000
H     16.05700000      9.04900000      5.32200000
O     10.36300000     -5.79100000     -3.87100000
H     11.17800000     -5.83500000     -4.37000000
H      9.77500000     -5.26800000     -4.41700000
O     -5.30000000    -12.30700000    -11.31100000
H     -5.28100000    -11.47800000    -11.78800000
H     -6.17300000    -12.33900000    -10.92100000
O     11.99200000     -1.47800000      3.97800000
H     11.37800000     -1.41100000      4.71000000
H     11.69400000     -2.24100000      3.48400000
O      0.38400000     12.13200000    -10.93200000
H     -0.52800000     12.33800000    -11.13300000
H      0.75500000     11.84600000    -11.76700000
O      1.40800000      4.59400000     -2.63100000
H      1.28400000      5.54100000     -2.57900000
H      0.52000000      4.23600000     -2.64100000
O     -3.24400000     15.42900000      3.55100000
H     -3.81900000     14.68500000      3.73600000
H     -3.84100000     16.14000000      3.31800000
O      0.93600000    -16.94200000     -2.50800000
H      0.96600000    -17.65400000     -1.86800000
H      0.05200000    -16.58400000     -2.42600000
O      7.89200000     15.63000000      3.49700000
H      8.64400000     15.69000000      2.90900000
H      7.17000000     16.02000000      3.00300000
O      7.85800000     13.98000000     -0.72500000
H      8.18400000     14.86300000     -0.90000000
H      8.63800000     13.47900000     -0.48700000
O      2.98700000     -8.69800000     -7.99100000
H      2.95000000     -9.39400000     -8.64700000
H      3.27000000     -7.92500000     -8.47900000
O     -4.94300000     12.07600000     -0.20200000
H     -4.38400000     11.55000000      0.37100000
H     -4.51000000     12.92900000     -0.24000000
O     16.56400000      2.52800000      7.63500000
H     15.87900000      2.44500000      6.97200000
H     16.26700000      1.97500000      8.35800000
O      2.51700000     -1.05600000     -3.30300000
H      3.01800000     -1.07300000     -4.11800000
H      2.01500000     -1.87000000     -3.31200000
O     -3.09200000      4.42400000     -6.39700000
H     -3.59600000      4.78500000     -7.12600000
H     -2.49700000      3.79400000     -6.80500000
O     -1.66100000     -4.93900000      8.62900000
H     -2.37700000     -5.51400000      8.89900000
H     -1.52500000     -5.14400000      7.70400000
O     15.51900000      0.06100000     -9.02000000
H     15.25400000      0.87100000     -9.45600000
H     15.11300000     -0.63400000     -9.53800000
O     12.22400000      2.80900000     10.99700000
H     13.17900000      2.87900000     10.97400000
H     11.94400000      3.54400000     11.54300000
O     -8.05200000      0.29100000     -2.25400000
H     -8.24000000     -0.52400000     -1.79000000
H     -7.10500000      0.27500000     -2.39200000
O    -11.01700000     -2.20500000    -11.72900000
H    -10.92700000     -2.31900000    -10.78300000
H    -11.00500000     -3.09500000    -12.08000000
O      2.69400000     10.14100000     -3.05900000
H      3.45000000      9.56200000     -3.16100000
H      2.50500000     10.12500000     -2.12100000
O    -10.74300000     -2.17500000     -1.24300000
H     -9.85500000     -2.52100000     -1.15400000
H    -10.77600000     -1.44000000     -0.63000000
O    -11.35000000    -12.33300000      1.80900000
H    -12.12000000    -12.84100000      1.55400000
H    -11.70200000    -11.48800000      2.08800000
O     -3.69800000     -2.42300000    -12.80700000
H     -4.51700000     -2.19300000    -12.36900000
H     -3.18300000     -1.61600000    -12.79200000
O     -6.61300000     -3.22600000     15.28500000
H     -6.22000000     -2.43200000     15.64600000
H     -7.14400000     -3.57700000     16.00000000
O      8.10000000     13.09500000      6.48300000
H      7.58400000     12.43600000      6.01800000
H      8.89400000     13.19200000      5.95800000
O     -4.50900000     -5.36200000     15.53100000
H     -5.24900000     -4.76600000     15.41600000
H     -4.71000000     -6.10700000     14.96400000
O     -0.34600000      3.22800000    -11.81100000
H      0.11300000      3.79500000    -12.43000000
H      0.19900000      3.24000000    -11.02500000
O     -7.73100000      3.67300000      4.76900000
H     -7.10000000      2.95300000      4.77000000
H     -7.19300000      4.46300000      4.73000000
O     14.50200000     -3.46500000      0.06900000
H     14.92500000     -2.87000000     -0.55000000
H     14.14900000     -2.89100000      0.74900000
O      3.65000000     10.13500000      6.85300000
H      4.20200000      9.37400000      7.03200000
H      3.16600000     10.27700000      7.66700000
O      1.11400000    -15.31100000      0.51800000
H      1.29600000    -16.05200000      1.09600000
H      0.29900000    -15.54700000      0.07600000
O      5.28200000      4.21600000     10.44400000
H      5.09800000      3.28600000     10.57800000
H      6.22900000      4.29200000     10.56100000
O      8.09000000      1.74300000     11.24600000
H      8.23300000      2.62800000     10.91100000
H      8.50500000      1.74200000     12.10800000
O      9.49800000     -8.17100000     -3.46100000
H      9.83800000     -7.28500000     -3.58700000
H      8.54700000     -8.06300000     -3.44700000
O      7.29200000      5.94300000    -15.16700000
H      6.60000000      6.06800000    -15.81600000
H      7.95300000      6.59700000    -15.39300000
O      6.05900000     -3.09100000     -4.76600000
H      5.65500000     -3.93700000     -4.95900000
H      6.92500000     -3.14100000     -5.16900000
O      1.58500000    -10.63400000      6.34600000
H      2.35000000    -11.12100000      6.65400000
H      1.29600000    -11.11000000      5.56700000
O     -7.64000000    -15.80300000     -1.23400000
H     -8.19300000    -15.21000000     -1.74300000
H     -6.76000000    -15.67200000     -1.58600000
O      4.96500000     16.69500000     -1.23700000
H      5.17800000     17.61500000     -1.39000000
H      4.55900000     16.68500000     -0.37000000
O     -1.77000000     -2.33100000     -4.47800000
H     -1.37600000     -2.61500000     -3.65300000
H     -1.95100000     -1.40000000     -4.34800000
O      4.72900000    -11.47800000      9.80300000
H      4.70600000    -11.31600000     10.74600000
H      5.65100000    -11.64500000      9.61000000
O     -7.40800000      4.35600000     14.04200000
H     -7.88500000      3.96100000     14.77200000
H     -7.93800000      5.11200000     13.78900000
O    -11.93200000      9.42900000     -2.81500000
H    -11.63400000      8.54300000     -3.02200000
H    -12.15000000      9.39700000     -1.88400000
O     -4.86100000      0.62500000      2.18000000
H     -4.71600000      1.24900000      1.46800000
H     -5.69300000      0.89500000      2.56800000
O    -14.12200000     -7.52800000      4.70700000
H    -14.93900000     -7.14300000      4.39200000
H    -14.15200000     -8.43500000      4.40300000
O      2.61500000    -12.00400000     -5.78700000
H      2.82700000    -12.80000000     -6.27400000
H      3.31800000    -11.39300000     -6.01100000
O      1.56400000     -6.95800000     -2.73500000
H      1.17400000     -7.74900000     -2.36400000
H      1.83900000     -7.21600000     -3.61500000
O     -3.24600000     -1.86000000      6.96000000
H     -3.64000000     -1.08000000      6.57100000
H     -2.73700000     -2.25100000      6.25000000
O      4.92100000    -12.76700000     -9.99700000
H      5.34000000    -12.60600000    -10.84300000
H      5.11600000    -13.68400000     -9.80400000
O     -4.68100000      2.32200000      7.30800000
H     -5.42500000      2.91400000      7.41600000
H     -4.78400000      1.67900000      8.01000000
O     17.41400000     -0.10100000     -3.77100000
H     18.03900000     -0.42900000     -4.41800000
H     17.87400000      0.61600000     -3.33500000
O      2.77300000     -0.03600000    -12.68700000
H      2.86500000      0.42300000    -11.85200000
H      3.65000000     -0.01700000    -13.06900000
O      9.07000000      3.61700000      8.07600000
H      9.07500000      2.71900000      8.40700000
H      9.99600000      3.84900000      7.99800000
O     -2.28400000     -3.39100000     -9.62200000
H     -1.88900000     -3.31300000     -8.75400000
H     -2.36400000     -2.48900000     -9.93100000
O     -7.79600000     11.56400000      4.67200000
H     -7.10900000     10.96900000      4.97300000
H     -7.69600000     11.58400000      3.72100000
O     -4.11000000    -11.29200000     -0.44100000
H     -4.66100000    -11.17900000     -1.21600000
H     -4.40900000    -12.11300000     -0.05300000
O     -4.61500000      0.24900000      8.96800000
H     -4.42800000     -0.04500000      9.85900000
H     -5.47200000     -0.12800000      8.76600000
O     -6.35000000     10.80100000     11.16700000
H     -6.00400000     11.64600000     11.45400000
H     -7.30000000     10.91200000     11.18800000
O     -4.89800000      6.96400000     -4.94000000
H     -4.23000000      7.00800000     -5.62400000
H     -5.55800000      7.60300000     -5.20900000
O      2.98700000     -5.23700000     -6.43500000
H      2.04400000     -5.09000000     -6.51500000
H      3.29300000     -5.32300000     -7.33700000
O     -2.92000000    -11.10100000      3.91200000
H     -2.86000000    -10.47700000      3.18800000
H     -2.54100000    -10.63900000      4.65900000
O     -4.58100000     -2.31000000      2.04400000
H     -3.68100000     -2.62100000      1.94400000
H     -4.49400000     -1.45100000      2.45600000
O     -0.59100000      1.14500000     10.85300000
H      0.23400000      0.88000000     11.25900000
H     -0.97100000      1.77200000     11.47000000
O      0.88900000      4.44800000     -5.63100000
H      1.01700000      3.72200000     -5.02200000
H      0.09800000      4.88700000     -5.31800000
O      6.17300000    -10.16400000      6.85000000
H      6.72800000    -10.88700000      7.14300000
H      5.53700000    -10.57400000      6.26300000
O     -5.66200000     -6.57800000     -3.84500000
H     -6.44500000     -6.31300000     -3.36200000
H     -5.20000000     -5.75800000     -4.02200000
O      2.40100000      1.18000000     14.22100000
H      1.49200000      1.25900000     14.51200000
H      2.46000000      1.75700000     13.45900000
O      5.57500000     -6.64700000     -9.78300000
H      4.97800000     -6.84300000    -10.50500000
H      5.72300000     -5.70400000     -9.84400000
O     -8.03100000     -2.44700000     -1.26400000
H     -7.12200000     -2.44100000     -0.96600000
H     -8.04400000     -3.08300000     -1.98000000
O    -16.31300000     -0.17700000      7.15900000
H    -16.05700000      0.45600000      6.48800000
H    -15.54400000     -0.25200000      7.72300000
O      4.59700000      1.32800000     -1.76100000
H      3.91600000      1.97400000     -1.57400000
H      4.14200000      0.63000000     -2.23200000
O      5.97000000     -2.67200000     16.24100000
H      5.40100000     -3.40000000     16.48900000
H      5.43800000     -2.14200000     15.64900000
O    -10.12500000     13.31900000     -1.57500000
H    -10.47100000     14.16500000     -1.29100000
H    -10.60900000     13.11900000     -2.37600000
