# Supplementary material for: Integrated Multiscale Multilevel Approach to Open Shell Molecular Systems
Source: J Chem Theory Comput. 2023 Feb 13;19(5):1446–56. doi: 10.1021/acs.jctc.2c00805 (PMC10018740; doi:10.1021/acs.jctc.2c00805)
Supplement: Supplementary file 2 — ct2c00805_si_002.zip [file ct2c00805_si_002.zip › structures/PROXYL/frame12.xyz]

2585

C     -1.68300000     -0.46600000     -1.03700000
H     -1.72600000      0.02300000     -2.01000000
H     -2.59200000     -1.03100000     -0.82900000
C     -1.25400000      0.50800000      0.07700000
C     -1.33400000      1.96300000     -0.39600000
H     -0.91900000      2.66800000      0.32400000
H     -2.36900000      2.27000000     -0.55100000
H     -0.82900000      2.12000000     -1.34900000
C     -2.01700000      0.22100000      1.34200000
H     -1.76200000      0.94700000      2.11400000
H     -3.09200000      0.28100000      1.17100000
H     -1.84300000     -0.77500000      1.74900000
N      0.21400000      0.16400000      0.12700000
O      1.11300000      0.93800000      0.74300000
C      0.69000000     -0.89300000     -0.75800000
C      1.45600000     -0.30300000     -1.97900000
H      2.22000000     -0.99500000     -2.33300000
H      0.81800000      0.10700000     -2.76300000
H      1.99100000      0.60400000     -1.70000000
C      1.59500000     -1.88200000     -0.04500000
H      1.73600000     -2.71800000     -0.73000000
H      1.16300000     -2.23100000      0.89300000
H      2.59500000     -1.49400000      0.15200000
C     -0.67100000     -1.54500000     -1.20900000
H     -0.55400000     -1.95000000     -2.21400000
H     -0.90000000     -2.37000000     -0.53600000
O     -7.97800000     16.42900000      1.02000000
H     -7.22500000     15.93800000      0.69000000
H     -8.12700000     17.10900000      0.36200000
O      5.43100000      2.29300000     -4.71500000
H      5.95400000      1.85200000     -5.38400000
H      5.25600000      3.16000000     -5.08000000
O     -2.14900000      4.42200000      3.18100000
H     -2.29100000      5.11800000      2.54000000
H     -2.92700000      3.86900000      3.11000000
O     -7.17600000     -9.42100000      7.65900000
H     -7.11200000    -10.37600000      7.63800000
H     -6.33300000     -9.13200000      8.00700000
O      5.39800000     -6.47500000      4.36400000
H      5.26200000     -6.93300000      5.19300000
H      4.99400000     -5.61700000      4.49500000
O     -1.61600000      4.73900000     12.30900000
H     -1.40800000      4.09300000     12.98400000
H     -2.48800000      4.49000000     12.00000000
O     -1.70100000     -7.41600000      1.55800000
H     -2.64800000     -7.31900000      1.45900000
H     -1.59600000     -8.19300000      2.10700000
O      3.92000000     -7.44900000     15.34600000
H      3.37400000     -7.90700000     15.98500000
H      4.02600000     -8.07500000     14.63000000
O     -1.61200000     -2.85900000    -15.48200000
H     -0.68100000     -2.70400000    -15.64100000
H     -1.84600000     -2.22800000    -14.80100000
O     -7.30900000    -10.00700000     -8.78800000
H     -7.38100000     -9.06500000     -8.63500000
H     -7.81300000    -10.40400000     -8.07800000
O     -4.08600000     -8.84800000      6.92300000
H     -4.08400000     -8.18900000      6.22900000
H     -3.73800000     -9.63600000      6.50500000
O      7.34900000    -14.00000000      7.56400000
H      6.46600000    -13.76900000      7.27700000
H      7.82000000    -13.16700000      7.58300000
O     -8.21500000     -6.69000000     -5.40300000
H     -8.37100000     -7.45100000     -4.84200000
H     -9.03700000     -6.20000000     -5.37600000
O      3.72100000     -2.42900000     -7.68100000
H      2.89300000     -2.35800000     -8.15600000
H      3.94500000     -1.52600000     -7.45400000
O      1.88800000      5.67800000      2.56900000
H      1.78500000      4.72900000      2.64800000
H      2.48200000      5.91500000      3.28100000
O      8.82200000     -2.47700000      0.36700000
H      9.18800000     -2.67200000     -0.49500000
H      7.87600000     -2.56400000      0.25100000
O     14.09800000      2.90600000     -0.90600000
H     13.34300000      3.04400000     -0.33400000
H     14.44200000      3.78600000     -1.06400000
O     -5.70800000     13.00200000      3.40800000
H     -6.46400000     12.42700000      3.53200000
H     -5.56400000     13.00700000      2.46100000
O     -1.21600000      9.74700000     -4.80200000
H     -1.22000000      8.82000000     -4.56400000
H     -1.41000000      9.75500000     -5.73900000
O      2.75500000      7.83900000      9.11500000
H      3.68400000      7.90200000      8.89600000
H      2.74300000      7.57600000     10.03600000
O      7.18000000      6.39800000     13.26000000
H      7.17500000      5.79000000     12.52000000
H      7.55900000      5.89500000     13.98100000
O     -3.84900000     13.30400000     -2.54500000
H     -4.48000000     12.61000000     -2.35400000
H     -3.26300000     12.92100000     -3.19800000
O      5.04500000     -2.13500000     -2.27000000
H      4.84400000     -3.06100000     -2.13500000
H      5.86600000     -2.13800000     -2.76300000
O      8.77100000     -8.73800000     -7.05500000
H      9.52700000     -9.30900000     -6.91700000
H      8.18800000     -9.24600000     -7.61900000
O      9.66700000      0.67300000    -10.14000000
H      9.41000000      0.55700000    -11.05500000
H      9.37700000      1.55800000     -9.92000000
O     -7.52700000      5.18300000      0.94900000
H     -7.27700000      5.94600000      1.46900000
H     -6.97200000      5.23200000      0.17000000
O     -1.09700000     -2.27300000     -8.41700000
H     -0.84800000     -2.96300000     -7.80200000
H     -1.80200000     -1.80100000     -7.97500000
O     -7.13600000      3.48400000     -2.57700000
H     -6.65200000      3.46900000     -3.40300000
H     -7.03800000      4.38100000     -2.25800000
O     14.71500000     -3.10600000     -8.26800000
H     14.79900000     -2.32500000     -7.72200000
H     13.93500000     -2.94400000     -8.79900000
O      9.00400000    -13.51600000      0.64900000
H      9.61400000    -14.13900000      0.25400000
H      9.07900000    -12.73000000      0.10700000
O     -4.93900000      3.81300000     -4.77800000
H     -4.82200000      2.95700000     -5.19100000
H     -4.08000000      4.02200000     -4.41200000
O     11.21800000     -8.95900000      7.43400000
H     12.08500000     -8.82600000      7.81700000
H     10.79900000     -8.10000000      7.48600000
O      7.09800000     16.71000000     -3.24900000
H      7.10900000     15.97100000     -3.85700000
H      6.17500000     16.95300000     -3.18400000
O     -4.51200000     -3.79700000      5.76500000
H     -4.79000000     -3.10700000      6.36800000
H     -3.55600000     -3.76600000      5.79100000
O    -17.85700000      1.31900000      0.37600000
H    -17.82400000      2.24900000      0.15100000
H    -17.30700000      1.24100000      1.15500000
O      8.83400000     -5.38200000      1.86000000
H      8.21900000     -5.72400000      1.21100000
H      9.66400000     -5.30900000      1.38900000
O     13.78600000      6.64800000      6.60500000
H     14.29000000      6.64000000      7.41800000
H     13.48200000      7.55200000      6.52000000
O      7.05300000     -7.60600000     -2.08100000
H      7.00400000     -8.55200000     -2.21500000
H      7.93000000     -7.36600000     -2.38200000
O      7.89200000     -5.77100000     14.59100000
H      8.75700000     -6.14900000     14.75100000
H      7.35000000     -6.10000000     15.30900000
O     -3.88200000      7.85100000     -9.16000000
H     -3.94900000      7.80100000     -8.20600000
H     -3.34100000      7.09800000     -9.40100000
O     -6.71800000      2.03100000     -6.87700000
H     -6.40100000      2.55200000     -7.61400000
H     -7.67200000      2.05400000     -6.95900000
O    -15.00000000     -2.15400000     -6.35700000
H    -15.62400000     -2.11300000     -7.08200000
H    -14.72600000     -1.24700000     -6.22400000
O      5.05100000      0.33200000      2.61900000
H      5.64600000      0.23200000      1.87500000
H      4.89600000      1.27400000      2.67700000
O     -4.66600000      2.80000000     14.97500000
H     -4.84900000      3.69000000     14.67500000
H     -4.64000000      2.86900000     15.92900000
O      3.81600000     -0.55000000    -13.87600000
H      4.43800000     -1.27600000    -13.92000000
H      3.71700000     -0.37600000    -12.94000000
O     -5.60200000     10.60100000      0.56900000
H     -6.11100000      9.89700000      0.97200000
H     -4.70600000     10.26400000      0.54300000
O     -2.56900000    -10.33800000      0.95600000
H     -3.07800000    -11.01800000      0.51500000
H     -1.77100000    -10.26000000      0.43400000
O     -7.62300000    -11.64100000     11.36800000
H     -8.51800000    -11.49600000     11.06200000
H     -7.71700000    -12.24700000     12.10300000
O     -3.95700000      4.22400000     -0.96000000
H     -3.18600000      4.51200000     -1.44900000
H     -3.80400000      4.53500000     -0.06800000
O     14.14800000      8.22800000      0.21300000
H     14.88000000      7.71400000      0.55200000
H     13.49500000      8.20600000      0.91300000
O    -14.00300000      3.64500000     -7.41300000
H    -13.09100000      3.41400000     -7.23800000
H    -13.95300000      4.33100000     -8.07900000
O    -11.17600000     -2.30600000     -1.53200000
H    -10.57700000     -2.14700000     -2.26100000
H    -11.87700000     -1.66600000     -1.65300000
O     16.40700000     -3.60800000      6.47600000
H     16.74900000     -3.11800000      5.72900000
H     15.82400000     -4.26100000      6.08900000
O      0.80800000     -1.48200000      7.67200000
H      1.60900000     -1.42500000      7.15200000
H      0.13400000     -1.74600000      7.04600000
O     -6.30000000    -14.50800000     -6.81800000
H     -5.85400000    -13.73100000     -7.15500000
H     -7.01800000    -14.65900000     -7.43200000
O     -0.41300000    -13.14600000     -8.69000000
H      0.38200000    -12.78400000     -9.08100000
H     -0.11900000    -13.93100000     -8.22900000
O     -7.07900000      9.31800000     -6.70400000
H     -7.30200000     10.12900000     -6.24800000
H     -7.30400000      9.48800000     -7.61900000
O     -6.79100000     -6.39200000     15.03200000
H     -6.40500000     -7.23100000     14.78000000
H     -7.72200000     -6.58200000     15.14800000
O      5.79400000     -3.08700000      7.36200000
H      5.25600000     -2.35900000      7.67400000
H      5.71400000     -3.05300000      6.40900000
O     -4.27400000      4.45500000     12.06400000
H     -5.12900000      4.48600000     12.49400000
H     -4.34500000      5.08100000     11.34400000
O      0.40700000     17.43200000      1.22100000
H      0.48700000     16.73600000      1.87300000
H     -0.23500000     17.10000000      0.59300000
O      5.68000000      1.33200000     -1.79200000
H      5.12400000      1.23400000     -2.56600000
H      5.07100000      1.54400000     -1.08500000
O      8.44300000     12.26500000      1.32400000
H      9.21600000     11.71300000      1.43600000
H      8.39000000     12.41600000      0.38000000
O     -1.54100000     -6.58500000     -6.30200000
H     -1.01500000     -7.31000000     -5.96500000
H     -1.97300000     -6.94200000     -7.07800000
O     -9.82300000    -13.16400000      6.57300000
H    -10.36300000    -13.24100000      7.35900000
H    -10.42400000    -13.35000000      5.85100000
O     -8.49200000    -11.15200000      2.32400000
H     -7.63100000    -11.19500000      2.74000000
H     -8.79200000    -10.25700000      2.48800000
O     15.29900000     -7.08800000      2.93200000
H     15.52800000     -7.06700000      2.00300000
H     15.05200000     -7.99800000      3.09800000
O     -0.62100000     -9.51600000      3.63700000
H     -0.28100000     -9.36700000      4.52000000
H     -0.08800000    -10.23400000      3.29400000
O     -5.82200000    -12.01800000      2.88100000
H     -5.36600000    -11.23500000      3.19000000
H     -5.18700000    -12.72500000      2.99700000
O     14.03000000     -1.57100000      8.02600000
H     14.37600000     -2.43400000      8.25300000
H     13.24400000     -1.75500000      7.51200000
O     -8.61000000     -7.69200000    -13.79900000
H     -8.88700000     -7.95600000    -12.92100000
H     -7.77300000     -7.24800000    -13.66100000
O     -2.91500000     -4.27400000     -7.00000000
H     -3.70800000     -4.81000000     -6.98300000
H     -2.20000000     -4.90100000     -6.88300000
O     -8.03500000     -6.58900000     -1.35600000
H     -7.66000000     -5.73500000     -1.57100000
H     -7.53900000     -7.20900000     -1.89100000
O     11.37700000     -0.91400000     -3.62100000
H     11.07600000     -0.21300000     -3.04400000
H     10.85500000     -0.81100000     -4.41700000
O      7.35000000      2.14900000    -14.56500000
H      6.78700000      2.57600000    -13.92000000
H      7.62100000      2.85400000    -15.15200000
O     10.34600000     13.84100000      3.56800000
H     10.39700000     12.89400000      3.43800000
H      9.53800000     14.10000000      3.12600000
O      7.53200000     -8.51300000    -12.43600000
H      6.91000000     -8.93800000    -13.02700000
H      7.20500000     -7.61800000    -12.34700000
O     -5.16700000    -12.33800000     -7.46300000
H     -5.73200000    -11.69200000     -7.88800000
H     -4.38600000    -12.37300000     -8.01500000
O     13.34300000     -0.25400000     -0.70600000
H     12.45700000      0.00000000     -0.96600000
H     13.31500000     -1.21000000     -0.66200000
O      9.60300000     10.44400000      7.97000000
H      9.98600000     11.31300000      8.09400000
H      9.00900000     10.54800000      7.22700000
O      1.15800000      7.95900000     12.72700000
H      0.35200000      7.77800000     12.24300000
H      1.11200000      7.38500000     13.49200000
O    -13.75100000      0.53900000     -9.42600000
H    -14.16100000      1.15000000     -8.81400000
H    -14.33400000     -0.22000000     -9.43400000
O     -2.73600000     13.83600000     -7.73000000
H     -2.17300000     14.52300000     -8.08800000
H     -3.47200000     14.30900000     -7.34300000
O     -4.89100000     -9.29100000     -9.73500000
H     -4.94700000     -8.33600000     -9.74500000
H     -5.72500000     -9.57600000     -9.36000000
O      9.65200000    -12.44300000      3.91600000
H      8.91400000    -12.26100000      3.33400000
H     10.21900000    -13.02500000      3.40900000
O      9.80700000      5.66300000    -10.32400000
H     10.37900000      4.89700000    -10.37700000
H      9.71500000      5.95600000    -11.23100000
O      0.57100000    -16.85700000      3.56900000
H      0.30900000    -17.70000000      3.94000000
H      0.10200000    -16.20800000      4.09300000
O     -2.50900000      6.32600000      1.13900000
H     -3.05500000      6.74300000      0.47300000
H     -1.62200000      6.36400000      0.78000000
O     -4.89300000     -0.66100000     -3.24400000
H     -5.05000000     -1.15900000     -2.44200000
H     -5.01200000     -1.29800000     -3.94900000
O     12.34300000     -6.74800000     -3.83900000
H     12.15400000     -6.17200000     -4.58000000
H     12.00300000     -7.60200000     -4.10700000
O      7.47200000     -3.17700000      2.90500000
H      7.91800000     -3.65500000      2.20600000
H      7.85100000     -2.29900000      2.87400000
O     -4.72400000     11.64600000     -5.73700000
H     -3.82400000     11.68800000     -5.41500000
H     -4.64800000     11.27000000     -6.61400000
O      9.13700000     -5.33100000     10.04900000
H      8.40000000     -5.88600000      9.79200000
H      9.17800000     -4.65900000      9.36900000
O    -13.21300000      5.09700000     -9.85800000
H    -12.93600000      6.01000000     -9.77300000
H    -13.92300000      5.12200000    -10.50000000
O     -3.37200000      1.94000000     -3.21000000
H     -3.65200000      1.08000000     -3.52400000
H     -3.92500000      2.10900000     -2.44800000
O     11.72400000     -3.33900000     -5.86500000
H     12.15700000     -3.22600000     -5.01900000
H     12.05400000     -4.17600000     -6.19300000
O      7.22800000      6.92600000      5.42600000
H      7.62600000      7.45100000      4.73100000
H      7.71000000      7.17100000      6.21700000
O      0.71600000     -6.03400000     -9.18700000
H      1.08200000     -6.08400000     -8.30400000
H      0.04800000     -6.71900000     -9.20900000
O      6.07400000     -1.94400000      0.40400000
H      5.53600000     -2.48000000      0.98700000
H      5.60800000     -1.95900000     -0.43200000
O     -8.44400000      5.23800000     10.19400000
H     -8.30800000      5.85500000      9.47400000
H     -8.07100000      4.41500000      9.87800000
O     -5.70500000     -3.77200000     14.32000000
H     -5.97500000     -4.65200000     14.58200000
H     -5.39700000     -3.36500000     15.13000000
O     -7.96800000      4.62400000      6.09200000
H     -8.28600000      3.95700000      5.48300000
H     -7.21000000      5.00900000      5.65200000
O     12.15300000     -5.48800000      1.40600000
H     12.93100000     -6.04300000      1.34700000
H     11.98600000     -5.40900000      2.34500000
O     -2.32800000     11.21000000      3.53900000
H     -2.72100000     10.64800000      2.87200000
H     -1.43200000     10.88500000      3.62800000
O     12.19500000      4.16300000     -4.13700000
H     11.75700000      4.73800000     -3.51000000
H     12.13000000      4.62500000     -4.97300000
O      4.15100000    -12.66600000      0.53700000
H      4.02200000    -12.33200000      1.42500000
H      3.90000000    -13.58900000      0.58900000
O     -7.30300000    -12.79400000     -0.21100000
H     -7.16400000    -13.73600000     -0.30000000
H     -7.42200000    -12.65700000      0.72900000
O      2.97800000      8.91200000    -14.28100000
H      3.27600000      8.48200000    -15.08300000
H      2.12900000      8.51200000    -14.09600000
O    -12.71400000     -3.18800000    -12.55900000
H    -13.66600000     -3.09400000    -12.52900000
H    -12.38200000     -2.39300000    -12.14100000
O     -9.28000000      6.77300000     -9.37100000
H     -9.57300000      6.72700000     -8.46100000
H    -10.07900000      6.93000000     -9.87300000
O      1.48200000     -8.86700000      5.52200000
H      1.92200000     -9.56000000      6.01400000
H      0.74900000     -8.60500000      6.08000000
O      2.64100000      3.83300000     -2.00100000
H      2.93100000      3.25100000     -1.29900000
H      2.29200000      3.24500000     -2.67100000
O    -12.92500000      0.01600000     -0.56000000
H    -12.28700000      0.64200000     -0.90200000
H    -13.77000000      0.45200000     -0.66700000
O     16.06900000      8.16400000     -3.33100000
H     16.08400000      8.14600000     -2.37400000
H     15.34100000      7.59100000     -3.56900000
O      3.31000000      5.54100000    -13.08900000
H      3.92100000      5.92900000    -13.71600000
H      2.51200000      5.38900000    -13.59600000
O     12.23400000      0.26100000     -9.15200000
H     12.16600000      1.14500000     -8.79100000
H     11.35200000      0.06200000     -9.46600000
O      7.59600000     -2.33400000     -3.61400000
H      8.37100000     -1.98600000     -3.17400000
H      7.94300000     -2.95300000     -4.25700000
O      5.45900000     -3.32100000      4.57000000
H      4.76400000     -3.52000000      3.94200000
H      6.27000000     -3.46300000      4.08300000
O    -12.56100000      7.08000000      4.47700000
H    -13.34100000      6.82100000      4.96900000
H    -11.89300000      7.22500000      5.14600000
O      3.00700000     11.92400000    -13.84900000
H      2.77100000     11.02400000    -13.62400000
H      3.90400000     12.02400000    -13.53200000
O     15.82500000     -0.34000000      3.73100000
H     14.94800000     -0.67700000      3.91300000
H     15.79100000     -0.06400000      2.81600000
O     -0.77800000      0.50700000      9.20800000
H     -0.33900000      1.28000000      9.56100000
H     -0.06800000     -0.03700000      8.86700000
O      4.68500000     -9.90900000     -9.34600000
H      4.08100000     -9.91500000     -8.60400000
H      4.52700000     -9.06900000     -9.77700000
O     15.61300000      0.86900000      7.72600000
H     16.20100000      0.54900000      7.04200000
H     14.92600000      0.20500000      7.78200000
O     10.59500000      6.11300000      5.24800000
H     11.15800000      5.34100000      5.19900000
H      9.73400000      5.80000000      4.96900000
O     -0.83800000      7.56700000     -8.83700000
H     -0.21500000      6.92800000     -8.49000000
H     -0.32200000      8.09900000     -9.44200000
O    -12.09400000     -6.05500000    -10.34400000
H    -12.06400000     -5.84900000    -11.27800000
H    -12.90900000     -5.65800000    -10.03700000
O      9.11600000     -6.34800000     -3.74700000
H      8.36800000     -6.21300000     -4.32900000
H      9.27200000     -5.48900000     -3.35400000
O     -7.60300000     -7.39900000     -8.11400000
H     -7.72700000     -7.43100000     -7.16500000
H     -8.30200000     -6.82600000     -8.42800000
O     16.42900000      7.06700000      1.06300000
H     17.31300000      6.91100000      0.73000000
H     16.53800000      7.75900000      1.71500000
O     -0.07400000     16.69200000      6.32800000
H     -0.22600000     15.85600000      6.77000000
H      0.50400000     17.17400000      6.91800000
O     -2.32200000      6.19400000    -14.26000000
H     -2.25200000      6.18300000    -13.30500000
H     -3.13300000      5.72000000    -14.44600000
O     -0.38800000     -4.86000000      8.00900000
H     -0.68400000     -4.25000000      8.68500000
H      0.19000000     -5.46700000      8.47200000
O     14.90100000     10.56200000     -1.14800000
H     14.39300000      9.87300000     -0.72000000
H     15.81300000     10.30200000     -1.02100000
O      3.64500000    -12.79300000     12.54700000
H      3.87000000    -12.38100000     11.71300000
H      3.52600000    -12.06100000     13.15200000
O     16.95100000     -1.52100000     -5.95400000
H     16.14100000     -1.13600000     -5.62100000
H     17.28100000     -2.05100000     -5.22800000
O      3.21300000     -4.79500000      3.81900000
H      2.54700000     -4.38300000      4.36900000
H      2.84700000     -5.65200000      3.60100000
O     -9.65000000     -6.73400000      0.97300000
H     -9.27800000     -7.25500000      1.68400000
H     -8.94100000     -6.65900000      0.33400000
O    -10.86500000    -12.20600000     -6.46500000
H    -11.74300000    -11.89600000     -6.24200000
H    -10.99800000    -12.77500000     -7.22400000
O      1.27600000    -13.89300000     10.65400000
H      1.74000000    -14.72400000     10.75800000
H      1.56900000    -13.36100000     11.39400000
O      9.56900000      8.83600000    -12.78100000
H      8.90300000      9.05800000    -12.13000000
H      9.45600000      7.89700000    -12.92800000
O     14.65500000      0.97800000    -10.22900000
H     14.43400000      0.17600000    -10.70100000
H     14.09800000      0.95900000     -9.45100000
O     -6.64600000      8.51600000     11.60700000
H     -6.70100000      8.15700000     10.72200000
H     -6.88300000      9.43800000     11.50600000
O      1.24100000     15.16500000     10.43500000
H      0.90900000     15.18000000      9.53800000
H      0.51200000     14.82500000     10.95400000
O     -1.50500000      5.81600000     -2.09000000
H     -0.66900000      5.63600000     -1.66000000
H     -1.26300000      6.21000000     -2.92800000
O      0.68400000      5.38200000     -0.75000000
H      1.20200000      6.04900000     -0.30000000
H      1.32500000      4.73000000     -1.03200000
O     14.87700000      4.88800000      1.81600000
H     15.65300000      5.41000000      2.02300000
H     14.37400000      4.87500000      2.63000000
O     17.07100000      1.80800000      0.09900000
H     16.88000000      2.73600000      0.23900000
H     16.91300000      1.40000000      0.95000000
O      9.16400000    -14.47400000      5.40500000
H      9.13400000    -13.63200000      4.95000000
H      8.70800000    -15.07900000      4.82000000
O     -1.34000000      7.44200000     11.80000000
H     -1.26800000      7.65400000     10.86900000
H     -1.46600000      6.49300000     11.82100000
O    -13.38000000     -7.52600000     -7.31500000
H    -13.05600000     -7.90600000     -6.49800000
H    -12.87200000     -6.72200000     -7.42400000
O     -7.00800000      7.45100000     13.98000000
H     -6.88500000      7.78200000     13.09000000
H     -6.98200000      6.49900000     13.88700000
O     -3.17600000     -1.09900000    -17.41900000
H     -4.04000000     -0.82200000    -17.11500000
H     -2.83200000     -1.63700000    -16.70500000
O     -1.40500000    -17.44900000     -5.81700000
H     -2.12300000    -17.01900000     -6.28200000
H     -1.48300000    -17.13700000     -4.91600000
O      4.13000000     -3.56200000      1.57600000
H      3.64000000     -3.88100000      2.33400000
H      4.17400000     -4.31300000      0.98500000
O     -0.14700000      7.89600000      9.16500000
H     -0.44900000      8.75700000      8.87600000
H      0.80300000      7.92600000      9.05800000
O     -9.21500000      1.98100000    -14.76400000
H     -9.15800000      2.93400000    -14.83400000
H     -8.46700000      1.73500000    -14.22000000
O     -2.21300000      8.53300000    -15.64300000
H     -2.34800000      7.69500000    -15.20100000
H     -2.98400000      9.05100000    -15.41200000
O    -13.34300000      5.77500000      1.11100000
H    -14.10600000      6.35100000      1.05700000
H    -13.70900000      4.90900000      1.29000000
O     13.38700000     -3.45200000     10.95300000
H     12.51300000     -3.08900000     10.81000000
H     13.79900000     -3.43100000     10.09000000
O      3.82900000     12.33700000      8.42700000
H      3.68500000     11.95200000      9.29200000
H      4.30600000     11.66400000      7.94200000
O      1.53200000     -2.89200000     16.96600000
H      1.92800000     -3.70700000     16.65600000
H      1.57000000     -2.95600000     17.92000000
O     -8.01600000     14.39000000     -2.46800000
H     -7.32200000     13.98200000     -2.98600000
H     -7.55200000     14.92100000     -1.82100000
O      7.42100000     -9.71100000      2.97900000
H      7.69000000     -8.99400000      3.55400000
H      7.73200000     -9.45100000      2.11100000
O     -4.15900000     12.37000000      5.70000000
H     -4.45200000     12.60600000      4.82000000
H     -3.47500000     11.71500000      5.55700000
O     -2.46700000     -9.74200000    -10.97400000
H     -2.81600000     -9.75500000    -11.86500000
H     -3.23400000     -9.61000000    -10.41700000
O    -10.89200000     -1.20000000      8.23900000
H    -10.05700000     -0.82900000      8.52600000
H    -11.55400000     -0.63200000      8.63200000
O    -16.01000000      5.01700000      3.74500000
H    -15.46100000      5.09200000      4.52600000
H    -15.70500000      4.21900000      3.31400000
O      1.07900000      8.55100000    -10.51600000
H      1.82800000      9.13100000    -10.37600000
H      1.46900000      7.70800000    -10.74800000
O     -4.70200000    -13.11400000      6.62300000
H     -5.46100000    -13.22300000      6.05000000
H     -4.09400000    -12.57600000      6.11600000
O     -1.67100000     -3.32400000      1.95600000
H     -1.42800000     -4.22800000      2.15500000
H     -1.05900000     -2.79400000      2.46700000
O    -14.99100000     -1.89600000     -9.28000000
H    -15.93800000     -2.03800000     -9.27400000
H    -14.61900000     -2.75300000     -9.07200000
O     12.64600000     -2.56200000    -10.12800000
H     12.35100000     -1.71800000     -9.78400000
H     11.97200000     -3.18200000     -9.85000000
O     -2.97900000      9.74800000      0.90000000
H     -2.24500000      9.15200000      1.05000000
H     -2.58200000     10.51900000      0.49500000
O      5.98600000      3.44300000      5.33500000
H      6.33500000      3.96600000      6.05600000
H      6.43800000      2.60300000      5.40800000
O      4.19300000     14.65700000      6.87000000
H      4.74700000     14.68000000      7.64900000
H      3.56800000     13.95200000      7.04100000
O     -5.99900000      5.24300000      4.53900000
H     -5.61100000      4.58300000      3.96500000
H     -6.46900000      5.83000000      3.94700000
O      7.08200000     -5.62800000     -0.10300000
H      7.10000000     -5.96600000     -0.99800000
H      6.23400000     -5.90900000      0.24200000
O     -5.53700000    -12.21500000     -4.65800000
H     -5.30900000    -11.28700000     -4.71500000
H     -5.57800000    -12.50800000     -5.56800000
O      0.49800000      0.73300000    -15.28100000
H      0.89000000      1.04000000    -16.09800000
H     -0.36400000      1.14900000    -15.25800000
O    -10.30900000     13.26500000     -1.84600000
H    -10.80400000     13.85200000     -2.41800000
H     -9.39800000     13.53900000     -1.95400000
O      1.16800000     12.62400000     -5.07600000
H      0.49400000     12.32900000     -5.68900000
H      0.85100000     13.47000000     -4.76000000
O      4.88400000      0.15500000      8.18600000
H      5.20700000     -0.34900000      8.93400000
H      4.22300000     -0.40900000      7.78500000
O     11.00200000      5.86200000      2.17000000
H     10.71800000      5.46600000      2.99400000
H     11.48300000      6.64600000      2.43400000
O     12.52000000     -0.39000000    -12.97800000
H     13.31000000     -0.92900000    -12.97300000
H     11.95900000     -0.78000000    -12.30800000
O    -15.68800000      1.68700000     -7.81200000
H    -16.39700000      1.73200000     -7.17000000
H    -15.25600000      2.53900000     -7.75100000
O      1.39600000    -11.24200000     -2.26400000
H      1.64300000    -10.88500000     -3.11700000
H      2.13100000    -11.80300000     -2.01700000
O    -12.47900000      2.28000000     10.63700000
H    -12.23500000      1.93800000      9.77600000
H    -13.03700000      3.03400000     10.44600000
O      5.62200000    -16.16600000      5.06700000
H      5.67000000    -15.46300000      5.71400000
H      4.82000000    -15.98700000      4.57700000
O     -6.09100000      9.12300000    -12.77700000
H     -6.26600000      9.02400000    -11.84100000
H     -6.90000000      8.84200000    -13.20300000
O     12.70800000      3.30100000     11.73600000
H     13.29600000      4.03400000     11.92000000
H     12.99600000      2.97100000     10.88500000
O     -2.20300000     -0.79100000    -13.79400000
H     -1.94700000      0.12100000    -13.93200000
H     -2.05200000     -0.94300000    -12.86100000
O     11.20200000      3.60700000    -10.67300000
H     11.69300000      3.88200000    -11.44800000
H     11.60100000      2.77500000    -10.41900000
O      2.65400000     -4.54900000    -10.60200000
H      1.93400000     -5.05300000    -10.22300000
H      2.39400000     -4.40700000    -11.51200000
O     -2.44400000     -2.26500000     -5.00200000
H     -2.68800000     -2.90200000     -5.67300000
H     -2.52300000     -2.74500000     -4.17700000
O    -12.76500000      6.62100000     -6.33400000
H    -12.77300000      7.03300000     -5.47000000
H    -13.67500000      6.66400000     -6.62800000
O    -11.84600000    -10.22800000      4.59500000
H    -12.70800000    -10.14900000      5.00400000
H    -11.88200000    -11.05600000      4.11700000
O      5.23000000      3.25700000    -13.22400000
H      4.44400000      3.73400000    -13.48900000
H      5.04600000      2.96700000    -12.33100000
O     -0.72100000      4.29200000     16.36600000
H     -0.79000000      3.70600000     15.61200000
H     -0.58300000      3.70700000     17.11200000
O      5.11200000     -9.75500000     -5.47400000
H      4.35100000     -9.90100000     -6.03600000
H      5.63500000     -9.10400000     -5.94300000
O      0.14400000     15.73400000      3.51500000
H      0.61600000     14.91100000      3.38700000
H      0.13300000     15.85800000      4.46400000
O      5.64500000     11.68400000     -6.80100000
H      5.50700000     11.44600000     -5.88400000
H      5.56500000     10.85700000     -7.27700000
O     10.20500000     -3.00600000     -1.90900000
H     10.71600000     -2.51100000     -2.54900000
H     10.71900000     -3.79800000     -1.75200000
O     15.77200000      5.37000000     -5.94900000
H     15.39300000      6.21400000     -5.70600000
H     15.64500000      4.81900000     -5.17700000
O     -5.76800000      2.28800000    -15.15900000
H     -6.45300000      2.95000000    -15.06500000
H     -5.96500000      1.64200000    -14.48100000
O    -10.23700000      4.97400000     -6.32200000
H     -9.89100000      5.06800000     -5.43500000
H    -10.90400000      5.65700000     -6.39300000
O     -0.53000000     -5.79500000      3.55100000
H      0.35100000     -6.15600000      3.45600000
H     -1.01000000     -6.13500000      2.79600000
O     -3.14600000     12.08000000      8.25800000
H     -3.79800000     12.13600000      8.95800000
H     -3.56400000     12.50400000      7.50800000
O     -4.33800000     -9.99300000      3.11200000
H     -4.07400000     -9.13100000      3.43300000
H     -3.67700000    -10.21700000      2.45800000
O     -9.88600000     -4.83000000     12.50500000
H    -10.13900000     -4.18000000     11.85000000
H     -9.20400000     -5.34900000     12.07700000
O     13.48900000      2.37100000      9.25400000
H     13.03600000      3.07900000      8.79700000
H     14.23800000      2.16600000      8.69500000
O    -11.86600000     -5.43400000     -0.69100000
H    -12.08200000     -4.52800000     -0.47100000
H    -11.20700000     -5.68700000     -0.04400000
O      8.46800000      1.52000000     -5.57700000
H      8.60000000      2.13100000     -6.30100000
H      9.06700000      0.79600000     -5.76200000
O     -7.06100000      4.91700000     13.09300000
H     -7.80600000      4.84800000     12.49600000
H     -7.34100000      4.45300000     13.88200000
O      5.14000000     14.04200000     -8.41800000
H      5.17300000     13.39000000     -7.71800000
H      6.03500000     14.07600000     -8.75500000
O    -11.90100000      2.44300000     -1.51400000
H    -11.24400000      2.44500000     -2.21100000
H    -11.40400000      2.62500000     -0.71600000
O     -2.82800000    -14.49200000      0.55500000
H     -2.04400000    -14.82100000      0.11400000
H     -3.18100000    -15.25300000      1.01500000
O      4.87500000      3.89200000    -10.26700000
H      4.38400000      4.65700000    -10.56800000
H      5.68800000      4.25300000     -9.91300000
O     -9.88200000     -6.00800000     -8.71800000
H    -10.15500000     -5.93800000     -7.80300000
H    -10.69200000     -6.18900000     -9.19600000
O      8.16100000      2.73700000     -9.13500000
H      8.97900000      3.03200000     -8.73500000
H      7.61700000      3.52400000     -9.17700000
O      2.76500000     -1.24000000      3.11700000
H      2.76800000     -1.88700000      2.41100000
H      3.58100000     -0.75300000      2.99900000
O    -13.55200000     -1.90200000     10.08700000
H    -14.01300000     -1.10500000     10.34700000
H    -14.02400000     -2.21200000      9.31400000
O      2.54100000     -9.99100000     -6.88800000
H      1.91000000     -9.67300000     -6.24200000
H      2.07500000     -9.94000000     -7.72300000
O     -5.40600000     -1.79200000     -5.55200000
H     -4.80600000     -1.50300000     -6.23900000
H     -5.66400000     -2.67500000     -5.81500000
O      9.12000000     -3.83300000     -5.77800000
H     10.04100000     -4.08600000     -5.85100000
H      8.64400000     -4.53100000     -6.22800000
O      6.05300000     14.45100000      4.00200000
H      6.80300000     14.30900000      4.58000000
H      5.86600000     13.58700000      3.63500000
O     11.40400000     10.77600000      1.88800000
H     10.81200000     10.05600000      1.67300000
H     11.77300000     11.04300000      1.04600000
O      7.77600000     12.74000000     -8.42400000
H      7.15400000     12.40700000     -7.77700000
H      8.58500000     12.26000000     -8.24700000
O     11.15800000     -7.86600000      4.36300000
H     11.14800000     -8.69300000      3.88200000
H     10.86400000     -8.09800000      5.24400000
O     -2.84300000    -10.39900000     13.09800000
H     -3.77600000    -10.48000000     13.29700000
H     -2.72300000     -9.47400000     12.88100000
O     -5.92400000      5.37800000    -11.07100000
H     -5.89000000      5.65400000    -11.98700000
H     -6.11600000      6.18100000    -10.58600000
O      1.36300000     10.79700000      0.35300000
H      0.84500000     10.10000000      0.75500000
H      2.10100000     10.34300000     -0.05400000
O      3.80800000     -9.73000000     -2.92800000
H      4.33900000    -10.28100000     -2.35400000
H      4.08100000     -9.97400000     -3.81300000
O      8.10300000     14.87500000      1.98500000
H      7.37800000     15.26400000      1.49600000
H      8.11600000     13.96000000      1.70500000
O     -4.81900000      7.79000000     -6.47400000
H     -5.53200000      8.40700000     -6.64000000
H     -5.21700000      6.92700000     -6.59100000
O      0.95100000      1.18600000    -12.49600000
H      1.09500000      0.32400000    -12.10600000
H      1.26300000      1.09600000    -13.39700000
O      6.19000000    -16.25300000     -4.05000000
H      6.31900000    -16.14400000     -3.10800000
H      5.49500000    -15.63200000     -4.27000000
O      8.68600000     -4.57000000    -14.55600000
H      8.73900000     -4.00300000    -13.78700000
H      7.75900000     -4.56500000    -14.79400000
O      2.81500000    -11.34300000      6.49700000
H      3.14500000    -11.63300000      5.64700000
H      2.35000000    -12.10400000      6.84600000
O     10.90200000      0.76700000     -1.61200000
H     10.81700000      1.27800000     -0.80800000
H     10.08500000      0.92500000     -2.08400000
O     -7.58500000     10.12100000     -9.58100000
H     -8.44800000      9.78800000     -9.33500000
H     -7.77000000     10.87100000    -10.14700000
O     -3.52000000    -16.43300000      2.55000000
H     -2.92500000    -17.17300000      2.67100000
H     -4.21100000    -16.57200000      3.19800000
O    -14.95500000      1.95600000      6.55100000
H    -15.88600000      2.09100000      6.37300000
H    -14.69800000      1.25000000      5.95900000
O     -1.51400000     -7.03300000    -13.41300000
H     -1.77600000     -7.61800000    -14.12400000
H     -0.58400000     -6.86800000    -13.56900000
O    -10.76100000     -5.69800000     -6.07500000
H    -11.54400000     -5.65100000     -5.52600000
H    -10.53400000     -4.78400000     -6.24700000
O     12.25200000      5.15400000     -7.11700000
H     13.09000000      5.19500000     -6.65800000
H     11.93700000      6.05800000     -7.12200000
O     -9.44600000      5.70000000     -3.60100000
H     -8.73000000      6.32100000     -3.73700000
H     -9.29200000      5.34600000     -2.72500000
O     -7.27800000     -2.68000000     12.39400000
H     -8.10600000     -2.58000000     12.86400000
H     -6.69600000     -3.10500000     13.02300000
O      3.79600000      8.21500000     -3.94700000
H      3.13200000      8.90400000     -3.95300000
H      3.29500000      7.40000000     -3.98300000
O      7.02100000      5.43500000     -9.04100000
H      6.52000000      6.23000000     -9.22300000
H      7.92000000      5.65700000     -9.28600000
O      2.61700000    -12.72900000     -5.30400000
H      2.59100000    -11.85100000     -5.68400000
H      2.19200000    -13.28600000     -5.95700000
O     -1.34300000     -1.94400000      5.91200000
H     -2.17200000     -1.47000000      5.97600000
H     -1.59600000     -2.86700000      5.90100000
O      8.78300000     -0.87000000      2.91100000
H      8.88700000     -0.74400000      1.96800000
H      9.13300000     -0.06800000      3.30000000
O     -9.04100000     -8.44400000    -11.20600000
H     -9.72600000     -9.06700000    -10.96300000
H     -8.94500000     -7.88100000    -10.43800000
O      2.27600000      3.52000000      5.52600000
H      1.41900000      3.74100000      5.16000000
H      2.16600000      2.63500000      5.87600000
O      4.64200000    -14.04300000      6.84800000
H      4.23500000    -13.84900000      7.69300000
H      3.93300000    -14.41200000      6.32100000
O     -2.78000000     -4.77100000    -12.20100000
H     -2.04100000     -4.32300000    -11.79000000
H     -2.40400000     -5.57600000    -12.55600000
O     12.07900000      9.49500000     10.42600000
H     11.39500000      8.87500000     10.67800000
H     12.63300000      9.57100000     11.20300000
O      8.54700000      6.53800000     -5.48300000
H      8.47300000      6.71500000     -4.54600000
H      7.64300000      6.44200000     -5.78100000
O     -6.89000000      7.63000000    -10.20000000
H     -6.95600000      8.50000000     -9.80800000
H     -7.72300000      7.20800000     -9.98900000
O     15.39300000     -3.18700000      2.27500000
H     15.88600000     -3.27200000      3.09000000
H     14.54300000     -2.83800000      2.54400000
O     -3.02800000    -14.30600000      8.65600000
H     -3.73900000    -13.81200000      8.24900000
H     -3.46200000    -14.86000000      9.30400000
O      9.73000000      9.23700000      0.35700000
H     10.53100000      8.99400000     -0.10700000
H      9.07600000      8.60900000      0.05100000
O      2.66800000     -7.91300000     -0.76300000
H      2.57600000     -8.46000000      0.01700000
H      2.91700000     -8.52500000     -1.45600000
O     16.45200000      3.47700000     -3.63000000
H     15.67700000      2.92900000     -3.51000000
H     17.01900000      3.25600000     -2.89200000
O    -15.82500000     -2.36000000      1.34800000
H    -15.47600000     -2.28900000      0.46000000
H    -16.77400000     -2.39600000      1.23000000
O      7.03700000     12.56700000     10.04600000
H      6.17300000     12.24400000     10.30300000
H      7.14500000     13.38000000     10.53900000
O     -2.32600000    -11.86000000     -1.99600000
H     -3.09000000    -12.12300000     -1.48400000
H     -1.58100000    -12.22700000     -1.52100000
O     -5.68000000     -0.63100000      4.03700000
H     -4.93200000     -1.02900000      3.59200000
H     -6.43900000     -1.11200000      3.70600000
O      5.58300000      7.20400000     -2.46200000
H      5.33900000      6.27900000     -2.46200000
H      4.97500000      7.61200000     -3.07900000
O     -6.60100000     10.05100000      7.53800000
H     -6.78000000      9.79800000      8.44400000
H     -6.27000000     10.94700000      7.60000000
O      4.01500000      9.11300000     -7.84600000
H      3.43400000      9.87200000     -7.90000000
H      3.42500000      8.35900000     -7.85600000
O    -15.99700000      4.33000000     -1.04600000
H    -15.87000000      5.24200000     -1.30500000
H    -16.92400000      4.27300000     -0.81500000
O     10.12100000     -3.61800000     -9.41500000
H      9.88200000     -4.54500000     -9.40400000
H      9.36500000     -3.17100000     -9.03500000
O     -8.45300000     -3.93300000    -10.05700000
H     -8.74300000     -3.02700000     -9.95100000
H     -9.13300000     -4.45400000     -9.62900000
O      8.55000000      8.76600000     13.92100000
H      7.97800000      7.99900000     13.91100000
H      7.96900000      9.50100000     13.72600000
O     -8.65400000     -2.44900000     -2.70200000
H     -7.76400000     -2.73500000     -2.90400000
H     -9.15300000     -3.26200000     -2.61800000
O     15.52400000     -3.56600000     -4.17100000
H     15.90200000     -3.31800000     -3.32800000
H     14.57800000     -3.51400000     -4.03500000
O     14.93200000      0.75900000      1.30800000
H     15.23300000      1.56600000      0.89000000
H     14.55300000      0.24600000      0.59300000
O     10.70200000      1.24300000      3.47600000
H     11.59600000      1.53500000      3.65100000
H     10.25000000      1.33800000      4.31400000
O    -11.93700000     -4.15000000      4.03200000
H    -12.65000000     -3.93900000      4.63500000
H    -12.29900000     -3.97600000      3.16300000
O     -9.08400000     11.88700000      0.79000000
H     -9.61300000     12.66400000      0.96900000
H     -8.25300000     12.23200000      0.46500000
O    -10.96100000     11.28900000     -5.78700000
H    -11.78100000     11.68600000     -5.49500000
H    -10.98400000     11.36600000     -6.74100000
O     -3.62300000     -4.45800000      0.03300000
H     -3.43600000     -5.39600000     -0.00800000
H     -2.84600000     -4.07600000      0.43900000
O     13.62400000      6.87700000     -4.02000000
H     13.08300000      7.11200000     -4.77400000
H     13.01200000      6.48300000     -3.39800000
O     -1.39400000    -15.34300000      4.88200000
H     -1.68100000    -14.75400000      4.18300000
H     -2.13000000    -15.94200000      5.00700000
O      4.75600000     11.24900000     -0.55800000
H      4.58900000     11.32700000     -1.49700000
H      5.22900000     12.05000000     -0.33100000
O     -6.16600000      3.72200000      8.76700000
H     -6.65800000      3.89500000      7.96400000
H     -5.39900000      3.23000000      8.47700000
O      0.14400000     -2.11700000      3.41100000
H      0.90700000     -1.56400000      3.24300000
H     -0.42100000     -1.58300000      3.96900000
O     -0.11000000      1.00800000     13.56100000
H     -0.91500000      1.09600000     14.07200000
H      0.54000000      0.69400000     14.19000000
O      4.84200000     -8.30000000      2.55300000
H      5.04800000     -7.63600000      3.21100000
H      5.62900000     -8.84300000      2.50600000
O      1.01300000     -6.91600000      9.69800000
H      0.99700000     -6.60700000     10.60400000
H      1.94300000     -6.95700000      9.47500000
O     -3.95500000    -14.04000000      3.34400000
H     -3.18000000    -13.47800000      3.34000000
H     -3.66300000    -14.85200000      2.93000000
O     15.41600000      5.29700000     -1.34500000
H     16.15300000      5.41100000     -1.94500000
H     15.52800000      5.99100000     -0.69400000
O     -2.95500000      2.13500000    -11.74100000
H     -3.67400000      1.51000000    -11.65400000
H     -3.14100000      2.80600000    -11.08300000
O      7.42800000     -3.36900000     11.73200000
H      7.73700000     -4.07100000     11.16000000
H      7.06600000     -3.82100000     12.49400000
O      6.06300000      7.53700000     -6.56200000
H      6.85100000      7.90200000     -6.96300000
H      5.37400000      8.17000000     -6.76600000
O      9.71600000      3.98700000     -6.57200000
H     10.64400000      4.17800000     -6.70600000
H      9.30300000      4.84800000     -6.50000000
O     10.16200000      2.35200000     11.45400000
H     10.79300000      3.06600000     11.54400000
H     10.56000000      1.62100000     11.92800000
O    -16.79600000      5.78500000     -4.43800000
H    -16.27100000      5.17600000     -4.95800000
H    -16.30700000      5.88400000     -3.62100000
O     -1.03300000     10.38800000      8.06400000
H     -1.75200000     10.98800000      8.25800000
H     -1.23400000     10.04800000      7.19200000
O     14.76200000      1.99200000     -6.31100000
H     14.52600000      1.06600000     -6.37400000
H     14.68300000      2.19700000     -5.38000000
O     -8.16400000      7.71700000    -13.65800000
H     -8.05000000      7.61100000    -14.60300000
H     -8.47800000      6.86400000    -13.35800000
O      1.59100000     -6.34700000     -6.64000000
H      2.34700000     -6.03200000     -6.14500000
H      1.30500000     -7.12900000     -6.16800000
O      1.40100000     -6.86900000    -14.26800000
H      1.32300000     -7.16300000    -15.17600000
H      1.38100000     -7.67500000    -13.75200000
O      0.41000000      8.04100000    -13.49900000
H     -0.54200000      7.96400000    -13.56800000
H      0.55300000      8.53900000    -12.69400000
O      9.59700000    -11.37800000      6.92000000
H     10.27600000    -10.75600000      7.18200000
H      9.91300000    -11.74300000      6.09300000
O      2.36800000      5.79700000     -4.22900000
H      2.33300000      5.04500000     -4.82000000
H      2.14900000      5.43700000     -3.37000000
O    -10.26000000     -3.18500000      1.25200000
H     -9.34100000     -3.25000000      0.99300000
H    -10.71600000     -2.92700000      0.45000000
O      4.34500000     -6.09300000    -13.45700000
H      4.95800000     -5.45700000    -13.82600000
H      3.50000000     -5.86300000    -13.84100000
O     10.48300000     -8.87500000     -3.82500000
H     10.63800000     -9.27300000     -4.68100000
H      9.98100000     -8.08300000     -4.01500000
O      1.16300000    -14.94500000     -7.35400000
H      1.10700000    -15.81200000     -6.95300000
H      2.06200000    -14.88800000     -7.67700000
O     11.12700000     -6.36300000     11.55200000
H     11.37700000     -7.24200000     11.26600000
H     10.29900000     -6.19200000     11.10400000
O      6.07500000     -0.67600000      4.91100000
H      5.95800000     -1.57800000      4.61300000
H      5.69000000     -0.14200000      4.21600000
O     -1.48700000     15.57300000      0.36100000
H     -0.72300000     15.03700000      0.15000000
H     -1.97700000     15.05200000      0.99700000
O     -0.24900000     -9.10800000     15.46800000
H     -0.11600000     -8.51600000     16.20900000
H     -1.17900000     -9.02300000     15.25800000
O     -0.12700000    -10.36100000     -0.16000000
H      0.28600000    -10.90900000     -0.82700000
H      0.29700000     -9.50800000     -0.25500000
O      3.81200000    -11.37300000     10.00000000
H      3.89100000    -12.27800000      9.69600000
H      3.50700000    -10.88900000      9.23200000
O      6.24300000     -5.92400000    -11.25500000
H      5.76100000     -5.69400000    -10.46100000
H      5.56800000     -6.02000000    -11.92600000
O     -4.39800000    -12.99900000     11.14000000
H     -3.95500000    -12.47900000     10.46900000
H     -4.12300000    -13.89900000     10.96600000
O     -4.22000000     -7.34700000     -1.02800000
H     -5.00200000     -7.80100000     -1.34200000
H     -4.31700000     -7.33300000     -0.07600000
O      8.01800000     -7.16700000      4.12100000
H      8.63200000     -6.59800000      3.65600000
H      7.20900000     -6.65800000      4.16900000
O     -9.76900000      2.09000000     -3.45700000
H     -9.61500000      1.15200000     -3.56800000
H     -8.96900000      2.41800000     -3.04600000
O     -7.73500000      4.17100000    -14.70000000
H     -7.87300000      4.65400000    -13.88500000
H     -8.15400000      4.71000000    -15.37200000
O      6.16100000      4.92400000      7.92200000
H      6.24000000      5.37800000      8.76100000
H      5.32200000      4.46600000      7.97400000
O     -9.81900000     -1.32900000     12.81300000
H    -10.65000000     -1.20900000     12.35300000
H     -9.38300000     -0.48000000     12.74700000
O     10.87800000     10.13300000     -5.35500000
H     11.19100000     10.86100000     -5.89100000
H     11.34300000     10.23000000     -4.52400000
O      4.12700000     -9.49400000      7.83000000
H      3.53700000    -10.05800000      7.33200000
H      4.99600000     -9.68200000      7.47500000
O      0.56500000    -14.36800000     -3.24100000
H      1.33300000    -14.57700000     -2.70900000
H      0.81700000    -13.58200000     -3.72600000
O     10.84600000     -7.81200000      0.57200000
H     11.45600000     -8.43400000      0.97000000
H     11.16900000     -6.95300000      0.84300000
O    -15.33500000      0.59700000     -2.58800000
H    -15.52200000      1.53600000     -2.62200000
H    -16.08000000      0.18800000     -3.02700000
O      0.30800000     10.19700000      3.62700000
H      0.92000000      9.57500000      3.23400000
H     -0.04800000      9.73600000      4.38700000
O      6.09000000      1.43100000     -7.79500000
H      6.95200000      1.80500000     -7.97800000
H      5.57300000      1.62800000     -8.57600000
O     -8.27300000     -7.83100000      9.83400000
H     -7.56700000     -8.03600000     10.44800000
H     -8.27700000     -8.56600000      9.22100000
O      0.40100000      0.84400000      4.52300000
H     -0.47200000      0.66400000      4.87100000
H      0.98100000      0.77300000      5.28100000
O     -1.53700000      6.30600000    -11.67500000
H     -0.77300000      6.06700000    -11.15000000
H     -1.56000000      7.26200000    -11.64400000
O     -2.05500000     10.32900000     11.91300000
H     -2.43100000      9.47300000     12.11800000
H     -2.81300000     10.89400000     11.76100000
O     -3.45000000     -6.63500000     17.13900000
H     -3.95300000     -7.44400000     17.05000000
H     -3.23200000     -6.38800000     16.24100000
O     12.34100000     -5.27300000      4.07700000
H     12.15600000     -6.20600000      4.18400000
H     11.54200000     -4.83500000      4.36900000
O     11.16200000    -10.23100000      2.74200000
H     10.96900000    -11.04100000      3.21300000
H     11.98900000    -10.40600000      2.29400000
O     -3.30200000      5.45400000      5.56500000
H     -4.23200000      5.51300000      5.34300000
H     -2.96200000      4.77000000      4.98800000
O     11.35900000     -3.93300000     13.15600000
H     10.80500000     -3.30200000     12.69600000
H     11.26800000     -4.74300000     12.65500000
O      4.44000000     -8.35700000    -15.21800000
H      4.27900000     -7.68300000    -14.55800000
H      3.66100000     -8.33900000    -15.77400000
O     -6.33200000      0.42800000      7.72800000
H     -6.72300000      0.80600000      6.94000000
H     -7.00300000      0.53400000      8.40200000
O     11.60100000    -10.41700000     -1.69600000
H     11.31200000     -9.79800000     -2.36600000
H     12.47600000    -10.11400000     -1.45200000
O     -3.99700000     -1.60200000     -7.93900000
H     -4.20100000     -1.58400000     -8.87400000
H     -3.69100000     -2.49500000     -7.77800000
O      3.91700000     14.50000000     10.81600000
H      3.88600000     13.54400000     10.77400000
H      3.02700000     14.77800000     10.60000000
O    -10.01600000     -5.10600000     -2.81000000
H    -10.79100000     -5.21200000     -2.25800000
H     -9.50900000     -5.90600000     -2.66800000
O     -6.15600000    -11.88500000      8.77500000
H     -5.55400000    -12.52300000      8.39100000
H     -6.11200000    -12.05200000      9.71700000
O      4.60200000     -7.00900000     -3.02400000
H      5.48100000     -6.95400000     -2.65100000
H      4.35000000     -7.92600000     -2.91100000
O     -5.89600000      9.03900000      4.87100000
H     -6.33100000      9.49200000      5.59400000
H     -5.02300000      8.83700000      5.20600000
O      3.58400000      9.48500000    -11.81700000
H      4.38000000      9.93900000    -12.09400000
H      3.36600000      8.91500000    -12.55300000
O      0.70600000      4.10700000    -16.45800000
H      1.65600000      4.22300000    -16.43200000
H      0.41400000      4.32000000    -15.57200000
O     -4.34900000     -9.60200000     -4.88700000
H     -4.04400000     -9.08000000     -5.62900000
H     -3.55500000     -9.79700000     -4.38900000
O     -1.75300000      9.79300000     -7.42700000
H     -2.58300000     10.14800000     -7.74200000
H     -1.50200000      9.14700000     -8.08800000
O      8.15900000     -8.73500000      0.59500000
H      7.55100000     -8.06900000      0.27300000
H      8.98500000     -8.26700000      0.71800000
O      7.14600000      4.76200000     -0.41800000
H      6.25000000      4.88300000     -0.73400000
H      7.59500000      4.31600000     -1.13700000
O      9.57300000      6.79400000     10.14100000
H      9.92500000      7.08800000     10.98200000
H      8.85300000      6.20800000     10.37500000
O     -5.15000000     -1.98600000     -0.70300000
H     -4.63100000     -2.75100000     -0.45800000
H     -5.29600000     -1.52100000      0.12100000
O      6.84500000     -9.56900000      6.86100000
H      7.45300000    -10.14900000      7.32000000
H      7.14500000     -9.57700000      5.95300000
O     -2.21300000     14.32000000      2.47700000
H     -1.55600000     14.52400000      3.14300000
H     -2.69400000     13.57400000      2.83500000
O     11.76800000    -13.27600000     -1.80900000
H     11.61200000    -12.33200000     -1.82000000
H     12.14300000    -13.44600000     -0.94500000
O     15.84100000     -2.69800000     -1.58400000
H     16.76000000     -2.73000000     -1.31700000
H     15.37200000     -3.15100000     -0.88300000
O     -4.10000000    -16.42900000      5.57400000
H     -3.98500000    -16.98200000      6.34600000
H     -4.52200000    -15.63700000      5.90700000
O      0.57500000      3.31600000    -10.67600000
H      0.01100000      2.88600000    -10.03400000
H      0.74700000      2.64200000    -11.33400000
O      1.80100000     -7.28100000      3.29200000
H      1.59800000     -7.84800000      2.54800000
H      1.90800000     -7.88200000      4.02900000
O     -1.72400000     -6.30100000     15.09700000
H     -1.81500000     -5.36600000     14.91300000
H     -1.04300000     -6.34800000     15.76900000
O     15.33600000      3.14300000      4.83400000
H     15.15900000      3.11300000      5.77400000
H     16.27700000      2.98300000      4.76200000
O     -0.31500000     14.84700000     -4.00200000
H     -0.79600000     15.03200000     -4.80800000
H     -0.88500000     15.16600000     -3.30300000
O      4.65200000      8.50800000     -0.15500000
H      4.85000000      9.44400000     -0.16900000
H      4.69100000      8.24100000     -1.07400000
O    -15.25100000      7.08400000     -2.08500000
H    -14.81400000      7.92800000     -1.96500000
H    -14.54200000      6.47500000     -2.29200000
O      9.06400000      4.08800000     -2.18000000
H      9.86300000      4.58200000     -1.99500000
H      9.22000000      3.69100000     -3.03600000
O    -15.74700000     -4.73600000     -7.18800000
H    -16.63800000     -4.48700000     -7.43200000
H    -15.39300000     -3.96100000     -6.75100000
O      3.83500000     10.77500000      4.82900000
H      3.27900000     11.38900000      5.30800000
H      4.34000000     10.32900000      5.50900000
O     -6.78200000      7.53000000      2.89100000
H     -6.49400000      8.13500000      3.57400000
H     -7.24100000      8.08400000      2.25900000
O      3.88400000      5.31200000      4.41700000
H      4.74400000      5.06500000      4.75600000
H      3.27500000      4.71200000      4.84700000
O     -3.59100000     -7.74900000     -7.61300000
H     -3.11100000     -8.49900000     -7.96400000
H     -3.89400000     -7.27400000     -8.38700000
O     -4.79100000     -2.40200000     16.82600000
H     -5.57000000     -2.40900000     17.38100000
H     -4.60500000     -1.47400000     16.68600000
O    -12.48300000     -0.15400000     11.99200000
H    -12.36200000     -0.84700000     11.34200000
H    -12.43700000      0.65800000     11.48700000
O     -1.18400000      0.08900000     -5.73800000
H     -1.69500000     -0.70700000     -5.59600000
H     -0.28100000     -0.21800000     -5.82700000
O      4.64200000     -2.30600000    -10.52700000
H      4.79100000     -2.35000000     -9.58200000
H      4.14500000     -3.09900000    -10.72800000
O      0.76300000      4.75400000     -7.61400000
H     -0.12600000      4.88400000     -7.28400000
H      0.90200000      3.80800000     -7.56000000
O     -0.43700000      9.85200000     13.97300000
H     -0.60400000     10.10200000     13.06500000
H     -0.24000000      8.91600000     13.93200000
O     -7.10300000     -4.68100000    -12.48100000
H     -6.97800000     -5.61900000    -12.62900000
H     -7.63800000     -4.63200000    -11.69000000
O     -7.10900000    -14.48000000     -3.62800000
H     -6.56500000    -13.70900000     -3.79300000
H     -7.41400000    -14.74800000     -4.49500000
O     -3.72100000     -0.22100000     13.26100000
H     -3.43200000     -1.11700000     13.08700000
H     -4.16800000     -0.27300000     14.10500000
O      0.35100000     -6.25300000     12.72600000
H     -0.49900000     -6.17800000     12.29200000
H      0.24600000     -6.98400000     13.33400000
O      0.90800000    -14.42700000      2.07700000
H      0.07400000    -14.57300000      1.63000000
H      1.10200000    -15.26200000      2.50200000
O     -3.85100000      5.58400000      9.69900000
H     -4.12000000      4.69500000      9.46700000
H     -2.95200000      5.65300000      9.37700000
O     -4.35700000     15.81700000     -6.58300000
H     -3.56900000     16.10900000     -6.12500000
H     -4.21800000     16.08100000     -7.49200000
O     -5.92600000     -9.13000000     -2.75300000
H     -5.45500000     -9.48500000     -3.50700000
H     -6.58900000     -9.79000000     -2.55200000
O     10.83700000      2.11700000      0.67200000
H     10.78900000      1.92300000      1.60800000
H     11.47900000      2.82400000      0.60600000
O    -11.97400000     -9.14900000     -3.75700000
H    -12.77700000     -9.51500000     -4.12900000
H    -12.25300000     -8.74900000     -2.93300000
O     17.43400000      1.08200000      5.42400000
H     16.82800000      0.71400000      4.78100000
H     18.23100000      1.26200000      4.92600000
O      8.57400000      1.00900000     -2.79200000
H      7.64500000      0.81900000     -2.66100000
H      8.61700000      1.40800000     -3.66100000
O      9.39100000      5.68200000    -13.22600000
H      8.72100000      5.10200000    -13.58800000
H     10.12500000      5.60900000    -13.83600000
O     -3.42800000      8.26700000      5.68500000
H     -3.39000000      7.31000000      5.68500000
H     -2.52300000      8.54300000      5.53700000
O      9.01000000     10.60500000     10.59500000
H      8.43300000     11.35600000     10.45600000
H      9.23000000     10.30600000      9.71200000
O      4.34100000     -6.08100000      0.68200000
H      4.58700000     -6.79600000      1.26900000
H      3.60800000     -6.43000000      0.17500000
O      2.21500000     -3.75700000     11.16200000
H      1.29100000     -3.94600000     10.99700000
H      2.68900000     -4.36500000     10.59600000
O      5.70900000     -5.56800000     12.78600000
H      5.48200000     -6.38500000     12.34300000
H      6.35400000     -5.82500000     13.44600000
O      9.71200000     -1.99200000     12.25000000
H      8.83900000     -2.35200000     12.09600000
H     10.17800000     -2.13000000     11.42500000
O    -12.14600000      6.56700000     -1.02400000
H    -12.35900000      6.26900000     -0.13900000
H    -11.34700000      6.09100000     -1.25100000
O      1.34800000    -13.79800000      7.22300000
H      1.32700000    -14.71100000      7.50900000
H      0.43100000    -13.57600000      7.06000000
O    -13.81100000      0.00300000     -5.29600000
H    -13.89200000      0.03300000     -4.34300000
H    -13.24300000      0.74300000     -5.51100000
O     -6.94500000     -8.18400000      5.08200000
H     -7.06500000     -7.27400000      5.35600000
H     -7.21000000     -8.70000000      5.84400000
O      3.71900000     -7.88400000      9.95000000
H      3.76200000     -8.19900000      9.04700000
H      4.22100000     -8.52600000     10.45200000
O     12.44200000      4.52000000      0.56400000
H     11.94100000      5.01700000      1.21100000
H     13.33800000      4.52500000      0.90000000
O      1.73600000     -4.33600000    -13.25300000
H      1.98500000     -3.70200000    -13.92500000
H      1.61400000     -5.15700000    -13.73100000
O     -4.16300000     -2.09400000      2.11100000
H     -3.24200000     -2.25700000      2.31600000
H     -4.55100000     -2.96700000      2.04500000
O     -3.60900000    -15.51300000     -6.13500000
H     -4.40800000    -15.23300000     -5.68900000
H     -2.96500000    -14.83900000     -5.91800000
O      8.27600000    -13.35300000     -2.84100000
H      9.10200000    -13.06000000     -2.45600000
H      8.15500000    -14.24000000     -2.50100000
O     -8.90700000      0.57900000      9.46300000
H     -9.07200000      1.40900000      9.01700000
H     -8.88300000      0.80700000     10.39300000
O      5.89300000     13.51900000     -1.91000000
H      5.97500000     14.37600000     -1.49100000
H      5.24400000     13.65100000     -2.60100000
O      0.27300000    -11.84400000      9.15900000
H     -0.16400000    -12.18500000      8.37900000
H      0.83000000    -12.56300000      9.45600000
O      2.32600000      7.11300000      0.22300000
H      2.27900000      6.81600000      1.13200000
H      3.08900000      7.69100000      0.20000000
O      7.35400000     -7.59000000      9.41800000
H      6.76600000     -8.19000000      9.87600000
H      8.12900000     -8.11600000      9.22100000
O     11.52700000      5.79100000     -2.16100000
H     11.89700000      5.35700000     -1.39200000
H     11.41900000      6.70400000     -1.89200000
O      4.87800000     12.39000000      2.82200000
H      4.58300000     12.96400000      2.11600000
H      4.08200000     12.18600000      3.31300000
O     -5.99200000     -4.08100000     -9.08300000
H     -6.07900000     -4.53600000     -8.24500000
H     -6.88600000     -3.82500000     -9.31000000
O      4.51800000    -12.28500000     -2.07000000
H      4.69600000    -13.10000000     -2.53800000
H      4.57800000    -12.52200000     -1.14400000
O      4.84200000      6.90400000    -15.21100000
H      5.56900000      7.52300000    -15.14800000
H      5.26300000      6.05000000    -15.31100000
O     -2.87600000    -13.17300000     -9.61100000
H     -2.75800000    -12.93100000    -10.52900000
H     -1.99700000    -13.12200000     -9.23500000
O    -11.69000000     10.78400000      3.09700000
H    -11.95200000     10.59700000      2.19600000
H    -11.00900000     10.13800000      3.28800000
O     -5.32700000     15.84000000     -3.51300000
H     -5.61200000     15.23100000     -4.19500000
H     -4.43800000     15.56000000     -3.29800000
O     11.31100000     12.30600000     -0.90800000
H     10.52100000     12.47900000     -1.42100000
H     11.55300000     13.15900000     -0.54600000
O      9.93700000      3.62400000      7.97500000
H      9.55600000      2.90400000      8.47800000
H      9.29300000      3.80300000      7.29000000
O     10.71900000     -2.65800000      9.77300000
H     10.84200000     -1.91300000      9.18400000
H     11.09300000     -3.40100000      9.30000000
O      3.99700000      5.81100000     16.14100000
H      3.22200000      5.64600000     15.60300000
H      4.52100000      6.42300000     15.62400000
O      9.05800000     -1.80000000      5.84600000
H      8.96800000     -1.40500000      4.97900000
H      8.24800000     -1.56900000      6.30000000
O      2.31900000     -5.16800000     15.04300000
H      1.77800000     -5.61700000     14.39300000
H      3.10500000     -5.71100000     15.11600000
O      4.83300000    -12.57900000     -9.79600000
H      4.77000000    -11.63700000     -9.95100000
H      5.68400000    -12.69600000     -9.37400000
O     -0.49000000     12.26900000     -7.18500000
H     -0.88600000     11.39800000     -7.15400000
H     -1.03200000     12.75700000     -7.80500000
O      7.81900000      0.29400000      0.52700000
H      7.72900000      0.53200000     -0.39600000
H      7.23000000     -0.45200000      0.64100000
O      3.86100000     16.07300000      4.48400000
H      3.77600000     15.86100000      5.41400000
H      4.59400000     15.53700000      4.18200000
O     -0.88100000    -11.93400000     11.95200000
H     -0.77100000    -11.79500000     11.01200000
H     -1.75000000    -11.58200000     12.14600000
O    -15.02600000     -6.47600000      2.07000000
H    -15.06800000     -7.42500000      2.18700000
H    -15.47100000     -6.11900000      2.83800000
O      1.69300000      3.16800000     -4.89300000
H      0.76900000      3.05200000     -4.67100000
H      1.96900000      2.31400000     -5.22400000
O     -2.45700000     15.69200000     -2.34600000
H     -2.25600000     16.01600000     -1.46800000
H     -2.92300000     14.86900000     -2.19600000
O     -2.19900000      9.20600000    -11.08000000
H     -2.53000000      8.68200000    -10.35000000
H     -2.52400000     10.08900000    -10.90800000
O     10.50100000      8.02100000     -8.69000000
H     11.43200000      7.83900000     -8.56300000
H     10.16500000      7.24600000     -9.14100000
O     -2.92300000     -4.78500000    -16.70500000
H     -2.33200000     -4.21800000    -16.20900000
H     -3.80000000     -4.49500000    -16.45300000
O      4.29700000     -3.04700000     12.97300000
H      4.75300000     -3.88800000     12.99200000
H      3.52600000     -3.20500000     12.42900000
O     -0.00100000     11.03400000    -11.88800000
H     -0.47300000     11.21400000    -12.70100000
H     -0.40400000     10.23500000    -11.54900000
O     10.35900000      7.19500000     12.58200000
H     10.48300000      6.75200000     13.42200000
H      9.61000000      7.77400000     12.72500000
O     -7.82300000     -2.14900000      3.24100000
H     -8.04500000     -1.39300000      2.69700000
H     -8.53300000     -2.77300000      3.08400000
O    -12.06200000     -6.82600000      8.06900000
H    -11.97100000     -7.76100000      7.88400000
H    -11.65200000     -6.39300000      7.32100000
O     -9.69000000     -3.45100000     14.70500000
H     -9.74500000     -4.10800000     14.01100000
H     -9.92300000     -2.62800000     14.27500000
O      8.03500000      9.97200000    -10.48000000
H      8.81300000     10.24800000     -9.99600000
H      7.52000000      9.47600000     -9.84400000
O      7.19600000     10.84800000      3.41700000
H      6.24700000     10.95500000      3.35300000
H      7.54900000     11.43000000      2.74300000
O    -14.42500000      2.49100000      0.15100000
H    -13.58700000      2.70500000     -0.26100000
H    -15.06900000      3.00300000     -0.33700000
O     13.38000000      9.30500000      5.73800000
H     12.55200000      9.24700000      5.26000000
H     13.55800000     10.24400000      5.79600000
O      4.18800000      3.00900000      8.27500000
H      3.87800000      3.17600000      7.38500000
H      4.34300000      2.06500000      8.30200000
O     -5.38800000      6.41200000    -14.32200000
H     -6.19200000      6.02600000    -14.66900000
H     -5.60700000      7.33300000    -14.17900000
O     14.36000000     10.96400000      2.87000000
H     13.45400000     10.65700000      2.91000000
H     14.38400000     11.54100000      2.10700000
O     10.85500000    -10.38600000     -6.00300000
H     11.61700000    -10.85800000     -5.66700000
H     10.17900000    -11.05700000     -6.09500000
O      6.77700000      7.60100000      1.08900000
H      7.21300000      6.96100000      0.52600000
H      5.89800000      7.68400000      0.72100000
O      1.64000000    -11.26300000    -13.62100000
H      1.51300000    -12.10600000    -14.05600000
H      2.55800000    -11.26800000    -13.35200000
O    -10.87400000      1.58500000    -11.93400000
H    -11.35100000      1.82500000    -12.72800000
H    -10.90700000      2.37100000    -11.38800000
O     -4.42900000     -6.61900000     -4.00200000
H     -4.67200000     -7.49100000     -4.31300000
H     -4.34300000     -6.71800000     -3.05400000
O     -1.37700000     11.46600000     -0.39100000
H     -0.51400000     11.08600000     -0.22600000
H     -1.24400000     12.41000000     -0.30400000
O     -3.61700000     -6.82200000      9.35000000
H     -4.23300000     -6.10100000      9.21700000
H     -3.53400000     -7.22800000      8.48700000
O    -10.08200000     -3.39700000      9.80500000
H    -10.34800000     -2.75500000      9.14700000
H     -9.61000000     -4.06600000      9.31000000
O      6.73900000    -10.33200000     -2.16400000
H      6.07200000    -10.97900000     -1.93400000
H      7.53100000    -10.63900000     -1.72200000
O     -1.81300000     -4.55400000      5.64200000
H     -1.40800000     -4.93500000      4.86200000
H     -1.38800000     -5.00000000      6.37400000
O      5.70100000     -3.78000000     -6.23600000
H      4.86800000     -3.33100000     -6.08900000
H      6.36600000     -3.13000000     -6.00900000
O     -6.52300000    -16.07300000      3.72500000
H     -6.03300000    -15.28200000      3.94900000
H     -6.84600000    -16.40000000      4.56500000
O    -12.16700000      7.59600000     -3.61100000
H    -12.00800000      8.50200000     -3.34600000
H    -12.03200000      7.08500000     -2.81300000
O      4.73100000     -1.33200000     -4.87400000
H      4.79000000     -1.66600000     -3.97900000
H      3.95700000     -0.76900000     -4.87000000
O    -15.06900000     -0.43700000      3.00800000
H    -14.14100000     -0.56600000      2.81500000
H    -15.49200000     -1.23700000      2.69500000
O     12.84200000      5.83000000     10.12900000
H     13.40500000      5.22600000      9.64500000
H     11.97200000      5.43100000     10.08700000
O     -6.50600000     -4.12000000     -1.99800000
H     -5.78400000     -4.46100000     -2.52500000
H     -6.10000000     -3.87200000     -1.16700000
O      2.33800000     -9.49700000      1.40900000
H      1.80100000    -10.23100000      1.71000000
H      3.10600000     -9.51200000      1.98000000
O      1.04400000      3.25600000     12.16300000
H      0.36600000      3.60500000     11.58400000
H      0.84100000      2.32300000     12.23400000
O      6.96900000     -0.96300000     -6.66600000
H      6.87600000     -0.05800000     -6.96500000
H      6.31400000     -1.05500000     -5.97500000
O    -17.06900000     -6.13700000      0.09800000
H    -16.15400000     -5.99600000      0.34100000
H    -17.56400000     -5.90500000      0.88400000
O      8.29500000     12.83300000     -5.03700000
H      7.60800000     12.20600000     -4.81300000
H      7.82300000     13.62300000     -5.29800000
O     -2.21600000      1.50600000     15.54000000
H     -3.16700000      1.59000000     15.47100000
H     -2.06400000      1.22600000     16.44200000
O     -8.04900000     -3.33200000    -14.75900000
H     -7.38000000     -3.38700000    -15.44200000
H     -7.70100000     -3.86300000    -14.04100000
O    -14.08600000     -2.97300000     -3.76800000
H    -13.77600000     -3.76100000     -4.21500000
H    -14.40900000     -2.41000000     -4.47200000
O      7.58100000      4.58600000     11.21400000
H      6.75800000      4.49100000     10.73400000
H      7.85700000      3.68800000     11.39600000
O    -13.83600000      9.35100000     -0.96800000
H    -13.07000000      9.81200000     -1.30900000
H    -13.59500000      9.11700000     -0.07100000
O     -3.77100000     -2.95500000     12.52200000
H     -4.45600000     -3.14400000     13.16400000
H     -4.15600000     -3.20400000     11.68100000
O    -10.28700000     14.40100000      1.33100000
H     -9.56100000     15.02000000      1.40500000
H    -10.82700000     14.74900000      0.62100000
O      4.27900000    -15.56800000      1.07400000
H      3.44600000    -16.02200000      0.94600000
H      4.83300000    -16.20600000      1.52200000
O     -6.21200000      5.74700000     -1.53000000
H     -5.80600000      6.56200000     -1.23700000
H     -5.49400000      5.11400000     -1.54800000
O      3.48300000    -12.55800000      4.19700000
H      4.31300000    -12.31400000      3.78700000
H      3.66100000    -13.40100000      4.61400000
O    -10.23200000     -9.15400000      6.85800000
H     -9.55100000     -9.67400000      7.28500000
H    -10.52300000     -9.69500000      6.12400000
O      1.74700000      5.84900000    -10.75900000
H      2.21400000      5.54600000    -11.53800000
H      1.36900000      5.05400000    -10.38300000
O     11.15300000      7.49000000     -5.83000000
H     11.13400000      8.44700000     -5.81500000
H     10.23700000      7.23100000     -5.72300000
O     15.04600000     -4.20400000      8.84000000
H     14.54600000     -5.01300000      8.73100000
H     15.55800000     -4.12800000      8.03500000
O     -0.63500000     -9.25100000      9.67400000
H     -0.02000000     -8.51900000      9.64900000
H     -0.08800000    -10.02800000      9.55900000
O      6.59700000     14.85400000     -5.69100000
H      6.97600000     15.09400000     -6.53600000
H      5.67000000     15.07900000     -5.77100000
O     -9.15500000      4.04900000      2.87200000
H     -9.95500000      4.43200000      2.51000000
H     -8.48700000      4.21800000      2.20800000
O     -5.95100000      3.83100000     -8.75600000
H     -5.90400000      3.97000000     -9.70200000
H     -6.31300000      4.64800000     -8.41200000
O      0.20800000     -3.98800000     -6.80900000
H      0.35300000     -4.93300000     -6.76200000
H      0.87800000     -3.61500000     -6.23600000
O     -4.29600000     -7.60400000    -15.23200000
H     -4.10600000     -7.80600000    -16.14800000
H     -3.69700000     -6.88900000    -15.01500000
O    -14.69000000     -0.97200000      5.69000000
H    -13.80100000     -1.32900000      5.68000000
H    -14.92300000     -0.88400000      4.76600000
O    -15.44100000      3.46200000     -5.17200000
H    -15.01900000      3.84500000     -4.40300000
H    -14.79600000      3.56100000     -5.87300000
O      0.25500000      4.79000000    -13.76500000
H      0.18200000      4.54900000    -12.84200000
H     -0.58000000      5.21000000    -13.97000000
O      8.34500000     -5.99900000     -6.98400000
H      8.45400000     -5.82400000     -7.91900000
H      8.27300000     -6.95100000     -6.92500000
O     -1.09900000    -13.24900000      6.98400000
H     -1.71300000    -13.54000000      7.65800000
H     -1.23400000    -13.85700000      6.25800000
O     -7.26500000    -13.23900000      5.54500000
H     -8.10300000    -13.15600000      6.00000000
H     -7.41500000    -12.83300000      4.69100000
O     -1.56800000     -9.92200000     -3.80500000
H     -1.68000000     -9.23300000     -3.15000000
H     -1.43100000    -10.71900000     -3.29200000
O     -0.86500000      8.66600000      5.58400000
H     -0.62100000      8.29600000      4.73600000
H     -0.09800000      8.52100000      6.13800000
O     -1.45000000    -16.06500000     -3.41200000
H     -2.02800000    -15.52700000     -2.87100000
H     -0.68100000    -15.51400000     -3.56100000
O     -8.95600000     -8.70800000     -3.72400000
H     -8.45400000     -9.28400000     -3.14800000
H     -9.87000000     -8.93800000     -3.55700000
O     -3.32600000    -10.70200000      9.69400000
H     -3.68800000    -10.44200000      8.84700000
H     -2.47300000    -10.27000000      9.73200000
O     10.90400000     -0.48500000      8.04200000
H     10.08200000     -0.12500000      8.37500000
H     10.67700000     -0.84500000      7.18400000
O     11.98100000     -2.99200000      6.07600000
H     11.22200000     -3.12500000      5.50800000
H     11.92300000     -3.69800000      6.72000000
O     -1.73200000      4.91300000    -17.48600000
H     -2.26200000      4.54700000    -16.77800000
H     -0.83100000      4.69600000    -17.24700000
O      8.60400000     -6.16500000     -9.56300000
H      8.67000000     -7.10500000     -9.73500000
H      7.90400000     -5.86400000    -10.14200000
O     17.27400000     -4.39100000      0.36400000
H     18.07500000     -4.45500000      0.88500000
H     16.66100000     -3.91600000      0.92500000
O     -9.21700000     12.11400000      5.81700000
H     -9.80100000     12.79700000      5.48800000
H     -8.52900000     12.04700000      5.15500000
O     -0.27200000      4.01200000      5.17100000
H     -0.68600000      3.48100000      5.85100000
H     -0.99100000      4.25700000      4.58800000
O      5.41900000      4.55600000     -3.03500000
H      5.95500000      3.78200000     -3.20800000
H      4.52100000      4.22400000     -3.00800000
O      4.11000000      2.13100000     12.17300000
H      3.78200000      1.24500000     12.32800000
H      3.34000000      2.69100000     12.26400000
O     -3.55500000     -9.95400000    -13.61600000
H     -4.14400000    -10.67900000    -13.82300000
H     -3.67900000     -9.33300000    -14.33400000
O    -10.48100000     -5.89500000      5.87300000
H    -11.10000000     -5.36000000      5.37600000
H    -10.63200000     -6.78800000      5.56100000
O     -6.43000000     14.38500000     -0.17500000
H     -5.91000000     15.13100000     -0.47500000
H     -6.14800000     13.65800000     -0.73000000
O     -2.63800000    -12.88400000     -4.82500000
H     -3.56200000    -12.71500000     -4.64000000
H     -2.25500000    -13.07900000     -3.96900000
O     -7.79200000     11.00600000      3.95700000
H     -7.42300000     10.20200000      4.32100000
H     -8.38200000     10.70800000      3.26500000
O      0.92700000      7.48900000    -16.27400000
H      0.66800000      7.90100000    -15.45000000
H      0.25900000      7.76800000    -16.90100000
O    -12.50600000    -10.73400000     -1.07700000
H    -11.92300000    -10.10600000     -0.65000000
H    -11.96800000    -11.13300000     -1.76200000
O     -8.06900000    -11.27000000     -6.35200000
H     -8.90900000    -11.72800000     -6.31800000
H     -7.63100000    -11.51000000     -5.53600000
O      0.45600000      1.49500000     -8.33900000
H      0.84000000      0.62300000     -8.42800000
H     -0.06200000      1.44800000     -7.53500000
O      9.03500000      0.79800000    -12.98400000
H      8.65500000      1.34200000    -13.67400000
H      9.97800000      0.82500000    -13.15000000
O     -9.19200000      3.00800000      8.23000000
H    -10.07000000      3.33500000      8.42600000
H     -8.90300000      3.53000000      7.48200000
O      7.55300000    -14.42900000      2.99400000
H      7.05500000    -15.24400000      2.92800000
H      7.79000000    -14.21900000      2.09100000
O     -8.09500000      9.31900000      1.16300000
H     -8.09200000      8.94700000      0.28100000
H     -8.44600000     10.20200000      1.04900000
O     -0.35600000    -15.44900000     -0.20600000
H     -0.48100000    -16.39800000     -0.18700000
H      0.40500000    -15.31800000     -0.77100000
O      1.83100000    -12.31600000    -10.34300000
H      2.76500000    -12.49900000    -10.24400000
H      1.56200000    -12.84600000    -11.09400000
O     -0.21200000      6.87200000     15.01300000
H     -0.10700000      5.98400000     15.35500000
H     -1.07600000      6.86900000     14.60000000
O    -10.46200000    -13.08500000      1.99600000
H     -9.74700000    -13.72200000      1.97300000
H    -10.02600000    -12.23400000      1.98000000
O      8.36700000      8.39300000      3.22100000
H      8.09300000      8.08900000      2.35600000
H      7.90500000      9.22300000      3.34100000
O     -7.59300000      7.41500000     -4.37600000
H     -7.87600000      8.07000000     -5.01400000
H     -6.73400000      7.72100000     -4.08300000
O     -9.78000000      8.64500000      6.63100000
H     -9.56100000      9.53800000      6.89600000
H     -9.22500000      8.08900000      7.17900000
O     -3.63000000     11.64100000    -11.29600000
H     -4.41800000     11.84800000    -11.79800000
H     -3.00100000     12.31700000    -11.54700000
O    -10.65100000      5.04700000     14.54000000
H    -10.54200000      4.87100000     13.60500000
H    -11.14400000      4.29600000     14.86900000
O      8.14000000     14.03100000      5.81500000
H      8.91700000     14.25800000      5.30400000
H      8.30300000     14.40700000      6.67900000
O     -2.97100000      1.98000000      4.88900000
H     -3.31100000      1.13900000      5.19300000
H     -2.25800000      2.18400000      5.49500000
O      1.32900000    -11.59200000      2.93800000
H      1.40900000    -12.50100000      2.65000000
H      1.92700000    -11.52300000      3.68200000
O      0.87500000     -1.42200000    -11.84000000
H      0.91900000     -1.61600000    -12.77600000
H      0.57900000     -2.24000000    -11.44000000
O     10.13600000     -2.27600000    -12.31000000
H      9.31400000     -1.78800000    -12.28100000
H      9.99600000     -3.01700000    -11.72000000
O      0.95200000     11.25700000     10.12700000
H      0.83200000     10.73800000     10.92300000
H      0.41500000     10.81400000      9.47000000
O      3.28000000      2.07300000     -8.94100000
H      2.36100000      2.23500000     -9.15700000
H      3.71800000      2.90500000     -9.11600000
O      1.44000000     -0.26700000     15.42400000
H      0.77400000     -0.87600000     15.74200000
H      1.95200000     -0.04400000     16.20100000
O     -4.87900000     -2.23300000    -10.90400000
H     -4.83900000     -2.42400000    -11.84100000
H     -5.25400000     -3.02200000    -10.51400000
O      2.25800000     12.03100000    -10.62300000
H      1.51900000     11.70400000    -11.13700000
H      3.00100000     11.49800000    -10.90700000
O      1.38300000    -10.65900000     13.67600000
H      0.60100000    -10.99600000     13.23900000
H      1.05600000     -9.96600000     14.25100000
O      5.20400000     -4.73600000     -8.74700000
H      5.49400000     -4.32500000     -7.93200000
H      4.27500000     -4.51700000     -8.80900000
O      5.92500000     15.98700000      0.45600000
H      5.18600000     16.10200000      1.05300000
H      6.15400000     16.87600000      0.18400000
O      3.99200000     -2.59800000     15.80900000
H      3.09300000     -2.48300000     16.11600000
H      3.90100000     -2.96400000     14.93000000
O      2.82500000     10.21500000     12.45100000
H      2.42400000      9.36100000     12.29200000
H      2.76500000     10.33500000     13.39900000
O     -0.95300000     -8.30900000     -9.17100000
H     -0.29000000     -8.90100000     -8.81400000
H     -1.29400000     -8.76600000     -9.93900000
O      3.99100000     -9.55600000     13.78300000
H      3.17200000    -10.05200000     13.82100000
H      4.24800000     -9.59000000     12.86100000
O     -4.12400000     10.23700000    -14.31800000
H     -4.70100000      9.95400000    -13.60800000
H     -4.68100000     10.77700000    -14.87900000
O      3.28200000      1.18000000     -6.11700000
H      4.11400000      1.32100000     -5.66600000
H      3.44300000      1.47100000     -7.01400000
O    -12.48100000     10.17300000     -7.82500000
H    -12.97200000      9.51400000     -7.33300000
H    -12.08200000      9.68500000     -8.54500000
O     -1.64000000     11.44500000    -13.98800000
H     -2.31500000     10.76800000    -13.93600000
H     -1.63300000     11.70600000    -14.90800000
O     -7.71700000     -1.17800000     -7.09800000
H     -7.99200000     -0.36200000     -7.51600000
H     -6.76500000     -1.10300000     -7.02900000
O     -2.17800000     -5.06000000     -3.89500000
H     -2.91000000     -5.66900000     -3.98800000
H     -1.57000000     -5.30800000     -4.59300000
O     14.42400000     -8.10400000     -2.57500000
H     15.29100000     -7.73000000     -2.73000000
H     13.82300000     -7.51000000     -3.02500000
O      4.66100000     -7.50800000     -7.59600000
H      4.20500000     -6.94700000     -6.96900000
H      5.33100000     -6.94300000     -7.98000000
O     -3.59800000    -14.75900000     -2.39100000
H     -3.78300000    -14.07600000     -1.74700000
H     -4.41600000    -15.25100000     -2.45900000
O      9.86600000     -4.20200000      4.21400000
H      9.51400000     -4.33200000      3.33300000
H      9.13800000     -3.82700000      4.71000000
O     -0.91200000      2.59900000     -4.42700000
H     -1.03800000      1.78400000     -4.91300000
H     -1.67500000      2.65500000     -3.85200000
O      6.47300000    -12.23500000     -4.84600000
H      7.29900000    -12.15600000     -4.36900000
H      6.15600000    -11.33600000     -4.92600000
O     -8.70400000     -5.42900000      8.34600000
H     -8.44500000     -6.09500000      8.98300000
H     -9.41700000     -5.83500000      7.85200000
O      4.94900000      4.13400000     10.56600000
H      4.51400000      3.80700000      9.77900000
H      4.90800000      3.40300000     11.18300000
O    -12.22100000     -0.81300000    -11.26200000
H    -12.68400000     -0.26200000    -10.63100000
H    -11.57400000     -0.23000000    -11.65800000
O      3.01500000     -1.32300000      6.02100000
H      3.08200000     -2.27800000      6.00300000
H      2.91900000     -1.07300000      5.10200000
O     14.49200000    -10.62800000     -1.70700000
H     15.13000000    -11.17400000     -2.16600000
H     14.56700000     -9.77000000     -2.12300000
O      3.89000000     -3.37000000    -16.12700000
H      3.56200000     -2.66300000    -16.68300000
H      3.41000000     -4.14600000    -16.41800000
O     -9.80100000     -3.07900000     -6.60800000
H     -9.04400000     -2.49800000     -6.67600000
H    -10.54500000     -2.53300000     -6.86200000
O      8.08100000     -4.57200000      7.32600000
H      8.51200000     -3.72800000      7.19200000
H      7.14500000     -4.37400000      7.27200000
O     -8.51800000     -5.10300000      3.30400000
H     -9.23700000     -5.27200000      2.69600000
H     -8.85300000     -5.38500000      4.15500000
O     -0.22900000     13.52400000      8.47200000
H     -1.12400000     13.30700000      8.21300000
H     -0.12000000     13.10700000      9.32700000
O      2.38200000     18.43100000     -1.69500000
H      1.55800000     18.88200000     -1.51100000
H      2.17300000     17.50200000     -1.60000000
O      6.53600000     -0.50500000     10.45500000
H      6.52600000     -1.19100000     11.12200000
H      6.00100000      0.19700000     10.82400000
O      2.92000000    -15.66300000      5.03800000
H      2.57200000    -16.17700000      5.76700000
H      2.72000000    -16.18400000      4.26000000
O    -13.83900000     -5.82400000      9.64600000
H    -13.35100000     -5.22700000     10.21400000
H    -13.22400000     -6.04400000      8.94600000
O      4.07600000      6.78100000     11.26500000
H      4.81800000      7.34700000     11.05100000
H      4.41300000      5.89200000     11.15600000
O      3.40500000     -4.41400000     -1.94600000
H      2.45400000     -4.50800000     -1.88600000
H      3.67600000     -5.09900000     -2.55700000
O    -10.94300000      9.91300000      0.19200000
H    -10.26800000     10.54700000      0.43500000
H    -10.47700000      9.07900000      0.13100000
O    -12.73400000     12.03800000     -0.44100000
H    -12.21200000     12.82800000     -0.58200000
H    -12.10800000     11.39300000     -0.11300000
O    -12.78500000    -11.38600000      2.06800000
H    -12.18200000    -12.04200000      1.71800000
H    -13.10400000    -10.91900000      1.29600000
O     -6.15900000     13.96100000     -5.35100000
H     -5.73000000     13.11400000     -5.47000000
H     -5.61500000     14.57600000     -5.84400000
O      9.71600000     -9.22100000    -11.09600000
H      9.39800000     -9.78700000    -10.39200000
H      8.92200000     -8.87400000    -11.50100000
O      5.73100000    -15.33900000     -1.31200000
H      5.38300000    -15.48500000     -0.43300000
H      6.64200000    -15.63000000     -1.26100000
O      9.45300000      6.51100000     -0.28100000
H      8.99600000      5.67500000     -0.36700000
H      9.86700000      6.47000000      0.58200000
O     -3.50700000      5.82700000     17.12600000
H     -2.96900000      5.65000000     16.35400000
H     -2.88700000      5.82500000     17.85500000
O     14.13300000      2.28100000     -3.51700000
H     13.46200000      2.92400000     -3.74300000
H     14.06500000      2.18700000     -2.56700000
O      5.92100000    -11.90500000      3.57300000
H      6.34600000    -12.55100000      3.00900000
H      6.41900000    -11.10000000      3.43200000
O      4.15900000     16.27700000     -5.59400000
H      3.99300000     16.80300000     -6.37600000
H      4.26300000     16.91900000     -4.89200000
O     12.15400000     10.89600000     -3.04400000
H     11.77300000     11.52600000     -2.43300000
H     12.83700000     11.38800000     -3.50100000
O      5.38800000     -2.79600000    -13.83000000
H      6.04900000     -3.23200000    -13.29300000
H      5.36300000     -3.30600000    -14.64000000
O      6.07800000     10.13600000     -4.40700000
H      5.99500000      9.22300000     -4.68200000
H      6.87100000     10.15300000     -3.87100000
O     -5.29200000      8.34900000     -3.97800000
H     -4.72900000      8.96600000     -3.51100000
H     -4.74600000      8.02000000     -4.69200000
O      1.89500000      9.93200000     -4.19400000
H      1.98700000     10.83300000     -4.50400000
H      0.98100000      9.71000000     -4.37100000
O     13.63400000     -0.72100000     -6.99600000
H     13.32900000     -0.33900000     -7.81900000
H     12.85700000     -1.13900000     -6.62400000
O     -8.42600000     -0.11600000     -0.94400000
H     -7.57600000      0.24300000     -1.19900000
H     -8.45600000     -0.97800000     -1.35800000
O      4.72200000     11.74300000     11.29700000
H      5.02700000     12.04000000     12.15400000
H      3.87900000     11.32500000     11.47400000
O      7.57100000      2.81900000      1.66100000
H      7.59800000      3.39100000      0.89400000
H      7.88000000      1.97200000      1.33800000
O     -8.31600000      0.28600000      1.79900000
H     -8.82700000     -0.26800000      1.20900000
H     -8.96900000      0.81900000      2.25100000
O     -7.92900000      3.99300000     15.43600000
H     -8.58200000      4.67900000     15.57500000
H     -7.66900000      3.72600000     16.31800000
O      3.62800000      0.24100000    -11.30300000
H      3.63600000     -0.66400000    -10.99200000
H      3.71500000      0.76800000    -10.50800000
O      4.91200000      3.02400000      2.08600000
H      5.86400000      2.95300000      2.14200000
H      4.72800000      3.94500000      2.26900000
O    -15.79100000      2.11000000      9.36400000
H    -15.45600000      1.74300000      8.54500000
H    -15.38100000      2.97300000      9.42500000
O     12.75100000      4.32700000      7.71700000
H     11.80500000      4.29300000      7.57800000
H     13.00600000      5.20000000      7.42000000
O     -6.07400000      1.87100000      1.19500000
H     -6.76500000      1.21000000      1.24600000
H     -5.82900000      1.89000000      0.27000000
O    -12.63900000     -0.96100000      1.97700000
H    -12.08900000     -1.74400000      1.93900000
H    -12.94200000     -0.83800000      1.07700000
O     -5.61800000     -7.15900000    -12.75100000
H     -5.17200000     -7.07700000    -13.59400000
H     -5.48000000     -8.07100000    -12.49500000
O     -5.72700000     -4.61000000      3.05400000
H     -6.64900000     -4.83500000      3.17800000
H     -5.51500000     -4.04900000      3.80100000
O     13.68000000     -3.34600000      0.01200000
H     14.34700000     -3.51300000      0.67700000
H     12.85300000     -3.56200000      0.44300000
O     14.18500000      7.46500000     -6.76200000
H     13.58200000      7.80400000     -7.42400000
H     14.38200000      8.22100000     -6.20900000
O      3.91100000     13.62200000     -4.26600000
H      3.44700000     13.02000000     -4.84800000
H      3.94700000     14.44600000     -4.75300000
O     -8.69900000     -8.53800000      3.10000000
H     -8.19700000     -8.49100000      3.91300000
H     -9.58500000     -8.27600000      3.35100000
O      8.50700000     12.35500000     -1.37000000
H      8.57700000     11.73600000     -2.09700000
H      7.72900000     12.87500000     -1.57200000
O     -9.43900000      1.46800000     -6.68400000
H    -10.33700000      1.35900000     -6.99800000
H     -9.43400000      1.04600000     -5.82400000
O     -2.78000000      3.39400000     -7.70500000
H     -3.14000000      2.61600000     -7.27900000
H     -3.31800000      3.50900000     -8.48900000
O     16.64600000     -5.08200000     -6.11400000
H     16.49300000     -4.47900000     -5.38600000
H     15.77600000     -5.41200000     -6.33800000
O      8.51200000      8.82900000     -7.19800000
H      9.20800000      8.38000000     -7.67800000
H      8.97400000      9.37000000     -6.55700000
O    -10.42500000    -15.39600000     -0.52000000
H    -10.82800000    -15.82800000      0.23300000
H    -10.01700000    -14.61000000     -0.15500000
O    -10.77100000     -8.89500000     -0.18100000
H     -9.83600000     -8.81200000     -0.36700000
H    -10.88500000     -8.46800000      0.66900000
O     -4.62600000     15.56400000      4.65000000
H     -5.16300000     14.80800000      4.41200000
H     -4.20800000     15.31100000      5.47300000
O     13.44900000     -1.43900000      3.90600000
H     12.87200000     -1.85900000      4.54300000
H     12.97600000     -1.50200000      3.07600000
O      2.97300000     -0.32600000     13.03300000
H      2.59100000     -0.21800000     13.90300000
H      3.60000000     -1.04200000     13.13300000
O      8.43500000      7.09300000     -2.73300000
H      8.80300000      6.81500000     -1.89400000
H      7.49200000      7.14500000     -2.57600000
O      8.42600000    -10.68000000      9.40400000
H      8.57700000    -11.39800000     10.01900000
H      8.88100000    -10.94800000      8.60600000
O      4.05600000     -1.62400000     10.17800000
H      3.39700000     -2.29100000     10.36900000
H      4.85300000     -1.94500000     10.60100000
O     -6.92300000     -5.50500000      6.25900000
H     -6.39500000     -4.70700000      6.25300000
H     -7.38400000     -5.48100000      7.09700000
O    -12.28100000      4.06100000      6.09900000
H    -12.28300000      3.81300000      7.02400000
H    -12.62600000      3.29200000      5.64500000
O     -0.76400000     -1.86000000     16.03100000
H     -1.12900000     -2.40500000     15.33500000
H      0.03700000     -2.31300000     16.29500000
O    -14.72900000     10.83500000      4.42800000
H    -15.33500000     10.60500000      3.72300000
H    -13.86000000     10.70800000      4.04700000
O      5.03800000      8.00600000     14.41400000
H      5.54000000      7.51300000     13.76400000
H      4.12300000      7.84000000     14.18600000
O     -2.80200000     17.21100000      3.06900000
H     -2.00500000     16.92100000      2.62600000
H     -3.18200000     16.40800000      3.42700000
O      3.60700000     -5.20000000      9.30700000
H      4.03400000     -5.31200000      8.45800000
H      3.72400000     -6.04300000      9.74600000
O     -6.02400000      1.21500000     -1.49000000
H     -5.77400000      0.70100000     -2.25800000
H     -6.16700000      2.09800000     -1.82900000
O     -5.95200000     -4.65900000     -6.03800000
H     -5.55000000     -5.33200000     -5.48900000
H     -6.86300000     -4.93800000     -6.13100000
O      5.05800000      7.67800000     -9.95300000
H      4.49300000      7.82900000    -10.71000000
H      4.74000000      8.29000000     -9.29000000
O     -5.49500000     -3.60800000    -15.94600000
H     -5.19400000     -2.72800000    -16.17400000
H     -5.19400000     -3.73800000    -15.04600000
O    -15.76800000     -4.85000000      5.04700000
H    -16.46700000     -4.28400000      4.72000000
H    -16.11800000     -5.21800000      5.85800000
O     -4.02400000      2.02700000      8.70600000
H     -4.67600000      1.33700000      8.58500000
H     -3.69700000      1.89400000      9.59600000
O     -7.21300000     10.11700000     -3.65800000
H     -6.40700000      9.67200000     -3.91800000
H     -7.14700000     10.98500000     -4.05800000
O    -10.58500000      9.91400000    -10.33700000
H    -10.88000000     10.82300000    -10.38800000
H    -10.45000000      9.65400000    -11.24800000
O     -1.05200000     -3.62800000     13.91200000
H     -0.27600000     -3.35900000     13.42000000
H     -1.78700000     -3.26600000     13.41600000
O     -2.29100000     16.63800000     -4.92900000
H     -2.41700000     17.57500000     -4.77700000
H     -2.43700000     16.23600000     -4.07300000
O     -4.84400000      0.52000000    -10.46400000
H     -4.93200000      0.78400000     -9.54800000
H     -4.74500000     -0.43100000    -10.43200000
O      4.42900000    -13.93700000      9.75200000
H      3.77400000    -14.49700000     10.16700000
H      5.20400000    -14.49300000      9.67200000
O    -15.10400000     -2.01400000     -1.34400000
H    -14.48700000     -2.61900000     -1.75600000
H    -15.12700000     -1.25800000     -1.93100000
O     -9.03500000      2.42700000     -0.17800000
H     -8.38100000      2.70900000      0.46200000
H     -8.60200000      1.73100000     -0.67200000
O      9.12900000    -10.85000000     -0.85300000
H      9.96700000    -10.42600000     -1.03600000
H      8.65100000    -10.21600000     -0.32000000
O    -11.57900000      7.42200000    -10.66500000
H    -11.32300000      7.50300000    -11.58300000
H    -11.28600000      8.24000000    -10.26100000
O     -3.13200000     -0.74600000      9.69200000
H     -3.55300000     -0.47500000     10.50800000
H     -2.40700000     -0.13100000      9.58000000
O     -7.50600000      1.50800000      5.48000000
H     -6.98700000      0.83700000      5.03600000
H     -8.27600000      1.62200000      4.92400000
O     -3.39300000      4.65100000    -10.54800000
H     -4.28500000      4.86300000    -10.82400000
H     -2.86400000      5.38400000    -10.86400000
O     13.63400000     -6.15000000      7.13000000
H     14.26700000     -6.01500000      6.42400000
H     13.59000000     -7.10100000      7.23200000
O     11.03900000     13.22000000     -5.15300000
H     11.23100000     13.61000000     -4.30000000
H     10.13500000     12.91500000     -5.07900000
O      1.12700000     -8.93000000    -12.48800000
H      1.17700000     -9.74700000    -12.98600000
H      0.19100000     -8.73600000    -12.43900000
O    -11.69200000      2.69900000     -5.41000000
H    -11.14800000      3.35500000     -5.84700000
H    -11.16200000      2.40400000     -4.66900000
O    -10.87500000    -11.71200000     -3.38100000
H    -11.10400000    -12.29300000     -4.10600000
H    -11.24900000    -10.86500000     -3.62400000
O     10.23700000     10.84000000     -9.35000000
H     10.84300000     11.30800000     -8.77700000
H     10.55000000      9.93500000     -9.34300000
O     -1.88300000      5.75600000      7.72500000
H     -1.11100000      6.32200000      7.70700000
H     -2.25800000      5.83400000      6.84800000
O      0.70600000     -7.15100000     -2.75200000
H     -0.11800000     -7.45500000     -2.37000000
H      1.31100000     -7.10600000     -2.01200000
O     12.79000000     -9.49100000     -8.71400000
H     11.93900000     -9.87700000     -8.92100000
H     13.42600000    -10.14200000     -9.00900000
O     -0.36200000    -15.52500000      8.72300000
H     -1.15100000    -14.98400000      8.74200000
H     -0.53200000    -16.21900000      9.36000000
O     -8.31300000    -14.96500000      1.83000000
H     -7.66300000    -15.43500000      2.35300000
H     -8.44300000    -15.51700000      1.05800000
O      5.82200000      2.01000000     15.71800000
H      5.57000000      1.28800000     16.29300000
H      5.83900000      1.62300000     14.84200000
O      4.53200000    -14.15300000     -4.14600000
H      3.70400000    -13.89500000     -4.55000000
H      5.18800000    -13.59800000     -4.56800000
O     -8.00000000      7.00100000      7.93000000
H     -7.10600000      7.17100000      8.22700000
H     -7.92300000      6.23400000      7.36300000
O     -6.43700000     -8.84600000      1.55800000
H     -7.17100000     -8.89600000      2.17000000
H     -5.84600000     -9.54700000      1.83300000
O    -15.22500000     -2.80200000      7.72200000
H    -15.65800000     -3.53300000      7.27900000
H    -14.96700000     -2.21200000      7.01400000
O     -4.23600000      1.24700000     -6.27300000
H     -4.33000000      0.48500000     -5.70200000
H     -5.13400000      1.49000000     -6.49800000
O    -11.89600000      4.55000000      9.06200000
H    -12.69200000      4.81200000      9.52400000
H    -11.44300000      5.37300000      8.87800000
O    -13.14100000      4.18500000     -3.49900000
H    -12.61100000      3.67200000     -2.88800000
H    -12.83400000      3.91700000     -4.36500000
O     -6.93700000    -15.73700000      6.56100000
H     -7.02900000    -14.85700000      6.19600000
H     -7.27300000    -15.66300000      7.45400000
O     -4.46800000     -6.36200000     -9.87300000
H     -5.00700000     -5.60000000     -9.66100000
H     -3.87600000     -6.05400000    -10.55900000
O      3.76500000     14.11200000      0.72200000
H      3.59100000     14.87600000      1.27200000
H      4.58200000     14.32400000      0.26900000
O     -7.16900000     -1.66900000      9.85600000
H     -7.86000000     -1.01400000      9.75500000
H     -7.29000000     -2.00900000     10.74300000
O     -8.09300000    -10.95200000     -2.28800000
H     -7.85200000    -11.51300000     -1.55100000
H     -8.83100000    -11.40100000     -2.70000000
O      5.49200000     -6.57600000      7.59900000
H      6.06200000     -6.43500000      8.35500000
H      5.53300000     -7.51900000      7.44100000
O    -10.58700000      4.30800000    -10.63200000
H    -11.45700000      4.55900000    -10.32100000
H    -10.06300000      4.22600000     -9.83500000
O    -10.04900000      5.05500000     -0.49600000
H     -9.36000000      5.67200000     -0.24800000
H     -9.63800000      4.19400000     -0.42000000
O    -10.69800000      6.95300000      9.61700000
H    -10.19500000      7.76200000      9.71100000
H    -10.30100000      6.35000000     10.24500000
O      9.36200000    -12.52900000     -5.50200000
H      8.47000000    -12.74600000     -5.77500000
H      9.42000000    -12.84600000     -4.60100000
O     -9.98800000      7.57600000     12.16300000
H    -10.93700000      7.67400000     12.23900000
H     -9.65800000      7.74200000     13.04600000
O      2.55400000      5.49500000     13.55100000
H      2.17000000      4.84900000     12.95800000
H      2.96100000      6.13900000     12.97100000
O     -1.62000000      0.02200000     18.04200000
H     -1.17800000     -0.39700000     18.78000000
H     -1.32800000     -0.47100000     17.27600000
O     -1.87800000     -5.42800000     11.17500000
H     -2.49600000     -5.95500000     10.66800000
H     -1.97300000     -4.54300000     10.82200000
O     -2.77300000    -11.05400000      5.91700000
H     -2.79200000    -11.13800000      4.96300000
H     -1.89700000    -11.34600000      6.16600000
O     -0.50600000      7.05700000     -4.51400000
H     -0.93100000      6.44500000     -5.11500000
H      0.41000000      6.77800000     -4.49700000
O      3.62400000     -7.70400000    -10.80200000
H      3.10200000     -6.95000000    -10.53000000
H      3.21600000     -7.99800000    -11.61600000
O     -6.90600000     14.19800000      6.97300000
H     -6.32500000     13.65000000      6.44500000
H     -6.41600000     15.01000000      7.10400000
O     -3.54900000     -0.51600000      6.25400000
H     -3.88200000     -0.11100000      7.05500000
H     -4.33400000     -0.72500000      5.74700000
O      8.19100000     -0.08200000    -16.09500000
H      7.63500000      0.14300000    -16.84100000
H      7.66200000      0.13600000    -15.32800000
O     -3.46900000      1.81300000     11.42200000
H     -3.59200000      2.61400000     11.93100000
H     -3.44400000      1.11400000     12.07600000
O     14.35500000     -5.63100000     -7.36300000
H     13.65700000     -5.84700000     -7.98200000
H     14.57900000     -4.72200000     -7.56200000
O     -4.18000000    -12.19000000     -0.05800000
H     -3.93000000    -12.99500000      0.39500000
H     -5.12100000    -12.11000000      0.09700000
O    -10.85400000      6.25800000      2.30700000
H    -11.66000000      6.27600000      1.79200000
H    -11.14800000      6.11900000      3.20700000
O     -1.81000000     -8.21500000     -1.84900000
H     -1.82200000     -8.97900000     -1.27200000
H     -2.67100000     -7.81300000     -1.73200000
O      2.70700000     14.64500000     -9.60500000
H      3.42000000     14.25600000     -9.09900000
H      2.50600000     13.99300000    -10.27700000
O      3.43200000      1.12200000    -15.86600000
H      3.61900000      0.73600000    -15.01000000
H      4.16300000      0.84400000    -16.41900000
O     12.93100000     -0.36500000     10.57900000
H     12.94200000      0.57300000     10.38900000
H     12.81300000     -0.78200000      9.72500000
O     -4.12700000      8.71300000     12.96700000
H     -4.65600000      9.29200000     13.51400000
H     -4.76600000      8.22900000     12.44200000
O      0.54200000      1.90900000    -18.10600000
H      0.58200000      2.60700000    -17.45300000
H     -0.39200000      1.80000000    -18.28400000
O     -2.71900000      6.59500000     14.45400000
H     -2.91900000      6.04300000     13.69700000
H     -3.17400000      7.41900000     14.27600000
O    -13.56400000     -3.91000000      1.41500000
H    -14.35200000     -3.40300000      1.60800000
H    -13.88500000     -4.79500000      1.24100000
O      2.76900000    -15.53400000     -2.07200000
H      2.98400000    -15.89400000     -2.93200000
H      3.61500000    -15.43500000     -1.63500000
O    -13.92200000     -6.81000000     -2.52400000
H    -13.58000000     -6.25700000     -1.82200000
H    -14.45800000     -7.46400000     -2.07500000
O     11.91000000      8.61900000     -1.16300000
H     12.74000000      8.21900000     -0.90200000
H     12.14600000      9.50700000     -1.43200000
O      1.35800000      2.99900000      2.51500000
H      1.35700000      2.75900000      3.44200000
H      1.06100000      2.21000000      2.06300000
O     13.25500000    -10.74900000      1.07800000
H     13.53900000    -10.86500000      0.17100000
H     14.02600000    -10.40500000      1.52800000
O      1.39100000     -1.14200000     -9.06800000
H      0.62600000     -1.63900000     -8.77900000
H      1.38500000     -1.22500000    -10.02100000
O     -1.63500000     -8.34300000    -15.73000000
H     -0.99400000     -8.95200000    -16.09600000
H     -2.07200000     -7.96700000    -16.49400000
O    -10.02400000     -1.52400000     -9.50700000
H    -10.46900000     -1.30800000     -8.68700000
H    -10.72500000     -1.55900000    -10.15800000
O    -15.77800000      7.18400000      0.87900000
H    -15.88100000      7.24000000     -0.07100000
H    -16.65400000      6.97200000      1.20300000
O    -11.92100000     -1.68200000     -7.26800000
H    -12.53700000     -1.26000000     -6.66900000
H    -12.45300000     -1.92500000     -8.02600000
O     13.42800000      1.82500000      3.32000000
H     13.70200000      1.52500000      2.45300000
H     14.23500000      1.84000000      3.83400000
O      5.19000000     -0.42500000     16.86200000
H      4.96200000     -0.76700000     17.72600000
H      4.81900000     -1.05900000     16.24800000
O     -0.37000000      8.21900000      0.80500000
H      0.35900000      7.85500000      0.30400000
H     -0.17900000      7.98300000      1.71300000
O     11.31500000     -5.89500000     -6.74600000
H     10.54100000     -6.41100000     -6.51900000
H     11.61200000     -6.26300000     -7.57900000
O      5.48500000     -9.45800000     11.49200000
H      6.28300000     -9.68100000     11.97200000
H      5.29200000    -10.23900000     10.97300000
O    -11.45100000     10.54700000     -2.92500000
H    -10.98500000     11.34700000     -2.68000000
H    -11.33400000     10.48100000     -3.87200000
O      8.86100000      7.77400000      7.76900000
H      9.32100000      8.61300000      7.76900000
H      9.17400000      7.32800000      8.55600000
O      5.30400000      4.78800000     -6.08000000
H      5.48500000      5.67800000     -5.77700000
H      4.91100000      4.90500000     -6.94400000
O      6.70500000    -12.65400000     -7.55400000
H      6.70000000    -13.61000000     -7.50600000
H      6.41400000    -12.36800000     -6.68900000
O      3.68200000      1.94600000     -0.18000000
H      4.13400000      2.30200000      0.58500000
H      2.79500000      1.76300000      0.12900000
O     -7.13700000     11.05500000     11.84200000
H     -7.97300000     11.30900000     12.23300000
H     -6.47800000     11.48500000     12.38600000
O     -4.62000000      3.28100000      2.89600000
H     -5.17000000      2.84200000      2.24700000
H     -4.30300000      2.57400000      3.45800000
O    -10.89200000     -8.81100000     10.21300000
H    -10.13100000     -8.23400000     10.28200000
H    -11.64100000     -8.21600000     10.16900000
O     -7.89600000    -12.78800000     -9.35400000
H     -8.80300000    -12.75700000     -9.05000000
H     -7.56500000    -11.90100000     -9.21300000
O      6.35000000      9.17200000     11.39100000
H      5.91300000      9.94600000     11.03600000
H      7.01600000      9.52400000     11.98200000
O      1.58600000     12.89500000      3.32300000
H      1.46200000     12.09900000      2.80600000
H      1.74100000     12.58000000      4.21300000
O     12.91800000      2.72300000     -8.29300000
H     12.59400000      3.62400000     -8.29100000
H     13.57500000      2.70300000     -7.59700000
O     -4.25600000     10.83500000     -8.55500000
H     -5.07400000     10.47600000     -8.89800000
H     -3.90400000     11.35900000     -9.27400000
O     -9.12200000      3.41600000     -8.25700000
H     -9.26000000      4.07400000     -7.57500000
H     -9.20400000      2.57800000     -7.80100000
O     -3.10300000      9.59800000     -2.81100000
H     -2.71500000     10.22300000     -2.19900000
H     -2.66200000      9.77200000     -3.64300000
O     -4.88800000     -2.45500000      8.13000000
H     -5.57400000     -1.95600000      8.57300000
H     -4.07100000     -2.05400000      8.42600000
O      8.54600000     10.23200000     -3.26100000
H      9.12700000     10.32800000     -4.01500000
H      8.91200000      9.49600000     -2.76900000
O      1.42000000     -1.89900000    -14.65100000
H      2.35800000     -1.96100000    -14.82900000
H      1.17100000     -1.03300000    -14.97400000
O     -4.94100000      0.30200000     16.24500000
H     -4.97600000      1.15700000     15.81600000
H     -5.16800000      0.48200000     17.15700000
O     -4.78400000     -3.57000000    -13.34500000
H     -3.96300000     -3.82300000    -12.92200000
H     -5.45700000     -4.06600000    -12.87800000
O     -6.46300000      1.75900000     12.75600000
H     -5.63800000      1.55800000     12.31500000
H     -6.42600000      1.26100000     13.57300000
O     -0.71400000     -8.40300000      6.79000000
H     -1.38900000     -7.73400000      6.67600000
H     -0.67600000     -8.54700000      7.73500000
O      0.68600000     13.77300000      0.08400000
H      1.03000000     12.88700000      0.19300000
H      1.46400000     14.31800000     -0.03900000
O     -0.81800000      3.57500000      9.97200000
H     -1.08000000      4.30000000     10.53900000
H     -0.73800000      3.96800000      9.10300000
O    -10.46600000      4.20800000     11.90200000
H     -9.74300000      4.59800000     11.41100000
H    -11.16900000      4.11500000     11.25900000
O     -9.70800000      8.71300000      3.74400000
H     -9.86500000      8.69500000      4.68800000
H     -9.99300000      7.85300000      3.43700000
O     -4.50600000     -6.78500000      1.68600000
H     -4.68300000     -6.02200000      2.23700000
H     -5.30200000     -7.31300000      1.74600000
O    -11.75600000      7.16000000      7.10100000
H    -11.69000000      7.03900000      8.04800000
H    -10.95300000      7.62400000      6.86200000
O     -5.73300000     -5.11500000      9.23600000
H     -6.68100000     -5.23500000      9.18200000
H     -5.57600000     -4.26000000      8.83500000
O      2.06900000     -3.16600000     -4.82800000
H      2.78400000     -3.78600000     -4.97100000
H      1.58500000     -3.52700000     -4.08500000
O     -6.77000000    -15.47300000     -0.87600000
H     -6.07000000    -16.12100000     -0.80100000
H     -7.02100000    -15.49600000     -1.79900000
O      2.32600000     11.12000000     -8.00400000
H      2.34200000     11.53200000     -8.86800000
H      1.82500000     11.72700000     -7.45900000
O     -3.76900000     -7.21100000      4.63000000
H     -4.07600000     -7.11300000      3.72900000
H     -3.77000000     -6.32100000      4.98200000
O    -13.71400000     -5.50100000     -4.90900000
H    -14.60500000     -5.69800000     -5.19800000
H    -13.65400000     -5.89100000     -4.03700000
O      1.77000000      8.77000000      6.69600000
H      2.63700000      8.60500000      6.32500000
H      1.85500000      8.53100000      7.61900000
O      4.12500000      7.76900000      5.56100000
H      4.89000000      7.54400000      6.09000000
H      4.01000000      7.02100000      4.97500000
O      8.02300000     11.27900000      6.06300000
H      8.06000000     11.05700000      5.13300000
H      7.70000000     12.18000000      6.08100000
O     -2.09800000      1.42500000    -18.25600000
H     -2.46000000      2.00000000    -17.58100000
H     -2.40300000      0.55100000    -18.01300000
O      1.27200000     -9.71200000     -9.38000000
H      1.86300000     -9.07800000     -9.78700000
H      1.44600000    -10.53200000     -9.84200000
O     -6.92200000      1.04800000    -12.89600000
H     -6.71000000      0.13400000    -12.70900000
H     -7.29100000      1.38100000    -12.07800000
O     -8.79600000     -0.19900000     -4.43300000
H     -8.24300000     -0.49700000     -5.15600000
H     -8.75400000     -0.90800000     -3.79200000
O      7.34100000      1.51100000     13.10800000
H      7.57600000      0.58400000     13.13800000
H      8.15300000      1.97200000     13.31800000
O      3.80600000     -5.56000000     -5.24600000
H      4.65000000     -5.19900000     -5.51900000
H      4.02600000     -6.18600000     -4.55600000
O    -14.49400000     -9.64500000     -4.20500000
H    -14.96600000     -9.04800000     -4.78600000
H    -15.01200000     -9.65500000     -3.40000000
O    -14.66700000      5.74600000      5.99400000
H    -14.79200000      6.24100000      6.80400000
H    -13.94300000      5.15100000      6.18600000
O     -4.68800000     17.65200000      0.29300000
H     -5.41400000     18.15900000      0.65800000
H     -4.23300000     17.30000000      1.05800000
O      7.55100000      0.90800000      6.65700000
H      7.26300000      1.00000000      7.56600000
H      6.99400000      0.21800000      6.29800000
O      1.73000000     15.29400000     -2.54500000
H      2.52900000     14.96200000     -2.95500000
H      1.06900000     15.24600000     -3.23500000
O      1.88900000     11.68500000      6.33400000
H      1.71000000     12.01800000      7.21400000
H      1.55900000     10.78600000      6.34700000
O    -15.69500000      2.14300000      2.62900000
H    -15.24200000      2.33600000      1.80700000
H    -15.51900000      1.21500000      2.78700000
O      1.26300000     -0.85600000     -6.10200000
H      1.48800000     -1.73700000     -5.80500000
H      2.07200000     -0.35500000     -5.99800000
O     -0.36600000    -11.18900000     -6.50700000
H     -0.51600000    -11.87100000     -7.16100000
H     -0.93900000    -11.42500000     -5.77800000
O     -0.43800000      6.96900000      3.35600000
H      0.46400000      6.65100000      3.39800000
H     -0.97300000      6.17800000      3.41400000
O    -12.84300000     -4.21900000     11.47700000
H    -12.27100000     -3.50200000     11.20100000
H    -13.72800000     -3.90100000     11.30100000
O      6.23600000     -5.22200000    -15.20600000
H      6.66300000     -6.07600000    -15.27300000
H      5.86300000     -5.07200000    -16.07400000
O    -12.63900000      1.00400000      7.73300000
H    -13.51300000      1.33900000      7.53300000
H    -12.35100000      0.58500000      6.92200000
O    -12.26700000      1.36800000      3.66800000
H    -12.49500000      0.98500000      2.82100000
H    -12.25500000      0.62500000      4.27100000
O      3.55300000     16.77200000      1.69100000
H      2.72400000     17.23500000      1.57300000
H      3.48700000     16.38000000      2.56200000
O     10.11000000     -1.12200000     -6.19700000
H      9.21500000     -1.45900000     -6.23400000
H     10.65700000     -1.90500000     -6.13400000
O     12.96700000      7.84400000      2.62900000
H     13.37800000      7.12600000      3.11000000
H     12.87000000      8.54200000      3.27600000
O     10.99300000      8.61500000      4.35100000
H     10.06300000      8.68000000      4.13400000
H     11.07300000      7.78000000      4.81300000
O    -14.76100000     -9.02000000     -1.19600000
H    -15.36500000     -9.07000000     -0.45500000
H    -14.08200000     -9.66500000     -0.99600000
O      6.07600000      7.83300000      8.95300000
H      6.88600000      7.59300000      8.50400000
H      6.36100000      8.37100000      9.69200000
O      1.18400000     -3.96000000      5.58200000
H      0.70800000     -4.34500000      6.31800000
H      0.56400000     -3.34400000      5.19200000
O    -11.23700000     -7.84600000      3.58200000
H    -12.06900000     -7.38300000      3.67500000
H    -11.46400000     -8.77100000      3.68500000
O      3.62000000    -14.52700000     -8.12300000
H      4.19300000    -14.00200000     -8.68300000
H      3.97900000    -15.41200000     -8.17700000
O     -1.45300000      4.84200000     -5.79000000
H     -2.04500000      4.67100000     -6.52300000
H     -1.29800000      3.98100000     -5.40200000
O     -5.84300000     -9.41500000     11.05400000
H     -6.40800000    -10.18500000     11.11400000
H     -4.98300000     -9.76700000     10.82300000
O     -2.29300000     12.12500000     -4.85100000
H     -1.82400000     12.53600000     -5.57700000
H     -1.80000000     11.32500000     -4.67000000
O     11.64000000     -1.89500000      1.83500000
H     10.79100000     -2.31500000      1.70100000
H     11.44900000     -0.95700000      1.82000000
O     -9.37600000      5.41200000    -13.09000000
H     -9.58300000      5.16200000    -12.18900000
H    -10.11400000      5.08600000    -13.60400000
O      7.63900000     -3.69200000    -12.01500000
H      7.22200000     -3.10400000    -11.38500000
H      7.38000000     -4.56900000    -11.73200000
O     -2.68200000     -7.66600000     12.93900000
H     -2.27500000     -7.50200000     12.08800000
H     -2.21900000     -7.08400000     13.54200000
O    -10.01800000     -1.26500000    -14.84000000
H     -9.65000000     -0.44000000    -14.52200000
H     -9.35200000     -1.92000000    -14.63100000
O     13.06500000     -2.93400000     -3.36200000
H     13.47600000     -2.86700000     -2.50000000
H     12.54500000     -2.13400000     -3.44200000
O     -0.34900000     -3.62000000    -10.61500000
H     -0.08700000     -4.42100000    -10.16100000
H     -0.82900000     -3.11800000     -9.95700000
O     -5.30800000     -8.36400000     13.61900000
H     -4.54100000     -7.87200000     13.32600000
H     -5.80200000     -8.53700000     12.81800000
O     -5.66100000      7.90200000      9.14100000
H     -4.96700000      7.33000000      9.46700000
H     -5.46900000      8.00600000      8.20900000
O     18.22700000     -0.16900000     -2.29100000
H     18.13400000      0.76300000     -2.09400000
H     17.37000000     -0.42800000     -2.63100000
O      2.91300000      6.81800000     -7.27600000
H      2.70100000      6.66600000     -6.35500000
H      2.19800000      6.40300000     -7.75800000
O     -1.70500000    -12.56800000      3.48700000
H     -0.87700000    -12.54000000      3.96600000
H     -1.45100000    -12.51000000      2.56600000
O     -9.66200000      1.72600000      3.94200000
H     -9.43500000      2.58900000      3.59700000
H    -10.60700000      1.65300000      3.80500000
O    -11.30400000     13.66500000      3.85700000
H    -11.47000000     12.76700000      3.57100000
H    -10.81300000     14.06000000      3.13500000
O      8.98000000     -2.50900000     15.94200000
H      8.11500000     -2.81500000     16.21400000
H      9.18400000     -3.02600000     15.16300000
O     -3.33700000      2.60500000    -15.97300000
H     -2.76300000      2.18700000    -15.33200000
H     -4.20500000      2.58100000    -15.57100000
O     -8.96200000      1.28300000     12.12700000
H     -9.41700000      2.04200000     12.49200000
H     -8.03500000      1.51600000     12.16700000
O     10.00700000      0.61600000     13.97600000
H     10.14500000     -0.21600000     13.52300000
H     10.83800000      0.78800000     14.42000000
O      8.64100000      1.17800000      9.39100000
H      8.29600000      0.32600000      9.65700000
H      8.71200000      1.67300000     10.20700000
O    -11.94000000     -0.85900000      5.58200000
H    -11.42100000     -1.33100000      4.93100000
H    -11.56700000     -1.12400000      6.42300000
O      7.55300000    -10.41900000     -8.78500000
H      7.56900000    -11.35400000     -8.58100000
H      6.65200000    -10.25000000     -9.06100000
O     11.80100000      3.73400000      4.90600000
H     12.53200000      3.14500000      5.09200000
H     11.15000000      3.18000000      4.47500000
O      1.90800000    -17.12400000      1.06600000
H      1.31500000    -17.56300000      0.45700000
H      1.61000000    -17.40200000      1.93200000
O      0.65100000     -4.36400000     -2.90400000
H     -0.23900000     -4.17700000     -2.60400000
H      0.64000000     -5.29700000     -3.11700000
O     -6.35900000      5.38400000     -6.41500000
H     -7.07900000      5.61700000     -5.82800000
H     -5.90300000      4.67300000     -5.96500000
O    -14.16100000     -4.53100000     -9.46500000
H    -14.49300000     -4.69300000     -8.58200000
H    -14.89600000     -4.74500000    -10.04000000
O     14.00600000     -7.11500000      0.15300000
H     13.98800000     -8.00100000     -0.20900000
H     14.89400000     -6.80300000     -0.02200000
O      3.60300000      3.84700000    -16.24100000
H      4.55800000      3.90700000    -16.25500000
H      3.42300000      2.91400000    -16.13100000
O     -1.55800000      2.22800000    -13.99600000
H     -0.77300000      2.32000000    -13.45600000
H     -2.28000000      2.21200000    -13.36800000
O     -5.27500000     12.51200000      9.92400000
H     -5.99900000     12.16500000     10.44600000
H     -5.18700000     13.42000000     10.21200000
O      2.72400000      8.51000000      3.13200000
H      3.08500000      9.16200000      2.53100000
H      3.29800000      8.54400000      3.89700000
O     -1.14500000     -2.77800000     10.40800000
H     -0.58200000     -2.24200000     10.96700000
H     -1.71100000     -2.14800000      9.96300000
O      8.74400000      4.65200000      3.80300000
H      7.90300000      5.00200000      4.09900000
H      8.51200000      3.88600000      3.27700000
O     11.31900000     -5.34200000     -1.66400000
H     12.02600000     -5.52300000     -1.04500000
H     11.52300000     -5.88400000     -2.42600000
O      2.03900000      1.07200000      6.85600000
H      2.47200000      0.33300000      6.42900000
H      1.95400000      0.80300000      7.77100000
O    -10.72300000     -5.07500000    -12.78000000
H    -11.38800000     -4.40700000    -12.61300000
H     -9.97800000     -4.58800000    -13.13400000
O      6.48600000     -3.25400000     16.94500000
H      6.08400000     -2.76600000     17.66400000
H      5.74600000     -3.62200000     16.46200000
O      0.67700000     -8.54100000     -5.08000000
H      0.67300000     -7.96000000     -4.31900000
H      0.03800000     -9.22100000     -4.86600000
O      5.64800000     11.12300000    -11.90300000
H      5.99900000     11.83100000    -12.44300000
H      6.40700000     10.78800000    -11.42500000
O    -13.40100000     -6.62600000      5.29400000
H    -13.51900000     -7.08600000      6.12500000
H    -14.17800000     -6.07300000      5.21400000
O     -1.51100000      2.63000000      7.19200000
H     -2.24200000      3.02900000      7.66400000
H     -1.33000000      1.82000000      7.66900000
O    -13.91200000      8.88700000      1.75700000
H    -13.26300000      8.51100000      2.35100000
H    -14.64600000      8.27400000      1.78500000
O     -6.28300000     11.80000000     -1.81500000
H     -6.92900000     11.18800000     -2.16900000
H     -6.00100000     11.40100000     -0.99200000
O      5.65200000     10.07100000      7.39400000
H      6.43700000     10.32800000      6.91000000
H      5.93300000      9.33100000      7.93100000
O     -8.31900000      1.63900000    -10.36200000
H     -9.26600000      1.55600000    -10.47400000
H     -8.21600000      2.28300000     -9.66100000
O      7.30500000     -0.97900000    -11.27400000
H      6.41100000     -1.24300000    -11.49100000
H      7.55900000     -0.38800000    -11.98300000
O     12.36400000     -6.87000000     -9.19700000
H     12.72200000     -6.59300000    -10.04000000
H     12.51500000     -7.81500000     -9.17100000
O      0.49500000     -1.13000000     12.01900000
H      1.43700000     -0.96300000     11.99600000
H      0.13500000     -0.40300000     12.52700000
O     -8.71300000      8.16700000     -1.17200000
H     -9.52300000      8.33800000     -1.65300000
H     -8.13800000      7.74800000     -1.81100000
O      7.79200000      4.02600000     14.71300000
H      6.96500000      3.76500000     15.11900000
H      8.46500000      3.62200000     15.26100000
O     13.59800000      5.78900000      4.10200000
H     13.00100000      5.04300000      4.16200000
H     13.71200000      6.07700000      5.00800000
O     14.69700000     -5.16500000      4.79600000
H     15.08700000     -5.48800000      3.98400000
H     13.77900000     -5.00700000      4.57500000
O     -3.76900000      7.32900000     -1.00500000
H     -3.19000000      6.85300000     -1.60000000
H     -3.64500000      8.25000000     -1.23500000
O     15.71000000     -0.44700000     -3.30800000
H     15.01400000      0.12700000     -2.98700000
H     15.58400000     -1.26600000     -2.83000000
O    -17.44500000     -3.95900000     -1.99100000
H    -17.02600000     -4.58400000     -1.40000000
H    -16.78300000     -3.28300000     -2.13400000
O     11.87100000     -4.75200000      8.31100000
H     12.59400000     -5.20900000      7.88000000
H     11.21800000     -5.43400000      8.46900000
O    -10.12800000     11.64800000      8.08800000
H     -9.71700000     11.73700000      7.22800000
H    -11.01300000     11.99400000      7.96700000
O      9.85600000      1.81800000      5.73300000
H      8.97800000      1.54200000      5.99400000
H     10.31300000      1.97900000      6.55800000
O      9.37300000     -6.84900000      7.04200000
H      8.81700000     -7.42900000      6.52200000
H      8.81800000     -6.09300000      7.23400000
O     -8.29600000     11.98400000     -5.66400000
H     -9.19600000     11.66600000     -5.59200000
H     -8.38500000     12.89900000     -5.93100000
O      7.81900000     -2.37600000     -9.12100000
H      7.42700000     -1.90200000     -8.38800000
H      7.73800000     -1.77800000     -9.86500000
