# Supplementary material for: Integrated Multiscale Multilevel Approach to Open Shell Molecular Systems
Source: J Chem Theory Comput. 2023 Feb 13;19(5):1446–56. doi: 10.1021/acs.jctc.2c00805 (PMC10018740; doi:10.1021/acs.jctc.2c00805)
Supplement: Supplementary file 2 — ct2c00805_si_002.zip [file ct2c00805_si_002.zip › structures/PROXYL/frame7.xyz]

2624

C     -1.87800000      0.46300000     -0.62300000
H     -2.26100000      1.29600000     -0.03400000
H     -2.72100000      0.00900000     -1.14400000
C     -1.20100000     -0.46500000      0.37200000
C     -1.48900000     -0.34100000      1.90300000
H     -1.39900000      0.69400000      2.23300000
H     -0.79200000     -0.90600000      2.52300000
H     -2.52800000     -0.62100000      2.07900000
C     -1.21700000     -1.86600000     -0.11800000
H     -0.81700000     -2.02000000     -1.12000000
H     -0.80700000     -2.48100000      0.68300000
H     -2.26600000     -2.12900000     -0.26100000
N      0.17700000     -0.03800000      0.11300000
O      1.16700000     -0.45000000      0.90900000
C      0.59800000      0.76200000     -1.02600000
C      1.11400000      2.09900000     -0.43400000
H      0.39300000      2.65300000      0.16700000
H      2.09000000      1.92600000      0.02000000
H      1.31000000      2.76800000     -1.27200000
C      1.63000000      0.18100000     -2.02100000
H      1.98700000      0.90300000     -2.75500000
H      1.22400000     -0.75400000     -2.40600000
H      2.49800000     -0.12000000     -1.43400000
C     -0.82600000      1.05100000     -1.59600000
H     -0.99700000      2.10800000     -1.79900000
H     -0.85000000      0.59600000     -2.58600000
O     -9.30800000     -3.04800000     11.76000000
H     -9.66200000     -2.32900000     12.28300000
H    -10.00100000     -3.70800000     11.75800000
O    -12.63400000     -7.48800000     -6.96500000
H    -11.89300000     -8.09200000     -7.01500000
H    -13.33800000     -8.00400000     -6.57400000
O      5.79300000     -4.97700000     -6.08300000
H      6.67000000     -5.36000000     -6.10000000
H      5.23000000     -5.67900000     -5.75600000
O      6.40100000      4.64900000      9.22200000
H      6.27600000      3.82000000      9.68300000
H      7.23600000      4.98300000      9.55100000
O      6.36800000    -13.08200000     -4.02400000
H      7.15900000    -13.25000000     -4.53600000
H      6.32200000    -12.12900000     -3.96000000
O     -6.61800000     -4.97200000     -2.15900000
H     -7.41900000     -5.49500000     -2.20200000
H     -6.81700000     -4.18800000     -2.67100000
O     -2.27100000     14.02500000     11.70600000
H     -1.38000000     14.28300000     11.47200000
H     -2.22800000     13.07300000     11.80000000
O     -3.53800000      2.94800000     -1.57600000
H     -4.05500000      2.43100000     -0.95900000
H     -3.35100000      3.76300000     -1.11000000
O     -7.70500000      1.66400000     -0.91200000
H     -6.78300000      1.80300000     -0.69300000
H     -7.76300000      0.73300000     -1.12400000
O     -1.05600000     -5.16300000     -3.97700000
H     -1.61200000     -4.49000000     -3.58500000
H     -1.49000000     -5.38100000     -4.80200000
O     12.63700000      1.60900000     -1.24500000
H     12.00100000      2.32200000     -1.30900000
H     13.14800000      1.81400000     -0.46200000
O    -10.49500000    -13.46900000      3.99500000
H    -10.21800000    -13.92600000      3.20100000
H     -9.78500000    -13.62000000      4.61800000
O     14.41000000      2.52400000      1.19700000
H     13.71900000      2.38300000      1.84400000
H     15.19700000      2.68400000      1.71700000
O    -12.97000000      0.16900000      0.31300000
H    -13.84900000     -0.00100000     -0.02300000
H    -13.06900000      0.15000000      1.26500000
O      6.02900000      5.11400000     -4.04300000
H      6.94500000      5.28200000     -4.26500000
H      5.53300000      5.49900000     -4.76600000
O     -8.79400000     -4.10300000      2.70700000
H     -9.45700000     -3.50600000      2.36200000
H     -8.01300000     -3.56000000      2.81200000
O     10.63900000     -0.66800000     -1.22300000
H     10.56300000     -1.60200000     -1.41600000
H     10.17300000     -0.23600000     -1.93900000
O      4.70700000     -6.55700000     -0.22800000
H      4.06200000     -7.25400000     -0.34200000
H      5.20000000     -6.54900000     -1.04800000
O      2.94000000     -8.64900000      0.01600000
H      2.00400000     -8.45300000      0.05600000
H      3.00000000     -9.57700000      0.24400000
O     15.42200000      3.54400000     -3.93300000
H     15.84900000      2.68800000     -3.96500000
H     14.92000000      3.59200000     -4.74600000
O     -2.06800000     -3.33400000    -16.50700000
H     -1.16000000     -3.55900000    -16.30700000
H     -2.02700000     -2.43300000    -16.82600000
O     -9.66400000      3.00400000     13.93300000
H     -9.51000000      2.29700000     13.30700000
H     -9.40300000      3.79800000     13.46800000
O     -8.82500000     -1.50400000      5.19200000
H     -8.12300000     -0.98700000      5.58600000
H     -8.89000000     -1.17500000      4.29500000
O     11.02900000      6.50700000     11.91100000
H     10.56500000      6.72700000     12.71900000
H     11.00500000      7.31200000     11.39400000
O      7.67500000      8.28200000     -3.64500000
H      6.94100000      8.59800000     -3.11800000
H      8.20000000      7.76200000     -3.03700000
O    -11.87800000     -5.12700000    -11.62900000
H    -12.54600000     -5.55400000    -11.09100000
H    -11.57600000     -4.39100000    -11.09700000
O     -0.13600000      0.23600000    -15.81200000
H      0.57700000      0.27300000    -16.45000000
H     -0.92900000      0.37000000    -16.33100000
O    -14.55000000     -7.34900000     -0.02400000
H    -15.32100000     -7.91700000     -0.03300000
H    -14.33000000     -7.25900000      0.90300000
O      9.02900000    -14.27900000      5.05100000
H      8.82200000    -14.70900000      5.88000000
H      9.29100000    -13.39200000      5.29900000
O    -13.50900000     -1.58900000    -12.71200000
H    -13.76600000     -0.68700000    -12.90400000
H    -13.39400000     -1.60800000    -11.76200000
O      4.84300000      6.50400000     16.79500000
H      3.97800000      6.44800000     17.20100000
H      4.87000000      5.76700000     16.18500000
O      3.14900000      6.47200000      6.45200000
H      3.99600000      6.63700000      6.86600000
H      3.13800000      7.05100000      5.69000000
O      5.18200000      8.77000000     -2.27300000
H      4.73800000      9.35700000     -1.66200000
H      5.02200000      7.89400000     -1.92400000
O      1.46400000    -10.25800000     14.77200000
H      1.22100000    -10.70900000     15.58100000
H      0.68700000     -9.74900000     14.53900000
O      2.18400000      5.11200000     -2.11900000
H      2.25700000      4.84000000     -3.03300000
H      1.43400000      4.62100000     -1.78200000
O      4.39300000    -16.78600000     -2.62800000
H      3.50400000    -16.86300000     -2.97600000
H      4.51600000    -17.58200000     -2.11000000
O     -0.89600000     -3.99400000     -9.68900000
H     -1.59600000     -3.36400000     -9.51700000
H     -0.31200000     -3.54300000    -10.29800000
O      0.91000000    -15.78600000      7.75900000
H      1.74500000    -15.45800000      8.09300000
H      0.45900000    -15.00600000      7.43500000
O     -5.22100000      0.27700000     16.94400000
H     -5.61400000     -0.50500000     16.55700000
H     -5.32000000      0.95200000     16.27200000
O      8.21700000     -3.94400000     10.64400000
H      7.34600000     -4.22600000     10.36200000
H      8.51500000     -3.35600000      9.95000000
O     -4.76100000    -12.64900000      4.92800000
H     -5.50500000    -13.00600000      4.44200000
H     -4.83200000    -11.70200000      4.81100000
O     -6.23700000     -8.46500000     13.30000000
H     -5.75200000     -7.77500000     12.84800000
H     -5.60700000     -8.83700000     13.91600000
O      1.00700000    -10.11800000      8.57900000
H      1.92600000     -9.90400000      8.74200000
H      0.87700000     -9.91900000      7.65200000
O     -3.53700000      4.32600000    -15.84400000
H     -4.29300000      3.88200000    -16.23000000
H     -3.05800000      3.63300000    -15.39000000
O      3.65600000      9.03900000     -9.96000000
H      3.26600000      9.05100000     -9.08600000
H      4.49400000      9.49100000     -9.85400000
O     10.95400000     -5.83800000     13.22100000
H     11.14800000     -5.77900000     14.15600000
H     10.48500000     -6.66700000     13.12500000
O      1.97900000    -12.52700000     -2.99900000
H      1.36700000    -11.98400000     -3.49600000
H      2.36800000    -13.10900000     -3.65200000
O    -12.38600000     12.19700000     -3.44500000
H    -13.23300000     12.63500000     -3.36200000
H    -12.38200000     11.85100000     -4.33700000
O     10.94400000      9.62200000     -3.96800000
H     10.18200000      9.64100000     -4.54700000
H     11.44500000      8.85900000     -4.25600000
O      9.01600000    -11.74300000     -7.73000000
H      9.33900000    -12.62800000     -7.90000000
H      8.24700000    -11.65700000     -8.29500000
O      6.07600000      6.64300000    -15.62600000
H      6.55600000      7.01300000    -14.88500000
H      6.44500000      7.08200000    -16.39300000
O     -4.21800000     -8.86300000    -11.07600000
H     -4.37400000     -9.77600000    -11.31500000
H     -3.57800000     -8.90700000    -10.36500000
O      6.97900000      0.44800000     10.52300000
H      7.70900000      0.99700000     10.80900000
H      6.28000000      1.06800000     10.31700000
O     13.47200000      1.56800000      5.17100000
H     14.32800000      1.68500000      4.76100000
H     13.66800000      1.40500000      6.09400000
O      8.73500000     -3.36900000     -7.83900000
H      7.92900000     -3.82800000     -7.60200000
H      8.87500000     -2.74700000     -7.12500000
O     -6.42600000      4.72400000      6.84600000
H     -5.56100000      4.34400000      6.69600000
H     -7.03700000      4.07200000      6.50400000
O     -5.05600000    -17.27400000      1.94700000
H     -5.04200000    -16.60000000      2.62600000
H     -4.84100000    -18.08400000      2.40900000
O    -12.33300000     -9.19400000      1.31400000
H    -11.64000000     -9.45500000      0.70800000
H    -13.06800000     -9.76800000      1.09900000
O     14.04500000     -3.91500000      6.98400000
H     13.45700000     -3.87900000      7.73800000
H     14.54700000     -3.10100000      7.03300000
O     -3.46700000     -2.70500000     -8.43200000
H     -3.49900000     -1.76600000     -8.61300000
H     -3.13500000     -2.76600000     -7.53700000
O    -10.89500000      9.53800000    -10.64900000
H    -10.02600000      9.13800000    -10.66200000
H    -11.48400000      8.84000000    -10.93400000
O     -6.40400000     11.01100000    -12.17100000
H     -7.30500000     10.95900000    -11.85200000
H     -5.86700000     10.94600000    -11.38100000
O     -3.81600000     -7.55500000      2.34500000
H     -4.64600000     -7.65900000      1.87900000
H     -3.75500000     -8.33000000      2.90200000
O     -4.86700000    -11.59100000     -6.76500000
H     -4.17200000    -11.81300000     -7.38500000
H     -5.12100000    -10.69800000     -7.00000000
O      6.55100000     -1.54000000    -12.55300000
H      6.85900000     -1.22600000    -11.70200000
H      5.89500000     -0.89700000    -12.82100000
O      9.19600000      1.25700000     -2.82000000
H      9.12200000      2.21100000     -2.79500000
H      8.56200000      0.95000000     -2.17200000
O     -2.27100000     18.07600000      1.17200000
H     -2.50700000     17.20400000      0.85600000
H     -2.78100000     18.67400000      0.62600000
O      9.77700000     -9.33400000      2.43100000
H      9.68300000    -10.28400000      2.49600000
H      8.88100000     -9.00100000      2.47600000
O    -15.30300000     -0.01100000      4.78000000
H    -15.62000000      0.85100000      4.51100000
H    -14.44700000      0.16000000      5.17300000
O      7.70300000      8.52500000      8.85600000
H      8.58300000      8.43500000      9.22100000
H      7.84000000      8.91400000      7.99300000
O     -5.37400000      2.19000000     15.05600000
H     -4.63800000      1.86700000     14.53600000
H     -5.88600000      2.71800000     14.44400000
O      4.69600000     11.29800000     -4.20300000
H      3.94600000     11.13100000     -3.63200000
H      4.31900000     11.35900000     -5.08100000
O    -10.58000000      0.63900000     -6.80700000
H    -11.27500000      0.02800000     -6.56300000
H    -10.31500000      1.04300000     -5.98100000
O     -4.40700000     -9.80900000      4.92500000
H     -4.10600000     -9.82900000      5.83300000
H     -4.63800000     -8.89300000      4.76800000
O      2.92200000    -12.07400000     12.56100000
H      2.59600000    -11.88500000     13.44100000
H      2.51500000    -11.40900000     12.00600000
O     11.71400000     -8.79000000      4.47600000
H     11.04800000     -8.78900000      3.78800000
H     11.28100000     -8.38800000      5.22900000
O      2.57400000      2.77500000     13.45700000
H      2.50300000      3.12600000     12.56900000
H      3.11100000      1.98800000     13.36100000
O     12.03800000      8.77800000     -9.14200000
H     12.11100000      9.16800000    -10.01300000
H     12.86100000      9.00400000     -8.70900000
O     -4.89300000     -5.16700000     -7.82600000
H     -4.25700000     -4.56900000     -8.21800000
H     -5.23400000     -5.67200000     -8.56500000
O      4.37600000      6.68100000     -0.69900000
H      4.06700000      5.81700000     -0.97200000
H      5.14600000      6.50100000     -0.16000000
O     13.94400000     -4.79100000     -3.50100000
H     13.11700000     -5.14500000     -3.17400000
H     13.81300000     -4.70900000     -4.44600000
O     -8.07900000    -15.16400000     -5.41100000
H     -7.59000000    -14.47300000     -4.96600000
H     -7.60700000    -15.30100000     -6.23200000
O     -1.36400000      2.82700000     -8.45700000
H     -1.52800000      3.72700000     -8.17500000
H     -1.31300000      2.88000000     -9.41100000
O     -6.47800000      0.03200000      5.66600000
H     -6.40100000     -0.71600000      6.25800000
H     -5.76700000     -0.08600000      5.03700000
O     -0.15800000    -12.61500000      5.79200000
H     -0.36300000    -12.52200000      6.72300000
H      0.65200000    -12.11800000      5.67400000
O     -5.89200000      9.79900000     -9.59000000
H     -6.36800000     10.10800000     -8.81900000
H     -5.03700000      9.53200000     -9.25200000
O     -4.78000000     17.06800000     -3.50000000
H     -4.75500000     16.41300000     -2.80200000
H     -5.69700000     17.09500000     -3.77100000
O      9.74900000     -8.56500000     -7.29200000
H     10.35700000     -8.02800000     -7.80000000
H      9.86100000     -9.44900000     -7.64200000
O     14.07800000     10.52800000     -1.10000000
H     14.05300000     10.71900000     -2.03800000
H     14.25900000      9.58900000     -1.05100000
O      6.74000000    -10.69600000     -0.11100000
H      6.30200000    -11.12800000     -0.84500000
H      7.44100000    -10.18600000     -0.51800000
O      1.36500000     -6.80000000      2.89600000
H      0.54700000     -6.35300000      3.11100000
H      1.14100000     -7.73100000      2.91200000
O     -3.99700000     -1.19900000    -13.98000000
H     -3.21600000     -1.14900000    -13.42900000
H     -4.51700000     -1.90400000    -13.59500000
O    -14.12400000      4.60700000      2.58100000
H    -14.44500000      4.38700000      1.70700000
H    -14.67500000      4.09500000      3.17400000
O      2.85800000     -6.30500000     -8.51400000
H      3.16700000     -6.89500000     -9.20200000
H      2.48700000     -6.88600000     -7.85000000
O      0.85400000     -6.05300000    -10.45800000
H      1.56000000     -5.76800000     -9.87800000
H      1.27300000     -6.15700000    -11.31200000
O     15.27400000      5.19300000      5.13800000
H     15.53500000      4.83700000      4.28800000
H     14.60800000      4.58500000      5.45700000
O      7.71000000      0.24100000     -4.99100000
H      7.81600000     -0.63600000     -5.36100000
H      8.00500000      0.15500000     -4.08400000
O     13.54400000     -2.86900000     -8.44500000
H     13.19000000     -3.11000000     -9.30000000
H     13.39400000     -1.92600000     -8.38000000
O     -6.98200000     -1.93600000      1.84400000
H     -6.09200000     -1.87200000      2.19200000
H     -7.44300000     -1.19100000      2.23000000
O      5.03400000     14.62300000      7.60400000
H      5.30700000     15.54100000      7.63000000
H      4.20200000     14.60700000      8.07800000
O      1.88400000      0.59500000    -17.48200000
H      2.40800000      0.07600000    -18.09200000
H      2.29400000      1.46000000    -17.48900000
O     -8.37000000      0.05600000      9.56900000
H     -8.20900000     -0.88600000      9.51400000
H     -9.01500000      0.23000000      8.88400000
O     -2.18500000     -0.09400000     17.06300000
H     -2.06900000     -0.33000000     17.98300000
H     -3.13200000     -0.00600000     16.95600000
O    -13.97800000      6.54200000      8.37000000
H    -13.82700000      6.62700000      7.42900000
H    -13.61600000      7.34500000      8.74400000
O     -5.32800000     14.61900000     -2.47800000
H     -5.94200000     14.57000000     -3.21000000
H     -5.75200000     15.20100000     -1.84800000
O    -10.79900000     -2.03100000     -8.85800000
H    -10.84000000     -2.81300000     -8.30700000
H    -11.60700000     -1.55700000     -8.66100000
O    -10.93600000      4.82500000    -10.89000000
H    -11.27100000      4.26300000    -10.19200000
H    -11.51900000      4.65900000    -11.63200000
O     -0.07900000      2.03300000      7.24100000
H      0.37500000      2.81800000      7.54800000
H      0.03600000      2.04700000      6.29000000
O      5.90800000      6.15800000     14.02700000
H      5.88500000      7.10400000     14.17300000
H      5.11300000      5.97300000     13.52700000
O     -6.35700000     -3.54900000     14.11600000
H     -6.08700000     -3.96600000     13.29800000
H     -5.95400000     -2.68200000     14.08700000
O      0.20900000     13.17200000    -11.83300000
H      0.05300000     13.99400000    -12.29800000
H      1.15500000     13.15500000    -11.68800000
O      3.21600000      0.13100000      9.40500000
H      3.68500000     -0.55100000      8.92400000
H      3.39800000      0.93500000      8.91900000
O      4.73000000      6.69700000     -6.45600000
H      4.00000000      7.29500000     -6.61800000
H      5.50300000      7.26100000     -6.43900000
O     -3.56100000      2.09500000      9.74200000
H     -3.41800000      2.91700000     10.21000000
H     -4.49400000      1.91300000      9.85800000
O     -9.42900000      9.69700000     -1.99400000
H     -9.32000000      9.08500000     -2.72200000
H     -9.11400000      9.21700000     -1.22900000
O      2.60100000     -8.35100000     -3.25100000
H      3.14200000     -9.10400000     -3.01100000
H      1.78400000     -8.73600000     -3.56800000
O      5.77100000    -10.55700000      3.94700000
H      6.00000000    -10.13000000      3.12100000
H      5.92900000    -11.48700000      3.78800000
O     11.39000000      4.06000000     -5.94100000
H     11.93800000      3.33800000     -5.63400000
H     10.83000000      3.66800000     -6.61100000
O     -5.77400000     -5.90300000     15.21200000
H     -4.82300000     -5.82200000     15.13900000
H     -6.11500000     -5.10600000     14.80700000
O      6.71600000     -4.06600000     -3.34600000
H      5.99900000     -3.77700000     -3.90900000
H      6.72600000     -3.43400000     -2.62700000
O      4.70500000      4.29400000    -14.43400000
H      3.98100000      3.96400000    -14.96600000
H      5.06800000      5.01700000    -14.94600000
O    -12.63400000     -4.23500000      6.33000000
H    -12.09900000     -3.54800000      6.72600000
H    -12.58600000     -4.06300000      5.38900000
O     -5.94600000    -13.89800000     -0.04800000
H     -5.49300000    -14.66500000     -0.39800000
H     -5.83600000    -13.22600000     -0.72100000
O     -9.56600000      1.24800000     11.98900000
H     -9.22500000      1.29100000     11.09500000
H     -9.88500000      0.35000000     12.08000000
O     10.33400000      8.83600000     -7.18000000
H     10.65600000      8.16300000     -6.58000000
H     10.95700000      8.82800000     -7.90600000
O    -14.89600000     -0.92400000     -4.10100000
H    -14.14300000     -0.61500000     -3.59700000
H    -15.33600000     -0.12400000     -4.38900000
O      8.13100000      4.19400000    -10.82000000
H      7.54900000      3.66700000    -10.27200000
H      7.76900000      4.11200000    -11.70200000
O     -6.24000000     11.98300000     -7.17000000
H     -5.84100000     11.36400000     -6.55800000
H     -7.16100000     11.72600000     -7.20400000
O     14.96800000     -2.24000000     -3.88100000
H     14.99000000     -2.08300000     -4.82500000
H     14.53700000     -3.08900000     -3.78900000
O    -11.03000000      9.72600000      2.96000000
H    -11.16000000      8.93700000      2.43300000
H    -10.21600000      9.56300000      3.43700000
O      3.60700000     -3.58600000    -14.26200000
H      4.09200000     -3.93700000    -15.00900000
H      3.11500000     -2.84700000    -14.62100000
O      4.03200000     -6.45600000      2.84900000
H      4.30100000     -6.70600000      1.96500000
H      3.08000000     -6.37400000      2.79600000
O     15.61000000     -1.62800000      7.35800000
H     16.55100000     -1.60400000      7.18100000
H     15.35000000     -0.70700000      7.39800000
O    -15.68500000      3.25600000      8.28800000
H    -15.98700000      3.56800000      7.43500000
H    -16.02400000      2.36300000      8.34900000
O     -2.64200000     15.44700000      8.00200000
H     -2.11700000     15.71600000      8.75600000
H     -2.31200000     15.98000000      7.27800000
O      1.64000000     -4.50700000     16.50100000
H      1.67200000     -3.65400000     16.06800000
H      1.50600000     -4.30100000     17.42600000
O     -3.00900000     -6.14900000     15.78100000
H     -2.39000000     -5.89900000     16.46700000
H     -2.47000000     -6.24500000     14.99600000
O      9.75500000    -12.61300000      6.97800000
H     10.55500000    -12.09300000      6.90200000
H      9.79800000    -12.99200000      7.85600000
O    -10.98100000     -5.01500000     -7.93900000
H    -11.73200000     -5.32800000     -8.44400000
H    -11.32800000     -4.87100000     -7.05800000
O      3.19700000     14.66100000     -5.61200000
H      2.86700000     15.51900000     -5.34500000
H      3.63300000     14.82200000     -6.44800000
O     -2.88200000     -6.79900000      6.15900000
H     -3.71900000     -6.61100000      5.73400000
H     -3.11500000     -7.01600000      7.06200000
O    -10.38100000     -6.82700000     11.54600000
H    -10.63500000     -7.73000000     11.73600000
H    -10.12900000     -6.46500000     12.39500000
O      8.25700000      9.25700000      5.72700000
H      8.82800000      9.97000000      6.01400000
H      8.82000000      8.48300000      5.73200000
O     13.53200000      0.21100000    -10.42400000
H     12.64500000      0.50100000    -10.63900000
H     13.82100000     -0.27100000    -11.19900000
O     11.90500000     -0.54900000     -7.21500000
H     11.52000000      0.05400000     -6.58000000
H     11.22600000     -0.66200000     -7.88000000
O      3.39200000     10.18600000     10.44200000
H      3.71700000      9.89400000     11.29400000
H      3.32600000     11.13800000     10.52500000
O     11.93300000    -11.10600000     -4.70700000
H     12.74000000    -10.68400000     -5.00200000
H     12.17800000    -11.55300000     -3.89700000
O     14.36000000      7.71500000      6.42200000
H     14.44500000      7.90200000      5.48700000
H     14.37200000      6.75900000      6.47700000
O     -3.24700000     10.97500000      4.87800000
H     -3.88400000     10.26500000      4.80200000
H     -3.66800000     11.61300000      5.45500000
O     11.88700000     13.53800000      0.87400000
H     12.03100000     14.06000000      1.66400000
H     12.40700000     12.74600000      1.01200000
O     -0.83700000      1.19500000     12.15500000
H     -0.15700000      0.73400000     11.66300000
H     -1.08800000      1.92500000     11.59000000
O     -8.63600000      4.06100000    -12.44800000
H     -8.16600000      3.29100000    -12.12900000
H     -9.27400000      4.25500000    -11.76200000
O      0.65300000      9.98800000      1.87200000
H      0.38700000     10.59800000      2.56000000
H      0.64600000      9.13000000      2.29600000
O    -11.06000000     -1.42000000    -13.77400000
H    -10.47900000     -1.44800000    -13.01400000
H    -11.91600000     -1.19200000    -13.41100000
O      1.08800000     -7.73000000     -6.79500000
H      1.22600000     -8.06600000     -5.90900000
H      0.52000000     -8.37800000     -7.21100000
O     -4.44800000      5.54000000      9.89900000
H     -4.16600000      5.30500000     10.78300000
H     -3.65600000      5.46400000      9.36700000
O      3.83800000    -13.47000000     -5.26200000
H      4.55900000    -13.29300000     -4.65800000
H      4.26100000    -13.59200000     -6.11200000
O     12.66200000    -10.85800000      3.22400000
H     12.51500000    -10.07200000      3.75000000
H     11.95500000    -11.45100000      3.47800000
O      0.26900000      6.17100000     12.12000000
H      0.37000000      6.61400000     12.96300000
H      0.07300000      6.87500000     11.50200000
O      1.88800000     11.12800000      5.40800000
H      2.26600000     12.00300000      5.49600000
H      0.95400000     11.28200000      5.27100000
O    -12.74700000     -0.01000000     -2.54500000
H    -12.87300000     -0.14300000     -1.60500000
H    -12.58100000      0.92800000     -2.63400000
O      0.99000000    -10.19000000     11.22400000
H      1.76100000     -9.71800000     11.53800000
H      0.98200000    -10.03300000     10.27900000
O     -4.42200000     -5.07200000      3.82700000
H     -4.67000000     -5.48800000      4.65200000
H     -4.05700000     -5.78300000      3.30000000
O     -9.92400000     13.04200000     -9.16400000
H     -9.29800000     12.55000000     -8.63300000
H     -9.88100000     12.63100000    -10.02800000
O     -6.16900000     17.04300000      4.38100000
H     -5.94400000     16.14800000      4.12600000
H     -5.39500000     17.55800000      4.15600000
O     -3.35700000    -10.87200000     -3.79100000
H     -3.89000000    -10.52600000     -4.50600000
H     -3.24300000    -11.79800000     -4.00300000
O     -2.09900000      9.54600000    -13.40600000
H     -2.57800000     10.11600000    -14.00700000
H     -1.17700000      9.72000000    -13.59500000
O    -11.12200000      6.61400000     -4.42400000
H    -10.77600000      7.31200000     -4.98100000
H    -10.45400000      6.49200000     -3.75000000
O     11.19800000     -6.59200000      6.49200000
H     11.64100000     -6.85300000      7.29900000
H     10.30900000     -6.37100000      6.76800000
O     16.00100000     -5.93400000      7.44400000
H     15.77800000     -6.26600000      8.31400000
H     15.18800000     -5.54500000      7.12100000
O      3.80700000     -7.39900000      6.92100000
H      4.01100000     -7.92100000      7.69700000
H      4.40700000     -7.72300000      6.24900000
O      9.27900000      2.60900000     -7.37900000
H      9.43800000      1.93600000     -8.04200000
H      9.17800000      2.12100000     -6.56200000
O     -4.63900000     14.15100000      1.48200000
H     -4.68400000     14.06200000      2.43500000
H     -5.05500000     14.99400000      1.30000000
O      0.47900000     -3.81800000    -16.23500000
H      1.08200000     -4.25400000    -16.83800000
H      0.98400000     -3.08600000    -15.88000000
O      3.60400000     -8.87800000      4.59700000
H      3.91800000     -8.02000000      4.31400000
H      4.29300000     -9.48600000      4.32700000
O     -7.82600000      7.51600000     -7.23400000
H     -6.93300000      7.52400000     -7.57700000
H     -8.34900000      7.12300000     -7.93300000
O     -5.24400000     -1.29000000     -0.85100000
H     -5.23200000     -1.98800000     -0.19500000
H     -5.72200000     -1.66500000     -1.59000000
O      4.21900000     -8.05800000    -10.14700000
H      5.13100000     -8.16400000     -9.87700000
H      4.24700000     -8.08100000    -11.10300000
O     11.64800000      3.80100000     11.39400000
H     11.67600000      4.74100000     11.57400000
H     12.43800000      3.63200000     10.88000000
O    -16.43400000     -6.16500000     -1.79800000
H    -16.06600000     -5.77200000     -2.59000000
H    -15.69500000     -6.22200000     -1.19300000
O     -5.37400000      1.26900000      2.62200000
H     -5.51600000      2.21400000      2.67000000
H     -4.50900000      1.13600000      3.01100000
O      8.02600000     -6.12500000     -1.31700000
H      8.68700000     -6.64700000     -0.86200000
H      7.50100000     -5.73900000     -0.61600000
O     -3.60600000     -0.17400000     -9.13700000
H     -4.54200000     -0.31100000     -9.28200000
H     -3.51600000      0.77300000     -9.03000000
O     -7.56900000     -8.50200000     -4.01600000
H     -6.67100000     -8.39000000     -4.32700000
H     -7.47800000     -8.97700000     -3.18900000
O     -5.73500000     -9.78700000     -0.43400000
H     -5.78400000    -10.63300000     -0.88000000
H     -5.12700000     -9.27200000     -0.96400000
O     -4.70800000      4.33900000     16.70500000
H     -3.98000000      3.71800000     16.74400000
H     -5.22800000      4.05100000     15.95400000
O    -13.81000000      9.82200000      3.58300000
H    -13.88900000      8.91300000      3.29400000
H    -12.86800000      9.98800000      3.59800000
O    -11.25700000     -4.12200000     -4.48400000
H    -10.41300000     -4.48800000     -4.74700000
H    -11.03500000     -3.31200000     -4.02600000
O    -13.34100000      5.95000000      5.57600000
H    -13.94800000      6.19500000      4.87800000
H    -12.74900000      6.69800000      5.65200000
O     -7.94400000     12.62900000     -3.08300000
H     -8.50700000     12.07500000     -2.54200000
H     -7.27000000     12.03500000     -3.41400000
O     -8.92300000    -13.84400000      1.62500000
H     -8.29800000    -14.55300000      1.77300000
H     -8.54400000    -13.09200000      2.07900000
O    -13.86300000     -1.81500000     -9.84600000
H    -14.60700000     -1.51700000     -9.32300000
H    -14.00800000     -2.75500000     -9.95500000
O     -3.34100000     -9.75200000      7.32300000
H     -2.62200000     -9.35600000      7.81400000
H     -3.57800000    -10.53000000      7.82800000
O     -5.03400000      2.62400000      5.89700000
H     -5.78500000      2.03900000      5.79700000
H     -4.33500000      2.06100000      6.22900000
O     -0.37600000      4.09700000     10.61000000
H     -0.15700000      4.78200000     11.24200000
H      0.46000000      3.67200000     10.41900000
O      6.49900000     12.28600000      8.83300000
H      6.36200000     13.07800000      8.31400000
H      5.86100000     12.35300000      9.54400000
O     -8.70900000     -4.33000000      5.69100000
H     -7.89500000     -4.24100000      6.18800000
H     -8.81300000     -3.48700000      5.25000000
O    -10.12600000     -8.59300000     -4.95700000
H    -10.43100000     -7.78200000     -5.36300000
H     -9.20700000     -8.42700000     -4.75000000
O      3.45000000     12.71900000     10.72800000
H      4.18900000     12.91400000     11.30500000
H      3.28300000     13.54100000     10.26700000
O      0.61600000     17.38400000      3.55600000
H      0.59800000     18.01100000      2.83300000
H     -0.27200000     17.40500000      3.91300000
O     -2.79000000    -12.48900000     -8.81200000
H     -2.90400000    -13.36400000     -8.44200000
H     -2.37500000    -12.64000000     -9.66100000
O      7.75700000     11.26300000     -3.99900000
H      6.85900000     11.12100000     -3.70000000
H      7.99100000     10.45000000     -4.44700000
O      5.92900000     -7.46600000     -3.15000000
H      5.33900000     -6.88000000     -3.62300000
H      6.76800000     -7.00500000     -3.14000000
O     10.51000000    -11.31600000     -0.74500000
H      9.95200000    -12.04100000     -0.46200000
H     11.35000000    -11.47900000     -0.31400000
O      6.29500000    -15.27800000      1.20000000
H      7.16500000    -15.11200000      1.56200000
H      6.35200000    -14.97900000      0.29300000
O      8.51800000     -9.62200000     -1.91700000
H      8.78300000     -9.41800000     -2.81400000
H      9.33900000     -9.80700000     -1.46100000
O    -11.92000000     -9.92000000      9.05300000
H    -12.14600000     -8.99000000      9.05000000
H    -12.55800000    -10.32400000      8.46600000
O     -7.07700000     -9.30500000    -14.38800000
H     -7.72800000     -8.62900000    -14.57500000
H     -6.94700000     -9.25600000    -13.44100000
O    -15.88300000     -0.62500000     -7.03000000
H    -15.85300000     -1.57100000     -7.17300000
H    -15.14000000     -0.44500000     -6.45500000
O    -14.31800000     -8.78100000      5.10700000
H    -13.44700000     -8.47800000      4.85200000
H    -14.15700000     -9.58100000      5.60700000
O     -0.84500000     12.83300000     -3.32900000
H     -1.04400000     12.77300000     -4.26300000
H     -0.34800000     13.64600000     -3.24100000
O     -1.54000000      1.97500000    -11.87600000
H     -1.44300000      1.02300000    -11.85800000
H     -0.64900000      2.30400000    -11.99600000
O     -5.31100000      6.16800000     13.68600000
H     -5.25900000      6.72700000     12.91100000
H     -4.39900000      5.97600000     13.90500000
O      2.43800000     -4.77200000     -6.10500000
H      2.39000000     -5.04600000     -7.02100000
H      3.35100000     -4.91600000     -5.85900000
O     -3.85400000     10.92900000     12.41900000
H     -4.73300000     10.97100000     12.04400000
H     -3.92300000     10.27900000     13.11800000
O      6.75900000     -1.91900000     -6.68800000
H      6.07800000     -1.59100000     -7.27400000
H      6.31900000     -2.58400000     -6.15700000
O     12.17300000      2.46900000      2.82100000
H     11.66800000      1.74100000      2.45800000
H     12.45300000      2.16000000      3.68200000
O      5.85400000    -13.48200000      3.71500000
H      6.02900000    -13.85300000      2.85000000
H      6.61000000    -13.73800000      4.24200000
O      8.68400000     -6.74600000      9.06000000
H      7.78300000     -7.06700000      9.08100000
H      8.72400000     -6.19200000      8.28000000
O      2.25900000      6.70800000    -10.21100000
H      2.93900000      6.03500000    -10.23900000
H      2.74000000      7.53400000    -10.16300000
O     -0.56000000      0.19900000     -7.62500000
H      0.00700000      0.80700000     -8.10000000
H     -1.44800000      0.46300000     -7.86200000
O      6.03600000     -7.32100000    -15.17400000
H      5.91200000     -7.91200000    -15.91700000
H      6.83000000     -6.83000000    -15.38800000
O      1.16100000     15.59900000     -0.81200000
H      0.63900000     16.40100000     -0.77900000
H      1.82400000     15.71600000     -0.13100000
O     -4.18600000      6.71100000      3.67600000
H     -3.65600000      6.85300000      4.46000000
H     -4.06500000      7.50600000      3.15700000
O      0.58900000    -10.11100000    -11.40800000
H      0.15500000     -9.28800000    -11.63200000
H      0.24100000    -10.74400000    -12.03600000
O     -7.70700000     -2.55600000      9.35100000
H     -8.24500000     -2.92700000     10.05100000
H     -7.33700000     -3.31800000      8.90500000
O     -7.41700000      1.69800000    -11.52600000
H     -8.01200000      1.13400000    -11.03200000
H     -7.19700000      1.18900000    -12.30600000
O     10.94800000    -13.06900000      3.45000000
H     11.18300000    -13.83000000      2.91900000
H     10.00600000    -13.15900000      3.59500000
O     -1.17400000     -6.45300000     -8.45900000
H     -0.33400000     -6.84700000     -8.22200000
H     -0.95200000     -5.79400000     -9.11600000
O     -2.76300000     -3.51400000     -2.66400000
H     -3.41200000     -3.89500000     -2.07200000
H     -2.82700000     -2.57100000     -2.51500000
O    -12.41500000     -5.03600000     10.14400000
H    -11.85800000     -5.68700000     10.57100000
H    -12.15500000     -4.20300000     10.53900000
O      7.71200000     -9.56300000      8.90300000
H      7.55900000     -9.03000000      9.68300000
H      8.64400000     -9.78000000      8.93900000
O      1.51700000     -5.62800000      6.96300000
H      2.18700000     -6.23800000      6.65700000
H      1.34400000     -5.89300000      7.86600000
O      3.37900000      2.79200000      8.28100000
H      3.67100000      2.29700000      7.51500000
H      3.02200000      3.60300000      7.92000000
O    -14.99800000      8.40800000     -5.94900000
H    -15.94400000      8.33100000     -5.82700000
H    -14.63300000      7.66300000     -5.47100000
O     14.55200000     -8.95800000     -3.15100000
H     14.67700000     -9.89700000     -3.01100000
H     14.04800000     -8.90200000     -3.96300000
O    -10.28400000     -0.97000000     13.27300000
H    -11.15700000     -0.65700000     13.51200000
H     -9.94300000     -1.36500000     14.07500000
O     -0.87800000     -1.69300000      4.82400000
H     -0.65700000     -2.31500000      4.13100000
H     -0.16700000     -1.78100000      5.45900000
O     -2.44600000     -7.81900000     -3.81600000
H     -2.67800000     -7.03200000     -4.30900000
H     -1.64000000     -7.58400000     -3.35500000
O      1.08200000      5.45000000      0.81600000
H      1.21900000      6.13500000      1.47100000
H      1.03100000      5.92100000     -0.01600000
O     12.34500000     -3.81300000    -10.72600000
H     12.25800000     -4.74000000    -10.50300000
H     12.58400000     -3.81000000    -11.65300000
O     -1.04200000     -8.66000000      5.28000000
H     -1.45000000     -7.84400000      5.57100000
H     -1.77800000     -9.21800000      5.02500000
O      8.77400000      3.92100000     -2.66100000
H      8.30400000      4.64300000     -2.24300000
H      8.56100000      4.00400000     -3.59100000
O     -4.19900000     -8.45500000     -1.79900000
H     -4.34200000     -7.54300000     -1.54400000
H     -3.60400000     -8.40400000     -2.54700000
O     -9.31300000     -6.11500000     -2.01100000
H     -8.87400000     -6.65500000     -1.35500000
H    -10.19700000     -5.99000000     -1.66700000
O      5.35500000     -4.77000000      8.44700000
H      5.32400000     -4.93600000      7.50500000
H      5.57400000     -3.84100000      8.51900000
O      8.81100000     -2.11200000      0.71100000
H      9.02000000     -3.04500000      0.75300000
H      9.55100000     -1.72100000      0.24700000
O      5.37600000     -2.03600000     12.57800000
H      6.30600000     -2.03800000     12.35200000
H      5.31000000     -2.63100000     13.32500000
O     -2.73100000     -3.00900000      6.84800000
H     -2.38400000     -3.71700000      6.30500000
H     -2.37100000     -2.21100000      6.45900000
O     12.71500000     -2.27400000      3.77400000
H     12.37600000     -3.16300000      3.87500000
H     11.95700000     -1.75900000      3.49500000
O      2.44300000    -16.54700000      3.50000000
H      1.49400000    -16.49500000      3.38900000
H      2.71500000    -15.64300000      3.65800000
O     15.73000000     -2.97000000     -1.48100000
H     15.10600000     -2.50300000     -0.92500000
H     15.55900000     -2.64100000     -2.36300000
O     -0.01000000     -6.89800000    -15.96800000
H     -0.51700000     -6.08700000    -16.00800000
H     -0.49300000     -7.45200000    -15.35500000
O      0.32800000      5.71300000    -14.84000000
H     -0.00600000      4.91000000    -15.24100000
H      1.21000000      5.48400000    -14.54600000
O     -2.24100000    -14.13400000     11.41100000
H     -1.79900000    -14.94300000     11.15400000
H     -1.55900000    -13.61200000     11.83300000
O     -5.43600000     16.76400000      0.63600000
H     -5.37500000     17.67100000      0.93600000
H     -6.37400000     16.61000000      0.52700000
O      8.11600000     -0.68400000     12.86300000
H      7.81600000     -0.50200000     11.97200000
H      8.96700000     -1.10800000     12.74700000
O     13.56300000     -4.68500000     -6.28100000
H     13.28500000     -4.14300000     -7.01900000
H     12.81700000     -5.26000000     -6.11100000
O    -11.18800000      3.09700000      0.62500000
H    -10.29900000      3.44300000      0.55200000
H    -11.14300000      2.47000000      1.34700000
O      1.86800000    -12.18300000     -9.35500000
H      2.69700000    -11.83500000     -9.02500000
H      1.53500000    -11.49800000     -9.93600000
O     -6.09900000    -12.46900000      9.09600000
H     -5.98800000    -11.61100000      9.50500000
H     -7.04700000    -12.58200000      9.03200000
O     10.64200000     -5.57700000     -8.18200000
H     10.32100000     -4.67600000     -8.19700000
H     10.80700000     -5.78700000     -9.10100000
O    -10.69500000     -9.46600000     -8.12600000
H    -10.27700000     -8.66300000     -8.43500000
H    -11.38200000     -9.64200000     -8.76800000
O     -0.69700000    -17.45900000      3.01300000
H     -0.46400000    -16.90200000      2.27100000
H     -1.46500000    -17.94700000      2.71300000
O      3.04300000     12.93800000    -11.42800000
H      3.16900000     13.88100000    -11.32100000
H      3.33900000     12.75600000    -12.32000000
O      6.89300000     -5.51700000    -10.70200000
H      6.42900000     -4.88000000    -11.24400000
H      6.36900000     -5.57900000     -9.90300000
O     -7.39500000     16.59900000     -3.25100000
H     -7.65200000     15.73400000     -2.93200000
H     -7.75400000     17.20900000     -2.60700000
O      8.08200000     -6.44700000     -6.91700000
H      8.79700000     -6.12100000     -7.46400000
H      8.20000000     -7.39700000     -6.90800000
O      9.11700000    -14.18500000     -2.39200000
H      8.75800000    -15.04200000     -2.62000000
H      9.08100000    -13.68500000     -3.20800000
O      6.94500000      8.06000000     -6.26500000
H      6.99900000      8.13100000     -5.31200000
H      7.84300000      7.87900000     -6.54300000
O      1.01500000      4.72900000     -7.70500000
H      0.52600000      5.37500000     -8.21500000
H      1.39600000      5.23200000     -6.98500000
O     -1.66100000      5.30500000      2.54500000
H     -1.95500000      5.61000000      3.40300000
H     -1.41400000      6.10400000      2.07900000
O     12.07000000      5.08600000      2.18800000
H     12.18100000      4.13700000      2.12500000
H     11.26100000      5.26400000      1.70900000
O     -0.39300000     11.31100000     13.32100000
H      0.24500000     11.98100000     13.56500000
H     -0.15400000     11.06700000     12.42700000
O    -10.54000000     -7.97400000    -11.97200000
H    -10.50000000     -7.03400000    -11.79700000
H    -11.47000000     -8.15200000    -12.11400000
O      5.50800000     -0.69600000     15.94200000
H      4.70600000     -0.19500000     16.09000000
H      6.10100000     -0.07800000     15.51500000
O     -8.65800000      0.19100000      2.80300000
H     -8.36400000      1.05500000      3.09200000
H     -9.36700000      0.37400000      2.18600000
O     -4.82900000      7.46900000      0.34800000
H     -4.90900000      8.22900000     -0.22900000
H     -4.33500000      7.79200000      1.10100000
O      7.15800000     13.61100000      6.00100000
H      7.15600000     12.74800000      5.58600000
H      6.26100000     13.72700000      6.31600000
O      4.72100000     10.05800000      8.03100000
H      4.16000000      9.93600000      8.79700000
H      5.27000000     10.81000000      8.25300000
O     13.89300000     -7.78900000      5.66600000
H     14.17100000     -7.00300000      5.19700000
H     13.14800000     -8.11700000      5.16200000
O     -4.61800000     11.00900000     -5.46400000
H     -3.97600000     11.71900000     -5.44500000
H     -4.10900000     10.23200000     -5.69400000
O     10.66300000      0.91500000      5.62000000
H     11.47500000      1.16100000      6.06300000
H     10.05600000      0.70500000      6.33000000
O     -1.43400000      2.39000000      4.76100000
H     -1.26200000      3.30600000      4.54500000
H     -1.95500000      2.06400000      4.02800000
O      8.17100000    -11.83000000      2.07800000
H      8.58900000    -12.47900000      1.51200000
H      7.42200000    -11.51700000      1.57100000
O     10.54900000      9.67300000      1.86500000
H     11.11000000     10.27700000      2.35200000
H     10.74400000      9.85400000      0.94600000
O    -14.51100000      7.20700000      2.85200000
H    -14.28300000      6.27900000      2.79400000
H    -15.37100000      7.26800000      2.43500000
O      5.79400000     14.47500000      0.58000000
H      5.44900000     13.68900000      0.15600000
H      6.65000000     14.61000000      0.17300000
O     -3.44500000      1.15700000     13.58200000
H     -3.80400000      0.45800000     13.03600000
H     -2.78400000      1.57700000     13.03000000
O     14.49900000      3.23100000     -6.60700000
H     13.70800000      3.00900000     -7.09800000
H     15.02300000      2.43000000     -6.62300000
O     -4.57100000    -15.69400000      3.99300000
H     -4.96100000    -16.44500000      4.44100000
H     -3.75900000    -15.52600000      4.47100000
O     -5.57900000      9.31100000      5.84600000
H     -6.49500000      9.05000000      5.75700000
H     -5.15400000      8.55700000      6.25600000
O      5.99400000     -2.36000000      9.49100000
H      5.61100000     -2.20900000     10.35600000
H      6.28400000     -1.49400000      9.20400000
O     -2.43200000      2.88300000     16.83100000
H     -2.00900000      2.08000000     16.52700000
H     -1.81100000      3.57800000     16.61300000
O     10.28900000     -7.62100000     -0.08600000
H     10.81900000     -7.98400000     -0.79500000
H      9.93700000     -8.38700000      0.36800000
O     -2.87700000      2.47700000     -4.40900000
H     -2.90000000      2.55500000     -3.45500000
H     -3.40100000      1.69800000     -4.59800000
O      9.56800000     -1.57700000    -12.85100000
H     10.00300000     -1.68100000    -12.00400000
H      9.06600000     -2.38400000    -12.96300000
O     -5.13700000      7.42100000      7.86900000
H     -4.66600000      6.59900000      8.00400000
H     -6.04400000      7.15600000      7.71900000
O      0.11100000    -15.39300000      1.25400000
H     -0.80800000    -15.14800000      1.36100000
H      0.30200000    -15.21400000      0.33300000
O    -14.21700000    -11.54200000     -2.02500000
H    -13.34000000    -11.23300000     -2.25400000
H    -14.31900000    -12.35800000     -2.51400000
O    -10.08300000    -10.07600000     -0.01700000
H    -10.02100000    -10.38400000      0.88800000
H     -9.41800000    -10.58000000     -0.48700000
O     -5.55000000      4.82500000     -2.57500000
H     -5.56500000      5.26700000     -3.42300000
H     -4.72100000      4.34500000     -2.56900000
O     -8.23500000     12.90300000      0.48400000
H     -7.54300000     12.24300000      0.45800000
H     -8.92500000     12.55000000     -0.07900000
O      7.65100000      5.33800000      6.19100000
H      7.04000000      4.76500000      6.65500000
H      7.17200000      6.16000000      6.08300000
O      5.25000000     -5.53400000     10.87100000
H      5.12100000     -5.21300000      9.97900000
H      5.40100000     -6.47400000     10.76800000
O      3.27000000    -18.20100000     -0.27000000
H      3.61800000    -17.31900000     -0.13800000
H      2.37500000    -18.15900000      0.06600000
O     18.21100000     -4.07100000     -1.26200000
H     17.29000000     -3.85600000     -1.11500000
H     18.64900000     -3.81900000     -0.45000000
O     14.91200000      8.27800000      3.71500000
H     13.99000000      8.47200000      3.54200000
H     15.18600000      7.73500000      2.97600000
O      1.81500000      4.30300000      5.71800000
H      2.33000000      4.93900000      6.21500000
H      2.07800000      4.44100000      4.80800000
O      1.11200000     -1.84000000     15.95200000
H      0.97600000     -1.56200000     16.85800000
H      0.25400000     -1.74300000     15.54000000
O      0.92800000      1.18600000     17.37400000
H      0.89200000      0.31900000     17.77700000
H      0.46000000      1.08500000     16.54500000
O     -4.14000000     -5.71300000     -1.22000000
H     -4.97600000     -5.59000000     -1.66900000
H     -4.12000000     -5.02300000     -0.55700000
O     -1.82800000     -1.72700000     -5.89500000
H     -1.41000000     -1.04700000     -6.42400000
H     -1.09800000     -2.20700000     -5.50200000
O     -3.91200000     12.97800000      6.80100000
H     -3.02500000     12.78300000      7.10400000
H     -3.97300000     13.93300000      6.83900000
O     -4.88500000     14.15200000      9.84700000
H     -5.25100000     13.26800000      9.84800000
H     -4.19300000     14.12600000     10.50700000
O     -2.49100000     15.37800000      0.57300000
H     -3.37400000     15.03500000      0.71100000
H     -2.01500000     14.65400000      0.16600000
O     -0.81500000    -10.14200000     -3.23900000
H     -0.83000000    -10.73700000     -2.48900000
H     -1.73700000     -9.99600000     -3.44800000
O      2.74100000      3.98000000     10.76200000
H      3.32800000      4.70400000     10.98200000
H      3.01100000      3.71200000      9.88300000
O     -3.02400000      5.47000000    -10.60500000
H     -3.75100000      4.86900000    -10.76800000
H     -2.61100000      5.58300000    -11.46100000
O    -12.67900000     -1.13500000      3.09800000
H    -13.58700000     -1.43700000      3.08600000
H    -12.54400000     -0.81500000      3.99000000
O      9.15100000      5.57400000      3.48100000
H      9.18600000      4.61700000      3.47100000
H      8.89900000      5.79500000      4.37800000
O    -10.69800000      6.30300000      2.34200000
H    -10.16500000      6.51900000      3.10800000
H    -10.66900000      5.34700000      2.29300000
O      0.63600000     -9.44400000     -8.79100000
H      0.66500000     -9.59700000     -9.73500000
H      1.52400000     -9.63700000     -8.48900000
O     -8.02400000     -9.08900000    -11.32200000
H     -8.47100000     -9.70700000    -10.74300000
H     -8.72100000     -8.51900000    -11.64800000
O     -3.28000000    -11.32000000      2.28100000
H     -2.40000000    -11.22200000      2.64400000
H     -3.48900000    -12.24600000      2.40400000
O    -12.27600000     -2.23500000     11.15200000
H    -12.79700000     -1.88600000     10.42800000
H    -12.10000000     -1.47700000     11.70800000
O      0.65900000     -1.70200000    -10.88400000
H      1.26300000     -2.36600000    -11.21700000
H      1.22800000     -1.01500000    -10.53600000
O     -8.57700000    -11.00800000     -6.00500000
H     -9.06800000    -10.23000000     -5.74200000
H     -8.43800000    -10.89600000     -6.94600000
O     -5.13900000     -6.89900000      9.47200000
H     -4.22300000     -7.00200000      9.21400000
H     -5.10000000     -6.57100000     10.37000000
O     -7.03000000      0.08500000    -13.37500000
H     -6.39100000     -0.35600000    -13.93400000
H     -7.87100000     -0.06900000    -13.80600000
O     -2.90400000    -13.51700000      6.62800000
H     -2.01500000    -13.38200000      6.30000000
H     -3.44400000    -12.92400000      6.10500000
O     12.82100000    -10.85300000      0.46300000
H     13.46000000    -11.55700000      0.35300000
H     12.73900000    -10.75000000      1.41100000
O      3.00300000     -7.70700000     15.76700000
H      2.90700000     -7.04000000     15.08800000
H      2.21600000     -8.24600000     15.68700000
O     -8.52300000     -0.42100000     -4.04200000
H     -8.13100000     -0.44600000     -4.91400000
H     -8.50800000      0.50500000     -3.79900000
O      0.90300000      7.79900000      3.34400000
H      0.53900000      7.01300000      3.75300000
H      1.67300000      8.00900000      3.87200000
O      6.06600000      7.00800000      4.20900000
H      5.64700000      7.50000000      4.91500000
H      6.68200000      7.62700000      3.81800000
O     -0.16500000      7.40100000     14.52300000
H     -0.78600000      8.12500000     14.60000000
H      0.51100000      7.59500000     15.17200000
O    -15.15200000      2.53000000     -7.37700000
H    -14.65500000      2.03500000     -8.02800000
H    -14.76100000      3.40400000     -7.39100000
O      6.00700000      3.43200000      0.63000000
H      5.62800000      3.66500000     -0.21700000
H      5.28700000      3.02400000      1.11100000
O     -4.87200000      9.49700000     -1.45800000
H     -4.52700000     10.38500000     -1.36500000
H     -5.49600000      9.55800000     -2.18200000
O     -6.94200000      5.82800000     -0.42000000
H     -6.70700000      5.20300000     -1.10600000
H     -6.12400000      6.28300000     -0.21900000
O     -5.75100000      4.67100000    -11.13900000
H     -6.19400000      5.51800000    -11.19300000
H     -5.54500000      4.45000000    -12.04700000
O      5.86000000      4.58800000     -8.06900000
H      6.18700000      3.90800000     -7.48000000
H      5.18300000      5.03700000     -7.56300000
O     10.08500000     12.13200000      5.32500000
H      9.37300000     12.05900000      4.69000000
H      9.64900000     12.34500000      6.15000000
O      1.10600000    -14.68800000     -1.46700000
H      1.95000000    -15.10900000     -1.30100000
H      1.33200000    -13.80100000     -1.74700000
O      9.00900000    -12.24200000     -4.92100000
H      9.17900000    -12.44900000     -5.84000000
H      9.87900000    -12.14800000     -4.53300000
O      5.61000000     -0.39400000      2.69500000
H      5.22000000     -0.32500000      3.56700000
H      6.48800000     -0.02800000      2.79600000
O     -5.86100000    -14.41800000      6.82300000
H     -5.21500000    -14.07100000      6.20700000
H     -5.72900000    -13.90800000      7.62200000
O      7.49600000     14.42900000     -4.65800000
H      6.96800000     14.27000000     -3.87500000
H      7.87900000     13.57700000     -4.86600000
O     -2.02100000     14.47900000      3.14200000
H     -1.92400000     14.62500000      2.20100000
H     -1.90100000     15.34500000      3.53300000
O     -1.53300000     -5.76500000      1.56600000
H     -1.44800000     -6.33400000      0.80100000
H     -2.46200000     -5.80500000      1.79200000
O     -9.78900000     14.57900000     -3.88400000
H     -9.95100000     14.56600000     -4.82700000
H     -9.11300000     13.91500000     -3.74800000
O    -10.76100000     12.04600000     -1.26400000
H    -10.42900000     11.16600000     -1.44000000
H    -11.44500000     12.18000000     -1.92100000
O    -11.70800000      3.48000000     -8.73800000
H    -11.03600000      3.39000000     -8.06200000
H    -12.29200000      2.73500000     -8.59400000
O      3.73200000    -13.98700000     11.01400000
H      4.60100000    -13.76000000     11.34600000
H      3.12900000    -13.47200000     11.55000000
O      5.10200000     -4.53400000     -8.83900000
H      5.29200000     -4.76200000     -7.92900000
H      4.26700000     -4.96400000     -9.02400000
O      6.70300000     -5.51000000      1.18600000
H      6.05500000     -5.97400000      0.65700000
H      6.29000000     -4.66900000      1.38600000
O      4.95600000      4.34700000     -1.60600000
H      5.29200000      4.62600000     -2.45800000
H      4.01100000      4.26500000     -1.73500000
O      7.88900000     -6.49400000     13.05100000
H      7.66800000     -5.65300000     12.65200000
H      7.67900000     -6.38300000     13.97800000
O     -0.71100000    -13.74800000     -5.81300000
H     -1.33500000    -14.09200000     -6.45100000
H     -0.42500000    -12.91300000     -6.18300000
O     -6.82800000     -2.24300000     -2.94600000
H     -6.48500000     -2.46200000     -3.81200000
H     -7.60700000     -1.71500000     -3.12200000
O     -0.78200000     16.25100000     -5.12700000
H     -1.63800000     16.54800000     -5.43500000
H     -0.95600000     15.87200000     -4.26500000
O     12.60500000     10.73300000      4.71800000
H     13.05900000     11.33000000      4.12200000
H     11.71000000     11.06800000      4.75700000
O    -10.93200000      3.73900000     11.28500000
H    -11.79300000      3.32300000     11.25600000
H    -10.38400000      3.19700000     10.71800000
O     -1.79600000     -5.56600000    -13.88500000
H     -2.40700000     -5.06100000    -13.34900000
H     -1.06500000     -4.96800000    -14.04300000
O      9.03700000      6.43900000     13.73100000
H      8.64300000      5.59400000     13.94600000
H      8.38900000      7.08500000     14.01300000
O     -0.90100000     -8.76500000     14.49900000
H     -1.25300000     -8.93700000     15.37200000
H     -0.37300000     -7.97300000     14.60500000
O     16.59600000      0.43200000     -0.34500000
H     16.37900000      1.31300000     -0.04100000
H     15.81000000     -0.08400000     -0.16600000
O     15.91900000      1.41800000      3.83000000
H     16.13400000      0.51900000      3.58200000
H     16.58300000      1.95200000      3.39400000
O      7.39900000     -0.63000000    -10.05300000
H      6.65200000     -1.02000000     -9.59900000
H      7.99700000     -1.36200000    -10.20500000
O     12.43800000     -4.22200000      9.19900000
H     12.41500000     -3.52000000      9.84900000
H     11.72300000     -4.80600000      9.45300000
O      5.05300000     -0.49600000     -0.10600000
H      4.53900000      0.29800000      0.03700000
H      5.27400000     -0.80000000      0.77400000
O     12.45900000     11.89100000     -4.63200000
H     11.64200000     11.41700000     -4.47800000
H     13.12600000     11.37000000     -4.18400000
O      5.35000000     16.39300000     -2.20600000
H      6.18600000     16.19300000     -1.78600000
H      5.12500000     15.59500000     -2.68500000
O     -8.29100000      3.56100000     -7.96000000
H     -8.83300000      3.88300000     -7.24000000
H     -8.27900000      4.28000000     -8.59200000
O    -15.79700000      3.89100000     -0.35600000
H    -14.90300000      4.13700000     -0.59200000
H    -16.30700000      4.05100000     -1.15000000
O      8.90000000     -6.40600000     -3.89600000
H      8.55600000     -5.53300000     -4.08500000
H      8.69100000     -6.55200000     -2.97400000
O      5.67000000      3.27300000     17.33800000
H      5.60200000      3.12800000     18.28200000
H      5.27300000      2.49400000     16.94700000
O    -12.91500000      4.63500000     -0.65800000
H    -12.38000000      4.07800000     -0.09200000
H    -12.44500000      5.46800000     -0.68700000
O      5.88000000      4.28700000      4.05100000
H      6.78300000      4.01600000      4.21600000
H      5.93200000      5.23500000      3.93300000
O     -8.19300000      2.63400000      6.12000000
H     -7.62700000      1.88500000      5.93400000
H     -8.84600000      2.62100000      5.42000000
O     -6.40800000     -3.59300000     17.25400000
H     -6.41300000     -3.80000000     16.31900000
H     -5.62300000     -4.02500000     17.59000000
O      0.68400000     -3.01500000     -4.72300000
H      1.32100000     -3.53900000     -5.20800000
H      0.15700000     -3.65700000     -4.24800000
O    -11.43500000    -12.86800000      7.33900000
H    -11.87600000    -13.68100000      7.09200000
H    -11.05100000    -12.54600000      6.52300000
O     -9.87600000    -10.23500000      2.75900000
H     -9.90800000     -9.46300000      3.32300000
H    -10.31600000    -10.91900000      3.26400000
O    -13.56900000      2.94600000      6.25900000
H    -14.25700000      2.99400000      6.92300000
H    -13.29500000      3.85400000      6.13200000
O     -5.55400000    -12.07300000     -2.15000000
H     -5.59400000    -12.45500000     -3.02700000
H     -4.62000000    -12.04700000     -1.94200000
O      5.42200000     13.17800000      3.09600000
H      4.47600000     13.05800000      3.17600000
H      5.53400000     13.65700000      2.27400000
O      5.90100000     10.24100000     -6.85300000
H      5.98900000      9.40600000     -6.39400000
H      6.62900000     10.25000000     -7.47500000
O      6.19700000     -6.98200000      4.35400000
H      6.84000000     -7.36300000      3.75500000
H      5.48600000     -6.68700000      3.78500000
O      9.02400000     -8.90200000     -4.46200000
H      9.25600000     -9.19700000     -5.34200000
H      9.06300000     -7.94700000     -4.51100000
O      8.00200000      7.66400000    -10.48000000
H      7.62500000      8.14300000     -9.74200000
H      8.53500000      6.98000000    -10.07400000
O     -2.23900000    -16.08100000      5.34400000
H     -2.23200000    -17.03100000      5.22900000
H     -1.69000000    -15.75000000      4.63300000
O     -5.60200000     -2.87700000     -5.26000000
H     -5.57200000     -3.82000000     -5.42200000
H     -6.00600000     -2.51100000     -6.04700000
O     -7.86100000     -7.97600000     -0.26400000
H     -7.11800000     -8.57400000     -0.34800000
H     -8.62600000     -8.54900000     -0.22200000
O    -10.82500000     -1.65600000     -3.57000000
H     -9.95500000     -1.26800000     -3.66400000
H    -11.38900000     -0.92300000     -3.32600000
O     12.09000000      3.34800000     13.95600000
H     12.49900000      4.19400000     14.14000000
H     12.11800000      3.27200000     13.00200000
O      8.15800000     11.92600000      3.23900000
H      7.29000000     12.32800000      3.28200000
H      8.55800000     12.30300000      2.45600000
O    -11.20800000    -13.54100000     -3.12200000
H    -10.50500000    -13.56300000     -2.47300000
H    -11.18100000    -12.65100000     -3.47300000
O      3.54000000      1.47500000     -5.51200000
H      3.29700000      0.55000000     -5.47300000
H      4.07700000      1.61500000     -4.73200000
O    -13.90600000      6.83100000     -4.12100000
H    -13.69200000      7.40100000     -3.38200000
H    -13.08700000      6.75400000     -4.60900000
O    -13.54800000     -3.10900000      0.42900000
H    -14.26000000     -3.08700000     -0.21000000
H    -13.89500000     -2.64500000      1.19100000
O      0.25200000      1.45600000     14.87100000
H      0.82100000      2.15300000     14.54300000
H     -0.23600000      1.16300000     14.10200000
O     -1.77400000      9.25400000    -10.70700000
H     -2.10500000      9.27200000    -11.60500000
H     -0.84900000      9.48600000    -10.78800000
O    -14.25800000      5.24300000     -8.39300000
H    -13.38600000      5.24300000     -8.78800000
H    -14.64000000      6.08100000     -8.65500000
O      3.35800000      5.50800000     13.25600000
H      2.98300000      4.72800000     13.66400000
H      2.75600000      5.71900000     12.54300000
O    -10.83900000      6.42300000     10.75200000
H    -10.89900000      5.48400000     10.92800000
H     -9.91200000      6.63000000     10.87300000
O    -14.78100000     10.72200000     -1.40200000
H    -14.46400000      9.83600000     -1.58100000
H    -13.99600000     11.26900000     -1.44200000
O     -8.44900000      8.51500000    -11.49800000
H     -8.28400000      8.26500000    -12.40700000
H     -7.59400000      8.45000000    -11.07300000
O     12.02300000      6.58800000     -0.80200000
H     12.67700000      7.28000000     -0.90200000
H     11.53000000      6.83500000     -0.02100000
O     -4.23000000     12.17600000     -1.02400000
H     -4.23700000     12.08500000     -0.07100000
H     -4.69700000     12.99500000     -1.18900000
O      8.48700000      2.53500000      0.85500000
H      9.02200000      3.31700000      0.72100000
H      7.58600000      2.85600000      0.84300000
O     -2.34300000     -7.03800000      8.93000000
H     -2.26200000     -7.87100000      9.39500000
H     -1.61800000     -6.50800000      9.26100000
O    -12.13400000      7.14500000    -10.57200000
H    -11.80900000      6.28400000    -10.83500000
H    -12.86200000      7.31800000    -11.16700000
O     -0.45100000     -3.90700000      3.16000000
H     -0.75000000     -4.14500000      4.03700000
H     -0.86600000     -4.54900000      2.58300000
O     17.78800000      4.75900000     -1.33900000
H     16.85500000      4.97000000     -1.38200000
H     18.16500000      5.18200000     -2.11100000
O      6.56500000     -2.25300000      4.94800000
H      6.34400000     -2.93800000      5.57900000
H      7.28700000     -2.62000000      4.43900000
O      5.01200000     13.99600000     -3.53500000
H      4.86400000     13.06400000     -3.69000000
H      4.37500000     14.43700000     -4.09700000
O      3.37900000     -2.06100000    -12.06600000
H      3.45600000     -2.65400000    -12.81300000
H      3.77600000     -1.24300000    -12.36700000
O      4.45400000      6.27200000     10.11000000
H      5.03800000      6.88800000     10.55300000
H      5.03300000      5.75200000      9.55300000
O      4.85600000     12.14400000     -0.86100000
H      4.52800000     11.33000000     -0.47900000
H      4.15100000     12.44000000     -1.43600000
O      7.59900000     10.04100000    -12.41000000
H      7.17700000     10.04400000    -11.55100000
H      7.02200000      9.50900000    -12.95800000
O      0.59800000     11.19100000     -0.54300000
H     -0.01300000     11.91500000     -0.40400000
H      0.55400000     10.68200000      0.26600000
O     10.23400000     14.76000000      2.78000000
H      9.44400000     15.09000000      2.35000000
H     10.44400000     15.42400000      3.43700000
O      2.61200000     10.22200000    -14.52200000
H      3.36800000     10.78400000    -14.69200000
H      2.97500000      9.33800000    -14.47300000
O      7.99300000      5.84400000     10.96300000
H      8.85800000      5.73800000     11.35900000
H      7.46600000      6.25800000     11.64600000
O      6.17400000    -11.50200000     -8.49900000
H      5.40000000    -11.16400000     -8.04800000
H      5.83100000    -11.89200000     -9.30300000
O     14.02500000     -7.39500000      1.72900000
H     14.17800000     -7.15300000      0.81600000
H     14.52300000     -6.75300000      2.23500000
O      2.83500000      6.21400000    -13.14700000
H      2.66100000      6.30300000    -12.21000000
H      3.66400000      5.73800000    -13.19200000
O    -14.91700000     -5.48000000      6.89300000
H    -14.09200000     -5.00400000      6.79600000
H    -14.82800000     -6.23600000      6.31200000
O     -8.76500000      6.93200000     -3.41100000
H     -8.07600000      6.27800000     -3.52700000
H     -8.38200000      7.74500000     -3.74200000
O     -9.19000000      9.77100000      7.55700000
H     -9.72800000     10.56200000      7.59500000
H     -8.53400000      9.89500000      8.24400000
O      6.38000000    -17.73600000     -0.44600000
H      6.44600000    -16.83600000     -0.76800000
H      7.17300000    -17.86300000      0.07400000
O    -10.56200000      7.43600000      8.11400000
H    -10.65800000      7.24700000      9.04700000
H    -10.43400000      8.38300000      8.07300000
O      9.49000000      1.97100000     12.05800000
H      8.88800000      2.57800000     12.48800000
H     10.17300000      2.53200000     11.69000000
O      6.63200000      0.56000000      5.46400000
H      6.62100000     -0.37700000      5.27000000
H      7.35400000      0.90500000      4.93800000
O    -15.88500000     -1.96400000      9.89100000
H    -15.81200000     -2.90900000     10.02700000
H    -15.00300000     -1.69000000      9.64000000
O      9.67400000     -2.27800000    -10.18600000
H      9.36200000     -2.60100000     -9.34100000
H     10.62200000     -2.40900000    -10.15700000
O     -8.96600000     -5.75100000      9.06000000
H     -9.25600000     -6.09500000      9.90500000
H     -9.69200000     -5.93500000      8.46400000
O      7.64200000      8.98400000     -0.66000000
H      7.58400000      9.71600000     -0.04700000
H      6.78000000      8.95000000     -1.07500000
O      6.89800000     -9.49500000    -13.08800000
H      6.07200000     -9.01800000    -13.00900000
H      6.63800000    -10.41000000    -13.18900000
O     -9.17500000     -7.24500000     -8.99100000
H     -9.59600000     -6.47500000     -8.60900000
H     -8.53500000     -6.88700000     -9.60700000
O     -5.18200000     14.28500000      4.15200000
H     -5.74600000     14.37700000      4.92000000
H     -4.42200000     13.79800000      4.47000000
O      8.46300000      5.86500000     -8.10800000
H      8.76900000      5.03700000     -8.47700000
H      7.51700000      5.75000000     -8.01300000
O     -5.30100000    -10.37300000     10.55600000
H     -4.74400000     -9.63800000     10.30100000
H     -6.08400000     -9.96300000     10.92400000
O     -7.08600000      5.68500000    -14.35900000
H     -7.12900000      4.79900000    -14.00000000
H     -7.96100000      6.04500000    -14.21300000
O     -0.69700000      8.19300000    -15.72500000
H     -1.40700000      7.72800000    -16.16900000
H     -0.05200000      7.51400000    -15.52900000
O     14.95900000      1.13000000      7.79300000
H     15.14000000      0.93700000      8.71300000
H     14.19400000      1.70400000      7.81400000
O     -1.67900000     12.62400000     -5.94400000
H     -1.73300000     13.44400000     -6.43500000
H     -1.88900000     11.94600000     -6.58600000
O      2.00400000     -1.53700000    -15.31200000
H      1.36300000     -0.88000000    -15.04200000
H      2.21100000     -1.31200000    -16.21900000
O      2.32900000      7.98400000      9.15000000
H      2.84900000      7.24600000      9.46800000
H      2.86400000      8.75500000      9.34200000
O     14.85400000      6.29700000      1.55300000
H     15.30700000      5.54300000      1.92900000
H     13.92500000      6.10900000      1.68700000
O    -14.66300000      3.87000000     -3.65200000
H    -14.23700000      4.54500000     -4.18000000
H    -15.42900000      4.30600000     -3.27800000
O     10.61800000      9.59200000     -1.13100000
H      9.74300000      9.20300000     -1.11600000
H     10.83200000      9.66100000     -2.06200000
O      3.54900000     -1.42200000      7.05000000
H      3.97700000     -0.90800000      6.36500000
H      3.44300000     -2.29200000      6.66500000
O     -8.66500000     -1.47500000     -0.45700000
H     -8.23400000     -1.92900000      0.26700000
H     -8.93400000     -2.17600000     -1.05100000
O      0.31100000      9.89600000     -5.93900000
H      0.59000000     10.81200000     -5.94900000
H      0.69000000      9.52100000     -6.73300000
O      3.70700000    -16.75600000      6.83800000
H      2.82500000    -17.04400000      7.07400000
H      3.74700000    -15.84500000      7.12800000
O     -2.00300000      5.72200000     -8.14300000
H     -1.42800000      6.48400000     -8.06900000
H     -2.40900000      5.81100000     -9.00500000
O      5.19300000     -1.73300000     -8.98500000
H      4.26100000     -1.52500000     -9.04800000
H      5.23300000     -2.68500000     -9.07600000
O      6.37500000      6.30800000      1.02700000
H      6.43900000      6.79200000      1.85000000
H      6.65600000      5.42100000      1.24800000
O      8.68200000     -4.61600000    -12.99200000
H      7.75500000     -4.46600000    -12.80700000
H      8.99800000     -5.11900000    -12.24200000
O     -5.13900000      1.34400000     -0.01400000
H     -4.86000000      0.50500000     -0.38000000
H     -5.28700000      1.16300000      0.91400000
O    -13.51200000      1.18000000     -9.22800000
H    -14.22900000      1.37000000     -9.83300000
H    -13.14300000      0.35500000     -9.54300000
O     -5.95500000      3.26800000     -6.16800000
H     -5.20300000      3.43900000     -6.73400000
H     -6.68300000      3.12800000     -6.77300000
O      3.37300000    -11.97900000      6.82800000
H      4.20700000    -11.51900000      6.91900000
H      2.71100000    -11.29200000      6.90400000
O     13.26700000     -8.83400000     -8.34300000
H     13.76600000     -9.26700000     -9.03600000
H     12.51100000     -9.40400000     -8.20000000
O     -9.07100000      3.01800000      3.48800000
H     -8.61300000      3.49900000      2.79800000
H     -9.98200000      3.30200000      3.41300000
O      0.67600000     -7.06700000     11.89700000
H      0.53100000     -7.86000000     12.41400000
H      0.66400000     -6.35700000     12.53900000
O      2.46600000      3.39300000    -15.27300000
H      1.53200000      3.25500000    -15.43500000
H      2.80700000      2.51800000    -15.08400000
O      6.18700000     11.10400000      5.62400000
H      6.78900000     10.35900000      5.62300000
H      5.51200000     10.86500000      6.26000000
O      5.49600000     -3.27300000      2.10300000
H      4.66100000     -3.27500000      1.63600000
H      5.50500000     -2.44000000      2.57500000
O     -1.66300000     10.90600000     10.60600000
H     -2.25800000     10.92400000     11.35500000
H     -1.97500000     10.17700000     10.06900000
O     -9.31500000     -9.83900000      7.92300000
H     -9.65600000     -9.76600000      7.03100000
H    -10.07300000     -9.67300000      8.48300000
O    -10.25400000      2.49400000     -4.73000000
H     -9.46700000      2.16400000     -4.29700000
H    -10.83200000      2.75200000     -4.01200000
O     -6.54200000     10.85400000      0.86000000
H     -6.79800000     10.30900000      1.60400000
H     -6.34400000     10.23000000      0.16200000
O     -8.55200000      3.96900000      0.75500000
H     -8.26900000      3.17900000      0.29600000
H     -8.10300000      4.68300000      0.30200000
O     -2.90900000      1.33500000      6.95500000
H     -2.98700000      1.41500000      7.90600000
H     -2.09200000      1.78700000      6.74400000
O      1.93700000     13.03900000     12.94800000
H      2.61500000     13.26800000     13.58300000
H      2.42000000     12.82200000     12.15000000
O    -16.30200000      2.79900000      3.68000000
H    -16.98200000      2.16400000      3.90300000
H    -16.09500000      2.61800000      2.76400000
O     14.77400000     -1.01600000     -6.14600000
H     15.00200000     -0.41800000     -6.85700000
H     13.81900000     -1.07300000     -6.17800000
O      1.18300000     -0.14200000     11.01600000
H      1.42500000     -0.61200000     11.81400000
H      2.00600000     -0.04400000     10.53700000
O     -1.41400000     -1.34100000     14.97000000
H     -1.50000000     -0.66600000     14.29600000
H     -1.85800000     -0.97400000     15.73400000
O     10.71600000     -5.95500000     10.49400000
H      9.80100000     -6.16900000     10.30900000
H     10.73400000     -5.77300000     11.43300000
O      6.08500000      8.44900000     11.32500000
H      6.05400000      9.37600000     11.56300000
H      6.53200000      8.43500000     10.47800000
O     11.70400000      9.35400000      7.77700000
H     11.09200000      9.18200000      7.06100000
H     12.01100000     10.24700000      7.62000000
O      6.07500000      2.03800000     -6.61000000
H      6.63300000      1.55900000     -5.99800000
H      5.18700000      1.74500000     -6.40400000
O     11.47400000      7.41400000    -12.68800000
H     11.08000000      6.61200000    -12.34700000
H     12.37100000      7.40200000    -12.35400000
O      8.55500000      0.37100000      7.36500000
H      8.49000000      0.75000000      8.24100000
H      7.70300000      0.54400000      6.96500000
O     -5.11100000      6.91400000     -7.81700000
H     -4.53000000      7.32900000     -7.18100000
H     -4.53600000      6.35000000     -8.33400000
O      5.37800000     12.71100000     -9.80400000
H      4.43800000     12.89300000     -9.81300000
H      5.67600000     13.03800000     -8.95500000
O      7.87400000     14.96800000     -1.25100000
H      8.28200000     15.25000000     -2.07000000
H      8.35700000     14.18000000     -1.00200000
O    -12.73600000     -1.40400000     -5.80600000
H    -12.13600000     -1.92200000     -5.27000000
H    -13.55200000     -1.38800000     -5.30500000
O      2.56000000     11.73100000     -6.38200000
H      2.44900000     11.81200000     -7.33000000
H      2.87300000     12.59100000     -6.10300000
O    -12.23200000     -8.06700000      3.80000000
H    -11.53200000     -7.42800000      3.93500000
H    -12.18400000     -8.28100000      2.86800000
O      1.04700000      7.69000000     -1.30900000
H      0.62900000      8.13700000     -2.04500000
H      1.42900000      6.90100000     -1.69500000
O     17.25500000     -6.88400000      0.07800000
H     16.54600000     -6.82100000     -0.56100000
H     17.83400000     -6.15100000     -0.13400000
O     10.78100000      0.44500000     -5.07100000
H     10.17300000      0.82100000     -4.43400000
H     11.64000000      0.52100000     -4.65600000
O      6.68200000     -8.41400000     -8.95500000
H      7.28800000     -9.01000000     -8.51600000
H      6.73300000     -7.60400000     -8.44800000
O     -6.29900000     10.22500000     -3.56400000
H     -6.96500000      9.93400000     -4.18800000
H     -5.60200000     10.58700000     -4.11000000
O      5.12600000      2.25300000     -3.47900000
H      5.68900000      1.93700000     -2.77300000
H      5.44600000      3.13600000     -3.66500000
O     -7.34100000     -7.47200000      3.44600000
H     -7.77600000     -7.81600000      2.66600000
H     -7.14400000     -6.56100000      3.22900000
O      3.28600000     -2.68800000      0.77600000
H      3.20500000     -3.08600000     -0.09100000
H      2.95700000     -1.79700000      0.66200000
O     12.46100000      0.59900000     13.05000000
H     12.16600000      0.25500000     12.20700000
H     12.12700000      1.49500000     13.07300000
O    -13.17100000     -6.24100000     -9.22400000
H    -12.85300000     -6.79700000     -8.51400000
H    -14.07500000     -6.52400000     -9.36500000
O     -7.81600000     -9.43600000     10.94500000
H     -7.74900000     -8.89300000     11.73100000
H     -8.75400000     -9.46300000     10.75300000
O     -4.13800000     -4.78400000    -11.88800000
H     -3.96900000     -5.57900000    -11.38200000
H     -5.08100000     -4.80000000    -12.05200000
O     -7.75500000     15.47800000     -0.06100000
H     -8.65400000     15.79300000      0.03600000
H     -7.79400000     14.55800000      0.20000000
O     10.46800000      4.06900000      7.14300000
H     10.18200000      4.81300000      7.67300000
H      9.72100000      3.87800000      6.57500000
O     -7.65000000      8.83000000      2.69200000
H     -8.06500000      9.58400000      3.11100000
H     -7.39900000      8.26000000      3.41900000
O      2.65200000      8.72000000     -3.52400000
H      3.55800000      8.50500000     -3.30400000
H      2.52900000      9.61000000     -3.19500000
O      7.30400000     -8.21100000      1.75200000
H      6.95000000     -8.79700000      1.08300000
H      7.14900000     -7.33200000      1.40600000
O      1.85100000     -6.06900000     -1.68600000
H      1.10500000     -6.38400000     -1.17500000
H      2.08700000     -6.81000000     -2.24600000
O     -4.18000000      7.43300000     -5.29000000
H     -5.05500000      7.13000000     -5.04500000
H     -3.59600000      6.72700000     -5.01100000
O     -6.14300000     -5.70800000     -5.43700000
H     -5.97900000     -5.61500000     -6.37500000
H     -6.00300000     -6.63900000     -5.26100000
O     -1.63600000    -13.24300000    -11.21900000
H     -2.01100000    -14.12200000    -11.17100000
H     -1.37400000    -13.14400000    -12.13400000
O     -6.66500000    -12.54400000     -4.66400000
H     -7.48600000    -12.10500000     -4.88500000
H     -6.11900000    -12.43700000     -5.44300000
O      1.00500000     12.60400000     -8.87800000
H      1.36100000     13.01600000     -9.66500000
H      0.26600000     13.16100000     -8.63000000
O     10.86300000      8.59400000     10.14900000
H     11.06000000      9.25800000     10.81000000
H     11.23300000      8.94600000      9.33900000
O    -13.65700000     -4.72300000     -5.96600000
H    -13.59800000     -5.64300000     -6.22200000
H    -12.92400000     -4.59300000     -5.36500000
O      5.88000000     -4.09000000    -12.77400000
H      5.14300000     -4.37500000    -13.31400000
H      5.98300000     -3.16100000    -12.98200000
O     -4.56900000    -12.21300000     12.45200000
H     -3.63200000    -12.36500000     12.32700000
H     -4.78500000    -11.52100000     11.82700000
O      8.50300000      4.96300000     -5.52100000
H      8.43600000      5.53500000     -6.28500000
H      9.34300000      4.51600000     -5.62900000
O      1.94600000     14.91400000      3.17700000
H      1.39700000     15.69100000      3.27800000
H      2.44700000     15.07700000      2.37800000
O     -2.38200000      9.67400000     -6.41400000
H     -1.49900000      9.67100000     -6.04300000
H     -2.64300000      8.75300000     -6.41900000
O     -7.75900000     13.48400000      3.36000000
H     -6.84800000     13.77800000      3.37600000
H     -8.07200000     13.72200000      2.48700000
O     -2.24800000     -8.84600000     -9.12800000
H     -1.53300000     -9.44000000     -8.90200000
H     -1.93300000     -7.98100000     -8.86600000
O     16.75000000      3.99700000      2.69100000
H     17.27700000      3.83500000      1.90800000
H     17.38900000      4.21100000      3.37000000
O      0.25400000      3.36400000      2.64600000
H      0.95000000      3.69400000      2.07800000
H     -0.45900000      3.99300000      2.54100000
O      3.25200000      7.36500000    -15.86400000
H      4.19900000      7.44800000    -15.75200000
H      2.93000000      7.12000000    -14.99700000
O     11.20000000     -6.33200000    -10.92900000
H     11.66000000     -7.09500000    -11.27900000
H     10.27800000     -6.49500000    -11.12900000
O     -0.21000000      8.49200000     10.53500000
H     -0.29000000      9.44600000     10.53900000
H      0.56400000      8.31900000      9.99800000
O     -2.44800000    -14.97000000     -7.88000000
H     -3.32600000    -15.34600000     -7.93400000
H     -1.86300000    -15.69400000     -8.10200000
O      5.38100000     -4.85600000      5.79100000
H      4.52200000     -4.48600000      5.59000000
H      5.59100000     -5.40000000      5.03100000
O      0.64000000    -14.46800000    -10.25700000
H     -0.24600000    -14.16200000    -10.44700000
H      1.13400000    -13.67100000    -10.06900000
O      0.12100000     -5.93500000      9.43500000
H      0.41700000     -5.02600000      9.38900000
H      0.56300000     -6.29200000     10.20500000
O     -4.86700000     -3.61400000      0.70300000
H     -4.71100000     -3.16600000      1.53500000
H     -5.51600000     -4.28600000      0.91200000
O      9.28600000    -13.58800000      0.15500000
H      9.87100000    -14.29000000      0.43900000
H      9.09000000    -13.79500000     -0.75900000
O    -13.10500000     -7.49600000      8.59200000
H    -13.49000000     -6.65300000      8.35400000
H    -13.61600000     -7.79000000      9.34600000
O      2.77100000     12.21500000      2.58000000
H      2.41900000     11.52500000      2.01900000
H      2.00400000     12.57800000      3.02300000
O     -6.47100000      3.78100000     13.18500000
H     -6.20300000      4.63600000     13.52200000
H     -6.72400000      3.94900000     12.27700000
O     -6.01500000      3.10300000    -13.84300000
H     -5.44000000      2.68600000    -13.20100000
H     -5.62800000      2.88200000    -14.69000000
O     -8.12700000      9.85000000     10.89500000
H     -8.80600000     10.32500000     11.37400000
H     -8.34300000      8.92700000     11.02600000
O      6.77300000      1.89900000     -9.62500000
H      6.57800000      2.03700000     -8.69800000
H      7.03200000      0.97900000     -9.68000000
O    -11.01700000      9.17700000     -5.99600000
H    -11.73100000      9.73500000     -5.68700000
H    -11.36600000      8.75600000     -6.78200000
O     10.37200000     -9.13600000      9.09600000
H     11.20200000     -9.17900000      8.62100000
H     10.23000000     -8.20200000      9.24700000
O     -3.24100000     -0.22600000      4.72600000
H     -2.36500000     -0.61000000      4.69100000
H     -3.18500000      0.43400000      5.41700000
O      4.23500000     10.25100000     12.93500000
H      4.94700000     10.76400000     13.31500000
H      4.29600000      9.39900000     13.36600000
O      6.92600000      1.21100000     -1.38800000
H      6.31700000      0.55400000     -1.05000000
H      7.55400000      1.34200000     -0.67800000
O    -10.17100000      4.52100000     -6.40900000
H    -10.56700000      5.31000000     -6.03900000
H    -10.31000000      3.84800000     -5.74200000
O     -1.37300000      5.28500000     -1.78200000
H     -1.86700000      4.74200000     -1.16800000
H     -1.82500000      6.12800000     -1.77400000
O      3.65000000      1.48900000     16.48800000
H      3.54800000      1.87800000     15.61900000
H      2.75400000      1.37700000     16.80700000
O     -1.24200000     -4.90200000      5.59300000
H     -1.90300000     -5.58800000      5.68100000
H     -0.62500000     -5.07300000      6.30500000
O     11.70200000      6.86300000     -5.48400000
H     11.28900000      6.00000000     -5.51200000
H     12.59100000      6.71300000     -5.80700000
O    -12.73800000      0.11600000      5.92300000
H    -12.80000000      1.04700000      6.14000000
H    -12.23800000     -0.26500000      6.64500000
O     -0.47000000    -11.45600000     -7.33900000
H     -1.29700000    -11.52700000     -7.81500000
H      0.11200000    -10.98800000     -7.93800000
O     -9.06100000    -13.63100000     -1.17600000
H     -8.33200000    -13.03300000     -1.34200000
H     -9.06700000    -13.74400000     -0.22600000
O      4.97700000      2.16200000     10.60100000
H      4.51400000      1.58900000     11.21200000
H      4.29400000      2.48800000     10.01500000
O      8.27400000     -0.27100000      2.97300000
H      8.95800000     -0.54300000      3.58500000
H      8.32600000     -0.90500000      2.25800000
O      9.95800000      6.65800000      1.05000000
H      9.73800000      6.26000000      1.89200000
H      9.67500000      7.56900000      1.13300000
O      4.29200000     -2.57000000     -4.13700000
H      4.12800000     -2.92500000     -3.26300000
H      4.08500000     -1.63900000     -4.06000000
O      3.37700000    -10.04900000     -8.42200000
H      3.84000000     -9.29000000     -8.77600000
H      3.60100000    -10.05200000     -7.49100000
O     -1.57400000     -0.67300000    -11.87200000
H     -0.73800000     -0.90400000    -11.46600000
H     -2.23100000     -1.12600000    -11.34200000
O      8.39300000     -5.46400000      6.19700000
H      7.61700000     -4.90900000      6.26600000
H      8.39500000     -5.76100000      5.28700000
O     -8.93900000     -5.32000000     13.65400000
H     -9.45800000     -4.67500000     14.13500000
H     -8.17700000     -4.83100000     13.34500000
O     -4.02400000      3.83600000      3.37700000
H     -4.20300000      3.52400000      4.26400000
H     -4.12400000      4.78600000      3.43300000
O     -3.66600000     -0.34900000     -4.29400000
H     -4.46500000     -0.83300000     -4.50100000
H     -2.97500000     -0.81000000     -4.77100000
O      2.91700000      8.82000000     -7.40500000
H      2.17600000      8.33600000     -7.04100000
H      3.09300000      9.50700000     -6.76200000
O      2.28200000     -8.74800000    -15.04100000
H      1.67300000     -9.35300000    -14.61800000
H      1.73000000     -8.21400000    -15.61300000
O     -5.43900000     -2.30900000      6.67100000
H     -5.68700000     -2.70800000      7.50500000
H     -4.52300000     -2.55700000      6.54900000
O     11.38400000     -6.17200000     -2.86100000
H     10.79700000     -6.59400000     -3.48900000
H     11.51200000     -6.82700000     -2.17500000
O      0.95800000     -1.11100000      7.12100000
H      1.87600000     -1.33900000      7.26700000
H      0.92800000     -0.16000000      7.22100000
O     -0.80000000      9.38500000     -3.09900000
H     -0.71000000     10.09800000     -2.46600000
H     -0.39800000      9.72300000     -3.89900000
O     -1.40500000     15.50600000     -2.71500000
H     -1.21400000     16.32200000     -2.25100000
H     -1.64300000     14.88800000     -2.02400000
O     -5.43900000      2.68100000    -16.90600000
H     -5.66600000      2.74700000    -17.83400000
H     -5.78800000      1.83300000    -16.63400000
O     -4.02900000     -3.83600000      9.05500000
H     -4.30700000     -4.72000000      8.81600000
H     -3.50600000     -3.54000000      8.30900000
O      4.22600000     -6.90500000     -5.23000000
H      4.42500000     -7.83500000     -5.12200000
H      3.37200000     -6.79300000     -4.81100000
O     -7.00400000      4.55300000     10.59600000
H     -6.25800000      4.99600000     10.19200000
H     -7.49300000      4.18600000      9.85900000
O     -2.98200000      6.81200000    -16.33500000
H     -3.72700000      7.38300000    -16.14800000
H     -3.22500000      5.96900000    -15.95300000
O     -3.30400000      8.73400000      2.02500000
H     -2.56000000      8.40100000      1.52200000
H     -3.21800000      9.68600000      1.97700000
O      8.37000000     10.57100000     11.64000000
H      8.95700000     10.75700000     10.90700000
H      8.59700000     11.22400000     12.30200000
O     -8.65600000     10.96500000     -7.41300000
H     -9.24000000     11.00700000     -6.65500000
H     -8.82200000     10.10200000     -7.79500000
O     -0.51500000    -16.57500000     -2.98300000
H     -0.37600000    -17.17300000     -2.24900000
H     -0.05300000    -15.77600000     -2.73100000
O      6.51800000     -8.08400000     11.11000000
H      7.12200000     -7.85200000     11.81600000
H      6.33200000     -9.01200000     11.25000000
O     -9.80700000      3.27700000      8.43600000
H    -10.38600000      3.99000000      8.16900000
H     -9.16300000      3.21500000      7.73000000
O     -0.90400000     -9.23300000    -14.39500000
H     -0.71500000    -10.16000000    -14.25300000
H     -0.85100000     -8.84100000    -13.52400000
O     -5.88300000     -9.27400000     -7.75300000
H     -5.99100000     -8.40200000     -8.13400000
H     -6.45400000     -9.83600000     -8.27800000
O      2.50400000     11.42200000     -2.67500000
H      2.44000000     12.35500000     -2.87900000
H      1.93900000     11.30500000     -1.91100000
O    -12.34300000     -5.43900000     -0.53900000
H    -12.96800000     -6.14900000     -0.39000000
H    -12.88800000     -4.65900000     -0.64400000
O     -6.30500000     15.01700000      6.53300000
H     -6.52400000     15.93400000      6.36800000
H     -6.45200000     14.90100000      7.47200000
O     12.11900000      5.56600000      5.01800000
H     12.31800000      5.41600000      4.09400000
H     11.40900000      4.95400000      5.21300000
O      0.78100000      8.59000000      6.72300000
H      1.24800000      8.27400000      7.49600000
H      1.43900000      9.07900000      6.22800000
O     -2.15000000      5.49400000     -4.81500000
H     -1.83600000      5.34200000     -3.92400000
H     -2.08900000      4.63800000     -5.24000000
O      9.74700000    -10.48300000     11.76300000
H     10.28700000     -9.77000000     12.10300000
H      9.81200000    -10.40100000     10.81200000
O     -2.86600000      1.48600000    -14.64100000
H     -3.59900000      1.25400000    -14.07000000
H     -2.08700000      1.24900000    -14.13800000
O      0.42000000    -12.85700000      8.58600000
H      0.55800000    -11.95100000      8.86500000
H     -0.24200000    -13.19500000      9.18900000
O      7.86100000      6.89300000    -13.38700000
H      8.58700000      6.28800000    -13.23900000
H      7.63600000      7.21600000    -12.51500000
O     13.37000000      1.26800000     -4.17700000
H     14.15500000      0.75300000     -4.35800000
H     13.30700000      1.28000000     -3.22200000
O     -2.36900000      0.41700000    -17.11300000
H     -2.52200000      1.04000000    -17.82400000
H     -2.66800000      0.87400000    -16.32700000
O     -6.72800000     -5.68400000      1.28300000
H     -7.35900000     -5.05400000      1.63200000
H     -7.25100000     -6.26800000      0.73500000
O     10.07500000      6.22300000      8.57600000
H      9.33500000      6.00200000      9.14100000
H     10.61900000      6.80200000      9.10900000
O     10.40200000     13.35500000     -6.70500000
H     10.06400000     12.49400000     -6.45800000
H     10.76500000     13.71100000     -5.89400000
O     -3.92500000    -16.20400000     -4.83000000
H     -3.68400000    -15.35600000     -4.45600000
H     -3.13500000    -16.73800000     -4.74300000
O    -12.68100000     -4.43100000      3.36100000
H    -12.60400000     -4.06100000      2.48100000
H    -11.89000000     -4.95900000      3.46900000
O    -15.84900000     -4.75400000      3.56100000
H    -15.57600000     -5.66600000      3.46100000
H    -15.02900000     -4.26000000      3.58700000
O      3.30200000      8.50100000      4.53900000
H      3.62900000      8.85600000      3.71200000
H      3.10200000      9.27200000      5.06900000
O      3.40600000     -8.96600000     11.76900000
H      4.29100000     -9.01800000     12.13000000
H      3.20200000     -8.03100000     11.76900000
O     12.08400000     -8.89100000     -1.50800000
H     12.98400000     -8.61100000     -1.67400000
H     12.17300000     -9.66800000     -0.95500000
O      2.11000000    -13.37400000      1.98000000
H      1.43000000    -13.96300000      1.65500000
H      2.19300000    -13.59400000      2.90800000
O      3.57700000     -0.53100000      4.55500000
H      3.43100000     -1.45300000      4.34600000
H      2.89600000     -0.06500000      4.07000000
O     -2.42200000     -5.98800000     -6.07000000
H     -1.91500000     -6.15600000     -6.86500000
H     -3.30800000     -5.80700000     -6.38400000
O    -11.86400000      1.56100000      8.72800000
H    -10.91900000      1.60500000      8.58100000
H    -12.13700000      2.47500000      8.80400000
O     16.06800000     -9.50500000      2.21200000
H     15.17200000     -9.23700000      2.00700000
H     15.96500000    -10.28300000      2.76100000
O     -9.30200000     -5.73600000     -4.95300000
H     -8.40100000     -5.45600000     -5.11600000
H     -9.31200000     -5.98000000     -4.02700000
O     10.57900000      0.50900000    -11.23600000
H     10.44400000      1.38300000    -11.60100000
H     10.46100000     -0.08200000    -11.98000000
O     16.74200000     -0.78700000      2.75300000
H     17.66400000     -0.88900000      2.98800000
H     16.73800000     -0.77600000      1.79600000
O      7.56100000      3.90100000     13.67500000
H      7.53900000      3.91200000     14.63200000
H      6.83300000      4.46300000     13.41200000
O     -7.77400000      2.13000000     -3.73400000
H     -6.88300000      1.94900000     -4.03300000
H     -7.73000000      2.03900000     -2.78200000
O     -6.10000000     -3.05000000    -13.93600000
H     -6.76200000     -2.78100000    -14.57300000
H     -5.47800000     -3.57200000    -14.44400000
O     -3.38100000      5.03800000      0.25400000
H     -3.94000000      5.80600000      0.37200000
H     -3.08800000      4.81600000      1.13700000
O    -10.72300000     -2.21200000      7.09500000
H    -10.12300000     -2.48600000      7.78800000
H    -10.16600000     -2.10700000      6.32300000
O     -3.32400000    -15.89600000      8.17300000
H     -3.94700000    -15.34800000      8.65000000
H     -3.02900000    -15.34800000      7.44600000
O    -10.37500000     -5.95700000      4.04500000
H    -10.05200000     -5.69400000      3.18300000
H     -9.89000000     -5.40700000      4.66100000
O      3.98200000      2.03400000      1.69400000
H      4.46600000      1.23700000      1.90900000
H      3.24800000      2.04100000      2.30900000
O     11.25900000     -6.80000000      2.47200000
H     10.78400000     -7.62600000      2.38400000
H     12.11500000     -6.97200000      2.08100000
O     -8.71600000      0.82600000     -8.94900000
H     -9.38400000      0.62300000     -8.29500000
H     -8.54100000      1.76000000     -8.83100000
O     -8.13200000      7.07600000     11.80800000
H     -7.62000000      6.29800000     12.03100000
H     -8.40800000      7.43000000     12.65300000
O     -0.33900000      7.88500000     -8.47200000
H      0.59500000      7.92500000     -8.67600000
H     -0.74700000      8.48400000     -9.09800000
O      2.31000000     13.84800000      5.79400000
H      2.26900000     13.96400000      4.84400000
H      3.08900000     14.33700000      6.06100000
O     -9.29200000      8.18900000      5.05100000
H     -9.00300000      8.88700000      5.63900000
H     -8.75600000      7.43400000      5.29400000
O     14.23100000      2.46200000     11.25900000
H     14.40900000      1.52200000     11.27700000
H     14.40500000      2.72200000     10.35400000
O     14.41500000     -5.57900000      4.33200000
H     13.54100000     -5.25200000      4.54600000
H     14.95700000     -4.79200000      4.27200000
O      8.59800000     11.13700000      7.60500000
H      9.22800000     11.27900000      8.31200000
H      7.74700000     11.32200000      8.00200000
O     -6.81800000      5.85200000     -5.08900000
H     -6.96700000      6.22400000     -5.95800000
H     -7.09900000      4.94000000     -5.16700000
O      3.57400000    -15.25700000      0.09100000
H      4.39500000    -15.41900000      0.55400000
H      3.13400000    -14.58400000      0.61200000
O    -11.39300000      7.07100000     -0.27100000
H    -11.34400000      6.74400000      0.62700000
H    -10.53800000      7.47200000     -0.42600000
O      1.73600000      0.94500000      3.21200000
H      1.06900000      1.62500000      3.30000000
H      1.54800000      0.53100000      2.37000000
O    -16.72700000      4.03000000      6.04500000
H    -16.86200000      4.97100000      5.93300000
H    -16.61600000      3.69600000      5.15500000
O     -5.71800000     14.74500000     -7.51800000
H     -5.90700000     13.81100000     -7.42800000
H     -6.57400000     15.16900000     -7.45400000
O     -4.77200000    -16.08000000     -0.90000000
H     -4.94500000    -16.77000000     -0.25900000
H     -4.68400000    -16.54300000     -1.73300000
O      1.93700000     14.03000000     -2.76300000
H      1.90000000     14.73300000     -3.41200000
H      1.63200000     14.43600000     -1.95200000
O      1.71300000     -1.61600000     13.24400000
H      1.70000000     -1.39000000     14.17400000
H      2.24000000     -2.41400000     13.19900000
O      3.40600000    -13.78900000      4.46700000
H      3.38000000    -13.20600000      5.22500000
H      4.32400000    -13.78600000      4.19300000
O     -0.80700000    -11.26500000      3.23400000
H     -0.02200000    -11.08300000      2.71700000
H     -0.47200000    -11.58800000      4.07100000
O     -1.06700000      5.26800000     16.61500000
H     -0.65500000      5.44600000     17.46100000
H     -0.34600000      5.30200000     15.98600000
O     14.04300000      5.88900000     -6.68200000
H     14.12600000      6.19000000     -7.58600000
H     14.10900000      4.93600000     -6.74000000
O     -2.60500000      7.14000000      5.71300000
H     -2.43900000      7.51300000      6.57800000
H     -1.84600000      7.39800000      5.19000000
O     13.97200000     -8.41500000     -5.85900000
H     14.82900000     -8.01100000     -5.99600000
H     13.67600000     -8.65400000     -6.73700000
O     -5.21800000     -7.49200000    -13.38000000
H     -4.79200000     -7.81500000    -12.58700000
H     -4.99200000     -8.13400000    -14.05200000
O     -6.04800000     11.44500000     10.51300000
H     -6.73800000     10.85600000     10.81900000
H     -6.07800000     11.37300000      9.55900000
O     -4.68000000    -11.48500000    -11.28700000
H     -4.05300000    -12.17200000    -11.06100000
H     -5.50600000    -11.77900000    -10.90400000
O     14.75000000      5.01000000     -1.65600000
H     13.92500000      4.71900000     -1.26800000
H     15.01800000      4.28500000     -2.22000000
O    -15.39000000     -3.32500000     -7.52700000
H    -16.10500000     -3.79600000     -7.09900000
H    -14.61000000     -3.56700000     -7.02700000
O      1.07500000    -10.40300000     -5.15700000
H      0.58500000    -10.78300000     -5.88600000
H      0.40400000    -10.15000000     -4.52400000
O     15.63300000      0.92700000     -8.12200000
H     15.08200000      1.44800000     -8.70600000
H     16.50300000      1.32000000     -8.20000000
O      1.79000000      2.05200000     -8.00000000
H      2.36800000      2.17400000     -7.24600000
H      1.39000000      2.91100000     -8.13700000
O     -6.12200000      1.17100000     10.72000000
H     -6.95200000      0.96100000     10.29100000
H     -6.04100000      0.52100000     11.41700000
O     -3.45200000      9.46100000     -8.90000000
H     -2.79300000      9.36900000     -9.58800000
H     -2.94600000      9.61600000     -8.10200000
O    -16.89400000      0.91600000      7.49500000
H    -17.27700000      0.28100000      8.10000000
H    -16.73500000      0.41900000      6.69300000
O     -3.35400000      8.73300000      9.74300000
H     -2.61900000      8.68400000      9.13200000
H     -4.11500000      8.47200000      9.22400000
O     -5.63500000     -9.76300000      2.18300000
H     -5.76200000     -9.68600000      1.23700000
H     -4.92400000    -10.39700000      2.27800000
O    -10.73400000      5.12000000      6.44200000
H    -10.51100000      5.90500000      6.94300000
H    -11.61800000      5.28800000      6.11500000
O      4.71200000      1.26700000    -16.19200000
H      5.34400000      0.64800000    -16.55600000
H      4.81500000      2.05500000    -16.72500000
O     -8.78200000      6.19500000     -9.31800000
H     -9.03200000      7.04100000     -9.68800000
H     -9.49300000      5.60400000     -9.56900000
O     -6.92400000     -0.81300000     12.74100000
H     -7.62000000     -1.23900000     12.24000000
H     -7.37400000     -0.14100000     13.25300000
O      1.89800000      3.62300000     -5.00000000
H      2.47200000      2.88100000     -5.18900000
H      1.01300000      3.26800000     -5.07900000
O     -7.55100000    -10.83300000      5.24600000
H     -6.69400000    -10.55700000      5.57000000
H     -8.14000000    -10.11800000      5.48600000
O     -5.12000000     -8.37000000     -5.31500000
H     -4.25500000     -7.98300000     -5.17500000
H     -5.18600000     -8.47400000     -6.26400000
O     -5.22400000      2.23100000     -9.77700000
H     -6.15700000      2.07800000     -9.62100000
H     -5.18800000      3.10000000    -10.17600000
O     -2.47800000      7.70300000     -1.96100000
H     -1.93600000      8.26900000     -2.51100000
H     -3.32300000      8.15000000     -1.91700000
O     -4.46700000     -2.28300000      3.01100000
H     -3.96300000     -1.55800000      3.38000000
H     -4.19800000     -3.04600000      3.52300000
O     14.25100000      3.26400000    -10.04400000
H     13.42000000      3.46300000    -10.47500000
H     14.58700000      2.49900000    -10.51100000
O     -8.89500000    -12.44000000      8.55400000
H     -9.78400000    -12.70900000      8.32300000
H     -8.82500000    -11.54200000      8.23000000
O      9.15400000     -2.19200000      8.23800000
H      9.89500000     -2.63200000      7.82300000
H      8.99100000     -1.42600000      7.68700000
O    -11.75500000      3.35400000      3.65300000
H    -12.59000000      3.32100000      3.18700000
H    -11.99200000      3.27000000      4.57700000
O     -7.50300000    -11.46100000     -8.95500000
H     -8.33700000    -11.45900000     -9.42400000
H     -7.31300000    -12.38700000     -8.80800000
O      3.28500000      9.37100000     -0.13400000
H      3.26200000      8.42800000     -0.29700000
H      2.39900000      9.58500000      0.15900000
O    -13.71300000      8.18200000     -1.68600000
H    -14.45500000      7.63200000     -1.43500000
H    -12.94300000      7.69100000     -1.39800000
O      3.07500000     -3.65100000     -1.76800000
H      2.29400000     -3.21500000     -2.10900000
H      2.79700000     -4.55400000     -1.61300000
O     10.31300000     -4.40500000      0.45700000
H     10.95200000     -4.09400000     -0.18400000
H     10.50600000     -5.33700000      0.55500000
O     -7.57000000     -6.11600000    -12.81200000
H     -7.80000000     -5.65800000    -13.62000000
H     -6.78300000     -6.61400000    -13.03400000
O     13.16600000     11.21700000      1.33400000
H     14.04600000     11.48100000      1.60400000
H     13.30200000     10.72600000      0.52400000
O     -4.15800000      1.32900000    -12.23500000
H     -4.70500000      1.42000000    -11.45400000
H     -3.29700000      1.64700000    -11.96300000
O     -5.99100000     11.28100000      7.85700000
H     -5.34300000     11.94000000      7.60600000
H     -5.89800000     10.59100000      7.20100000
O      0.56400000     13.48300000      8.21300000
H      0.73700000     14.34600000      8.59000000
H      0.88300000     13.54700000      7.31300000
O      4.98000000     -4.89100000    -16.16600000
H      4.95300000     -5.84300000    -16.07000000
H      5.82500000     -4.71500000    -16.57900000
O     -2.02800000     -3.40000000     11.27200000
H     -1.57600000     -3.12800000     10.47300000
H     -2.95100000     -3.44100000     11.02300000
O    -15.56000000     -4.85700000     -3.93000000
H    -14.89500000     -4.78100000     -4.61300000
H    -16.18300000     -4.15700000     -4.12300000
O      1.41100000     -4.68600000    -12.94600000
H      0.80500000     -3.94700000    -12.88900000
H      2.22400000     -4.30400000    -13.27600000
O      5.57600000    -14.02700000     -7.33800000
H      6.31300000    -14.60400000     -7.13600000
H      5.98300000    -13.20800000     -7.62100000
O      9.13600000      2.73300000      4.18700000
H      9.19200000      2.10000000      3.47100000
H      9.69800000      2.37000000      4.87200000
O     -7.25500000    -12.05900000      2.91100000
H     -6.81800000    -11.28800000      2.55000000
H     -7.71000000    -11.73500000      3.68800000
O     16.59300000      0.83300000     -3.93500000
H     16.42600000      0.01400000     -4.40200000
H     16.94600000      0.55900000     -3.08900000
O     -6.63200000     -0.69900000     -8.95000000
H     -6.95400000     -1.29400000     -9.62700000
H     -7.37500000     -0.12400000     -8.76400000
O      8.77700000      0.85900000    -13.81700000
H      8.85500000      0.82900000    -14.77100000
H      8.89200000     -0.05000000    -13.53900000
O     -2.77300000     12.75500000    -12.47200000
H     -3.36200000     12.54800000    -11.74700000
H     -1.91100000     12.84100000    -12.06400000
O    -11.32500000    -10.60900000     -3.31400000
H    -11.11400000    -10.01800000     -2.59100000
H    -11.07900000    -10.12300000     -4.10100000
O     -2.88300000     -9.03100000     12.86300000
H     -2.03100000     -8.77400000     13.21500000
H     -3.28000000     -9.55800000     13.55600000
O    -11.91500000      2.67100000     -2.46600000
H    -12.76000000      3.10200000     -2.33300000
H    -11.57800000      2.52800000     -1.58100000
O    -15.19400000     -2.08200000      2.82100000
H    -15.26800000     -1.39400000      3.48300000
H    -16.07600000     -2.44800000      2.75600000
O     -9.11700000     13.98500000      7.30800000
H     -8.25800000     13.99800000      7.73100000
H     -9.01100000     14.53900000      6.53500000
O      2.96100000     -3.68900000      5.86700000
H      2.64800000     -3.65800000      4.96400000
H      2.36700000     -4.29700000      6.30600000
O    -16.04400000     -3.17900000     -1.08600000
H    -16.55100000     -3.68700000     -1.71900000
H    -16.62100000     -3.09700000     -0.32700000
O     -8.47100000    -10.92300000     -2.16500000
H     -8.56200000    -11.03200000     -3.11200000
H     -7.52800000    -10.97600000     -2.00800000
O      6.46900000    -10.32600000     -4.08200000
H      6.45600000     -9.49200000     -3.61200000
H      7.36000000    -10.39300000     -4.42500000
O     10.10400000     -2.41100000     -5.29100000
H     10.25300000     -2.72600000     -4.39900000
H     10.56600000     -1.57300000     -5.32900000
O      1.29800000      6.99200000     -5.89800000
H      0.53900000      6.42800000     -5.75700000
H      1.49200000      7.35300000     -5.03300000
O     -1.52600000     11.97400000      8.05900000
H     -1.66900000     11.87700000      9.00000000
H     -0.97600000     12.75400000      7.98000000
O     -1.58400000      9.30200000      7.78900000
H     -0.94800000      8.98300000      7.14900000
H     -1.56900000     10.25300000      7.68800000
O     -0.17900000      6.00900000      5.09900000
H      0.24300000      5.15000000      5.08500000
H      0.03700000      6.36800000      5.96000000
O      8.21500000      6.27700000     -1.30100000
H      7.52800000      6.52500000     -0.68300000
H      9.02900000      6.54400000     -0.87300000
O     -0.37100000      1.91900000     -5.24600000
H     -0.44700000      1.49400000     -6.10000000
H     -1.27500000      2.08600000     -4.98100000
O     12.11300000      2.15200000     -7.96500000
H     12.08000000      2.45700000     -8.87100000
H     12.04900000      1.20000000     -8.03000000
O     -1.94800000      5.04300000      8.37700000
H     -1.87900000      4.37400000      7.69600000
H     -1.56400000      4.63500000      9.15400000
O    -15.08700000     -4.51900000      9.55800000
H    -15.14400000     -4.98500000      8.72400000
H    -14.16700000     -4.58900000      9.81000000
O     -2.46700000    -13.52800000     -3.76800000
H     -1.89400000    -13.77600000     -4.49400000
H     -1.89200000    -13.51400000     -3.00300000
O     11.44200000     -1.89600000      6.37600000
H     12.09100000     -2.50000000      6.01600000
H     11.61500000     -1.06600000      5.93100000
O      6.25000000    -15.15800000     -1.81800000
H      6.24600000    -14.32600000     -2.29000000
H      5.43000000    -15.58200000     -2.07300000
O      5.77000000    -10.46900000      7.19200000
H      6.02100000    -10.53700000      6.27100000
H      6.58700000    -10.27000000      7.65000000
O     -0.66100000     -2.06400000      9.27200000
H     -0.67700000     -2.15500000      8.31900000
H     -0.21300000     -1.23200000      9.42600000
O      5.00400000    -12.80000000    -10.81000000
H      5.65800000    -12.89600000    -11.50300000
H      4.19900000    -12.56600000    -11.27200000
O      2.51900000      0.54300000    -10.31500000
H      3.25500000      1.02100000    -10.69800000
H      2.39800000      0.93900000     -9.45300000
O     -9.24100000      3.73100000    -15.24100000
H     -8.62600000      3.03600000    -15.47500000
H     -9.04400000      3.92700000    -14.32500000
O     10.51400000      4.10200000     -0.64800000
H     11.14400000      4.82200000     -0.63300000
H      9.97200000      4.27400000     -1.41800000
O    -13.51700000     -0.85300000      9.10500000
H    -12.93900000     -0.65000000      8.36900000
H    -13.58800000     -0.03000000      9.58800000
O     -0.26800000      3.05100000    -15.27300000
H     -0.30600000      2.12200000    -15.50100000
H     -0.80200000      3.12500000    -14.48200000
O     -0.39100000     -7.70600000    -12.18500000
H     -0.82000000     -7.07100000    -12.75900000
H      0.05900000     -7.17200000    -11.53100000
O      8.26500000     10.18400000     -8.50800000
H      8.73000000      9.51300000     -8.00700000
H      8.95400000     10.76900000     -8.82200000
O      9.97600000      4.89700000    -12.61400000
H      9.75600000      4.49400000    -13.45400000
H      9.34900000      4.52100000    -11.99700000
O     14.42100000     -6.46700000      9.71500000
H     13.89200000     -5.67100000      9.65500000
H     14.27500000     -6.78400000     10.60600000
O      4.45200000     -7.78600000    -13.00400000
H      3.63000000     -7.34100000    -13.21400000
H      4.98300000     -7.69400000    -13.79400000
O     -0.43000000     17.70500000     -1.44100000
H     -1.28000000     18.12700000     -1.57000000
H      0.20100000     18.42400000     -1.46900000
O     -2.23100000      6.61800000    -12.91800000
H     -1.30300000      6.52500000    -13.13400000
H     -2.45600000      7.50300000    -13.20500000
O     -8.40800000    -13.46500000      5.63900000
H     -8.14100000    -12.57100000      5.42600000
H     -7.71000000    -13.79500000      6.20400000
O     -2.06300000     -9.27700000     10.37000000
H     -2.47400000     -9.18800000     11.22900000
H     -1.23300000     -9.72000000     10.54600000
O      8.68300000     -5.78300000      3.11800000
H      9.53700000     -5.97800000      2.73100000
H      8.05800000     -5.94000000      2.41100000
O     11.91900000      4.04700000    -10.94400000
H     11.85800000      4.86200000    -10.44600000
H     11.45500000      4.23000000    -11.76100000
O      9.50300000     -2.30700000      4.28600000
H      9.62500000     -3.04300000      3.68700000
H      9.93500000     -2.58200000      5.09500000
O     -3.17900000     13.23400000     -8.34800000
H     -3.95400000     13.51500000     -7.86200000
H     -3.06800000     13.90000000     -9.02700000
O     -7.01700000     -2.55400000    -11.08300000
H     -6.75100000     -2.89100000    -11.93900000
H     -6.22500000     -2.60700000    -10.54800000
O     -3.74000000     -0.67600000     11.25200000
H     -2.96400000     -0.96500000     10.77200000
H     -4.12400000      0.00500000     10.70000000
O      7.52700000     -3.03400000     14.19600000
H      8.41600000     -3.37800000     14.27600000
H      7.64300000     -2.14200000     13.86700000
O      4.67100000    -12.06000000     -1.51300000
H      4.23100000    -11.82100000     -0.69700000
H      4.17200000    -12.80700000     -1.84400000
O     11.53300000    -10.80200000     -7.32500000
H     10.64700000    -11.09200000     -7.54500000
H     11.64100000    -11.03900000     -6.40400000
O      1.56500000     16.71500000      6.73600000
H      2.17100000     17.37800000      6.40500000
H      1.56700000     16.03300000      6.06400000
O     -2.09700000     -9.84900000      0.07600000
H     -2.69300000    -10.32100000      0.65800000
H     -2.66700000     -9.27000000     -0.43200000
O      7.77200000    -16.64200000     -3.53100000
H      7.36300000    -17.38900000     -3.96600000
H      7.07000000    -16.25700000     -3.00600000
O     -8.69500000      8.07100000      0.19200000
H     -8.39000000      8.03000000      1.09800000
H     -8.18300000      7.40200000     -0.26300000
O     -0.41700000    -12.33600000     12.25400000
H     -0.02500000    -11.56900000     11.83700000
H     -0.31500000    -12.17700000     13.19300000
O      1.84800000    -15.18400000     -6.21900000
H      2.39100000    -14.50400000     -5.82000000
H      0.97100000    -14.80100000     -6.25200000
O     -2.62300000      5.61900000     14.01000000
H     -1.93500000      6.19100000     13.66900000
H     -2.50200000      5.63800000     14.95900000
O     -1.26200000      7.63200000      0.51400000
H     -0.37200000      7.68900000      0.16800000
H     -1.80900000      7.47400000     -0.25600000
O     -9.26400000     -8.66400000      5.27600000
H     -9.78700000     -7.92100000      5.57600000
H     -8.41900000     -8.28200000      5.04000000
O     12.74900000     -7.90300000      8.24100000
H     13.39300000     -8.08800000      7.55800000
H     13.16700000     -7.24100000      8.79200000
O     -4.90800000    -14.61100000     10.27300000
H     -5.25500000    -13.78300000      9.94000000
H     -4.02700000    -14.39500000     10.57900000
O     -1.46700000    -17.63100000     -5.28700000
H     -0.83300000    -17.27400000     -5.90900000
H     -1.17500000    -17.30800000     -4.43500000
O    -15.87500000      1.84400000      1.19000000
H    -15.79400000      2.66300000      0.69900000
H    -16.44100000      1.29500000      0.64800000
O    -11.88700000     12.11400000      1.87100000
H    -11.73100000     11.94900000      0.94100000
H    -11.79600000     11.25500000      2.28500000
O      1.92500000     16.91000000     -4.49300000
H      1.02700000     16.76300000     -4.79200000
H      2.23900000     17.63900000     -5.02800000
O     -5.26200000     -2.94400000     11.67700000
H     -4.93100000     -2.09100000     11.95800000
H     -4.97000000     -3.02700000     10.76900000
O     -7.60600000    -15.93500000     -2.26100000
H     -7.53100000    -15.54100000     -1.39200000
H     -8.45200000    -15.63300000     -2.58900000
O      0.09400000     -6.22200000     14.71800000
H     -0.56900000     -5.56900000     14.49200000
H      0.66800000     -5.77500000     15.34100000
O      2.98200000    -11.43200000    -12.25600000
H      2.60300000    -12.25200000    -12.57100000
H      2.27200000    -11.01000000    -11.77200000
O     -5.00500000      7.76000000    -14.56000000
H     -4.84400000      7.94000000    -13.63400000
H     -5.51200000      6.94800000    -14.56200000
O     -1.18700000      9.77000000     15.50300000
H     -0.62200000     10.11200000     16.19500000
H     -0.84900000     10.16700000     14.70000000
O     12.45100000     -3.26800000     -1.11000000
H     13.12100000     -3.71300000     -1.62900000
H     12.89700000     -2.50200000     -0.74900000
O      4.45200000      2.22700000      6.02700000
H      4.76900000      2.88300000      5.40600000
H      4.78300000      1.39500000      5.68700000
O    -16.25800000      7.13100000     -1.09100000
H    -17.11300000      7.51900000     -1.28100000
H    -16.36000000      6.20600000     -1.31100000
O      5.91900000     13.05600000     -7.05700000
H      6.12700000     12.14000000     -6.87600000
H      6.56300000     13.55200000     -6.55100000
O      0.20200000     11.09300000    -13.76600000
H      0.13400000     11.79900000    -13.12300000
H      1.13600000     10.88600000    -13.79700000
O    -15.37900000     -0.78300000     -0.17300000
H    -16.29600000     -0.62200000      0.04900000
H    -15.40700000     -1.51500000     -0.78900000
O      1.51700000     -3.57300000      9.79200000
H      0.92400000     -2.84000000      9.62800000
H      2.27200000     -3.40200000      9.22800000
O      4.40600000      0.14700000    -13.56100000
H      4.42400000      0.82900000    -12.88900000
H      4.58000000      0.61300000    -14.37900000
O    -10.47600000     12.00600000      5.75700000
H    -10.26200000     12.70000000      6.37900000
H    -11.39600000     11.80300000      5.93000000
O     16.18700000     -5.65600000     -7.34800000
H     16.81000000     -5.11400000     -6.86500000
H     15.33500000     -5.26000000     -7.16900000
O     -9.74500000     14.93600000      4.59600000
H    -10.48600000     14.33100000      4.57900000
H     -9.02700000     14.44700000      4.19300000
O      4.68800000      5.12000000    -10.70000000
H      5.49400000      5.48300000    -11.06800000
H      4.95000000      4.77200000     -9.84800000
O     -2.57200000    -16.53000000      0.99500000
H     -2.38300000    -17.36700000      0.57100000
H     -3.48400000    -16.60300000      1.27600000
O      7.12500000     -1.41100000    -15.48500000
H      6.61300000     -1.38400000    -14.67700000
H      7.98400000     -1.73500000    -15.21400000
O      5.68700000      7.65300000      7.01300000
H      5.41400000      8.52200000      7.30500000
H      6.51800000      7.49900000      7.46200000
O     -4.36400000     -4.53400000    -15.55000000
H     -3.62500000     -4.05700000    -15.92700000
H     -3.96300000     -5.26400000    -15.07900000
O     10.28600000      7.36100000      6.15000000
H     10.19800000      6.94100000      7.00600000
H     11.16300000      7.11600000      5.85300000
O     -6.72100000     -0.46200000     -6.12100000
H     -6.86800000     -0.60100000     -7.05700000
H     -5.86800000     -0.03000000     -6.07400000
O      0.79300000     10.26100000    -10.29500000
H      1.50400000     10.11500000    -10.91800000
H      1.02700000     11.07600000     -9.85100000
O      6.86300000     -5.35500000     15.43700000
H      6.16100000     -5.25100000     16.08000000
H      7.16200000     -4.46300000     15.26400000
O     -1.41600000     -6.20200000     -1.30300000
H     -2.34400000     -5.98600000     -1.40000000
H     -0.95500000     -5.43000000     -1.63100000
O      6.98800000     -1.91500000     -1.44600000
H      6.12100000     -1.59700000     -1.19300000
H      7.44200000     -2.05900000     -0.61600000
O     -3.61300000     11.46800000      1.93800000
H     -3.42900000     11.43400000      2.87700000
H     -3.94000000     12.35500000      1.79000000
O      6.27300000     10.24200000    -10.07600000
H      6.97700000     10.09000000     -9.44600000
H      5.99600000     11.14400000     -9.91200000
O    -10.40000000     14.66200000     -1.04500000
H    -10.54100000     13.71700000     -1.09200000
H    -10.07700000     14.90100000     -1.91300000
O     -2.37200000    -13.89700000     -0.26100000
H     -2.33800000    -14.78400000     -0.61800000
H     -3.04100000    -13.94000000      0.42300000
O      3.18100000    -14.50000000      8.16100000
H      2.94200000    -13.77100000      7.58900000
H      3.32300000    -14.09700000      9.01700000
O     -5.25700000      8.02300000     11.64500000
H     -6.09100000      7.92500000     11.18600000
H     -4.68100000      8.44800000     11.00900000
O     -6.72400000      6.99000000      4.87900000
H     -5.94500000      6.95100000      4.32400000
H     -6.57400000      6.32100000      5.54800000
O     -0.72400000     11.78900000      4.03100000
H     -1.04700000     12.59100000      3.62000000
H     -1.50200000     11.38800000      4.41900000
O     -6.10600000     -6.59800000    -10.13700000
H     -5.68000000     -7.41100000    -10.40800000
H     -6.50300000     -6.25700000    -10.93900000
O      5.59800000    -10.88400000     11.10800000
H      5.70700000    -11.53000000     11.80500000
H      6.02700000    -11.27700000     10.34800000
O      4.03100000    -10.30000000     -5.87200000
H      4.83900000    -10.42000000     -5.37300000
H      3.33300000    -10.45800000     -5.23700000
O     14.43300000      5.41800000      8.43600000
H     14.38500000      6.36200000      8.28900000
H     15.25800000      5.29100000      8.90400000
O      4.38600000      0.78600000     12.88300000
H      4.60800000     -0.09500000     12.58000000
H      5.10500000      1.02500000     13.46900000
O      8.27100000    -15.59500000      2.87400000
H      7.90600000    -16.42200000      3.18900000
H      8.57700000    -15.15100000      3.66500000
O     11.24300000     -0.55300000     10.68600000
H     10.59600000     -0.68500000      9.99300000
H     11.00200000     -1.18600000     11.36200000
O     -8.39600000      9.24600000     -5.08100000
H     -9.33600000      9.39700000     -5.18200000
H     -8.24100000      8.40600000     -5.51200000
O    -13.06400000      0.33300000     11.97600000
H    -13.68500000     -0.23800000     12.42900000
H    -12.87800000      1.03100000     12.60400000
O      2.46000000     -2.69400000      3.30000000
H      2.91400000     -2.78600000      2.46200000
H      1.55500000     -2.94200000      3.11000000
O      5.53900000     -8.62300000     15.40600000
H      5.30900000     -9.45500000     15.81900000
H      4.74900000     -8.08800000     15.48700000
O     -6.77400000     -8.28200000      7.63800000
H     -7.42800000     -8.82500000      8.07900000
H     -6.30900000     -7.84200000      8.35000000
O     15.60000000     -6.64100000     -2.21600000
H     15.26100000     -7.39500000     -2.70000000
H     15.04200000     -5.91200000     -2.48600000
O      1.64300000     -4.63500000     12.48600000
H      0.93500000     -4.03100000     12.70900000
H      1.96200000     -4.32800000     11.63800000
O     12.91800000      3.08800000      7.62600000
H     13.36300000      3.93600000      7.62300000
H     12.02100000      3.28700000      7.35700000
O      8.70300000     -7.39000000    -11.50200000
H      7.93800000     -6.84300000    -11.32300000
H      8.35200000     -8.27800000    -11.56500000
O      0.09100000     -8.17600000     -0.38900000
H     -0.40700000     -7.41300000     -0.68300000
H     -0.57400000     -8.78700000     -0.07000000
O     -3.62600000      8.97500000     14.44500000
H     -2.99800000      9.15600000     15.14400000
H     -3.12700000      8.48000000     13.79500000
O      7.22800000      3.62900000    -13.28700000
H      7.63800000      2.81200000    -13.57100000
H      6.42000000      3.68200000    -13.79800000
O      9.39000000     -3.14900000     -2.30400000
H      9.12700000     -4.06800000     -2.26300000
H      8.60200000     -2.68700000     -2.59100000
O     -1.63600000     13.01400000     -0.90200000
H     -1.33500000     12.77300000     -1.77900000
H     -2.53500000     12.68700000     -0.86000000
O     -0.83000000     -2.73200000    -13.67100000
H     -0.60800000     -1.84900000    -13.37500000
H     -1.32600000     -2.59600000    -14.47800000
O     15.54600000     -3.00100000      4.20300000
H     14.71300000     -2.62800000      4.49000000
H     15.79300000     -2.47800000      3.44000000
O     -5.47500000      0.05400000    -15.77100000
H     -4.88500000     -0.24800000    -15.08000000
H     -5.55200000     -0.69400000    -16.36300000
O     -3.49300000     -2.30700000    -11.15500000
H     -3.61200000     -2.86100000    -10.38400000
H     -3.39100000     -2.92500000    -11.88000000
O     -0.50400000    -11.96500000     -1.09200000
H     -0.91900000    -11.19000000     -0.71200000
H     -1.00700000    -12.70100000     -0.74300000
O      3.42700000     15.97200000      1.01200000
H      3.84600000     16.70600000      1.46200000
H      4.15500000     15.45600000      0.66600000
O     10.06900000     -2.70100000     12.02000000
H      9.55200000     -3.28400000     11.46400000
H     10.00900000     -3.08700000     12.89300000
O     -4.22100000    -13.87400000      2.10000000
H     -4.40000000    -14.56500000      2.73900000
H     -5.05700000    -13.73500000      1.65700000
O    -10.81100000     -2.87400000      1.49600000
H    -11.22100000     -2.11700000      1.91500000
H    -11.48100000     -3.20900000      0.90000000
O     -9.71800000     -1.86200000    -11.36500000
H     -8.76300000     -1.92900000    -11.33600000
H     -9.99100000     -1.93300000    -10.45000000
O     -0.77900000     15.64600000     -7.94000000
H     -0.96700000     15.75600000     -7.00800000
H     -1.63500000     15.69400000     -8.36500000
O     14.79200000      7.69700000     -0.96400000
H     14.77900000      6.86800000     -1.44200000
H     14.79100000      7.44100000     -0.04100000
O    -15.76500000      1.46500000     -4.84900000
H    -15.61700000      1.74300000     -5.75300000
H    -15.55000000      2.23500000     -4.32300000
O      9.46700000     12.99500000     -0.25800000
H     10.22600000     13.34800000      0.20600000
H      9.71400000     12.09500000     -0.47100000
O     -6.42000000      9.39500000     14.96400000
H     -6.61400000      8.64400000     14.40200000
H     -5.47800000      9.34000000     15.12000000
O    -11.66100000      7.23900000     -8.01100000
H    -11.90900000      7.25200000     -8.93500000
H    -11.32800000      6.35300000     -7.86400000
O      4.63300000      1.96400000    -11.34500000
H      5.40000000      1.77600000    -10.80400000
H      4.51600000      2.91100000    -11.27400000
O     11.06900000      6.22600000     -9.31300000
H     11.42100000      7.11000000     -9.20400000
H     10.33000000      6.18600000     -8.70600000
O      9.63300000      0.03500000     -8.43000000
H      9.80900000      0.03600000     -9.37100000
H      8.80300000     -0.43200000     -8.34200000
O      2.28200000     -0.85000000     -6.50400000
H      1.83600000     -1.65400000     -6.23800000
H      1.58900000     -0.30500000     -6.87700000
O     15.26900000      7.06100000     -4.19000000
H     14.90100000      6.50400000     -3.50400000
H     14.96100000      6.66800000     -5.00700000
O     -5.49200000     -6.87000000      5.55500000
H     -6.15700000     -6.97600000      4.87500000
H     -5.82500000     -7.37600000      6.29600000
O      3.00400000      5.30700000      3.28700000
H      3.59200000      4.72200000      2.81000000
H      3.37700000      6.17900000      3.15800000
O    -12.82800000      3.91300000      9.07700000
H    -13.73500000      3.65400000      8.91700000
H    -12.86900000      4.86100000      9.20900000
O    -10.34100000      0.11600000      0.79700000
H    -11.20400000     -0.00900000      0.40300000
H     -9.77000000     -0.48500000      0.31800000
O      6.69300000      1.18900000     14.25000000
H      6.86100000      2.03700000     13.83800000
H      7.29100000      0.58600000     13.80900000
O     -7.64900000     -2.05800000    -16.02000000
H     -7.82800000     -1.12000000    -16.08200000
H     -8.36100000     -2.47100000    -16.51000000
O     12.45900000    -11.45200000      7.17600000
H     12.73700000    -12.32700000      6.90700000
H     12.62900000    -10.90100000      6.41100000
O     11.85700000     -4.73400000      4.70900000
H     11.80300000     -5.19300000      5.54700000
H     11.51400000     -5.35900000      4.07100000
O      3.79500000     -9.48800000      8.86100000
H      4.20100000     -9.31700000      9.71000000
H      4.38900000    -10.10400000      8.43100000
O      1.23300000      1.80100000    -12.27900000
H      1.79800000      1.32500000    -12.88900000
H      1.48000000      1.46900000    -11.41600000
O      7.56900000      9.00100000      2.58300000
H      8.43300000      9.33900000      2.34700000
H      7.18900000      9.68300000      3.13700000
O     -1.99700000     16.78500000      4.78700000
H     -1.69700000     17.23800000      5.57500000
H     -2.76300000     17.28300000      4.50100000
O    -12.17900000      8.36000000      5.71800000
H    -11.34100000      8.39300000      5.25600000
H    -11.96900000      8.62300000      6.61400000
O     -1.79300000     -4.50600000     13.72900000
H     -1.86500000     -4.25800000     12.80800000
H     -1.96700000     -3.69700000     14.21000000
O     -6.76900000     -4.85800000      8.26100000
H     -6.19000000     -5.55000000      8.57900000
H     -7.64900000     -5.22300000      8.34800000
O    -17.01300000     -2.63600000     -4.29100000
H    -16.32300000     -2.04600000     -3.98700000
H    -17.72200000     -2.05400000     -4.56500000
O     -3.36300000      3.97100000     11.93600000
H     -3.81800000      3.36200000     12.51800000
H     -2.99500000      4.63200000     12.52200000
O     -5.51000000      7.55800000    -11.25100000
H     -4.63200000      7.21100000    -11.41300000
H     -5.39400000      8.17500000    -10.52900000
O    -15.54700000     -7.72400000      2.82100000
H    -15.76200000     -8.58300000      2.45700000
H    -15.30400000     -7.90200000      3.72900000
O    -10.80100000     -7.02400000      6.87900000
H    -11.24000000     -6.35700000      6.35100000
H    -11.48000000     -7.34600000      7.47100000
O      3.50000000     -6.50300000     13.18300000
H      4.30100000     -6.11700000     12.83000000
H      2.79300000     -6.00600000     12.77100000
O     -2.44700000      7.89100000     12.21900000
H     -1.57300000      7.88200000     11.82800000
H     -3.00900000      8.26500000     11.54000000
O      1.36500000    -10.01700000      5.90100000
H      2.14700000     -9.65600000      5.48400000
H      0.65700000     -9.43200000      5.63100000
O    -11.32400000    -11.76300000     -6.76300000
H    -10.50700000    -12.21300000     -6.54900000
H    -11.04500000    -10.94200000     -7.16900000
O     14.16400000     -0.99200000     -0.29200000
H     13.69200000     -0.21100000     -0.58200000
H     13.86000000     -1.13500000      0.60500000
O     10.61000000      0.85800000      1.13100000
H     10.92300000      0.68700000      0.24300000
H      9.75900000      1.27900000      1.00800000
O     -8.49900000     10.86500000      4.33800000
H     -9.13600000     11.17200000      4.98300000
H     -8.08300000     11.66300000      4.01400000
O     -4.65400000     -6.57700000     12.38000000
H     -4.42800000     -5.80400000     12.89800000
H     -3.81000000     -6.94500000     12.12000000
O      2.75100000    -11.49900000      0.18100000
H      1.92000000    -11.65100000     -0.27000000
H      2.71900000    -12.07900000      0.94200000
