# Supplementary material for: Integrated Multiscale Multilevel Approach to Open Shell Molecular Systems
Source: J Chem Theory Comput. 2023 Feb 13;19(5):1446–56. doi: 10.1021/acs.jctc.2c00805 (PMC10018740; doi:10.1021/acs.jctc.2c00805)
Supplement: Supplementary file 2 — ct2c00805_si_002.zip [file ct2c00805_si_002.zip › structures/PROXYL/frame138.xyz]

2540

C     -1.53200000     -0.25000000     -1.17300000
H     -2.62100000     -0.25900000     -1.19100000
H     -1.21800000     -0.73000000     -2.10000000
C     -0.96200000     -0.95400000      0.05800000
C     -2.05300000     -0.79900000      1.18000000
H     -1.63700000     -1.30500000      2.05100000
H     -3.01600000     -1.22000000      0.89100000
H     -2.17300000      0.20300000      1.59200000
C     -0.51800000     -2.39800000     -0.16900000
H     -1.27100000     -3.08700000     -0.55200000
H      0.31700000     -2.40800000     -0.87000000
H     -0.23000000     -2.75900000      0.81900000
N      0.17800000     -0.11500000      0.36300000
O      1.02800000     -0.48400000      1.17700000
C      0.34100000      1.05400000     -0.52000000
C      0.76900000      2.33900000      0.33000000
H      1.60400000      2.05000000      0.96900000
H      1.15400000      3.12500000     -0.31900000
H     -0.09700000      2.71100000      0.87700000
C      1.49700000      0.79800000     -1.59100000
H      1.23800000     -0.03300000     -2.24700000
H      2.45700000      0.61900000     -1.10800000
H      1.70600000      1.62700000     -2.26600000
C     -1.03900000      1.25100000     -1.14300000
H     -1.62900000      1.70600000     -0.34700000
H     -1.04400000      1.79000000     -2.09100000
O      7.83500000     -3.30300000    -12.08400000
H      7.18700000     -3.23500000    -11.38200000
H      7.83600000     -2.43700000    -12.49300000
O      6.26100000      0.35000000     -0.72600000
H      7.07000000     -0.11800000     -0.51800000
H      6.51600000      0.97900000     -1.40200000
O     -7.30300000     12.02700000     11.32700000
H     -6.43300000     11.92400000     10.94100000
H     -7.58200000     11.13500000     11.53100000
O      3.45300000     -8.31500000     15.72500000
H      4.36300000     -8.06100000     15.57500000
H      3.27700000     -8.98000000     15.05900000
O      0.59400000    -10.19400000     10.45600000
H      0.71100000     -9.72100000     11.27900000
H     -0.32000000    -10.03600000     10.21700000
O      5.59000000     -6.53500000     -2.61000000
H      5.65200000     -5.69800000     -3.06900000
H      5.99600000     -6.37200000     -1.75800000
O      1.05200000     -0.93000000     -4.86000000
H      1.80900000     -0.42900000     -4.55600000
H      0.32800000     -0.30400000     -4.84300000
O    -10.34300000     -0.78700000     -1.03300000
H    -10.55500000     -1.32300000     -0.26800000
H     -9.68800000     -0.16600000     -0.71600000
O      3.20900000      4.01200000     -1.68100000
H      3.14200000      4.82000000     -1.17200000
H      3.87500000      3.49600000     -1.22500000
O      2.37900000      7.10700000    -14.01900000
H      1.64200000      7.43700000    -14.53300000
H      2.74200000      7.88400000    -13.59500000
O     15.19800000     -4.25100000      7.14000000
H     14.82600000     -4.91700000      6.56200000
H     15.16500000     -4.64500000      8.01200000
O     -1.50100000      8.71000000    -10.42300000
H     -1.52400000      8.12600000    -11.18100000
H     -2.24700000      9.29700000    -10.55000000
O     -3.89400000      6.34600000    -10.50400000
H     -3.25000000      5.67100000    -10.29000000
H     -4.26500000      6.60000000     -9.65900000
O      9.95700000     -2.64800000     14.25200000
H     10.60500000     -3.34900000     14.31200000
H      9.13800000     -3.05300000     14.53500000
O      1.72900000      7.05100000     -8.01100000
H      1.72300000      7.96800000     -8.28400000
H      0.90200000      6.93400000     -7.54400000
O    -12.38200000      2.97700000     -8.44200000
H    -12.64800000      3.37800000     -9.27000000
H    -12.30000000      2.04500000     -8.64400000
O     -7.03000000      0.71400000     -7.43500000
H     -7.77200000      1.23200000     -7.12300000
H     -6.30500000      1.33700000     -7.47800000
O     -4.75400000     -4.83300000    -13.42600000
H     -5.45000000     -4.83500000    -12.76800000
H     -3.96200000     -5.05600000    -12.93700000
O     -3.21100000      4.40700000     12.57000000
H     -3.36600000      5.25400000     12.98800000
H     -3.90800000      3.84400000     12.90500000
O     -3.79800000      5.58100000     -6.58600000
H     -4.42700000      6.30200000     -6.61700000
H     -2.98400000      5.98600000     -6.28600000
O      9.21400000      4.13500000    -10.27100000
H      9.50200000      3.55900000    -10.97800000
H      9.42100000      5.01700000    -10.58100000
O      3.63900000      0.60400000     -4.54400000
H      4.19000000     -0.17700000     -4.57800000
H      4.13100000      1.26600000     -5.03000000
O      7.15300000     13.11100000      0.90900000
H      7.51600000     13.99700000      0.92800000
H      6.64100000     13.07900000      0.10100000
O      0.62200000     16.12800000      7.54100000
H      1.06500000     16.23900000      8.38200000
H      1.33200000     16.03400000      6.90700000
O     -2.46500000      9.59000000      0.90600000
H     -1.77500000      9.77900000      1.54100000
H     -2.14600000      8.82500000      0.42600000
O     -4.80600000     -8.35900000     -8.82000000
H     -4.22700000     -7.69900000     -9.20200000
H     -4.85900000     -9.04500000     -9.48600000
O     -6.25200000     -3.51300000     -3.91100000
H     -6.29800000     -2.71600000     -4.44000000
H     -6.37000000     -4.22400000     -4.54000000
O     -3.72600000     14.66600000     10.50400000
H     -2.94400000     14.54600000      9.96700000
H     -3.79100000     15.61400000     10.62500000
O      7.42500000     -6.48500000     -0.41000000
H      7.44200000     -7.09400000      0.32900000
H      8.25600000     -6.63300000     -0.86200000
O      1.14900000    -13.10300000      9.69500000
H      0.63000000    -12.32200000      9.50300000
H      0.51300000    -13.81800000      9.69800000
O     -8.25700000      0.67500000      0.12700000
H     -8.42800000      0.88500000      1.04500000
H     -7.66700000      1.36700000     -0.17000000
O     10.32500000     -6.89800000     -6.74400000
H     10.49500000     -6.25500000     -7.43300000
H     10.18000000     -6.37200000     -5.95700000
O     15.01000000     -2.49700000      0.84500000
H     15.90600000     -2.19800000      0.99900000
H     15.11200000     -3.35700000      0.43700000
O      5.42700000      9.41500000    -10.28900000
H      5.62200000      9.26700000     -9.36300000
H      6.10100000     10.02800000    -10.58100000
O     -0.84000000     -5.73000000     16.34400000
H     -0.50200000     -4.92800000     15.94500000
H     -1.40900000     -5.42400000     17.05000000
O     -2.93200000      8.55200000     -4.06800000
H     -2.89900000      8.43500000     -3.11800000
H     -3.85600000      8.44200000     -4.29100000
O      9.82100000     -9.64100000     -6.59200000
H     10.24100000     -8.78000000     -6.59600000
H      9.16600000     -9.58400000     -5.89700000
O     -5.76700000      8.85900000     -9.06200000
H     -5.85900000      8.93800000     -8.11200000
H     -6.56500000      9.25500000     -9.41300000
O     -9.99000000    -11.77300000      3.00100000
H     -9.07000000    -11.51000000      2.98100000
H    -10.47500000    -10.96000000      2.86200000
O    -16.16100000     -5.87600000     -3.54800000
H    -16.72500000     -5.62200000     -4.27900000
H    -15.63800000     -5.09500000     -3.36700000
O     -5.39200000      0.32100000      6.19400000
H     -5.07600000     -0.37100000      6.77600000
H     -5.50200000      1.08200000      6.76500000
O     13.08000000      6.62300000      8.44900000
H     13.35000000      5.70500000      8.46900000
H     12.29600000      6.65400000      8.99800000
O      2.82700000    -14.85100000      2.01700000
H      2.09600000    -15.11500000      1.45800000
H      2.99700000    -15.61600000      2.56600000
O      0.74000000     12.35800000     -3.15600000
H      0.79600000     11.60800000     -3.74700000
H      0.26900000     13.02400000     -3.65800000
O     -1.26300000      7.64800000     -7.49400000
H     -1.34300000      8.52400000     -7.11600000
H     -1.27700000      7.79300000     -8.44000000
O      6.58700000      7.76000000     -0.44200000
H      6.64600000      8.61900000     -0.02200000
H      5.66400000      7.67400000     -0.68100000
O      5.20800000     14.40300000     10.89100000
H      5.04400000     13.66200000     10.30800000
H      5.38800000     15.13600000     10.30300000
O     12.59600000      2.04500000      1.97800000
H     13.06300000      2.70200000      1.46100000
H     13.00900000      1.21500000      1.74100000
O      4.31900000     -0.05900000    -13.52900000
H      3.52200000     -0.06300000    -12.99800000
H      4.47700000      0.86600000    -13.71700000
O      2.00600000     12.72000000      2.92500000
H      2.94500000     12.89100000      2.85900000
H      1.60300000     13.58800000      2.91100000
O      0.93900000      1.52300000      3.36800000
H      1.00700000      2.43900000      3.63800000
H      1.69200000      1.09700000      3.77600000
O      4.23400000     -0.21500000     -9.65000000
H      3.91000000     -1.05300000     -9.97800000
H      3.72000000     -0.05300000     -8.85800000
O      8.46700000      4.45300000      9.87700000
H      9.26100000      4.53500000     10.40700000
H      8.53600000      5.15800000      9.23300000
O      6.84200000     -2.95900000     -0.17000000
H      6.47200000     -3.10100000      0.70100000
H      7.37300000     -3.73900000     -0.33400000
O     -4.49400000     -0.68600000     16.56700000
H     -4.51800000      0.26900000     16.62700000
H     -4.00900000     -0.96300000     17.34400000
O     -1.05400000     -5.35300000      0.58500000
H     -0.66500000     -5.19100000     -0.27500000
H     -1.49600000     -6.19700000      0.49300000
O      7.21300000     14.17800000     -4.92800000
H      7.64300000     13.68000000     -5.62300000
H      7.43400000     15.09000000     -5.11400000
O     -8.70900000      0.61600000     15.74500000
H     -7.94300000      0.04800000     15.66200000
H     -9.45000000      0.01200000     15.79800000
O    -12.14100000     -9.93700000      3.13400000
H    -12.02200000    -10.33200000      3.99800000
H    -11.94500000     -9.00900000      3.26700000
O     13.64100000      8.11600000     -3.87000000
H     14.44600000      7.81700000     -3.44600000
H     13.93200000      8.47900000     -4.70700000
O     -7.98600000     -8.53100000      0.65300000
H     -7.30400000     -8.95100000      1.17700000
H     -7.54700000     -8.29100000     -0.16300000
O     -5.07100000     -2.14400000     11.60700000
H     -5.19800000     -2.52300000     12.47700000
H     -4.21900000     -2.47600000     11.32300000
O    -11.79200000    -10.04100000     -0.83700000
H    -12.60200000    -10.48600000     -0.58600000
H    -11.60500000     -9.45200000     -0.10700000
O    -12.16500000     -0.02000000     -2.77200000
H    -11.64700000      0.29400000     -3.51400000
H    -11.51600000     -0.34900000     -2.14900000
O     -3.06400000     -3.91300000     13.48200000
H     -2.25300000     -4.41500000     13.41100000
H     -2.78400000     -2.99800000     13.45300000
O     -6.11700000      6.23100000    -12.49700000
H     -5.89100000      6.45600000    -13.40000000
H     -5.28000000      6.23800000    -12.03300000
O      6.33700000      3.49700000      3.49700000
H      6.49900000      4.39900000      3.22000000
H      7.20900000      3.11000000      3.57400000
O      4.39700000     -6.67600000    -10.24000000
H      5.30100000     -6.40400000    -10.08200000
H      4.20000000     -6.35200000    -11.11900000
O      9.59400000     -7.08300000     -2.11800000
H      9.75500000     -6.38900000     -2.75800000
H      9.54800000     -7.88400000     -2.64000000
O     -6.51800000     -7.96300000     -1.62600000
H     -6.30500000     -8.25000000     -2.51300000
H     -6.90000000     -7.09300000     -1.74100000
O     16.60200000     -1.85500000     -5.60800000
H     17.40500000     -1.74900000     -5.09800000
H     16.18900000     -0.99100000     -5.58700000
O      9.50900000     11.48000000     -4.53500000
H      8.71900000     11.20600000     -4.99900000
H      9.80200000     12.26200000     -5.00200000
O      1.14300000     10.45500000     10.20200000
H      0.33200000     10.41300000      9.69400000
H      1.83000000     10.22700000      9.57600000
O      5.03800000     12.32600000    -10.25400000
H      4.13600000     12.01700000    -10.33700000
H      5.10200000     13.05000000    -10.87700000
O      4.60600000      2.67000000      0.16000000
H      4.43300000      1.73200000      0.08800000
H      4.30700000      2.90200000      1.03900000
O      1.28200000     -1.16900000     -8.48800000
H      1.19400000     -2.07000000     -8.17800000
H      0.99300000     -0.63200000     -7.75000000
O      1.87600000      9.37400000     -2.07700000
H      2.73500000      9.21400000     -2.46700000
H      1.89300000     10.29900000     -1.83000000
O      6.04600000     -2.92800000    -10.00600000
H      5.14900000     -3.21700000    -10.17500000
H      5.96600000     -2.31100000     -9.27900000
O     10.06700000    -12.29200000     -6.30500000
H      9.88200000    -11.35300000     -6.31100000
H      9.30200000    -12.69000000     -6.72100000
O      6.84400000      6.19500000     -9.96000000
H      6.20800000      6.32800000     -9.25700000
H      6.62300000      6.85900000    -10.61200000
O     -6.09200000      8.61200000      9.04700000
H     -6.42500000      8.08100000      9.77100000
H     -6.30900000      8.10900000      8.26200000
O     11.01300000      0.89800000     -3.27400000
H     11.63700000      0.36600000     -2.78100000
H     11.20500000      1.79800000     -3.01000000
O     -7.65700000     -1.36000000      6.43600000
H     -6.87700000     -1.05000000      5.97400000
H     -7.82500000     -0.68900000      7.09800000
O     -1.43300000     -8.79300000      0.82000000
H     -2.16200000     -8.43000000      0.31800000
H     -1.58100000     -8.48700000      1.71500000
O      9.90000000     -8.09100000      0.77900000
H     10.50600000     -8.08800000      1.52000000
H     10.21200000     -7.38700000      0.21100000
O    -16.26100000      4.05100000      4.16100000
H    -15.46300000      4.57800000      4.19000000
H    -15.99800000      3.24300000      3.72000000
O     -3.78300000      1.62500000     -3.02900000
H     -4.13500000      2.14700000     -3.75000000
H     -2.92900000      1.32800000     -3.34300000
O     -7.21900000      8.38300000      5.97800000
H     -7.95600000      8.43000000      5.36900000
H     -7.41200000      9.04800000      6.63900000
O      6.16400000    -15.38200000      4.49100000
H      5.31800000    -15.14700000      4.87200000
H      6.53000000    -14.55100000      4.18800000
O    -12.20200000     -4.60000000     -7.28900000
H    -12.64700000     -5.34900000     -6.89300000
H    -12.87300000     -4.18100000     -7.82900000
O     12.04300000      1.13700000     11.29700000
H     12.57700000      0.34400000     11.31800000
H     11.32200000      0.95700000     11.90100000
O      9.49900000     -9.49500000      3.38900000
H      9.43600000     -9.08300000      2.52800000
H      8.59100000     -9.58300000      3.68000000
O     -4.10700000     -5.46600000     -3.97500000
H     -4.59300000     -6.27800000     -4.11900000
H     -4.76600000     -4.84300000     -3.66900000
O    -11.42500000     -7.25300000     -2.11600000
H    -11.37400000     -8.19100000     -1.93200000
H    -11.26700000     -7.18500000     -3.05800000
O      1.31600000     14.63500000     -5.93600000
H      2.26600000     14.54800000     -6.01500000
H      1.14600000     15.56300000     -6.09500000
O     -4.79900000      6.72200000      6.20900000
H     -5.64600000      7.01400000      5.87400000
H     -4.81400000      5.77100000      6.10300000
O      9.39400000      6.98300000    -10.21100000
H      8.43800000      6.95100000    -10.21600000
H      9.62100000      7.22900000     -9.31400000
O    -10.63600000     -9.61600000      9.64500000
H    -11.14400000     -8.81100000      9.75200000
H    -10.48800000     -9.92600000     10.53800000
O      7.55600000     -7.38200000    -12.70800000
H      8.24300000     -6.87500000    -12.27300000
H      7.01700000     -6.72500000    -13.14900000
O      6.00700000      9.75400000      1.56400000
H      5.82500000     10.45600000      2.18800000
H      5.37700000      9.06800000      1.78400000
O    -11.74800000    -10.53100000     -6.59000000
H    -12.26100000     -9.97300000     -7.17400000
H    -10.93300000    -10.69200000     -7.06600000
O     -5.81700000      3.30000000     12.86400000
H     -5.87700000      2.37100000     13.08400000
H     -6.27900000      3.74500000     13.57400000
O     15.47100000     -5.20300000      0.33800000
H     15.96400000     -5.48700000      1.10800000
H     15.79900000     -5.75200000     -0.37400000
O      9.74200000     -2.92900000     -9.55800000
H      9.39200000     -2.81600000    -10.44100000
H      9.28200000     -2.27500000     -9.03200000
O      6.47900000     -0.39400000     16.44800000
H      6.00800000     -1.19100000     16.69400000
H      6.07500000     -0.12000000     15.62500000
O     -0.03100000     -1.05800000     15.10000000
H     -0.83700000     -0.91500000     14.60400000
H      0.62500000     -1.27100000     14.43600000
O     10.64300000      4.64600000      5.82400000
H     10.44300000      5.23600000      5.09800000
H     11.40500000      4.14900000      5.52600000
O     12.24900000     -3.54300000     -2.63700000
H     12.49900000     -2.64400000     -2.85100000
H     11.70000000     -3.46100000     -1.85700000
O     -0.25600000     -4.55900000     -9.98100000
H     -1.15500000     -4.68100000    -10.28600000
H      0.22100000     -5.30900000    -10.33600000
O      3.87900000     16.84000000      1.31500000
H      3.39700000     17.02200000      0.50900000
H      3.88600000     17.67500000      1.78400000
O      3.09900000     -2.93200000    -10.51600000
H      2.33900000     -3.14600000     -9.97400000
H      3.00200000     -3.48300000    -11.29300000
O      9.05400000      5.99400000      7.74600000
H      9.64700000      5.51700000      7.16500000
H      9.04400000      6.88600000      7.39800000
O      2.42800000    -12.44500000     -7.56400000
H      3.19200000    -12.24300000     -7.02400000
H      2.33500000    -11.68700000     -8.14000000
O      6.54600000      4.93500000      6.57200000
H      7.50100000      4.89200000      6.53000000
H      6.36500000      5.55200000      7.28100000
O     -9.65600000     -7.15500000     -7.22600000
H     -9.06300000     -6.69200000     -7.81800000
H     -9.60700000     -8.06900000     -7.50400000
O     12.46800000      7.78100000      4.40000000
H     11.55300000      7.50200000      4.36800000
H     12.42500000      8.73700000      4.43900000
O     11.09300000      2.33000000     14.57900000
H     11.91300000      1.87900000     14.78000000
H     10.63500000      1.73900000     13.98100000
O      8.64700000     -9.62300000     12.35900000
H      9.06400000     -9.00200000     12.95600000
H      7.84700000     -9.18100000     12.07400000
O      0.63900000     -3.26900000     16.72100000
H      0.35200000     -2.48900000     16.24800000
H      1.58600000     -3.29700000     16.58600000
O    -13.14500000      0.93700000      2.99900000
H    -13.28400000      0.99800000      2.05400000
H    -13.48000000      0.07200000      3.23500000
O     -8.06500000     12.04200000     -1.67900000
H     -7.71900000     12.59000000     -0.97400000
H     -7.74200000     11.16300000     -1.48000000
O     -5.30200000      0.92700000      1.06500000
H     -5.42100000      1.33300000      1.92400000
H     -4.86300000      1.59900000      0.54200000
O    -14.70600000      5.24000000      0.55200000
H    -14.05700000      4.79100000      0.01100000
H    -15.46200000      4.65400000      0.55500000
O     -5.42000000     -2.12000000     14.29700000
H     -4.99400000     -2.88500000     14.68300000
H     -5.15900000     -1.39100000     14.86000000
O     15.61900000      1.20800000      0.91700000
H     14.91300000      0.75600000      0.45500000
H     15.68500000      2.05800000      0.48100000
O     -6.88200000      8.79000000      1.76700000
H     -6.47600000      9.52400000      2.22900000
H     -7.65600000      8.57800000      2.28800000
O     -1.28500000      0.09100000    -17.53000000
H     -1.68100000     -0.45900000    -18.20700000
H     -0.34800000      0.07300000    -17.72500000
O     -1.38200000     10.07500000     -6.16300000
H     -1.80800000      9.63000000     -5.43100000
H     -1.86400000     10.89600000     -6.25800000
O     -8.20200000      5.41400000     13.89800000
H     -8.59400000      4.58700000     13.61900000
H     -8.75100000      6.08800000     13.49600000
O      0.85700000    -10.21400000      1.40200000
H      1.08800000    -10.14100000      2.32800000
H      0.07800000     -9.66600000      1.30500000
O      3.32800000     -3.29800000      8.87500000
H      2.46800000     -3.04500000      8.54100000
H      3.30900000     -4.25500000      8.88700000
O     11.11900000     -5.51200000     -9.54700000
H     12.01400000     -5.55500000     -9.20800000
H     10.90700000     -4.57900000     -9.54500000
O      4.08100000     11.22400000     12.97800000
H      3.71900000     12.08600000     12.77400000
H      3.31400000     10.67400000     13.13900000
O      4.32100000    -11.39700000     -5.80100000
H      4.28800000    -10.94600000     -4.95700000
H      4.81800000    -12.19600000     -5.62700000
O     -5.80700000      9.29700000     -4.30700000
H     -5.46400000     10.18500000     -4.40200000
H     -6.74500000      9.41700000     -4.15500000
O      0.78000000    -17.32900000      4.56800000
H      0.42000000    -18.21400000      4.63100000
H      1.72800000    -17.45800000      4.54100000
O      4.37700000     12.60700000      8.96400000
H      3.92700000     11.78400000      8.77700000
H      4.82000000     12.83000000      8.14500000
O     -1.86900000     11.92000000    -13.29500000
H     -2.23100000     12.45800000    -14.00000000
H     -2.33900000     12.20600000    -12.51100000
O     -1.61100000    -11.96000000    -11.60400000
H     -1.69300000    -11.96700000    -10.65000000
H     -1.90900000    -12.82800000    -11.87600000
O     -8.64400000     -0.39900000     -3.65700000
H     -8.74300000     -0.70100000     -2.75500000
H     -7.72500000     -0.13900000     -3.72400000
O      1.89100000      2.65600000     -5.41500000
H      2.32200000      1.87000000     -5.07900000
H      0.98100000      2.39200000     -5.54600000
O     11.49800000    -13.58700000     -4.43300000
H     11.99300000    -12.98800000     -3.87500000
H     10.92700000    -13.01800000     -4.94900000
O     -3.21600000      1.73400000    -13.01000000
H     -2.72100000      1.09600000    -13.52300000
H     -4.13300000      1.50700000    -13.16600000
O    -10.93500000     10.14100000      3.27200000
H    -11.58100000     10.84100000      3.35400000
H    -11.29400000      9.56100000      2.60000000
O     15.19900000      4.70300000     -5.98700000
H     15.72300000      4.44100000     -5.23000000
H     14.34200000      4.30400000     -5.83500000
O     -1.66900000    -10.08200000      5.24200000
H     -1.76600000     -9.41700000      4.56000000
H     -2.34600000     -9.86600000      5.88400000
O     -9.83600000     -6.16200000      7.69200000
H     -9.29000000     -6.14400000      6.90600000
H    -10.43300000     -6.89700000      7.55200000
O      3.67600000     11.03700000     -0.37500000
H      3.67900000     11.88300000      0.07300000
H      3.43200000     10.40700000      0.30300000
O      2.93900000      5.52300000    -16.46100000
H      2.89100000      5.82300000    -15.55300000
H      3.25700000      6.28400000    -16.94800000
O    -12.08900000      8.06400000      6.38000000
H    -11.20700000      8.39800000      6.54600000
H    -12.61900000      8.84700000      6.23500000
O    -11.97200000     14.24300000     -0.77400000
H    -11.31200000     13.79600000     -1.30500000
H    -12.59200000     14.59800000     -1.41100000
O     -3.11300000      8.88300000      4.48800000
H     -3.77900000      9.49600000      4.18000000
H     -2.40100000      8.96400000      3.85300000
O      3.71500000      2.30600000      2.91800000
H      3.19000000      2.61600000      3.65600000
H      4.58800000      2.66200000      3.08000000
O      6.66300000      1.27000000    -11.24500000
H      6.59600000      2.22300000    -11.30700000
H      6.06100000      1.03400000    -10.53900000
O      0.01400000     16.94100000     -2.94900000
H      0.90800000     17.00000000     -2.61000000
H     -0.23800000     17.84800000     -3.12100000
O     -9.45800000     -9.69500000     -8.34300000
H     -9.44200000    -10.32900000     -9.06000000
H     -8.54400000     -9.62100000     -8.06900000
O      3.64700000      5.09400000     -5.05000000
H      4.12600000      4.78800000     -5.82000000
H      2.89700000      4.50400000     -4.98400000
O    -11.36200000     -6.76800000     -4.82400000
H    -11.88600000     -6.01400000     -5.09600000
H    -10.71700000     -6.87600000     -5.52300000
O     12.23500000      6.59100000     -1.99700000
H     11.81100000      7.14400000     -1.34100000
H     12.35800000      7.16700000     -2.75200000
O     -3.85600000      4.45300000      7.26100000
H     -3.80100000      4.36800000      8.21300000
H     -3.73000000      3.56300000      6.93400000
O      8.64000000      1.55200000      9.72800000
H      8.38300000      2.36100000     10.17000000
H      8.76000000      1.80600000      8.81300000
O     14.49300000     -6.53000000      5.84700000
H     14.55600000     -6.78700000      4.92700000
H     13.55300000     -6.50000000      6.02400000
O      1.80800000     -0.98400000     13.30800000
H      2.69200000     -0.97700000     12.94200000
H      1.58300000     -0.05900000     13.40900000
O      9.72900000      0.49500000     -9.91500000
H      8.77700000      0.40700000     -9.86900000
H     10.04900000      0.05900000     -9.12600000
O      7.02300000      2.20900000    -15.89000000
H      7.47100000      1.37800000    -16.04500000
H      6.60400000      2.10000000    -15.03600000
O     11.86100000      9.43000000      1.89600000
H     11.87900000      9.70700000      2.81200000
H     11.88400000     10.24700000      1.39800000
O      9.51500000      0.42700000     -0.63400000
H      9.21200000      0.86700000      0.16100000
H      9.92000000      1.12200000     -1.15300000
O     -6.06000000    -11.57200000      9.85000000
H     -5.46500000    -11.86100000      9.15800000
H     -6.12600000    -12.32400000     10.43800000
O     -0.66700000      1.30200000     -5.10300000
H     -0.96100000      2.04200000     -4.57000000
H     -0.84300000      1.57100000     -6.00400000
O     11.74800000    -13.16200000     -1.23300000
H     12.29300000    -13.68900000     -0.64900000
H     11.40600000    -12.46300000     -0.67700000
O      2.30000000      6.80100000     12.80900000
H      1.79600000      7.06800000     13.57800000
H      2.25000000      5.84600000     12.81000000
O      5.04600000     -4.39900000     -4.41900000
H      5.95600000     -4.10300000     -4.42300000
H      4.56000000     -3.67800000     -4.02000000
O     14.81100000      8.79800000     -0.63400000
H     14.43200000      8.22800000      0.03600000
H     14.85300000      9.66000000     -0.21800000
O      8.45500000     -3.67700000      5.38800000
H      7.61600000     -3.99700000      5.05400000
H      8.49500000     -2.76500000      5.10100000
O      6.15100000      3.42200000     11.17200000
H      6.88400000      3.95800000     10.87000000
H      5.79200000      3.90500000     11.91700000
O      4.40500000    -14.17000000     -9.02600000
H      4.98600000    -13.42100000     -9.15400000
H      3.62000000    -13.79900000     -8.62300000
O     13.31000000      9.89100000      7.78000000
H     13.05200000      8.97600000      7.67100000
H     14.25000000      9.89800000      7.60100000
O     -3.22600000    -15.55500000     -3.19900000
H     -2.28300000    -15.39200000     -3.18900000
H     -3.30500000    -16.50800000     -3.16500000
O      7.93000000      9.76900000     -6.21100000
H      7.11600000     10.07300000     -6.61300000
H      8.30300000      9.16500000     -6.85300000
O      7.45600000     -5.93600000      9.38200000
H      7.53800000     -6.04500000     10.32900000
H      7.93700000     -5.13100000      9.19100000
O     -3.19900000     -5.47600000     -7.60000000
H     -3.88600000     -4.81400000     -7.52400000
H     -3.15900000     -5.88100000     -6.73400000
O     -5.26300000      2.04200000    -16.15300000
H     -5.48300000      1.65900000    -15.30300000
H     -4.50200000      1.54300000    -16.45000000
O      7.73200000      5.30500000     15.21300000
H      7.78500000      5.85300000     15.99600000
H      8.64100000      5.19900000     14.93300000
O     -9.14700000    -13.78600000      4.89200000
H     -9.59600000    -13.26100000      4.23000000
H     -8.65200000    -13.15000000      5.40800000
O     -7.22700000     -1.30500000    -13.95200000
H     -7.95600000     -0.81100000    -13.57700000
H     -6.44400000     -0.85000000    -13.64100000
O     -6.76800000      9.80100000     -0.68700000
H     -5.88700000     10.16400000     -0.77200000
H     -6.77200000      9.37900000      0.17200000
O     -8.57400000      7.04400000    -11.31200000
H     -7.81400000      6.66200000    -11.75200000
H     -8.78600000      7.82000000    -11.83000000
O      9.08800000      2.38800000      7.06200000
H      9.08900000      3.33400000      6.91400000
H      9.76200000      2.05200000      6.47100000
O      3.05000000      4.72400000    -12.07100000
H      2.68000000      5.15800000    -12.84000000
H      2.46800000      3.98200000    -11.91200000
O    -15.40700000      6.73700000      4.66900000
H    -14.98300000      7.47200000      4.22600000
H    -16.05100000      7.14600000      5.24700000
O      1.42800000      4.18200000      4.00800000
H      2.25800000      4.42400000      4.41700000
H      0.76400000      4.64300000      4.52200000
O    -13.38100000     -6.06500000      6.99000000
H    -13.63400000     -6.03000000      6.06700000
H    -13.73300000     -6.89700000      7.30400000
O     -4.82300000     -5.20900000      0.20400000
H     -5.48100000     -5.13500000     -0.48700000
H     -4.75000000     -4.32400000      0.56100000
O     -1.62500000    -12.80700000      7.02600000
H     -1.67200000    -11.89800000      6.73000000
H     -1.07200000    -13.24200000      6.37800000
O      2.82000000      2.52900000     -7.91100000
H      2.33200000      2.70900000     -7.10800000
H      2.24200000      1.96100000     -8.42000000
O    -11.76100000     10.89900000      0.00900000
H    -12.67000000     10.60700000      0.07600000
H    -11.82100000     11.80300000     -0.29900000
O     -3.13300000     12.31800000    -10.66300000
H     -3.53800000     11.52100000    -11.00500000
H     -3.87200000     12.87600000    -10.41900000
O     -2.65200000      9.31800000     13.81400000
H     -2.78600000     10.06800000     13.23400000
H     -1.83300000      8.92500000     13.51200000
O     -1.45100000    -13.51700000     -0.78800000
H     -1.95300000    -12.92400000     -1.34600000
H     -1.67800000    -13.25700000      0.10400000
O     -7.34700000     10.70100000    -10.17300000
H     -7.00100000     11.54200000     -9.87500000
H     -7.54500000     10.83900000    -11.10000000
O      3.85400000      7.15100000     -3.12700000
H      3.98400000      6.40200000     -3.70900000
H      4.37800000      7.85100000     -3.51600000
O     -4.33800000      4.37500000     -3.66600000
H     -4.27100000      4.69800000     -4.56500000
H     -3.49800000      4.60300000     -3.26700000
O     -7.29200000      3.50600000     10.44100000
H     -8.18500000      3.28400000     10.70300000
H     -6.82900000      3.65100000     11.26700000
O      5.44900000      5.17900000     13.60400000
H      6.20500000      5.10100000     14.18600000
H      4.69200000      5.06000000     14.17800000
O      5.50200000     12.31200000      6.37700000
H      5.09300000     11.53400000      6.00000000
H      6.37800000     12.02300000      6.63300000
O     -8.95700000     -6.35800000     12.29900000
H     -8.92900000     -6.12200000     13.22600000
H     -8.94100000     -7.31500000     12.29600000
O      4.69100000     14.82100000      3.64800000
H      4.06900000     15.29000000      4.20400000
H      4.78000000     15.37200000      2.87100000
O    -12.87300000      4.11900000     -1.00500000
H    -13.49100000      3.52300000     -1.42600000
H    -12.06700000      4.02700000     -1.51300000
O     -8.04500000     -9.15000000     11.89400000
H     -7.44100000     -9.80300000     12.24800000
H     -8.91400000     -9.47500000     12.12900000
O      6.10300000      3.81100000    -11.14000000
H      5.29000000      4.30000000    -11.26900000
H      6.69300000      4.43500000    -10.71700000
O     -0.73800000     -1.02100000      5.71600000
H     -0.79000000     -0.85400000      6.65700000
H     -1.53600000     -0.63200000      5.35900000
O     -1.74300000    -12.86900000     -9.11100000
H     -1.53600000    -13.79900000     -9.01500000
H     -1.09600000    -12.42200000     -8.56600000
O      7.85300000     -2.30600000     -2.71200000
H      7.22300000     -2.41400000     -1.99800000
H      8.70500000     -2.46400000     -2.30500000
O      5.33700000     -3.04500000      2.00600000
H      4.78700000     -3.06200000      2.78900000
H      5.39200000     -2.11900000      1.77200000
O      2.99500000     -3.73900000     -1.43300000
H      3.58000000     -2.98200000     -1.48300000
H      2.23400000     -3.48800000     -1.95800000
O    -14.08800000      8.17000000     -5.96100000
H    -14.63100000      7.40600000     -5.76400000
H    -13.54700000      8.28600000     -5.18000000
O     -5.98600000     13.38000000     -7.02800000
H     -6.08100000     12.88200000     -6.21600000
H     -6.59400000     14.11300000     -6.93200000
O     -7.86200000     -4.32700000     10.92400000
H     -8.52000000     -4.16600000     10.24800000
H     -8.25300000     -4.99800000     11.48400000
O     12.27300000     -6.69600000     -0.84900000
H     12.62700000     -5.82400000     -1.02300000
H     11.46200000     -6.73100000     -1.35600000
O      1.12800000      3.67300000     17.17700000
H      2.00900000      3.30300000     17.12300000
H      0.57600000      2.93700000     17.44100000
O     -7.41300000    -11.17800000      2.80200000
H     -7.10100000    -12.04200000      2.53400000
H     -6.80200000    -10.56500000      2.39200000
O      7.06000000     -7.79500000      4.66500000
H      6.55900000     -7.80500000      5.48000000
H      6.99300000     -6.89300000      4.35300000
O     -7.13400000     13.08600000      0.78100000
H     -6.52800000     13.56800000      1.34400000
H     -7.87300000     12.87400000      1.35100000
O    -10.92400000    -12.76800000      0.29800000
H    -10.75900000    -11.87200000      0.00400000
H    -10.58200000    -12.79400000      1.19100000
O      0.00400000     -8.86100000    -14.40700000
H      0.72600000     -8.44400000    -14.87800000
H     -0.69900000     -8.92500000    -15.05400000
O     -6.08300000      2.61400000    -10.36000000
H     -5.71900000      2.75700000     -9.48600000
H     -6.37200000      3.48100000    -10.64400000
O     -8.93700000     12.17600000      2.80300000
H     -9.57500000     12.80600000      3.14000000
H     -9.39300000     11.33500000      2.83000000
O     -0.21200000     -8.58800000    -11.41700000
H     -0.68500000     -9.35900000    -11.10600000
H     -0.11300000     -8.73100000    -12.35800000
O    -16.64400000      7.23600000      0.24600000
H    -16.09100000      6.53600000      0.59200000
H    -17.07600000      7.60400000      1.01700000
O      6.33600000     -5.09800000    -14.16800000
H      6.70800000     -4.23200000    -14.33700000
H      5.99400000     -5.38200000    -15.01600000
O      0.35500000      6.77500000      7.30200000
H      0.24400000      7.59500000      6.82200000
H     -0.25700000      6.16800000      6.88600000
O      2.48400000    -16.57500000     -6.83700000
H      3.34500000    -16.19400000     -7.01000000
H      1.93200000    -15.82700000     -6.60900000
O     -2.88000000     13.16500000     -5.23300000
H     -2.49400000     13.64600000     -4.50100000
H     -2.71500000     13.71900000     -5.99700000
O      9.63000000     -5.26400000     -4.53800000
H     10.21500000     -4.55600000     -4.26800000
H      8.99900000     -4.84300000     -5.12200000
O      2.46800000      4.37200000     11.39100000
H      2.53900000      4.44900000     10.43900000
H      1.53200000      4.25300000     11.55200000
O      1.15300000      1.81100000    -10.31100000
H      1.34300000      2.63000000    -10.76800000
H      1.27900000      1.13100000    -10.97300000
O      4.06100000      7.55500000      1.30300000
H      3.98900000      6.60300000      1.36900000
H      3.20200000      7.88000000      1.57600000
O      4.41800000     -9.33300000     -9.93200000
H      4.33000000     -8.41100000    -10.17500000
H      4.69400000     -9.31300000     -9.01600000
O    -14.76400000     -3.25800000     -5.50200000
H    -15.26700000     -2.68100000     -6.07600000
H    -14.39000000     -3.91400000     -6.09000000
O      4.07700000    -14.81600000     10.63800000
H      4.49100000    -14.04600000     10.25100000
H      3.21700000    -14.50700000     10.92500000
O     -8.30400000     -6.01900000    -11.06100000
H     -7.73500000     -6.59900000    -11.56600000
H     -8.61600000     -5.37600000    -11.69800000
O     -2.73800000     12.89700000      7.88200000
H     -2.96900000     12.41400000      7.08800000
H     -3.56600000     13.26700000      8.18700000
O      6.65500000     13.77500000     -2.20100000
H      6.14700000     12.98200000     -2.37500000
H      7.03100000     14.00900000     -3.04900000
O      7.39200000    -15.44200000     -1.12700000
H      7.27200000    -16.38100000     -0.98400000
H      8.08700000    -15.19400000     -0.51700000
O     11.98500000      9.98300000     -6.58500000
H     12.36300000     10.40100000     -5.81100000
H     11.49200000     10.68100000     -7.01700000
O     12.96500000    -10.33100000      2.32000000
H     12.41100000    -10.38400000      3.10000000
H     13.25500000     -9.41900000      2.29500000
O     -1.63100000      3.32600000     15.30900000
H     -2.53000000      3.00500000     15.37500000
H     -1.20200000      3.00100000     16.10000000
O     -6.65700000      3.07900000     -1.59900000
H     -7.05300000      3.87300000     -1.23900000
H     -5.71400000      3.22500000     -1.52100000
O     -1.12100000     16.84600000     -5.32100000
H     -0.79400000     16.76300000     -4.42500000
H     -1.51200000     17.71900000     -5.35400000
O    -11.99000000      5.73100000     -7.42800000
H    -11.93600000      4.81400000     -7.69600000
H    -11.64000000      6.22000000     -8.17300000
O    -11.85900000      0.12700000     -9.15100000
H    -12.21500000     -0.23100000     -8.33800000
H    -10.99400000     -0.27600000     -9.23100000
O     -9.91800000      3.51400000    -11.29700000
H    -10.81300000      3.21400000    -11.45700000
H     -9.58500000      2.92300000    -10.62100000
O     -0.85200000     13.45300000      3.59600000
H     -1.12700000     13.07000000      2.76300000
H     -0.20600000     14.11600000      3.35400000
O     -4.36200000     -9.51800000     10.99400000
H     -4.93000000    -10.24900000     10.74800000
H     -4.96500000     -8.82800000     11.27000000
O     -6.06400000     15.14500000      2.53600000
H     -5.14100000     15.39600000      2.50200000
H     -6.50900000     15.91300000      2.89400000
O      9.98300000     -0.42000000    -14.05300000
H      9.95700000     -1.25800000    -14.51400000
H      9.14400000     -0.37400000    -13.59400000
O      3.48600000     10.33000000      5.72800000
H      3.43700000      9.44500000      5.36600000
H      2.69200000     10.76300000      5.41400000
O     11.72200000      2.20600000      8.85900000
H     10.97700000      1.73900000      8.48200000
H     11.87400000      1.77500000      9.70000000
O     14.97200000      5.89100000     -1.59300000
H     14.14400000      6.06100000     -2.04300000
H     15.52100000      6.64500000     -1.80800000
O     -3.93300000     -0.30600000    -16.14900000
H     -3.04700000     -0.57600000    -16.39100000
H     -4.10000000     -0.75000000    -15.31800000
O    -12.10300000      7.68700000     11.66500000
H    -11.94800000      7.06600000     10.95400000
H    -13.00100000      7.51200000     11.94500000
O      8.91400000      2.48300000     -5.24900000
H      9.77500000      2.81100000     -4.98900000
H      8.88800000      2.60700000     -6.19800000
O     -0.56600000      3.46900000      8.47500000
H     -0.82500000      4.38100000      8.60900000
H     -0.98000000      2.99500000      9.19600000
O    -15.11400000      0.39600000     -6.00300000
H    -15.48700000      1.09500000     -6.54000000
H    -14.29100000      0.17200000     -6.43800000
O    -11.09000000      6.09800000      9.48000000
H    -11.37600000      6.26800000      8.58200000
H    -10.14500000      6.25200000      9.46300000
O      3.48500000    -17.06500000      3.48000000
H      3.70100000    -17.42600000      4.34000000
H      3.39400000    -17.83200000      2.91500000
O     -9.99200000      2.58000000      6.77200000
H    -10.88100000      2.93400000      6.75200000
H    -10.11200000      1.63200000      6.81500000
O     15.92900000      3.31800000     -0.58900000
H     16.45800000      2.94800000     -1.29500000
H     15.55400000      4.11500000     -0.96300000
O      5.55500000     -1.89100000      9.40000000
H      6.02300000     -1.44400000      8.69500000
H      4.87000000     -2.39000000      8.95400000
O     -2.30800000     15.80000000      0.03200000
H     -3.11000000     15.51300000     -0.40400000
H     -2.27300000     16.74300000     -0.12800000
O     -1.58700000     -7.73800000      3.41500000
H     -0.68600000     -7.62800000      3.71900000
H     -1.99000000     -6.88000000      3.54200000
O     -5.50700000     -1.49400000     -0.09000000
H     -5.47800000     -0.61000000      0.27700000
H     -6.30300000     -1.87800000      0.27500000
O     -3.54900000     16.32300000      2.73300000
H     -2.86500000     16.34800000      2.06400000
H     -3.75900000     17.24200000      2.89500000
O      7.25500000     -1.20400000      7.31000000
H      6.90600000     -0.73900000      6.54900000
H      8.20200000     -1.08100000      7.25200000
O     -1.89000000      1.02000000      3.97400000
H     -2.12400000      1.94800000      3.98000000
H     -1.06700000      0.98300000      3.48600000
O     -2.15500000      4.87600000     -0.22700000
H     -2.16400000      5.35200000      0.60300000
H     -1.47400000      5.30800000     -0.74300000
O     -6.28600000    -11.04000000     -5.30300000
H     -5.40900000    -11.41300000     -5.22100000
H     -6.86700000    -11.71100000     -4.94500000
O     11.25400000      6.11700000     -5.98800000
H     11.08000000      6.97500000     -5.59900000
H     10.96800000      5.49100000     -5.32200000
O      7.92600000     10.31500000    -10.93600000
H      8.19500000     11.16500000    -11.28400000
H      8.74700000      9.87200000    -10.72200000
O     -1.86100000     -2.93300000    -16.73500000
H     -2.36500000     -3.74400000    -16.67300000
H     -0.95000000     -3.20800000    -16.63100000
O    -12.53200000     -4.76800000     -1.26500000
H    -12.17100000     -5.50900000     -1.75300000
H    -12.61200000     -4.07000000     -1.91400000
O     -0.39200000      6.47700000    -12.63700000
H     -1.07200000      6.06100000    -13.16700000
H      0.20500000      5.76400000    -12.41100000
O     -7.56800000     -5.44200000     -8.48200000
H     -7.09300000     -4.64500000     -8.71800000
H     -7.81400000     -5.83100000     -9.32200000
O    -13.74600000      2.48000000     -3.15200000
H    -13.87600000      2.81800000     -4.03800000
H    -13.30000000      1.64300000     -3.27800000
O      3.93500000    -15.77000000     -3.54500000
H      4.51700000    -16.53000000     -3.55500000
H      4.20300000    -15.27400000     -2.77100000
O      9.56500000      6.55100000      3.97100000
H      8.73000000      6.19700000      3.66500000
H      9.40600000      7.49000000      4.06800000
O      4.97800000     16.03600000     -2.51500000
H      4.23200000     15.50100000     -2.78500000
H      5.66400000     15.40300000     -2.30500000
O      3.35700000    -14.86400000      5.77700000
H      3.46600000    -14.26500000      6.51500000
H      3.08100000    -14.30400000      5.05200000
O     16.98800000      3.45100000     -3.26300000
H     17.60200000      2.78600000     -3.57400000
H     17.44000000      4.28200000     -3.41200000
O     -4.49500000     -3.16800000      2.82700000
H     -4.41000000     -2.21900000      2.73100000
H     -5.43700000     -3.31600000      2.91800000
O      8.31200000     -3.65800000      8.40200000
H      8.59700000     -3.53600000      7.49700000
H      7.69100000     -2.94600000      8.55500000
O     16.32100000      7.83600000     -2.72700000
H     16.94500000      8.52200000     -2.96200000
H     15.79500000      8.21900000     -2.02500000
O     -4.61100000    -14.17600000     -6.42600000
H     -4.37000000    -13.71100000     -5.62500000
H     -4.23800000    -15.05000000     -6.31700000
O      0.79900000     -5.36600000      7.17000000
H      1.07200000     -4.94900000      6.35300000
H      0.49300000     -4.64300000      7.71700000
O      1.16300000     17.64300000      2.33100000
H      0.23800000     17.77400000      2.54400000
H      1.62600000     18.27700000      2.87800000
O    -12.71700000      4.98300000     11.29100000
H    -12.03300000      5.11300000     10.63400000
H    -13.53400000      5.00000000     10.79300000
O      5.87200000     -9.76300000     -7.32300000
H      6.67300000     -9.69700000     -6.80300000
H      5.31700000    -10.36900000     -6.83200000
O    -10.74900000      9.23800000     -2.33800000
H    -11.02700000      8.43700000     -1.89600000
H    -10.37800000      9.78000000     -1.64200000
O      7.91500000     -9.99200000      0.58900000
H      7.07800000     -9.66800000      0.25700000
H      8.57100000     -9.43600000      0.16800000
O      2.23900000    -13.89600000    -11.05100000
H      3.01200000    -14.37000000    -10.74700000
H      2.43000000    -13.68500000    -11.96500000
O      2.85000000     -7.36400000     -1.42900000
H      3.06700000     -8.14500000     -0.92100000
H      3.16300000     -6.63500000     -0.89300000
O      4.93100000     -8.47300000      2.43000000
H      5.75700000     -8.38400000      2.90500000
H      4.87100000     -9.40600000      2.22600000
O      3.01700000    -12.81300000      7.52900000
H      2.42000000    -12.85400000      8.27700000
H      3.83600000    -12.47700000      7.89400000
O     -8.74000000     12.04600000     -7.47900000
H     -7.81300000     12.15100000     -7.69400000
H     -9.13800000     11.72100000     -8.28600000
O      0.36700000    -13.83100000     -6.98600000
H      0.69800000    -14.07300000     -6.12100000
H      1.04100000    -13.25600000     -7.34800000
O     -5.11500000     -7.22000000      7.92800000
H     -5.23600000     -6.43500000      8.46200000
H     -5.61800000     -7.89800000      8.38100000
O     -9.16000000      2.95200000     14.06100000
H    -10.09500000      2.75200000     14.11000000
H     -8.72800000      2.14200000     14.33300000
O     -4.89900000     11.44200000     13.53100000
H     -5.13900000     11.14300000     12.65400000
H     -4.69800000     12.37200000     13.42100000
O     -4.98100000    -13.27600000      4.01900000
H     -5.37700000    -13.53300000      3.18600000
H     -4.12600000    -12.91900000      3.77800000
O      1.21800000     13.66500000    -11.12000000
H      1.82900000     14.31000000    -10.76500000
H      1.08600000     13.93500000    -12.02900000
O     -6.94800000     10.62800000      7.45900000
H     -6.52400000     11.47700000      7.58400000
H     -6.68500000     10.11400000      8.22200000
O     -6.72200000      0.05800000    -11.35800000
H     -6.53600000      0.91500000    -10.97400000
H     -6.01600000     -0.50500000    -11.04000000
O     15.97100000      5.44900000      3.84400000
H     15.45800000      5.26900000      4.63200000
H     16.31700000      4.59500000      3.58300000
O    -16.00600000      1.47400000      6.57600000
H    -16.76400000      1.90700000      6.18300000
H    -15.41300000      1.31500000      5.84200000
O      3.91800000     -8.59800000      7.72300000
H      3.65000000     -9.14200000      8.46400000
H      3.71500000     -9.12700000      6.95200000
O     -1.43500000      0.77300000     -9.06300000
H     -0.59900000      1.19500000     -9.26100000
H     -2.08100000      1.27700000     -9.55800000
O      7.01200000     -5.99500000     -9.74400000
H      7.54500000     -6.03000000     -8.95000000
H      6.90700000     -5.06100000     -9.92100000
O      4.20500000     -2.49200000      4.47800000
H      4.36900000     -2.02000000      5.29500000
H      3.33200000     -2.20800000      4.20800000
O      1.37300000     11.71300000     12.53400000
H      1.26800000     11.27100000     13.37700000
H      1.06400000     11.07600000     11.89000000
O      0.89200000    -10.74000000      4.21200000
H      0.03100000    -10.47500000      4.53600000
H      1.50900000    -10.38000000      4.84900000
O     -9.81400000     -0.04400000    -13.32000000
H    -10.36700000      0.66100000    -13.65600000
H    -10.42400000     -0.64100000    -12.88700000
O     -7.14000000     -2.24700000     -8.06900000
H     -8.06500000     -2.44200000     -8.22200000
H     -7.13500000     -1.34200000     -7.75800000
O      2.54000000    -13.08100000      3.87900000
H      1.84500000    -12.43900000      3.73500000
H      2.44200000    -13.70700000      3.16200000
O     -1.41300000      5.22400000      6.19800000
H     -1.71300000      4.69700000      5.45800000
H     -2.20500000      5.39800000      6.70600000
O    -13.09900000     -3.09300000     -3.40400000
H    -13.85000000     -3.07800000     -3.99700000
H    -12.41200000     -2.62000000     -3.87400000
O     -3.89700000     -1.84900000    -13.68800000
H     -3.27000000     -1.93300000    -12.97000000
H     -4.17700000     -2.74600000    -13.86900000
O     -7.41600000      6.64300000     -3.09400000
H     -7.97400000      7.41600000     -3.01400000
H     -6.86000000      6.82600000     -3.85100000
O     -6.27300000    -13.35500000      1.58900000
H     -5.89200000    -12.93200000      0.81900000
H     -6.84100000    -14.03700000      1.23100000
O    -14.54200000     -5.98600000     -0.05000000
H    -13.78400000     -5.54900000     -0.43700000
H    -15.29500000     -5.60000000     -0.49700000
O     -6.56800000     -5.65000000     -5.50700000
H     -6.56700000     -6.48700000     -5.04200000
H     -6.83300000     -5.87200000     -6.40000000
O     -1.87900000     -9.62200000     14.25800000
H     -1.10000000     -9.43500000     13.73500000
H     -2.30500000     -8.77200000     14.36500000
O    -13.01200000      9.83200000     -3.61600000
H    -13.54500000      9.28300000     -3.04000000
H    -12.11300000      9.68800000     -3.32000000
O      3.04000000    -11.87700000     11.72200000
H      2.20600000    -12.21000000     11.39000000
H      3.43600000    -11.43300000     10.97300000
O     -7.95400000      3.53500000     -4.35000000
H     -7.57900000      2.90300000     -3.73700000
H     -8.07200000      4.33100000     -3.83100000
O     -2.06300000     -7.90300000     11.73700000
H     -2.81900000     -8.47400000     11.60200000
H     -1.91400000     -7.49700000     10.88300000
O      3.97800000      4.92800000     15.89400000
H      3.18100000      5.37500000     16.17700000
H      4.53400000      4.91500000     16.67300000
O      6.39200000     16.03900000      1.06700000
H      5.47500000     16.21000000      0.85400000
H      6.84600000     16.08000000      0.22500000
O     -2.82700000    -16.86400000      2.85900000
H     -3.63900000    -17.33500000      2.66900000
H     -3.10200000    -16.11800000      3.39100000
O     -7.23200000     -9.00900000      9.14500000
H     -7.65800000     -8.68400000      9.93800000
H     -6.88400000     -9.86500000      9.39400000
O     -7.33400000    -11.28900000     -9.89600000
H     -6.50800000    -10.85000000    -10.10000000
H     -7.28000000    -11.47700000     -8.95900000
O     -0.63100000      3.83300000     11.58400000
H     -1.45200000      3.84200000     12.07600000
H     -0.76600000      4.47000000     10.88200000
O    -11.57300000     -7.20900000     10.17700000
H    -11.01200000     -6.44700000     10.03200000
H    -12.39500000     -6.84300000     10.50200000
O    -12.67300000    -12.03400000     -4.51200000
H    -13.49400000    -11.65200000     -4.20300000
H    -12.36600000    -11.42900000     -5.18700000
O     -2.84800000     -6.76200000     -9.77400000
H     -2.84700000     -6.39900000     -8.88800000
H     -2.69600000     -6.00700000    -10.34200000
O      9.09900000    -12.76000000     -2.23900000
H      9.92700000    -13.21700000     -2.38600000
H      9.28600000    -11.84800000     -2.46400000
O     -3.01800000     -5.55300000      6.55800000
H     -3.56400000     -6.25400000      6.20300000
H     -2.58100000     -5.18000000      5.79200000
O     -7.22500000      3.97100000    -15.55700000
H     -6.53100000      3.35900000    -15.80200000
H     -7.47100000      3.71100000    -14.66900000
O      0.84800000      4.82200000     -9.41500000
H      1.08500000      4.35500000     -8.61300000
H      1.52700000      5.49000000     -9.51200000
O      1.38100000      8.40500000      1.67200000
H      0.71100000      7.85400000      2.07800000
H      1.06400000      9.29900000      1.79600000
O     -5.87300000     13.07200000      4.62700000
H     -6.22000000     13.83700000      4.16700000
H     -4.92300000     13.18100000      4.59000000
O      3.11800000     -9.80200000      9.91100000
H      2.25700000    -10.11900000     10.18200000
H      3.44300000     -9.31500000     10.66800000
O      3.08500000     10.27500000      8.29300000
H      3.11300000     10.37400000      7.34200000
H      3.29500000      9.35400000      8.44500000
O    -10.98400000    -12.01300000      8.69700000
H    -11.75200000    -12.26000000      9.21200000
H    -10.81100000    -11.10500000      8.94500000
O      5.33300000      2.54300000     -5.85100000
H      6.23800000      2.38500000     -5.58000000
H      5.40100000      2.81500000     -6.76600000
O     -5.66100000      7.21900000     -6.40200000
H     -5.71700000      7.98400000     -5.83000000
H     -6.57200000      6.99400000     -6.59200000
O      6.12800000      9.52500000     -3.60300000
H      6.87500000      9.01900000     -3.28100000
H      6.23100000      9.52500000     -4.55500000
O     15.46400000     -2.77600000     -3.27900000
H     15.72300000     -2.94500000     -4.18500000
H     15.91800000     -3.44800000     -2.77000000
O     -7.73800000     -3.47900000      2.82700000
H     -7.79400000     -4.28200000      3.34400000
H     -8.63300000     -3.14100000      2.81000000
O      1.06000000     -4.90000000      2.46200000
H      1.81700000     -4.95000000      1.87800000
H      0.30400000     -4.92500000      1.87700000
O     -9.88000000      0.27000000     11.45400000
H    -10.58000000     -0.35100000     11.65700000
H     -9.23100000      0.13200000     12.14400000
O     -9.19500000     -3.34900000      6.00900000
H     -8.63400000     -2.57500000      6.06400000
H     -8.59800000     -4.08700000      6.13400000
O      5.45600000      2.50100000      7.13400000
H      6.01000000      3.24600000      6.90400000
H      4.76900000      2.49900000      6.46800000
O      9.14300000    -15.00400000      0.87100000
H      9.05600000    -15.20900000      1.80200000
H      9.38400000    -14.07800000      0.85100000
O     12.74400000     -0.30200000      4.56200000
H     12.24500000     -1.10800000      4.42900000
H     13.65600000     -0.58900000      4.60800000
O      2.56900000     -6.54600000      9.06900000
H      2.00400000     -6.31100000      8.33300000
H      3.22400000     -7.13300000      8.68900000
O     -7.19200000      2.92500000      6.77200000
H     -8.14400000      2.91400000      6.67800000
H     -7.00600000      3.74400000      7.23100000
O     -7.64900000      9.54600000     12.72600000
H     -7.48600000      9.64100000     13.66400000
H     -8.55300000      9.23500000     12.67000000
O     15.77100000     -7.17400000     -1.42300000
H     15.64300000     -6.69400000     -2.24100000
H     15.24100000     -7.96500000     -1.52300000
O      2.53400000     14.50600000     -1.96400000
H      1.75300000     14.69600000     -1.44500000
H      2.26400000     13.80100000     -2.55300000
O     -2.68600000    -15.02800000      5.03100000
H     -2.55300000    -14.11000000      5.26500000
H     -1.83700000    -15.44100000      5.19000000
O     10.01700000     -4.97300000     12.10800000
H     10.38600000     -4.21700000     11.65100000
H     10.56600000     -5.07400000     12.88500000
O      0.85200000     -9.00100000     -2.20800000
H      1.74000000     -8.68200000     -2.04600000
H      0.33200000     -8.63700000     -1.49200000
O      6.19300000     -2.15500000    -15.55300000
H      6.08200000     -1.68400000    -14.72700000
H      6.79200000     -1.60800000    -16.06200000
O    -14.97200000      5.05200000     -7.07700000
H    -14.02800000      5.20700000     -7.04800000
H    -15.34900000      5.90700000     -7.28600000
O     14.21800000     -3.41300000     -6.42600000
H     13.53100000     -3.02700000     -6.96900000
H     14.71800000     -2.66300000     -6.10300000
O      9.99500000      8.40700000      8.35300000
H     10.32600000      7.59100000      8.72700000
H     10.42200000      9.09500000      8.86300000
O     -2.17600000    -12.42400000     11.54600000
H     -2.05100000    -11.64700000     11.00100000
H     -2.17600000    -13.15300000     10.92600000
O     -3.68500000      3.79100000      9.86300000
H     -3.36100000      4.56600000     10.32100000
H     -4.45700000      3.52300000     10.36200000
O     12.43800000      0.58700000     -8.55600000
H     12.04700000      0.63000000     -9.42800000
H     12.89000000      1.42500000     -8.45500000
O    -10.70300000     -8.29600000      0.86300000
H     -9.81700000     -8.59800000      0.66500000
H    -10.60300000     -7.36200000      1.04500000
O      0.84400000     -7.36300000      4.75600000
H      0.81800000     -6.42900000      4.96700000
H      0.32700000     -7.77900000      5.44600000
O     -6.72400000    -14.00600000    -10.29900000
H     -6.67500000    -13.46600000    -11.08800000
H     -7.00500000    -13.40200000     -9.61200000
O     -2.14900000    -10.13500000      9.65200000
H     -2.32600000    -10.17200000      8.71200000
H     -2.96300000     -9.80800000     10.03500000
O      2.68700000      5.57100000      8.16800000
H      1.81400000      5.90400000      7.96000000
H      3.03800000      6.19900000      8.80000000
O     -4.35400000     15.77100000     -8.07900000
H     -5.03600000     15.11000000     -8.20000000
H     -3.63700000     15.30100000     -7.65400000
O    -12.32100000      6.76600000     -2.08500000
H    -12.25400000      6.03600000     -1.46900000
H    -12.29100000      6.35400000     -2.94800000
O     10.27700000      0.07500000     13.05200000
H     10.52100000     -0.70400000     13.55200000
H      9.41900000     -0.13600000     12.68500000
O    -12.29300000     10.16100000     -7.87200000
H    -12.61900000      9.44900000     -7.32100000
H    -12.48800000     10.95600000     -7.37500000
O      2.56000000     15.33900000      5.94600000
H      2.98400000     16.19700000      5.91900000
H      3.07200000     14.83900000      6.58100000
O      3.27100000      1.47500000      5.65100000
H      3.25700000      0.58500000      6.00300000
H      2.62100000      1.94800000      6.17100000
O     14.34000000     -8.06700000     -7.46400000
H     14.11900000     -7.18400000     -7.76200000
H     14.93000000     -7.92900000     -6.72300000
O      6.54400000    -11.00300000     10.99400000
H      6.13600000    -10.28400000     11.47600000
H      6.64500000    -10.66800000     10.10300000
O     -3.74000000     -7.71400000     -0.64200000
H     -3.98200000     -6.81000000     -0.44000000
H     -4.48300000     -8.05500000     -1.14000000
O      1.50000000    -12.83700000     -2.10300000
H      0.70400000    -12.52900000     -2.53600000
H      1.18700000    -13.40500000     -1.40000000
O      0.47800000      3.22400000    -12.81100000
H      0.10600000      2.36100000    -12.99300000
H     -0.27900000      3.80800000    -12.77400000
O      9.65300000     -0.92700000     10.24100000
H      9.34100000     -0.04700000     10.03100000
H      8.95600000     -1.30600000     10.77700000
O      3.41800000     -3.68900000     16.05000000
H      4.06900000     -3.28200000     15.47800000
H      3.82500000     -4.50900000     16.33000000
O     14.28000000      6.25000000      6.12100000
H     14.03800000      6.76900000      5.35400000
H     13.72900000      6.59100000      6.82500000
O     -9.72500000     -5.47400000     -0.68700000
H    -10.18000000     -6.19900000     -1.11600000
H    -10.20100000     -5.34400000      0.13300000
O     -8.59100000      9.04100000     -3.79200000
H     -9.26900000      9.21700000     -3.13900000
H     -8.98000000      9.31700000     -4.62200000
O      1.19400000     15.17700000      3.41000000
H      1.69100000     15.26100000      4.22400000
H      1.20700000     16.05600000      3.03000000
O    -13.12400000      0.42300000      6.95100000
H    -12.22400000      0.18200000      6.73500000
H    -13.11300000      1.37900000      6.99200000
O    -14.12800000      1.16200000    -10.35200000
H    -13.31100000      0.69300000    -10.18300000
H    -13.85100000      2.04400000    -10.60200000
O     11.22200000    -10.55200000     -8.90600000
H     11.14500000     -9.80100000     -9.49400000
H     10.60000000    -10.36900000     -8.20100000
O      7.20100000      0.41800000     -8.33000000
H      6.57500000     -0.29500000     -8.20500000
H      6.65700000      1.20200000     -8.41300000
O     -5.39700000     12.10000000     -4.81100000
H     -4.49200000     12.30900000     -5.04100000
H     -5.53100000     12.52000000     -3.96100000
O     -8.76700000     -8.97300000      4.61400000
H     -8.36900000     -9.73500000      4.19400000
H     -8.87400000     -9.23200000      5.52900000
O    -14.54600000      5.52600000      9.42000000
H    -14.26200000      5.73900000      8.53100000
H    -15.00600000      4.69200000      9.33000000
O      3.36500000    -10.81600000      5.67200000
H      3.10000000    -11.41200000      6.37200000
H      3.39800000    -11.36600000      4.88900000
O     -4.94600000     -1.41900000      8.32600000
H     -4.67900000     -2.30800000      8.09400000
H     -5.81900000     -1.52200000      8.70600000
O     -8.56700000      1.49500000      2.67900000
H     -8.69000000      2.21800000      3.29300000
H     -8.10600000      0.82600000      3.18500000
O      0.88200000     10.02500000     -9.02000000
H      0.57200000     10.78500000     -8.52800000
H      0.10800000      9.71000000     -9.48700000
O     -4.70100000     16.07900000     -4.41300000
H     -5.52600000     15.63500000     -4.21800000
H     -4.68500000     16.14900000     -5.36700000
O     15.37300000     -1.05600000      4.52600000
H     15.95300000     -1.06900000      3.76500000
H     15.59500000     -1.85100000      5.01100000
O     -6.55700000     -6.38500000     14.66100000
H     -6.35900000     -6.82800000     13.83600000
H     -5.96000000     -5.63600000     14.68000000
O      7.47200000    -10.20900000      8.63600000
H      8.14800000     -9.66900000      9.04600000
H      7.95900000    -10.87100000      8.14500000
O     12.52900000     -2.97500000      4.28800000
H     13.34300000     -3.35300000      3.95600000
H     12.48700000     -3.26100000      5.20100000
O      6.70600000    -11.35200000     -2.70100000
H      7.31700000    -11.86600000     -2.17400000
H      6.47400000    -10.60900000     -2.14400000
O      8.15700000     13.23000000     -7.28300000
H      9.03600000     12.89300000     -7.45700000
H      8.12100000     14.06000000     -7.75800000
O     -3.78400000    -11.92000000     -5.03900000
H     -3.28700000    -12.00500000     -4.22600000
H     -3.29300000    -11.27900000     -5.55300000
O     -1.05100000     14.26000000     -9.63000000
H     -0.22500000     14.06300000    -10.07300000
H     -1.64300000     13.56000000     -9.90300000
O     13.77200000      3.83800000      8.90700000
H     14.15700000      3.75700000      8.03400000
H     12.99700000      3.27700000      8.87900000
O     -5.48300000     -9.34000000      1.90500000
H     -5.24600000     -8.55300000      2.39500000
H     -4.98700000     -9.27100000      1.08900000
O     14.75600000      0.28300000     -5.66000000
H     13.94800000      0.58100000     -6.07700000
H     14.55100000      0.26400000     -4.72500000
O      5.18500000     -1.90600000     14.19000000
H      5.44400000     -0.99400000     14.06500000
H      4.75000000     -2.14600000     13.37200000
O     -1.75400000    -11.78100000      1.38000000
H     -0.81700000    -11.62100000      1.26400000
H     -2.17800000    -11.15700000      0.79100000
O      2.76100000     -2.53500000    -13.87000000
H      1.83000000     -2.39700000    -14.04500000
H      3.15400000     -1.66800000    -13.97000000
O      1.99400000     -4.58200000      4.90300000
H      1.71200000     -4.67600000      3.99300000
H      2.94500000     -4.48900000      4.85000000
O     -3.29700000      0.61400000      9.25000000
H     -3.91000000     -0.12100000      9.21500000
H     -3.83900000      1.38500000      9.08300000
O     -2.69600000     -7.46400000    -13.11600000
H     -2.80100000     -7.51300000    -12.16600000
H     -1.87100000     -6.99400000    -13.24200000
O    -13.96200000     -6.28000000     -5.94400000
H    -14.88800000     -6.19600000     -5.71500000
H    -13.72300000     -7.16000000     -5.65400000
O      5.35500000    -11.81500000      2.26400000
H      4.71600000    -12.13000000      1.62500000
H      6.05900000    -12.46200000      2.23900000
O     -1.32600000     17.79900000      5.09300000
H     -1.49100000     16.93800000      5.47600000
H     -1.57700000     18.41800000      5.77900000
O     -5.31900000      3.49800000     -7.75700000
H     -4.67100000      3.96700000     -7.23200000
H     -6.16100000      3.85500000     -7.47500000
O     12.79300000     -9.18000000      5.60100000
H     12.41500000     -8.41700000      6.03800000
H     13.33500000     -9.59600000      6.27100000
O      8.25300000      8.72000000      4.73500000
H      8.65000000      9.31500000      5.37200000
H      8.19800000      9.23500000      3.93000000
O     -8.50200000     12.86100000      5.66700000
H     -8.92200000     12.87600000      4.80700000
H     -7.56500000     12.89200000      5.47700000
O     -4.18500000      9.81400000    -11.07200000
H     -4.26100000      9.18800000    -11.79200000
H     -4.47700000      9.32900000    -10.30000000
O     -0.14500000     11.76200000      6.14000000
H      0.31000000     12.58100000      5.94200000
H     -1.06800000     11.95600000      5.98000000
O     10.75100000     12.69000000      3.19400000
H     10.95400000     12.91600000      2.28600000
H      9.82700000     12.43900000      3.17700000
O      6.08300000     -7.85200000     -4.95600000
H      6.00500000     -7.40400000     -4.11400000
H      5.18400000     -7.91400000     -5.27900000
O     -9.49200000      3.71900000      4.16700000
H     -9.68600000      4.65400000      4.10500000
H     -9.87800000      3.44900000      5.00100000
O     -9.61700000      7.49200000     12.96800000
H     -9.68200000      8.11800000     13.68900000
H    -10.47500000      7.52200000     12.54700000
O     -6.16900000      1.87100000    -13.34700000
H     -6.53600000      2.68200000    -12.99500000
H     -6.19200000      1.25800000    -12.61200000
O      1.31100000      1.57000000     12.54500000
H      2.10800000      2.04300000     12.30700000
H      0.63200000      2.24300000     12.57300000
O      8.06800000      2.80100000     -2.26100000
H      8.58200000      2.72600000     -3.06500000
H      7.43300000      3.49300000     -2.44700000
O    -14.30000000     -8.08900000     -3.43500000
H    -14.62900000     -7.21700000     -3.21600000
H    -13.53500000     -8.20600000     -2.87100000
O     -2.43000000     -1.10500000     13.75600000
H     -2.53400000     -0.49400000     13.02700000
H     -2.95800000     -0.72800000     14.46100000
O      5.75400000     -9.35500000     -1.07400000
H      4.86500000     -9.43100000     -0.72700000
H      5.80500000     -8.46000000     -1.40800000
O    -13.90900000      5.88600000      6.86500000
H    -14.57700000      5.99700000      6.18800000
H    -13.26400000      6.56900000      6.67800000
O     -9.49000000    -15.07400000      1.32700000
H    -10.31200000    -15.29200000      1.76700000
H     -9.72500000    -14.37700000      0.71300000
O     -4.21900000     -4.39200000     15.90500000
H     -3.67300000     -4.11100000     15.17100000
H     -3.60400000     -4.50700000     16.63000000
O      7.77000000    -13.92800000      8.03100000
H      8.47800000    -14.52700000      7.79400000
H      8.19400000    -13.07300000      8.10900000
O      5.39200000    -12.98300000      9.42000000
H      6.12200000    -13.37900000      8.94300000
H      5.80800000    -12.40300000     10.05700000
O     -1.69500000     -5.67700000    -15.79900000
H     -2.36000000     -6.08900000    -15.24800000
H     -1.87000000     -6.01400000    -16.67800000
O      2.97700000      9.42400000     -4.70600000
H      2.53200000      8.60800000     -4.93200000
H      2.35500000     10.11100000     -4.94800000
O      0.35800000     -8.59200000     12.58000000
H     -0.36500000     -8.17700000     12.10800000
H      0.51400000     -8.01900000     13.33100000
O      2.63000000     11.19800000    -10.70500000
H      2.09900000     10.63200000    -10.14500000
H      2.14500000     12.02200000    -10.74200000
O    -10.73700000    -13.72000000     -4.74500000
H    -11.43300000    -13.10200000     -4.52000000
H    -10.61700000    -14.24400000     -3.95300000
O     -6.68700000      0.29900000     12.85500000
H     -7.13700000      0.00700000     12.06300000
H     -6.40400000     -0.50900000     13.28200000
O     -4.13300000      8.07600000     -1.48300000
H     -4.96300000      8.26600000     -1.92100000
H     -4.38800000      7.67900000     -0.65000000
O     -5.17200000      6.72000000      1.17500000
H     -5.61200000      5.87000000      1.15400000
H     -5.88500000      7.35900000      1.15400000
O    -16.44400000      1.45800000      2.90600000
H    -16.14600000      1.43200000      1.99700000
H    -16.40300000      0.54700000      3.19800000
O      9.62200000     10.45000000      6.45700000
H      9.77900000      9.87400000      7.20600000
H     10.41000000     10.99100000      6.40300000
O      2.96500000     17.63200000     -1.43400000
H      3.33600000     18.40600000     -1.85800000
H      3.43800000     16.89600000     -1.82300000
O     11.07200000      6.80600000     10.33900000
H     11.10000000      7.32400000     11.14400000
H     11.24400000      5.90900000     10.62600000
O     -8.75900000    -10.89100000     -0.76500000
H     -9.39000000    -10.55600000     -1.40300000
H     -8.33400000    -10.10700000     -0.41500000
O     -9.42300000      9.49400000     -6.87900000
H     -9.20100000     10.41600000     -7.00700000
H    -10.37400000      9.46000000     -6.98500000
O     12.50100000     -1.98500000    -10.91600000
H     12.82400000     -1.31400000    -11.51800000
H     12.57500000     -1.58400000    -10.05000000
O    -12.50200000     -7.22400000      4.08800000
H    -12.96500000     -7.79700000      4.69900000
H    -13.19400000     -6.84400000      3.54600000
O      9.58000000     -5.84800000    -11.80400000
H      9.10400000     -5.03800000    -11.98800000
H      9.93100000     -5.72500000    -10.92200000
O      5.65200000      3.92300000     -3.49500000
H      5.44000000      3.24600000     -4.13800000
H      4.80700000      4.16400000     -3.11400000
O     -7.74500000      4.42300000     -7.09800000
H     -8.20900000      5.25000000     -7.22600000
H     -7.75200000      4.28900000     -6.15000000
O      5.02400000     15.90500000      8.28700000
H      5.47000000     15.25900000      7.73900000
H      5.54900000     16.70000000      8.19600000
O     10.33100000      4.90300000      1.04300000
H      9.83900000      5.27800000      1.77400000
H     10.67700000      5.66200000      0.57400000
O      2.92600000      7.61700000     10.21700000
H      3.39900000      8.31400000     10.67000000
H      2.27200000      7.31900000     10.85000000
O      6.93400000      3.96100000      0.20500000
H      6.14200000      3.42700000      0.27700000
H      7.51500000      3.45300000     -0.36100000
O      0.90000000      3.56500000    -17.27700000
H      1.50400000      4.29600000    -17.14700000
H      0.08300000      3.97600000    -17.55800000
O     13.45900000     -0.75000000     -2.74500000
H     13.93300000      0.08200000     -2.73900000
H     14.14000000     -1.41300000     -2.85900000
O    -10.13700000      9.29300000     10.06000000
H     -9.67100000      8.56100000     10.46400000
H    -10.52800000      9.76400000     10.79600000
O    -11.81800000    -13.99400000     -2.16300000
H    -11.77300000    -13.39200000     -1.42000000
H    -12.73800000    -13.97700000     -2.42900000
O      9.81500000      2.01400000      1.74200000
H      9.86500000      2.95300000      1.56200000
H     10.72000000      1.75400000      1.91200000
O     -6.42900000     -6.68500000      5.09500000
H     -6.42900000     -7.58300000      5.42400000
H     -6.32600000     -6.77600000      4.14700000
O    -16.62700000     -4.19400000      2.46700000
H    -17.20500000     -4.84900000      2.07400000
H    -17.09700000     -3.89600000      3.24500000
O     -0.77800000      1.16700000    -15.08100000
H     -0.54400000      2.08900000    -15.18200000
H     -0.83000000      0.83300000    -15.97700000
O      0.35500000     10.83400000      1.82700000
H     -0.19300000     11.47300000      1.37100000
H      0.85500000     11.35300000      2.45700000
O     10.91400000      7.52100000      0.11700000
H     10.07900000      7.91800000     -0.13000000
H     11.22800000      8.05700000      0.84500000
O      3.32400000     -8.00900000     12.29600000
H      3.22100000     -8.55800000     13.07400000
H      2.55300000     -7.44200000     12.30000000
O    -14.49800000      8.46600000     -1.75400000
H    -15.20000000      7.94100000     -1.36800000
H    -13.71200000      7.93000000     -1.64600000
O      4.39500000      1.70600000      9.42400000
H      4.94000000      1.99700000     10.15600000
H      4.87200000      1.98700000      8.64400000
O      4.95100000      6.80100000     -8.03700000
H      4.89600000      7.71700000     -7.76500000
H      4.03900000      6.51800000     -8.11200000
O      8.94600000    -12.21100000      1.67100000
H      8.26200000    -11.69900000      1.23900000
H      9.76200000    -11.90100000      1.27700000
O      1.46700000     -5.54200000     11.37700000
H      2.21000000     -4.98400000     11.60900000
H      1.82800000     -6.17600000     10.75800000
O      4.70100000      9.16900000     -6.64300000
H      5.00600000     10.01000000     -6.98300000
H      4.18600000      9.39500000     -5.87000000
O     10.44100000     11.82100000     -1.94800000
H     11.04700000     11.10100000     -1.77400000
H     10.05200000     11.60700000     -2.79600000
O     11.44400000     -2.35500000     11.62600000
H     12.37100000     -2.16300000     11.48800000
H     10.98200000     -1.68200000     11.12600000
O    -15.89200000      2.29200000     -7.61500000
H    -15.29200000      3.03500000     -7.55700000
H    -15.95400000      2.10600000     -8.55200000
O     -8.21900000     -4.07600000    -13.10400000
H     -7.89000000     -3.18000000    -13.04000000
H     -8.54100000     -4.14900000    -14.00200000
O     -9.90400000      6.49100000      0.68100000
H    -10.76300000      6.24400000      1.02400000
H     -9.88000000      7.44500000      0.76000000
O      2.93500000      7.85700000      4.59400000
H      2.83400000      7.80200000      3.64400000
H      3.17000000      6.96900000      4.86100000
O      6.71600000     10.97800000     12.74600000
H      5.83900000     11.18400000     12.42300000
H      6.63600000     11.01600000     13.69900000
O     -9.75200000      9.33600000      7.10000000
H    -10.01700000      9.43400000      8.01500000
H     -9.22300000     10.11300000      6.92000000
O     -4.66700000     10.77700000     10.76700000
H     -3.74200000     10.74100000     11.00900000
H     -4.73300000     10.22200000      9.99000000
O      0.05300000     -1.49000000    -14.30600000
H     -0.28500000     -0.76900000    -14.83700000
H     -0.02600000     -2.26000000    -14.87000000
O    -12.80000000     11.58800000     -5.51500000
H    -13.57600000     12.14000000     -5.42000000
H    -12.80400000     11.03300000     -4.73500000
O     10.47500000     -6.75400000      9.64600000
H     10.21300000     -6.03800000     10.22500000
H      9.82200000     -6.74700000      8.94600000
O     -1.56900000     -6.41100000      9.41100000
H     -0.92800000     -5.74500000      9.66300000
H     -2.26600000     -5.92000000      8.97600000
O     11.14600000      4.28500000     11.08000000
H     11.51200000      4.41500000     11.95500000
H     11.26800000      3.35100000     10.90600000
O     -2.23400000      8.61300000      6.94100000
H     -2.48000000      8.71000000      6.02100000
H     -2.80700000      7.92000000      7.27000000
O    -13.99000000     -8.60400000     -8.00700000
H    -13.52700000     -8.62600000     -8.84500000
H    -14.05500000     -7.67300000     -7.79400000
O     16.06800000     -0.84400000      7.15500000
H     15.47800000     -1.22800000      7.80300000
H     15.59600000     -0.08000000      6.82400000
O      8.48800000      5.62100000     -6.99800000
H      8.59500000      4.70600000     -7.25700000
H      8.47600000      6.10400000     -7.82400000
O      7.57200000     -6.32100000     -6.87200000
H      7.10000000     -6.83300000     -6.21600000
H      8.41500000     -6.76600000     -6.96300000
O      0.64700000     -3.47000000     -3.15200000
H     -0.23800000     -3.66900000     -3.45600000
H      0.94500000     -2.76600000     -3.72800000
O     -5.41200000     -5.23500000      9.96000000
H     -6.35500000     -5.07600000      9.99400000
H     -5.20800000     -5.64600000     10.80000000
O     -4.32000000    -13.02000000      7.96800000
H     -4.56500000    -13.93300000      8.11900000
H     -3.37700000    -13.04800000      7.80900000
O    -14.85600000     -2.37700000      1.00600000
H    -14.70200000     -1.60400000      1.54900000
H    -15.21900000     -3.02500000      1.60900000
O      1.05100000    -10.48100000      7.63700000
H      1.50200000    -10.22400000      8.44100000
H      0.47200000     -9.74400000      7.44100000
O      4.08800000     -1.89800000     11.72000000
H      3.30900000     -1.68500000     11.20500000
H      4.72200000     -2.21400000     11.07500000
O     -2.65100000     -5.11700000      3.88600000
H     -1.84800000     -4.62200000      4.04600000
H     -3.31000000     -4.45000000      3.69300000
O      6.30500000      0.56400000      5.32500000
H      5.39300000      0.85200000      5.27100000
H      6.66800000      1.05700000      6.06000000
O     -0.63000000     13.92000000     10.53500000
H     -0.45600000     13.09900000     10.07400000
H      0.09200000     14.49500000     10.28300000
O      6.33500000     11.19100000     -7.91200000
H      6.08000000     11.29200000     -8.82900000
H      7.11800000     11.73300000     -7.82000000
O     -3.40800000     -9.38400000     -6.11700000
H     -2.69600000     -9.02700000     -6.64800000
H     -4.03500000     -9.72500000     -6.75500000
O     -9.03900000     -6.09800000      4.60000000
H     -8.09000000     -6.21500000      4.64100000
H     -9.38300000     -6.97900000      4.45500000
O      4.13200000     -4.14900000     -7.69900000
H      4.30700000     -5.08400000     -7.60100000
H      3.20300000     -4.10100000     -7.92500000
O     11.01400000    -10.87100000      0.47900000
H     11.72200000    -10.71600000      1.10400000
H     10.52000000    -10.05200000      0.46900000
O      4.85500000     11.53500000     -2.85100000
H      5.38600000     10.80200000     -3.16000000
H      4.53500000     11.25500000     -1.99400000
O      5.42800000      7.01700000     11.68200000
H      4.50800000      6.78200000     11.55600000
H      5.71700000      6.46900000     12.41200000
O     -9.15400000     -9.50100000      7.32500000
H     -9.91600000     -9.67900000      7.87600000
H     -8.44400000     -9.33400000      7.94600000
O      3.27200000    -10.15700000     -0.28400000
H      2.58600000     -9.93300000      0.34500000
H      3.51800000    -11.05500000     -0.06100000
O      9.43000000    -11.53900000    -11.31600000
H      8.85000000    -10.78200000    -11.39900000
H      9.87200000    -11.41100000    -10.47700000
O     -0.17700000      7.22300000    -15.58300000
H     -1.04500000      6.91600000    -15.32300000
H     -0.20400000      8.16900000    -15.43900000
O     -4.27000000    -11.48200000     -8.15400000
H     -4.91000000    -11.69300000     -7.47400000
H     -3.60400000    -12.16500000     -8.07800000
O     -6.87600000     -9.47700000     -7.46700000
H     -6.15100000     -8.85200000     -7.46500000
H     -6.78000000     -9.95700000     -6.64400000
O    -12.03900000     -2.61300000    -13.15800000
H    -11.90600000     -3.01900000    -12.30200000
H    -12.59400000     -3.23200000    -13.63300000
O      7.90400000     16.35400000     -1.38800000
H      8.56800000     15.76000000     -1.73900000
H      7.78000000     17.00800000     -2.07500000
O     13.63100000     -0.35200000      0.06900000
H     14.20200000     -1.05200000      0.38500000
H     13.26400000     -0.69200000     -0.74700000
O     16.62400000      2.12100000     -6.61000000
H     15.94100000      1.47400000     -6.43300000
H     16.14900000      2.94200000     -6.73900000
O     -0.57600000      3.17500000     -7.30100000
H     -1.15700000      3.39600000     -8.02900000
H     -0.33300000      4.02100000     -6.92400000
O    -14.39600000     -4.78900000      9.30600000
H    -14.51000000     -3.90600000      8.95600000
H    -13.71500000     -5.17800000      8.75800000
O    -10.47100000      3.48400000     -2.20500000
H    -10.41100000      2.86200000     -2.93000000
H     -9.58100000      3.82000000     -2.10300000
O      8.50200000     15.30400000      2.79600000
H      7.63900000     15.67700000      2.61800000
H      8.31900000     14.42200000      3.12100000
O     -3.95500000     11.23600000      6.02800000
H     -4.85800000     11.19300000      5.71400000
H     -3.51500000     10.50400000      5.59700000
O      0.78600000     -9.13400000     -5.77900000
H      0.64400000     -8.25100000     -6.12100000
H      1.57500000     -9.06000000     -5.24300000
O      7.98200000    -12.60600000      4.32400000
H      7.37100000    -11.88600000      4.48200000
H      8.15200000    -12.57300000      3.38300000
O    -12.81700000     -0.82900000     -6.92000000
H    -12.19900000     -1.15400000     -6.26500000
H    -13.35500000     -1.59000000     -7.13800000
O      9.83600000      1.37400000      4.33200000
H     10.73700000      1.07300000      4.22100000
H      9.58200000      1.69500000      3.46700000
O    -10.21100000    -10.13900000     -2.93700000
H     -9.97400000    -10.99400000     -3.29500000
H    -11.04400000    -10.28800000     -2.48900000
O    -10.59700000     -0.18000000      6.58700000
H    -10.05500000     -0.19700000      7.37600000
H     -9.97300000     -0.06900000      5.87000000
O      8.32300000     11.24800000      3.09000000
H      7.66100000     11.39100000      3.76700000
H      7.92800000     11.59800000      2.29100000
O    -15.64200000     -1.04800000      3.72600000
H    -16.28500000     -1.67100000      4.06300000
H    -14.84100000     -1.24300000      4.21300000
O    -11.40700000      8.16800000    -11.04600000
H    -10.93100000      7.35000000    -11.19300000
H    -10.85100000      8.84200000    -11.43700000
O     -9.87300000     -3.67100000     -6.59200000
H    -10.62100000     -4.08700000     -7.02100000
H     -9.12800000     -4.22800000     -6.81700000
O     -0.54500000    -17.32400000      1.47700000
H      0.13000000    -17.45100000      2.14400000
H     -1.29200000    -16.96800000      1.95700000
O     13.77000000     -4.11800000    -11.99300000
H     14.18500000     -4.59200000    -11.27200000
H     13.33800000     -3.37400000    -11.57400000
O     -6.46400000    -12.41700000     -1.07800000
H     -6.69100000    -13.22100000     -1.54500000
H     -7.29200000    -11.94200000     -1.00300000
O      2.75300000     -0.98200000      6.76800000
H      1.96400000     -1.51300000      6.66400000
H      2.69900000     -0.64400000      7.66200000
O     -2.70300000      0.82300000     11.81600000
H     -1.96200000      1.39100000     11.60600000
H     -3.19900000      0.76500000     11.00000000
O    -10.64500000     -5.62600000      1.87800000
H    -10.50900000     -6.00700000      2.74500000
H    -10.73800000     -4.68700000      2.04100000
O     12.16400000      9.71200000     -1.99900000
H     12.88400000      9.51200000     -1.40000000
H     12.32000000      9.15000000     -2.75800000
O      1.70600000      3.27900000      7.07700000
H      2.14100000      3.99000000      7.54800000
H      0.85000000      3.20200000      7.49700000
O     -0.38900000      5.74500000     -5.90900000
H     -0.88100000      6.31200000     -6.50200000
H     -0.00500000      6.34400000     -5.26800000
O     -4.78900000      4.53200000     16.86500000
H     -5.26600000      4.90100000     16.12100000
H     -5.41200000      4.56800000     17.59000000
O      7.81900000     -9.85200000     -4.99800000
H      7.41200000    -10.50700000     -4.43200000
H      7.27600000     -9.07100000     -4.89100000
O      6.58400000      7.78000000    -12.16900000
H      6.28800000      8.53400000    -11.65800000
H      7.42100000      8.05600000    -12.54000000
O    -11.01400000     -1.87400000     -4.95200000
H    -10.45500000     -2.50700000     -5.40200000
H    -10.46800000     -1.53300000     -4.24300000
O      6.57900000     -0.45600000      2.38700000
H      5.88900000     -0.22700000      1.76400000
H      6.61700000      0.28900000      2.98600000
O      9.23700000      2.67200000     -8.04100000
H      8.78800000      1.82700000     -8.00900000
H      9.06400000      3.00100000     -8.92400000
O     -3.10100000     -7.37900000     15.04500000
H     -2.59700000     -6.76100000     15.57400000
H     -3.84600000     -7.61600000     15.59800000
O     -2.24200000     15.62200000      7.81400000
H     -2.47900000     14.70500000      7.95300000
H     -1.28700000     15.61500000      7.75000000
O     -0.14600000      8.42200000     13.26500000
H      0.63200000      8.97700000     13.31300000
H      0.09700000      7.72000000     12.66100000
O      9.99900000     -1.52600000      7.62100000
H     10.82700000     -1.98700000      7.48500000
H      9.84400000     -1.58900000      8.56400000
O      3.10000000    -17.48500000      6.21500000
H      2.87400000    -17.51300000      7.14500000
H      3.15800000    -16.55200000      6.01000000
O      4.03600000     -5.57300000      0.36400000
H      4.82000000     -5.36300000      0.87200000
H      3.73700000     -4.72900000      0.02700000
O     -2.10100000     14.83500000     -7.09400000
H     -1.43700000     15.40700000     -6.71000000
H     -1.77300000     14.64400000     -7.97300000
O     -2.63100000     -1.51200000     -7.87400000
H     -2.11200000     -1.93000000     -7.18800000
H     -2.22800000     -0.65100000     -7.98800000
O     11.54400000      4.94300000     -8.57500000
H     10.68900000      4.92300000     -9.00500000
H     11.38500000      5.39700000     -7.74700000
O     -4.60800000     -0.29400000      3.82900000
H     -4.81500000     -0.11800000      4.74600000
H     -3.73800000      0.08400000      3.70200000
O     10.69000000      9.78600000    -10.72400000
H     11.39500000      9.98800000    -11.33900000
H     10.67200000      8.83000000    -10.68400000
O     10.15900000      2.29300000    -11.87400000
H      9.57000000      1.95000000    -12.54700000
H     10.29200000      1.55900000    -11.27500000
O     -6.92400000    -16.76900000      1.48200000
H     -7.61100000    -16.23500000      1.08400000
H     -7.17100000    -16.82900000      2.40400000
O      6.50800000     -7.72700000      7.41600000
H      6.62800000     -7.03500000      8.06700000
H      5.67500000     -8.13500000      7.65100000
O     -5.64900000      6.02400000     14.87400000
H     -6.29600000      5.72400000     14.23600000
H     -4.93000000      6.36700000     14.34300000
O     -7.30200000     -0.73300000      3.58700000
H     -7.41900000     -1.61600000      3.23700000
H     -6.35200000     -0.61900000      3.63600000
O     13.09300000     -9.31200000     -1.57400000
H     12.83500000     -8.54800000     -1.06000000
H     13.93800000     -9.57400000     -1.20700000
O      9.08100000    -11.66900000      6.60800000
H      8.40600000    -11.86600000      5.95900000
H      9.79800000    -12.26600000      6.39600000
O     -1.41200000      3.67600000     -4.05000000
H     -1.46500000      4.16600000     -4.87100000
H     -1.02000000      4.29100000     -3.42900000
O      0.20700000      8.94900000      5.54900000
H      1.13100000      8.72200000      5.44500000
H      0.21200000      9.88300000      5.76000000
O     13.76600000      2.93500000     -9.10000000
H     13.28700000      3.76300000     -9.06900000
H     14.45100000      3.07900000     -9.75200000
O      9.70200000     14.81600000     -2.68000000
H      9.85700000     13.93400000     -2.34000000
H     10.02900000     14.78700000     -3.57900000
O    -15.91900000     -3.22400000     -1.36200000
H    -15.73800000     -2.48600000     -1.94300000
H    -15.66900000     -2.91100000     -0.49200000
O     -9.82300000      5.75500000     -9.46900000
H     -9.38000000      6.38600000    -10.03700000
H     -9.95800000      4.98700000    -10.02400000
O     10.57300000      8.17300000     -3.96800000
H     10.36400000      9.10000000     -4.08300000
H     10.09100000      7.91500000     -3.18200000
O     13.68000000     -7.59000000      2.27700000
H     14.13500000     -7.20800000      1.52600000
H     13.09500000     -6.89600000      2.58100000
O     -2.46500000    -10.28100000    -13.56200000
H     -2.67400000     -9.39000000    -13.27900000
H     -2.35600000    -10.77200000    -12.74800000
O     -0.99700000     -0.76500000      8.70900000
H     -1.75100000     -0.18600000      8.59600000
H     -0.98100000     -0.95800000      9.64600000
O     -1.32000000      4.70700000    -17.78500000
H     -1.94700000      4.74400000    -17.06300000
H     -1.85700000      4.78700000    -18.57300000
O     -7.32600000      4.63600000      1.74700000
H     -8.12300000      4.36200000      2.20000000
H     -7.54400000      4.56900000      0.81700000
O    -12.03000000     11.14900000      8.13300000
H    -11.48300000     10.61000000      8.70500000
H    -12.59100000     11.64200000      8.73100000
O     -4.54100000     -6.62900000      2.52000000
H     -4.67100000     -6.10500000      1.73000000
H     -3.99700000     -6.07900000      3.08500000
O    -12.06100000     -3.59800000    -10.41700000
H    -12.85900000     -3.64300000     -9.89100000
H    -11.82300000     -4.51300000    -10.57000000
O    -12.20700000      5.00700000      1.86700000
H    -13.05900000      5.09700000      1.44100000
H    -11.80500000      4.25000000      1.44200000
O     12.73900000     -2.28300000      7.44700000
H     13.56000000     -2.77600000      7.44700000
H     13.01100000     -1.36600000      7.48100000
O     -0.64000000     -9.85700000     -8.05600000
H      0.10900000     -9.99900000     -8.63400000
H     -0.29600000    -10.00900000     -7.17600000
O     -3.41700000     -9.47300000      7.18600000
H     -4.05500000    -10.08100000      6.81100000
H     -3.94800000     -8.77600000      7.57100000
O     11.19000000     12.86300000      0.57100000
H     10.63900000     12.31600000      0.01200000
H     11.81200000     13.27200000     -0.03100000
O    -10.79100000      2.93700000      0.77900000
H    -10.10600000      2.37200000      1.13600000
H    -10.49300000      3.14600000     -0.10600000
O      3.42000000     13.76600000      0.57300000
H      3.51500000     13.97400000     -0.35700000
H      2.62500000     14.22700000      0.84200000
O      3.63200000    -10.52100000     -3.43600000
H      3.12800000    -11.33300000     -3.38600000
H      3.99400000    -10.40900000     -2.55800000
O    -17.34800000     -0.25000000     -1.73900000
H    -18.00700000     -0.69900000     -2.26800000
H    -16.57600000     -0.20600000     -2.30400000
O     -5.58900000     -3.92500000    -15.91100000
H     -6.00800000     -4.65200000    -16.37100000
H     -5.19800000     -4.32600000    -15.13500000
O     13.93600000     -0.96600000     10.89300000
H     14.61200000     -1.60500000     11.11700000
H     14.41700000     -0.22900000     10.51700000
O      4.71000000     -1.72200000     -1.42800000
H      4.63000000     -0.92800000     -0.89900000
H      5.34100000     -2.26300000     -0.95400000
O     -5.04200000     10.93200000      2.62500000
H     -5.36200000     11.77600000      2.94500000
H     -4.67100000     11.12700000      1.76500000
O     10.02600000      8.11000000     -7.70400000
H      9.75200000      7.73300000     -6.86800000
H     10.87700000      8.50800000     -7.52000000
O     -3.25800000     14.22500000      4.39000000
H     -2.41400000     13.79900000      4.24000000
H     -3.25800000     14.97300000      3.79200000
O      6.07900000     -8.26200000     11.68100000
H      5.26200000     -8.05300000     12.13400000
H      6.62200000     -7.48200000     11.79500000
O    -17.29800000      4.18300000      0.43000000
H    -18.14700000      4.61800000      0.51000000
H    -17.38700000      3.38700000      0.95400000
O      1.80900000     -0.04500000    -12.35300000
H      0.99500000     -0.45200000    -12.65100000
H      2.21700000     -0.70800000    -11.79600000
O     -1.13600000    -15.90500000     -8.32200000
H     -0.89400000    -16.02100000     -9.24100000
H     -0.58400000    -15.18300000     -8.01900000
O      0.36700000    -11.45400000    -13.50800000
H     -0.00800000    -11.67900000    -12.65700000
H      0.04000000    -10.57300000    -13.68900000
O      2.84600000    -16.56800000     -0.81700000
H      2.93900000    -17.20200000     -0.10600000
H      1.91000000    -16.37000000     -0.84100000
O      1.78700000      0.63100000     17.08600000
H      1.10000000      0.37100000     16.47300000
H      2.39500000      1.15000000     16.55800000
O     -7.70700000     -0.81200000    -16.84800000
H     -7.95100000     -1.59600000    -17.34000000
H     -7.52900000     -1.13000000    -15.96300000
O      1.97400000    -10.75700000     -9.76000000
H      2.38200000    -10.16600000    -10.39200000
H      1.94000000    -11.60200000    -10.20800000
O     16.16700000     -7.97700000      4.01900000
H     16.28500000     -8.67600000      4.66200000
H     15.31000000     -8.15000000      3.63100000
O     11.59900000     -5.62700000      3.04100000
H     11.23700000     -4.88000000      2.56500000
H     11.16900000     -5.59800000      3.89500000
O      6.12900000    -12.11800000     -9.32000000
H      6.14900000    -11.17700000     -9.14300000
H      6.14100000    -12.18100000    -10.27500000
O      7.61200000     -3.91100000     -5.61000000
H      7.74100000     -3.17600000     -6.20900000
H      7.15000000     -4.56700000     -6.13200000
O     -7.91600000    -13.23900000     -5.10200000
H     -8.82800000    -13.42000000     -4.87800000
H     -7.46300000    -14.06900000     -4.95000000
O    -12.62700000     -4.51900000     12.46600000
H    -11.93000000     -4.50900000     13.12300000
H    -12.22500000     -4.13800000     11.68500000
O      6.03500000      6.78500000      8.63500000
H      6.34600000      6.74200000      9.53900000
H      6.08400000      7.71400000      8.40800000
O     -6.90100000    -16.11500000     -3.76600000
H     -6.13800000    -16.43800000     -3.28600000
H     -6.81900000    -16.50500000     -4.63600000
O      3.28600000    -10.41500000     13.95000000
H      3.08200000    -11.00600000     13.22500000
H      4.22500000    -10.53000000     14.09600000
O    -12.13700000     -2.35000000      0.68400000
H    -11.84500000     -3.02300000      0.06900000
H    -13.09300000     -2.39800000      0.65500000
O      9.10200000     -7.98800000      6.93200000
H      9.18100000     -8.83100000      6.48700000
H      8.18400000     -7.94300000      7.19900000
O      0.43800000     -3.97900000    -15.85200000
H      1.23100000     -4.49800000    -15.99100000
H     -0.25600000     -4.62900000    -15.74100000
O    -13.83200000    -10.94000000      1.04700000
H    -14.63000000    -10.43700000      1.21400000
H    -13.16600000    -10.51900000      1.59100000
O     -2.34200000    -12.35500000      4.00600000
H     -1.99200000    -11.64700000      4.54600000
H     -2.14700000    -12.09000000      3.10700000
O      0.17200000     -5.79700000     -1.94400000
H      1.07900000     -6.08700000     -1.84700000
H      0.23900000     -4.86300000     -2.14300000
O      4.04100000     -6.29000000      3.84500000
H      4.16400000     -7.00300000      3.21900000
H      3.12700000     -6.36800000      4.12000000
O     15.72300000      2.13600000      4.24700000
H     15.86900000      1.94700000      3.32100000
H     15.23200000      1.38000000      4.57100000
O      7.19300000    -13.50900000     -7.29700000
H      6.70800000    -13.03800000     -7.97400000
H      6.53600000    -13.71900000     -6.63400000
O     10.51400000      4.61700000     -3.97300000
H     10.79500000      4.84900000     -3.08800000
H      9.56100000      4.70700000     -3.95300000
O     -1.34800000     10.49700000      8.95600000
H     -1.22100000      9.75400000      8.36600000
H     -1.90100000     11.10300000      8.46200000
O    -10.50600000     14.16100000      3.56900000
H    -11.31200000     14.28900000      3.06800000
H    -10.74200000     14.39900000      4.46500000
O      3.90500000    -12.86200000      0.19100000
H      3.42800000    -13.53600000      0.67700000
H      4.16600000    -13.29300000     -0.62300000
O     -6.13400000      1.49800000      9.06900000
H     -6.63800000      1.95500000      8.39600000
H     -6.31000000      1.98600000      9.87300000
O     -3.69100000    -11.65800000     13.75700000
H     -3.23200000    -10.82500000     13.86400000
H     -3.32200000    -12.03500000     12.95900000
O    -13.27700000     -1.62700000      4.98000000
H    -13.01800000     -2.40700000      5.47000000
H    -13.00100000     -0.89500000      5.53100000
O      1.02900000     -7.30600000     14.83200000
H      1.77800000     -7.53300000     15.38300000
H      0.37800000     -6.96100000     15.44400000
O     -6.53700000     -7.40900000    -13.07100000
H     -5.96700000     -8.17100000    -12.97100000
H     -6.89400000     -7.49100000    -13.95600000
O    -10.39700000      1.51500000     -4.30400000
H     -9.70400000      0.87400000     -4.46100000
H    -10.49200000      1.97500000     -5.13800000
O      5.60000000     -1.58000000     -4.37200000
H      5.09700000     -1.82600000     -3.59600000
H      6.45100000     -1.30600000     -4.02900000
O     -9.92700000     -1.75900000     13.66900000
H    -10.29200000     -2.60500000     13.40800000
H     -9.26700000     -1.97500000     14.32600000
O     -5.92600000     -1.24800000     -5.41200000
H     -6.52400000     -0.89500000     -6.07100000
H     -5.76300000     -0.51400000     -4.82000000
O     -0.07900000    -15.08300000      5.59200000
H      0.25400000    -15.92900000      5.29100000
H      0.69500000    -14.52200000      5.63300000
O     -3.22100000     -4.11400000      8.73600000
H     -4.05400000     -4.38200000      9.12400000
H     -3.15400000     -4.62900000      7.93200000
O      2.84500000     15.20600000     -9.28000000
H      3.37400000     14.52900000     -8.85700000
H      2.48600000     15.71700000     -8.55500000
O     -1.78800000     10.90000000     11.49600000
H     -1.36300000     11.75300000     11.58000000
H     -1.67800000     10.66700000     10.57400000
O      5.81000000     -2.05200000     -7.15700000
H      5.84000000     -2.04900000     -6.20100000
H      5.25300000     -2.79900000     -7.37700000
O      6.11100000      9.63000000      7.80200000
H      6.53500000     10.06000000      8.54500000
H      6.81300000      9.13200000      7.38200000
O    -10.99100000     -6.05200000    -10.43200000
H    -10.14500000     -6.19200000    -10.85800000
H    -10.79700000     -6.09200000     -9.49600000
O     11.94800000     10.59100000      4.28100000
H     12.38300000     10.84600000      5.09400000
H     11.49200000     11.38200000      3.99400000
O      7.98200000     11.09600000     10.00200000
H      8.88700000     10.87700000     10.22400000
H      7.54000000     11.17600000     10.84700000
O     -8.36600000     -8.83400000     -4.61500000
H     -9.09000000     -8.87800000     -3.99000000
H     -8.66100000     -9.35900000     -5.36000000
O     12.09300000     -2.03600000     -7.42800000
H     11.26400000     -2.29900000     -7.82700000
H     12.21900000     -1.13000000     -7.71100000
O      9.02400000    -14.65900000      5.57300000
H      8.47600000    -13.96800000      5.20100000
H      9.46400000    -15.04900000      4.81700000
O    -15.56400000     -1.13500000     -3.78500000
H    -15.49800000     -0.46100000     -4.46100000
H    -15.09000000     -1.88400000     -4.14600000
O      2.28100000     13.40200000     10.70400000
H      2.72200000     12.79000000     10.11500000
H      1.90600000     12.84800000     11.38800000
O     -2.94900000      5.52400000    -15.32200000
H     -3.10900000      6.27800000    -14.75600000
H     -3.65900000      5.55100000    -15.96400000
O      0.37400000      5.15300000     14.21000000
H      0.36600000      4.50300000     14.91300000
H     -0.30400000      4.85800000     13.60300000
O      5.67200000      0.80400000     13.76300000
H      6.02500000      0.78400000     12.87300000
H      5.81000000      1.70500000     14.05500000
O    -12.27400000      7.93400000      2.42100000
H    -12.95900000      8.22900000      3.02100000
H    -12.57900000      7.08200000      2.10900000
O    -10.63700000     -3.18400000      2.77000000
H    -11.09200000     -2.53800000      2.22900000
H    -11.18000000     -3.26500000      3.55400000
O     -7.83200000    -14.60700000     -1.84000000
H     -8.68800000    -15.03300000     -1.78400000
H     -7.35600000    -15.11100000     -2.50000000
O     15.87700000     -6.23700000     -3.85700000
H     15.04900000     -5.91300000     -4.21000000
H     16.10000000     -6.98300000     -4.41300000
O    -10.04800000     -1.86700000     -9.25500000
H    -10.67900000     -2.25600000     -9.86000000
H    -10.12600000     -2.39200000     -8.45800000
O     13.14000000     -5.30900000     -4.69900000
H     13.32100000     -4.67200000     -5.39000000
H     12.83400000     -4.78200000     -3.96100000
O      8.54400000      7.28700000     -2.28000000
H      8.27000000      6.52200000     -2.78600000
H      7.88500000      7.36700000     -1.59100000
O      7.16100000     -0.82000000    -12.79400000
H      6.26100000     -0.88800000    -13.11300000
H      7.10800000     -0.21700000    -12.05300000
O     12.14400000      1.47900000     -5.80500000
H     11.41600000      1.24900000     -5.22800000
H     11.80500000      1.33400000     -6.68800000
O     -1.75000000      4.45600000    -10.21700000
H     -0.84900000      4.71200000    -10.02000000
H     -1.86800000      4.68300000    -11.13900000
O    -12.00600000      5.66500000     -4.74200000
H    -12.04600000      6.03500000     -5.62400000
H    -11.74400000      4.75400000     -4.87700000
O     11.77100000     -7.92700000     -4.64600000
H     12.51300000     -7.34500000     -4.48200000
H     11.30600000     -7.52100000     -5.37800000
O     11.04500000      3.01900000     -0.93700000
H     10.96700000      3.59800000     -0.17800000
H     11.87500000      3.26900000     -1.34400000
O     -2.13800000     12.29800000     -1.93800000
H     -2.28300000     13.20600000     -2.20400000
H     -1.26000000     12.09200000     -2.25900000
O     -9.10900000      0.07000000      8.82600000
H     -8.47900000     -0.62600000      9.01100000
H     -9.50000000      0.27100000      9.67700000
O      6.35800000    -10.82100000      5.63200000
H      6.66000000     -9.91800000      5.73300000
H      5.40300000    -10.75500000      5.63000000
O      1.70300000    -14.66800000     -4.53700000
H      1.55800000    -14.02300000     -3.84500000
H      2.58700000    -14.99900000     -4.37400000
O     -7.70900000      3.89300000    -12.73400000
H     -8.54400000      4.00900000    -12.28000000
H     -7.34300000      4.77500000    -12.79200000
O    -11.76900000     -3.20600000     10.39000000
H    -10.96000000     -2.98000000      9.93100000
H    -12.46300000     -2.82300000      9.85400000
O     13.34900000      0.39800000      7.23900000
H     12.54100000      0.71600000      7.64200000
H     13.09500000      0.16000000      6.34700000
O      7.34300000     -3.86300000     14.80700000
H      6.72300000     -3.14100000     14.70600000
H      7.37500000     -4.27500000     13.94300000
O     -0.41500000    -11.13700000     -3.68800000
H     -0.17800000    -10.93600000     -4.59300000
H      0.21200000    -10.64300000     -3.16100000
O     -8.59200000      6.89500000      8.40000000
H     -7.90400000      6.38900000      7.96700000
H     -8.78800000      7.60400000      7.78700000
O     -5.11500000     -1.71000000     -9.81200000
H     -4.33200000     -2.05100000     -9.38000000
H     -5.84400000     -2.10300000     -9.33300000
O      5.17200000      2.61300000    -13.94000000
H      5.52200000      2.83300000    -13.07700000
H      4.98400000      3.46000000    -14.34400000
O     17.98000000      0.64200000     -0.39800000
H     18.12100000     -0.30100000     -0.47600000
H     17.21100000      0.72400000      0.16700000
O      7.68500000     -5.93800000     12.34100000
H      7.79800000     -6.29400000     13.22200000
H      8.46400000     -5.40000000     12.19900000
O     -8.35000000     -4.03700000    -16.02800000
H     -8.43200000     -3.94100000    -16.97700000
H     -7.77300000     -3.31900000    -15.76400000
O      8.57900000      8.33600000     12.63800000
H      7.94900000      7.82300000     12.13100000
H      8.06500000      9.05700000     13.00100000
O     -6.53200000      7.23700000     11.78000000
H     -7.04400000      7.87100000     12.28300000
H     -6.96400000      6.39800000     11.94100000
O      3.78400000     13.20900000     -7.46000000
H      4.52500000     12.88300000     -7.97000000
H      4.12400000     13.29300000     -6.57000000
O      0.26900000     -2.49400000     11.02800000
H      0.91700000     -1.91200000     11.42600000
H     -0.29600000     -2.75500000     11.75600000
O     -8.80600000      8.63700000      3.64800000
H     -9.31500000      7.85200000      3.84800000
H     -9.46200000      9.32000000      3.50900000
O     -4.39300000     10.92400000     -0.65600000
H     -3.75700000     11.45900000     -1.13100000
H     -3.86000000     10.28400000     -0.18300000
O     -0.85100000      7.58400000      2.70000000
H     -1.62100000      7.01500000      2.71100000
H     -0.42900000      7.43200000      3.54500000
O    -13.83000000     -1.79700000      9.43500000
H    -14.68600000     -1.78500000      9.86400000
H    -13.94900000     -1.26400000      8.64900000
O      8.23700000     12.51600000      7.68400000
H      8.31900000     12.01800000      8.49800000
H      8.93400000     12.17600000      7.12400000
O     -9.58800000     13.69400000     -5.52000000
H     -9.55200000     12.96500000     -6.13900000
H     -9.16000000     14.41800000     -5.97700000
O     -0.42400000      5.74500000     -1.91000000
H      0.02200000      5.87800000     -2.74600000
H      0.16800000      6.12400000     -1.26000000
O     -0.27400000      7.39200000     15.89500000
H     -0.24000000      6.53800000     15.46500000
H     -0.11400000      8.02100000     15.19100000
O      4.00400000     -0.01900000      1.43600000
H      3.16300000     -0.46000000      1.31400000
H      3.87700000      0.52700000      2.21200000
O     10.28600000     -5.94400000      5.41200000
H      9.77000000     -6.61700000      5.85500000
H      9.70400000     -5.18500000      5.37000000
O      0.92300000      7.12900000     -3.92100000
H      1.87900000      7.12800000     -3.87000000
H      0.65200000      7.81700000     -3.31300000
O      4.64000000     13.16100000     -5.00200000
H      5.54300000     13.47700000     -5.03800000
H      4.67000000     12.42000000     -4.39600000
O    -15.84600000     -8.42600000      0.67900000
H    -16.28600000     -8.59300000      1.51200000
H    -15.26900000     -7.68300000      0.85700000
O     -1.32000000     -7.70600000     -3.42400000
H     -1.30800000     -6.81500000     -3.07400000
H     -0.46100000     -8.06300000     -3.19700000
O     -5.41000000    -11.63800000      6.12800000
H     -5.33800000    -12.14000000      5.31700000
H     -4.92900000    -12.15500000      6.77400000
O     15.13800000     -3.62500000      3.31100000
H     15.85000000     -4.15400000      2.95200000
H     14.81000000     -3.12500000      2.56300000
O      3.75900000      5.21000000      5.51900000
H      4.71400000      5.15300000      5.54700000
H      3.49800000      5.30400000      6.43500000
O      1.08800000     12.63700000     -7.77000000
H      2.01100000     12.85700000     -7.89400000
H      0.74200000     13.34900000     -7.23300000
O     -5.14900000     14.10400000      8.27000000
H     -5.13000000     14.47800000      9.15100000
H     -5.93600000     14.47500000      7.87000000
O    -10.26300000     13.50400000     -2.95100000
H    -10.40200000     13.51500000     -3.89800000
H     -9.72300000     12.72800000     -2.79700000
O     -8.28800000      5.04700000     -1.04700000
H     -8.76100000      5.74300000     -0.59100000
H     -8.03200000      5.43900000     -1.88200000
O     -9.04100000      1.65900000     -9.78100000
H     -8.30300000      1.26400000    -10.24600000
H     -9.00800000      1.27200000     -8.90700000
O     -4.51000000    -11.14900000    -10.97800000
H     -3.62300000    -11.23900000    -11.32500000
H     -4.38800000    -10.99900000    -10.04100000
O     -0.88400000     -5.29300000     12.56600000
H     -0.02300000     -5.39300000     12.15900000
H     -1.27400000     -6.16500000     12.51800000
O     -1.59000000     13.36800000      0.90200000
H     -1.94600000     14.21000000      0.62000000
H     -2.06700000     12.72000000      0.38200000
O      0.79800000     14.90100000      0.18400000
H      0.70600000     15.83900000      0.34800000
H      0.00400000     14.51400000      0.55300000
O     -2.09000000     -1.50400000     17.79700000
H     -1.37200000     -1.12600000     17.28800000
H     -2.04200000     -1.06100000     18.64400000
O    -10.46300000      6.58400000      4.42900000
H    -10.71000000      6.66900000      3.50800000
H    -11.07200000      7.15700000      4.89400000
O     -0.30800000     -5.90600000    -12.97600000
H     -0.07600000     -5.55200000    -13.83500000
H      0.53000000     -6.14900000    -12.58200000
O    -13.07300000      1.23700000      0.07000000
H    -12.45600000      1.95300000      0.22200000
H    -12.56500000      0.58100000     -0.40700000
O     11.48100000    -11.35900000      4.76200000
H     11.97400000    -10.58200000      5.02600000
H     10.66300000    -11.01300000      4.40500000
O     -3.99400000      3.07400000     -0.61900000
H     -3.26200000      3.65500000     -0.41100000
H     -3.72800000      2.63300000     -1.42600000
O    -13.23900000      3.79700000    -11.18100000
H    -13.45600000      3.57900000    -12.08700000
H    -13.46600000      4.72300000    -11.09700000
O     -7.43200000     -1.64400000     10.10800000
H     -6.58000000     -1.50600000     10.51900000
H     -7.70000000     -2.51600000     10.39900000
O      7.18600000     -0.23300000     11.38000000
H      7.40700000      0.34400000     10.65000000
H      6.60500000     -0.89100000     10.99900000
O      5.69100000     12.20800000      3.42400000
H      5.44000000     12.83600000      4.10100000
H      5.89600000     12.74700000      2.66100000
O     -0.33400000     -8.16100000      7.04100000
H     -1.27200000     -8.13000000      7.22900000
H     -0.00600000     -7.30600000      7.31900000
O     13.07100000    -10.79900000     -4.63600000
H     13.04900000    -10.41500000     -3.76000000
H     12.59100000    -10.17700000     -5.18200000
O     10.12700000     -2.63700000     -0.67100000
H      9.90900000     -2.83500000      0.23900000
H     10.39200000     -1.71700000     -0.66000000
O     -1.17600000      5.89600000      9.60300000
H     -0.74900000      6.42600000      8.93100000
H     -2.07300000      6.22900000      9.63800000
O      7.72400000      5.57100000     -4.08500000
H      7.61500000      5.69500000     -5.02800000
H      7.00400000      4.99100000     -3.83500000
O     -5.75000000      3.57100000      4.63000000
H     -6.28800000      3.28700000      5.36900000
H     -6.21100000      4.33100000      4.27600000
O      5.52700000      2.64100000     -8.69400000
H      4.65800000      2.26100000     -8.56300000
H      5.47700000      3.05900000     -9.55400000
O     -6.23500000    -10.20700000    -12.82300000
H     -5.91800000    -10.68800000    -13.58800000
H     -5.70800000    -10.54000000    -12.09600000
O     -0.48300000      9.96200000    -14.59600000
H     -0.87000000     10.51400000    -13.91700000
H      0.36200000     10.37200000    -14.78400000
O    -14.54600000     -3.99500000     -8.71500000
H    -14.63900000     -4.43300000     -9.56100000
H    -15.31000000     -3.42100000     -8.65800000
O      6.48600000      2.84100000     15.86400000
H      6.70500000      2.57600000     16.75700000
H      7.16900000      3.46800000     15.62600000
O     10.82200000     -8.58100000    -10.81700000
H     10.20400000     -7.97500000    -10.41000000
H     10.83000000     -8.33100000    -11.74100000
O      5.36100000    -14.13900000     -5.44500000
H      6.22900000    -14.16800000     -5.04300000
H      4.81800000    -14.69100000     -4.88300000
O     13.73100000      4.75400000      1.22000000
H     14.43400000      5.08900000      0.66200000
H     13.02900000      5.39800000      1.13300000
O     -6.56400000      5.20000000      8.22200000
H     -6.74500000      4.84900000      9.09400000
H     -5.64300000      4.99100000      8.06600000
O     -2.08900000     14.90200000     -3.03500000
H     -1.44500000     15.60900000     -3.07800000
H     -2.93600000     15.34500000     -3.09100000
O     -5.84300000     -4.23900000      6.31900000
H     -4.90000000     -4.25400000      6.15700000
H     -6.14100000     -5.11600000      6.07700000
O     13.91800000     -5.34500000     -8.17300000
H     14.01700000     -4.70900000     -7.46400000
H     14.76100000     -5.33200000     -8.62600000
O     -5.60500000    -15.63200000      5.82000000
H     -4.98300000    -15.15600000      5.27000000
H     -6.43700000    -15.56500000      5.35200000
O      2.23300000     -0.02400000     10.16500000
H      1.55400000      0.43700000     10.65800000
H      2.88500000      0.65000000      9.97000000
O     -3.19400000      6.67800000     14.06400000
H     -2.89000000      6.54800000     14.96300000
H     -3.15400000      7.62600000     13.93300000
O     -9.43900000     -3.66800000      8.94500000
H     -9.75500000     -4.55600000      8.78100000
H     -9.33400000     -3.28700000      8.07300000
O     -2.12100000      4.14500000    -12.95600000
H     -2.44100000      3.25600000    -12.80000000
H     -2.55000000      4.41600000    -13.76700000
O     -2.27800000     -9.45700000    -10.09800000
H     -2.30600000     -8.50100000    -10.06200000
H     -2.28600000     -9.73100000     -9.18100000
O     -8.31600000      7.11400000     -7.21700000
H     -8.88400000      7.83400000     -6.94300000
H     -8.38500000      7.10400000     -8.17200000
O     -4.39500000     16.65600000      6.12700000
H     -3.69100000     16.48600000      6.75200000
H     -4.51800000     15.82300000      5.67100000
O      7.63700000    -14.10300000     -3.92300000
H      8.29000000    -13.46900000     -3.62800000
H      7.38800000    -14.57700000     -3.13000000
O     -3.61500000    -11.00100000     -0.57300000
H     -3.30600000    -10.66300000     -1.41400000
H     -4.47400000    -11.37600000     -0.76700000
O     -3.81700000      6.91000000      9.74800000
H     -4.11500000      7.56300000     10.38100000
H     -4.40900000      7.01100000      9.00300000
O    -16.64200000     -1.69600000     -6.79700000
H    -16.62000000     -1.76300000     -7.75100000
H    -16.23200000     -0.85200000     -6.60600000
O     10.49400000     11.44700000     -8.41000000
H     10.16800000     10.78500000     -9.01900000
H     11.06700000     12.00000000     -8.94200000
O     -5.24600000     -8.33600000     -4.14600000
H     -5.90300000     -8.94000000     -4.49300000
H     -4.40900000     -8.70900000     -4.42300000
O      5.19200000    -14.06200000     -2.06600000
H      5.94300000    -14.38600000     -1.57000000
H      5.52400000    -13.29200000     -2.52800000
O      3.41500000      1.89000000     15.15600000
H      3.71200000      2.78800000     15.30300000
H      4.13500000      1.47500000     14.68100000
O     14.83000000      1.57200000     -3.05400000
H     14.09800000      2.11400000     -3.34900000
H     15.56900000      2.17800000     -3.00200000
O     10.36600000    -10.07200000     -2.48200000
H     10.78800000    -10.09100000     -3.34100000
H     11.09000000    -10.12300000     -1.85800000
O      0.17000000    -15.65600000     -0.81600000
H     -0.38800000    -14.88000000     -0.86200000
H     -0.26600000    -16.22700000     -0.18400000
O      7.39400000     -9.51200000    -10.89200000
H      6.43800000     -9.46900000    -10.85700000
H      7.64500000     -8.79200000    -11.47000000
O     -2.92100000      8.50700000    -13.58600000
H     -2.06000000      8.81800000    -13.86600000
H     -3.52800000      8.87600000    -14.22700000
O     13.50300000      7.60600000     -7.34400000
H     12.84800000      8.23800000     -7.04900000
H     13.14500000      6.75500000     -7.09300000
O     -4.50200000     -6.01400000     12.64600000
H     -4.05700000     -5.16600000     12.63400000
H     -4.15700000     -6.45400000     13.42300000
O     -7.03200000     -5.29500000     -1.68200000
H     -6.80900000     -4.53500000     -2.21900000
H     -7.95600000     -5.17200000     -1.46500000
O     -3.42300000     -8.05700000    -15.85800000
H     -2.95900000     -8.86400000    -16.08100000
H     -3.44400000     -8.04900000    -14.90100000
O     -4.55000000     -3.20600000     -7.25900000
H     -5.20200000     -2.67500000     -6.80100000
H     -3.83600000     -2.59700000     -7.44800000
O      8.64300000     -1.11800000      3.91400000
H      8.88800000     -0.21800000      4.12800000
H      7.90000000     -1.03000000      3.31700000
O     -4.05400000      1.97800000     16.75500000
H     -3.90500000      1.86100000     17.69300000
H     -4.31100000      2.89500000     16.66600000
O     -5.99100000      0.37000000     -3.33900000
H     -5.66800000     -0.45300000     -2.97400000
H     -5.61200000      1.04700000     -2.77800000
O      9.09100000     -0.88500000     -4.68900000
H      8.59000000     -1.47100000     -4.12100000
H      9.63300000     -0.37400000     -4.08800000
O    -13.57700000      3.38000000      3.86300000
H    -13.41200000      2.44200000      3.76800000
H    -13.02900000      3.78900000      3.19300000
O    -15.65100000      1.34600000     -0.08600000
H    -15.89100000      1.02600000     -0.95500000
H    -14.70500000      1.48800000     -0.13600000
O     12.01300000     -6.73700000      7.31000000
H     11.25100000     -6.53500000      6.76700000
H     11.66000000     -6.82200000      8.19600000
O      6.68100000     -5.31900000      3.51300000
H      5.81600000     -5.67600000      3.71200000
H      6.50400000     -4.45200000      3.14600000
O     10.02400000     -9.41400000      9.88500000
H     10.26200000     -8.49500000      9.76000000
H      9.77600000     -9.47400000     10.80700000
O     -2.45400000     -4.81900000    -11.90800000
H     -1.66000000     -5.07900000    -12.37500000
H     -2.33600000     -3.88400000    -11.73800000
O      2.07700000      6.61200000     -0.85700000
H      1.99500000      7.44300000     -0.38900000
H      2.47000000      6.84800000     -1.69700000
O     11.10000000    -11.13700000      8.33800000
H     10.58900000    -11.33200000      7.55300000
H     10.70600000    -10.33700000      8.68700000
O     -7.22400000    -12.84200000     -7.75600000
H     -7.57900000    -12.85300000     -6.86800000
H     -6.43100000    -13.37600000     -7.70400000
O      7.33200000      5.89700000      2.07100000
H      6.97800000      6.67700000      1.64300000
H      7.32900000      5.22700000      1.38700000
O    -12.91200000      3.17200000      6.58700000
H    -13.00200000      4.03900000      6.98200000
H    -13.15500000      3.30000000      5.67000000
O     -8.14500000    -12.13700000      6.60800000
H     -7.20100000    -12.16800000      6.45300000
H     -8.32500000    -11.21800000      6.80500000
O     -1.13100000     -2.82900000     -6.03800000
H     -1.57000000     -3.35200000     -5.36600000
H     -0.64400000     -2.16800000     -5.54600000
O     -4.72700000     14.86500000     -1.21400000
H     -5.16000000     14.74100000     -2.05800000
H     -5.34000000     14.50300000     -0.57400000
O      2.80200000     -7.40900000     -4.24300000
H      3.40800000     -6.68800000     -4.41400000
H      2.86800000     -7.56000000     -3.30000000
O     -4.14800000     -2.00300000     -2.44100000
H     -4.88500000     -2.56300000     -2.68500000
H     -4.40400000     -1.62400000     -1.60000000
O     -2.84500000      3.67500000      3.93800000
H     -2.80900000      4.50300000      3.45900000
H     -3.77800000      3.47400000      3.99800000
O     -6.25100000     13.16000000    -10.00400000
H     -5.97100000     13.32100000     -9.10300000
H     -6.56700000     14.00900000    -10.31200000
O      1.36300000     -6.42100000    -10.75400000
H      2.10800000     -6.73000000    -10.23800000
H      0.75900000     -7.16300000    -10.77100000
O     -3.19500000      6.24800000      3.11200000
H     -3.48200000      6.27500000      4.02400000
H     -3.94900000      6.56300000      2.61400000
O     -6.57900000      6.11600000      4.05100000
H     -6.34900000      5.63000000      3.25900000
H     -7.33800000      6.64200000      3.79600000
O    -14.76300000      8.84700000      3.10300000
H    -15.34200000      9.04500000      2.36700000
H    -14.94100000      9.53800000      3.74100000
O    -14.31500000     -6.07400000      2.70900000
H    -14.26000000     -6.21800000      1.76400000
H    -14.88600000     -5.31100000      2.80200000
O     12.73900000      3.22600000      4.90700000
H     12.68200000      2.65700000      4.13900000
H     13.65400000      3.16800000      5.18000000
O      1.65100000     -1.47500000      3.83600000
H      1.45700000     -1.41400000      2.90000000
H      0.86100000     -1.14800000      4.26600000
O     -2.76600000     -2.08000000    -11.20000000
H     -3.71500000     -2.12800000    -11.08800000
H     -2.44400000     -1.73700000    -10.36600000
O      1.27900000     -3.82600000     -7.83400000
H      0.68300000     -3.62900000     -7.11100000
H      0.70200000     -4.02700000     -8.57100000
O      5.25300000      6.21200000    -14.22900000
H      5.95700000      6.53500000    -13.66700000
H      4.48300000      6.71300000    -13.96000000
O     13.17700000      7.26500000    -10.48300000
H     13.00300000      6.64200000    -11.18900000
H     13.26700000      6.72000000     -9.70000000
O      2.54500000     -6.56400000    -13.72800000
H      2.89300000     -7.24100000    -14.30800000
H      3.19000000     -5.85700000    -13.77100000
O     -2.69800000    -10.21700000     -3.00200000
H     -1.82500000    -10.52700000     -3.24000000
H     -2.60900000     -9.26500000     -2.95700000
O     10.30000000     -3.03800000      2.36300000
H     11.12200000     -2.88000000      2.82700000
H      9.62000000     -2.84500000      3.00800000
O     -9.68800000      2.37800000     -7.24100000
H    -10.47100000      2.42000000     -7.79000000
H     -9.21200000      3.18400000     -7.44100000
O      4.01400000      9.65300000    -12.74700000
H      3.38800000     10.33100000    -12.49200000
H      4.41600000      9.37600000    -11.92400000
O     -1.01700000    -14.47500000      9.29500000
H     -1.35900000    -14.12300000      8.47300000
H     -1.68700000    -15.09300000      9.58800000
O     -7.06500000     14.40300000     -3.38800000
H     -7.38100000     13.49900000     -3.39400000
H     -7.83000000     14.92300000     -3.14300000
O     16.83400000     -0.97200000      2.37500000
H     16.54200000     -0.14500000      1.99000000
H     17.72000000     -0.79000000      2.68800000
O     -0.64300000     -3.66600000      4.84600000
H     -0.72700000     -2.71300000      4.80600000
H      0.28200000     -3.83200000      4.66100000
O      6.99900000     14.70700000      6.55400000
H      7.53000000     14.06700000      7.02800000
H      6.35700000     14.18000000      6.07800000
O      4.19100000     -4.61000000    -12.65800000
H      3.81000000     -3.81900000    -13.03800000
H      5.04600000     -4.69100000    -13.08000000
O     -9.76500000      9.17300000      0.70700000
H    -10.57500000      9.67700000      0.62700000
H     -9.06800000      9.81800000      0.58100000
O     13.19800000      3.74000000     -4.30900000
H     12.68100000      3.13700000     -4.84300000
H     12.60200000      4.46600000     -4.12300000
O      9.20700000     -1.03500000     -7.48500000
H      8.49400000     -0.43200000     -7.69800000
H      9.13300000     -1.16900000     -6.54000000
O     -2.23800000     -3.59300000     -3.70300000
H     -2.79900000     -4.35300000     -3.85800000
H     -2.74600000     -3.03600000     -3.11300000
O     14.01900000      7.46300000      1.78000000
H     14.46200000      6.81000000      2.32200000
H     13.30800000      7.78900000      2.33100000
O    -11.93600000     -3.66400000      6.32000000
H    -12.09700000     -4.54800000      6.65000000
H    -10.98600000     -3.55900000      6.37000000
O      1.07100000     10.84500000     -5.90100000
H      0.25600000     10.34400000     -5.93000000
H      1.19000000     11.16200000     -6.79600000
O      0.33900000     -3.03500000      8.37400000
H      0.62300000     -2.83200000      9.26500000
H     -0.38300000     -2.42900000      8.20900000
