# Supplementary material for: Integrated Multiscale Multilevel Approach to Open Shell Molecular Systems
Source: J Chem Theory Comput. 2023 Feb 13;19(5):1446–56. doi: 10.1021/acs.jctc.2c00805 (PMC10018740; doi:10.1021/acs.jctc.2c00805)
Supplement: Supplementary file 2 — ct2c00805_si_002.zip [file ct2c00805_si_002.zip › structures/PROXYL/frame110.xyz]

2564

C      0.47200000     -1.18900000      1.55400000
H     -0.02900000     -2.15600000      1.50800000
H      1.05700000     -1.03000000      2.46000000
C     -0.43600000      0.03600000      1.25100000
C     -1.95500000     -0.23000000      1.52600000
H     -2.56800000      0.65700000      1.36800000
H     -2.08900000     -0.50100000      2.57400000
H     -2.43200000     -1.01300000      0.93700000
C      0.08100000      1.29300000      2.02500000
H     -0.25300000      1.20600000      3.05900000
H      1.16900000      1.34000000      1.97700000
H     -0.31800000      2.20700000      1.58500000
N     -0.29800000      0.18300000     -0.18600000
O     -1.01800000      1.03000000     -0.81400000
C      0.81600000     -0.57400000     -0.83600000
C      0.08600000     -1.68400000     -1.61200000
H     -0.48300000     -2.40000000     -1.01900000
H     -0.54400000     -1.21200000     -2.36600000
H      0.78800000     -2.24600000     -2.22900000
C      1.73800000      0.30300000     -1.77700000
H      2.59200000     -0.29200000     -2.09900000
H      2.15000000      1.23500000     -1.39100000
H      1.21900000      0.60900000     -2.68600000
C      1.56100000     -1.22200000      0.34400000
H      1.93600000     -2.21800000      0.11000000
H      2.40300000     -0.62400000      0.69100000
O     -1.40200000     15.70100000      1.40300000
H     -1.62700000     16.62800000      1.33300000
H     -1.98000000     15.36500000      2.08700000
O     10.40800000     -4.55500000     10.09100000
H     10.08500000     -5.28100000     10.62400000
H     11.22700000     -4.87900000      9.71600000
O      3.79500000     -9.73400000     -3.82200000
H      3.35900000    -10.54600000     -4.08000000
H      4.24300000     -9.43900000     -4.61500000
O     10.70700000     11.67600000     -8.14500000
H     10.94900000     12.59100000     -8.28400000
H     10.89600000     11.51600000     -7.22000000
O     -8.29300000     12.91200000      2.25900000
H     -8.27400000     13.86900000      2.22000000
H     -8.46300000     12.71300000      3.17900000
O      1.63300000      6.84600000     -4.99200000
H      1.82700000      6.42800000     -5.83100000
H      0.71200000      7.09800000     -5.05700000
O    -11.78900000      5.12700000     -7.30900000
H    -12.03700000      6.03600000     -7.14000000
H    -12.20600000      4.91700000     -8.14500000
O      1.08800000     -6.77200000    -17.09700000
H      1.83800000     -6.82100000    -16.50500000
H      1.47400000     -6.65100000    -17.96400000
O      0.13400000      4.30600000      3.64700000
H      0.24900000      5.20600000      3.95100000
H      0.99500000      3.90300000      3.76000000
O    -10.92100000      8.58400000      1.69100000
H    -10.77800000      9.52700000      1.61400000
H    -11.43800000      8.48500000      2.49100000
O     14.15300000      4.80600000     -2.05800000
H     13.72800000      4.42300000     -2.82500000
H     14.90800000      4.24100000     -1.89400000
O     11.70800000     -2.26100000     -5.46300000
H     11.73500000     -1.89600000     -4.57900000
H     12.48100000     -1.89800000     -5.89500000
O      0.20000000     -9.80300000      1.52200000
H      0.85800000    -10.48500000      1.65500000
H      0.44400000     -9.39300000      0.69300000
O     -5.05600000     -1.35900000     -1.72800000
H     -4.85900000     -1.86500000     -2.51700000
H     -4.98300000     -0.44600000     -2.00500000
O     12.51000000     -6.15600000      9.97700000
H     12.95300000     -5.84300000     10.76600000
H     12.32000000     -7.07600000     10.15700000
O     -5.70600000      2.40400000      1.07900000
H     -5.59800000      2.71200000      1.97900000
H     -5.28700000      3.07700000      0.54300000
O     -7.71200000     -5.34500000      1.82300000
H     -6.76400000     -5.40800000      1.93900000
H     -7.92200000     -4.43900000      2.05200000
O      1.70900000    -17.57200000     -1.73800000
H      0.80800000    -17.76000000     -1.47500000
H      2.20900000    -17.60700000     -0.92200000
O    -14.70600000     10.90700000     -1.74000000
H    -15.26500000     10.20200000     -2.06800000
H    -13.81600000     10.56200000     -1.81700000
O      5.35700000     -8.84100000     -6.21800000
H      5.67400000     -9.00100000     -7.10700000
H      6.14000000     -8.59700000     -5.72500000
O      9.51900000     15.12900000     -4.19600000
H      9.81800000     14.74600000     -5.02000000
H      8.59300000     14.89500000     -4.14400000
O     15.89700000      3.00100000     -1.03100000
H     16.38300000      2.75700000     -1.81900000
H     15.61400000      2.16700000     -0.65600000
O     -6.29100000      8.36300000     -2.53900000
H     -7.18300000      8.08200000     -2.74600000
H     -6.38100000      9.28400000     -2.29400000
O    -10.64800000      0.50900000     -4.91400000
H    -10.71200000      1.46300000     -4.96100000
H    -11.35700000      0.19300000     -5.47400000
O      3.39700000     -0.66900000     13.41600000
H      2.95200000      0.12700000     13.12500000
H      3.59600000     -1.14100000     12.60800000
O    -12.04100000      3.03100000     -5.61300000
H    -11.98600000      3.64700000     -6.34300000
H    -12.35200000      3.55900000     -4.87700000
O     -7.56000000     -8.08000000    -11.44500000
H     -7.00800000     -8.82700000    -11.21200000
H     -7.20600000     -7.77100000    -12.27900000
O    -14.72200000      2.09500000     -0.54500000
H    -14.31500000      2.52500000     -1.29700000
H    -14.17400000      2.34500000      0.19900000
O      3.09500000     12.52600000     -6.27200000
H      2.92200000     11.58600000     -6.33600000
H      3.58100000     12.62500000     -5.45300000
O      3.95100000     12.87000000    -10.39400000
H      4.14300000     13.53800000    -11.05200000
H      4.27400000     13.24300000     -9.57300000
O     -7.45600000     -0.02300000    -16.00100000
H     -6.52400000     -0.00400000    -16.21500000
H     -7.78800000     -0.80300000    -16.44700000
O      3.64000000      9.89000000     14.95200000
H      3.47100000      9.36800000     14.16800000
H      2.89700000      9.70700000     15.52700000
O     -4.85400000      0.86200000     -6.76900000
H     -5.44700000      1.22300000     -6.11000000
H     -5.35300000      0.89700000     -7.58500000
O      0.49800000     17.89200000      3.11400000
H      0.43100000     17.73300000      2.17200000
H      1.42200000     18.09700000      3.25700000
O    -16.47900000     -0.73000000      4.32000000
H    -16.03700000     -0.81000000      5.16500000
H    -16.50100000     -1.62300000      3.97600000
O    -12.23200000      0.57000000     11.36300000
H    -12.49800000      0.23500000     12.21900000
H    -12.99200000      0.42300000     10.80100000
O      2.90300000     -4.23600000      1.57900000
H      2.67600000     -4.16400000      0.65200000
H      2.14400000     -3.87800000      2.04000000
O    -10.70600000    -10.76700000     -0.62100000
H    -11.29000000    -10.36100000      0.02000000
H    -11.27500000    -11.34100000     -1.13300000
O    -12.43700000      4.66700000     -0.92400000
H    -11.83200000      5.04700000     -1.56000000
H    -11.88000000      4.40500000     -0.19100000
O      9.57700000      2.97800000     -8.96100000
H      9.43300000      3.51200000     -8.18000000
H      8.99200000      2.22800000     -8.85000000
O     11.15800000     -5.47200000      6.79200000
H     11.72600000     -4.81800000      7.19900000
H     10.76800000     -5.94200000      7.52900000
O    -14.44900000     -3.92600000     -8.79700000
H    -13.89800000     -4.42300000     -8.19200000
H    -15.22400000     -3.69900000     -8.28400000
O      7.49700000      0.36300000     -7.46900000
H      6.77100000     -0.21400000     -7.23200000
H      7.88700000      0.61300000     -6.63100000
O     -2.60100000    -15.10200000      1.95100000
H     -2.80900000    -14.16900000      2.01200000
H     -3.23800000    -15.44900000      1.32700000
O      4.95500000     -4.84200000     14.30600000
H      5.50500000     -4.64900000     15.06500000
H      5.38900000     -4.40000000     13.57700000
O      7.08400000      8.34200000     -7.34200000
H      7.72400000      8.74300000     -7.93000000
H      7.09100000      8.89900000     -6.56400000
O     -5.97100000     -8.95300000      0.37700000
H     -6.78700000     -9.42500000      0.21100000
H     -5.42500000     -9.14200000     -0.38600000
O    -14.38700000     -2.96100000      9.16100000
H    -13.52300000     -3.17100000      9.51600000
H    -14.96400000     -3.63600000      9.51700000
O     10.39000000      8.61300000      8.96300000
H     10.76400000      7.73500000      9.04500000
H     11.14000000      9.17500000      8.76900000
O     -2.47900000      0.06300000     13.19200000
H     -2.58500000      0.32200000     12.27700000
H     -2.15300000      0.85000000     13.62800000
O      8.71000000     13.21500000      7.70800000
H      7.80900000     13.33900000      7.40900000
H      9.21300000     13.08300000      6.90500000
O      4.25100000     -6.76600000      7.48300000
H      4.25900000     -5.81000000      7.44900000
H      5.17300000     -7.01100000      7.56900000
O      7.46200000     -4.97300000    -10.25400000
H      8.31900000     -4.54600000    -10.26100000
H      7.66100000     -5.90800000    -10.20000000
O      4.49700000      7.25700000     -8.14400000
H      5.25200000      7.82000000     -7.97200000
H      4.87500000      6.39800000     -8.33000000
O    -12.12300000     -4.87500000     -7.77500000
H    -11.71500000     -4.12200000     -7.35000000
H    -11.76000000     -4.87600000     -8.66100000
O      5.30200000     -2.13000000      1.09600000
H      4.42700000     -2.38700000      1.38700000
H      5.88000000     -2.39300000      1.81200000
O     11.79400000     11.45600000      0.15700000
H     11.84700000     10.50900000      0.03400000
H     11.96300000     11.58700000      1.09100000
O    -14.04700000     -3.26100000      4.26400000
H    -13.32500000     -2.99500000      4.83300000
H    -13.79200000     -4.12600000      3.94200000
O      1.70700000    -11.66400000     -9.95300000
H      1.41800000    -10.75300000     -9.99700000
H      2.37400000    -11.73800000    -10.63500000
O      9.03300000      6.90000000      5.16200000
H      8.13400000      6.66200000      5.39100000
H      9.07100000      7.84700000      5.29400000
O      7.12900000    -11.66200000     -0.66400000
H      7.29800000    -12.60300000     -0.70600000
H      7.41500000    -11.32900000     -1.51500000
O      9.83100000      6.34100000    -11.75500000
H     10.40900000      7.05200000    -11.48000000
H     10.35500000      5.83200000    -12.37400000
O     -7.41800000     -4.61500000     -2.33700000
H     -7.07700000     -4.07000000     -1.62800000
H     -7.12700000     -5.50100000     -2.11800000
O      6.72400000      0.88100000     -4.22900000
H      7.56700000      0.54900000     -4.53800000
H      6.63800000      0.52900000     -3.34300000
O     13.26200000      6.69000000     10.22700000
H     13.80200000      7.06800000      9.53300000
H     12.86000000      5.92000000      9.82600000
O     15.33000000     -3.59800000     -6.22000000
H     14.73500000     -4.12500000     -6.75200000
H     15.56000000     -4.16500000     -5.48400000
O     -4.43900000     -9.92200000      5.74400000
H     -5.12800000    -10.13800000      5.11600000
H     -4.57500000    -10.53200000      6.46900000
O    -10.22100000    -13.17900000     -6.81200000
H    -10.35600000    -12.24500000     -6.97200000
H    -10.63400000    -13.61200000     -7.55900000
O     13.93300000      2.84200000      2.20400000
H     13.61100000      2.97600000      3.09500000
H     14.88500000      2.89100000      2.28300000
O     15.39700000     -0.40200000     -8.81900000
H     14.93800000     -1.20700000     -9.06100000
H     15.13100000      0.23400000     -9.48300000
O     -1.99100000    -13.62100000    -10.16000000
H     -1.41700000    -13.37800000    -10.88600000
H     -2.02600000    -12.83800000     -9.61000000
O     11.97700000      0.56900000    -10.03900000
H     11.79400000     -0.26900000     -9.61300000
H     11.11300000      0.93300000    -10.23300000
O     -2.88900000     -7.80400000      8.20500000
H     -2.52000000     -8.63900000      8.49200000
H     -2.28100000     -7.49000000      7.53600000
O    -14.69400000      6.16600000     -8.46800000
H    -15.61900000      5.93900000     -8.37200000
H    -14.22900000      5.48700000     -7.97900000
O    -10.15800000      8.39700000    -11.21400000
H     -9.77700000      8.23400000    -10.35100000
H    -11.07800000      8.15400000    -11.11900000
O     -2.45200000      4.20400000      6.36500000
H     -2.32600000      5.12300000      6.13100000
H     -1.73200000      3.74600000      5.93100000
O    -14.11800000      1.38300000     -5.17800000
H    -13.31800000      1.71500000     -5.58500000
H    -14.29000000      1.98900000     -4.45800000
O     -9.35700000     -7.15500000      0.65900000
H     -9.06500000     -7.97600000      1.05500000
H     -8.81200000     -6.48300000      1.06900000
O     -2.52800000    -15.49500000     -5.40500000
H     -2.69400000    -14.72600000     -5.95000000
H     -3.15900000    -15.42200000     -4.68900000
O    -14.77400000      2.75700000      5.83600000
H    -15.71600000      2.70800000      5.67400000
H    -14.68200000      2.57800000      6.77200000
O     -7.94500000      9.71500000      3.72400000
H     -8.85400000      9.97900000      3.57700000
H     -7.60300000      9.53600000      2.84800000
O     11.32200000      1.74000000     -5.44200000
H     10.58600000      1.18100000     -5.19400000
H     11.16100000      2.56500000     -4.98300000
O     -3.52700000      1.24900000    -15.60500000
H     -2.84300000      1.31000000    -14.93800000
H     -3.65600000      0.30900000    -15.73100000
O      8.00600000    -11.67500000      5.63100000
H      8.30300000    -11.79600000      6.53300000
H      7.10100000    -11.37400000      5.71500000
O     -0.03300000     11.90300000      5.31000000
H     -0.73000000     12.55300000      5.22300000
H     -0.16900000     11.30500000      4.57600000
O      7.40500000      0.71500000    -10.09500000
H      7.07000000     -0.08600000    -10.49900000
H      7.57800000      0.47100000     -9.18600000
O     -4.50700000     11.42300000     -1.81000000
H     -3.94100000     11.54800000     -2.57200000
H     -4.11400000     10.69000000     -1.33700000
O     10.15500000     -7.02900000     -9.49700000
H      9.66700000     -7.81500000     -9.74400000
H      9.94600000     -6.89800000     -8.57300000
O      2.77500000      3.66700000      3.73800000
H      3.36500000      4.41800000      3.79100000
H      2.95400000      3.28100000      2.88000000
O    -16.42400000     -5.32900000     -0.64300000
H    -16.24300000     -5.33200000      0.29600000
H    -17.20900000     -4.78900000     -0.73400000
O      3.75700000     14.50300000      4.08800000
H      2.89500000     14.13900000      4.28800000
H      3.74000000     14.65400000      3.14300000
O      7.30900000     -6.61900000      2.97800000
H      7.86100000     -6.68200000      3.75700000
H      7.13800000     -7.52800000      2.73000000
O    -10.97500000     -0.00200000    -14.35600000
H    -10.88800000      0.34600000    -13.46900000
H    -11.35100000     -0.87400000    -14.23500000
O     -5.32600000     -7.91200000    -13.19500000
H     -4.57900000     -8.45900000    -13.43700000
H     -4.96200000     -7.03000000    -13.11800000
O      2.64900000      5.46600000    -15.19900000
H      1.97500000      5.39200000    -15.87500000
H      3.47500000      5.38800000    -15.67600000
O     14.09100000     -9.43000000      4.76800000
H     13.50500000     -8.70600000      4.98900000
H     14.51000000     -9.15700000      3.95100000
O     -9.32500000      3.01100000      3.68700000
H     -8.76200000      3.74800000      3.92300000
H     -9.15100000      2.86600000      2.75700000
O     -5.68100000      2.28000000     10.61100000
H     -5.54600000      1.33300000     10.58800000
H     -6.51000000      2.39200000     11.07600000
O    -13.63600000     -6.97700000     -6.68900000
H    -13.06100000     -7.73300000     -6.56300000
H    -13.04100000     -6.25300000     -6.88300000
O    -10.10000000     -7.22400000     -2.78300000
H     -9.21700000     -7.17500000     -2.41600000
H    -10.28100000     -6.33600000     -3.09000000
O      2.24700000    -17.09900000     -5.95800000
H      1.78100000    -17.60900000     -6.62000000
H      1.59000000    -16.49000000     -5.61800000
O     -9.82200000    -10.42800000      9.77400000
H    -10.68600000    -10.39500000     10.18500000
H     -9.59600000    -11.35800000      9.76600000
O      2.39800000     12.05700000      7.58500000
H      2.01100000     12.32700000      8.41800000
H      1.80100000     12.40300000      6.92100000
O    -10.07900000     -2.45700000     10.47500000
H     -9.36800000     -1.84500000     10.28800000
H    -10.75800000     -1.91800000     10.88200000
O     -4.82400000    -16.48700000      3.77800000
H     -4.93000000    -15.57800000      3.49900000
H     -4.95100000    -16.46300000      4.72700000
O     -7.35600000     14.85000000      7.87900000
H     -8.19900000     14.88300000      7.42700000
H     -7.29700000     13.95500000      8.21100000
O     -9.37400000     -9.00700000     -8.02400000
H     -9.83200000     -8.59500000     -8.75700000
H     -9.26900000     -8.30500000     -7.38200000
O     13.98300000     -7.07800000     -2.97600000
H     14.64900000     -6.65700000     -2.43200000
H     14.36900000     -7.10000000     -3.85200000
O    -15.23100000     -0.36200000     -2.12400000
H    -15.48400000     -0.80400000     -1.31300000
H    -15.33500000      0.57000000     -1.93200000
O     15.19500000      6.40600000     -4.26700000
H     15.89000000      6.61800000     -3.64400000
H     15.62800000      5.88400000     -4.94200000
O     -1.28600000    -11.86900000     12.76900000
H     -1.15400000    -11.24600000     13.48400000
H     -1.92700000    -11.44600000     12.19800000
O     12.90900000      6.42800000     -5.90000000
H     12.73300000      7.19000000     -6.45100000
H     13.69600000      6.66400000     -5.40900000
O    -12.23600000     14.07300000     -0.80200000
H    -12.80100000     14.42500000     -1.49000000
H    -11.71600000     13.39900000     -1.24000000
O     -3.92900000     -1.69100000    -15.36800000
H     -3.15800000     -2.25500000    -15.41900000
H     -4.29800000     -1.86800000    -14.50200000
O     -4.93100000      8.36200000    -10.43600000
H     -4.79900000      9.16200000    -10.94500000
H     -5.33100000      8.66000000     -9.61900000
O     10.55400000     -2.68900000     12.30500000
H     10.83300000     -3.54400000     11.97500000
H     10.88800000     -2.65700000     13.20100000
O      5.78600000     -5.64600000      0.17000000
H      6.04900000     -5.44500000     -0.72800000
H      6.28000000     -5.02700000      0.70800000
O     -8.42700000      5.44100000     13.13900000
H     -8.48300000      6.32900000     12.78600000
H     -8.40100000      5.56100000     14.08800000
O      1.99300000      1.36200000    -11.46700000
H      1.83600000      1.30300000    -12.41000000
H      2.72600000      1.97200000    -11.38400000
O      2.20500000      0.83700000      8.91200000
H      1.49600000      0.47300000      9.44200000
H      1.85200000      0.85700000      8.02200000
O     -8.85800000     -4.72700000      9.69600000
H     -9.39000000     -5.04400000      8.96600000
H     -9.00800000     -3.78200000      9.70900000
O      9.01000000     -2.30700000      9.98600000
H      9.31100000     -2.02900000     10.85100000
H      9.59700000     -3.02500000      9.74700000
O     -1.45000000     -4.45800000      6.59800000
H     -0.54200000     -4.76200000      6.62500000
H     -1.49200000     -3.76900000      7.26100000
O    -17.90900000     -0.99000000      0.34500000
H    -17.66600000     -0.07000000      0.44800000
H    -17.09400000     -1.42700000      0.09900000
O     -5.19600000     16.36000000     -6.33500000
H     -5.97200000     16.30400000     -6.89300000
H     -4.65500000     15.61700000     -6.60100000
O      8.53000000      0.20100000     -2.26100000
H      8.72900000     -0.49600000     -1.63500000
H      8.53100000      1.00200000     -1.73700000
O      6.16700000    -15.05800000      4.78000000
H      6.72500000    -14.28400000      4.85200000
H      6.18400000    -15.28000000      3.84900000
O     -2.98200000     -1.75600000     15.08900000
H     -3.25000000     -1.33100000     15.90400000
H     -2.78600000     -1.03200000     14.49500000
O     10.21300000    -12.25600000      1.91100000
H      9.87600000    -11.45300000      1.51400000
H     11.05800000    -12.00300000      2.28200000
O      2.75700000     -8.95300000      8.20300000
H      3.21400000     -8.17300000      7.88600000
H      3.45500000     -9.52700000      8.52000000
O      8.73600000      5.97300000      2.07800000
H      8.99300000      6.82000000      2.44300000
H      9.45100000      5.74100000      1.48500000
O     12.33500000     10.25600000      8.03600000
H     12.63900000     11.02300000      7.55000000
H     12.90600000     10.21700000      8.80300000
O      8.85600000      9.69100000     -8.87600000
H      9.62500000     10.25800000     -8.94200000
H      8.42700000      9.76900000     -9.72800000
O      8.25500000     -3.75700000     -4.56900000
H      9.19400000     -3.90000000     -4.44800000
H      7.87500000     -3.91700000     -3.70500000
O      6.39200000      5.56400000      5.87500000
H      6.63500000      5.07800000      5.08800000
H      6.16000000      4.88900000      6.51200000
O      1.09500000      3.35300000    -16.64900000
H      0.67800000      2.81800000    -17.32500000
H      0.50100000      4.09500000    -16.53200000
O     -4.18600000     13.91200000     -3.65000000
H     -3.37700000     13.86800000     -3.14100000
H     -3.89500000     13.93700000     -4.56100000
O      4.76800000     -8.14800000      0.16100000
H      4.24800000     -8.08200000     -0.64000000
H      5.11900000     -7.26700000      0.29200000
O      5.16300000      7.56000000      6.95600000
H      5.74700000      6.99300000      6.45200000
H      4.53700000      6.96000000      7.36100000
O      3.11600000     15.14900000     -4.80900000
H      3.26700000     16.09400000     -4.84700000
H      2.40100000     14.99600000     -5.42700000
O      5.92200000     12.68900000      3.09600000
H      5.46300000     12.89600000      3.91000000
H      5.22500000     12.46500000      2.47900000
O    -11.67200000      7.49400000     10.33500000
H    -12.42100000      7.04100000      9.94700000
H    -10.94900000      6.87100000     10.25800000
O      1.55000000      3.95900000     -6.20600000
H      1.89300000      3.73200000     -7.07000000
H      2.17000000      3.56700000     -5.59100000
O     11.43100000      4.08800000    -10.72500000
H     10.69700000      4.31900000    -10.15500000
H     11.20500000      3.22300000    -11.06700000
O      5.41200000      0.72600000     -0.00300000
H      4.96800000      0.06500000      0.52900000
H      5.53700000      0.30500000     -0.85300000
O      5.40200000     -5.04500000    -11.91800000
H      5.98500000     -4.84600000    -11.18600000
H      4.54300000     -5.16700000    -11.51300000
O    -10.62700000     10.08800000     10.05500000
H    -10.58300000      9.14100000     10.19100000
H     -9.89800000     10.43700000     10.56700000
O      0.52100000     -9.13300000     -8.80900000
H      1.37100000     -9.30400000     -8.40300000
H      0.02700000     -8.65900000     -8.13900000
O     -8.75700000      4.93500000    -10.04300000
H     -8.83600000      4.06200000     -9.65800000
H     -9.55400000      5.39000000     -9.77100000
O      5.20900000     14.23400000      0.98100000
H      5.45700000     13.80600000      1.80100000
H      4.43200000     14.74600000      1.20400000
O     -2.97700000      9.35500000     11.44200000
H     -2.49700000     10.09000000     11.82300000
H     -3.40500000      8.93600000     12.18900000
O    -10.56600000      2.58800000     -8.90100000
H    -11.19000000      3.13700000     -9.37600000
H    -10.96200000      2.46700000     -8.03800000
O      5.70600000     11.32000000    -12.15300000
H      5.12100000     11.77800000    -11.55000000
H      5.83400000     11.93400000    -12.87600000
O     -3.30200000      2.96800000     -1.75500000
H     -2.55600000      2.47500000     -1.41200000
H     -3.62500000      3.46600000     -1.00400000
O      6.40700000     -9.03200000    -11.15500000
H      6.03900000     -9.90600000    -11.28300000
H      5.86300000     -8.64000000    -10.47200000
O     -6.42500000     11.65500000      0.84600000
H     -6.87800000     11.60100000      0.00400000
H     -7.01400000     12.16500000      1.40200000
O     -6.46200000     -5.27300000    -11.39300000
H     -5.66000000     -5.47900000    -11.87300000
H     -6.89700000     -6.11800000    -11.27900000
O     14.83400000      4.41900000      4.97700000
H     15.68700000      4.26700000      5.38300000
H     14.32100000      4.86100000      5.65400000
O     -1.41000000     -5.50900000     11.68900000
H     -2.18500000     -5.86400000     11.25300000
H     -1.68100000     -4.64400000     11.99400000
O     15.10100000     -0.13900000      3.80800000
H     15.83000000     -0.63500000      4.18100000
H     14.87800000      0.50200000      4.48300000
O      2.97600000    -10.90400000      2.63000000
H      2.97200000     -9.94700000      2.65900000
H      3.81400000    -11.15100000      3.02100000
O      0.20800000     15.21900000      4.00900000
H      0.40000000     16.12600000      3.77200000
H     -0.73800000     15.20300000      4.14800000
O     -5.35300000      7.84700000     13.00300000
H     -6.00300000      7.50900000     12.38700000
H     -5.64500000      7.52700000     13.85700000
O     -3.90500000     -0.69900000     17.39000000
H     -3.60900000     -0.43700000     18.26200000
H     -4.17500000     -1.61100000     17.49300000
O     -0.61900000    -16.06900000     -0.22100000
H     -0.83900000    -15.74800000      0.65400000
H     -0.72900000    -17.01800000     -0.16300000
O     11.28200000      1.05000000      1.96400000
H     10.40400000      0.97500000      2.33800000
H     11.66100000      1.81600000      2.39500000
O     -0.67300000    -13.60000000      3.60200000
H      0.09700000    -13.20200000      4.00800000
H     -0.76200000    -14.44800000      4.03700000
O     -4.17500000     -2.54500000     -4.42500000
H     -3.74800000     -3.39400000     -4.31500000
H     -3.51300000     -1.99600000     -4.84400000
O    -13.51700000     -5.62200000      3.08300000
H    -13.18400000     -5.31700000      2.24000000
H    -13.51700000     -6.57700000      3.01000000
O     -3.06800000     -8.01600000      4.27700000
H     -2.44700000     -7.56400000      4.84900000
H     -3.48800000     -8.66400000      4.84300000
O      6.24500000     -2.73200000     -8.77200000
H      6.81600000     -2.32700000     -9.42600000
H      6.28200000     -3.66800000     -8.96900000
O      4.73400000     -9.06200000     13.84700000
H      4.20100000     -9.62500000     13.28700000
H      4.68700000     -8.20000000     13.43400000
O    -10.54400000      5.15800000     -3.02000000
H     -9.86500000      4.73200000     -2.49600000
H    -10.16300000      6.00100000     -3.26600000
O    -10.41800000     11.99000000     -2.29800000
H    -10.77800000     11.60100000     -3.09500000
H     -9.85000000     12.69400000     -2.61000000
O    -16.75300000      6.06600000      1.56500000
H    -15.86000000      5.86800000      1.84500000
H    -16.79600000      7.02200000      1.56000000
O     -7.01000000    -10.79900000      4.62700000
H     -7.26300000    -11.41800000      5.31200000
H     -7.49300000    -11.08800000      3.85300000
O      6.24900000     12.34000000      9.97200000
H      6.15600000     12.58000000     10.89400000
H      6.91300000     11.65000000      9.97000000
O      1.27600000     14.86400000     -9.14000000
H      1.86200000     15.38600000     -8.59200000
H      1.86100000     14.32100000     -9.66700000
O      3.16000000    -13.94300000      7.28800000
H      4.07800000    -13.81900000      7.52700000
H      2.67500000    -13.74400000      8.08900000
O      2.32400000      8.87100000     -2.96400000
H      3.10100000      9.41900000     -3.07900000
H      2.47200000      8.12200000     -3.54200000
O     -4.92600000     -8.34500000     -8.59900000
H     -5.68300000     -8.82500000     -8.26300000
H     -4.86300000     -7.57200000     -8.03700000
O     -1.99300000      2.87200000     14.24000000
H     -1.39400000      2.68700000     13.51600000
H     -2.61600000      3.50300000     13.88000000
O      6.44700000     -4.41100000     -6.53100000
H      6.94600000     -4.09000000     -5.77900000
H      6.30100000     -3.63300000     -7.07000000
O     -5.11100000     -3.28700000     10.71900000
H     -5.42900000     -3.38100000      9.82100000
H     -5.82700000     -3.61700000     11.26200000
O     11.80500000    -11.68200000      6.72200000
H     12.03100000    -10.75600000      6.80900000
H     12.62400000    -12.14600000      6.90000000
O      6.56400000     -3.45300000     12.34000000
H      7.19600000     -4.13500000     12.11000000
H      5.92900000     -3.46500000     11.62400000
O     10.72800000      3.21500000      7.49700000
H     10.93500000      2.56300000      8.16700000
H     11.43600000      3.85600000      7.56000000
O      7.47400000     10.63600000     -5.57100000
H      7.08300000     11.51000000     -5.59500000
H      7.78300000     10.53700000     -4.67000000
O     -6.66900000     -3.05400000     -0.21000000
H     -6.85400000     -2.73500000      0.67400000
H     -6.15800000     -2.35400000     -0.61500000
O    -10.30200000     -3.46300000     -6.28200000
H     -9.61500000     -3.93300000     -6.75500000
H    -10.36500000     -3.91500000     -5.44100000
O      0.87000000     -3.76100000    -12.58300000
H      1.25300000     -3.72000000    -11.70700000
H      1.58400000     -3.50700000    -13.16800000
O      7.89000000      9.94100000    -11.85700000
H      7.04600000     10.37800000    -11.96600000
H      8.41800000     10.25600000    -12.59100000
O      8.71400000      2.08700000      9.76300000
H      9.56700000      2.37600000     10.08700000
H      8.12900000      2.82400000      9.94100000
O      2.27900000    -11.82300000     -4.74000000
H      2.11800000    -11.51400000     -5.63200000
H      1.40500000    -11.93200000     -4.36400000
O    -13.08300000      3.99700000     -9.45100000
H    -13.42300000      4.14100000    -10.33400000
H    -13.78000000      3.52100000     -9.00000000
O      3.75200000      5.91700000     -3.43300000
H      4.48000000      6.50900000     -3.24500000
H      3.27000000      6.34600000     -4.14000000
O      8.68400000      2.44100000     13.41200000
H      9.20000000      2.30500000     14.20700000
H      9.14200000      1.93600000     12.74000000
O     -9.08300000      5.75600000     -6.44000000
H     -9.87200000      5.47300000     -6.90100000
H     -8.49600000      5.00100000     -6.48100000
O     12.78300000      7.29700000     -3.04900000
H     13.55400000      7.85100000     -3.17500000
H     13.13800000      6.41900000     -2.91400000
O      4.98600000      5.40700000    -16.99500000
H      5.19700000      5.91200000    -16.21000000
H      5.33500000      5.93100000    -17.71700000
O     -8.38100000      5.39600000      4.65500000
H     -8.85600000      6.20000000      4.86400000
H     -7.48800000      5.55900000      4.95800000
O      1.41800000     13.25900000     -3.01600000
H      2.07400000     13.12100000     -2.33300000
H      1.92300000     13.52600000     -3.78400000
O     -8.74300000    -12.09100000      3.00300000
H     -8.62400000    -12.79300000      2.36300000
H     -9.24300000    -12.49500000      3.71200000
O      1.27600000      7.69500000     12.29900000
H      0.39100000      7.83300000     11.96200000
H      1.57600000      6.89800000     11.86200000
O     -1.76200000     -3.97700000     14.34700000
H     -2.36600000     -4.41900000     13.75000000
H     -2.19700000     -3.15100000     14.56100000
O      7.39900000    -10.19800000     11.59700000
H      6.83900000     -9.42500000     11.65500000
H      7.94000000    -10.16200000     12.38600000
O      0.14100000     -4.53200000     16.92600000
H     -0.65300000     -4.92400000     17.28800000
H      0.18500000     -4.86500000     16.03000000
O     13.20000000     -6.08700000      1.55900000
H     13.67400000     -6.88900000      1.33800000
H     13.83700000     -5.38600000      1.41500000
O     13.94800000      3.91200000    -11.49200000
H     13.03600000      4.20200000    -11.46000000
H     14.43800000      4.61800000    -11.07000000
O      8.22600000     -9.16400000      8.61700000
H      8.56700000    -10.03900000      8.43000000
H      7.80800000     -9.24800000      9.47400000
O     -5.55300000     -0.30500000      1.01900000
H     -4.88300000     -0.55700000      0.38300000
H     -5.66000000      0.63800000      0.89200000
O      8.85900000      6.69200000     13.12200000
H      8.58400000      6.98300000     12.25200000
H      9.23200000      7.47400000     13.52900000
O      3.43900000    -11.25000000    -12.29700000
H      4.38500000    -11.14100000    -12.39500000
H      3.24900000    -12.09000000    -12.71600000
O     -0.19100000    -11.67700000     -2.23500000
H     -1.11400000    -11.60100000     -1.99400000
H      0.25500000    -11.03700000     -1.68000000
O     -6.30700000     12.44900000      9.72300000
H     -5.48600000     12.38200000     10.21100000
H     -6.27200000     11.72700000      9.09500000
O      7.19400000      4.64400000     13.26000000
H      7.71700000      5.44400000     13.31300000
H      7.79600000      3.94600000     13.51800000
O      6.15600000     -6.54100000     -2.46300000
H      6.59200000     -7.39300000     -2.43900000
H      5.45900000     -6.64700000     -3.11100000
O      4.33300000      9.70300000      5.11000000
H      3.45100000      9.66200000      5.47800000
H      4.86000000      9.15200000      5.69000000
O    -12.95600000     -2.01100000      1.39600000
H    -12.36100000     -1.31800000      1.11000000
H    -13.04500000     -1.87500000      2.33900000
O      1.48400000    -15.74500000      2.96500000
H      1.60900000    -14.95300000      3.48700000
H      1.81800000    -16.45100000      3.51800000
O      2.79500000      5.10000000     -0.84700000
H      3.11100000      5.30800000     -1.72600000
H      2.07400000      4.48600000     -0.99000000
O     -1.99500000     14.33500000     -9.83200000
H     -2.79500000     13.90900000     -9.52500000
H     -1.32100000     13.65900000     -9.76200000
O     17.72100000      0.53600000      0.27300000
H     18.31800000      0.97100000     -0.33600000
H     17.91200000     -0.39600000      0.17000000
O     -1.64500000      4.16400000     16.81100000
H     -2.42900000      4.71200000     16.84300000
H     -1.76500000      3.62000000     16.03300000
O     11.79900000    -10.93500000      3.63300000
H     11.65400000    -11.44700000      4.42900000
H     12.47700000    -10.30400000      3.87400000
O     -4.80300000     -7.99900000     12.07100000
H     -5.74400000     -7.82500000     12.10900000
H     -4.48500000     -7.44400000     11.35800000
O      2.17800000      4.42900000     16.41300000
H      3.09000000      4.48800000     16.69600000
H      2.06700000      5.16200000     15.80700000
O     -8.03600000     10.65700000     12.11700000
H     -7.12700000     10.82400000     11.86700000
H     -8.42200000     11.52700000     12.21200000
O     -8.78100000     -9.14700000      2.22800000
H     -8.78800000     -8.81400000      3.12500000
H     -8.77000000    -10.09900000      2.32700000
O      6.00100000     14.68100000      5.68100000
H      5.50900000     14.14500000      6.30300000
H      5.48700000     14.64400000      4.87400000
O      5.83100000     -2.98900000    -13.69100000
H      5.66700000     -3.75800000    -13.14400000
H      5.63800000     -3.28300000    -14.58100000
O      3.04600000    -14.84400000     -2.46200000
H      2.63300000    -14.21900000     -3.05700000
H      2.33000000    -15.40800000     -2.17100000
O      0.34300000     14.73600000      6.99700000
H     -0.08700000     14.57800000      6.15700000
H     -0.36800000     14.99400000      7.58500000
O     -2.50500000     -9.00000000     -7.81000000
H     -3.32600000     -8.81300000     -8.26500000
H     -2.76700000     -9.17900000     -6.90700000
O     -2.42700000      9.28400000     -1.35900000
H     -1.63000000      9.49900000     -1.84400000
H     -2.49700000      8.33100000     -1.42400000
O      4.97600000     13.25800000      7.75700000
H      5.22600000     12.93600000      8.62300000
H      4.10500000     12.89000000      7.60700000
O      1.71100000      9.85000000      6.34500000
H      2.10800000     10.37100000      7.04300000
H      1.19700000     10.48000000      5.83900000
O     16.53000000      1.91500000      2.28400000
H     16.36600000      1.20400000      2.90300000
H     17.14800000      1.54600000      1.65300000
O     -7.50000000     -2.85200000      6.72100000
H     -6.75800000     -2.86400000      6.11600000
H     -7.54600000     -1.94500000      7.02500000
O      0.10900000     -1.04000000    -17.19000000
H      0.53600000     -0.90300000    -18.03500000
H      0.82900000     -1.22000000    -16.58500000
O     -6.57400000    -12.24700000     -5.89800000
H     -6.50500000    -13.19500000     -6.00800000
H     -6.80000000    -12.12800000     -4.97600000
O      9.48200000     -2.91100000     -7.50200000
H      8.64900000     -2.93500000     -7.03200000
H     10.02800000     -3.55800000     -7.05600000
O     -2.19800000     -5.93900000    -10.55300000
H     -2.40700000     -5.36600000     -9.81600000
H     -2.37800000     -5.40800000    -11.32800000
O     -3.80200000     12.99200000      1.42600000
H     -4.57800000     12.58500000      1.04000000
H     -3.07800000     12.42600000      1.16100000
O      1.78900000    -10.27100000     13.48300000
H      1.52400000    -10.68100000     14.30600000
H      1.40900000     -9.39400000     13.51900000
O     -4.41200000      2.22000000     16.93800000
H     -4.22000000      1.29600000     16.78000000
H     -4.32000000      2.63400000     16.07900000
O     -6.11100000      9.03800000      1.17900000
H     -6.88300000      8.59000000      0.83300000
H     -6.19300000      9.93700000      0.86000000
O      3.68700000     -8.46900000     10.98200000
H      3.45700000     -8.99400000     10.21500000
H      2.86200000     -8.07000000     11.25500000
O      2.44700000    -13.36100000      1.00000000
H      2.28600000    -12.47900000      1.33400000
H      2.22000000    -13.93800000      1.73000000
O     13.92100000      1.94300000      7.38200000
H     14.22500000      1.07600000      7.65100000
H     13.48900000      1.79600000      6.54100000
O    -11.24200000     -2.93700000     -1.48700000
H    -10.34400000     -2.63000000     -1.60800000
H    -11.77000000     -2.13900000     -1.48600000
O    -13.85200000      7.85200000      2.71200000
H    -14.41200000      7.38200000      2.09500000
H    -13.53300000      7.17500000      3.31000000
O      6.64900000     -0.37400000    -14.43900000
H      6.42700000     -0.15600000    -15.34400000
H      6.22500000     -1.21900000    -14.28600000
O     -0.67000000     -1.95000000     -8.21400000
H      0.11800000     -1.44300000     -8.40800000
H     -1.00500000     -1.57100000     -7.40100000
O      9.48800000    -11.61000000      8.06800000
H      9.60000000    -12.25300000      8.76800000
H     10.27500000    -11.70200000      7.53100000
O      4.40200000      8.22200000    -14.62800000
H      4.81200000      7.38700000    -14.40200000
H      3.89100000      8.45500000    -13.85300000
O     12.50200000     -3.35700000     -1.29900000
H     12.26900000     -4.28200000     -1.37700000
H     13.45400000     -3.34200000     -1.39600000
O      2.38800000     -4.85700000     -0.98400000
H      2.77700000     -5.60500000     -0.53000000
H      1.80700000     -5.25000000     -1.63600000
O      6.22500000    -13.74500000     -9.90500000
H      6.31600000    -13.82200000     -8.95600000
H      5.35400000    -14.09600000    -10.09200000
O      9.68300000    -10.45400000     -5.92100000
H     10.49400000     -9.95500000     -6.02600000
H      9.71500000    -11.11200000     -6.61500000
O     -0.08800000      7.34200000      1.44500000
H      0.14600000      7.72400000      0.59900000
H      0.58000000      6.67300000      1.59700000
O      4.83800000     14.10700000     -7.95700000
H      5.10000000     14.95100000     -7.59000000
H      4.14900000     13.79500000     -7.37000000
O     12.28100000     -4.95600000     -9.76100000
H     11.65900000     -5.68300000     -9.75700000
H     12.21900000     -4.59200000    -10.64500000
O      8.97600000     -9.06800000      1.33400000
H      8.13500000     -9.39800000      1.01800000
H      8.94100000     -9.19100000      2.28300000
O     -6.51200000     -1.44700000     -7.81500000
H     -7.42600000     -1.58900000     -7.56700000
H     -6.50400000     -0.57600000     -8.21200000
O      9.28600000     13.26800000      1.68300000
H      9.19400000     13.54300000      0.77100000
H      9.08700000     12.33200000      1.67300000
O     10.27100000      5.60400000      9.14000000
H     10.05400000      5.01600000      8.41700000
H      9.42600000      5.94900000      9.43000000
O     10.36000000      3.57500000     -2.83700000
H     10.31300000      4.43900000     -3.24600000
H     11.29700000      3.38700000     -2.78100000
O     -2.91500000      0.40400000     10.46800000
H     -3.80700000      0.11800000     10.66400000
H     -3.01100000      0.98600000      9.71400000
O     -8.55100000      8.60500000      0.28400000
H     -8.54900000      7.77800000     -0.19800000
H     -9.36800000      8.58800000      0.78300000
O     13.09500000     -3.80400000      8.39300000
H     12.90800000     -4.58800000      8.90900000
H     14.00700000     -3.59500000      8.59500000
O     10.94500000     -4.94700000     -6.36900000
H     11.17500000     -4.17800000     -5.84900000
H     11.78000000     -5.25500000     -6.72300000
O     -2.13000000     16.57300000      4.89100000
H     -2.80800000     17.24800000      4.92900000
H     -2.61300000     15.75500000      4.77100000
O     -7.79400000      2.82100000     12.47000000
H     -8.70900000      2.54600000     12.52800000
H     -7.80600000      3.74600000     12.71400000
O      1.63800000     17.01000000      7.90900000
H      1.10300000     17.28300000      8.65500000
H      1.24300000     16.18800000      7.61800000
O     -4.98000000     16.22700000      6.34200000
H     -5.75900000     15.85100000      6.75000000
H     -4.25900000     15.67800000      6.65100000
O     -4.29700000     12.56800000     -8.59500000
H     -3.74100000     12.11000000     -9.22600000
H     -5.10900000     12.06100000     -8.57900000
O     -5.12600000     -3.56900000     15.28600000
H     -5.33500000     -3.84700000     14.39400000
H     -4.46300000     -2.88800000     15.17500000
O      9.34900000      9.62600000      5.80100000
H      9.25700000      9.83500000      6.73100000
H      8.71400000     10.19300000      5.36400000
O     -0.26200000     -0.11700000      9.48300000
H     -0.88200000      0.38900000      8.95700000
H     -0.69300000     -0.96100000      9.61600000
O      9.40500000     -3.41700000    -10.17200000
H      9.77900000     -3.08800000     -9.35500000
H     10.09800000     -3.28900000    -10.82100000
O     -0.48700000     12.05000000     -9.76800000
H      0.45200000     11.90600000     -9.64600000
H     -0.76100000     11.34800000    -10.35900000
O      2.52900000      7.98300000     -9.87800000
H      1.75500000      7.82500000     -9.33800000
H      3.25600000      7.62800000     -9.36700000
O     14.15100000     -1.32000000     10.54000000
H     14.62300000     -0.86500000     11.23700000
H     14.71700000     -2.05500000     10.30700000
O      1.99500000      2.12500000      6.13200000
H      1.31500000      1.48500000      5.92300000
H      2.17100000      2.56700000      5.30100000
O     11.47600000     -2.80200000    -11.74700000
H     12.37700000     -2.61900000    -11.47900000
H     11.47000000     -2.64300000    -12.69100000
O     -5.41800000      5.04800000     -4.70100000
H     -4.63800000      4.53800000     -4.48500000
H     -5.87400000      4.52200000     -5.35900000
O      4.54200000     16.25900000     -2.16500000
H      3.61500000     16.36100000     -2.38200000
H      4.79400000     17.10200000     -1.78900000
O     -2.69700000      2.60700000      8.71600000
H     -2.07900000      3.20800000      9.13200000
H     -2.83800000      2.97300000      7.84300000
O     -8.61000000      5.84600000     -0.52400000
H     -8.08400000      5.11500000     -0.84800000
H     -9.29600000      5.43400000      0.00200000
O     -9.83900000      9.45900000     -3.76100000
H     -9.16600000      8.87300000     -4.10600000
H    -10.59600000      9.31500000     -4.32900000
O     10.04700000      5.30500000     -6.74700000
H     10.60900000      5.99700000     -7.09600000
H     10.12600000      5.39000000     -5.79700000
O     -3.41000000     -6.87200000      0.70600000
H     -4.03400000     -6.95400000      1.42700000
H     -2.85700000     -7.65000000      0.77700000
O     -0.51400000      4.47000000     -4.37200000
H      0.06000000      4.64100000     -3.62500000
H      0.08400000      4.27100000     -5.09300000
O      2.87600000      1.18600000     18.08800000
H      2.12200000      1.73700000     18.29800000
H      2.77600000      0.98800000     17.15700000
O      2.85000000     -6.54400000    -14.80000000
H      3.08200000     -5.62600000    -14.65900000
H      2.75500000     -6.90500000    -13.91900000
O      4.36500000     10.10600000     -0.28900000
H      5.25900000      9.76600000     -0.24200000
H      3.82200000      9.33100000     -0.43900000
O      1.45900000     -3.48900000     -9.39800000
H      1.95700000     -2.77700000     -8.99600000
H      0.54300000     -3.22900000     -9.29300000
O     14.16200000      8.21600000      3.87200000
H     13.36000000      8.04000000      4.36400000
H     14.58900000      8.92300000      4.35600000
O      2.58500000      9.98900000     11.59600000
H      1.89300000      9.36100000     11.80500000
H      2.32900000     10.35400000     10.74900000
O      3.11400000     -8.35900000     16.25700000
H      3.76700000     -8.43300000     15.56100000
H      2.39600000     -7.86500000     15.86100000
O     11.76200000     -0.42700000     11.37400000
H     12.60400000     -0.66000000     10.98300000
H     11.44900000     -1.23900000     11.77000000
O      2.38100000     -0.83300000    -15.66300000
H      3.32400000     -0.66900000    -15.67700000
H      2.02300000     -0.12900000    -15.12200000
O    -13.82300000     -0.81100000    -11.28500000
H    -13.64700000     -0.00700000    -11.77500000
H    -12.98100000     -1.26500000    -11.25900000
O      8.92700000      7.44000000     -0.85900000
H      8.33700000      6.92000000     -1.40600000
H      9.59900000      6.82100000     -0.57600000
O     -1.33500000      7.27500000     11.11200000
H     -1.98700000      7.96100000     10.96700000
H     -1.12900000      6.95100000     10.23600000
O      6.94600000      3.02700000      1.08500000
H      6.50800000      2.23500000      0.77300000
H      7.83400000      2.96500000      0.73200000
O     -2.63200000     -2.72400000     11.82800000
H     -2.68800000     -2.04300000     12.49800000
H     -3.53000000     -2.82200000     11.51100000
O     -0.91900000     -6.83900000     -6.89700000
H     -1.60400000     -7.49200000     -7.03600000
H     -1.00300000     -6.24200000     -7.64100000
O      5.93600000     13.04300000     -1.41100000
H      6.64500000     13.66100000     -1.23400000
H      5.41200000     13.04400000     -0.61000000
O     -5.42700000      6.54500000      3.35100000
H     -5.77200000      7.10000000      2.65100000
H     -4.48100000      6.54100000      3.20900000
O     -8.97600000     -0.99900000     -6.55500000
H     -9.18100000     -0.50400000     -5.76100000
H     -9.61300000     -1.71300000     -6.56300000
O      2.05000000     11.17500000     -9.47600000
H      2.75500000     11.59400000     -9.96900000
H      2.12900000     10.24500000     -9.68900000
O     -7.57700000     -0.05600000     12.52100000
H     -7.49900000      0.89700000     12.55100000
H     -7.55700000     -0.32700000     13.43900000
O      6.03500000    -10.42700000      1.36600000
H      5.52600000     -9.71700000      0.97300000
H      6.38300000    -10.91400000      0.61900000
O      9.46200000      2.13000000     -0.26400000
H      9.71800000      2.70700000     -0.98400000
H     10.28900000      1.87800000      0.14600000
O     -7.70600000     -7.16900000     -1.33100000
H     -7.01700000     -7.69000000     -0.92000000
H     -8.35700000     -7.04500000     -0.64000000
O     -4.79100000    -15.21500000      0.31500000
H     -5.30800000    -15.81200000     -0.22600000
H     -5.36900000    -14.46700000      0.46500000
O     -3.79300000     -1.20500000      7.69500000
H     -4.42200000     -1.41700000      7.00500000
H     -3.99200000     -0.30000000      7.93200000
O      0.48500000      7.00100000     -8.34700000
H      0.44400000      6.17900000     -8.83600000
H     -0.40400000      7.12800000     -8.01700000
O    -10.07300000     -4.60600000    -12.56100000
H    -10.69900000     -4.01600000    -12.98100000
H    -10.34600000     -4.63300000    -11.64400000
O      9.79800000    -12.15500000     -8.08400000
H     10.33500000    -12.92000000     -7.88000000
H      9.59200000    -12.24900000     -9.01400000
O    -14.23800000      4.79500000      1.36100000
H    -13.71600000      5.07100000      0.60700000
H    -13.76900000      4.03800000      1.71200000
O     -8.68100000     -0.21000000     -0.39300000
H     -8.73300000     -0.70100000     -1.21300000
H     -7.99400000     -0.65000000      0.10700000
O     -3.07100000     11.47900000    -10.82000000
H     -3.90700000     11.39500000    -11.27700000
H     -2.41100000     11.34400000    -11.50000000
O      3.99300000     -2.97000000     -2.25500000
H      3.26800000     -3.27400000     -1.70900000
H      4.45900000     -3.76800000     -2.50200000
O     11.74900000     14.12400000      2.36000000
H     10.88800000     13.76900000      2.13800000
H     11.82100000     14.92200000      1.83800000
O    -13.56400000      3.13900000     -2.81600000
H    -13.71300000      3.83100000     -3.45900000
H    -13.27300000      3.60100000     -2.03000000
O     -5.09700000      3.43200000    -13.34100000
H     -5.18500000      4.37300000    -13.19400000
H     -5.62900000      3.26000000    -14.11800000
O     -5.41500000    -11.30100000      1.86800000
H     -6.02300000    -10.58800000      1.67400000
H     -4.54700000    -10.90900000      1.77200000
O    -11.49100000      0.33500000      0.37400000
H    -11.75000000      0.21100000     -0.54000000
H    -10.53500000      0.36700000      0.34900000
O      3.33200000      9.02600000    -12.29500000
H      2.89300000      8.72300000    -11.50000000
H      3.72000000      9.86600000    -12.04900000
O      1.28100000    -12.45300000     -7.40300000
H      1.56500000    -13.36600000     -7.45800000
H      1.39100000    -12.11500000     -8.29200000
O     12.66500000      2.42700000     -7.75800000
H     12.06100000      2.09300000     -7.09500000
H     12.47300000      1.90900000     -8.54000000
O      1.16200000     10.77900000     -6.68500000
H      0.38400000     11.28900000     -6.46000000
H      1.25600000     10.89000000     -7.63100000
O     -2.19100000    -12.19500000      1.44100000
H     -2.28900000    -11.31200000      1.79600000
H     -1.53200000    -12.60600000      2.00000000
O     -3.48700000     -3.11500000      3.67600000
H     -2.99600000     -3.46000000      2.93100000
H     -3.50900000     -3.83700000      4.30400000
O      7.46200000     13.61300000     -8.74400000
H      7.09400000     12.73200000     -8.80900000
H      7.03200000     13.99600000     -7.98000000
O     -7.43700000     -2.66000000    -15.14500000
H     -8.28700000     -2.90700000    -15.50900000
H     -6.83800000     -2.69400000    -15.89000000
O     10.78300000     -4.54500000     -3.60100000
H     10.87100000     -3.63000000     -3.33500000
H     10.94100000     -5.04400000     -2.80000000
O     -5.66700000     -2.44100000    -17.37200000
H     -4.91900000     -2.17900000    -16.83500000
H     -5.36400000     -3.21900000    -17.84100000
O      0.61300000     -0.26600000      5.88400000
H      1.41200000     -0.64400000      5.51700000
H     -0.09700000     -0.69700000      5.40700000
O     13.26000000     -0.50000000     -6.96300000
H     13.00400000      0.41900000     -6.88100000
H     14.03900000     -0.48300000     -7.51800000
O     -5.21800000     -6.01900000     -7.06500000
H     -4.78700000     -5.20400000     -7.32300000
H     -5.84700000     -5.75500000     -6.39400000
O     16.59900000      3.32700000     -3.73900000
H     16.91300000      3.93300000     -4.41000000
H     15.91100000      2.82300000     -4.17400000
O     -6.67000000     13.00600000     -3.31400000
H     -6.34900000     12.25100000     -2.82100000
H     -5.93400000     13.61800000     -3.32100000
O      4.25200000     -5.58900000     -4.30900000
H      3.56800000     -4.97400000     -4.57400000
H      4.64800000     -5.87600000     -5.13200000
O    -14.52900000     -0.17600000     10.02500000
H    -14.48900000     -1.07000000      9.68400000
H    -15.01900000     -0.25500000     10.84400000
O     -6.71900000     -7.94500000     -3.76100000
H     -6.03800000     -8.59200000     -3.57600000
H     -7.06700000     -7.71100000     -2.90100000
O      2.21000000    -15.14500000     -7.99800000
H      1.30500000    -15.28800000     -8.27500000
H      2.27200000    -15.58000000     -7.14800000
O      8.31900000    -14.47800000     -3.38800000
H      7.51100000    -14.44800000     -3.90000000
H      8.04000000    -14.76300000     -2.51700000
O     -2.49500000      4.06000000      2.37900000
H     -1.74300000      4.06300000      2.97100000
H     -2.21500000      4.58900000      1.63300000
O     -1.87600000     10.55100000      1.16500000
H     -1.86500000     10.00100000      0.38200000
H     -2.47600000     10.10500000      1.76300000
O      0.97600000    -13.27400000      8.97500000
H      0.76300000    -12.55800000      8.37600000
H      0.98600000    -12.86600000      9.84100000
O     -3.18200000     17.68300000     -1.06000000
H     -2.82300000     17.36600000     -1.88800000
H     -3.26000000     16.89900000     -0.51700000
O      9.20800000     -6.49500000      4.98500000
H      9.60200000     -6.00700000      5.70800000
H      9.79100000     -6.33600000      4.24300000
O    -14.11500000      1.11800000      3.72600000
H    -14.87000000      0.53200000      3.77800000
H    -14.22900000      1.72000000      4.46100000
O     -4.49400000    -11.17900000     -9.74600000
H     -5.21700000    -11.26900000     -9.12500000
H     -4.33600000    -10.23600000     -9.79500000
O    -12.53600000      7.40500000     -3.47200000
H    -13.17200000      8.05500000     -3.77100000
H    -12.24900000      7.72600000     -2.61700000
O      4.31700000     -5.55200000    -17.12800000
H      3.81900000     -5.96800000    -16.42400000
H      5.22200000     -5.82500000    -16.97400000
O      8.63900000     11.09000000      9.68500000
H      8.64500000     11.71700000      8.96200000
H      9.37500000     10.50600000      9.50300000
O    -14.44000000     -0.48600000     -8.55100000
H    -14.70200000     -1.39800000     -8.67800000
H    -14.28800000     -0.15500000     -9.43600000
O     -3.91200000     -8.94500000     14.79400000
H     -4.61600000     -9.59200000     14.83500000
H     -3.92800000     -8.63100000     13.89000000
O     -7.76100000     -3.44400000     -9.92000000
H     -7.29600000     -2.63100000     -9.72300000
H     -7.16200000     -3.93100000    -10.48600000
O     -0.80400000     12.81000000     -7.08900000
H     -1.26300000     12.05600000     -7.45800000
H     -0.46000000     13.27800000     -7.85000000
O      1.30200000     -0.53400000     -9.48900000
H      2.12200000     -1.00600000     -9.63800000
H      1.20300000      0.02400000    -10.26100000
O     -7.85800000    -14.39700000      1.83500000
H     -7.21700000    -14.28400000      2.53800000
H     -7.74500000    -15.30400000      1.55200000
O      5.93000000    -15.85500000      2.30500000
H      5.79600000    -16.77300000      2.06900000
H      5.56900000    -15.36300000      1.56800000
O      0.50500000    -10.70900000    -13.88400000
H      0.73000000    -10.86900000    -14.80100000
H      0.96400000     -9.89800000    -13.66400000
O     -4.27100000     -5.51700000    -13.22700000
H     -3.42500000     -5.57900000    -13.67100000
H     -4.46800000     -4.58000000    -13.21700000
O      4.41100000      1.17500000     -8.51600000
H      3.67400000      1.77900000     -8.60700000
H      5.18700000      1.72900000     -8.60500000
O      3.88300000      2.86700000      9.74400000
H      3.19200000      2.28100000      9.43400000
H      3.73800000      2.92900000     10.68800000
O      7.44400000     -0.78500000     13.17700000
H      7.28400000     -1.72600000     13.11000000
H      7.35400000     -0.46200000     12.28100000
O     -5.94000000      1.18300000     -9.24300000
H     -5.63300000      2.08800000     -9.18700000
H     -6.84900000      1.21900000     -8.94400000
O     -9.91600000      0.54000000      2.93900000
H    -10.32400000      0.64500000      2.07900000
H     -9.95300000      1.41300000      3.33000000
O    -11.37300000     -9.76500000      7.18900000
H    -10.91200000     -9.95200000      8.00600000
H    -12.19800000    -10.24500000      7.26400000
O      3.19800000     -1.23400000     -4.49900000
H      3.77600000     -1.48200000     -3.77800000
H      3.39900000     -0.31200000     -4.66100000
O     -4.31300000      6.69300000     -2.83000000
H     -4.69500000      6.14700000     -3.51700000
H     -5.03800000      7.23700000     -2.52400000
O     12.91500000      0.80400000     -2.19500000
H     12.84700000      1.46600000     -1.50700000
H     13.62100000      0.22700000     -1.90400000
O    -15.99900000     -0.82800000     -5.77300000
H    -15.39200000     -0.19600000     -5.38800000
H    -15.46000000     -1.59800000     -5.95200000
O     -5.27900000     10.50800000    -11.94900000
H     -5.65700000     10.04000000    -12.69400000
H     -5.99300000     11.05400000    -11.62200000
O     10.67100000      7.66200000     -8.54200000
H     10.91800000      7.19000000     -9.33700000
H      9.76700000      7.93600000     -8.69800000
O     -7.62600000      3.84900000     -2.18000000
H     -6.73600000      3.85500000     -1.82800000
H     -7.54300000      3.42600000     -3.03500000
O     -7.49100000      3.51200000     -6.41800000
H     -7.36000000      2.93800000     -5.66300000
H     -6.90900000      3.15900000     -7.09100000
O    -10.39100000     -0.18800000      6.16900000
H    -10.32100000      0.15300000      5.27700000
H    -11.06600000      0.35300000      6.58000000
O      9.75300000     11.20000000     -3.27700000
H      9.98500000     10.27500000     -3.19400000
H      8.92100000     11.28100000     -2.81000000
O     -8.65300000      2.74300000    -12.78700000
H     -8.10500000      2.04900000    -13.15400000
H     -8.06100000      3.48900000    -12.69100000
O     -2.23800000      1.39900000    -10.31500000
H     -2.84400000      1.08400000    -10.98600000
H     -2.63100000      2.21400000    -10.00100000
O      0.66100000      5.01300000    -12.24100000
H      1.57200000      5.23200000    -12.04500000
H      0.41800000      5.60700000    -12.95000000
O     -6.48600000     -0.98900000     -4.69300000
H     -5.53800000     -0.86300000     -4.64900000
H     -6.63000000     -1.43400000     -5.52800000
O      3.22300000     13.59500000     -0.97300000
H      3.63500000     13.37500000     -0.13800000
H      3.89500000     14.08300000     -1.45000000
O      8.89500000     -9.49600000     -9.65700000
H      8.04900000     -9.42000000    -10.09900000
H      9.22600000    -10.35500000     -9.91800000
O     -8.31600000     -5.08300000     -7.78200000
H     -7.68200000     -4.45100000     -7.44400000
H     -8.43300000     -4.83700000     -8.70000000
O    -14.86200000      7.33700000      5.69600000
H    -15.23700000      6.60300000      6.18300000
H    -14.83100000      7.03300000      4.78900000
O     -1.52200000      6.60800000     -2.66500000
H     -1.40700000      5.76200000     -3.09800000
H     -2.47000000      6.73600000     -2.63800000
O      5.70400000    -10.55300000      6.39800000
H      5.93100000     -9.62800000      6.29700000
H      5.03700000    -10.70900000      5.72900000
O     -0.39300000      1.55900000     -8.19500000
H     -0.47900000      0.70800000     -7.76500000
H     -0.88800000      1.46700000     -9.00900000
O     -9.09400000     -1.81100000     -2.65900000
H     -8.31200000     -1.96800000     -3.18700000
H     -9.65800000     -1.27600000     -3.21800000
O    -12.33900000     -0.47500000     -2.06900000
H    -12.07200000     -0.16700000     -2.93500000
H    -13.29500000     -0.49500000     -2.10600000
O      7.30000000     -8.26200000      6.23300000
H      7.75600000     -7.50600000      5.86200000
H      7.80600000     -8.48600000      7.01400000
O      8.85200000      3.44300000      5.61000000
H      9.41000000      3.33100000      6.38000000
H      9.37500000      3.97400000      5.01000000
O     -5.28300000      5.98200000    -12.31500000
H     -6.23700000      5.97000000    -12.23600000
H     -4.98700000      6.48600000    -11.55700000
O     -7.89200000     10.51700000     -1.65200000
H     -8.68200000     10.83000000     -2.09300000
H     -8.21200000      9.89200000     -1.00100000
O    -10.30100000     -9.00100000      4.87500000
H    -10.61900000     -8.10300000      4.96500000
H    -10.69900000     -9.47100000      5.60800000
O      0.66800000     -6.06900000     -2.69400000
H      0.73900000     -6.09900000     -3.64800000
H     -0.21500000     -6.38800000     -2.50800000
O    -11.11400000     -1.67400000    -11.42800000
H    -10.84200000     -1.91000000    -12.31400000
H    -10.90200000     -0.74400000    -11.35200000
O    -12.02000000     -7.67700000     -0.00500000
H    -11.09200000     -7.45500000      0.07600000
H    -12.39400000     -6.95800000     -0.51400000
O     -6.15200000      2.81300000    -15.67900000
H     -6.97000000      2.42200000    -15.98400000
H     -5.46900000      2.22700000    -16.00800000
O     -2.05700000      7.82900000     -8.16500000
H     -2.49300000      7.32500000     -7.47700000
H     -2.69900000      7.87300000     -8.87300000
O     10.54000000      8.64900000     -2.86600000
H     11.31000000      8.09000000     -2.76400000
H      9.91200000      8.31200000     -2.22700000
O      3.33000000      9.24000000     -5.69400000
H      2.42800000      9.45100000     -5.93500000
H      3.61300000      8.60800000     -6.35500000
O     -4.39700000      4.80700000     -0.17300000
H     -3.87700000      5.23800000      0.50500000
H     -4.49800000      5.47100000     -0.85500000
O      7.12400000      9.35500000     -0.03900000
H      7.69700000      8.59500000     -0.13700000
H      7.57400000      9.91200000      0.59700000
O     -4.62400000    -12.25600000      7.79700000
H     -5.52100000    -11.92700000      7.85200000
H     -4.72200000    -13.19000000      7.61100000
O     -8.21700000      7.17400000     -4.44000000
H     -7.43000000      6.64000000     -4.54600000
H     -8.89300000      6.70400000     -4.92900000
O    -17.47600000      2.06100000     -0.24000000
H    -17.57100000      3.01100000     -0.30800000
H    -16.55000000      1.90000000     -0.42100000
O      0.80300000      3.87900000      7.66200000
H      1.60600000      4.40100000      7.69100000
H      1.06700000      3.05700000      7.25000000
O      2.68200000      9.33300000      2.64000000
H      3.09700000     10.19400000      2.69200000
H      2.97500000      8.97600000      1.80200000
O      8.46500000      7.63600000     10.53700000
H      9.16700000      7.98000000      9.98300000
H      7.65900000      7.92600000     10.10900000
O     14.98900000     -0.49800000     -0.76800000
H     14.30600000     -0.73000000     -0.13900000
H     15.70300000     -0.15300000     -0.23000000
O     -7.30800000     12.99600000      5.40300000
H     -6.43400000     12.66700000      5.61400000
H     -7.20300000     13.94700000      5.36300000
O     -1.38800000     -1.80700000     -5.68300000
H     -1.22200000     -2.74400000     -5.57600000
H     -0.52200000     -1.40300000     -5.62700000
O      4.50600000      1.01600000     -5.74400000
H      4.69400000      0.98300000     -6.68200000
H      5.36700000      1.07200000     -5.32900000
O      4.50600000     -0.89800000      6.58900000
H      3.74900000     -1.37900000      6.25300000
H      4.50600000     -0.07700000      6.09600000
O      2.71700000     -2.02500000     11.04000000
H      1.76200000     -1.98600000     11.07200000
H      2.94300000     -1.68400000     10.17500000
O      2.35000000      2.81700000     -8.75800000
H      2.50500000      3.19600000     -9.62300000
H      1.56700000      2.27700000     -8.87000000
O     -0.38900000    -15.02600000     -7.88000000
H     -0.96600000    -14.89700000     -8.63400000
H     -0.78000000    -14.49500000     -7.18600000
O      8.25500000     -7.75700000     -5.12400000
H      9.19000000     -7.61300000     -4.97900000
H      7.87100000     -7.74600000     -4.24700000
O     -5.34100000     -1.91700000      5.32800000
H     -5.91900000     -1.19400000      5.08500000
H     -5.03600000     -2.27000000      4.49200000
O     10.74600000      5.55200000     -0.00700000
H     11.69300000      5.56900000      0.13200000
H     10.50400000      4.63200000      0.10300000
O    -10.32300000      7.47000000     -8.80800000
H    -11.13500000      7.88700000     -8.51900000
H     -9.82300000      7.33800000     -8.00200000
O     -4.82400000      9.90000000      9.58300000
H     -4.28600000      9.50600000     10.27000000
H     -4.59400000      9.41300000      8.79200000
O      6.62500000      4.80400000      3.27600000
H      7.52800000      5.10500000      3.17700000
H      6.46500000      4.26800000      2.49900000
O      8.83700000      0.24700000    -13.21900000
H      8.80500000     -0.36200000    -12.48200000
H      8.05200000      0.04700000    -13.72900000
O      5.85400000     -3.28800000    -16.41000000
H      6.02400000     -4.13200000    -16.82700000
H      5.48200000     -2.74700000    -17.10700000
O     -7.26600000      0.31200000      4.03200000
H     -6.80400000      1.14500000      3.93700000
H     -8.18800000      0.53300000      3.89700000
O    -12.17100000     -1.68600000     13.05100000
H    -11.45100000     -2.31600000     13.00400000
H    -11.93900000     -1.11000000     13.77900000
O      4.50400000    -16.86300000      6.15200000
H      3.63100000    -16.81000000      5.76300000
H      5.00500000    -16.17700000      5.71100000
O    -11.03700000     10.05500000      4.17400000
H    -11.97100000      9.87600000      4.28100000
H    -10.83200000     10.68200000      4.86800000
O     -2.57500000    -11.26000000     -4.24800000
H     -1.76300000    -11.70400000     -4.49100000
H     -2.77700000    -11.59200000     -3.37400000
O      5.02800000     -4.27200000      4.42900000
H      4.80900000     -4.88100000      3.72400000
H      5.43400000     -3.52800000      3.98600000
O      5.66000000    -13.71800000      8.41800000
H      6.39200000    -14.11400000      8.89100000
H      6.07400000    -13.14300000      7.77500000
O     13.52900000      4.03900000      8.90800000
H     13.66800000      3.23700000      8.40400000
H     12.97700000      3.76800000      9.64200000
O      5.21800000      5.83900000    -14.04300000
H      4.34000000      5.47500000    -13.93300000
H      5.70400000      5.52500000    -13.28000000
O      4.93600000    -11.10800000     -8.95500000
H      5.77000000    -10.82900000     -8.57600000
H      5.16900000    -11.82000000     -9.55000000
O     -3.79500000      6.13000000     16.60000000
H     -3.57400000      6.29400000     15.68400000
H     -4.62700000      5.65800000     16.56500000
O     12.18300000    -10.20500000     -9.23300000
H     12.17200000    -10.18600000     -8.27600000
H     11.26000000    -10.25100000     -9.48200000
O    -16.21900000     -6.72000000     -5.42600000
H    -16.01600000     -6.51100000     -4.51500000
H    -15.38100000     -6.98800000     -5.80300000
O     -9.77500000    -12.81500000     -4.32400000
H     -9.94100000    -13.14200000     -5.20800000
H     -9.50400000    -13.58900000     -3.82900000
O     -2.20400000      8.57600000      7.40200000
H     -2.00100000      8.16900000      6.55900000
H     -3.11500000      8.33500000      7.57000000
O     12.56600000     -8.98800000      0.95600000
H     12.35500000     -8.77600000      0.04700000
H     11.87900000     -8.56100000      1.46800000
O     13.96900000     -2.62700000     -9.53500000
H     13.06300000     -2.91700000     -9.64500000
H     14.45700000     -3.11100000    -10.20100000
O     -4.78400000     10.61200000     -5.43900000
H     -3.88000000     10.84600000     -5.23000000
H     -5.18000000     10.40600000     -4.59300000
O     -0.44900000      1.79500000     11.87600000
H     -0.65300000      0.92700000     11.52600000
H     -0.42200000      2.36300000     11.10600000
O     -2.84700000      6.12900000      4.38500000
H     -2.03600000      6.62600000      4.27400000
H     -2.97400000      5.68600000      3.54600000
O      5.59300000    -13.95200000     -4.45200000
H      4.88700000    -13.53600000     -3.95700000
H      5.18800000    -14.72600000     -4.84300000
O      1.37900000      8.52400000    -14.91500000
H      1.82400000      9.14300000    -14.33600000
H      2.05400000      7.88900000    -15.15100000
O      3.16400000      5.68800000      8.52200000
H      3.71900000      4.92300000      8.37200000
H      3.06700000      5.73000000      9.47300000
O     -7.36000000     12.23500000    -10.98000000
H     -7.55600000     12.66400000    -10.14700000
H     -7.77100000     12.79400000    -11.64000000
O    -13.91800000      6.79200000      8.77500000
H    -14.30700000      6.23800000      8.09900000
H    -14.13900000      7.68500000      8.51000000
O    -12.30000000     -2.48400000      6.55400000
H    -11.61400000     -3.14100000      6.67100000
H    -11.83900000     -1.64600000      6.60600000
O     11.01600000      4.87000000      4.55100000
H     11.68300000      5.02300000      5.22100000
H     10.45700000      5.64700000      4.58900000
O      4.80200000      1.07500000      3.52000000
H      5.31600000      1.54000000      4.18100000
H      4.44800000      1.76800000      2.96200000
O      0.16600000    -12.80600000    -12.00200000
H      0.56700000    -12.26900000    -11.32000000
H     -0.00400000    -12.19500000    -12.72000000
O     -2.85800000     15.13700000      7.57200000
H     -2.37000000     15.91500000      7.84300000
H     -2.86700000     14.57700000      8.34800000
O      3.81500000      3.08800000      1.13000000
H      3.91000000      3.51500000      0.27900000
H      4.70800000      2.85000000      1.38000000
O     -2.68400000     -8.65400000    -13.08900000
H     -1.93900000     -8.68900000    -12.49000000
H     -2.47100000     -9.28900000    -13.77300000
O    -13.18100000      2.34700000      1.56300000
H    -12.68100000      1.63400000      1.16800000
H    -13.46000000      2.00400000      2.41200000
O      5.29100000      8.53700000      2.38600000
H      4.81100000      9.13300000      2.96100000
H      6.05100000      9.04200000      2.09800000
O    -12.70100000      8.18400000     -7.21000000
H    -13.57200000      8.14400000     -7.60400000
H    -12.84100000      8.60400000     -6.36100000
O     -3.14600000      2.81900000    -17.91600000
H     -2.31900000      2.46300000    -18.24000000
H     -3.12400000      2.65500000    -16.97300000
O     -7.51600000     15.87500000      4.69700000
H     -6.63900000     15.86800000      4.31400000
H     -8.10500000     15.78800000      3.94800000
O      4.15500000     10.86200000     -2.96600000
H      4.29000000     11.09800000     -2.04800000
H      4.36800000     11.65800000     -3.45200000
O     -5.83300000      5.68000000      5.86800000
H     -5.18400000      5.04500000      6.17000000
H     -5.52100000      5.94900000      5.00400000
O     -9.95900000     11.95000000      5.83600000
H    -10.72100000     12.45400000      6.12200000
H     -9.27000000     12.60300000      5.71800000
O      5.25300000      3.44900000      7.34600000
H      4.56500000      2.94100000      7.77600000
H      5.78700000      2.79500000      6.89500000
O     -1.39700000    -11.36900000     -8.47200000
H     -1.72600000    -10.49100000     -8.66400000
H     -0.50100000    -11.22700000     -8.16800000
O    -10.08500000     -4.43400000     -3.62400000
H    -10.43700000     -4.08500000     -2.80500000
H     -9.13600000     -4.36700000     -3.52400000
O    -13.76400000    -11.64200000      1.00400000
H    -14.03300000    -12.42300000      1.48800000
H    -13.17400000    -11.97300000      0.32600000
O      4.81800000      0.22400000    -16.39300000
H      4.74300000     -0.11500000    -17.28500000
H      4.68700000      1.16800000    -16.48300000
O     -8.18700000      8.58500000      9.48600000
H     -7.52100000      8.06800000      9.03500000
H     -8.31600000      9.35100000      8.92600000
O     -5.95200000      9.82300000      5.45800000
H     -5.69800000      8.97000000      5.81100000
H     -6.82500000      9.68100000      5.09200000
O     -1.93800000     -4.53300000     -8.09800000
H     -1.48200000     -3.69400000     -8.04100000
H     -2.85600000     -4.31800000     -7.92900000
O      8.05100000     14.70600000     -1.40200000
H      8.95800000     14.45100000     -1.23100000
H      7.84900000     15.34400000     -0.71800000
O      3.31000000      3.30300000     12.51600000
H      4.17200000      3.25900000     12.93100000
H      2.71600000      2.90900000     13.15500000
O     14.82200000     10.10500000      1.37600000
H     14.46900000      9.96900000      2.25500000
H     15.61300000      9.56700000      1.34900000
O     12.00100000     -8.64600000     -1.93700000
H     12.65900000     -8.02500000     -2.24900000
H     11.86300000     -9.24000000     -2.67500000
O     -2.21900000    -10.58900000      8.69300000
H     -2.45500000    -11.32500000      8.12800000
H     -1.27300000    -10.49400000      8.58000000
O     -8.59700000      2.69500000      0.63100000
H     -8.65000000      2.81900000     -0.31700000
H     -7.80100000      2.18000000      0.76000000
O      7.32300000      7.22700000    -12.43000000
H      8.11100000      6.68500000    -12.46500000
H      7.62200000      8.06400000    -12.07500000
O     11.46400000     -1.59100000     -8.84600000
H     12.28000000     -1.63700000     -8.34800000
H     10.78500000     -1.83400000     -8.21700000
O    -13.87700000     -8.20900000      3.03500000
H    -13.19300000     -8.85700000      2.86600000
H    -14.61100000     -8.48800000      2.48700000
O     -0.90300000     -1.99600000      4.75700000
H     -0.87400000     -2.50100000      5.56900000
H     -1.82900000     -1.97800000      4.51800000
O     13.95100000    -12.00000000     -0.07300000
H     13.46100000    -12.45300000     -0.75900000
H     13.29200000    -11.77600000      0.58300000
O      8.31800000     -0.00600000      8.13100000
H      8.23700000     -0.83000000      8.61200000
H      8.84000000      0.55500000      8.70400000
O     -6.73800000      1.88200000     -4.30600000
H     -7.03300000      0.97800000     -4.19700000
H     -5.85700000      1.89400000     -3.93100000
O      9.36800000    -14.88600000      1.25400000
H      9.32200000    -15.15000000      2.17300000
H     10.00100000    -14.16800000      1.24300000
O      0.68400000     -7.93200000     14.82600000
H     -0.11200000     -8.31400000     15.19600000
H      0.50200000     -6.99300000     14.78600000
O      4.80000000      8.19300000     12.21600000
H      5.20600000      7.91700000     11.39400000
H      4.06100000      8.73800000     11.94700000
O    -10.52300000     -6.89100000      7.94200000
H    -11.07200000     -6.34700000      7.37700000
H    -10.66400000     -7.78400000      7.62600000
O     -0.78100000     10.52500000    -12.47200000
H     -0.61300000     10.85700000    -13.35500000
H     -0.76800000      9.57300000    -12.56800000
O      8.10600000     -1.93100000     -0.68900000
H      8.21700000     -2.78800000     -1.10000000
H      7.84100000     -2.12900000      0.20900000
O      3.63800000      3.51100000    -11.01000000
H      3.57000000      3.56000000    -11.96300000
H      4.36600000      4.09200000    -10.79100000
O    -14.08400000      9.25000000     -4.62100000
H    -13.73300000     10.11000000     -4.85100000
H    -15.02900000      9.38700000     -4.55300000
O     -8.36300000      8.10200000      5.86700000
H     -8.27800000      8.79500000      5.21300000
H     -9.22400000      8.24700000      6.25900000
O     -8.06600000     15.74700000      2.09400000
H     -7.60100000     15.28500000      1.39700000
H     -8.83100000     16.12600000      1.66100000
O    -12.33500000     -0.70800000     -6.42100000
H    -13.18000000     -0.39700000     -6.74900000
H    -12.49200000     -1.62100000     -6.18100000
O      2.71300000     -6.87400000     -8.06600000
H      2.94700000     -7.74900000     -7.75700000
H      1.97000000     -6.61800000     -7.51900000
O    -12.30900000      9.30500000     -1.41700000
H    -11.53800000      9.41200000     -1.97300000
H    -12.06300000      9.70900000     -0.58500000
O      9.99500000     -1.21800000     14.87700000
H      9.15300000     -0.94700000     14.51100000
H     10.00900000     -0.83400000     15.75400000
O     11.91300000      8.38100000      5.80100000
H     11.08200000      8.82800000      5.64000000
H     12.24300000      8.77400000      6.60900000
O      0.68300000     -6.96000000     12.16900000
H      0.96200000     -6.81000000     13.07200000
H     -0.23100000     -6.67600000     12.15000000
O     10.18100000     13.31300000     -1.18700000
H     10.73500000     12.70900000     -0.69400000
H     10.01200000     12.86200000     -2.01400000
O     13.90700000     11.03400000     -3.24900000
H     13.57200000     11.32300000     -4.09700000
H     13.31400000     11.42900000     -2.60900000
O     -4.23600000     -5.44700000     13.33700000
H     -4.60500000     -6.13400000     13.89200000
H     -4.27000000     -5.81000000     12.45200000
O    -15.19100000     -6.30100000     -2.88600000
H    -15.26700000     -7.21000000     -2.59500000
H    -15.64100000     -5.79500000     -2.21000000
O      2.41900000     -3.65600000     13.93900000
H      3.24200000     -4.11900000     14.09600000
H      2.68700000     -2.78200000     13.65600000
O      0.82200000     14.98400000     -6.36700000
H      0.21900000     14.24200000     -6.31600000
H      1.35200000     14.80800000     -7.14400000
O     10.87100000     -7.17500000     -4.80000000
H     10.52700000     -6.53000000     -5.41800000
H     11.56900000     -6.71300000     -4.33600000
O     -9.59300000      2.79400000      8.77700000
H     -9.98100000      3.60300000      9.11000000
H    -10.29500000      2.38200000      8.27300000
O     -5.72500000      6.49400000     -7.98600000
H     -5.30800000      7.16200000     -7.44200000
H     -5.72800000      6.87100000     -8.86600000
O     14.50900000     -8.33500000     -6.49800000
H     15.04400000     -8.95100000     -6.99800000
H     15.13600000     -7.86300000     -5.95000000
O     -3.54000000      5.47000000     14.04100000
H     -2.63300000      5.75700000     14.14300000
H     -3.68900000      5.47600000     13.09500000
O     -5.42300000    -13.72400000      3.59300000
H     -5.28500000    -12.79900000      3.38800000
H     -4.88700000    -13.87800000      4.37100000
O     10.66300000      1.94800000    -12.13100000
H      9.84000000      1.51600000    -12.35700000
H     11.33700000      1.41900000    -12.55800000
O    -12.08200000     -4.38800000      9.79600000
H    -11.33500000     -3.79200000      9.75000000
H    -11.71500000     -5.24800000      9.59100000
O     -8.07200000    -10.58100000     -0.56500000
H     -8.07800000    -10.23000000     -1.45500000
H     -8.99600000    -10.71100000     -0.35200000
O      0.61500000      0.41400000     16.36200000
H     -0.30600000      0.49600000     16.60900000
H      0.80200000     -0.52100000     16.43900000
O      0.73900000     -8.67000000     -0.98800000
H     -0.10400000     -8.28500000     -1.22800000
H      1.38400000     -8.15700000     -1.47400000
O      4.44000000     -3.96200000      7.05800000
H      4.82400000     -3.18000000      7.45300000
H      4.66700000     -3.89800000      6.13000000
O    -13.77200000      9.70600000      4.75500000
H    -13.86100000      9.31200000      3.88800000
H    -14.20500000      9.08900000      5.34500000
O     15.24300000    -10.37400000     -1.82300000
H     14.45500000    -10.00400000     -2.22100000
H     14.93800000    -10.76500000     -1.00500000
O      7.43200000     -4.06400000      1.72600000
H      7.13100000     -4.85300000      2.17600000
H      8.12200000     -3.71500000      2.29000000
O     -1.47900000     14.26400000     -2.78900000
H     -0.56700000     14.00700000     -2.92600000
H     -1.65100000     14.05500000     -1.87100000
O     12.65500000      4.14200000     -4.28200000
H     12.50100000      5.00400000     -4.66800000
H     13.07200000      3.63800000     -4.98000000
O    -11.70500000      4.57600000     11.73500000
H    -11.53900000      3.71900000     12.12700000
H    -10.88800000      4.79800000     11.28900000
O     16.73500000     -1.38200000     -6.78000000
H     16.32900000     -0.97700000     -7.54600000
H     16.31300000     -2.23800000     -6.71000000
O    -15.16500000      3.08600000     -8.09600000
H    -15.07500000      2.15600000     -8.30600000
H    -15.74300000      3.10300000     -7.33300000
O      6.92000000      1.42500000      6.10600000
H      7.42300000      1.00200000      6.80200000
H      7.51400000      2.08600000      5.75000000
O      1.55400000     11.34100000    -14.06800000
H      1.47100000     11.24700000    -13.11900000
H      2.20400000     12.03500000    -14.18300000
O     -7.11900000     -2.38700000      2.41500000
H     -7.86800000     -1.89700000      2.75500000
H     -6.49300000     -1.71400000      2.14900000
O     -9.09400000     -7.09900000     -6.12500000
H     -8.30100000     -7.18200000     -5.59600000
H     -8.95800000     -6.30200000     -6.63600000
O     -4.22700000      1.36400000    -12.08300000
H     -4.61700000      2.09200000    -12.56700000
H     -4.80000000      0.62000000    -12.26600000
O    -11.70300000     -9.63700000      2.56300000
H    -10.92700000     -9.57600000      3.12000000
H    -11.46700000     -9.15600000      1.77000000
O     -0.68000000      7.65300000    -13.20400000
H      0.08200000      7.88000000    -13.73700000
H     -1.16500000      7.02300000    -13.73700000
O    -11.83100000      7.18300000      6.14400000
H    -11.72300000      8.07600000      6.47100000
H    -12.74400000      7.14100000      5.85900000
O      8.94200000     -6.45500000      0.06900000
H      8.38400000     -6.21200000      0.80700000
H      9.14500000     -7.37900000      0.21600000
O      8.30700000     10.40000000      2.24100000
H      8.21300000     10.82900000      3.09200000
H      9.12400000      9.90600000      2.31100000
O      3.43100000     12.06000000      1.61900000
H      2.53300000     12.39000000      1.60300000
H      3.45900000     11.40900000      0.91800000
O     10.51600000     13.52800000      5.68900000
H     11.21300000     12.87600000      5.75700000
H     10.97100000     14.34400000      5.48200000
O     -1.02100000      4.06900000     -7.36800000
H     -0.79500000      3.25600000     -7.82000000
H     -0.38000000      4.13500000     -6.66000000
O      9.58600000     -6.96100000      8.29100000
H      9.19300000     -7.82200000      8.14200000
H      9.57300000     -6.85400000      9.24200000
O      0.44400000      8.10300000     -1.24800000
H      1.25900000      8.23600000     -1.73100000
H     -0.09600000      7.57100000     -1.83300000
O      6.80600000     -5.96200000    -15.91400000
H      7.54200000     -6.39100000    -16.35000000
H      7.03600000     -5.97700000    -14.98500000
O     14.58800000      1.39500000     -4.71800000
H     14.90100000      0.50000000     -4.58700000
H     13.79700000      1.45300000     -4.18200000
O     -5.51200000     -0.59700000     11.04400000
H     -5.46000000     -1.51400000     10.77500000
H     -6.34800000     -0.52900000     11.50300000
O     -4.29200000    -13.22500000     11.75100000
H     -4.17900000    -13.88600000     11.06800000
H     -4.29200000    -12.39100000     11.28100000
O      5.81900000     -0.91800000     -2.32900000
H      6.73300000     -1.15400000     -2.17100000
H      5.32100000     -1.67800000     -2.02800000
O      0.50200000    -10.63700000      7.61100000
H      1.18400000    -10.08700000      7.99900000
H      0.45600000    -10.35300000      6.69800000
O    -12.65300000    -12.16900000      4.44900000
H    -13.47800000    -11.69100000      4.35500000
H    -12.00500000    -11.61500000      4.01300000
O     -8.13300000     -5.53100000    -14.08900000
H     -7.31300000     -5.22300000    -13.70300000
H     -8.81600000     -5.12300000    -13.55700000
O    -13.45400000      5.23000000      3.98200000
H    -14.09600000      4.57500000      3.71000000
H    -12.78900000      4.73200000      4.45700000
O     -7.68700000     -8.72900000     14.25400000
H     -7.18400000     -9.52800000     14.41500000
H     -7.74600000     -8.67100000     13.30100000
O      5.02000000    -16.22400000     -5.61100000
H      4.26200000    -16.58600000     -6.07000000
H      5.16100000    -16.82000000     -4.87500000
O      2.57700000     -5.58900000    -10.52500000
H      2.04500000     -4.82800000    -10.29600000
H      2.99000000     -5.85000000     -9.70100000
O    -14.30800000      2.22500000      8.59300000
H    -14.43900000      1.27700000      8.61400000
H    -14.25900000      2.48100000      9.51400000
O     17.50900000     -1.15900000     -2.26900000
H     17.94400000     -1.02400000     -3.11100000
H     16.60000000     -0.90600000     -2.42600000
O     -6.88300000    -10.43700000     -7.97400000
H     -6.88000000    -11.19500000     -7.38900000
H     -7.76100000    -10.06800000     -7.88400000
O      7.66400000      3.07400000    -11.50800000
H      7.58300000      2.42100000    -10.81300000
H      8.60000000      3.09500000    -11.70900000
O     -2.98700000     -1.86000000     -9.86900000
H     -2.56400000     -2.10900000    -10.69100000
H     -2.32600000     -1.34500000     -9.40600000
O     -3.94300000     -6.16500000     10.19800000
H     -3.66100000     -6.59400000      9.39100000
H     -4.31200000     -5.33000000      9.90900000
O      7.95500000     -6.52600000     -7.67100000
H      8.18900000     -7.15400000     -6.98700000
H      7.78700000     -5.71000000     -7.20000000
O     -1.79100000      2.44300000    -13.47200000
H     -2.53500000      2.25900000    -12.89700000
H     -1.15000000      2.86900000    -12.90400000
O     12.59100000      8.81100000      0.43600000
H     12.77500000      7.88300000      0.58300000
H     13.43200000      9.24700000      0.57800000
O    -10.22600000      0.81700000    -11.38100000
H    -10.33700000      1.36600000    -10.60400000
H     -9.86300000      1.40600000    -12.04100000
O      3.55300000     -8.73100000      4.31700000
H      3.41400000     -7.90400000      3.85600000
H      4.33500000     -8.58000000      4.84800000
O    -13.02600000     -8.44100000      9.37500000
H    -13.87300000     -8.35200000      8.93800000
H    -12.46400000     -7.79900000      8.94100000
O      1.99900000      5.37300000     11.06400000
H      1.13000000      5.00400000     10.90400000
H      2.46200000      4.69200000     11.55200000
O      0.87900000    -15.80700000      8.00700000
H      1.59900000    -15.49600000      7.45900000
H      0.71000000    -15.08600000      8.61300000
O    -10.26500000    -13.46600000      5.16700000
H    -11.16800000    -13.14900000      5.16000000
H    -10.32800000    -14.35900000      5.50700000
O    -16.68700000     -5.88600000      4.74000000
H    -15.92800000     -6.34300000      5.10300000
H    -16.39100000     -5.57100000      3.88600000
O     12.80600000      2.67200000     -0.23600000
H     13.12800000      2.52300000      0.65300000
H     13.22000000      3.49100000     -0.50700000
O     -3.63000000    -10.71700000     11.07300000
H     -3.14700000    -10.63300000     10.25200000
H     -4.01500000     -9.85200000     11.21400000
O     -6.67400000     -4.38800000     -5.17000000
H     -7.08600000     -4.50900000     -4.31400000
H     -5.96000000     -3.77100000     -5.00700000
O      6.13600000    -11.53600000    -12.00800000
H      6.62300000    -12.09400000    -11.40100000
H      6.40600000    -11.83400000    -12.87600000
O    -11.81900000    -10.60600000     -5.19900000
H    -10.98700000    -11.03800000     -5.00600000
H    -11.96600000    -10.02400000     -4.45400000
O     15.58500000     -5.94300000      4.86200000
H     14.81700000     -6.41600000      5.18300000
H     15.28800000     -5.03800000      4.77200000
O    -15.67300000      5.31200000      7.25800000
H    -15.57900000      4.37600000      7.07800000
H    -15.91000000      5.35500000      8.18400000
O     -0.25400000    -14.47100000     -2.43600000
H     -0.49100000    -14.91300000     -1.62100000
H     -0.38700000    -13.54100000     -2.25300000
O      3.70600000      3.22800000    -13.59800000
H      3.57800000      3.10600000    -14.53900000
H      4.09400000      2.40600000    -13.30000000
O     -7.73400000     -3.82300000     16.35800000
H     -8.13300000     -3.00400000     16.06100000
H     -6.80600000     -3.72800000     16.14600000
O      7.08500000    -14.70800000     -0.95500000
H      7.69000000    -14.91000000     -0.24200000
H      6.22200000    -14.69100000     -0.54100000
O     -1.97600000     -2.72000000    -12.46000000
H     -1.05800000     -2.82100000    -12.20800000
H     -1.94400000     -2.28500000    -13.31200000
O     10.74900000      9.14800000      2.84700000
H     11.27300000      8.71300000      3.51900000
H     11.30600000      9.14300000      2.06900000
O      5.80700000      5.27100000    -11.35400000
H      6.27400000      6.06700000    -11.60800000
H      6.49100000      4.60600000    -11.27700000
O      8.24400000     -4.18300000      7.61400000
H      8.84500000     -4.81700000      8.00500000
H      7.98200000     -3.62000000      8.34200000
O     -1.31200000     -5.30700000    -16.92700000
H     -1.16300000     -4.98600000    -16.03800000
H     -0.67200000     -6.01000000    -17.03900000
O     -8.10100000     12.89800000     -6.12100000
H     -7.97100000     11.96000000     -5.98200000
H     -7.31200000     13.18400000     -6.58000000
O      7.28000000      4.23400000     10.34800000
H      6.45300000      3.84200000     10.06700000
H      7.22700000      4.24600000     11.30300000
O    -15.41400000     -9.12100000     -2.16800000
H    -15.28300000     -9.17000000     -1.22100000
H    -15.91900000     -9.90600000     -2.38000000
O     -2.29500000     13.44300000      5.43000000
H     -2.35100000     14.12800000      6.09600000
H     -3.04900000     12.87900000      5.60200000
O    -10.45200000     -7.34900000     -9.94400000
H     -9.55100000     -7.32300000    -10.26800000
H    -10.64200000     -6.44600000     -9.69200000
O     15.60300000      2.08600000     -7.27700000
H     14.83400000      2.47100000     -7.69700000
H     15.28700000      1.78900000     -6.42400000
O     -2.26000000      5.95600000    -11.13900000
H     -2.83200000      5.78200000    -11.88600000
H     -1.67500000      6.65000000    -11.44100000
O     -8.36100000      1.23300000     -8.15000000
H     -9.20100000      1.52600000     -8.50300000
H     -8.59400000      0.61600000     -7.45700000
O    -11.24000000      9.55700000      7.47900000
H    -10.60900000     10.21100000      7.18000000
H    -11.20500000      9.60800000      8.43400000
O     -9.78900000     -2.83000000     14.15500000
H     -9.26500000     -2.03900000     14.28000000
H     -9.14700000     -3.51700000     13.97700000
O    -12.35900000     -9.09200000     -2.86900000
H    -13.27400000     -8.87500000     -2.69200000
H    -11.95100000     -9.13500000     -2.00400000
O     15.28000000     -3.39800000     -1.73400000
H     15.82200000     -4.18700000     -1.74100000
H     15.90500000     -2.67700000     -1.81300000
O    -14.36600000      7.58800000     -0.44200000
H    -14.00100000      8.18400000      0.21100000
H    -14.09200000      7.95600000     -1.28200000
O      4.00000000      6.00400000      3.58600000
H      4.91100000      5.71300000      3.62400000
H      4.05600000      6.94200000      3.40200000
O     -7.34400000     -4.09100000     11.95100000
H     -7.99500000     -4.43800000     11.34100000
H     -7.36500000     -4.69500000     12.69300000
O      5.70200000      1.81200000     13.08400000
H      5.86900000      1.18700000     12.37800000
H      6.57200000      2.10400000     13.35600000
O     -3.24600000     13.85300000     -6.19600000
H     -3.86700000     13.46000000     -6.80900000
H     -2.42200000     13.39500000     -6.36300000
O    -16.30300000      5.15600000     -1.04500000
H    -15.34800000      5.10400000     -1.02000000
H    -16.54600000      5.50600000     -0.18700000
O     -7.46300000     -8.47400000      6.03900000
H     -7.33500000     -9.30600000      5.58500000
H     -7.74400000     -7.86800000      5.35300000
O      7.39300000      5.57300000     -7.96900000
H      8.16300000      5.64100000     -8.53400000
H      7.35100000      6.41700000     -7.51900000
O     12.09000000     -9.19400000     -6.22200000
H     11.70400000     -8.50200000     -5.68500000
H     12.98200000     -8.89300000     -6.39500000
O     -2.06400000     -4.52000000      1.56900000
H     -2.24100000     -5.46000000      1.53900000
H     -1.82300000     -4.29300000      0.67000000
O     13.12700000      8.75100000     -7.73800000
H     12.19000000      8.57000000     -7.81900000
H     13.17100000      9.66400000     -7.45600000
O     -2.88600000      6.68000000      1.30000000
H     -1.94500000      6.72600000      1.13000000
H     -3.15100000      7.59100000      1.42900000
O    -16.13800000     -4.35300000      2.42700000
H    -15.46200000     -4.09400000      3.05400000
H    -16.89000000     -3.80300000      2.64400000
O     -5.19000000      5.25900000    -15.63500000
H     -5.55400000      4.37900000    -15.72600000
H     -5.91300000      5.78300000    -15.29100000
O      2.85800000     15.46200000      1.38500000
H      2.45100000     16.27900000      1.10000000
H      2.13200000     14.84000000      1.44400000
O     -0.06100000     11.67300000     11.96800000
H     -0.00300000     11.12500000     11.18500000
H     -0.23200000     11.05700000     12.68000000
O     14.80800000     -4.17600000      0.74400000
H     14.11100000     -3.87200000      0.16200000
H     15.53900000     -3.58300000      0.57100000
O      6.44900000      0.75300000     10.88400000
H      5.87500000      0.39400000     10.20700000
H      7.23500000      1.02600000     10.41200000
O     -0.82700000      7.84600000      4.99000000
H     -0.59100000      8.60200000      4.45300000
H     -0.03400000      7.64900000      5.48800000
O      7.55400000     -8.73800000     -2.77500000
H      7.30900000     -9.59600000     -3.12400000
H      8.01500000     -8.93400000     -1.95900000
O      2.83100000     -3.78800000    -14.70600000
H      2.40600000     -2.93500000    -14.61100000
H      3.40600000     -3.68500000    -15.46400000
O     -6.05800000     -4.84800000      8.06100000
H     -5.72500000     -5.54400000      7.49400000
H     -6.72600000     -4.41000000      7.53400000
O      4.95100000    -10.82400000      9.28100000
H      5.09800000    -11.61400000      9.80100000
H      5.19000000    -11.07700000      8.38900000
O      5.47900000      1.30900000    -12.81600000
H      5.83200000      0.65600000    -13.42100000
H      6.24400000      1.63500000    -12.34200000
O      0.11100000     10.04000000      3.17300000
H      0.92900000      9.67700000      2.83300000
H     -0.52300000      9.89900000      2.46900000
O      5.18600000     -8.86600000    -13.67400000
H      5.76300000     -9.00400000    -12.92300000
H      4.38600000     -8.50000000    -13.29700000
O     -0.94800000     11.05400000      7.70700000
H     -1.57400000     10.40400000      7.38700000
H     -0.48400000     11.34600000      6.92300000
O     -5.84400000      2.81100000      3.99700000
H     -5.15600000      3.34200000      4.39800000
H     -6.65000000      3.30100000      4.15900000
O     -8.13500000      5.92200000    -14.95500000
H     -8.09300000      5.88800000    -14.00000000
H     -8.12300000      6.85600000    -15.16300000
O     -0.93100000     -7.58900000      6.31500000
H     -0.30500000     -6.96100000      6.67700000
H     -0.39100000     -8.21700000      5.83600000
O      7.46600000     -6.67100000    -12.70000000
H      6.92800000     -7.41300000    -12.42500000
H      6.85900000     -5.93000000    -12.71900000
O     10.52600000    -12.94100000     -4.20800000
H     10.06700000    -12.66900000     -5.00300000
H      9.86100000    -13.39800000     -3.69300000
O     -9.45200000      4.98400000     10.18800000
H     -9.07300000      5.59300000      9.55400000
H     -8.74000000      4.37700000     10.39300000
O    -12.52700000     -5.45500000     -1.45400000
H    -12.27900000     -4.53800000     -1.57200000
H    -13.21300000     -5.60300000     -2.10500000
O      9.84800000      1.19100000      4.56600000
H      9.42100000      2.00100000      4.84400000
H      9.40000000      0.50300000      5.05700000
O      6.56900000      3.52000000    -15.04100000
H      5.76600000      3.07300000    -15.30700000
H      6.28500000      4.40300000    -14.80300000
O     -1.39200000      9.81600000     14.32100000
H     -1.49600000      9.33400000     15.14100000
H     -2.28500000      9.93900000     14.00000000
O    -14.41200000     -7.95300000      5.75100000
H    -15.00000000     -8.59800000      6.14500000
H    -14.08600000     -8.38000000      4.95900000
O     13.19500000     -7.01200000      5.68400000
H     12.41500000     -6.46000000      5.62500000
H     13.22800000     -7.28300000      6.60100000
O     -7.94000000     10.68900000      7.48500000
H     -7.10800000     10.81200000      7.02800000
H     -8.58400000     11.13600000      6.93600000
O      3.01600000     -7.73500000    -12.23200000
H      2.34600000     -8.33100000    -11.89700000
H      3.07200000     -7.04300000    -11.57300000
O     15.60100000     -1.03800000     -4.24300000
H     16.15400000     -1.21900000     -5.00400000
H     14.89900000     -1.68700000     -4.29700000
O     12.02900000    -10.68700000     -3.73500000
H     12.80300000    -10.59400000     -4.29000000
H     11.38300000    -11.11700000     -4.29500000
O     -2.15600000     13.23800000      9.37800000
H     -1.85200000     12.35400000      9.17200000
H     -1.41300000     13.65000000      9.81900000
O    -13.31900000     -5.13400000     -4.38900000
H    -12.89000000     -5.79800000     -4.92900000
H    -13.96500000     -5.62200000     -3.87900000
O    -11.84100000    -10.85100000     -8.05900000
H    -11.09900000    -10.33000000     -8.36700000
H    -11.94400000    -10.60200000     -7.14100000
O      5.99900000    -12.62700000     11.76300000
H      6.78500000    -13.17100000     11.79900000
H      6.32700000    -11.72800000     11.78800000
O     11.68400000     -1.54900000     -2.78500000
H     12.12500000     -2.08400000     -2.12400000
H     11.91900000     -0.64900000     -2.56000000
O      2.17000000     -3.71400000     -5.23500000
H      1.26900000     -4.00000000     -5.08100000
H      2.18700000     -2.80400000     -4.94000000
O     11.02400000     12.22000000     -5.44200000
H     10.55500000     11.79700000     -4.72300000
H     10.45600000     12.94400000     -5.70600000
O     13.40000000      6.19100000      0.51800000
H     13.98800000      6.00700000      1.25100000
H     13.82300000      5.78100000     -0.23600000
O      9.28900000     -1.58400000      5.94600000
H      9.11200000     -2.52500000      5.97400000
H      8.72800000     -1.21500000      6.62800000
O     -7.02400000      0.72400000    -13.38400000
H     -7.10000000     -0.06500000    -12.84700000
H     -7.03100000      0.40100000    -14.28500000
O      2.11500000      6.29000000     14.57500000
H      1.90700000      6.61000000     13.69700000
H      3.07100000      6.30600000     14.61500000
O     -4.39200000    -14.94900000      6.76700000
H     -4.95700000    -15.71700000      6.84900000
H     -3.50700000    -15.28600000      6.90500000
O      8.99900000      2.39400000    -14.99700000
H      8.23600000      2.86300000    -14.66100000
H      9.09600000      1.64300000    -14.41000000
O     10.84000000     -5.61700000      3.07700000
H     11.54700000     -5.72800000      2.44100000
H     10.68400000     -4.67300000      3.09800000
O      8.26800000     12.18200000      4.52700000
H      7.53500000     12.59800000      4.07400000
H      8.86000000     12.90400000      4.73700000
O      9.42200000     -2.89100000      3.14500000
H      9.56100000     -2.21900000      3.81300000
H     10.00600000     -2.64200000      2.42900000
O     -0.39100000    -12.67800000     -5.32800000
H      0.21200000    -12.31100000     -5.97400000
H     -0.17000000    -13.60800000     -5.29500000
O      7.21800000     10.92100000     -2.47000000
H      7.29900000     10.29900000     -1.74700000
H      6.54500000     11.53700000     -2.18100000
O     10.42100000      4.49700000    -13.69900000
H     10.93000000      3.73200000    -13.43300000
H      9.78600000      4.15500000    -14.32800000
O     -4.69800000    -15.53200000     -8.37800000
H     -4.36700000    -14.64700000     -8.52900000
H     -5.30900000    -15.43800000     -7.64700000
O     -8.20100000      9.41200000     -7.21200000
H     -8.34300000      8.46700000     -7.15000000
H     -9.06100000      9.79500000     -7.04300000
O      6.08400000     -7.37800000     11.30200000
H      5.77700000     -6.58000000     10.87300000
H      5.48800000     -8.06100000     10.99500000
O     15.08200000      5.81700000      2.58600000
H     14.91200000      5.33200000      3.39400000
H     14.90600000      6.73000000      2.81200000
O     -4.23700000     -4.64500000     -1.03600000
H     -4.91600000     -4.07400000     -0.67600000
H     -4.09200000     -5.30300000     -0.35600000
O      6.83400000     15.34200000     -6.32700000
H      7.24000000     16.20700000     -6.38200000
H      6.72200000     15.18900000     -5.38900000
O     16.79100000     -5.56200000     -2.04900000
H     17.32800000     -5.85500000     -1.31400000
H     17.42100000     -5.24400000     -2.69500000
O     -2.82500000     -4.74800000     -3.37500000
H     -2.96200000     -5.66300000     -3.62100000
H     -3.35700000     -4.62900000     -2.58900000
O     11.67200000      1.05600000      9.13500000
H     11.62300000      0.31500000      9.73900000
H     12.03500000      0.68600000      8.33100000
O    -10.82600000     11.37500000      0.96400000
H    -10.96800000     11.65400000      0.06000000
H    -10.09900000     11.91800000      1.27100000
O    -15.27200000     -1.47900000      6.64500000
H    -15.27600000     -1.84600000      7.52900000
H    -14.34800000     -1.46700000      6.39400000
O     11.21300000     -5.85400000     -1.25100000
H     10.42700000     -6.19400000     -0.82200000
H     11.68900000     -6.63500000     -1.53200000
O     -0.99800000    -17.22900000      3.23700000
H     -1.54800000    -16.48800000      2.98100000
H     -0.11200000    -16.96700000      2.98700000
O     11.12000000     -2.40100000      1.21800000
H     11.28900000     -2.85100000      0.39100000
H     11.65100000     -1.60600000      1.17100000
O      0.58900000     -9.50700000      5.01600000
H      1.39000000     -9.95000000      4.73500000
H      0.30500000     -9.01500000      4.24500000
O     -7.97700000     -0.30400000      7.30800000
H     -8.87000000     -0.21900000      6.97400000
H     -8.06600000     -0.20600000      8.25600000
O     -1.96500000     -2.75500000      9.06700000
H     -2.20100000     -2.91300000      9.98100000
H     -2.74100000     -2.34500000      8.68600000
O     -4.82100000     -6.56100000      2.92200000
H     -4.44500000     -5.78300000      3.33200000
H     -4.47600000     -7.29200000      3.43500000
O      0.79700000     -3.44100000      3.50800000
H      0.38900000     -4.29100000      3.67300000
H      0.18200000     -2.80600000      3.87500000
O      7.87400000    -13.31700000      3.60600000
H      8.12200000    -12.86700000      2.79800000
H      8.05800000    -12.68400000      4.29900000
O     -0.81000000      5.59700000     14.05800000
H     -0.11400000      5.71300000     14.70400000
H     -0.39900000      5.81300000     13.22100000
O      5.43600000     -7.09100000     -9.03700000
H      4.76600000     -7.03800000     -8.35600000
H      6.26100000     -6.94700000     -8.57300000
O      6.17000000      3.36600000     -7.10500000
H      6.28600000      3.45600000     -6.15900000
H      6.71300000      4.05900000     -7.48000000
O     -4.50000000     12.13300000      6.12900000
H     -4.20400000     11.82900000      6.98700000
H     -4.99000000     11.39300000      5.77000000
O    -10.86400000      5.18800000      1.22800000
H    -11.25100000      6.04800000      1.39200000
H    -11.04700000      4.68800000      2.02400000
O     -1.69600000     -7.28100000     -1.75700000
H     -2.14100000     -7.71400000     -2.48500000
H     -2.40600000     -6.97600000     -1.19100000
O     12.67600000      1.29800000      5.10200000
H     11.73400000      1.27000000      5.27000000
H     12.85800000      0.49000000      4.62300000
O     -8.36100000    -15.38500000     -2.97100000
H     -7.51900000    -15.52100000     -2.53600000
H     -8.53100000    -16.21000000     -3.42600000
O     -2.80800000      9.24800000    -14.63200000
H     -2.55100000      8.86900000    -15.47300000
H     -2.05600000      9.09100000    -14.06000000
O     -0.31100000      5.96200000    -16.06900000
H     -1.17100000      5.55500000    -15.96600000
H     -0.45400000      6.66800000    -16.69900000
O      2.51400000    -13.68200000      4.52900000
H      2.85600000    -13.92900000      5.38800000
H      3.18300000    -13.10300000      4.16300000
O      2.67300000     -1.75600000      4.70600000
H      3.44800000     -1.53800000      4.18800000
H      2.09900000     -2.21700000      4.09500000
O      6.63000000     15.14300000     -3.67100000
H      5.87100000     15.71800000     -3.57100000
H      6.94400000     15.00300000     -2.77800000
O     -4.48200000    -13.50100000    -11.00400000
H     -3.63200000    -13.70100000    -10.61100000
H     -4.64500000    -12.58700000    -10.77100000
O      7.32400000    -11.47700000     -3.58700000
H      6.62200000    -12.11400000     -3.71600000
H      7.94200000    -11.65500000     -4.29600000
O     12.76200000      1.94400000     12.45300000
H     12.34800000      2.69100000     12.02100000
H     12.43300000      1.18100000     11.97900000
O      0.33100000     10.67800000     -3.06300000
H      1.07300000     10.07500000     -3.11300000
H      0.71500000     11.54300000     -3.20700000
O      2.72800000     -1.32900000    -12.23100000
H      3.33400000     -1.40600000    -11.49400000
H      2.80300000     -0.41500000    -12.50700000
O     -8.18500000     -8.77300000     11.61800000
H     -8.21100000     -8.32400000     10.77300000
H     -8.94900000     -9.34900000     11.60600000
O      1.78000000     16.16900000     -2.31400000
H      1.49000000     16.12600000     -1.40200000
H      1.68000000     15.27400000     -2.63900000
O      1.23800000     -2.11400000     16.39300000
H      1.79300000     -2.22400000     15.62100000
H      0.85300000     -2.97900000     16.53600000
O     -3.09100000      5.97000000     -6.62900000
H     -2.32600000      5.42000000     -6.80000000
H     -3.42500000      5.66000000     -5.78700000
O     -7.46700000     -6.82400000      9.71600000
H     -6.65600000     -6.60000000      9.26000000
H     -7.97500000     -6.01300000      9.71600000
O     -2.33700000     16.90000000     -3.53200000
H     -1.74700000     17.26000000     -4.19400000
H     -2.19300000     15.95500000     -3.57100000
O     -6.35100000    -12.76300000     -0.31100000
H     -7.12100000    -12.26600000     -0.58600000
H     -6.15600000    -12.43600000      0.56800000
O     -5.44000000     -3.00300000    -13.23700000
H     -5.77800000     -2.52700000    -12.47900000
H     -6.18700000     -3.06900000    -13.83200000
O      5.84200000     -1.77600000      3.66800000
H      5.88600000     -0.84200000      3.46200000
H      5.65800000     -1.80500000      4.60700000
O     -5.45200000      3.81300000      8.35200000
H     -5.42500000      3.15800000      9.05000000
H     -5.65200000      3.31100000      7.56100000
O      7.21800000     16.32900000      0.60300000
H      6.39400000     15.96300000      0.92500000
H      7.00300000     17.23000000      0.36300000
O      7.40600000      3.74400000     -4.00900000
H      7.99000000      3.70500000     -3.25200000
H      7.34200000      2.83700000     -4.30900000
O     -7.01000000    -12.21100000     -3.03400000
H     -7.79100000    -12.75900000     -2.95500000
H     -6.27800000    -12.82400000     -2.96200000
O      1.31400000     -0.29700000     -6.24600000
H      1.63900000      0.54100000     -6.57500000
H      2.08800000     -0.72900000     -5.88500000
O    -10.40300000      2.32200000     12.51200000
H    -10.93200000      1.61000000     12.15400000
H    -10.61200000      2.33000000     13.44600000
O      0.34600000     -5.32300000     14.53700000
H     -0.43400000     -4.78100000     14.41600000
H      1.06500000     -4.78600000     14.20400000
O     -2.30900000     11.28300000     -4.14800000
H     -1.74200000     12.03700000     -4.31400000
H     -1.70800000     10.58400000     -3.88900000
O      4.72600000     -0.55300000      9.25200000
H      4.89600000     -0.51300000      8.31100000
H      3.79100000     -0.36700000      9.33500000
O      6.67300000     -1.13800000     16.36600000
H      5.92300000     -0.54400000     16.33100000
H      7.11700000     -1.01300000     15.52800000
O     -7.23100000    -10.44700000      8.29100000
H     -7.03900000     -9.68300000      7.74700000
H     -7.99000000    -10.18500000      8.81200000
O      7.43000000     -1.89400000    -11.16700000
H      7.06900000     -2.35700000    -11.92300000
H      8.15700000     -2.44500000    -10.87400000
O     -4.48900000      0.99800000     -3.04600000
H     -3.99000000      1.56400000     -2.45700000
H     -3.83900000      0.65900000     -3.66100000
O     -4.45800000     -9.92300000     -5.56800000
H     -5.22200000    -10.37000000     -5.93300000
H     -4.06000000    -10.56800000     -4.98300000
O     17.13500000      0.57500000      7.48600000
H     17.75700000      0.10200000      8.03800000
H     16.39500000     -0.02600000      7.39100000
O      3.67100000     -1.39600000     18.35300000
H      3.10200000     -1.30700000     17.58800000
H      3.74700000     -0.50800000     18.70100000
O     -0.58400000      4.30300000     10.04200000
H     -1.12300000      5.05400000      9.79500000
H      0.00500000      4.17500000      9.29900000
O    -10.62200000     -4.07600000     -9.98100000
H    -11.02500000     -3.24000000    -10.21400000
H     -9.68300000     -3.89100000     -9.95700000
O    -10.88000000    -14.82000000     -0.68600000
H    -10.86300000    -15.77500000     -0.74800000
H    -10.09300000    -14.53600000     -1.15200000
O     16.75100000      5.01400000      0.45600000
H     16.22900000      4.33200000      0.03200000
H     16.42200000      5.04300000      1.35400000
O     -3.03100000    -11.71900000     -1.34500000
H     -3.54200000    -12.52100000     -1.45100000
H     -2.65500000    -11.78900000     -0.46700000
O     14.57500000     -0.69100000      7.72500000
H     14.31600000     -0.85200000      8.63300000
H     14.07700000     -1.33100000      7.21700000
O      1.85000000     -5.41300000     10.09000000
H      1.22300000     -5.89000000     10.63300000
H      2.15600000     -4.69800000     10.64800000
O      5.41300000      8.45900000     -3.94500000
H      4.97100000      8.83800000     -4.70400000
H      5.68800000      9.21400000     -3.42500000
O     -6.83300000    -15.07400000     -6.04900000
H     -7.70300000    -15.47200000     -6.03800000
H     -6.36700000    -15.49900000     -5.32900000
O     -3.84300000     15.24800000      2.70700000
H     -3.86900000     14.37400000      2.31700000
H     -4.16700000     15.82800000      2.01900000
O      1.84800000      2.23500000     14.38100000
H      1.91300000      2.92300000     15.04300000
H      1.14000000      1.67000000     14.69200000
O    -11.88500000      1.85300000      7.18600000
H    -12.71700000      1.86200000      7.65800000
H    -11.79500000      2.74200000      6.84200000
O      5.30200000    -11.84700000      3.54000000
H      5.84500000    -11.45900000      2.85400000
H      5.66900000    -12.72100000      3.67100000
O      7.15400000    -10.11400000     -7.61100000
H      7.92000000     -9.82200000     -8.10400000
H      7.50200000    -10.36900000     -6.75600000
O      3.04200000     -9.42200000     -7.45000000
H      3.82600000     -9.16800000     -6.96400000
H      3.34900000    -10.08300000     -8.07100000
O    -12.62100000     -5.94200000      6.20300000
H    -13.02000000     -5.35000000      6.84100000
H    -13.32600000     -6.54400000      5.96200000
O      0.11400000    -15.63300000     -4.82900000
H      0.12300000    -15.31500000     -3.92600000
H     -0.81100000    -15.79100000     -5.01800000
O    -10.56400000     -6.98700000     10.92700000
H     -9.81300000     -6.66000000     11.42300000
H    -10.22500000     -7.12700000     10.04300000
O      3.84600000     -1.61700000     -8.96500000
H      4.65500000     -2.12000000     -8.87000000
H      4.12600000     -0.70300000     -8.92100000
O      0.52100000     10.20600000      9.78100000
H     -0.05800000     10.42600000      9.05000000
H      0.48700000      9.25100000      9.83400000
O      0.71300000     13.39600000      1.84300000
H      0.05800000     13.42000000      1.14600000
H      0.26900000     13.77400000      2.60200000
O     11.34400000      3.82800000     10.92900000
H     11.09200000      4.28900000     11.72900000
H     10.91600000      4.31600000     10.22600000
O     -2.15800000     10.50300000     -7.48900000
H     -3.10000000     10.67300000     -7.45900000
H     -2.08900000      9.55200000     -7.57900000
O      1.25900000     -4.49800000      7.14900000
H      2.05400000     -4.11400000      6.78100000
H      1.49200000     -4.71200000      8.05300000
O    -11.71500000     -7.55400000     -4.97400000
H    -11.67200000     -8.11500000     -4.20000000
H    -10.82900000     -7.20300000     -5.06500000
O    -13.72500000     11.39500000      2.03900000
H    -14.42500000     11.70200000      1.46300000
H    -12.92300000     11.74700000      1.65100000
O      8.07700000     -4.58100000     -1.85500000
H      8.72400000     -5.00200000     -1.28900000
H      7.46700000     -5.28100000     -2.08400000
O      7.88000000     -9.29400000      3.86300000
H      7.61800000     -8.88700000      4.69000000
H      8.30200000    -10.11300000      4.12300000
O      1.14800000    -12.29500000     11.82000000
H      1.46400000    -11.43700000     12.10400000
H      0.27200000    -12.36500000     12.20000000
O      4.51800000    -14.62700000     -0.06800000
H      3.82200000    -14.08300000      0.29900000
H      4.37000000    -14.60100000     -1.01400000
O      2.57900000    -17.42900000      0.88000000
H      2.27900000    -18.01100000      1.57800000
H      2.35400000    -16.55100000      1.18700000
O     -3.69700000      5.76500000      9.36800000
H     -4.22400000      5.06200000      8.98900000
H     -3.73200000      5.60800000     10.31200000
O     -8.69900000      0.02200000      9.94700000
H     -9.03100000      0.90400000      9.77700000
H     -8.35900000      0.06300000     10.84100000
O     10.00500000     -5.94400000    -12.08900000
H      9.06900000     -6.14400000    -12.08000000
H     10.32000000     -6.23200000    -11.23200000
O     -5.40000000      3.66600000     -8.15300000
H     -5.59200000      4.59900000     -8.06000000
H     -4.49500000      3.63800000     -8.46200000
O     -3.00800000      4.03900000     -9.19000000
H     -2.68500000      4.64200000     -9.86000000
H     -2.42400000      4.17400000     -8.44400000
O     -6.85000000     14.65000000      0.00400000
H     -6.13000000     14.19400000     -0.43400000
H     -7.32700000     15.08000000     -0.70500000
O    -13.96700000      5.11200000     -4.77900000
H    -14.78200000      5.54800000     -5.02800000
H    -13.38200000      5.82400000     -4.52200000
O    -15.45100000     -2.25600000      0.52900000
H    -15.55900000     -3.19100000      0.70600000
H    -14.58800000     -2.04300000      0.88400000
O      3.31900000     -7.62100000     -2.03600000
H      3.38500000     -6.83900000     -2.58400000
H      3.22700000     -8.34200000     -2.65800000
O      3.04400000     -6.93600000      2.12500000
H      3.07100000     -7.47800000      1.33600000
H      3.39700000     -6.09100000      1.84600000
O      0.93500000      3.43700000     -2.22100000
H      0.75100000      2.49900000     -2.17700000
H      1.57500000      3.52300000     -2.92700000
O     13.39600000     -0.67500000      1.34000000
H     12.78300000      0.02900000      1.55300000
H     13.84200000     -0.86200000      2.16700000
O      0.45100000     14.74800000     10.07000000
H      1.36900000     14.78600000     10.33800000
H      0.07300000     15.56500000     10.39400000
O    -10.61600000     10.52600000     -6.60200000
H    -11.02100000     10.52800000     -7.46900000
H    -11.27800000     10.91100000     -6.02700000
O      4.80700000     13.14900000     -4.24400000
H      5.51300000     13.44600000     -3.67000000
H      4.30700000     13.94100000     -4.43900000
O    -14.01100000     -2.92700000     -5.89700000
H    -14.57500000     -3.49200000     -6.42400000
H    -13.64600000     -3.50800000     -5.22900000
O     16.32800000      7.40900000     -1.13600000
H     16.50200000      6.47100000     -1.06400000
H     16.86000000      7.80500000     -0.44600000
O     -3.73300000      9.11400000      2.56300000
H     -3.94100000      9.32800000      3.47200000
H     -4.58400000      9.06900000      2.12700000
O     -5.55800000     -1.09800000    -11.07300000
H     -5.92200000     -0.43000000    -10.49100000
H     -4.71800000     -1.32800000    -10.67700000
O     -2.99100000      0.18500000     -5.10300000
H     -2.44300000     -0.55500000     -5.36300000
H     -3.45900000      0.42900000     -5.90200000
O     14.82700000     -8.81300000      2.31400000
H     14.11700000     -8.96400000      1.69100000
H     15.40100000     -8.18400000      1.87600000
O      3.99100000      2.90700000    -16.50000000
H      4.37100000      3.66300000    -16.94800000
H      3.08500000      2.87800000    -16.80600000
O    -10.60700000     -5.14700000      4.49200000
H    -11.43600000     -5.50400000      4.81200000
H    -10.70300000     -5.13800000      3.54000000
O    -11.39500000     -4.63700000      1.25100000
H    -11.13700000     -4.79200000      0.34200000
H    -11.80500000     -3.77300000      1.24100000
O     -3.57900000     -5.39900000      5.19200000
H     -3.00800000     -4.96600000      5.82600000
H     -4.12100000     -5.98700000      5.72000000
O     14.53900000      1.31200000    -10.83300000
H     14.65900000      2.26100000    -10.79500000
H     13.60900000      1.18100000    -10.65100000
O      9.75300000      6.01400000     -4.06500000
H     10.22100000      6.83200000     -3.89900000
H      8.86000000      6.28600000     -4.27400000
O     13.78800000     -5.69400000     -7.23300000
H     13.46600000     -5.49400000     -8.11200000
H     14.06300000     -6.60900000     -7.28100000
O      4.61900000      0.40500000     15.82100000
H      4.10600000      0.11800000     15.06500000
H      5.02300000      1.22600000     15.53700000
O    -12.49000000    -12.66300000     -1.42300000
H    -11.85500000    -13.37200000     -1.33100000
H    -12.68800000    -12.63800000     -2.35900000
O     -0.50200000      6.81000000      8.51300000
H      0.09700000      6.66100000      7.78100000
H     -0.98700000      7.59800000      8.27000000
O     -8.00200000     -6.31500000      4.28600000
H     -7.64700000     -5.96500000      3.46900000
H     -8.89200000     -5.96500000      4.33100000
O     -3.90000000     -7.02800000     -4.82500000
H     -4.34800000     -6.92300000     -5.66400000
H     -4.38700000     -7.72000000     -4.37800000
O     -5.25100000     -7.01600000      6.45400000
H     -6.07800000     -7.45700000      6.26100000
H     -4.67000000     -7.71500000      6.75300000
O     17.69100000     -3.06400000      0.34300000
H     18.32000000     -3.16300000     -0.37200000
H     18.13800000     -2.50600000      0.98000000
O     -8.00500000      6.20200000    -12.30900000
H     -8.49800000      7.02100000    -12.35900000
H     -8.29800000      5.79500000    -11.49400000
O    -11.14100000      4.42900000      5.76200000
H    -10.37200000      4.44300000      5.19100000
H    -11.32800000      5.35100000      5.93500000
O     -3.54100000    -16.96600000     -2.77500000
H     -3.61900000    -17.52200000     -2.00000000
H     -2.80800000    -17.33800000     -3.26400000
O      5.21700000     -4.60600000      9.66300000
H      4.70500000     -3.83600000      9.41800000
H      4.65400000     -5.34800000      9.44300000
O     12.87900000      6.05600000     -9.70800000
H     12.46800000      5.34000000    -10.19300000
H     12.98900000      5.71200000     -8.82100000
O     -3.44700000      4.05500000     11.50200000
H     -2.69200000      3.53100000     11.23300000
H     -4.20400000      3.50800000     11.29400000
O     12.07000000     -1.33700000      6.34800000
H     11.21100000     -1.36500000      5.92600000
H     12.09100000     -2.11600000      6.90300000
O      1.03300000      1.25900000    -14.37300000
H      1.16400000      1.83100000    -15.12900000
H      0.08500000      1.24200000    -14.24700000
O      9.15700000     15.87800000      2.77100000
H      9.06300000     14.92800000      2.70000000
H      8.69000000     16.22300000      2.01000000
O      8.93700000     -2.27600000    -15.91700000
H      8.05800000     -2.16700000    -15.55300000
H      8.78800000     -2.56400000    -16.81800000
O     -8.20800000     -0.98500000     15.56200000
H     -8.97600000     -0.41900000     15.63500000
H     -7.73700000     -0.85600000     16.38500000
O      3.11000000      2.93900000     -4.02200000
H      3.58600000      2.32100000     -4.57600000
H      3.79300000      3.39900000     -3.53400000
O     -0.62100000     -4.48700000     -4.95700000
H     -0.76000000     -5.16500000     -5.61900000
H     -1.45800000     -4.42500000     -4.49800000
O     12.44600000      5.88900000      6.81300000
H     12.31400000      6.71100000      6.34000000
H     13.11200000      6.09400000      7.46900000
O     -8.72100000      7.98500000     12.08800000
H     -8.39800000      8.07200000     11.19100000
H     -8.47900000      8.80900000     12.51100000
O      1.29500000      7.21300000      6.68900000
H      2.12200000      6.75500000      6.83700000
H      1.50300000      8.13600000      6.83200000
O      1.16400000     17.17700000      0.13300000
H      1.64600000     17.82100000     -0.38600000
H      0.27300000     17.52400000      0.17700000
O      3.91600000      7.42200000      0.23300000
H      4.58700000      7.31900000      0.90800000
H      3.63700000      6.52800000      0.03400000
O     -1.39900000     -2.84700000    -15.76400000
H     -0.92000000     -2.21200000    -16.29600000
H     -1.63300000     -3.54400000    -16.37700000
O      7.86200000    -12.62800000     -5.95100000
H      7.23800000    -13.26100000     -5.59700000
H      8.06600000    -12.95600000     -6.82700000
O     -5.76400000      9.48600000     -8.02400000
H     -6.71400000      9.43600000     -7.92600000
H     -5.45100000      9.79200000     -7.17300000
O     -0.75600000     -8.14900000    -11.11500000
H     -0.40700000     -8.56000000    -10.32400000
H     -1.28100000     -7.41700000    -10.79200000
O     -1.12300000     -5.67900000    -13.96200000
H     -0.29200000     -5.23300000    -13.79800000
H     -1.07200000     -6.48000000    -13.44100000
O     -9.95300000     -3.94400000      6.98300000
H    -10.12100000     -4.33200000      6.12500000
H     -9.13200000     -3.46300000      6.87200000
O     -2.46200000     -9.12900000      1.79100000
H     -2.69600000     -8.71500000      2.62100000
H     -1.52400000     -9.30600000      1.86800000
O      5.78700000      8.43200000      9.59800000
H      5.54300000      9.32200000      9.85100000
H      5.39100000      8.31100000      8.73500000
O      7.07100000      6.36700000     -2.85900000
H      6.83600000      5.58500000     -3.35800000
H      6.66900000      7.08900000     -3.34200000
O     -8.38200000     -5.19500000     14.07700000
H     -9.05800000     -5.85300000     14.24100000
H     -7.71900000     -5.36100000     14.74800000
O      9.41700000     -7.02400000     11.33000000
H      9.99800000     -7.35100000     12.01600000
H      8.56000000     -7.39000000     11.54600000
O     -1.07800000     12.22700000     -0.75700000
H     -1.63200000     11.71800000     -0.16500000
H     -0.48900000     11.58200000     -1.14800000
O      0.08000000     -2.16900000     11.98500000
H      0.16400000     -2.35100000     12.92100000
H     -0.80000000     -2.47200000     11.76000000
O     -7.19200000      2.33600000      6.70900000
H     -7.24000000      1.38700000      6.82400000
H     -8.02200000      2.66200000      7.05900000
O     -4.60700000    -13.59800000     -2.23100000
H     -5.13300000    -13.48000000     -1.44000000
H     -4.23600000    -14.47600000     -2.14300000
O     -5.14000000    -10.16700000     -2.40900000
H     -4.49200000    -10.64800000     -1.89400000
H     -5.64200000    -10.84800000     -2.85800000
O     -3.23500000      3.52600000     -4.31700000
H     -3.15600000      3.12500000     -3.45200000
H     -2.33200000      3.67700000     -4.59500000
O     -4.77600000      7.77200000      7.88600000
H     -5.43500000      7.29800000      7.37800000
H     -4.28400000      7.08800000      8.33900000
O     -2.91500000    -13.17400000     -6.82800000
H     -2.38300000    -12.67000000     -7.44400000
H     -3.19400000    -12.53400000     -6.17300000
O      9.16200000     -0.03700000     -4.88000000
H      9.50600000     -0.89300000     -5.13600000
H      9.16900000     -0.05300000     -3.92200000
O     -5.32800000      8.46300000    -13.93000000
H     -5.22700000      7.64700000    -13.44100000
H     -4.46000000      8.63300000    -14.29500000
O    -17.67300000      4.97100000     -3.57400000
H    -16.89800000      5.00100000     -3.01200000
H    -18.14200000      4.18600000     -3.29200000
O     16.08100000     -6.75600000      0.65600000
H     15.78800000     -5.84500000      0.62600000
H     17.00800000     -6.71700000      0.42100000
O     -9.08400000     13.94600000     -3.75000000
H     -8.21500000     13.55400000     -3.66100000
H     -9.24800000     13.95300000     -4.69300000
O      4.82300000      6.06400000     13.87800000
H      4.95600000      6.79700000     13.27700000
H      5.50800000      5.43700000     13.64500000
O     -7.76600000      6.08100000      8.04400000
H     -7.20800000      5.30300000      8.05000000
H     -7.89800000      6.27300000      7.11600000
O     -4.59500000     -3.54000000     -8.31400000
H     -3.89400000     -3.06600000     -8.76100000
H     -5.26400000     -2.87600000     -8.14700000
O     -2.52300000      4.59300000    -15.27600000
H     -2.38800000      3.73100000    -14.88200000
H     -3.46600000      4.74200000    -15.20500000
