# Supplementary material for: Integrated Multiscale Multilevel Approach to Open Shell Molecular Systems
Source: J Chem Theory Comput. 2023 Feb 13;19(5):1446–56. doi: 10.1021/acs.jctc.2c00805 (PMC10018740; doi:10.1021/acs.jctc.2c00805)
Supplement: Supplementary file 2 — ct2c00805_si_002.zip [file ct2c00805_si_002.zip › structures/PROXYL/frame104.xyz]

2621

C     -0.90000000     -0.96900000     -1.49700000
H     -1.85100000     -1.46900000     -1.68100000
H     -0.15100000     -1.34900000     -2.19200000
C     -0.47200000     -1.25200000     -0.04600000
C     -1.77500000     -1.41100000      0.84600000
H     -1.56800000     -1.11300000      1.87400000
H     -2.17300000     -2.42600000      0.85500000
H     -2.56400000     -0.77700000      0.44400000
C      0.40700000     -2.45600000      0.14600000
H      0.91700000     -2.37700000      1.10600000
H     -0.15700000     -3.37400000     -0.01600000
H      1.13700000     -2.52700000     -0.66000000
N      0.32200000     -0.04300000      0.23200000
O      0.85500000      0.06400000      1.32500000
C      0.12900000      1.09500000     -0.70800000
C     -0.38300000      2.33600000      0.04600000
H      0.42100000      2.70800000      0.68200000
H     -0.70400000      3.07300000     -0.69000000
H     -1.21800000      1.97900000      0.64900000
C      1.34100000      1.41300000     -1.61900000
H      2.14700000      1.71900000     -0.95200000
H      1.01400000      2.11400000     -2.38700000
H      1.77400000      0.52600000     -2.08000000
C     -1.01700000      0.53100000     -1.62700000
H     -1.98900000      0.86300000     -1.26200000
H     -1.00800000      0.88500000     -2.65800000
O      1.29900000      3.32600000    -11.66800000
H      1.84600000      3.52900000    -10.90900000
H      1.64100000      3.88400000    -12.36600000
O      5.22100000    -12.03200000      0.09500000
H      4.32600000    -11.79900000      0.33900000
H      5.16200000    -12.94400000     -0.18900000
O     11.81100000      3.72400000    -11.02300000
H     12.43400000      4.07100000    -10.38400000
H     10.96400000      3.76800000    -10.57900000
O     -0.75200000      6.18800000      3.19700000
H     -0.85600000      5.23600000      3.18900000
H     -0.92400000      6.45600000      2.29400000
O     -5.46400000    -13.91700000     -9.23700000
H     -5.06200000    -13.09000000     -8.97100000
H     -4.95800000    -14.19400000    -10.00100000
O      2.09500000     16.81800000     -3.84400000
H      1.52100000     17.53000000     -4.12700000
H      2.96600000     17.21300000     -3.80600000
O     -2.53300000      3.04200000      6.48000000
H     -3.28500000      3.62200000      6.59700000
H     -2.37300000      2.67800000      7.35000000
O     11.58600000     -3.60600000     -9.94400000
H     11.65600000     -2.77000000    -10.40500000
H     12.12300000     -3.49300000     -9.16000000
O      3.08000000      5.82300000      3.51800000
H      3.23100000      5.06900000      4.08900000
H      3.82300000      5.81900000      2.91500000
O      3.64800000     -2.29200000      2.46700000
H      4.54500000     -2.41400000      2.77900000
H      3.74700000     -1.87300000      1.61200000
O    -16.05900000     -1.18700000     -7.74400000
H    -16.29600000     -0.44900000     -8.30600000
H    -15.15600000     -1.00700000     -7.48000000
O     -3.77200000     -0.56100000      8.86300000
H     -4.20300000     -0.26700000      8.06100000
H     -4.46400000     -0.99900000      9.36000000
O     -8.84800000      6.17000000     13.41100000
H     -8.58900000      5.98100000     14.31300000
H     -8.27400000      5.62100000     12.87700000
O     -8.72800000    -10.18000000     -8.42100000
H     -8.67800000     -9.48800000     -9.08000000
H     -8.14300000    -10.86400000     -8.74800000
O     10.30000000     -0.27700000     -1.34000000
H     10.29700000     -0.01100000     -2.25900000
H     11.21200000     -0.18000000     -1.06600000
O    -10.81600000     14.58800000     -3.94300000
H    -10.04000000     14.24400000     -3.49900000
H    -11.50500000     13.95300000     -3.74600000
O     13.96800000     -6.97400000      4.78500000
H     13.41500000     -6.20300000      4.91400000
H     13.90600000     -7.45300000      5.61200000
O     -8.06300000     12.94400000      5.33700000
H     -7.17300000     12.90700000      4.98800000
H     -8.43700000     13.73900000      4.95600000
O      8.73900000     10.12900000     -0.39800000
H      8.79400000     10.67900000     -1.18000000
H      9.39300000      9.44500000     -0.53900000
O      9.20200000    -10.10100000     -5.23600000
H      9.38300000    -10.51300000     -6.08000000
H      9.06000000    -10.83300000     -4.63600000
O      6.57800000      7.21700000      7.90900000
H      7.52200000      7.17800000      8.06000000
H      6.41800000      6.57300000      7.22000000
O      5.81100000     -5.80100000     11.05500000
H      4.90000000     -5.90000000     11.33100000
H      5.75500000     -5.50000000     10.14800000
O      7.98100000      1.79600000      7.99200000
H      8.55600000      1.09900000      7.67600000
H      7.83000000      1.58200000      8.91300000
O     11.99800000     -0.98400000     -5.50300000
H     12.66900000     -0.77800000     -6.15300000
H     11.90100000     -1.93500000     -5.55100000
O      1.54900000     15.68100000      5.59000000
H      1.81000000     16.28600000      6.28400000
H      1.26900000     14.89200000      6.05300000
O     -4.88300000      6.27800000     -5.41700000
H     -4.60500000      7.19000000     -5.33500000
H     -5.62900000      6.30800000     -6.01600000
O     -4.79400000    -11.16500000     13.49600000
H     -4.89200000    -10.24300000     13.73400000
H     -5.28700000    -11.25600000     12.68100000
O     -7.30000000     -6.11800000     -4.63700000
H     -7.85200000     -5.89800000     -3.88700000
H     -7.00700000     -7.01300000     -4.46600000
O     -5.44600000     -2.08900000     -3.88700000
H     -4.51000000     -2.13500000     -4.08500000
H     -5.58400000     -2.76500000     -3.22400000
O    -12.69800000    -11.28600000      5.74700000
H    -12.69500000    -11.71600000      4.89200000
H    -13.55900000    -11.48900000      6.11400000
O    -13.67800000      4.11700000      2.18300000
H    -14.51400000      3.99600000      2.63300000
H    -13.44900000      5.03200000      2.34500000
O     10.82100000    -11.01700000      1.82600000
H     10.57600000    -11.84600000      2.23500000
H     10.91000000    -11.22500000      0.89600000
O      6.72500000      9.47200000     -5.76100000
H      7.61600000      9.61500000     -5.44200000
H      6.66600000      8.52500000     -5.88900000
O      9.28900000      8.88700000      9.06600000
H      8.92600000      8.67600000      9.92600000
H      8.64100000      9.46900000      8.66900000
O     -4.65000000    -10.35100000     -1.90200000
H     -3.70300000    -10.41700000     -2.02700000
H     -4.75700000    -10.19600000     -0.96300000
O      7.71400000     -6.47100000     13.51200000
H      7.67500000     -5.78600000     12.84400000
H      7.80800000     -5.99500000     14.33800000
O     -1.81500000    -10.72100000     13.01300000
H     -1.59300000    -11.65200000     12.99000000
H     -2.75300000    -10.70200000     13.20400000
O    -11.53000000      5.55600000     -9.49700000
H    -11.98700000      5.98600000    -10.22100000
H    -11.73700000      6.09200000     -8.73200000
O     12.95700000     -0.56500000      9.38100000
H     12.78500000      0.22900000      8.87500000
H     12.14000000     -1.06200000      9.33100000
O      5.95600000     13.44700000     -8.94800000
H      6.55000000     13.12800000     -9.62700000
H      5.53700000     12.65800000     -8.60500000
O     13.16400000      4.10900000     -8.48100000
H     14.09700000      3.91700000     -8.38400000
H     12.73800000      3.25200000     -8.45000000
O      7.43300000     -4.39500000    -10.24700000
H      6.69400000     -4.97900000    -10.41800000
H      8.17400000     -4.81000000    -10.68800000
O     -4.74400000      8.47300000      7.37500000
H     -4.34600000      8.34300000      8.23500000
H     -4.01900000      8.37300000      6.75800000
O    -11.11100000     -4.01400000      6.04800000
H    -10.29500000     -3.61700000      6.35300000
H    -11.40500000     -4.55100000      6.78400000
O     -2.86600000    -12.39600000      5.55300000
H     -3.57900000    -12.43600000      6.19000000
H     -2.17800000    -11.89700000      5.99400000
O    -11.90800000      9.72800000      5.39300000
H    -11.90200000      8.82900000      5.72100000
H    -11.08700000     10.10400000      5.71000000
O      6.55900000    -11.75200000      9.68200000
H      7.48800000    -11.61900000      9.86800000
H      6.14300000    -11.77000000     10.54400000
O      1.53200000     -3.12500000     -5.04900000
H      1.00800000     -2.56200000     -5.61900000
H      1.57300000     -3.96200000     -5.51200000
O     16.48500000      2.61000000      5.32000000
H     17.42000000      2.72000000      5.48900000
H     16.41800000      2.55800000      4.36600000
O      7.75200000      8.97500000     11.56900000
H      8.19200000      9.69000000     12.02900000
H      6.82400000      9.09600000     11.77100000
O     -9.57800000     -9.41100000      8.00600000
H     -9.36700000     -9.20900000      7.09400000
H     -9.86400000    -10.32400000      7.98900000
O     13.08000000     -8.91000000     -3.59900000
H     12.75200000     -8.87400000     -2.70000000
H     12.37100000     -8.54200000     -4.12700000
O    -13.03400000      2.73500000     -0.50900000
H    -13.49800000      3.46000000     -0.09300000
H    -12.40900000      2.43900000      0.15300000
O     -7.87600000      2.88100000    -10.54000000
H     -8.15700000      3.46400000     -9.83400000
H     -7.04300000      2.52100000    -10.23500000
O     -5.97200000    -12.11400000      3.04400000
H     -5.86800000    -12.45200000      3.93300000
H     -6.85500000    -11.74500000      3.02900000
O     -0.30300000     -3.43600000      9.47400000
H      0.02300000     -3.11600000      8.63300000
H     -0.44100000     -2.64400000      9.99500000
O     -1.35900000     -4.74600000     -3.11700000
H     -0.96100000     -5.61200000     -3.21000000
H     -2.30000000     -4.91700000     -3.08500000
O     -9.29000000      5.28600000    -12.53900000
H     -9.25500000      4.53800000    -11.94300000
H     -9.97500000      5.84900000    -12.17800000
O     -9.12400000      3.72500000     -3.72900000
H     -9.45600000      4.39900000     -3.13600000
H     -8.17300000      3.82100000     -3.69300000
O     -6.87000000     13.16000000     -6.47300000
H     -6.62500000     14.05000000     -6.72500000
H     -6.27600000     12.59800000     -6.97100000
O    -12.17300000     -1.71900000     -9.14600000
H    -12.36900000     -1.88300000    -10.06900000
H    -11.22800000     -1.56900000     -9.12500000
O     -0.04400000     17.80600000      0.82600000
H     -0.29900000     18.69000000      0.56200000
H     -0.27600000     17.75700000      1.75400000
O     -2.63300000     11.38900000     -8.90400000
H     -2.44000000     10.57400000     -8.44000000
H     -1.95000000     11.99500000     -8.61700000
O     13.24700000     -5.43600000      1.68300000
H     13.82200000     -6.18600000      1.83100000
H     12.38300000     -5.73600000      1.96600000
O      3.29600000     14.84300000      9.15700000
H      4.07100000     15.30400000      9.47800000
H      3.43300000     13.93300000      9.41800000
O      1.60100000    -14.91800000      1.83900000
H      1.29600000    -15.67200000      2.34500000
H      1.12200000    -14.17400000      2.20500000
O     10.61800000     -6.23200000      2.41700000
H     10.82300000     -7.02300000      2.91400000
H      9.91300000     -6.49500000      1.82600000
O     -8.30300000     -5.50400000      5.72700000
H     -7.48100000     -5.99200000      5.69600000
H     -8.58800000     -5.57100000      6.63800000
O     -7.95400000     -3.12900000      8.90200000
H     -7.25900000     -3.69700000      8.57000000
H     -8.66900000     -3.23100000      8.27300000
O      2.51800000     -1.81200000    -13.84700000
H      3.04800000     -1.15800000    -13.39100000
H      2.55200000     -1.55000000    -14.76600000
O     -1.07500000      9.37900000     12.09100000
H     -1.69800000      8.76500000     12.48000000
H     -0.32400000      9.36600000     12.68500000
O      0.19600000     -7.24200000      8.58000000
H      0.09900000     -8.19400000      8.54900000
H     -0.38500000     -6.91900000      7.89100000
O     -7.22800000      6.08800000     15.64800000
H     -6.99600000      7.01700000     15.66500000
H     -6.40900000      5.64100000     15.43400000
O      8.49000000     12.81800000      0.90300000
H      9.31000000     12.32900000      0.83600000
H      7.80900000     12.14500000      0.90600000
O      5.86500000     -5.61500000      5.02700000
H      5.04400000     -5.15900000      4.84400000
H      5.71000000     -6.06400000      5.85900000
O      2.71900000    -11.47200000      0.89800000
H      2.33400000    -11.00800000      0.15400000
H      2.01000000    -11.52400000      1.54000000
O     -2.58000000    -11.22200000     -4.53000000
H     -2.49900000    -12.06900000     -4.96800000
H     -3.44000000    -10.89600000     -4.79500000
O     10.73900000      0.99600000     -4.09000000
H     11.19900000      0.30000000     -4.56000000
H      9.85100000      0.65800000     -3.97100000
O     12.02800000      4.59100000     -1.63200000
H     12.25500000      5.52100000     -1.62400000
H     12.85000000      4.14200000     -1.43700000
O      3.71300000      9.15000000     -3.20800000
H      4.44100000      9.43500000     -2.65600000
H      2.93500000      9.28400000     -2.66600000
O     -1.94700000     -5.70100000     12.82400000
H     -2.31300000     -6.44500000     12.34500000
H     -1.16300000     -5.46100000     12.33000000
O      8.36300000     -7.28700000     -5.21500000
H      8.34900000     -6.92000000     -6.09800000
H      8.25000000     -8.22900000     -5.34500000
O      2.57000000      7.78800000      5.25300000
H      3.27300000      7.73000000      5.90100000
H      2.75000000      7.07600000      4.64000000
O      7.90200000     -3.29900000      6.49100000
H      8.45500000     -3.29800000      7.27300000
H      8.24200000     -4.01800000      5.95800000
O     -4.23600000    -12.16700000     10.57400000
H     -4.22100000    -12.94300000     11.13400000
H     -4.00000000    -12.49300000      9.70600000
O    -12.05800000      5.54300000     12.35300000
H    -12.01900000      6.35300000     11.84400000
H    -12.80800000      5.07000000     11.99300000
O     -1.89200000     -9.32600000     -1.85200000
H     -2.09400000     -8.62200000     -1.23600000
H     -1.43800000     -8.89000000     -2.57300000
O     -3.23200000      4.60400000      8.88000000
H     -2.67100000      3.85900000      9.09700000
H     -2.64900000      5.22300000      8.44100000
O    -10.72300000     -8.21400000     10.32400000
H    -11.28300000     -7.50800000     10.00100000
H    -10.81700000     -8.91100000      9.67400000
O    -15.14100000      1.54600000      1.51200000
H    -14.42100000      2.16700000      1.62900000
H    -15.24700000      1.47900000      0.56300000
O     -7.22100000     -0.60700000     -5.72500000
H     -6.43600000     -0.82700000     -5.22300000
H     -7.18100000     -1.17700000     -6.49400000
O     -9.84800000     -8.04900000     -1.38000000
H     -9.43100000     -8.91100000     -1.38600000
H     -9.97100000     -7.83600000     -2.30500000
O     -8.27500000     -2.94800000     -4.17000000
H     -8.23200000     -2.07800000     -4.56800000
H     -7.50800000     -3.40600000     -4.51500000
O      0.62100000      5.81800000     -1.77500000
H      1.20000000      6.50500000     -2.10600000
H      1.13400000      5.38100000     -1.09400000
O     -0.55600000     -1.21000000     -5.71200000
H     -0.39700000     -0.56200000     -5.02600000
H     -0.61200000     -0.69700000     -6.51800000
O    -17.28800000      3.02700000     -3.76000000
H    -16.95400000      3.86800000     -4.07200000
H    -17.04600000      2.40400000     -4.44500000
O     13.93800000     -5.26400000     -0.90200000
H     14.55900000     -5.67100000     -0.29800000
H     13.23600000     -4.93800000     -0.34100000
O    -12.37300000      9.20500000     -3.20300000
H    -12.66500000      8.30900000     -3.37100000
H    -11.51300000      9.25900000     -3.62100000
O     -9.73600000      5.03200000     10.61000000
H    -10.48000000      5.06600000     11.21000000
H     -8.96900000      5.14500000     11.17200000
O      9.91900000      3.88200000    -13.24400000
H      9.90300000      4.66500000    -13.79300000
H     10.57500000      4.07200000    -12.57400000
O     -4.02600000     -6.20300000    -12.67700000
H     -4.36700000     -6.45200000    -13.53600000
H     -3.80500000     -5.27600000    -12.76600000
O    -14.40400000      3.53600000     -9.69600000
H    -14.07200000      4.33900000     -9.29400000
H    -14.78400000      3.82400000    -10.52600000
O     12.38400000     -8.70900000      0.26600000
H     13.20900000     -8.40500000      0.64400000
H     12.22600000     -9.55600000      0.68400000
O      2.71700000    -12.49200000    -12.64700000
H      2.41300000    -12.88400000    -11.82800000
H      3.66800000    -12.43900000    -12.54900000
O      6.65700000      9.97900000     -2.11400000
H      6.39800000      9.08100000     -2.32400000
H      7.30800000      9.88400000     -1.41900000
O     -9.21800000      3.17700000      3.53000000
H     -9.53600000      2.48800000      4.11400000
H     -8.30400000      3.30300000      3.78500000
O     -8.54900000    -11.91600000      3.41400000
H     -9.34900000    -11.40400000      3.53300000
H     -8.84200000    -12.72400000      2.99300000
O    -12.59800000     -9.18700000     -1.05900000
H    -11.66600000     -9.40100000     -1.10300000
H    -12.84600000     -9.00500000     -1.96500000
O     -7.26200000    -13.28300000     -5.26600000
H     -7.15700000    -13.93900000     -4.57600000
H     -7.45200000    -13.79300000     -6.05400000
O     -0.27600000    -12.82600000     -9.46600000
H     -0.77200000    -12.02100000     -9.61500000
H      0.40700000    -12.57400000     -8.84500000
O      2.52100000     -7.15100000     -0.60800000
H      2.08900000     -7.96600000     -0.35400000
H      2.80600000     -6.76300000      0.21900000
O      5.98200000      2.22800000      3.22100000
H      6.79700000      1.90700000      2.83500000
H      6.17800000      2.31600000      4.15400000
O      0.31500000     -5.70800000     10.81900000
H      0.44600000     -6.39100000     10.16100000
H      0.12600000     -4.91900000     10.31100000
O      1.31400000      9.74800000     -1.81700000
H      1.13700000     10.64300000     -1.52800000
H      0.68700000      9.59600000     -2.52400000
O     -0.06400000     12.48800000      5.01300000
H     -0.86300000     12.99400000      5.16100000
H      0.55800000     12.82900000      5.65500000
O     -5.45100000     13.37000000     -3.66100000
H     -5.93700000     13.39600000     -4.48500000
H     -5.98400000     12.82200000     -3.08500000
O     -5.22300000     12.68000000      5.07100000
H     -4.66700000     13.09500000      5.73000000
H     -5.61800000     11.93600000      5.52500000
O     -5.72700000     -4.83600000      8.73800000
H     -5.77600000     -5.79200000      8.74900000
H     -4.82400000     -4.64000000      8.98600000
O      2.65000000     -4.64500000      5.88600000
H      2.20500000     -5.45100000      6.14700000
H      3.13600000     -4.37600000      6.66600000
O     -4.18900000    -14.79300000      4.22700000
H     -4.44000000    -15.20400000      3.40000000
H     -4.43200000    -15.43300000      4.89700000
O     -0.37200000    -11.71100000     -2.64400000
H     -1.04200000    -11.43400000     -3.27000000
H     -0.86700000    -12.03300000     -1.89100000
O     -2.38000000     15.22200000     -7.90300000
H     -2.60400000     16.04400000     -8.33800000
H     -3.21000000     14.74800000     -7.84300000
O     -2.34300000     11.78100000     11.82300000
H     -1.82700000     10.98800000     11.97300000
H     -3.16100000     11.62700000     12.29600000
O      5.92000000      5.17600000    -14.97700000
H      6.53800000      5.36900000    -15.68200000
H      5.09900000      4.97500000    -15.42700000
O    -10.87100000     -6.12600000     -6.11500000
H    -11.71100000     -6.21100000     -6.56700000
H    -10.93800000     -5.29800000     -5.63900000
O     13.14700000     -6.20000000      8.11600000
H     12.57800000     -5.85700000      7.42700000
H     13.55800000     -6.97200000      7.72600000
O     -3.76700000      2.02600000    -17.27900000
H     -3.90000000      1.36200000    -17.95500000
H     -3.24400000      1.58500000    -16.60900000
O     11.37900000     -8.94400000      3.53200000
H     12.29900000     -9.06600000      3.29900000
H     10.90200000     -9.52100000      2.93600000
O      4.17200000      7.46800000     12.81800000
H      4.59300000      6.92500000     12.15200000
H      4.33500000      7.00700000     13.64100000
O     -1.04000000      3.56700000     -7.20700000
H     -0.23100000      4.07000000     -7.11800000
H     -1.12100000      3.40900000     -8.14800000
O     13.51400000      1.21200000     -3.86400000
H     14.17700000      0.56200000     -3.63200000
H     12.68100000      0.75300000     -3.75700000
O      1.85000000     13.13500000      7.00500000
H      1.60600000     12.49100000      7.67000000
H      2.75200000     13.37200000      7.22100000
O     -2.25100000     -5.95400000    -16.82300000
H     -2.39800000     -5.07800000    -17.18000000
H     -3.07400000     -6.17700000    -16.38800000
O     -3.16600000     13.63000000     -5.03500000
H     -3.95700000     13.50400000     -4.51100000
H     -3.09500000     14.57900000     -5.13800000
O      6.83200000     -3.63700000     12.08400000
H      6.36900000     -4.38800000     11.71300000
H      7.75600000     -3.88700000     12.05500000
O    -14.10000000     -0.15500000      3.49900000
H    -14.89800000      0.18500000      3.09500000
H    -13.52300000      0.60500000      3.56700000
O      2.12000000      1.37800000     11.04100000
H      2.77300000      1.41600000     10.34100000
H      1.84500000      2.28700000     11.16100000
O     -4.31200000      7.65300000     -1.15700000
H     -4.21100000      6.87900000     -0.60200000
H     -4.16600000      7.33000000     -2.04700000
O    -16.49400000      2.08100000     -6.18500000
H    -16.14300000      1.19500000     -6.09200000
H    -16.94500000      2.07200000     -7.03000000
O      6.07100000     -7.07900000    -14.53700000
H      5.12800000     -7.23900000    -14.54100000
H      6.15500000     -6.13500000    -14.66800000
O      7.50900000     10.23100000    -12.75000000
H      7.06900000      9.67600000    -13.39400000
H      7.50000000      9.71500000    -11.94400000
O    -13.46700000      5.97600000     -0.47800000
H    -14.40700000      5.83800000     -0.35900000
H    -13.16000000      6.27500000      0.37800000
O     -6.83300000      4.40200000    -15.32100000
H     -6.43300000      4.54500000    -14.46300000
H     -6.87800000      3.45000000    -15.40900000
O     12.74200000      0.81000000     12.44100000
H     12.74100000      1.67800000     12.04000000
H     13.53900000      0.79200000     12.97200000
O     14.10400000     -5.13100000     10.55800000
H     14.93500000     -5.49600000     10.86200000
H     13.83400000     -5.71100000      9.84500000
O      9.73700000     -3.43500000     -2.46100000
H     10.00800000     -3.20500000     -1.57200000
H      9.24300000     -4.24800000     -2.35800000
O     -8.10900000     -3.82900000      3.67700000
H     -8.14700000     -4.50400000      4.35400000
H     -7.24400000     -3.43300000      3.78000000
O      9.65200000      1.42200000    -14.72000000
H      9.17300000      1.74000000    -15.48500000
H      9.62700000      2.15300000    -14.10200000
O      5.17500000     -7.11600000     -4.42700000
H      5.21300000     -7.96300000     -4.87000000
H      5.30700000     -6.47400000     -5.12500000
O      2.28700000     -6.83700000     -3.42500000
H      2.31300000     -7.24900000     -2.56100000
H      2.87500000     -7.36900000     -3.96100000
O      4.92900000     12.37800000      7.88100000
H      5.34300000     13.21500000      7.66900000
H      5.22600000     11.78300000      7.19300000
O     -0.19600000     -5.52200000      2.19000000
H     -0.17400000     -5.43700000      1.23700000
H      0.63100000     -5.14100000      2.48400000
O     14.40400000     -7.93200000      2.17600000
H     14.52700000     -7.78500000      3.11400000
H     15.27900000     -8.14300000      1.85000000
O    -12.63300000      1.00100000      9.47000000
H    -11.78600000      1.26100000      9.83300000
H    -12.51500000      1.05800000      8.52200000
O     12.28800000     -1.18500000    -10.97100000
H     11.68700000     -0.47400000    -11.19200000
H     13.00600000     -0.75600000    -10.50500000
O     -0.58100000     -0.64100000     -9.89200000
H     -0.15000000     -0.82200000    -10.72700000
H      0.03900000     -0.94700000     -9.23100000
O      6.10400000      4.11400000    -10.39200000
H      6.25500000      3.63100000    -11.20500000
H      6.68900000      4.87000000    -10.45100000
O      6.86900000     -8.71600000     11.21900000
H      6.69700000     -8.91200000     10.29800000
H      7.33500000     -7.88000000     11.20300000
O      0.34600000     14.91400000     -6.99500000
H      0.45900000     15.84800000     -6.81900000
H     -0.57000000     14.82800000     -7.25700000
O     11.47400000    -12.97300000     -5.20100000
H     10.82600000    -13.18700000     -4.53000000
H     12.24800000    -12.70200000     -4.70800000
O     -1.54700000     -2.27600000    -14.96700000
H     -0.71500000     -1.81500000    -14.85700000
H     -1.59600000     -2.46100000    -15.90500000
O      8.71900000     -5.86600000     -7.54500000
H      8.11000000     -5.25300000     -7.95600000
H      9.39600000     -6.01100000     -8.20600000
O     -6.64500000    -14.27600000      8.08200000
H     -7.02300000    -14.46000000      7.22200000
H     -5.75900000    -14.63300000      8.03500000
O     -0.69800000     -4.78500000    -11.86200000
H     -0.93600000     -5.18200000    -11.02400000
H     -0.15900000     -5.44600000    -12.29600000
O     11.19400000      4.81600000      9.70400000
H     10.34100000      4.71500000      9.28100000
H     11.74600000      5.22300000      9.03600000
O    -15.55200000     -3.77500000      6.50900000
H    -15.30500000     -4.67300000      6.29100000
H    -15.71800000     -3.36000000      5.66200000
O      0.99700000     -2.31500000     -8.07000000
H      1.67500000     -1.79800000     -7.63500000
H      1.47800000     -3.00800000     -8.52300000
O    -11.17000000      1.96300000     -2.79900000
H    -10.78700000      2.77900000     -3.12000000
H    -11.71200000      2.22900000     -2.05600000
O    -14.07900000     -0.23700000     11.19200000
H    -13.52300000      0.02900000     10.46000000
H    -14.70400000      0.48200000     11.29100000
O     -3.05200000     14.94700000      1.65800000
H     -2.15300000     14.73900000      1.40300000
H     -3.51700000     15.05900000      0.82900000
O     -8.94800000      4.87300000      7.95200000
H     -9.28500000      4.87200000      8.84800000
H     -9.16400000      5.74300000      7.61600000
O    -13.65100000     10.05600000      7.82500000
H    -13.43900000      9.27700000      7.31100000
H    -13.93900000     10.70000000      7.17700000
O      4.89000000      7.64200000    -13.82300000
H      5.07800000      6.72200000    -14.00900000
H      5.54600000      7.89300000    -13.17200000
O     -2.80000000     -8.61500000    -12.89500000
H     -3.35000000     -8.67100000    -13.67700000
H     -2.92900000     -7.72200000    -12.57500000
O     -0.75300000      0.87800000     11.78900000
H      0.17500000      0.81000000     12.01500000
H     -1.13700000      1.38700000     12.50200000
O      1.79700000    -17.71500000     -0.73300000
H      1.79200000    -18.32500000     -1.47000000
H      1.54300000    -16.87500000     -1.11700000
O     11.21500000      1.48900000     -7.16400000
H     11.12800000      1.00700000     -7.98700000
H     10.54000000      1.11700000     -6.59600000
O     -9.12300000    -10.54600000     -0.05300000
H    -10.01600000    -10.74400000      0.22600000
H     -8.59900000    -11.27100000      0.28700000
O     11.78300000      3.92300000     -4.28700000
H     11.57400000      4.00100000     -3.35600000
H     11.57400000      3.01500000     -4.50400000
O     -1.21900000     -6.70600000     -6.70500000
H     -0.92100000     -7.60800000     -6.59200000
H     -2.07700000     -6.68200000     -6.28200000
O     -4.09400000      5.96000000     13.71100000
H     -4.35500000      5.18300000     14.20400000
H     -4.54700000      5.87500000     12.87200000
O     -2.77900000     12.06100000      7.49100000
H     -3.17700000     12.92900000      7.41700000
H     -1.83800000     12.22300000      7.42300000
O     -9.68800000      9.99500000     -8.51800000
H    -10.45500000      9.77400000     -9.04500000
H    -10.02500000     10.57600000     -7.83600000
O     -9.05200000      4.48400000     -8.63200000
H     -9.83300000      4.98100000     -8.87500000
H     -9.28600000      4.06000000     -7.80600000
O     -7.16700000      7.11100000      7.28600000
H     -7.89600000      7.58000000      6.88100000
H     -6.49300000      7.77900000      7.41400000
O     -5.01100000      2.36600000      9.50400000
H     -5.69300000      2.56600000      8.86300000
H     -4.30500000      2.98000000      9.30300000
O     -8.02400000      9.58500000    -13.82000000
H     -7.88200000      9.09400000    -14.63000000
H     -7.23100000      9.43200000    -13.30600000
O      8.92800000     13.99500000     -1.68400000
H      8.90700000     13.13200000     -2.09800000
H      8.69600000     13.82800000     -0.77000000
O    -14.03200000     -7.99200000     -3.69400000
H    -14.93800000     -7.87800000     -3.97900000
H    -13.70600000     -7.10000000     -3.57000000
O    -13.97000000     10.70700000      3.76600000
H    -14.13600000     11.07600000      4.63400000
H    -13.15000000     10.22300000      3.86400000
O     10.24300000    -13.63100000     -2.11900000
H      9.72400000    -13.01000000     -2.62900000
H     10.48200000    -13.15000000     -1.32600000
O     -4.34200000      5.51600000     -2.77900000
H     -5.14400000      5.29000000     -2.30700000
H     -4.60200000      5.52700000     -3.70000000
O     16.50600000     -5.90500000      0.50300000
H     16.91200000     -5.94800000      1.37000000
H     17.14600000     -6.31300000     -0.08100000
O      5.04700000      1.68500000    -15.37800000
H      4.75800000      1.67700000    -14.46600000
H      4.66900000      2.48500000    -15.74300000
O     -1.04800000     14.43100000      6.80100000
H     -0.46800000     14.95700000      7.35200000
H     -1.54900000     15.07300000      6.30000000
O     -9.53600000      5.72000000     -1.78000000
H    -10.27600000      6.08300000     -2.26600000
H     -9.35200000      6.37100000     -1.10300000
O     -4.79500000     -2.55600000     -7.25100000
H     -5.69200000     -2.88300000     -7.19500000
H     -4.40300000     -3.05200000     -7.97000000
O     -5.18100000      1.01700000     -3.36200000
H     -6.11600000      0.81500000     -3.35300000
H     -4.79700000      0.35100000     -3.93200000
O      0.40500000    -15.79700000      5.01600000
H      0.07000000    -15.97500000      4.13700000
H     -0.15700000    -16.31000000      5.59500000
O      1.89800000      8.25400000    -10.89600000
H      1.96300000      8.07800000    -11.83400000
H      1.31400000      9.01000000    -10.83400000
O      0.38800000     15.61700000      8.84500000
H      1.25800000     15.35800000      9.15000000
H     -0.21600000     15.09600000      9.37500000
O      6.65800000      4.10800000     -6.76000000
H      7.28700000      3.82500000     -6.09600000
H      6.68000000      3.41500000     -7.42100000
O     -0.96300000    -11.16800000      7.17200000
H     -1.35900000    -10.39100000      7.56700000
H     -0.58800000    -11.64800000      7.91000000
O     13.77600000      5.43000000      3.48900000
H     13.81000000      5.06400000      2.60500000
H     14.56100000      5.09200000      3.91900000
O     -7.87100000     -9.70900000     10.08600000
H     -8.38500000     -9.40200000      9.34000000
H     -7.67300000     -8.91600000     10.58400000
O      5.43300000     10.58100000      6.00300000
H      5.22300000     11.23900000      5.34000000
H      5.43500000      9.75200000      5.52500000
O      1.06700000     -5.31000000     -7.11800000
H      1.27300000     -5.72700000     -7.95400000
H      0.25100000     -5.72500000     -6.83800000
O      8.25600000     -1.05300000     -8.35700000
H      8.59300000     -0.82300000     -9.22300000
H      8.43800000     -1.98900000     -8.27000000
O    -13.81300000      9.77400000     -0.31500000
H    -13.55800000      9.61100000     -1.22300000
H    -13.62200000      8.95300000      0.13900000
O    -10.60400000    -10.20400000      3.09600000
H    -10.79100000     -9.34300000      2.72000000
H    -10.79200000    -10.82000000      2.38800000
O     -0.29400000      2.02200000     -5.09700000
H     -0.56800000      2.34000000     -5.95700000
H     -0.39900000      2.77800000     -4.51900000
O      6.82300000     10.24900000      1.65200000
H      7.15100000     10.21100000      2.55100000
H      7.54400000      9.91000000      1.12000000
O      3.61300000      3.97400000      5.82700000
H      2.68900000      4.08700000      6.05000000
H      3.72000000      3.02900000      5.71900000
O     -3.48300000      3.19600000     -5.49600000
H     -3.14000000      3.10800000     -4.60700000
H     -2.87500000      3.79600000     -5.92800000
O    -14.63200000     -1.61900000     -4.89900000
H    -14.68300000     -0.80600000     -4.39700000
H    -14.12800000     -1.38800000     -5.67900000
O     -1.88700000     -1.34000000     10.75700000
H     -2.43300000     -1.11100000     10.00500000
H     -1.46100000     -0.51900000     11.00300000
O     -6.82800000    -10.64400000      5.70000000
H     -7.49400000     -9.96300000      5.61000000
H     -7.30900000    -11.41000000      6.01200000
O     -6.58500000     10.16500000     11.43300000
H     -7.03200000      9.43900000     10.99800000
H     -7.02400000     10.94900000     11.10400000
O     -1.13100000      4.34900000     -3.31000000
H     -0.47200000      4.81100000     -2.79200000
H     -1.96800000      4.67000000     -2.97600000
O      9.36900000     -4.19200000     11.97200000
H      9.79600000     -4.74800000     11.32100000
H      9.84700000     -4.36300000     12.78300000
O     -7.54700000     -2.91400000    -14.22200000
H     -7.59500000     -3.86700000    -14.29200000
H     -6.88400000     -2.75600000    -13.55100000
O      2.97700000     13.48900000     -8.79600000
H      2.57400000     14.29100000     -9.12900000
H      3.77000000     13.78700000     -8.35000000
O     -9.08700000     -3.03900000     11.33900000
H     -9.86700000     -2.58900000     11.01300000
H     -8.56800000     -3.21700000     10.55500000
O      3.67500000      3.91900000    -16.47600000
H      3.24000000      4.12800000    -17.30200000
H      3.14100000      4.34900000    -15.80800000
O      2.03400000     -6.19000000     -9.58400000
H      2.58300000     -6.67400000    -10.20000000
H      2.09700000     -5.27900000     -9.87100000
O     -5.29300000      0.18600000      6.81200000
H     -5.02600000      0.84000000      6.16600000
H     -6.13900000      0.49800000      7.13300000
O    -14.95100000      3.73900000      8.01900000
H    -15.73600000      4.23900000      8.24300000
H    -15.28400000      2.89400000      7.71500000
O     -4.50700000     -8.93800000     -8.16000000
H     -4.50600000     -8.24000000     -7.50500000
H     -4.38800000     -8.48300000     -8.99400000
O     -0.65200000     -9.25200000     -6.15700000
H     -1.28200000     -9.82400000     -5.72000000
H      0.03400000     -9.84400000     -6.46800000
O     -5.77200000     -1.84800000     10.01400000
H     -6.53700000     -2.07900000      9.48700000
H     -5.65100000     -2.59500000     10.60000000
O    -15.98200000      1.19100000      7.48500000
H    -15.05200000      1.07200000      7.28800000
H    -16.38400000      1.37600000      6.63700000
O      8.21200000      2.80400000     -5.18000000
H      7.70000000      2.52800000     -4.42000000
H      8.59700000      1.99500000     -5.51600000
O     11.31400000      1.27600000    -11.94300000
H     11.32800000      1.23500000    -12.90000000
H     11.37000000      2.21100000    -11.74400000
O     13.89600000      3.48300000      7.14200000
H     14.01600000      2.68200000      6.63200000
H     14.53300000      3.41100000      7.85300000
O     11.68400000     -9.26400000      7.19200000
H     11.39100000     -8.47500000      6.73600000
H     11.48900000     -9.97800000      6.58600000
O     14.59500000      1.05800000      5.85200000
H     15.34400000      1.61300000      5.63400000
H     14.75700000      0.24000000      5.38200000
O     -0.35400000     -9.15400000    -11.99200000
H     -0.25500000    -10.07600000    -12.23200000
H     -1.22400000     -8.91600000    -12.31300000
O     -2.20500000    -14.63000000     -8.89200000
H     -2.63400000    -14.86100000     -9.71500000
H     -1.52300000    -14.00600000     -9.14300000
O      2.62700000     -0.48000000    -10.47300000
H      2.19300000     -1.33300000    -10.49700000
H      2.04700000      0.09800000    -10.96900000
O    -10.72700000     -6.42500000      4.79000000
H    -11.21500000     -5.65100000      5.06900000
H     -9.81100000     -6.14600000      4.79200000
O     13.99900000      8.93800000     -0.26100000
H     14.61000000      8.85900000     -0.99400000
H     14.50400000      9.37300000      0.42600000
O     -3.90000000     14.58800000      7.36600000
H     -3.04000000     14.77900000      7.74100000
H     -3.99500000     15.21700000      6.65100000
O      5.60100000     -6.11600000    -10.94000000
H      5.26900000     -6.89700000    -10.49700000
H      4.98400000     -5.96900000    -11.65700000
O      5.23100000    -12.72800000      7.40300000
H      5.72500000    -12.63000000      6.58900000
H      5.78500000    -12.32300000      8.07000000
O     -7.51900000      9.73000000     -9.92300000
H     -7.15100000      8.95800000     -9.49300000
H     -8.36400000      9.86300000     -9.49400000
O     -1.53000000     17.84500000     -2.65700000
H     -2.15400000     17.16300000     -2.40700000
H     -0.72500000     17.61500000     -2.19200000
O      5.39300000     12.19100000     -1.73700000
H      5.27600000     12.42100000     -2.65900000
H      5.90600000     11.38300000     -1.75500000
O      4.95500000    -12.59800000    -10.52300000
H      4.93000000    -13.38700000     -9.98200000
H      5.88600000    -12.39000000    -10.60100000
O     11.89100000     13.51000000      3.74800000
H     11.46300000     14.09300000      3.12100000
H     11.80700000     12.63900000      3.36200000
O     -2.39700000      5.89400000     15.65100000
H     -2.14900000      6.77200000     15.93800000
H     -3.07100000      6.04000000     14.98700000
O      3.41600000     -6.52700000    -12.76800000
H      3.66600000     -5.67200000    -13.11700000
H      2.48300000     -6.60400000    -12.97000000
O     12.13500000     -0.29800000      3.79500000
H     12.01600000     -1.19900000      3.49500000
H     12.99000000     -0.04100000      3.45200000
O     -6.25100000      1.23400000      0.09100000
H     -6.98800000      1.33500000     -0.51200000
H     -6.62100000      0.77500000      0.84600000
O     -6.20500000     10.37600000      6.29800000
H     -6.89600000     10.28500000      6.95400000
H     -5.55500000      9.71600000      6.54200000
O     11.27600000    -11.41100000     -0.66500000
H     10.95300000    -10.81900000     -1.34400000
H     12.10500000    -11.74300000     -1.01000000
O      6.36500000    -16.05700000     -3.08000000
H      6.45300000    -15.57100000     -3.90000000
H      7.26600000    -16.20100000     -2.78900000
O      6.06100000     -5.53800000      0.52800000
H      5.70400000     -5.98100000      1.29800000
H      5.32900000     -5.02400000      0.18700000
O     -1.47500000     -8.74200000      3.29800000
H     -1.88400000     -9.60400000      3.22300000
H     -0.91300000     -8.80900000      4.06900000
O    -16.12300000     -5.78100000     -3.86500000
H    -15.97300000     -5.31800000     -3.04000000
H    -15.86300000     -5.15600000     -4.54100000
O      8.37700000     -8.24300000     -9.67100000
H      8.60200000     -7.41900000     -9.24000000
H      8.31500000     -8.01900000    -10.60000000
O      8.77500000      5.19900000      8.47200000
H      9.03700000      4.82200000      7.63200000
H      7.99700000      4.70200000      8.72500000
O     -4.64600000     10.66500000     13.37000000
H     -4.95400000     11.25700000     14.05500000
H     -5.37700000     10.61200000     12.75300000
O      6.79400000     -8.79900000      8.42200000
H      5.91300000     -9.17100000      8.36500000
H      7.31300000     -9.31900000      7.80900000
O      0.74400000     -6.87600000    -13.15200000
H      0.87200000     -7.11000000    -14.07100000
H      0.74300000     -7.71400000    -12.68900000
O      2.95000000     -3.60400000     -9.99400000
H      3.72100000     -3.60000000     -9.42700000
H      3.30200000     -3.49400000    -10.87700000
O      5.69000000      8.19600000      4.46100000
H      5.96100000      7.51200000      5.07300000
H      5.58800000      7.74200000      3.62500000
O    -14.94700000     -5.41400000      0.50200000
H    -14.43500000     -4.79200000     -0.01600000
H    -14.31000000     -6.06900000      0.78800000
O     -4.81000000      8.49300000     -8.28500000
H     -5.06500000      7.59200000     -8.48200000
H     -3.85900000      8.45800000     -8.18800000
O      8.73500000      6.58500000     -3.56400000
H      8.79000000      5.93800000     -2.86000000
H      8.05800000      7.19700000     -3.27400000
O      0.88300000     12.43700000     -1.33700000
H      0.53100000     12.99300000     -0.64200000
H      0.86700000     12.99000000     -2.11800000
O      0.28200000      7.95000000     -8.45100000
H      0.96000000      8.05200000     -9.11900000
H      0.44600000      8.66200000     -7.83300000
O     -4.81500000     -8.88800000      4.63800000
H     -5.40800000     -9.56700000      4.96200000
H     -4.40100000     -9.27800000      3.86900000
O     -5.55700000      1.86300000     12.31100000
H     -5.00700000      1.19500000     12.72200000
H     -5.40200000      1.75700000     11.37300000
O    -14.09800000     -3.73300000      9.77500000
H    -14.71300000     -3.53600000     10.48100000
H    -14.23900000     -3.03800000      9.13300000
O    -10.06700000      9.41700000     -4.32200000
H    -10.45300000     10.04700000     -4.93100000
H     -9.59900000      8.79800000     -4.88300000
O      8.60900000      0.48000000     -6.24900000
H      8.71600000     -0.27200000     -5.66700000
H      8.44300000      0.09600000     -7.11000000
O     -5.22600000    -11.50800000     -5.28400000
H     -5.33200000    -10.59400000     -5.55000000
H     -6.09500000    -11.77100000     -4.98100000
O     15.62500000     -7.78000000     -1.84900000
H     16.51800000     -7.45400000     -1.73100000
H     15.13400000     -7.02300000     -2.16900000
O      1.76300000    -10.36000000     -7.00000000
H      1.61700000     -9.73900000     -7.71500000
H      1.96500000    -11.18600000     -7.43900000
O     -1.11700000      6.84100000      0.65400000
H     -1.78800000      6.19300000      0.44100000
H     -0.39600000      6.64600000      0.05500000
O     -4.04200000     14.01300000     -0.84100000
H     -4.11800000     13.10100000     -0.56000000
H     -4.38200000     14.01800000     -1.73600000
O     -2.32800000     10.70000000     -3.66000000
H     -2.65700000     10.50300000     -2.78300000
H     -2.60300000     11.60200000     -3.82200000
O      8.78400000     -1.27900000     -4.24200000
H      9.54600000     -1.65200000     -3.79800000
H      8.06200000     -1.40700000     -3.62600000
O     -6.96100000      4.80800000     -1.48100000
H     -7.89100000      5.02900000     -1.45200000
H     -6.67200000      4.86600000     -0.57000000
O    -10.92400000      1.76000000      1.02500000
H    -10.79600000      0.90000000      0.62400000
H    -10.25600000      1.80800000      1.70800000
O    -11.02400000    -12.47300000      1.74500000
H    -11.81000000    -12.99200000      1.91800000
H    -10.33700000    -13.12300000      1.59400000
O    -17.37400000     -0.12600000     -3.06200000
H    -17.53900000      0.65300000     -3.59400000
H    -18.21400000     -0.31200000     -2.64200000
O     -4.92500000     17.38500000      1.86500000
H     -5.05100000     16.70800000      2.53000000
H     -4.32900000     18.01300000      2.27200000
O     -5.83300000     -7.58200000      8.53300000
H     -5.44300000     -8.42700000      8.30700000
H     -6.31000000     -7.74900000      9.34600000
O     16.72100000     -4.21600000     -4.23700000
H     15.86000000     -4.07700000     -4.62900000
H     16.76100000     -3.58800000     -3.51500000
O    -13.02900000      0.73200000    -11.45600000
H    -12.68200000      1.22600000    -10.71300000
H    -12.44600000     -0.02400000    -11.53400000
O     -0.65500000    -11.61900000     10.23700000
H     -0.80300000    -12.56400000     10.27400000
H     -1.10800000    -11.27500000     11.00700000
O      2.41200000     -1.10100000      6.43800000
H      2.92200000     -1.89700000      6.58900000
H      1.91200000     -1.28400000      5.64300000
O     -2.78600000     -6.25800000      2.69000000
H     -2.90900000     -7.17100000      2.95200000
H     -1.85400000     -6.09100000      2.83500000
O    -14.80000000      7.83700000      4.11000000
H    -14.26200000      7.76100000      3.32200000
H    -15.36000000      8.59600000      3.94700000
O      4.18400000      8.31800000      8.03300000
H      5.07200000      7.96100000      8.04500000
H      4.29000000      9.21300000      7.71100000
O     11.64700000     -3.57300000      3.26500000
H     12.52700000     -3.93900000      3.17200000
H     11.08900000     -4.33200000      3.43200000
O     -8.42500000     -5.87000000     14.68300000
H     -8.33400000     -4.96000000     14.40200000
H     -8.85500000     -6.30600000     13.94800000
O     -5.24000000     17.06100000     -2.77200000
H     -5.34400000     17.75000000     -2.11500000
H     -5.88300000     16.39700000     -2.52600000
O     -5.57100000     -1.64500000     -0.63400000
H     -5.44400000     -0.80100000     -0.20200000
H     -6.36100000     -1.52800000     -1.16100000
O      0.50000000     12.03000000     -9.41700000
H      1.35100000     12.45600000     -9.31300000
H      0.48700000     11.35400000     -8.73900000
O    -12.55500000      7.11300000      6.83400000
H    -12.53700000      6.20800000      6.52100000
H    -13.24500000      7.12300000      7.49700000
O     11.17800000     -6.77300000     -4.54400000
H     11.57400000     -6.61100000     -5.40000000
H     10.30700000     -7.11600000     -4.74400000
O     -3.38700000    -10.53500000      0.82700000
H     -3.75900000     -9.66600000      0.97500000
H     -3.24200000    -10.88600000      1.70500000
O     -6.51100000      3.49700000      3.63000000
H     -6.46600000      2.59600000      3.95000000
H     -6.53500000      4.03200000      4.42400000
O     -6.08600000     -4.04500000     11.68300000
H     -5.18600000     -3.80800000     11.90500000
H     -6.50400000     -4.21700000     12.52700000
O      6.73600000    -14.30400000      3.37000000
H      6.03800000    -14.57700000      2.77400000
H      7.11700000    -15.12400000      3.68300000
O     -2.96500000      0.62600000    -14.79800000
H     -2.71200000      1.07200000    -13.99000000
H     -2.52400000     -0.22300000    -14.75100000
O     -0.57600000      8.35400000    -14.91700000
H     -0.65900000      9.23500000    -14.55200000
H      0.26500000      8.03700000    -14.58800000
O     -8.08300000     10.49800000      8.28700000
H     -8.26200000     11.25800000      8.84100000
H     -8.49000000      9.76400000      8.74800000
O      3.57400000      3.97400000     -3.29100000
H      3.25500000      3.53400000     -4.07900000
H      3.40300000      4.90300000     -3.45000000
O      3.16500000     -4.21000000      8.97800000
H      2.97800000     -3.93400000      9.87500000
H      3.32400000     -5.15100000      9.04500000
O      2.37200000      8.14300000    -13.92100000
H      3.28200000      7.90900000    -13.73800000
H      2.42700000      8.98600000    -14.37200000
O     -3.40400000    -13.88700000      8.03500000
H     -2.98700000    -14.24200000      7.25000000
H     -3.02400000    -14.38900000      8.75600000
O      9.13900000     15.61600000      3.89600000
H      8.46500000     14.94500000      4.00300000
H      9.48100000     15.47400000      3.01300000
O      0.87400000    -15.31800000     -0.80900000
H      1.13100000    -14.52800000     -1.28500000
H      1.36900000    -15.27700000      0.00800000
O      8.39900000     -6.90800000      9.45400000
H      7.77300000     -7.51000000      9.05300000
H      9.13300000     -7.46400000      9.71700000
O     -1.16000000    -15.08300000     -3.42300000
H     -1.00300000    -14.84700000     -2.50900000
H     -1.99500000    -14.66900000     -3.63800000
O      0.27700000     10.46000000     -7.01300000
H      0.89500000     10.42100000     -6.28300000
H     -0.03800000     11.36400000     -7.01200000
O     -0.89700000     13.79200000     10.08000000
H     -1.70500000     13.28200000     10.12600000
H     -0.25100000     13.26000000     10.54600000
O     -9.06600000     -8.84000000     12.89200000
H     -9.85600000     -9.18600000     13.30700000
H     -9.36400000     -8.06400000     12.41900000
O     -3.15500000     -3.45000000    -12.81500000
H     -2.95300000     -2.96100000    -13.61300000
H     -2.30400000     -3.75100000    -12.49700000
O     -8.58100000    -11.01200000    -11.59300000
H     -7.66800000    -10.82200000    -11.37700000
H     -8.72300000    -11.90200000    -11.27100000
O     11.06400000     -3.81700000     -0.16100000
H     10.85500000     -4.59700000     -0.67500000
H     11.41000000     -4.15900000      0.66300000
O     -6.95600000      0.81900000     -8.19100000
H     -6.93200000      0.47100000     -7.29900000
H     -6.65600000      0.09400000     -8.73900000
O     -0.27700000     -3.63100000     17.55200000
H      0.60700000     -3.83900000     17.85500000
H     -0.62000000     -3.02700000     18.21000000
O     -1.78200000     -3.54400000     -7.73900000
H     -1.89200000     -3.17800000     -6.86200000
H     -1.08300000     -3.02000000     -8.13100000
O     -9.79000000     -0.59100000     -3.62200000
H    -10.58500000     -1.01000000     -3.29400000
H     -9.91600000      0.34000000     -3.43700000
O      8.03400000     -8.00800000    -12.77000000
H      7.25700000     -7.87500000    -13.31300000
H      8.23200000     -8.94000000    -12.85900000
O      5.70400000      1.34000000     -2.92400000
H      6.14900000      1.72000000     -2.16600000
H      4.93500000      1.89500000     -3.05300000
O      8.71400000     -5.64800000      4.67200000
H      8.67500000     -5.01500000      3.95500000
H      7.82500000     -5.99900000      4.73000000
O     -8.27100000    -12.96900000      5.81200000
H     -8.99900000    -13.59100000      5.80600000
H     -8.25500000    -12.61000000      4.92500000
O    -10.36100000      0.87100000      4.83100000
H    -11.17800000      1.22500000      4.48000000
H    -10.21900000      0.06200000      4.34000000
O     -7.37600000     -4.64900000    -11.61500000
H     -8.31000000     -4.48500000    -11.48300000
H     -7.33500000     -5.15600000    -12.42500000
O    -13.17600000     -6.87900000     -7.28600000
H    -13.34600000     -7.55700000     -7.94000000
H    -14.04600000     -6.59600000     -7.00300000
O     11.91800000    -11.40600000      5.37700000
H     12.43000000    -12.03900000      4.87300000
H     11.35000000    -10.98800000      4.72900000
O      4.55300000     10.32000000     12.53600000
H      4.62300000     10.86900000     13.31700000
H      4.28500000      9.46300000     12.86800000
O    -12.52100000     -1.40700000      5.39800000
H    -13.11800000     -1.23100000      4.67100000
H    -12.50100000     -2.36200000      5.46600000
O     -3.17000000      8.40300000     13.77800000
H     -3.70400000      7.60900000     13.75200000
H     -3.78800000      9.11300000     13.60100000
O      7.78200000     -0.85600000     14.58000000
H      8.17000000     -0.07200000     14.96900000
H      7.80000000     -0.69000000     13.63800000
O      6.77200000      7.58400000    -11.57800000
H      5.90800000      7.54000000    -11.16800000
H      7.27100000      6.88100000    -11.16200000
O     12.43200000      8.09900000      3.86800000
H     13.03000000      7.35700000      3.77900000
H     11.83900000      7.84600000      4.57500000
O     -4.93200000     14.86100000      3.62000000
H     -4.26600000     14.77500000      2.93800000
H     -5.10000000     13.96200000      3.90500000
O     -4.14400000      1.43700000     -7.41400000
H     -4.10700000      2.14400000     -6.76900000
H     -5.06800000      1.38400000     -7.65800000
O     -4.15300000     10.35500000     -1.61400000
H     -4.05200000     10.55500000     -0.68300000
H     -4.24100000      9.40300000     -1.64700000
O      4.51100000      0.02600000    -12.69400000
H      5.45700000     -0.11300000    -12.73600000
H      4.36800000      0.45100000    -11.84900000
O    -11.47700000     11.09300000     -5.94600000
H    -11.99800000     11.18500000     -6.74300000
H    -11.07300000     11.95200000     -5.82300000
O     -0.12100000     -7.76600000    -16.01300000
H     -0.78300000     -7.15300000    -16.33200000
H     -0.44700000     -8.62700000    -16.27400000
O    -10.34900000     10.35000000     -1.28600000
H    -10.89100000     10.91600000     -1.83500000
H    -10.52400000      9.46600000     -1.60800000
O     14.63800000      3.50000000     -4.87500000
H     13.89100000      4.06000000     -4.66400000
H     14.46700000      2.68500000     -4.40400000
O      6.21300000     -2.90600000     -6.17400000
H      5.81700000     -2.62600000     -5.34800000
H      7.14600000     -2.98200000     -5.97800000
O      9.28600000      2.95100000    -10.30600000
H      8.94100000      3.35400000     -9.50900000
H      8.99500000      2.04100000    -10.25900000
O     11.01000000     -6.44000000     -1.25200000
H     11.50500000     -7.02100000     -0.67300000
H     10.63500000     -7.02200000     -1.91200000
O     10.80100000      7.39700000      6.87300000
H     10.22500000      7.83900000      7.49700000
H     11.64200000      7.33300000      7.32700000
O     -5.82900000      9.84500000    -12.11900000
H     -6.33500000      9.96400000    -11.31600000
H     -4.92200000      9.77000000    -11.82200000
O      2.70500000     -3.29900000     11.49400000
H      2.67800000     -2.37700000     11.74800000
H      2.24900000     -3.75600000     12.20100000
O     14.83400000     -1.11700000     -3.91900000
H     15.67700000     -1.05100000     -4.36600000
H     14.46600000     -1.94700000     -4.22400000
O      5.23900000     -1.20500000      9.86600000
H      4.57300000     -1.63700000     10.40200000
H      5.10800000     -1.56200000      8.98800000
O    -15.22100000     -3.11800000     -2.95600000
H    -14.91200000     -2.83100000     -3.81500000
H    -16.16800000     -3.21200000     -3.06100000
O      3.91500000    -13.47000000     -5.91100000
H      4.43700000    -12.85000000     -6.42200000
H      4.06200000    -13.21300000     -5.00100000
O     13.19000000     -7.16800000     -6.50500000
H     14.05400000     -7.40500000     -6.16900000
H     12.89800000     -7.94200000     -6.98500000
O      1.48500000    -12.64500000     13.38600000
H      2.29500000    -12.64900000     13.89600000
H      1.63400000    -11.99000000     12.70400000
O    -13.71100000     -6.07500000      3.78100000
H    -14.59500000     -5.71400000      3.71400000
H    -13.81200000     -6.85600000      4.32500000
O    -15.18000000      6.68100000     -3.62200000
H    -15.10400000      6.22800000     -2.78300000
H    -15.99300000      6.34600000     -4.00200000
O     15.02600000      6.35000000     -3.10000000
H     15.52300000      5.53700000     -3.01400000
H     15.69300000      7.03400000     -3.14900000
O      0.41100000     17.05500000      3.63600000
H     -0.33000000     17.46000000      4.08800000
H      0.86100000     16.55400000      4.31600000
O      1.55900000      8.09600000     12.48200000
H      2.48300000      7.89200000     12.62100000
H      1.40800000      7.90700000     11.55600000
O     -6.93200000     -9.29700000     -2.96900000
H     -7.43800000     -9.85600000     -3.55800000
H     -6.21700000     -9.85600000     -2.66400000
O     -3.56100000    -10.89800000      3.47400000
H     -3.13900000    -11.40700000      4.16500000
H     -4.45500000    -11.23900000      3.43700000
O     -3.91800000      8.64600000     -5.23800000
H     -3.52700000      8.72400000     -6.10800000
H     -3.61800000      9.42500000     -4.77000000
O     -4.76800000      5.16100000    -10.27300000
H     -3.95300000      5.61600000    -10.05800000
H     -4.53100000      4.23400000    -10.27400000
O      8.43200000     -6.98200000      0.94500000
H      7.76000000     -6.35800000      0.67100000
H      7.94700000     -7.67800000      1.38700000
O     -8.43400000     -2.97500000     -1.43200000
H     -7.53900000     -3.20000000     -1.68900000
H     -8.83300000     -2.63300000     -2.23200000
O      8.35400000      5.62100000    -11.16000000
H      8.61200000      4.70000000    -11.17600000
H      9.18100000      6.10200000    -11.18300000
O      4.29900000     -5.90700000     -6.78300000
H      4.71800000     -5.10700000     -7.10200000
H      3.36100000     -5.72800000     -6.84700000
O      2.61500000      2.39500000      2.08400000
H      3.35400000      2.01000000      1.61200000
H      1.92100000      1.73800000      2.01800000
O     -1.73500000      9.28200000      9.38200000
H     -0.99800000      9.72100000      8.95800000
H     -1.49900000      9.25900000     10.30900000
O     -8.50100000     10.80700000      3.07500000
H     -8.99400000      9.98800000      3.12100000
H     -7.92700000     10.78500000      3.84100000
O     -8.48800000      0.53600000      8.05900000
H     -8.17900000      1.43000000      7.91200000
H     -7.94000000      0.20700000      8.77200000
O    -10.95000000      1.92600000      7.38000000
H    -10.70500000      1.35000000      6.65500000
H    -10.20200000      2.51600000      7.47900000
O     -0.08800000      8.90700000     -4.09700000
H     -0.87100000      9.43700000     -4.24900000
H     -0.28600000      8.06600000     -4.50900000
O     -5.20400000      3.58400000     14.36300000
H     -5.80500000      3.10800000     14.93500000
H     -5.01700000      2.97300000     13.65000000
O      5.49800000     -7.56000000     15.08900000
H      5.66800000     -8.46500000     14.83000000
H      6.27600000     -7.07900000     14.80400000
O     -6.16600000    -13.98900000      0.64400000
H     -6.20300000    -13.31700000      1.32500000
H     -5.93000000    -13.51200000     -0.15100000
O      0.37300000      9.63100000      6.04300000
H      0.90300000      8.88600000      5.75900000
H      0.42200000     10.25000000      5.31500000
O     -8.36200000     -8.76700000     -6.23500000
H     -8.03100000     -7.92700000     -6.55100000
H     -8.46100000     -9.29900000     -7.02500000
O      6.88300000     14.48800000      7.76500000
H      7.60400000     14.76200000      8.33200000
H      7.05400000     14.92600000      6.93100000
O     15.43000000      6.34600000     -6.28200000
H     15.52300000      7.17000000     -5.80300000
H     14.49300000      6.27800000     -6.46200000
O      2.16300000    -10.57700000     11.73000000
H      1.98500000     -9.70400000     12.08000000
H      2.04300000    -10.48600000     10.78500000
O    -14.73100000     -9.81600000     -5.94600000
H    -15.35700000     -9.70900000     -5.23000000
H    -14.14200000     -9.06600000     -5.86300000
O     -2.57000000    -12.73300000    -12.89100000
H     -2.95100000    -11.97900000    -12.44000000
H     -1.64100000    -12.51900000    -12.97400000
O     -8.78900000     11.44600000    -11.85600000
H     -8.44900000     10.85900000    -12.53200000
H     -8.32600000     11.18700000    -11.05900000
O     -5.02300000      0.11700000    -11.75100000
H     -4.42400000     -0.30000000    -11.13100000
H     -5.23300000     -0.57200000    -12.38100000
O      9.34200000    -11.48900000      9.24300000
H      8.97400000    -11.32200000      8.37600000
H     10.13800000    -11.99200000      9.07400000
O      9.99100000    -13.71000000      2.05300000
H     10.49800000    -14.26100000      2.64800000
H      9.08300000    -13.82300000      2.33600000
O      4.40300000     12.82900000     -4.75500000
H      3.64300000     12.31400000     -4.48400000
H      4.03400000     13.54800000     -5.26800000
O      6.64800000      7.02500000      2.11000000
H      6.31700000      6.13700000      1.98300000
H      7.09700000      7.23300000      1.29100000
O      8.29000000     -8.62600000     -1.34100000
H      7.34900000     -8.79300000     -1.30000000
H      8.50800000     -8.27600000     -0.47700000
O      3.72500000    -10.28300000     -9.09400000
H      4.08900000     -9.52000000     -9.54300000
H      4.03000000    -11.03100000     -9.60700000
O     -1.67900000      0.48300000     -7.51900000
H     -1.47500000      0.37900000     -8.44900000
H     -2.53100000      0.92000000     -7.50900000
O    -16.15800000     -2.49900000      4.17900000
H    -16.14000000     -3.12100000      3.45200000
H    -15.86500000     -1.67300000      3.79500000
O      1.02400000      3.74800000     11.70500000
H      0.41400000      3.87500000     12.43200000
H      0.55300000      4.07200000     10.93700000
O     -1.74200000      6.66700000      8.12900000
H     -1.79000000      6.68800000      7.17300000
H     -2.01100000      7.54400000      8.40200000
O      1.03800000      4.97900000     -7.42800000
H      1.03800000      5.93400000     -7.48900000
H      1.92800000      4.75600000     -7.15500000
O     16.60100000      2.85600000      2.59400000
H     17.27800000      3.17000000      1.99400000
H     16.00000000      2.35900000      2.03800000
O     12.68000000     11.06500000     -2.37400000
H     12.31300000     10.18000000     -2.38900000
H     13.62400000     10.93100000     -2.29000000
O      2.40900000      5.13000000      8.85900000
H      2.72000000      4.56800000      8.15000000
H      3.04400000      5.00300000      9.56300000
O     -2.24400000      1.94200000     16.67300000
H     -2.03700000      1.00900000     16.71500000
H     -1.40200000      2.38000000     16.80400000
O      3.14300000    -16.56000000     -6.62700000
H      3.26100000    -15.66200000     -6.93900000
H      3.00100000    -17.07300000     -7.42300000
O     -6.12300000     -6.90200000      6.04700000
H     -5.60500000     -7.56300000      5.58700000
H     -6.17800000     -7.22500000      6.94600000
O     -0.81500000     11.08500000    -13.99200000
H     -1.55600000     11.30300000    -14.55900000
H     -1.19900000     10.99900000    -13.12000000
O    -10.75100000      3.67200000     13.89200000
H    -11.50700000      3.08700000     13.95600000
H    -11.09300000      4.45900000     13.46800000
O      0.95200000     -0.68200000      8.73300000
H      1.37600000     -0.74300000      9.58900000
H      1.66500000     -0.47700000      8.12800000
O      3.91400000     15.05500000      2.02900000
H      3.51100000     14.30000000      1.60000000
H      4.83400000     15.01800000      1.76400000
O     -9.09800000     -9.13500000      5.22600000
H     -9.41600000     -8.23500000      5.28800000
H     -9.51700000     -9.48400000      4.44000000
O      3.43700000     11.68800000    -12.37400000
H      4.22800000     11.29200000    -12.00800000
H      3.31100000     12.48600000    -11.86100000
O      5.16200000      4.65200000      1.94000000
H      5.47400000      3.80400000      2.25600000
H      4.78200000      4.46200000      1.08200000
O     -0.05000000     11.96400000      1.83800000
H     -0.20500000     11.20500000      1.27500000
H      0.46400000     11.61900000      2.56800000
O     -6.14900000      1.02200000      4.12300000
H     -5.25900000      0.67500000      4.05600000
H     -6.62900000      0.58700000      3.41900000
O     -0.97300000     -9.21000000     15.37200000
H     -1.06600000     -8.26300000     15.26600000
H     -1.31700000     -9.57700000     14.55800000
O      2.27600000     -4.08800000     -2.60900000
H      1.80400000     -3.69600000     -3.34400000
H      2.56400000     -4.94000000     -2.93700000
O      0.74300000     -8.67800000     -9.42000000
H      1.09200000     -7.81400000     -9.63800000
H      0.50600000     -9.06100000    -10.26400000
O      3.15800000     -9.80300000     -4.54400000
H      2.60000000     -9.91700000     -5.31300000
H      4.01000000     -9.55300000     -4.90100000
O    -10.26100000     -4.92700000    -12.51100000
H    -10.60300000     -4.37200000    -13.21200000
H    -10.25600000     -5.80800000    -12.88500000
O     -1.43200000      1.09800000      4.80200000
H     -1.73000000      1.58800000      5.56900000
H     -0.47900000      1.18800000      4.81600000
O     -9.92100000     -1.86200000    -13.25800000
H     -9.55400000     -1.17900000    -12.69600000
H     -9.15900000     -2.26500000    -13.67400000
O      8.41800000    -12.32600000     -3.76900000
H      7.75400000    -12.80100000     -4.27000000
H      7.95100000    -12.00700000     -2.99600000
O      5.59100000     11.46300000     -7.16400000
H      4.91500000     11.76400000     -6.55700000
H      6.02800000     10.74900000     -6.70000000
O      2.31400000      2.79600000     -5.05000000
H      1.43700000      2.47000000     -4.84800000
H      2.59900000      2.27000000     -5.79800000
O     -3.83800000     -0.50700000      4.15900000
H     -3.01000000     -0.03400000      4.24900000
H     -3.67600000     -1.35400000      4.57600000
O      2.80300000     -7.34000000     14.39000000
H      3.69300000     -7.42800000     14.73000000
H      2.90500000     -7.38900000     13.43900000
O      4.39200000     15.33200000      4.72400000
H      4.32700000     15.55600000      3.79600000
H      3.48600000     15.18700000      5.00000000
O     -6.63500000     10.04900000      0.95500000
H     -5.79600000      9.86800000      1.38000000
H     -7.18600000     10.40300000      1.65400000
O      0.60300000    -14.89600000    -11.19800000
H     -0.10100000    -15.44600000    -11.54000000
H      0.16000000    -14.26800000    -10.62700000
O     -9.67300000      1.32800000     -8.88100000
H    -10.04600000      1.03600000     -8.04900000
H     -8.73400000      1.16200000     -8.79400000
O      3.59300000     -1.30400000     -0.02800000
H      3.48700000     -1.29900000     -0.97900000
H      3.75500000     -0.38900000      0.20000000
O      3.98800000     -4.19600000    -13.95200000
H      4.59500000     -4.03000000    -13.23100000
H      3.52800000     -3.36600000    -14.07500000
O     -4.25900000    -11.80100000     -7.98800000
H     -4.48200000    -11.94500000     -7.06800000
H     -4.34900000    -10.85500000     -8.11000000
O     -2.53500000     11.37100000    -11.89500000
H     -2.60900000     12.28600000    -12.16900000
H     -2.41900000     11.41400000    -10.94600000
O     -5.00600000      6.86700000      3.97500000
H     -5.68500000      6.56400000      3.37300000
H     -4.64400000      7.64700000      3.55500000
O     10.89800000     -0.43300000      6.12100000
H     11.32900000     -0.20000000      5.30000000
H     10.71200000      0.40700000      6.54200000
O    -10.05000000    -14.16000000     -1.05000000
H     -9.22700000    -13.89100000     -1.45800000
H    -10.72900000    -13.79300000     -1.61700000
O      1.16900000      1.88500000      4.61500000
H      2.00900000      1.72800000      4.18300000
H      1.27700000      2.73400000      5.04500000
O     14.68400000      0.46800000     -0.50000000
H     15.61600000      0.50600000     -0.71600000
H     14.37800000     -0.34700000     -0.89800000
O     -2.58200000     -2.34800000     -4.17900000
H     -1.97600000     -1.87000000     -4.74500000
H     -2.05700000     -3.06100000     -3.81500000
O      3.74900000     -7.77200000     11.84500000
H      4.55900000     -8.27600000     11.92100000
H      3.58400000     -7.72300000     10.90300000
O      6.21400000      7.20600000     -2.11200000
H      5.46500000      6.64700000     -2.31800000
H      6.01600000      7.56200000     -1.24600000
O     12.22200000     11.37500000     -6.68500000
H     12.55300000     10.71000000     -7.28800000
H     12.51700000     12.20600000     -7.06000000
O    -17.40300000      1.17100000      2.98200000
H    -16.63400000      1.40000000      2.46100000
H    -18.13300000      1.59800000      2.53200000
O      6.89800000      3.07700000    -12.89700000
H      6.48500000      3.77400000    -13.40700000
H      7.82100000      3.32600000    -12.85300000
O      4.50000000      7.71700000     -7.28100000
H      5.44800000      7.69300000     -7.15100000
H      4.21600000      6.81300000     -7.14300000
O      6.79300000      2.33600000     -0.61000000
H      6.78200000      3.14200000     -0.09400000
H      7.69200000      2.01500000     -0.53300000
O     12.01800000      4.14600000      5.13800000
H     12.55200000      4.09700000      5.93100000
H     12.54400000      4.66300000      4.52700000
O     12.23700000     10.63100000      2.86500000
H     13.09900000     10.88000000      2.53100000
H     12.30400000      9.68900000      3.02300000
O     -9.88800000     -1.53900000      3.28600000
H     -9.42900000     -2.31600000      3.60700000
H    -10.74900000     -1.58100000      3.70100000
O      8.71400000      6.23600000     11.29800000
H      8.22800000      7.00700000     11.59000000
H      8.72300000      6.30600000     10.34300000
O    -14.16700000      3.63500000     -3.07100000
H    -13.71100000      3.56100000     -2.23300000
H    -14.19400000      2.74000000     -3.41000000
O     -7.84500000      1.89700000    -12.86500000
H     -8.65000000      2.23400000    -13.25800000
H     -7.84800000      2.25000000    -11.97500000
O    -16.06400000      1.61700000     -1.27400000
H    -16.47300000      0.86100000     -1.69500000
H    -16.36900000      2.36900000     -1.78100000
O      7.61400000    -14.86200000      0.44600000
H      8.21700000    -15.43900000      0.91400000
H      8.16500000    -14.14400000      0.13300000
O      9.51400000      4.67400000      5.94100000
H     10.15000000      4.11100000      5.49900000
H      9.99000000      5.48700000      6.10800000
O     -4.96300000     -7.36800000     -2.52600000
H     -4.40200000     -7.57900000     -1.77900000
H     -5.72500000     -7.93800000     -2.42100000
O     -0.10400000      5.46700000      9.81100000
H      0.69700000      5.45300000      9.28600000
H     -0.73200000      5.95200000      9.27700000
O      3.39900000     12.15100000     10.11400000
H      3.97800000     12.23200000     10.87100000
H      3.98600000     11.95800000      9.38200000
O     -6.35200000      5.05100000    -12.86800000
H     -5.80300000      5.09000000    -12.08500000
H     -7.23400000      4.88300000    -12.53400000
O    -12.46500000      2.50800000     -6.62400000
H    -11.58800000      2.73500000     -6.31600000
H    -12.95800000      3.32700000     -6.56700000
O      5.49300000    -11.61700000     -7.37100000
H      4.77500000    -11.20600000     -7.85400000
H      6.26000000    -11.49000000     -7.93000000
O      2.86900000    -12.17700000      8.54400000
H      3.35600000    -11.82300000      9.28800000
H      3.54500000    -12.46500000      7.93000000
O      6.27500000     -2.65100000      3.93400000
H      6.48700000     -3.23100000      4.66600000
H      6.96700000     -2.81300000      3.29200000
O      5.09400000     10.49000000    -10.62600000
H      5.16300000      9.64600000    -10.18000000
H      5.74800000     11.04100000    -10.19700000
O    -16.32300000      4.94400000     -5.64600000
H    -16.21300000      4.08400000     -6.05000000
H    -16.97300000      5.38500000     -6.19300000
O    -16.07300000     -1.79100000      8.35000000
H    -16.00200000     -2.42500000      7.63700000
H    -16.21100000     -0.95100000      7.91200000
O    -11.81200000    -12.13900000     -7.29400000
H    -11.65200000    -11.81800000     -8.18200000
H    -11.68800000    -11.37100000     -6.73600000
O    -12.01700000      6.23700000     -2.69900000
H    -12.48400000      5.98500000     -3.49500000
H    -12.53000000      5.85200000     -1.98800000
O     -7.06900000     -0.94000000     13.58300000
H     -6.55500000     -1.53700000     13.03900000
H     -6.52700000     -0.79800000     14.36000000
O     -9.17900000      8.20200000      3.25500000
H     -9.47500000      7.52200000      3.85900000
H     -8.43900000      7.80800000      2.79400000
O     -4.94300000     -6.62900000     15.26300000
H     -4.50900000     -6.85500000     14.44100000
H     -5.83600000     -6.40100000     15.00800000
O     -9.49500000     12.19500000      0.76700000
H     -9.62700000     11.51900000      0.10200000
H     -9.59000000     11.73300000      1.60000000
O     -7.57600000     -5.53800000    -14.47900000
H     -8.20900000     -6.19500000    -14.19100000
H     -7.37400000     -5.78100000    -15.38300000
O      2.11200000      7.86600000      9.67100000
H      2.87700000      8.08100000      9.13700000
H      2.00000000      6.92200000      9.55900000
O     -9.74800000     -1.69000000      7.09800000
H     -9.43500000     -0.90000000      7.53800000
H    -10.62900000     -1.82600000      7.44800000
O     -7.50800000     -6.14200000     -7.23300000
H     -8.22800000     -5.52500000     -7.36500000
H     -7.32000000     -6.09200000     -6.29600000
O      6.91400000    -14.14800000     -5.07500000
H      7.65800000    -14.20900000     -5.67400000
H      6.19200000    -13.83500000     -5.61900000
O      5.03200000     -8.65200000     -1.96000000
H      4.42000000     -8.12700000     -1.44400000
H      5.20900000     -8.12100000     -2.73600000
O     -7.58700000     13.84700000      0.59800000
H     -8.37600000     13.30500000      0.60700000
H     -7.01400000     13.44400000      1.25100000
O     -1.53800000     -1.85900000      6.68400000
H     -0.78200000     -1.36400000      7.00000000
H     -2.26700000     -1.55100000      7.22200000
O     -3.55300000      0.10800000     13.10800000
H     -3.09800000     -0.46700000     12.49300000
H     -2.87800000      0.71500000     13.41200000
O     10.30800000     -6.02400000     -9.61200000
H     10.67600000     -6.67300000    -10.21100000
H     10.73900000     -5.20400000     -9.85400000
O      2.88700000     -1.47400000    -16.48600000
H      3.51200000     -1.00900000    -17.04200000
H      2.98500000     -2.39300000    -16.73200000
O      2.85800000     -0.53500000     -7.13900000
H      3.45500000     -0.69200000     -6.40900000
H      2.85400000      0.41700000     -7.24600000
O    -13.07100000     -0.24300000     -1.50000000
H    -13.59100000     -0.82600000     -0.94600000
H    -13.24300000      0.63300000     -1.15300000
O     -9.93800000      7.58400000      7.36100000
H    -10.42700000      8.18700000      7.92200000
H    -10.61200000      7.11700000      6.86700000
O    -17.57600000     -6.12600000      0.03300000
H    -18.09400000     -5.48700000     -0.45600000
H    -16.69300000     -5.75600000      0.05000000
O     -9.56100000     10.95200000      5.85300000
H     -9.00100000     11.65100000      5.51700000
H     -9.21800000     10.77000000      6.72800000
O     17.20700000     -0.21100000     -5.00100000
H     17.57900000      0.60300000     -4.66200000
H     17.96800000     -0.76200000     -5.18800000
O      4.26300000    -14.69900000      1.83300000
H      4.65400000    -14.95700000      0.99800000
H      3.33500000    -14.57700000      1.63400000
O    -10.11800000     -3.65100000      0.97600000
H     -9.71000000     -3.85600000      1.81700000
H     -9.38200000     -3.47700000      0.38900000
O    -10.17400000     -6.05700000     12.43000000
H    -10.83000000     -6.73800000     12.28000000
H    -10.65200000     -5.23500000     12.31900000
O     -9.36400000     13.00600000     -5.96900000
H     -9.41300000     13.73700000     -5.35300000
H     -8.43300000     12.93200000     -6.17800000
O     -4.52500000      6.04500000     11.04400000
H     -4.62100000      6.96400000     10.79300000
H     -3.84600000      5.70700000     10.46000000
O      8.82400000     11.43200000     -3.00000000
H      9.46400000     11.59100000     -3.69400000
H      8.09900000     10.98800000     -3.44100000
O    -11.99400000     -2.34400000     -3.05300000
H    -12.04400000     -3.16600000     -2.56500000
H    -12.48200000     -1.71800000     -2.51800000
O     -6.09800000      4.22700000      1.04800000
H     -6.00200000      4.05700000      1.98500000
H     -6.31000000      3.37300000      0.67000000
O     -4.61100000     -1.74000000     16.11700000
H     -3.97600000     -2.14100000     15.52200000
H     -4.20300000     -0.91600000     16.38300000
O      3.61800000     -1.43600000     -2.94900000
H      3.26500000     -2.30000000     -3.16300000
H      3.39700000     -0.89300000     -3.70600000
O     -6.36200000      3.70200000     -4.06300000
H     -5.48400000      3.83100000     -4.42000000
H     -6.22100000      3.54800000     -3.12900000
O      0.14200000     -5.87800000     -0.56700000
H      0.18700000     -5.44800000     -1.42100000
H      0.93800000     -6.40900000     -0.52400000
O     10.12200000     14.72300000      1.55500000
H      9.59900000     13.96200000      1.30100000
H     10.97200000     14.58000000      1.13800000
O      9.09100000     -1.21100000      4.22400000
H      9.94400000     -1.04400000      4.62500000
H      8.71700000     -1.92200000      4.74400000
O     -4.99600000     -8.40000000      1.31400000
H     -4.76900000     -7.64200000      1.85200000
H     -5.90600000     -8.24900000      1.05800000
O      7.00500000      2.22400000     -8.82900000
H      6.61700000      1.35400000     -8.92300000
H      6.58700000      2.74800000     -9.51200000
O      7.44800000     13.56900000      3.72200000
H      6.56800000     13.52000000      4.09400000
H      7.53400000     12.76900000      3.20300000
O      6.66400000     -0.12900000      5.57400000
H      6.80600000      0.76700000      5.88000000
H      7.46100000     -0.34500000      5.08900000
O     -4.10400000      2.53200000     -1.30100000
H     -3.91200000      1.83700000     -1.93000000
H     -4.90100000      2.24100000     -0.85800000
O      9.58400000      3.82200000     -7.64200000
H     10.22700000      3.14200000     -7.44200000
H      9.15000000      3.99500000     -6.80600000
O      1.60400000    -13.37400000     -7.41500000
H      0.98200000    -13.92500000     -6.94000000
H      2.42800000    -13.47700000     -6.93900000
O     -6.94300000      4.54100000     12.20100000
H     -6.66000000      3.68200000     12.51400000
H     -6.21400000      4.85300000     11.66500000
O    -10.64300000      1.88500000     11.59800000
H     -9.82500000      1.39300000     11.52400000
H    -10.37000000      2.80200000     11.62500000
O     -3.25100000     11.21800000      0.76100000
H     -3.16100000     11.74100000      1.55800000
H     -2.49400000     10.63200000      0.77200000
O      2.78100000    -16.21600000      6.54000000
H      2.14000000    -15.74700000      6.00500000
H      2.73900000    -17.12000000      6.22600000
O     10.37300000     -1.32100000    -14.96400000
H      9.98200000     -0.45300000    -14.86000000
H     10.78800000     -1.29700000    -15.82600000
O    -10.31600000     -0.47100000     -0.47900000
H     -9.98100000     -1.24800000     -0.03100000
H    -11.04500000     -0.79600000     -1.00800000
O      1.52500000    -10.04200000     -1.59000000
H      1.95500000     -9.86600000     -2.42700000
H      0.71800000    -10.50000000     -1.82700000
O     14.79100000      5.49200000      0.65700000
H     13.96900000      5.82300000      0.29500000
H     14.92700000      4.65300000      0.21600000
O     -3.58400000    -10.91300000    -11.11300000
H     -2.99100000    -10.74900000    -10.38000000
H     -3.33000000    -10.27000000    -11.77600000
O     -1.60900000    -15.30900000      0.47600000
H     -0.69300000    -15.42000000      0.21900000
H     -1.74900000    -15.96800000      1.15500000
O     -7.82600000     10.81800000     -3.58000000
H     -8.52300000     10.19100000     -3.38700000
H     -7.25800000     10.36000000     -4.20000000
O     11.29300000      6.40500000     -4.77300000
H     11.57100000      5.49500000     -4.66700000
H     10.34900000      6.38600000     -4.62100000
O      8.27000000    -12.11100000     -0.15200000
H      8.83600000    -11.78100000      0.54600000
H      7.38100000    -11.96800000      0.17400000
O     -9.62000000     -1.23400000     14.92300000
H    -10.30400000     -0.58200000     14.76700000
H     -8.82900000     -0.84500000     14.54900000
O      5.21800000     -4.23500000     14.26200000
H      4.56200000     -4.88600000     14.01400000
H      5.67200000     -4.02900000     13.44500000
O      7.22400000      0.34300000    -12.87900000
H      7.11000000      1.28800000    -12.97600000
H      7.73600000      0.08300000    -13.64400000
O    -11.96700000     12.16500000     -2.71300000
H    -12.72400000     11.57900000     -2.72800000
H    -12.20500000     12.84800000     -2.08700000
O     -5.31500000    -10.26500000      8.12200000
H     -5.91800000    -10.74500000      8.68900000
H     -5.60300000    -10.47500000      7.23300000
O     -4.01200000     -7.45800000    -10.11300000
H     -3.97800000     -7.02000000    -10.96300000
H     -3.20400000     -7.19200000     -9.67400000
O     -0.57600000      4.84900000     13.97300000
H     -1.46700000      5.05000000     14.26000000
H     -0.11400000      5.68600000     14.02600000
O     12.07900000     -3.09100000      6.68600000
H     11.70000000     -3.11300000      7.56500000
H     11.69600000     -2.31300000      6.28000000
O    -13.65600000    -10.39900000      1.12400000
H    -13.18900000    -10.33100000      0.29200000
H    -13.64300000     -9.51100000      1.48000000
O    -16.20900000     -5.18400000      2.96900000
H    -15.90100000     -5.33300000      2.07500000
H    -17.13800000     -4.97700000      2.87100000
O      0.60700000     10.43200000      8.82400000
H      1.11100000      9.70400000      9.18800000
H      0.58300000     10.26100000      7.88300000
O     13.11800000      2.94500000     11.07000000
H     12.56900000      3.70000000     10.85800000
H     14.01500000      3.26900000     10.98700000
O      3.02900000      6.51900000     -4.21100000
H      2.39900000      6.69400000     -4.91100000
H      3.35300000      7.38400000     -3.96000000
O      3.31500000     15.08700000     -5.66500000
H      2.63600000     14.75400000     -6.25200000
H      2.85900000     15.71600000     -5.10600000
O      7.89800000     -1.15300000     11.83000000
H      7.31800000     -0.45000000     11.53500000
H      7.43200000     -1.95800000     11.60300000
O     -2.91200000      9.97200000      5.83200000
H     -1.96400000      9.89400000      5.93700000
H     -3.17900000     10.59200000      6.51000000
O     -3.03000000     -4.43200000      9.05500000
H     -3.13100000     -4.24300000      8.12200000
H     -2.09700000     -4.30700000      9.22600000
O    -12.45200000     -3.20700000      2.81200000
H    -11.87000000     -3.53200000      2.12500000
H    -12.57000000     -3.95300000      3.40000000
O      6.47000000     14.94300000      1.02300000
H      7.02700000     15.71500000      0.91700000
H      7.06000000     14.20200000      0.88700000
O      9.17700000      4.98600000     -1.21700000
H      8.86500000      4.60500000     -0.39600000
H     10.07200000      4.66000000     -1.30800000
O      4.83600000     12.52600000      4.34300000
H      4.52700000     13.42500000      4.22900000
H      4.43300000     12.04100000      3.62400000
O      4.73800000      1.16400000      0.82500000
H      5.44200000      1.19300000      0.17800000
H      5.10800000      1.58500000      1.60100000
O    -12.49400000     -5.36000000      8.10500000
H    -13.02100000     -6.15700000      8.16600000
H    -12.83600000     -4.79400000      8.79800000
O     -0.27600000     -6.11700000      5.22700000
H     -0.24100000     -5.16300000      5.15400000
H     -0.19100000     -6.43000000      4.32700000
O      8.46000000     -3.72200000      2.52700000
H      9.22300000     -3.14400000      2.52400000
H      8.38600000     -4.02600000      1.62300000
O     -8.22200000      0.62900000     11.58000000
H     -7.33500000      0.79800000     11.26200000
H     -8.09900000      0.05400000     12.33500000
O    -16.50500000     -1.20300000      1.67200000
H    -17.20900000     -1.77400000      1.36400000
H    -16.95600000     -0.43700000      2.02700000
O     -1.34900000     15.08900000     -1.69800000
H     -0.92200000     14.90000000     -0.86300000
H     -2.15700000     14.57800000     -1.67500000
O     10.05200000      7.85400000     -0.68100000
H     10.99800000      7.87600000     -0.82900000
H      9.85600000      6.93000000     -0.52100000
O     12.52300000     -3.93400000    -12.41300000
H     12.53900000     -2.97700000    -12.39600000
H     12.15100000     -4.18200000    -11.56600000
O      5.70400000     -9.65200000     -5.34100000
H      5.82600000    -10.18500000     -6.12700000
H      6.15400000    -10.13900000     -4.65000000
O    -13.42100000      0.00900000     -7.02100000
H    -12.85800000     -0.46800000     -7.63100000
H    -13.00900000      0.86900000     -6.93900000
O     -3.54600000      2.52200000     -9.96600000
H     -3.80200000      2.07900000     -9.15800000
H     -3.82600000      1.92900000    -10.66400000
O     -7.10700000      3.03200000      7.53800000
H     -6.35100000      3.50800000      7.19500000
H     -7.79600000      3.69400000      7.60500000
O     -1.45300000      6.66200000     -5.11300000
H     -2.31500000      6.72700000     -4.70200000
H     -1.20700000      5.74300000     -5.00900000
O    -13.06400000      8.68200000     -8.37500000
H    -12.40700000      8.13400000     -7.94500000
H    -13.90000000      8.36800000     -8.03000000
O     -6.46700000     -2.38500000      6.14000000
H     -5.82800000     -1.67400000      6.10600000
H     -7.25500000     -1.98200000      6.50500000
O     -5.22400000     11.23400000     -7.68900000
H     -5.46900000     10.42300000     -8.13600000
H     -4.34300000     11.42600000     -8.00800000
O     -6.04300000      1.36400000    -15.01400000
H     -5.17600000      1.37900000    -14.60800000
H     -6.64500000      1.57600000    -14.30000000
O      5.12700000     -2.07100000      6.92400000
H      5.57300000     -1.28400000      6.61100000
H      5.77800000     -2.76600000      6.83500000
O     10.03200000      0.68300000     11.02200000
H      9.32800000      0.14200000     11.38100000
H     10.58900000      0.88200000     11.77500000
O      1.84800000      9.81100000      2.85100000
H      2.10600000      9.26400000      3.59300000
H      2.65700000     10.24600000      2.58100000
O     -7.39800000      6.69000000      2.13400000
H     -7.24400000      5.81200000      1.78500000
H     -7.25400000      7.27200000      1.38800000
O      9.12400000     -0.27600000    -10.85300000
H      8.47000000     -0.24500000    -11.55100000
H      9.92800000      0.04200000    -11.26300000
O      2.77100000      3.60700000     17.27800000
H      3.31200000      3.36200000     16.52700000
H      1.95100000      3.91500000     16.89300000
O      4.00300000      5.01500000     -7.15700000
H      4.94600000      4.91800000     -7.29300000
H      3.80100000      4.41200000     -6.44100000
O      5.11300000     16.22600000     -1.42500000
H      5.94800000     16.04100000     -1.85500000
H      5.02300000     15.53300000     -0.77000000
O    -12.82700000      6.66200000      2.28500000
H    -12.38900000      7.48900000      2.08000000
H    -12.18500000      6.17200000      2.79900000
O     -6.84200000    -17.22800000      1.51300000
H     -6.44200000    -18.09700000      1.47300000
H     -6.10600000    -16.62100000      1.43100000
O    -12.33600000      2.02800000      3.33000000
H    -11.70000000      1.96400000      2.61700000
H    -12.88700000      2.77300000      3.09300000
O     16.80500000      6.38200000      2.43600000
H     17.32700000      5.59700000      2.26900000
H     16.04800000      6.29400000      1.85600000
O      3.87600000      4.79400000     11.04900000
H      2.99400000      4.71100000     11.41200000
H      4.35900000      4.05800000     11.42400000
O     -4.44300000      9.77500000      3.48100000
H     -3.61000000     10.02500000      3.88100000
H     -5.00900000      9.56000000      4.22200000
O     11.65200000     -5.65600000      5.61100000
H     11.57900000     -4.74600000      5.90000000
H     10.88000000     -5.79600000      5.06300000
O     -6.60700000      6.07000000     -8.28900000
H     -7.48900000      5.71000000     -8.38100000
H     -6.09200000      5.61500000     -8.95500000
O      2.12400000      4.87400000    -14.21200000
H      1.59500000      4.40700000    -14.85800000
H      1.85400000      5.78900000    -14.29700000
O     10.83300000     -0.62800000     14.34500000
H     10.30500000      0.12800000     14.08900000
H     10.90300000     -1.15300000     13.54800000
O     14.57300000     -2.45100000     10.13200000
H     14.03400000     -1.66500000     10.04600000
H     13.96300000     -3.17600000      9.99700000
O     -1.30700000      2.47500000    -11.76900000
H     -0.41400000      2.71300000    -11.51900000
H     -1.80800000      2.54200000    -10.95600000
O     -7.06600000     15.42800000     -1.66500000
H     -6.75300000     14.97000000     -0.88500000
H     -7.61200000     14.78500000     -2.11700000
O     -8.58000000    -10.85200000     -4.50300000
H     -8.77000000    -11.63600000     -5.01900000
H     -8.66500000    -10.13000000     -5.12500000
O    -12.29800000    -10.02200000      7.98400000
H    -12.36500000    -10.35100000      7.08800000
H    -11.85200000    -10.72000000      8.46300000
O      4.57800000     17.58400000     -3.81600000
H      5.44000000     17.89900000     -4.08900000
H      4.76600000     16.84700000     -3.23600000
O     -1.34000000    -16.68200000     -7.38800000
H     -1.58600000    -16.00800000     -8.02200000
H     -0.78700000    -16.22400000     -6.75500000
O    -12.20200000     -1.87500000    -11.97400000
H    -12.48300000     -2.61100000    -12.51900000
H    -11.36500000     -1.60400000    -12.35200000
O      4.46300000     -7.77500000     -9.10400000
H      5.09800000     -8.06600000     -8.44900000
H      4.13200000     -6.94400000     -8.76400000
O     13.92900000      1.65700000     -6.78100000
H     12.97400000      1.68000000     -6.72700000
H     14.22400000      2.15700000     -6.02000000
O      0.81200000     -9.89700000      5.18400000
H      0.25100000    -10.41300000      5.76400000
H      1.23000000    -10.54400000      4.61600000
O     -7.48100000     -2.43000000     -7.56500000
H     -7.35100000     -2.04900000     -8.43300000
H     -8.24500000     -2.99800000     -7.66400000
O      8.85200000      3.54800000     11.95100000
H      8.58000000      4.42000000     11.66200000
H      9.78600000      3.63900000     12.13800000
O      5.40400000     -7.04000000      2.68700000
H      4.46300000     -7.21000000      2.74000000
H      5.60200000     -6.53800000      3.47700000
O      0.54000000      5.46200000    -16.71000000
H     -0.26100000      5.51300000    -17.23100000
H      0.98200000      6.29600000    -16.86700000
O      7.38400000     -5.22700000     15.97100000
H      7.36100000     -5.23800000     16.92800000
H      6.59400000     -4.75100000     15.71800000
O    -11.51400000     -4.87000000    -10.17600000
H    -10.91700000     -4.88300000    -10.92400000
H    -12.23800000     -5.43800000    -10.43700000
O     15.37800000     -3.39700000      1.13600000
H     15.69100000     -4.13900000      0.61800000
H     14.49100000     -3.64500000      1.39700000
O      6.35100000    -11.46000000      2.52700000
H      6.30700000    -12.23700000      3.08500000
H      5.87700000    -11.70900000      1.73400000
O    -11.67300000      9.03300000      1.80300000
H    -10.80300000      8.89200000      2.17500000
H    -11.63100000      9.90900000      1.42000000
O     13.71200000     -0.28700000     -8.61000000
H     13.81600000      0.47100000     -8.03500000
H     14.29100000     -0.95200000     -8.23700000
O     -4.00000000      9.50500000    -14.36400000
H     -4.49000000      8.68300000    -14.36100000
H     -4.53700000     10.10500000    -13.84600000
O    -10.91800000      5.66700000      3.95100000
H    -10.49800000      4.98300000      3.43000000
H    -11.37000000      5.19400000      4.64900000
O     14.75800000     -0.24800000      2.27900000
H     14.83000000      0.09300000      1.38700000
H     14.95100000     -1.18200000      2.19400000
O      3.21300000     -7.72200000      5.19600000
H      3.73800000     -8.37000000      4.72600000
H      2.35200000     -8.13100000      5.28600000
O      2.56100000     17.80900000      1.89900000
H      1.72500000     17.64700000      2.33500000
H      3.03300000     16.97900000      1.96900000
O      0.17700000     -8.66500000      1.01800000
H      0.26800000     -9.53700000      0.63400000
H     -0.64900000     -8.70100000      1.50100000
O      2.48100000      2.37800000     -7.93600000
H      1.55000000      2.59800000     -7.89200000
H      2.82600000      2.93500000     -8.63300000
O      7.78300000     -9.03000000      2.76400000
H      7.50200000     -9.94500000      2.76200000
H      6.99300000     -8.53700000      2.98800000
O     -0.57700000     13.91500000    -11.42300000
H     -0.38700000     13.43400000    -10.61700000
H     -0.62800000     14.83000000    -11.14900000
O     12.41800000      8.73200000     -3.84400000
H     13.26900000      8.77800000     -4.27900000
H     12.02700000      7.92000000     -4.16700000
O    -12.14400000    -13.25400000     -2.86100000
H    -12.20200000    -12.41300000     -3.31400000
H    -13.02100000    -13.39400000     -2.50300000
O     -2.35100000     -6.86500000      0.01300000
H     -1.41500000     -6.69500000     -0.09400000
H     -2.51300000     -6.72900000      0.94700000
O     -0.95200000     12.60400000     -6.27100000
H     -0.52100000     13.44600000     -6.42200000
H     -1.79200000     12.83300000     -5.87500000
O    -13.14700000     -3.85600000     -7.33700000
H    -13.04900000     -4.65900000     -7.85000000
H    -12.95600000     -3.15200000     -7.95600000
O     -9.04300000      8.24400000     -6.49100000
H     -8.99600000      8.97100000     -7.11100000
H     -8.12900000      8.02200000     -6.31300000
O     -3.41700000      5.00200000      0.26700000
H     -4.22800000      4.82300000      0.74100000
H     -3.30600000      4.24800000     -0.31200000
O     -8.09800000      7.99400000     10.20400000
H     -7.74300000      7.31900000      9.62600000
H     -9.04500000      7.86300000     10.17300000
O     -1.61500000    -10.53800000     -9.18000000
H     -2.32700000    -10.57400000     -8.54200000
H     -1.19800000     -9.69000000     -9.02700000
O     10.22100000      9.96200000      5.09200000
H     10.55000000      9.50500000      5.86600000
H     11.00400000     10.32500000      4.67800000
O     -5.35300000     -3.95700000     -1.95100000
H     -5.09400000     -4.70100000     -1.40800000
H     -5.30500000     -3.20200000     -1.36400000
O      1.78600000      4.82700000      1.00500000
H      2.20200000      4.08400000      1.44200000
H      1.73100000      5.50200000      1.68100000
O      4.23100000      4.45100000     -0.49500000
H      4.00800000      3.96000000     -1.28600000
H      3.39200000      4.59100000     -0.05500000
O      1.90700000     15.84600000     -0.13200000
H      2.75900000     16.15400000     -0.44000000
H      1.54900000     16.58400000      0.36100000
O      3.99400000    -12.32700000     -3.60600000
H      4.72700000    -12.14500000     -3.01800000
H      3.74100000    -11.47000000     -3.94700000
O      0.84900000      4.66300000      5.81700000
H      0.27400000      4.88800000      5.08500000
H      0.53600000      5.20300000      6.54300000
O     -7.84700000     -7.99100000     -9.78500000
H     -7.61100000     -7.11400000    -10.08600000
H     -7.55800000     -8.01700000     -8.87300000
O      7.52900000     -3.79500000    -13.37700000
H      8.48300000     -3.76400000    -13.44200000
H      7.24700000     -4.20700000    -14.19400000
O     -7.09400000     -1.29100000    -10.02600000
H     -6.53500000     -1.81700000    -10.59800000
H     -7.69600000     -0.84700000    -10.62200000
O      7.43900000     15.90300000     -2.51700000
H      7.93800000     16.61200000     -2.11300000
H      7.92500000     15.11000000     -2.29100000
O     -4.71400000     -8.76700000     -4.87500000
H     -4.43700000     -8.12200000     -5.52600000
H     -4.62400000     -8.31500000     -4.03700000
O     -9.17300000      0.03500000    -11.45700000
H     -8.72200000      0.68900000    -11.99200000
H     -9.37800000      0.49300000    -10.64200000
O     10.71000000     -2.02300000      9.73400000
H     10.43900000     -1.15200000     10.02500000
H     11.06100000     -2.44000000     10.52000000
O     -2.27600000     17.65700000      3.24700000
H     -2.32100000     16.95200000      2.60000000
H     -2.93500000     17.42300000      3.90100000
O     -5.59400000     -2.38100000      2.49700000
H     -4.87300000     -2.16400000      3.08900000
H     -5.16800000     -2.76100000      1.72900000
O      2.83600000     -7.41500000      9.32100000
H      1.90500000     -7.36800000      9.10400000
H      3.21700000     -7.95000000      8.62500000
O      5.38200000    -14.53300000     -1.03100000
H      5.33500000    -15.08300000     -1.81300000
H      6.31600000    -14.48700000     -0.82600000
O     -6.20300000     15.74600000     -6.32500000
H     -6.36600000     16.56900000     -6.78700000
H     -5.57500000     15.97600000     -5.64000000
O     10.80600000      7.43300000     12.67000000
H     10.10900000      6.96000000     12.21600000
H     11.59200000      7.25600000     12.15300000
O      1.66000000     12.26400000     -4.75600000
H      0.78400000     12.04600000     -5.07300000
H      1.61100000     13.19500000     -4.53600000
O     15.75600000     -1.64100000      5.24800000
H     16.32200000     -1.25200000      5.91500000
H     16.35900000     -1.93700000      4.56500000
O      0.51300000      4.34300000     16.50300000
H     -0.20300000      4.37800000     15.87000000
H      0.10600000      4.57400000     17.33900000
O     -9.73900000     -3.80100000     -8.09000000
H    -10.46400000     -3.97800000     -8.68900000
H    -10.16100000     -3.50800000     -7.28300000
O     10.28200000      2.31800000      0.96300000
H      9.64900000      1.65300000      1.23400000
H     10.91600000      1.84200000      0.42700000
O     -6.25200000    -10.65600000    -10.06800000
H     -6.12900000     -9.74300000     -9.80900000
H     -5.37600000    -10.95800000    -10.30700000
O      2.10800000     -4.52500000      3.05200000
H      2.15700000     -4.54500000      4.00800000
H      2.60800000     -3.74800000      2.80200000
O     -2.10600000      6.47300000      5.39700000
H     -3.00100000      6.69300000      5.13700000
H     -1.59200000      6.57600000      4.59600000
O      8.04700000    -10.53500000     -8.32200000
H      8.42900000    -11.03800000     -9.04200000
H      7.95800000     -9.64800000     -8.67100000
O      4.13000000     -9.58200000      7.78400000
H      4.29500000     -9.34300000      6.87200000
H      3.99400000    -10.52900000      7.76300000
O      9.56000000      9.40800000     -4.70100000
H      9.59000000      8.51100000     -4.36900000
H     10.26400000      9.85900000     -4.23600000
O      4.65100000    -12.00400000     11.67400000
H      3.82300000    -11.61100000     11.95100000
H      4.92400000    -12.53700000     12.42100000
O     10.24100000     -4.04200000     -5.46900000
H      9.59500000     -4.68700000     -5.75800000
H     10.17000000     -4.04300000     -4.51500000
O      1.09300000     -9.91900000      9.00500000
H      1.61000000    -10.44300000      8.39300000
H      0.58600000    -10.56200000      9.50200000
O    -13.66300000     -7.70600000      8.10800000
H    -14.07700000     -7.69100000      7.24600000
H    -13.38900000     -8.61500000      8.22800000
O    -11.15700000      2.43000000    -13.14200000
H    -11.13900000      2.34600000    -12.18800000
H    -11.92600000      1.92800000    -13.41200000
O      7.15800000     10.38800000      8.32200000
H      6.62400000     10.11500000      7.57600000
H      6.59100000     10.97700000      8.82000000
O     13.06100000      7.42900000     10.75300000
H     13.29100000      6.91000000      9.98300000
H     12.80600000      8.28200000     10.40000000
O     -4.71500000    -15.02400000     -6.41200000
H     -4.32800000    -15.50800000     -7.14200000
H     -5.30600000    -14.39600000     -6.82800000
O     13.02100000      6.88500000     -1.23500000
H     13.40600000      7.59600000     -0.72200000
H     13.67100000      6.70000000     -1.91300000
O     -3.25500000     -7.10000000     10.17100000
H     -3.48800000     -6.29200000      9.71400000
H     -3.06400000     -7.72500000      9.47200000
O    -16.30200000      6.30900000     -0.06600000
H    -16.91100000      5.62100000     -0.33500000
H    -16.79300000      6.82800000      0.57000000
O     -2.13800000      8.66700000     -7.48800000
H     -1.43600000      9.09500000     -6.99700000
H     -1.68500000      8.12500000     -8.13200000
O      5.13500000     -3.99600000     -8.40500000
H      5.42500000     -3.41600000     -7.70100000
H      5.87700000     -4.03100000     -9.00900000
O     -7.63400000     -6.57700000     10.70800000
H     -8.50600000     -6.18900000     10.64600000
H     -7.07200000     -5.85900000     11.00000000
O      1.22300000    -14.69700000      8.50300000
H      1.87600000    -15.24000000      8.94500000
H      1.67500000    -13.87100000      8.33000000
O    -15.97300000     -8.47900000      0.31800000
H    -15.23400000     -7.99800000      0.69000000
H    -16.68500000     -7.84000000      0.29000000
O      9.61800000     -8.29000000      5.63100000
H      9.91400000     -8.04700000      4.75400000
H      9.30700000     -7.47000000      6.01400000
O     -4.89600000     -5.65400000      0.26600000
H     -4.00300000     -5.86600000     -0.00500000
H     -4.92100000     -5.87300000      1.19800000
O     -6.79800000     16.02200000      5.25400000
H     -7.64700000     15.77200000      4.89100000
H     -6.16500000     15.76800000      4.58300000
O      7.92200000     -0.46000000     -0.05400000
H      7.76500000     -1.39600000      0.07200000
H      8.53200000     -0.41700000     -0.79100000
O     -8.33900000      1.54700000     -1.59500000
H     -8.98200000      0.83900000     -1.62400000
H     -8.74400000      2.25900000     -2.09000000
O     -4.28200000      8.52200000     10.11200000
H     -3.59800000      9.18600000     10.03200000
H     -5.05100000      9.00600000     10.41400000
O     11.26600000     12.07700000      0.10400000
H     11.66200000     11.42600000      0.68200000
H     11.25700000     11.65900000     -0.75800000
O     -9.61400000     -6.28800000      8.07800000
H    -10.50100000     -6.63200000      7.96800000
H     -9.18100000     -6.92200000      8.64900000
O     13.92900000     -3.61800000     -4.86500000
H     13.54700000     -4.14500000     -4.16400000
H     13.45000000     -3.88100000     -5.65100000
O    -12.53600000     -6.08100000     -2.38800000
H    -12.85400000     -5.28900000     -1.95400000
H    -12.50000000     -6.73700000     -1.69100000
O      3.55100000     12.91200000     -0.05000000
H      4.29100000     12.61400000     -0.57800000
H      2.78800000     12.78600000     -0.61400000
O      4.05900000     11.18600000      2.04600000
H      4.95300000     10.85700000      1.94900000
H      3.90400000     11.69800000      1.25300000
O    -13.16600000      5.26800000     -5.07200000
H    -13.45500000      4.47800000     -4.61500000
H    -13.93700000      5.83500000     -5.08200000
O    -11.51100000     12.99200000      4.42600000
H    -10.55700000     13.05700000      4.38700000
H    -11.67700000     12.27300000      5.03600000
O     13.07900000     -1.71700000     -1.14500000
H     12.43300000     -2.07400000     -0.53500000
H     13.06500000     -2.31900000     -1.88900000
O    -12.05000000     -4.08200000     12.15800000
H    -12.62900000     -3.38100000     12.45600000
H    -12.57000000     -4.56500000     11.51500000
O     -9.95100000     -0.00100000     -6.44600000
H     -9.07700000      0.01600000     -6.05500000
H    -10.29400000     -0.86700000     -6.22700000
O     -2.61200000     -6.95800000      6.61200000
H     -3.28600000     -6.28600000      6.71600000
H     -2.15900000     -6.72000000      5.80300000
O      5.49200000    -15.52300000      6.98600000
H      5.47400000    -14.74800000      7.54800000
H      4.57000000    -15.71700000      6.81800000
O      7.47100000     12.23600000    -10.84800000
H      8.24800000     12.79500000    -10.88600000
H      7.62500000     11.56600000    -11.51300000
O     -4.99800000      2.13000000     17.13100000
H     -4.09300000      1.82800000     17.05500000
H     -4.93000000      3.08400000     17.16100000
O     -8.41300000      2.52600000     14.24200000
H     -9.15200000      3.13200000     14.19000000
H     -8.17500000      2.36100000     13.32900000
O    -13.26000000     -3.84900000     -1.17400000
H    -13.25100000     -3.32900000     -0.37000000
H    -13.94600000     -3.45100000     -1.71000000
O     -7.09400000      7.79100000     -0.22200000
H     -6.38800000      7.65100000     -0.85400000
H     -7.12200000      8.74000000     -0.10100000
O      4.88300000      0.74400000     -5.59600000
H      5.50800000      1.30900000     -6.05100000
H      5.24300000      0.65000000     -4.71400000
O    -14.29100000     10.46100000     -5.11000000
H    -14.57800000      9.91600000     -4.37600000
H    -13.40200000     10.16100000     -5.29700000
O     -4.76600000     14.13200000     -9.26400000
H     -5.14100000     15.00500000     -9.15300000
H     -5.39500000     13.54600000     -8.84400000
O      3.40600000      4.12700000     -9.84300000
H      3.43200000      4.86600000     -9.23600000
H      4.32000000      3.98900000    -10.09300000
O    -11.22700000      2.79600000    -10.39100000
H    -11.57600000      3.48800000     -9.82800000
H    -10.49900000      2.42600000     -9.89100000
O     12.95000000      6.37300000     -7.06800000
H     12.85800000      5.62900000     -7.66300000
H     12.16800000      6.33700000     -6.51700000
O     -8.50300000    -11.80800000     11.95000000
H     -8.23100000    -11.01400000     11.48900000
H     -9.45300000    -11.83700000     11.83800000
O     10.75900000      1.63300000      8.47500000
H     11.02700000      2.52800000      8.68700000
H     10.36400000      1.30500000      9.28300000
O     14.60300000     -4.29100000     -9.10800000
H     13.95800000     -4.31000000     -8.40000000
H     15.33100000     -4.82000000     -8.78300000
O    -11.72100000      6.95500000     -6.86300000
H    -12.08200000      6.41000000     -6.16400000
H    -10.87800000      7.25300000     -6.52300000
O      2.82300000      9.10200000     -5.72600000
H      3.20000000      9.30000000     -4.86800000
H      3.55000000      8.72900000     -6.22600000
O     -3.68300000      4.73100000    -16.43700000
H     -3.78200000      3.77900000    -16.43800000
H     -2.89800000      4.88900000    -15.91200000
O     -0.27800000     -3.38600000      4.87200000
H     -0.76900000     -2.91900000      5.54800000
H      0.25900000     -2.71100000      4.45700000
O     -1.64500000    -13.88000000      3.46900000
H     -1.94400000    -14.63900000      2.96800000
H     -2.31800000    -13.75500000      4.13800000
O      9.37900000      9.11000000     -7.58600000
H      8.84900000      8.31300000     -7.56000000
H      9.67400000      9.23000000     -6.68300000
O      5.57300000      4.01900000      9.07000000
H      5.00500000      4.42400000      9.72600000
H      5.16400000      3.17300000      8.88900000
O      0.88200000    -13.34500000      5.65500000
H      0.02300000    -12.93500000      5.75100000
H      0.69000000    -14.27000000      5.50300000
O    -17.57200000     -2.69900000     -4.03700000
H    -18.43200000     -2.50400000     -4.40900000
H    -17.16600000     -1.84100000     -3.91100000
O      1.32600000     -1.61900000      3.76200000
H      2.17200000     -1.88000000      3.39800000
H      1.05800000     -0.86900000      3.23100000
O      9.49100000      1.62900000     13.69800000
H      9.15500000      2.32900000     13.13900000
H      9.88400000      2.08500000     14.44300000
O      6.86300000     14.10600000     -6.16800000
H      6.70800000     14.09300000     -7.11200000
H      6.29000000     13.42100000     -5.82200000
O     -8.68400000     13.16700000     -2.73300000
H     -8.27100000     12.35700000     -3.03100000
H     -9.01100000     12.96100000     -1.85700000
O      0.26700000     10.22500000    -11.36900000
H      0.11600000     10.77200000    -10.59800000
H      0.73300000     10.79500000    -11.98000000
O      0.63300000      2.84500000    -17.14900000
H      0.40900000      3.77100000    -17.06000000
H      0.55400000      2.49300000    -16.26300000
O     -1.34400000     -6.43900000     15.55700000
H     -1.81200000     -6.20300000     14.75600000
H     -1.73700000     -5.89000000     16.23500000
O     -3.90400000    -14.80500000     -3.71700000
H     -4.24300000    -15.68700000     -3.56800000
H     -4.32700000    -14.51900000     -4.52600000
O      6.20900000     -1.32900000     -3.06300000
H      6.04900000     -0.39100000     -3.16000000
H      5.47500000     -1.64300000     -2.53500000
O     -5.91600000     -6.21900000      2.97500000
H     -5.53000000     -6.47000000      3.81400000
H     -6.62900000     -5.62400000      3.20700000
O      6.45100000    -10.00900000     13.46100000
H      6.12800000    -10.77900000     12.99200000
H      6.66900000     -9.38300000     12.77100000
O      2.45300000     -7.32900000      2.22900000
H      2.27700000     -6.53400000      2.73100000
H      1.58800000     -7.63300000      1.95100000
O     13.27700000      8.89000000     -8.34100000
H     13.04800000      8.07800000     -7.88800000
H     14.03200000      9.22800000     -7.86000000
O     11.13300000     -5.45900000     10.06000000
H     11.94900000     -5.63800000      9.59300000
H     10.71500000     -6.31500000     10.15000000
O     -4.73000000      6.94700000    -14.17900000
H     -5.04600000      6.15200000    -13.75000000
H     -4.91600000      6.80800000    -15.10800000
O     14.30900000     10.53900000      6.41400000
H     14.08500000     11.46800000      6.35600000
H     13.74300000     10.11600000      5.76900000
O      0.24400000      7.33100000     14.76100000
H      0.69100000      7.36300000     15.60700000
H      0.91100000      7.59800000     14.12800000
O      3.16000000    -12.30200000      4.18800000
H      3.07500000    -12.94600000      3.48400000
H      2.67600000    -12.68300000      4.92000000
O      0.76700000     -2.17400000    -11.82300000
H      0.54400000     -3.10400000    -11.85000000
H      1.19400000     -2.00600000    -12.66300000
O    -15.72000000     -4.23000000     -6.15900000
H    -14.92600000     -4.33600000     -6.68300000
H    -15.82200000     -3.28300000     -6.06600000
O     -1.58000000     -5.93400000     -9.29800000
H     -1.23100000     -6.52000000     -8.62700000
H     -1.62300000     -5.07900000     -8.87000000
O     -3.43600000     -0.83500000    -10.07400000
H     -2.50200000     -1.03200000    -10.15100000
H     -3.67700000     -1.15500000     -9.20400000
O      6.71400000      0.82400000     10.50700000
H      6.06800000      1.33300000     10.99600000
H      6.23100000      0.05700000     10.19800000
O     17.06200000     -4.58100000      4.78400000
H     17.24800000     -4.39700000      5.70500000
H     16.19600000     -4.99000000      4.79200000
O      1.32600000      0.02600000     15.64000000
H      2.15000000      0.36800000     15.29500000
H      1.30300000     -0.88500000     15.34600000
O      6.87300000      6.55700000     -5.87200000
H      7.23400000      6.30000000     -5.02400000
H      6.92500000      5.76300000     -6.40400000
O     -3.39100000     -3.42400000     12.24800000
H     -2.97600000     -2.97700000     11.51100000
H     -2.76700000     -4.10500000     12.49800000
O    -11.52500000    -10.90300000     -4.41300000
H    -10.58600000    -11.07900000     -4.35800000
H    -11.60900000    -10.27700000     -5.13300000
O      9.13700000     -3.90400000      8.67100000
H      9.53500000     -3.13400000      9.07900000
H      9.66200000     -4.64000000      8.98500000
O     13.94000000     -5.91800000     -3.47700000
H     13.23300000     -6.53700000     -3.65400000
H     13.82200000     -5.67700000     -2.55800000
O    -15.25300000      5.12500000      4.19400000
H    -16.11600000      5.05400000      4.60300000
H    -15.13500000      6.06300000      4.04500000
O    -13.50200000     -7.53400000      1.41600000
H    -13.52600000     -7.13800000      2.28700000
H    -12.61900000     -7.35200000      1.09500000
O     10.41500000     -9.28600000     -2.83200000
H      9.56000000     -9.17500000     -2.41700000
H     10.21500000     -9.58600000     -3.71800000
O      5.73900000      5.64200000      5.64800000
H      4.87400000      5.31700000      5.40000000
H      6.27800000      4.85400000      5.72200000
O    -12.75100000     -8.44600000      4.56100000
H    -12.08700000     -7.76400000      4.66000000
H    -12.43200000     -9.17100000      5.09800000
O      1.17200000     -7.11800000     16.58100000
H      0.28500000     -6.93200000     16.27300000
H      1.64300000     -7.40100000     15.79700000
O     -0.79600000      9.71400000      0.40200000
H     -0.48800000      9.82000000     -0.49800000
H     -0.86100000      8.76700000      0.52200000
O    -11.24800000     -2.72500000     -5.96100000
H    -12.04500000     -3.16700000     -6.25200000
H    -11.30400000     -2.73400000     -5.00500000
O     -1.86000000    -12.49800000     -0.44600000
H     -2.29000000    -13.32000000     -0.20900000
H     -2.36000000    -11.82500000      0.01700000
O     10.85600000      7.10100000    -11.32900000
H     11.71100000      6.76000000    -11.59400000
H     11.06100000      7.82800000    -10.74100000
O     -3.96900000     -4.40900000      6.44600000
H     -3.69900000     -4.10000000      5.58100000
H     -4.92500000     -4.43600000      6.40300000
O      0.95200000     12.12600000     11.50800000
H      1.69500000     11.93800000     10.93400000
H      0.39000000     11.35500000     11.43300000
O     -0.91200000      3.43800000    -14.39600000
H     -1.17500000      4.35800000    -14.35800000
H     -1.15200000      3.08500000    -13.53900000
O     15.41400000     -2.13700000     -7.62500000
H     16.18100000     -1.99100000     -7.07100000
H     15.63200000     -2.91700000     -8.13500000
O      6.52400000     -5.15100000      8.56400000
H      7.34400000     -5.51000000      8.90500000
H      6.79100000     -4.38600000      8.05400000
O      1.00100000     -2.35900000     14.61100000
H      0.85900000     -2.44400000     13.66900000
H      1.39100000     -3.19400000     14.87100000
O     -4.93500000     -6.75400000    -15.23300000
H     -5.57100000     -6.66300000    -15.94200000
H     -4.87100000     -7.69800000    -15.08800000
O     -0.95200000     -0.58000000     17.13400000
H     -1.31300000     -1.37300000     16.73900000
H     -0.20600000     -0.35300000     16.57800000
O     -3.99100000     -5.10000000     -4.11900000
H     -4.71900000     -5.45700000     -3.61000000
H     -4.19900000     -4.17100000     -4.21400000
O     12.61300000     -4.48100000     -7.27900000
H     12.52900000     -5.43500000     -7.28500000
H     11.90300000     -4.18100000     -6.71300000
O      9.53200000     13.92100000     -5.70100000
H      8.59500000     13.97500000     -5.89100000
H      9.63500000     13.09000000     -5.23800000
O     -3.17100000     -3.45000000      3.82100000
H     -2.23300000     -3.36100000      3.99000000
H     -3.23800000     -4.20200000      3.23200000
O      2.55200000      8.67900000      0.48500000
H      2.17500000      8.92300000     -0.36100000
H      1.97900000      9.09400000      1.13000000
O     12.66600000     -8.98300000     -8.65000000
H     12.48400000     -8.28100000     -9.27500000
H     12.07800000     -9.69200000     -8.90900000
O      0.57700000     14.46000000     -3.78000000
H      0.80900000     15.36800000     -3.58500000
H     -0.37600000     14.43300000     -3.69400000
O     -8.01400000    -12.92700000     -2.24300000
H     -7.07700000    -13.10900000     -2.31400000
H     -8.13300000    -12.10000000     -2.70900000
O      3.75800000     -4.17500000     -0.00800000
H      3.71400000     -3.22100000      0.05500000
H      2.98300000     -4.41700000     -0.51600000
O    -13.58000000      3.38600000     11.03500000
H    -13.00600000      2.65000000     10.82500000
H    -14.04700000      3.56600000     10.21900000
O     -9.70600000      2.94800000     -6.19500000
H     -9.40000000      2.04800000     -6.30700000
H     -9.47400000      3.16900000     -5.29300000
O      5.22200000      8.48600000      0.04400000
H      4.29000000      8.70100000     -0.00800000
H      5.48200000      8.76400000      0.92200000
O     11.85100000     10.35100000      7.92900000
H     11.83100000     11.29700000      7.78200000
H     10.97200000     10.13900000      8.24300000
O     -9.05700000    -14.44000000      2.14700000
H     -8.11800000    -14.59900000      2.04600000
H     -9.40100000    -15.25900000      2.50500000
O      7.36100000    -12.69700000      5.45000000
H      7.19200000    -13.08400000      4.59200000
H      7.49900000    -13.44700000      6.02900000
O      8.44000000    -10.48900000      6.93200000
H      8.86600000     -9.78900000      6.43800000
H      8.24300000    -11.15900000      6.27800000
O     -2.15800000    -13.39400000     -6.23900000
H     -2.36300000    -13.18100000     -7.14900000
H     -2.71700000    -14.14400000     -6.03700000
O     -5.68700000      5.02100000      6.22900000
H     -5.30900000      5.56900000      5.54100000
H     -6.18700000      5.62900000      6.77300000
O      7.39300000     -3.25200000     -0.43700000
H      7.39100000     -3.39000000     -1.38400000
H      6.97800000     -4.03700000     -0.08000000
O     -0.50600000     14.38500000      0.75900000
H      0.23200000     14.96600000      0.94600000
H     -0.39000000     13.65000000      1.36100000
O     -6.41500000      9.77000000     -5.83000000
H     -5.68100000      9.27800000     -5.46200000
H     -6.00500000     10.42700000     -6.39300000
O     13.41700000      6.39400000      8.29300000
H     13.61800000      5.51300000      7.97700000
H     14.01200000      6.96500000      7.80700000
O     11.01400000     11.93700000     -4.49100000
H     11.35600000     11.67900000     -5.34700000
H     11.74200000     11.78800000     -3.88800000
O    -13.62000000      0.83700000      6.55800000
H    -13.37900000      0.03900000      6.08900000
H    -12.79900000      1.32100000      6.64600000
O    -11.85300000      0.52100000     13.56600000
H    -11.50500000      0.85800000     12.74100000
H    -12.42300000     -0.20300000     13.30800000
O      4.65500000    -17.12300000      3.30900000
H      4.54700000    -16.20100000      3.07600000
H      4.77500000    -17.57000000      2.47100000
O     -2.78300000     16.35100000     -5.24500000
H     -2.33100000     16.80800000     -5.95400000
H     -2.83400000     16.99600000     -4.53900000
O     -0.19900000     -8.05400000     -3.67500000
H      0.67500000     -7.66400000     -3.65300000
H     -0.29800000     -8.36900000     -4.57300000
O      2.87100000    -15.79700000     -3.68300000
H      3.22600000    -15.24000000     -4.37700000
H      2.20300000    -15.25700000     -3.26000000
O     16.50800000     -2.84700000     -1.82600000
H     16.02000000     -2.16600000     -2.28900000
H     16.18300000     -2.80500000     -0.92700000
O      4.81500000    -10.20800000      4.89700000
H      4.04000000    -10.75800000      4.79100000
H      5.46800000    -10.59800000      4.31600000
O     -1.77100000      3.56100000      3.08000000
H     -1.74800000      2.67000000      3.42900000
H     -2.61500000      3.62100000      2.63300000
O    -11.06800000      9.74000000      8.71100000
H    -10.71200000     10.46800000      9.22000000
H    -11.87200000     10.08800000      8.32500000
O    -11.06700000     -6.41100000      0.72600000
H    -10.66800000     -7.02700000      0.11100000
H    -10.63900000     -5.57600000      0.53900000
O     -5.77500000     -2.71400000    -12.02800000
H     -4.96100000     -3.05600000    -12.39600000
H     -6.30300000     -3.49300000    -11.84900000
O      0.15100000    -17.89400000     -3.72500000
H     -0.26300000    -18.08800000     -4.56700000
H     -0.37700000    -17.18700000     -3.35600000
O     -6.68400000     -1.17600000    -16.38000000
H     -7.29100000     -1.71500000    -15.87300000
H     -6.66800000     -0.33600000    -15.92000000
O      0.37100000     -0.41100000    -15.94200000
H      0.81800000      0.11900000    -15.28200000
H      1.07400000     -0.73500000    -16.50500000
O      5.02600000     -1.37300000     14.50200000
H      5.92200000     -1.07500000     14.66100000
H      5.10600000     -2.32000000     14.38800000
O      0.53800000    -15.51800000     -5.78800000
H      1.33200000    -15.85300000     -5.37100000
H      0.02700000    -15.14800000     -5.06800000
O     16.68500000      1.01900000      7.91800000
H     17.39100000      0.83100000      7.29900000
H     15.90800000      1.13000000      7.36900000
O     -7.57800000     -0.53000000      2.02700000
H     -8.39000000     -0.95300000      2.30600000
H     -6.96000000     -1.25100000      1.90800000
O      6.52200000     -4.65100000    -15.74500000
H      7.34000000     -4.57200000    -16.23500000
H      6.12200000     -3.78300000    -15.80300000
O      8.40900000     -5.81200000     -2.56200000
H      8.58700000     -6.51200000     -1.93500000
H      7.78100000     -6.19300000     -3.17500000
O     -4.14600000     -6.69000000     -6.45000000
H     -4.02700000     -6.00300000     -5.79400000
H     -4.75300000     -6.31100000     -7.08600000
O     -1.02100000    -14.28000000      9.83100000
H     -0.98800000    -15.02500000     10.43100000
H     -0.23900000    -14.37600000      9.28800000
O     -4.72200000     -9.12400000     11.43200000
H     -4.09100000     -8.47500000     11.12000000
H     -4.34400000     -9.96600000     11.17800000
O     11.08600000      4.78100000     13.03300000
H     11.73600000      4.61800000     12.35000000
H     11.01500000      5.73500000     13.07300000
O     10.82500000     -8.25400000     10.01200000
H     11.41300000     -8.30400000     10.76500000
H     11.23300000     -8.81300000      9.35100000
O    -11.64000000     -2.19900000      9.82800000
H    -12.12200000     -1.38100000      9.94700000
H    -12.18500000     -2.86200000     10.25100000
O      1.47000000      1.53900000    -14.18700000
H      1.89900000      1.99600000    -13.46300000
H      0.58300000      1.89900000    -14.20500000
O     -4.59300000     12.31400000      9.50700000
H     -5.25000000     12.80100000      9.01000000
H     -3.97900000     11.99500000      8.84500000
O    -13.91900000     -2.00500000      0.75000000
H    -14.76900000     -1.62400000      0.97000000
H    -13.46800000     -2.08800000      1.59000000
O    -13.52600000      0.92500000     -4.21100000
H    -13.20400000      1.39500000     -4.98100000
H    -12.73300000      0.63900000     -3.75700000
O     -1.33300000    -16.68900000      2.81800000
H     -2.12100000    -17.15600000      3.09600000
H     -0.85200000    -17.32500000      2.28900000
O      3.73800000      0.96400000     14.38800000
H      4.17200000      1.60400000     14.95100000
H      4.20000000      0.14300000     14.55900000
O    -15.41200000    -10.14500000     -1.70400000
H    -14.96600000     -9.43900000     -2.17200000
H    -15.72700000     -9.73700000     -0.89800000
O      4.96300000      5.81300000     14.58500000
H      5.17100000      5.82400000     15.51900000
H      5.70000000      5.35400000     14.18100000
O     14.25500000     -3.88000000      5.01200000
H     13.54300000     -3.62400000      5.59800000
H     14.91700000     -3.19800000      5.12700000
O     12.20000000     -1.95600000     12.13500000
H     12.22900000     -1.03100000     12.38200000
H     13.07800000     -2.14300000     11.80400000
O      8.25500000      4.02100000      1.58000000
H      8.29200000      4.35200000      2.47700000
H      8.87500000      3.29200000      1.56700000
O      4.39500000      1.28500000      8.80900000
H      4.08800000      1.00400000      7.94700000
H      5.23400000      0.83900000      8.92100000
O      4.85200000      2.52500000     11.95300000
H      5.39200000      2.80500000     12.69200000
H      4.10400000      2.08500000     12.35600000
O     17.67200000     -3.04000000      2.42800000
H     16.92700000     -3.24900000      1.86400000
H     17.54100000     -3.58000000      3.20800000
O     -2.18600000      5.75400000    -13.96900000
H     -3.00300000      6.19800000    -13.74000000
H     -1.50900000      6.41700000    -13.83700000
O     16.53100000      4.09300000     -2.98300000
H     17.26100000      3.47400000     -2.96200000
H     16.26200000      4.11400000     -3.90200000
O     -2.12100000      2.17400000      9.08800000
H     -2.79300000      1.58400000      9.42900000
H     -1.29300000      1.75800000      9.32800000
O     14.85600000      3.37000000     -0.97800000
H     14.80200000      2.41400000     -0.95600000
H     15.61600000      3.55500000     -1.52900000
O    -12.82200000      4.41800000      5.99300000
H    -13.63800000      4.52100000      5.50500000
H    -13.09900000      4.15200000      6.87000000
O      6.01800000     -1.84500000    -16.07600000
H      5.36500000     -2.13600000    -16.71300000
H      5.72900000     -0.96900000    -15.82100000
O    -10.30800000     -4.72500000     -3.97000000
H     -9.73800000     -3.95800000     -4.02300000
H    -10.66800000     -4.69400000     -3.08400000
O     -7.98500000     -3.51400000     13.73700000
H     -8.42500000     -3.55200000     12.88800000
H     -7.92000000     -2.57900000     13.93200000
O      7.23200000      3.05400000      5.70400000
H      7.90400000      3.71200000      5.52700000
H      7.39400000      2.78300000      6.60800000
O      0.07400000    -12.23600000      2.11900000
H     -0.47600000    -12.22300000      1.33600000
H     -0.43900000    -12.72400000      2.76400000
O     -2.67700000     -9.17500000      8.27400000
H     -2.62000000     -8.54900000      7.55300000
H     -3.39800000     -9.75600000      8.03000000
O     -1.78800000     -2.54900000     15.44200000
H     -1.39200000     -3.05400000     16.15200000
H     -1.73100000     -3.12400000     14.67900000
O      4.32900000     -9.93400000    -13.59700000
H      4.64000000     -9.22700000    -13.03100000
H      4.45500000     -9.60200000    -14.48600000
O      1.63500000     -4.90200000     13.61500000
H      1.43100000     -5.30700000     12.77200000
H      1.86900000     -5.63600000     14.18300000
O     -6.38000000     -8.57500000     13.68000000
H     -5.98000000     -8.80700000     12.84200000
H     -7.28500000     -8.87600000     13.60400000
O      1.69300000    -13.40400000     -2.45300000
H      1.00300000    -12.76700000     -2.63800000
H      2.43700000    -13.11200000     -2.97900000
O      0.03600000    -11.70800000    -13.23400000
H      0.28300000    -11.54700000    -14.14400000
H      0.86200000    -11.91300000    -12.79500000
O      5.09200000      2.63400000     15.98700000
H      5.41200000      3.52900000     15.87500000
H      5.65400000      2.26300000     16.66800000
O    -11.33500000     -9.20900000     -6.61900000
H    -11.83700000     -8.39500000     -6.56800000
H    -10.49200000     -8.94700000     -6.98900000
O     -4.38200000    -15.78100000      1.41700000
H     -4.87200000    -15.04900000      1.04200000
H     -3.59100000    -15.83900000      0.88100000
O     13.47600000    -11.64600000     -3.90200000
H     13.49000000    -10.68900000     -3.92500000
H     13.75700000    -11.86800000     -3.01400000
O      5.05700000      0.37800000     -9.36300000
H      5.17800000     -0.24100000     -8.64300000
H      4.16900000      0.20900000     -9.67800000
O     -9.86600000     -7.65600000     -4.05300000
H    -10.36100000     -7.01900000     -4.56900000
H     -9.25600000     -8.04900000     -4.67800000
O     -5.21500000    -13.20300000     -1.90300000
H     -4.86600000    -12.33000000     -2.08200000
H     -4.70800000    -13.78400000     -2.46900000
O      8.14500000      0.82100000      2.33800000
H      8.46100000      0.04700000      2.80500000
H      7.96500000      0.50900000      1.45100000
O     17.38100000      0.97200000     -1.23800000
H     17.88800000      0.44500000     -1.85600000
H     18.03900000      1.38200000     -0.67700000
O      4.60000000      7.81800000     -9.95000000
H      4.42500000      7.83700000     -9.01000000
H      3.74300000      7.94700000    -10.35600000
O     -1.56500000      8.64300000     16.07400000
H     -2.09400000      8.81700000     15.29500000
H     -0.85500000      8.08200000     15.76100000
O      6.68000000      3.89000000     13.63600000
H      7.17100000      3.89600000     12.81500000
H      7.35100000      3.89900000     14.31800000
O     -4.25900000     14.12500000     11.71000000
H     -4.20100000     13.39300000     11.09600000
H     -4.43900000     14.88600000     11.15800000
O     11.07600000      9.73700000     -9.78000000
H     11.96700000      9.61700000     -9.45100000
H     10.51600000      9.54800000     -9.02700000
O      3.93200000      1.19200000      5.97900000
H      4.78800000      0.80700000      5.79000000
H      3.31700000      0.46500000      5.88600000
O      5.28400000     -3.04000000    -11.74600000
H      6.20700000     -3.07100000    -11.99700000
H      5.13700000     -2.13100000    -11.48400000
O     -1.75200000      2.35200000     13.98200000
H     -1.36600000      3.22200000     13.87900000
H     -2.06200000      2.33400000     14.88800000
O      5.84700000    -11.01700000     -2.47000000
H      5.63100000    -10.09000000     -2.37300000
H      5.88200000    -11.35100000     -1.57400000
O     -2.37900000      6.69900000     -9.92100000
H     -1.47200000      6.39300000     -9.92400000
H     -2.44600000      7.25800000    -10.69400000
O      7.72400000     10.58900000      4.22200000
H      7.19600000     10.15900000      4.89500000
H      8.61900000     10.55400000      4.56100000
O     -1.81700000      8.40100000    -11.99500000
H     -1.07200000      8.92200000    -11.69400000
H     -2.31000000      8.99400000    -12.56200000
O      2.43600000     -0.90600000     12.36500000
H      3.04100000     -0.69800000     13.07700000
H      2.34400000     -0.08500000     11.88100000
