# Supplementary material for: Integrated Multiscale Multilevel Approach to Open Shell Molecular Systems
Source: J Chem Theory Comput. 2023 Feb 13;19(5):1446–56. doi: 10.1021/acs.jctc.2c00805 (PMC10018740; doi:10.1021/acs.jctc.2c00805)
Supplement: Supplementary file 2 — ct2c00805_si_002.zip [file ct2c00805_si_002.zip › structures/PROXYL/frame105.xyz]

2582

C      1.58600000      0.35700000      0.62900000
H      1.87700000     -0.64300000      0.95000000
H      2.16500000      1.17100000      1.06400000
C      0.09000000      0.51900000      1.08400000
C     -0.34000000     -0.24600000      2.38200000
H     -1.38700000     -0.01100000      2.57300000
H      0.25300000      0.10600000      3.22600000
H     -0.12400000     -1.31400000      2.34300000
C     -0.21400000      1.98000000      1.37000000
H     -1.15400000      2.12600000      1.90200000
H      0.59100000      2.34400000      2.00800000
H     -0.29500000      2.56400000      0.45300000
N     -0.63800000      0.13600000     -0.19400000
O     -1.65700000     -0.57600000      0.02300000
C      0.35700000     -0.28100000     -1.28800000
C      0.80800000     -1.76500000     -1.38800000
H      1.73500000     -1.88400000     -1.94900000
H      0.92200000     -2.18000000     -0.38700000
H     -0.08900000     -2.28400000     -1.72700000
C     -0.03700000      0.17700000     -2.65800000
H      0.72900000     -0.09500000     -3.38300000
H     -0.02000000      1.26100000     -2.77600000
H     -1.06100000     -0.10900000     -2.89800000
C      1.59700000      0.46700000     -0.84000000
H      2.56200000      0.08400000     -1.17000000
H      1.50000000      1.52700000     -1.07900000
O     -3.58400000     -1.40800000    -13.72400000
H     -2.74500000     -1.68700000    -13.35600000
H     -4.23700000     -1.73400000    -13.10400000
O     -1.13100000     12.56000000     -9.39600000
H     -1.32000000     12.94900000    -10.25000000
H     -1.98300000     12.27400000     -9.06900000
O      2.29600000     15.12100000      9.77200000
H      2.34500000     15.55000000     10.62600000
H      1.68100000     14.39800000      9.90300000
O     15.39800000      0.06800000     -8.28600000
H     15.12300000      0.90100000     -7.90400000
H     16.15600000     -0.19600000     -7.76400000
O      9.26100000    -10.99800000      2.60600000
H      8.69800000    -10.51400000      2.00200000
H      8.95500000    -11.90200000      2.54600000
O    -11.50200000      9.02200000     -7.40700000
H    -11.47400000      9.92300000     -7.08500000
H    -10.59900000      8.82800000     -7.65800000
O      4.38700000      8.12000000      3.63200000
H      4.35900000      8.94000000      4.12600000
H      3.59700000      8.14000000      3.09200000
O    -18.29800000      2.58600000     -1.00600000
H    -17.61900000      2.76400000     -0.35500000
H    -17.88000000      1.99300000     -1.63100000
O      4.05300000     -6.44900000     -7.77600000
H      4.94500000     -6.11900000     -7.66400000
H      4.16100000     -7.39200000     -7.90300000
O     -0.13300000     -6.20200000     -2.08900000
H      0.00100000     -5.32100000     -1.74000000
H      0.44200000     -6.75800000     -1.56100000
O     15.88500000     -5.80900000      2.84400000
H     16.82100000     -5.67800000      2.99500000
H     15.51400000     -5.91800000      3.71900000
O    -13.09800000      1.85600000      3.84300000
H    -13.25000000      0.91500000      3.75400000
H    -13.81400000      2.26100000      3.35300000
O     -0.95700000     -3.65700000     -8.27100000
H     -0.88200000     -4.40200000     -8.86700000
H     -1.42300000     -4.00500000     -7.51100000
O      9.15300000      2.36200000     -2.81300000
H      9.96900000      2.02500000     -2.44300000
H      9.09000000      3.25600000     -2.48000000
O      0.40100000     -2.55500000      4.96200000
H      0.56900000     -1.67600000      5.30100000
H      1.18100000     -2.76700000      4.44900000
O     -5.41400000     -4.14600000      3.25600000
H     -4.77600000     -3.55600000      2.85400000
H     -6.26300000     -3.75400000      3.05200000
O      1.44800000      9.63400000     -0.51900000
H      1.00000000      8.78800000     -0.53900000
H      2.37300000      9.41300000     -0.41400000
O     18.77900000     -0.01000000      1.02900000
H     19.26100000      0.62700000      1.55600000
H     17.89400000      0.34800000      0.96900000
O     -0.43100000     -2.92900000    -16.06800000
H      0.45900000     -3.26200000    -16.17900000
H     -0.97300000     -3.51400000    -16.59700000
O     10.12100000     12.95300000      2.97700000
H      9.81700000     13.85100000      3.10800000
H     10.65000000     12.76400000      3.75200000
O    -13.29700000      7.56500000      7.60100000
H    -12.41700000      7.79000000      7.90500000
H    -13.69200000      7.09900000      8.33800000
O     12.21400000     -8.60400000      3.19200000
H     12.55100000     -8.50800000      4.08300000
H     12.77000000     -9.27400000      2.79600000
O      2.46300000    -12.99100000     12.21100000
H      3.36600000    -12.72100000     12.04100000
H      2.53900000    -13.67200000     12.87900000
O    -11.25000000      5.31100000      6.70900000
H    -10.78700000      5.11100000      7.52300000
H    -11.64700000      4.48000000      6.44900000
O      3.86400000     12.68600000      0.05600000
H      3.93000000     13.49300000      0.56600000
H      4.27100000     12.01900000      0.60900000
O     -6.24200000     14.22600000     -8.29500000
H     -6.84200000     13.63700000     -8.75200000
H     -5.37700000     13.83800000     -8.42900000
O     -7.73300000     -2.72300000      2.14400000
H     -7.08400000     -2.11300000      2.49400000
H     -8.42300000     -2.74700000      2.80700000
O    -11.92100000     -9.81000000     -3.23000000
H    -11.76500000     -9.37600000     -4.06800000
H    -12.48400000     -9.20500000     -2.74800000
O     -1.20200000     -5.21900000    -11.85600000
H     -2.14800000     -5.27700000    -11.72100000
H     -0.83700000     -5.88800000    -11.27700000
O     -3.26800000     -1.49800000    -16.60200000
H     -3.45100000     -1.27200000    -15.69000000
H     -3.06300000     -0.66200000    -17.02000000
O     -8.00600000    -10.77800000      0.65700000
H     -7.80500000    -11.65400000      0.33000000
H     -8.58200000    -10.40100000     -0.00800000
O     12.28700000      3.00900000    -10.55000000
H     11.72200000      3.02600000    -11.32300000
H     13.13000000      3.33800000    -10.86200000
O     -1.09400000     -6.22100000     -9.30900000
H     -1.85200000     -6.77100000     -9.11200000
H     -0.42200000     -6.51000000     -8.69100000
O      9.35800000      2.13100000     -8.46700000
H      9.36400000      2.41600000     -9.38100000
H      9.25100000      1.18100000     -8.51300000
O      5.46800000      4.69500000      4.16400000
H      5.57400000      5.19700000      4.97200000
H      5.11800000      3.85100000      4.44900000
O      5.76000000      7.74700000      1.41200000
H      6.68900000      7.73100000      1.64000000
H      5.31200000      7.90400000      2.24300000
O    -12.89100000     -7.17200000     -2.01700000
H    -13.42900000     -6.58900000     -2.55200000
H    -11.99100000     -6.96600000     -2.26800000
O      1.43100000      6.90000000     15.84200000
H      0.95500000      7.47900000     15.24500000
H      2.26500000      6.73800000     15.40300000
O     16.10100000     -2.19200000     -0.89300000
H     15.35400000     -2.18000000     -1.49100000
H     15.90100000     -2.89400000     -0.27400000
O     -5.11500000      5.60900000     -0.14600000
H     -5.85900000      5.59300000     -0.74800000
H     -5.14200000      6.48100000      0.24700000
O      7.34700000     15.35300000     -1.26400000
H      7.47700000     14.64700000     -1.89800000
H      7.57200000     14.96100000     -0.42000000
O     11.87300000     -5.97600000    -10.81100000
H     12.39100000     -5.34800000    -11.31400000
H     11.17100000     -6.23800000    -11.40500000
O     -7.11300000     -7.16000000     14.62300000
H     -6.49500000     -6.68500000     15.18000000
H     -7.97100000     -6.81200000     14.86600000
O      2.36400000      3.35100000      5.60100000
H      2.84400000      3.33000000      6.42900000
H      1.44200000      3.36300000      5.85900000
O     11.23800000    -10.86200000      4.63300000
H     10.59800000    -10.83500000      3.92200000
H     12.06200000    -11.09200000      4.20300000
O      9.76200000      2.03600000     14.20000000
H      9.08100000      2.09000000     13.53000000
H     10.37400000      1.38000000     13.86800000
O      4.88000000     -4.26900000      9.64900000
H      4.74200000     -5.14500000     10.01200000
H      3.99800000     -3.93700000      9.48400000
O      9.79800000      5.29500000     -4.45700000
H      9.23900000      5.95800000     -4.86300000
H      9.53500000      4.47300000     -4.87200000
O     12.76000000     -4.86800000     -0.72500000
H     12.78100000     -4.37100000      0.09200000
H     13.65100000     -4.80200000     -1.06900000
O     -5.10100000     -2.88700000    -11.87300000
H     -5.29900000     -3.79600000    -12.09900000
H     -4.34600000     -2.94400000    -11.28800000
O     -3.12100000     10.29000000    -13.34800000
H     -3.71800000      9.54300000    -13.30800000
H     -3.12600000     10.64800000    -12.46100000
O     -9.45700000     -0.93400000     -1.33400000
H     -8.66900000     -0.54200000     -0.95600000
H     -9.58700000     -1.73900000     -0.83400000
O    -11.01000000     -9.33700000     -9.84100000
H    -11.81800000     -8.82600000     -9.88200000
H    -10.37100000     -8.74300000     -9.44500000
O    -10.04000000     -3.85200000     -6.82300000
H    -10.82400000     -3.30200000     -6.80800000
H    -10.13700000     -4.38300000     -7.61300000
O      7.23900000     14.48000000      1.58200000
H      7.35600000     13.67100000      2.08000000
H      6.51800000     14.93000000      2.02200000
O     -8.50400000     -7.05600000    -11.44700000
H     -8.23500000     -6.14500000    -11.33100000
H     -7.85600000     -7.56200000    -10.95600000
O      5.41400000     10.50100000      9.85700000
H      4.70700000     10.27300000      9.25300000
H      5.56800000      9.70100000     10.35900000
O      4.55100000     -9.03400000     -7.70100000
H      4.20200000     -9.52600000     -6.95700000
H      4.97800000     -9.69600000     -8.24600000
O     16.25200000     -3.76000000      6.01100000
H     15.79100000     -2.92800000      5.90100000
H     16.43400000     -3.81100000      6.94900000
O      4.77800000    -15.22000000     -2.91600000
H      5.25900000    -15.59000000     -3.65600000
H      5.25900000    -15.51900000     -2.14400000
O    -16.18200000     -3.99200000      7.10700000
H    -16.79600000     -3.26800000      6.98500000
H    -15.79800000     -4.12900000      6.24000000
O     -6.28800000      7.83900000     -9.18800000
H     -5.80000000      7.36800000     -9.86400000
H     -6.84700000      7.17200000     -8.78900000
O     -7.11500000     -8.35200000      4.04100000
H     -6.27100000     -7.91500000      4.15900000
H     -7.74800000     -7.63700000      3.97500000
O    -12.36400000     -2.50000000     -6.65500000
H    -12.91400000     -2.43500000     -7.43600000
H    -12.82100000     -1.97700000     -5.99700000
O      2.43100000      3.26200000    -14.39200000
H      3.17600000      3.02200000    -13.84100000
H      1.70400000      2.74000000    -14.05300000
O     12.44300000     -5.32600000     11.39100000
H     11.69000000     -5.37000000     10.80100000
H     12.58000000     -4.39000000     11.53500000
O     -8.23900000     -4.37800000    -11.01900000
H     -8.15400000     -3.69700000    -11.68600000
H     -7.35700000     -4.47200000    -10.66000000
O     -2.45300000     16.61000000     -4.63200000
H     -3.04700000     17.35700000     -4.56000000
H     -2.20600000     16.41300000     -3.72800000
O     -9.23000000      2.69900000      4.44100000
H     -8.70500000      2.28800000      5.12900000
H    -10.11500000      2.73400000      4.80500000
O    -14.90900000      5.91000000     -6.38900000
H    -14.33200000      6.55000000     -5.97300000
H    -14.34600000      5.15600000     -6.56100000
O      2.49000000      0.89000000     16.44700000
H      1.69600000      1.32100000     16.76100000
H      2.47600000      0.02900000     16.86600000
O     -3.69000000      1.49700000     -9.07900000
H     -4.35700000      1.12100000     -8.50500000
H     -3.12900000      2.00500000     -8.49300000
O    -13.70500000     -6.14900000      4.52400000
H    -12.81100000     -5.93700000      4.79200000
H    -14.17200000     -5.31500000      4.56800000
O    -10.53800000      5.21900000     12.72700000
H    -11.23100000      5.84300000     12.94300000
H    -10.09000000      5.06200000     13.55800000
O     -7.47400000     10.01000000      8.20900000
H     -6.67600000      9.50400000      8.36200000
H     -7.94400000      9.97300000      9.04300000
O      9.68200000    -12.61300000      8.28700000
H      9.48100000    -12.16700000      7.46400000
H      9.06300000    -13.34200000      8.32100000
O     -2.50800000    -10.59300000     -6.88800000
H     -2.52800000    -10.66900000     -7.84200000
H     -3.25900000    -11.10800000     -6.59100000
O      9.99500000      5.06600000     13.26600000
H     10.56700000      5.35400000     13.97600000
H     10.47400000      4.35100000     12.84700000
O     -6.60100000     -7.34800000     10.43700000
H     -6.55900000     -8.30200000     10.50100000
H     -5.86900000     -7.11300000      9.86800000
O      8.20000000    -14.67200000      0.50200000
H      8.21700000    -13.81300000      0.08000000
H      8.40600000    -14.49200000      1.42000000
O      2.54600000     -9.81600000      4.70600000
H      1.99400000     -9.76800000      5.48600000
H      2.55800000    -10.74600000      4.47800000
O     18.48500000      2.98100000      0.48000000
H     18.70800000      3.59200000      1.18300000
H     17.56000000      2.78100000      0.62100000
O      8.22000000     10.28500000      2.49400000
H      7.93900000     10.78300000      3.26200000
H      9.08800000      9.95500000      2.72700000
O    -13.47200000     -6.64200000     -8.86700000
H    -13.12700000     -5.74900000     -8.89100000
H    -13.37200000     -6.91300000     -7.95500000
O    -13.68500000     -1.33800000      6.82400000
H    -14.35800000     -0.94800000      6.26600000
H    -14.03400000     -1.25900000      7.71200000
O      4.15300000     14.86300000      7.95100000
H      4.69500000     15.63700000      8.10400000
H      3.65300000     14.75700000      8.76000000
O     -2.35200000      2.53300000     15.45000000
H     -2.13900000      1.60500000     15.55600000
H     -2.64700000      2.81100000     16.31700000
O     -3.32400000     11.93800000     -0.72100000
H     -2.85100000     11.29900000     -1.25500000
H     -3.20000000     12.77000000     -1.17700000
O      7.29800000     -9.26500000      5.03200000
H      6.48700000     -8.96700000      5.44200000
H      7.01300000     -9.88500000      4.36000000
O     -6.42400000     13.04500000      1.14800000
H     -5.59500000     13.44200000      0.88200000
H     -6.31300000     12.11200000      0.96300000
O     14.29300000     -5.91200000     -4.64200000
H     14.45000000     -6.84100000     -4.46900000
H     13.77000000     -5.90400000     -5.44400000
O     10.93800000     11.76100000      6.86800000
H     11.50900000     12.43500000      6.49900000
H     11.47500000     11.32900000      7.53300000
O     -4.62800000     -9.37000000      5.73000000
H     -5.52200000     -9.55300000      5.44000000
H     -4.66700000     -9.44300000      6.68400000
O      7.16000000     -4.59100000     15.80300000
H      6.58800000     -4.37500000     16.54000000
H      6.67900000     -5.26000000     15.31500000
O     -7.64300000      1.24100000     15.68900000
H     -7.31200000      2.07200000     16.03000000
H     -8.59400000      1.35200000     15.66900000
O     12.97900000     -0.06900000    -11.88900000
H     13.52900000      0.66900000    -11.62800000
H     12.91900000     -0.61300000    -11.10400000
O     16.92600000      6.82100000      1.89300000
H     16.52900000      6.31000000      1.18800000
H     17.14600000      6.17400000      2.56300000
O      7.48900000      7.19100000      8.64100000
H      8.04300000      7.08900000      9.41500000
H      6.63400000      7.44100000      8.98900000
O     -8.71000000     -3.30400000      5.30300000
H     -8.24200000     -2.54200000      4.96100000
H     -9.57700000     -2.96900000      5.53200000
O      1.42900000    -11.02200000      0.97600000
H      0.63500000    -10.60000000      0.64700000
H      1.11800000    -11.82900000      1.38600000
O     -3.55800000      3.53500000      0.87400000
H     -4.06700000      4.25400000      0.50000000
H     -2.66300000      3.87100000      0.91500000
O    -10.61900000     -0.25800000     -5.74400000
H    -10.94500000     -0.41000000     -4.85700000
H     -9.73900000     -0.63300000     -5.74300000
O      1.99000000     10.67200000    -13.39700000
H      1.58300000     10.89100000    -12.55900000
H      1.58200000     11.26900000    -14.02500000
O     -9.55600000      0.14400000     13.08900000
H     -9.37800000     -0.20800000     12.21700000
H     -8.92600000      0.85600000     13.19400000
O     -5.99400000     -0.71700000     15.94200000
H     -6.42600000     -1.49900000     16.28600000
H     -6.59700000     -0.00200000     16.14600000
O     -5.08000000      4.42100000    -13.77500000
H     -4.22400000      4.43200000    -13.34700000
H     -5.17900000      3.52300000    -14.09100000
O     -2.90200000     -2.41700000     -1.74000000
H     -3.77800000     -2.03300000     -1.78500000
H     -2.37400000     -1.76000000     -1.28700000
O      3.95300000      1.81900000      3.37100000
H      3.48600000      1.83500000      4.20700000
H      3.92100000      0.90300000      3.09600000
O     -3.63900000      5.44400000     16.18800000
H     -2.85600000      5.71800000     16.66600000
H     -3.35800000      5.39600000     15.27500000
O     -4.29100000    -10.91900000     -0.62600000
H     -4.34800000    -10.69300000      0.30300000
H     -3.80300000    -11.74200000     -0.64300000
O     -5.35000000     10.36500000     -9.13800000
H     -6.17500000     10.83800000     -9.03200000
H     -5.59200000      9.44100000     -9.06400000
O      6.70300000      1.54600000      3.02700000
H      6.76300000      1.29600000      2.10500000
H      5.78900000      1.80400000      3.14600000
O      6.59800000     -8.14400000     13.33800000
H      7.02500000     -7.88300000     14.15400000
H      7.22400000     -8.73400000     12.91800000
O      7.09200000     -2.49400000    -11.88500000
H      7.97000000     -2.45400000    -12.26400000
H      6.66800000     -3.22200000    -12.33800000
O     -8.99900000     -8.58000000      7.58800000
H     -8.43000000     -7.89200000      7.93300000
H     -9.36400000     -9.00100000      8.36600000
O     12.01000000      8.63200000     -1.46300000
H     12.70300000      8.47100000     -0.82200000
H     12.14000000      7.95700000     -2.13000000
O      5.03600000    -10.98600000      7.86300000
H      5.34400000    -11.31500000      7.01800000
H      5.30800000    -10.06900000      7.87600000
O     -5.14900000    -11.81500000     -7.34600000
H     -5.15000000    -11.81800000     -6.38900000
H     -6.05700000    -12.00200000     -7.58700000
O      4.14000000     12.18000000      7.11600000
H      5.03400000     11.85200000      7.01800000
H      4.24700000     13.09400000      7.37800000
O     -1.47500000    -11.20400000    -12.04000000
H     -0.62500000    -11.49100000    -12.37300000
H     -2.11400000    -11.68900000    -12.56300000
O     -0.20000000    -14.04600000      7.98700000
H     -0.12900000    -13.48500000      8.76000000
H      0.60300000    -13.87700000      7.49400000
O     -2.70600000     14.04100000     -2.49800000
H     -2.93700000     13.95000000     -3.42300000
H     -1.98100000     14.66500000     -2.49300000
O     -5.12200000      1.98900000    -14.97800000
H     -4.71000000      2.17300000    -15.82200000
H     -5.91500000      1.50000000    -15.20000000
O     -0.52600000     -8.90000000     15.60900000
H      0.15100000     -8.76400000     16.27100000
H     -0.18200000     -9.59900000     15.05300000
O    -12.64100000     11.50100000     -5.78900000
H    -13.31400000     12.09000000     -6.13100000
H    -12.01000000     12.08000000     -5.36200000
O      0.55800000      7.03900000     -0.26000000
H      0.02500000      6.99800000     -1.05400000
H      0.04500000      6.57100000      0.39800000
O     14.09000000     -0.49800000      9.79800000
H     14.91100000     -0.37700000     10.27500000
H     14.16600000      0.08200000      9.04000000
O      6.53900000      9.06300000     -4.39700000
H      6.48000000      9.76000000     -5.05000000
H      7.30300000      9.29500000     -3.86800000
O    -12.31800000     -4.65400000      6.32100000
H    -11.45800000     -4.34400000      6.60300000
H    -12.78300000     -3.86000000      6.05400000
O     15.71600000      5.59200000     -6.92600000
H     14.95200000      5.69200000     -7.49400000
H     16.46500000      5.65100000     -7.51800000
O     12.64500000     -2.90700000      5.48500000
H     12.61200000     -3.53000000      6.21100000
H     12.49000000     -3.44000000      4.70500000
O     -4.19800000     16.06600000     -0.94300000
H     -4.89600000     16.70500000     -1.08500000
H     -4.23700000     15.49400000     -1.71000000
O     -4.43000000      8.46300000      1.80400000
H     -4.81400000      7.63600000      2.09800000
H     -4.42000000      9.01400000      2.58600000
O     -9.87700000     -2.21000000      8.92700000
H     -9.96200000     -2.86300000      9.62100000
H    -10.15300000     -1.38900000      9.33500000
O     -6.61700000      5.83200000     -7.57600000
H     -6.61400000      4.88900000     -7.41300000
H     -5.74000000      6.12200000     -7.32700000
O     10.25200000     -0.75000000     -9.53500000
H     11.20700000     -0.82300000     -9.51500000
H     10.05400000     -0.45200000    -10.42300000
O      6.44000000      3.26600000     -6.39900000
H      7.36100000      3.16800000     -6.15800000
H      5.99400000      2.55900000     -5.93400000
O      9.35200000      0.00600000      0.28000000
H     10.26200000      0.30400000      0.26000000
H      9.30800000     -0.57800000      1.03700000
O      5.34000000     -8.16700000      6.82100000
H      5.69100000     -7.40000000      7.27200000
H      4.39500000     -8.01500000      6.79000000
O     -4.20300000     -1.98300000     12.56400000
H     -4.59600000     -1.68900000     11.74300000
H     -4.77800000     -2.68500000     12.86800000
O      7.94400000    -10.45100000     -7.31000000
H      8.42700000    -11.20800000     -6.97800000
H      7.34200000    -10.81700000     -7.95900000
O      1.54700000    -14.23400000    -10.00900000
H      1.16100000    -15.08500000     -9.80100000
H      2.42800000    -14.44000000    -10.32100000
O     -6.68000000    -14.04500000     -5.15100000
H     -7.26500000    -13.90100000     -4.40700000
H     -6.01800000    -13.35900000     -5.07100000
O      6.29900000     -4.74600000      5.15000000
H      7.06800000     -5.31200000      5.08700000
H      6.54700000     -4.07600000      5.78800000
O      3.92400000      6.69700000     14.84700000
H      4.61300000      6.11500000     15.16900000
H      4.01100000      6.66500000     13.89400000
O     12.12400000      5.68700000     10.18200000
H     11.41000000      6.32100000     10.11300000
H     12.69900000      6.04600000     10.85700000
O     14.08200000      2.33900000      2.59500000
H     14.89600000      1.91800000      2.31800000
H     14.32500000      3.25200000      2.74800000
O     -5.68500000     -5.51200000    -10.05300000
H     -5.06800000     -5.48000000    -10.78400000
H     -5.59900000     -6.40000000     -9.70600000
O      2.77300000     -2.37200000     11.91300000
H      3.35400000     -2.55900000     12.65000000
H      3.17400000     -1.62100000     11.47600000
O      6.83700000     -0.97700000     12.25800000
H      7.42900000     -1.38800000     11.62700000
H      6.56400000     -1.69300000     12.83200000
O      2.68600000    -16.83700000     -2.12900000
H      3.05000000    -17.60200000     -2.57300000
H      3.26300000    -16.11600000     -2.38200000
O     -4.58900000     -6.04200000     15.52700000
H     -3.65900000     -6.11400000     15.31300000
H     -4.60400000     -5.80700000     16.45500000
O    -16.37400000      2.09100000      1.06500000
H    -15.80700000      2.70000000      1.53800000
H    -17.00800000      1.79700000      1.71900000
O      0.20900000    -11.90300000     10.88200000
H      1.14800000    -11.95000000     10.70500000
H      0.01700000    -12.70500000     11.36900000
O    -11.03500000      7.20600000      4.59200000
H    -11.91100000      7.59000000      4.56500000
H    -11.14600000      6.39200000      5.08400000
O    -10.76800000      6.39400000     -0.63400000
H    -11.34600000      5.71200000     -0.29400000
H    -10.24200000      6.66100000      0.12000000
O     -3.98000000     12.81400000     -9.56500000
H     -4.59600000     12.09100000     -9.44900000
H     -3.97400000     12.97500000    -10.50800000
O    -12.60300000     -2.73800000     -0.69200000
H    -12.74000000     -3.15200000     -1.54400000
H    -12.20200000     -3.42000000     -0.15500000
O      2.95200000     -2.01600000    -11.11700000
H      2.46900000     -2.39800000    -11.84900000
H      2.95900000     -1.07600000    -11.29900000
O     -2.65200000    -11.24900000     13.20600000
H     -2.26900000    -10.44200000     12.86300000
H     -2.90700000    -11.03200000     14.10300000
O     11.77400000     -2.70600000     11.47200000
H     12.61700000     -2.41300000     11.81800000
H     11.63200000     -2.16200000     10.69700000
O     -7.14100000      1.56200000     -2.19600000
H     -6.94900000      1.00300000     -1.44300000
H     -8.06400000      1.79300000     -2.09500000
O     -4.86000000     -5.47800000    -15.13000000
H     -4.33700000     -5.04100000    -15.80200000
H     -5.02500000     -6.35100000    -15.48500000
O      0.66400000     -3.94400000     11.42400000
H      0.17800000     -4.23900000     10.65400000
H      1.18900000     -3.20800000     11.10800000
O      1.01600000     -2.11600000     16.53200000
H      1.95000000     -1.91700000     16.59600000
H      0.89700000     -2.42200000     15.63300000
O     -5.80000000     -6.72600000      6.80600000
H     -5.28600000     -7.16800000      6.13100000
H     -5.24400000     -6.75100000      7.58500000
O     -9.65000000     10.93700000    -11.34100000
H     -9.38800000     10.02000000    -11.25100000
H    -10.40300000     11.02900000    -10.75700000
O      0.60100000    -11.09900000     14.06800000
H      0.45800000    -11.95100000     13.65400000
H      0.94100000    -10.54600000     13.36400000
O     -1.87800000     -9.41700000    -14.85200000
H     -2.29000000     -9.62800000    -15.69000000
H     -0.94500000     -9.34900000    -15.05500000
O      3.79100000     -9.96400000    -13.13400000
H      4.16700000     -9.11800000    -13.37700000
H      4.08100000    -10.56200000    -13.82400000
O     -8.96900000      7.99400000    -10.72300000
H     -9.75000000      7.46800000    -10.89400000
H     -8.80700000      7.88400000     -9.78600000
O      3.62700000    -12.51700000     -2.84000000
H      2.73300000    -12.53900000     -2.49800000
H      3.77400000    -13.39800000     -3.18300000
O    -15.54000000      9.40100000      0.21400000
H    -14.61500000      9.38500000     -0.03500000
H    -15.81400000      8.48500000      0.17800000
O     -2.51700000     -2.94100000     16.19300000
H     -1.86400000     -2.71800000     15.53000000
H     -3.34100000     -2.60300000     15.84100000
O     -2.78400000     14.96400000      1.39100000
H     -2.23400000     14.37600000      0.87200000
H     -3.13900000     15.58400000      0.75400000
O      3.28700000      9.03700000     12.69200000
H      2.58500000      9.27300000     12.08500000
H      3.29000000      9.74000000     13.34100000
O      3.99100000     15.52100000      3.94000000
H      4.78200000     15.18700000      4.36300000
H      3.35300000     15.59300000      4.64900000
O     -4.79400000     -9.69500000    -13.56500000
H     -4.35900000     -9.28600000    -12.81700000
H     -4.48500000    -10.60100000    -13.55400000
O     -7.18700000      8.23600000      5.38200000
H     -7.98800000      8.74900000      5.48700000
H     -7.42800000      7.53600000      4.77600000
O     12.17700000     -4.80500000      3.27800000
H     12.98800000     -5.31200000      3.31300000
H     11.54600000     -5.32900000      3.77100000
O     -9.52700000      5.48200000      9.32300000
H     -9.68100000      4.64900000      9.76900000
H     -9.13200000      6.04200000      9.99000000
O     -9.89800000     11.45600000     -6.71500000
H    -10.07400000     10.71100000     -6.14000000
H     -9.83400000     12.20500000     -6.12300000
O     -3.15100000     12.84700000      6.91600000
H     -2.95700000     12.19400000      6.24400000
H     -4.02800000     12.62000000      7.22500000
O      0.88400000      8.55000000     11.00900000
H      0.21300000      8.27500000     11.63300000
H      0.39100000      8.90500000     10.26900000
O      4.24600000     10.31800000      5.04400000
H      3.51600000     10.47300000      4.44400000
H      4.03800000     10.84600000      5.81500000
O     15.59900000      2.61000000      5.05000000
H     16.12600000      1.83800000      5.25600000
H     14.98500000      2.68400000      5.78000000
O      8.66800000      5.62600000    -10.79400000
H      8.60400000      4.74300000    -10.43000000
H      7.84700000      5.74800000    -11.27100000
O      0.19600000     14.36800000     12.18600000
H     -0.66600000     14.62400000     11.85600000
H      0.42800000     13.59400000     11.67300000
O      0.11800000     -5.11000000     13.69200000
H      0.34400000     -4.46700000     14.36400000
H      0.30900000     -4.66800000     12.86400000
O      1.41100000      8.19300000    -15.59800000
H      0.50000000      8.38800000    -15.37800000
H      1.62600000      7.42500000    -15.06800000
O     10.07400000      0.90500000    -12.21600000
H     10.96100000      0.56200000    -12.10300000
H      9.87600000      0.75600000    -13.14100000
O     -8.17900000     -5.98700000     11.98400000
H     -7.46200000     -6.40300000     11.50500000
H     -7.76600000     -5.63300000     12.77300000
O     -0.36900000      3.05800000     -9.84700000
H      0.55000000      3.28600000     -9.98600000
H     -0.34300000      2.30800000     -9.25300000
O     -9.68500000     -8.30800000    -13.74100000
H     -9.28800000     -8.06700000    -12.90400000
H     -9.50900000     -7.56100000    -14.31300000
O     -4.78600000      3.68200000    -10.57800000
H     -4.40500000      2.95300000    -10.08800000
H     -4.09900000      3.94300000    -11.19100000
O     -0.26700000     -1.37700000      9.57300000
H     -0.65700000     -1.71800000      8.76800000
H     -0.72200000     -1.84100000     10.27500000
O     10.21400000      3.89700000      1.66500000
H      9.47900000      3.95600000      1.05500000
H     10.93100000      4.35000000      1.22100000
O     -2.55400000    -17.47200000      5.29100000
H     -2.50400000    -16.53000000      5.13000000
H     -1.65300000    -17.73000000      5.48300000
O      1.48700000      5.42900000     13.22700000
H      2.15300000      5.74000000     12.61300000
H      1.98300000      4.98300000     13.91300000
O     -7.14500000      8.38200000    -12.63600000
H     -7.71100000      8.46200000    -11.86800000
H     -6.38500000      7.89100000    -12.32300000
O      1.32500000     -1.22100000     -7.95100000
H      1.12100000     -2.05000000     -8.38400000
H      0.83400000     -1.25300000     -7.13000000
O     13.42300000      0.51000000     12.71300000
H     12.73500000      0.80000000     12.11300000
H     12.96300000      0.31900000     13.53000000
O     -7.29200000    -12.62800000      6.05100000
H     -7.40500000    -13.28400000      6.73900000
H     -6.91300000    -13.11300000      5.31800000
O    -11.56600000     11.08000000      8.61500000
H    -10.79300000     10.90900000      8.07700000
H    -11.41400000     11.95200000      8.98100000
O     -1.42700000      5.18700000      0.50200000
H     -0.92200000      4.71100000     -0.15700000
H     -0.90500000      5.11800000      1.30100000
O     11.15900000     -0.46700000     14.22100000
H     10.54200000     -1.16400000     13.99500000
H     11.56300000     -0.76000000     15.03700000
O      5.47400000      3.61400000    -13.41800000
H      5.56200000      4.22400000    -12.68600000
H      6.32000000      3.65000000    -13.86400000
O     -8.10800000    -11.94900000     -7.62600000
H     -8.59000000    -12.65000000     -7.18900000
H     -8.76100000    -11.26500000     -7.77400000
O      0.82100000     12.59200000     -7.26500000
H      1.58000000     12.13300000     -7.62500000
H      0.27300000     12.78100000     -8.02700000
O     -7.95200000      3.01700000      8.25600000
H     -8.70500000      3.09500000      8.84200000
H     -7.85600000      3.88900000      7.87300000
O     -1.99800000     -6.59800000     15.07100000
H     -1.21700000     -6.14900000     14.74800000
H     -1.65900000     -7.35700000     15.54600000
O      0.44400000      5.50700000    -12.96400000
H      0.42900000      4.59300000    -13.25000000
H      1.35200000      5.66100000    -12.70400000
O     -6.52700000    -14.73500000      4.02300000
H     -6.95000000    -15.24500000      3.33100000
H     -5.61100000    -15.01100000      3.99700000
O      6.96200000     -6.82200000      8.79400000
H      7.73300000     -7.37200000      8.93000000
H      6.36100000     -7.07300000      9.49500000
O    -11.64900000     12.03900000      1.30300000
H    -11.61300000     11.58800000      2.14700000
H    -11.10000000     11.51000000      0.72500000
O      5.43300000     -0.14100000     17.38200000
H      5.22000000      0.72900000     17.72100000
H      6.03300000      0.02500000     16.65500000
O     -9.01400000     -1.78900000     14.82700000
H     -9.30400000     -1.51800000     15.69800000
H     -9.28700000     -1.07500000     14.25100000
O      5.94600000     -2.63900000      7.01300000
H      5.56000000     -1.85000000      7.39300000
H      6.11500000     -3.20900000      7.76400000
O     -2.10000000      3.75000000     -7.89900000
H     -1.99300000      4.62900000     -7.53700000
H     -1.65200000      3.78300000     -8.74400000
O      1.87700000     -9.21900000    -10.95600000
H      1.53500000     -9.18400000    -10.06300000
H      1.39400000     -9.93400000    -11.37000000
O    -17.70400000     -1.73500000     -1.00300000
H    -17.45200000     -2.00700000     -0.12000000
H    -18.66000000     -1.71400000     -0.98300000
O     -0.07700000      0.89000000     -8.48100000
H      0.71200000      0.35000000     -8.43700000
H     -0.33700000      1.00900000     -7.56800000
O     14.63100000      2.29900000     -7.28800000
H     13.70100000      2.09700000     -7.18200000
H     14.80700000      2.96700000     -6.62500000
O      0.67000000     -9.53500000     -8.44800000
H      0.10700000    -10.16800000     -8.00200000
H      0.67200000     -8.77000000     -7.87300000
O     14.12200000      3.24500000     -1.26300000
H     13.99500000      2.44100000     -0.75800000
H     13.93400000      2.99100000     -2.16700000
O      2.17000000     11.18800000     -4.24200000
H      1.77200000     11.09200000     -3.37700000
H      1.42800000     11.20700000     -4.84700000
O    -11.86400000      0.17900000     -1.02800000
H    -11.28600000     -0.36000000     -1.56700000
H    -12.67300000     -0.33000000     -0.96200000
O     11.52300000    -10.81300000      0.88000000
H     11.32900000    -10.30900000      1.67000000
H     10.69900000    -11.25400000      0.66900000
O     -8.61000000     -0.77200000      4.09800000
H     -7.79500000     -0.30100000      3.92300000
H     -9.17300000     -0.12600000      4.52400000
O    -15.74900000      4.46500000      3.39500000
H    -15.25600000      5.04000000      3.98000000
H    -16.30200000      5.05900000      2.88700000
O     -4.78500000    -12.22400000     -4.64200000
H     -4.57600000    -11.36700000     -4.27000000
H     -4.25400000    -12.84000000     -4.13700000
O     12.71500000      8.63300000     -6.37800000
H     13.28600000      9.37500000     -6.18100000
H     13.13300000      7.88800000     -5.94800000
O     -2.96000000     10.04000000    -10.33200000
H     -3.84100000     10.05200000     -9.95600000
H     -2.54500000      9.26900000     -9.94400000
O    -10.16100000     -6.25200000     -1.55000000
H    -10.89300000     -5.87300000     -1.06400000
H    -10.08900000     -5.71100000     -2.33600000
O    -11.27700000     -5.95500000    -12.43600000
H    -10.43600000     -6.21500000    -12.81200000
H    -11.87800000     -6.65700000    -12.68700000
O     -0.52800000     12.72100000      0.52100000
H     -0.01700000     12.60700000     -0.28000000
H      0.12800000     12.81000000      1.21300000
O      3.72900000     -2.16300000     -4.10500000
H      4.04000000     -2.44000000     -4.96700000
H      3.04500000     -2.79500000     -3.88300000
O      0.83200000    -12.54400000     -1.89100000
H      0.61300000    -13.24600000     -1.27700000
H      0.15800000    -12.60100000     -2.56900000
O     -0.87800000     -0.41500000     13.39600000
H     -1.42700000     -0.19100000     12.64500000
H     -1.49400000     -0.72000000     14.06200000
O     -0.15200000      2.89600000    -13.19200000
H     -0.94500000      2.38600000    -13.35600000
H      0.00700000      2.79600000    -12.25300000
O     -0.80600000     -0.07000000    -12.93900000
H     -1.13200000     -0.00100000    -12.04200000
H     -1.01600000     -0.96600000    -13.20200000
O      7.23900000      0.29600000    -14.96500000
H      7.47000000     -0.63000000    -15.03500000
H      6.36000000      0.29500000    -14.58500000
O      9.63000000    -13.08200000     -2.56300000
H     10.57400000    -13.07900000     -2.40400000
H      9.39600000    -14.01000000     -2.59000000
O      7.61800000     -8.94900000      0.98500000
H      6.82900000     -8.61100000      1.40900000
H      8.33700000     -8.47500000      1.40500000
O      2.86900000      7.76700000     -9.79800000
H      2.21300000      8.46400000     -9.76700000
H      3.28500000      7.79200000     -8.93700000
O     -8.12800000     -2.54300000     11.99600000
H     -7.93500000     -2.99000000     12.82000000
H     -8.79100000     -3.09000000     11.57600000
O     -4.39600000      6.91300000     -6.44100000
H     -3.44900000      6.81200000     -6.54100000
H     -4.67500000      6.11800000     -5.98600000
O     -4.25600000      0.44200000      9.70500000
H     -4.93900000     -0.00600000     10.20400000
H     -4.29300000      1.34900000     10.00900000
O      0.37600000      2.26600000     17.44500000
H      0.32800000      2.96700000     18.09600000
H     -0.51800000      1.92800000     17.39200000
O     11.79500000      2.43900000     -8.05500000
H     10.86800000      2.27500000     -8.22600000
H     12.18700000      2.52800000     -8.92400000
O     -5.90900000      1.67800000      1.13700000
H     -5.11700000      2.21000000      1.06500000
H     -6.47900000      2.17500000      1.72400000
O     -2.47200000     -2.63500000    -10.33300000
H     -2.22100000     -2.95200000     -9.46600000
H     -2.19100000     -1.72000000    -10.34400000
O     16.16800000      3.86400000     -4.86700000
H     16.22100000      4.52500000     -5.55700000
H     17.06700000      3.55500000     -4.76200000
O     13.40900000     -4.70900000      7.98800000
H     14.05800000     -4.14600000      8.40900000
H     12.60200000     -4.55200000      8.47800000
O     -2.86000000      9.08100000     -1.95500000
H     -2.60500000      8.68900000     -1.12000000
H     -2.03800000      9.17700000     -2.43500000
O      3.61600000     -1.89300000     16.70100000
H      4.31600000     -1.25700000     16.84800000
H      3.85700000     -2.64400000     17.24400000
O     -8.71900000     -5.81800000      8.69200000
H     -8.87800000     -5.71400000      9.63000000
H     -7.76900000     -5.90200000      8.61700000
O    -15.98600000      1.63400000     -8.43600000
H    -15.65100000      0.79500000     -8.12000000
H    -16.83000000      1.42000000     -8.83300000
O      5.32000000    -13.82600000     -7.77800000
H      6.04700000    -13.47900000     -8.29500000
H      4.66400000    -14.07900000     -8.42700000
O     10.22700000     -5.05200000     -7.74900000
H      9.65800000     -4.99200000     -8.51600000
H     10.29000000     -4.15300000     -7.42600000
O     -9.44900000    -14.95300000      0.07400000
H     -8.68200000    -14.86700000     -0.49200000
H     -9.68400000    -15.87900000      0.02100000
O     -0.36900000      3.91700000     -1.86600000
H     -1.00200000      3.38600000     -2.35000000
H     -0.05100000      4.55300000     -2.50600000
O      5.81700000     11.24700000    -11.50800000
H      6.45700000     11.74200000    -12.02200000
H      4.96800000     11.54700000    -11.83200000
O      2.16700000    -13.30900000      6.54300000
H      2.40300000    -14.23600000      6.57000000
H      2.72100000    -12.90100000      7.20700000
O    -11.07400000     -2.19200000      6.44500000
H    -10.66800000     -2.24800000      7.31000000
H    -11.96500000     -1.88700000      6.61800000
O    -12.65700000     -4.50600000    -10.46500000
H    -12.31100000     -4.87300000    -11.27900000
H    -12.52200000     -3.56200000    -10.55100000
O      5.58500000      0.68500000     -5.30300000
H      5.61400000      0.68700000     -4.34700000
H      4.69300000      0.40900000     -5.51500000
O    -13.54500000      7.69300000     -2.32100000
H    -13.31500000      6.80400000     -2.05300000
H    -13.02900000      8.25800000     -1.74600000
O     12.16300000     -1.45800000     -1.03900000
H     11.96000000     -2.12600000     -0.38400000
H     12.40100000     -1.95400000     -1.82200000
O     -4.63900000    -15.79700000     -7.63600000
H     -5.34100000    -15.49400000     -7.05900000
H     -4.55900000    -16.73100000     -7.44500000
O    -15.84400000     -7.19800000     -4.66300000
H    -15.11500000     -7.72800000     -4.98600000
H    -16.46300000     -7.17400000     -5.39200000
O      2.01500000    -11.03700000      8.51400000
H      2.97100000    -11.08100000      8.50200000
H      1.81500000    -10.32800000      9.12500000
O     17.09500000     -0.23100000     -4.22400000
H     17.00700000     -1.05500000     -4.70300000
H     17.42000000     -0.48800000     -3.36100000
O      6.91100000     -0.37800000      8.82100000
H      7.55300000      0.33000000      8.87500000
H      6.19300000     -0.09500000      9.38700000
O     -9.80900000      3.20800000     11.07700000
H     -9.19700000      2.77700000     11.67300000
H    -10.10800000      3.98000000     11.55700000
O      2.64800000      7.46700000      1.70000000
H      2.23100000      7.61600000      0.85100000
H      2.16400000      6.73200000      2.07800000
O      3.42500000      3.90700000      8.09000000
H      3.31200000      4.85800000      8.10700000
H      3.20900000      3.62400000      8.97800000
O     -4.89000000     -1.67100000      6.69100000
H     -5.65600000     -2.14000000      6.36000000
H     -5.21200000     -0.78800000      6.87500000
O      2.05100000     -1.05600000    -15.87500000
H      2.87600000     -0.93600000    -16.34500000
H      1.41600000     -0.53700000    -16.37000000
O     15.68000000      5.46700000      7.79500000
H     15.35200000      5.32800000      8.68300000
H     15.12200000      4.91900000      7.24400000
O      0.33500000    -16.85600000      7.08500000
H      1.19400000    -16.43400000      7.05100000
H     -0.26100000    -16.16400000      7.37000000
O    -11.68600000     -9.97900000      0.96900000
H    -11.64000000    -10.90700000      0.73800000
H    -11.12200000     -9.89500000      1.73700000
O      5.48400000    -10.49500000      3.23200000
H      4.52800000    -10.52900000      3.25700000
H      5.73300000    -11.20000000      2.63600000
O     -6.59500000     -4.27000000      6.72500000
H     -7.41800000     -4.17200000      6.24500000
H     -6.45100000     -5.21600000      6.76400000
O     -8.87900000     13.76300000     -0.30400000
H     -8.02600000     13.92200000      0.10100000
H     -9.10000000     14.59100000     -0.73000000
O    -15.36300000     -1.27100000     -8.10100000
H    -16.05300000     -1.29800000     -8.76300000
H    -15.82700000     -1.36300000     -7.26800000
O      2.86100000     -5.84000000     12.07100000
H      2.17900000     -6.38300000     12.46500000
H      2.40100000     -5.05600000     11.77200000
O      5.48800000     -7.76800000     -1.85700000
H      4.96200000     -7.78300000     -1.05800000
H      4.98500000     -7.22600000     -2.46500000
O     14.91300000      3.93700000     -9.60200000
H     14.41900000      4.72300000     -9.37000000
H     14.88100000      3.39200000     -8.81600000
O     -5.60800000    -14.20600000      0.24900000
H     -5.60100000    -15.15300000      0.10600000
H     -6.18600000    -13.86500000     -0.43400000
O     -2.85600000      6.56700000     13.65400000
H     -2.18100000      6.24400000     14.25100000
H     -2.42200000      7.25800000     13.15400000
O     -1.90100000     -7.23300000      0.31700000
H     -2.84200000     -7.29000000      0.48100000
H     -1.76400000     -6.33400000      0.01600000
O      4.07600000     -9.94500000     12.44500000
H      4.50900000    -10.79100000     12.32600000
H      3.54000000     -9.83800000     11.66000000
O      4.57800000     -2.59300000     14.05700000
H      4.69000000     -3.49000000     14.37300000
H      4.70300000     -2.04800000     14.83400000
O      4.96000000     -7.16700000     10.69900000
H      4.29900000     -6.68400000     11.19500000
H      5.60300000     -7.43600000     11.35500000
O     -3.91300000     15.18600000     -6.37100000
H     -3.42200000     15.84300000     -5.87700000
H     -4.52300000     15.69400000     -6.90400000
O    -12.99900000     -7.56500000      0.67200000
H    -12.98300000     -7.54800000     -0.28500000
H    -12.34500000     -8.22100000      0.91100000
O     -9.17000000    -10.29900000      5.65800000
H     -9.13600000     -9.55500000      6.25900000
H     -8.66300000    -10.98300000      6.09600000
O     14.30000000     -7.27700000     -9.07900000
H     13.63200000     -7.08200000     -8.42100000
H     14.95500000     -7.79200000     -8.60900000
O      9.67300000      9.73800000    -11.32600000
H     10.51700000      9.85100000    -11.76300000
H      9.04200000      9.65500000    -12.04000000
O    -14.23300000     -1.26200000     -4.94300000
H    -15.15400000     -1.45800000     -5.11400000
H    -14.25400000     -0.57000000     -4.28200000
O     -1.56300000      1.61100000     -5.99100000
H     -1.86600000      2.40800000     -6.42700000
H     -1.27200000      1.90600000     -5.12800000
O    -10.37100000     -4.27800000     11.26000000
H    -11.18600000     -4.57800000     10.85700000
H     -9.92600000     -5.08200000     11.52800000
O     -1.37300000     -4.27600000     -0.05900000
H     -0.85100000     -3.91300000      0.65600000
H     -1.68000000     -3.51100000     -0.54500000
O     -9.51900000    -12.89400000      2.98900000
H     -8.75300000    -13.36500000      3.31600000
H     -9.18600000    -12.02700000      2.75700000
O     -1.53600000     11.18400000     11.86000000
H     -2.04000000     11.60200000     11.16100000
H     -1.99200000     11.43100000     12.66400000
O     -6.84400000      6.16600000      8.37100000
H     -7.68000000      6.03000000      8.81900000
H     -7.07100000      6.18700000      7.44200000
O     -5.53300000     12.04600000     -5.75200000
H     -6.26800000     12.34000000     -5.21200000
H     -5.85400000     12.11600000     -6.65100000
O      6.53600000     -5.24400000     -7.85600000
H      7.03000000     -5.53700000     -7.09000000
H      6.67700000     -4.29700000     -7.88400000
O     -2.85000000      7.78400000     10.04100000
H     -2.41800000      7.71600000      9.19000000
H     -3.78500000      7.78000000      9.83700000
O      9.81400000     -4.58600000     -4.86800000
H      9.19200000     -5.21000000     -4.49200000
H      9.87600000     -4.83600000     -5.79000000
O     14.91800000     -6.25100000      5.27800000
H     14.52800000     -7.10200000      5.47900000
H     14.83700000     -5.75200000      6.09100000
O     11.04300000      9.80000000      3.93100000
H     11.53900000      9.33700000      4.60600000
H     10.72200000     10.58900000      4.36800000
O     -4.11700000     -9.60200000     -4.16500000
H     -4.20300000     -9.20100000     -3.30000000
H     -3.22400000     -9.39400000     -4.43800000
O      4.78500000     -7.52500000    -13.76700000
H      5.25800000     -7.07700000    -13.06600000
H      4.29300000     -6.83000000    -14.20500000
O    -14.69100000      0.86700000    -11.44300000
H    -15.07200000      1.69700000    -11.73000000
H    -14.00200000      1.12000000    -10.82800000
O     -2.06800000     -8.63900000     12.38300000
H     -3.01200000     -8.56100000     12.52300000
H     -1.97000000     -8.68200000     11.43200000
O     -1.71600000      6.27900000     -7.03900000
H     -0.80100000      6.30300000     -6.75900000
H     -1.74400000      6.84100000     -7.81300000
O      4.83300000      2.73900000    -10.67800000
H      5.04400000      3.18900000     -9.86000000
H      5.05700000      1.82300000    -10.51200000
O     -3.96800000     -9.73500000      1.80500000
H     -4.74100000     -9.22400000      2.04600000
H     -3.52100000     -9.89800000      2.63500000
O     14.57900000     -3.88900000      1.19300000
H     15.16200000     -4.37600000      1.77500000
H     13.87000000     -3.58700000      1.76100000
O     -5.04300000     -2.66400000      0.29600000
H     -5.64600000     -3.24300000      0.76100000
H     -4.21000000     -2.76500000      0.75700000
O      2.98600000     -6.84200000      4.48800000
H      3.22900000     -7.75800000      4.35300000
H      3.69500000     -6.34300000      4.08300000
O     -8.79200000    -13.83500000     -3.06800000
H     -9.23600000    -14.68200000     -3.11800000
H     -9.37700000    -13.23000000     -3.52500000
O      2.76000000      6.02000000    -11.67800000
H      3.47200000      5.77600000    -12.27000000
H      3.11800000      6.74100000    -11.15900000
O     -3.07500000     -7.62200000     -8.45600000
H     -3.43400000     -7.77800000     -7.58200000
H     -2.85900000     -8.49400000     -8.78600000
O    -10.25800000      7.62900000     -3.10600000
H    -10.50900000      7.24900000     -2.26400000
H     -9.32300000      7.44100000     -3.18400000
O     -1.84500000     -0.06600000    -10.24600000
H     -1.09000000      0.28200000     -9.77300000
H     -2.57200000      0.50100000     -9.98800000
O     -7.05500000      3.82000000     15.85600000
H     -6.43900000      3.62600000     15.14900000
H     -6.64500000      4.53600000     16.34000000
O      4.43500000     -0.90700000      2.91500000
H      3.91200000     -1.51000000      3.44300000
H      4.49900000     -1.33200000      2.05900000
O     -4.70800000     10.43700000     10.63000000
H     -4.31400000     10.02400000     11.39900000
H     -4.96000000      9.70400000     10.06800000
O      9.55400000     -8.07600000      8.22600000
H      9.74600000     -9.00100000      8.07100000
H      9.15800000     -7.77300000      7.40900000
O      4.86900000     -5.16900000     -2.93100000
H      3.95500000     -5.05400000     -2.67000000
H      4.85800000     -5.08600000     -3.88400000
O    -13.83200000      3.56000000     -6.57200000
H    -13.76700000      3.36000000     -5.63800000
H    -13.08900000      3.10500000     -6.96700000
O     -5.73300000      2.84100000     10.53300000
H     -5.16400000      3.48800000     10.95000000
H     -6.07300000      3.28600000      9.75700000
O    -10.32500000     -5.45400000     -9.11300000
H     -9.67100000     -5.30700000     -9.79800000
H    -11.12800000     -5.06800000     -9.46300000
O     -7.68100000     11.60600000     -1.50600000
H     -7.03300000     11.11900000     -0.99700000
H     -8.19800000     12.07500000     -0.85100000
O    -10.34000000      0.05800000     10.15100000
H    -11.14800000     -0.03500000     10.65600000
H    -10.29800000      0.99000000      9.93600000
O      4.35100000      2.18700000    -16.62500000
H      3.97800000      1.30600000    -16.60100000
H      4.67800000      2.33300000    -15.73800000
O    -10.46700000     12.43300000     -2.19800000
H     -9.65500000     12.85900000     -1.92300000
H    -11.12400000     12.74600000     -1.57600000
O      7.33700000    -13.86300000      7.58600000
H      6.92000000    -13.33400000      6.90500000
H      7.06100000    -13.45700000      8.40700000
O     14.52000000     -8.68100000     -4.39800000
H     14.77200000     -9.57700000     -4.62300000
H     13.58600000     -8.73700000     -4.19900000
O     -2.62900000      6.39100000    -14.80200000
H     -3.44000000      6.55100000    -15.28500000
H     -2.04700000      7.10300000    -15.06700000
O    -10.14300000     10.14600000     -4.01000000
H    -10.26100000      9.30200000     -3.57500000
H    -10.17100000     10.78700000     -3.30000000
O      7.38600000     -1.42400000      3.01700000
H      6.50900000     -1.80100000      3.08600000
H      7.33700000     -0.61200000      3.52100000
O     -7.86800000     11.65500000     -8.48200000
H     -8.52400000     11.67900000     -7.78600000
H     -8.36700000     11.79500000     -9.28700000
O    -14.57100000      0.63900000     -3.25400000
H    -14.57200000      0.31700000     -2.35300000
H    -13.97500000      1.38800000     -3.24000000
O      3.90200000     -7.81000000     14.47900000
H      3.24300000     -8.50200000     14.42600000
H      4.58700000     -8.08500000     13.87000000
O      8.12100000      3.81900000     15.47900000
H      8.94400000      3.44000000     15.17100000
H      7.61700000      3.97900000     14.68100000
O     -1.56000000      8.41600000     12.20600000
H     -1.55200000      9.37300000     12.22400000
H     -2.12200000      8.19400000     11.46300000
O     -2.85900000      2.26400000     -1.51100000
H     -3.40800000      1.48800000     -1.61500000
H     -3.15200000      2.65700000     -0.68900000
O     -6.13300000     -0.93800000     10.59100000
H     -6.88100000     -1.08600000     11.16900000
H     -6.52200000     -0.70000000      9.75000000
O      2.20800000      0.25400000     -5.18800000
H      2.72600000     -0.50300000     -4.91400000
H      1.29900000     -0.03600000     -5.11100000
O    -13.93300000    -11.75600000     -1.24100000
H    -13.03200000    -11.58400000     -1.51300000
H    -14.15400000    -11.02200000     -0.66800000
O      8.20500000      4.37700000    -14.30100000
H      8.51400000      5.05000000    -14.90800000
H      9.00500000      3.99900000    -13.93500000
O      1.21100000      6.27300000      6.94100000
H      1.74200000      6.32900000      6.14600000
H      1.83100000      6.42400000      7.65400000
O     -6.10100000      2.27400000      4.89100000
H     -5.15300000      2.21000000      4.77500000
H     -6.29100000      1.70400000      5.63600000
O     15.68000000     -2.85400000     -6.67300000
H     16.60300000     -2.61500000     -6.75900000
H     15.22600000     -2.01800000     -6.56200000
O      7.08900000      7.65600000     -1.97800000
H      7.83600000      8.25500000     -1.99700000
H      6.40500000      8.14200000     -1.51800000
O     -2.77400000     10.75700000      5.07800000
H     -2.50400000     11.00000000      4.19200000
H     -3.51600000     10.16600000      4.94900000
O     -5.68800000      5.84300000      3.05400000
H     -4.91500000      5.76800000      3.61400000
H     -6.37500000      6.16800000      3.63600000
O     -1.90100000     -4.00900000     -3.68100000
H     -2.27900000     -3.43300000     -3.01700000
H     -1.33000000     -4.60000000     -3.18900000
O      2.31800000     15.09800000      6.06300000
H      3.01600000     14.88000000      6.68100000
H      1.76200000     14.32000000      6.04400000
O     -3.94500000      4.57500000     12.00900000
H     -3.95600000      5.50900000     11.80100000
H     -3.02500000      4.37900000     12.18400000
O      0.59700000     -7.65100000     12.46900000
H      0.39900000     -6.83300000     12.92500000
H     -0.22000000     -8.14800000     12.50200000
O     -7.83800000     -7.65100000     -2.66000000
H     -7.28000000     -8.39600000     -2.43800000
H     -8.65300000     -7.81300000     -2.18500000
O     -4.69900000      2.66000000     -3.59000000
H     -3.84000000      2.76400000     -3.18200000
H     -5.20400000      2.14800000     -2.95800000
O      3.82500000    -16.01700000      0.85700000
H      3.50200000    -16.73700000      1.39800000
H      3.41200000    -16.15400000      0.00400000
O      6.48800000      2.47400000     10.67500000
H      6.83000000      3.35900000     10.80000000
H      5.74400000      2.58500000     10.08400000
O     -1.02200000     -0.09600000     17.02400000
H     -0.24700000     -0.65400000     17.08300000
H     -1.73300000     -0.69600000     16.80300000
O     -1.57300000    -15.75300000     -6.06900000
H     -0.99100000    -15.05100000     -6.36100000
H     -1.93200000    -16.11800000     -6.87700000
O      1.91200000     -4.34900000    -17.09600000
H      1.38700000     -5.14200000    -16.98700000
H      2.78700000     -4.66900000    -17.31600000
O     -0.25800000      8.02100000    -12.35100000
H      0.26100000      7.22300000    -12.25000000
H     -0.80200000      7.85900000    -13.12100000
O      3.26400000     15.20400000     -8.85100000
H      2.31000000     15.18400000     -8.93000000
H      3.42800000     15.14400000     -7.91000000
O      2.52600000      6.92200000      9.38800000
H      1.81400000      7.46400000      9.72500000
H      2.83800000      6.43500000     10.15000000
O      4.14500000     -3.75800000     -9.09400000
H      4.14800000     -4.63900000     -8.72100000
H      3.81700000     -3.87600000     -9.98600000
O     -3.66900000    -16.99300000     -1.46600000
H     -3.65900000    -16.08300000     -1.76300000
H     -4.39600000    -17.39300000     -1.94300000
O     10.51300000     -7.08900000     -0.82600000
H     10.74000000     -7.40200000     -1.70200000
H     11.05500000     -6.31000000     -0.70200000
O     -6.16500000     15.07700000     -3.67700000
H     -5.55100000     15.04600000     -4.41000000
H     -6.58200000     14.21500000     -3.67500000
O     -6.76200000    -10.18300000     10.19900000
H     -7.35100000    -10.49100000      9.51100000
H     -7.05500000    -10.63900000     10.98800000
O    -12.51900000      2.53100000      0.36300000
H    -12.14200000      1.73900000     -0.02100000
H    -11.88800000      2.79600000      1.03200000
O    -10.34800000    -11.87600000     -4.06500000
H    -11.06400000    -11.32500000     -3.74800000
H    -10.37500000    -11.77800000     -5.01700000
O     -1.60100000      7.37700000     -9.74600000
H     -1.80500000      6.53200000    -10.14700000
H     -1.07200000      7.83100000    -10.40100000
O      8.58100000     -5.89400000    -14.54700000
H      9.19300000     -5.85500000    -15.28200000
H      8.79700000     -5.12800000    -14.01400000
O     -4.05400000     -4.93600000     11.50100000
H     -4.77000000     -4.76300000     12.11200000
H     -3.27900000     -5.02000000     12.05700000
O      3.20600000    -12.38100000      3.89000000
H      3.63900000    -12.96400000      3.26700000
H      2.89400000    -12.96200000      4.58500000
O      6.50400000     14.03000000     -4.48500000
H      7.39800000     13.69800000     -4.56900000
H      5.95100000     13.25600000     -4.59100000
O      4.03200000      8.77800000     -0.69100000
H      4.71500000      8.57500000     -0.05100000
H      4.34900000      9.56200000     -1.13800000
O     -7.82000000      7.28700000     10.93400000
H     -6.89000000      7.19400000     11.13700000
H     -8.02200000      8.19800000     11.14800000
O      8.63400000     10.92800000      5.21000000
H      8.01500000     10.32000000      5.61500000
H      9.34500000     11.00600000      5.84600000
O     10.81900000     -5.13900000      9.15800000
H     10.43500000     -5.95100000      8.82800000
H     10.08000000     -4.66000000      9.53300000
O     -9.94400000     -7.69600000     -7.94800000
H    -10.18700000     -6.87400000     -8.37400000
H     -9.05200000     -7.54700000     -7.63300000
O     -8.34100000    -16.02200000      2.37500000
H     -8.68500000    -15.57200000      1.60400000
H     -9.07900000    -16.05200000      2.98400000
O     -9.63500000      9.68500000      4.90100000
H    -10.34300000      9.05400000      4.76600000
H     -9.98700000     10.30700000      5.53700000
O    -12.06100000      2.65300000      6.24700000
H    -12.51000000      2.16200000      6.93600000
H    -12.46700000      2.35200000      5.43400000
O      9.30700000    -10.36600000      6.49500000
H      8.71100000     -9.88700000      5.91900000
H     10.10900000    -10.46300000      5.98200000
O      7.25500000     10.66900000     -8.93100000
H      6.60000000     10.37200000     -9.56300000
H      8.07400000     10.68900000     -9.42500000
O     -0.91300000      4.24100000    -16.07900000
H     -1.63700000      4.67100000    -15.62300000
H     -0.95300000      3.33000000    -15.78500000
O     -1.46300000     -8.05200000     -3.96700000
H     -0.72400000     -7.51400000     -3.68300000
H     -2.14400000     -7.42100000     -4.20000000
O     -8.66000000     -5.86900000      3.46300000
H     -8.38700000     -6.14800000      2.58800000
H     -9.22300000     -5.11100000      3.30700000
O     -3.25300000     -2.74800000      2.34300000
H     -3.23300000     -2.16300000      3.10100000
H     -2.46100000     -3.27900000      2.43100000
O      3.72900000      6.30000000     -1.64400000
H      4.45400000      5.98300000     -1.10600000
H      3.41800000      7.08300000     -1.19000000
O      1.38600000    -11.99900000    -11.64600000
H      1.05700000    -12.69700000    -11.08000000
H      2.29400000    -11.87500000    -11.37100000
O     -1.05200000    -10.12900000     -2.40000000
H     -1.19500000     -9.37600000     -2.97300000
H     -1.03100000    -10.88100000     -2.99200000
O      4.74500000     12.03700000     -4.72000000
H      4.93700000     11.67400000     -5.58500000
H      3.94500000     11.58900000     -4.44500000
O      8.74800000     -1.84400000      7.20300000
H      7.81800000     -1.73900000      7.40300000
H      9.07800000     -0.94900000      7.12200000
O     -6.04300000     -5.47800000     -2.19300000
H     -6.49000000     -4.63300000     -2.14800000
H     -6.74800000     -6.11800000     -2.29100000
O    -11.66000000     -4.93000000      0.72100000
H    -11.10100000     -4.77400000      1.48200000
H    -12.21400000     -5.66800000      0.97800000
O      9.53700000     -3.81500000     -0.36000000
H      9.60800000     -3.16200000     -1.05600000
H      8.86300000     -4.42100000     -0.66700000
O    -15.64600000     -2.69900000      2.00300000
H    -16.48900000     -2.32800000      1.74200000
H    -15.41300000     -3.29000000      1.28700000
O      4.83100000      5.07000000      0.90900000
H      5.18300000      4.63700000      1.68700000
H      5.12700000      5.97700000      0.98600000
O      7.64200000      6.33000000     13.47900000
H      7.48000000      6.37600000     14.42100000
H      8.39500000      5.74400000     13.39400000
O      9.88800000     10.30500000     -6.93100000
H     10.72700000      9.98600000     -6.59900000
H      9.55600000      9.58700000     -7.47000000
O     -6.62800000    -10.89400000      3.12500000
H     -7.18200000    -10.86700000      2.34500000
H     -6.82800000    -10.08100000      3.58900000
O      9.02700000     -3.33800000      3.43400000
H      8.33900000     -2.69000000      3.28100000
H      9.54100000     -2.97700000      4.15600000
O      9.39700000     -7.88600000    -12.05500000
H      8.89300000     -7.93100000    -11.24300000
H     10.30100000     -8.05300000    -11.78600000
O     -4.51800000     14.41300000      4.17400000
H     -3.74700000     14.43600000      3.60600000
H     -4.19100000     14.68000000      5.03300000
O      0.09500000      7.70000000      3.95300000
H      0.10600000      8.29900000      3.20700000
H     -0.27300000      6.88900000      3.60400000
O      6.55700000    -12.00800000     -9.31300000
H      5.97700000    -11.49300000     -9.87400000
H      7.43000000    -11.86600000     -9.67800000
O      7.04600000      4.88000000     -2.89200000
H      6.82500000      5.71900000     -2.48800000
H      7.09300000      5.06900000     -3.82900000
O      0.24900000    -17.23900000     -4.97900000
H      0.89200000    -17.13800000     -5.68100000
H     -0.56500000    -16.89500000     -5.34700000
O     -4.44700000     -6.64400000      0.05400000
H     -4.91900000     -6.09900000     -0.57500000
H     -4.28800000     -7.46500000     -0.41200000
O     12.14000000      1.29700000      1.08800000
H     12.65400000      1.89300000      1.63200000
H     12.72900000      1.05800000      0.37300000
O     -5.41300000      8.44800000      8.90600000
H     -6.04100000      7.72700000      8.95200000
H     -4.88200000      8.25300000      8.13400000
O      0.91800000     -2.27700000     13.95800000
H      0.32100000     -1.54500000     13.80700000
H      1.63400000     -2.13400000     13.33900000
O     14.48500000      6.38300000      4.05600000
H     13.92500000      5.65200000      3.79400000
H     15.35800000      5.99800000      4.13600000
O     -8.97800000      8.24100000     -7.90800000
H     -8.20300000      8.78000000     -8.06700000
H     -8.66200000      7.52300000     -7.35900000
O     -3.41300000     -0.70100000     -6.40300000
H     -3.56800000     -0.73700000     -5.45900000
H     -2.46000000     -0.74200000     -6.49000000
O     -8.08600000    -10.30800000    -10.98800000
H     -8.38000000    -11.18500000    -11.23200000
H     -8.72600000     -9.72000000    -11.38800000
O      0.64500000    -16.90900000      4.43000000
H      0.46300000    -17.18900000      5.32700000
H      0.53500000    -15.95800000      4.44900000
O     12.87300000     -7.77500000      5.58100000
H     11.98900000     -7.41300000      5.52600000
H     13.14900000     -7.59800000      6.48000000
O      5.54900000     11.20400000      1.67300000
H      6.44300000     10.86300000      1.69400000
H      5.06000000     10.63200000      2.26500000
O     10.78300000     11.53500000      0.70300000
H     11.49700000     11.26700000      1.28200000
H     10.11700000     11.89100000      1.29200000
O     -7.85600000      8.63000000     -1.30300000
H     -6.90400000      8.71100000     -1.25400000
H     -8.05000000      8.63700000     -2.24100000
O     13.96000000      7.64800000      0.42300000
H     13.50200000      6.83500000      0.63600000
H     14.45300000      7.86100000      1.21500000
O     14.85500000      7.15000000     -2.00700000
H     15.45900000      7.89100000     -2.04700000
H     14.78300000      6.94900000     -1.07400000
O     -5.65800000     10.61100000      0.30400000
H     -4.91900000     10.81300000     -0.26900000
H     -5.39300000      9.81500000      0.76500000
O      1.41900000     -4.59700000    -10.39100000
H      2.05100000     -3.93100000    -10.12200000
H      0.65300000     -4.10000000    -10.67600000
O      1.88500000      5.35300000     -3.71600000
H      2.41400000      5.65800000     -2.97900000
H      2.19400000      4.46200000     -3.88000000
O      8.87900000     -4.43900000    -10.07800000
H      8.32300000     -3.66100000    -10.11200000
H      9.27700000     -4.48600000    -10.94700000
O     -3.72300000      7.40400000      7.03000000
H     -3.70500000      6.59700000      6.51500000
H     -2.80800000      7.68500000      7.06600000
O     -4.26600000    -12.28500000      7.90300000
H     -4.23300000    -12.13000000      6.96000000
H     -5.18500000    -12.48800000      8.08100000
O      8.65500000      7.69600000      1.09700000
H      8.73800000      6.94000000      0.51500000
H      8.74000000      8.45400000      0.51800000
O     -7.75500000      1.56600000     -8.65300000
H     -6.95200000      2.08800000     -8.65200000
H     -8.06300000      1.60300000     -9.55800000
O      9.97200000      6.20900000     -1.70100000
H     10.50400000      6.98500000     -1.87300000
H      9.84900000      5.80600000     -2.56100000
O     -8.86100000      0.58100000    -13.90800000
H     -8.42500000      0.57900000    -14.76100000
H     -9.70900000      0.16800000    -14.07200000
O      4.39900000     16.79700000     -0.68400000
H      5.16500000     17.36500000     -0.76800000
H      3.72500000     17.22400000     -1.21300000
O     -3.45100000     -0.82100000      4.36500000
H     -2.85200000     -0.12800000      4.64300000
H     -3.81900000     -1.16000000      5.18100000
O     -2.52700000     12.12900000      9.48200000
H     -3.08700000     11.35500000      9.54300000
H     -2.55700000     12.37300000      8.55700000
O     -7.90300000     13.97400000      7.43400000
H     -7.65900000     14.88300000      7.25700000
H     -7.08300000     13.48600000      7.35000000
O      3.54100000     -5.77900000     -5.13400000
H      3.59800000     -6.03800000     -6.05400000
H      3.37600000     -6.59700000     -4.66500000
O    -16.25300000      0.24800000      6.10100000
H    -16.02900000      1.17500000      6.18300000
H    -16.11200000      0.04800000      5.17600000
O      3.82200000      8.83900000    -13.93600000
H      3.47400000      8.01900000    -14.28500000
H      3.06100000      9.41800000    -13.88300000
O     15.25500000      8.77400000      2.98400000
H     15.90000000      8.93100000      3.67400000
H     15.33000000      7.83900000      2.79500000
O     12.06400000     -6.90600000     -7.43000000
H     11.35500000     -6.32600000     -7.70700000
H     11.62900000     -7.73300000     -7.22200000
O     13.00400000    -11.28700000     -4.26100000
H     13.67100000    -11.71800000     -4.79500000
H     12.70100000    -11.96800000     -3.66100000
O     -8.49200000      6.96700000      0.87100000
H     -8.18600000      7.74100000      0.39900000
H     -8.07100000      6.23200000      0.42600000
O     -9.83300000      9.96300000      0.33800000
H     -9.25800000      9.47700000     -0.25200000
H     -9.43300000      9.86000000      1.20200000
O    -10.65400000     -7.41100000      5.47300000
H    -10.10900000     -7.26000000      6.24500000
H    -10.28100000     -6.84000000      4.80100000
O      8.66000000     -0.88300000     -3.27900000
H      8.70500000     -0.01500000     -2.87900000
H      7.96500000     -1.33200000     -2.79900000
O     12.25600000      1.26800000      4.59200000
H     11.92500000      0.59100000      4.00300000
H     13.04100000      1.60200000      4.15700000
O      2.04500000      3.33600000    -10.99400000
H      1.99100000      4.29000000    -10.94300000
H      2.95700000      3.13600000    -10.78000000
O     10.70800000      5.63200000     -7.72500000
H     10.44900000      4.81300000     -7.30300000
H      9.90300000      5.96000000     -8.12700000
O     13.77100000     -7.38100000      8.05200000
H     13.62300000     -6.44000000      8.14300000
H     13.65500000     -7.72900000      8.93600000
O      8.26100000      2.37600000    -11.01800000
H      8.82600000      1.86300000    -11.59600000
H      7.37500000      2.20600000    -11.33700000
O     -0.52400000     15.84800000      2.83700000
H     -0.71300000     15.57400000      3.73400000
H     -1.15200000     15.36400000      2.30100000
O     -1.01900000      4.90400000     14.82000000
H     -0.16600000      4.94200000     14.38600000
H     -1.18000000      3.97000000     14.94900000
O    -17.07500000      0.70500000     -2.63200000
H    -17.02400000     -0.10300000     -2.12100000
H    -16.20800000      0.79400000     -3.02700000
O     -6.92200000     15.13500000      2.87700000
H     -6.08400000     15.11700000      3.34000000
H     -6.84400000     14.44800000      2.21500000
O      1.50700000     14.31400000     -3.89900000
H      2.34400000     14.39400000     -3.44200000
H      1.16400000     13.46400000     -3.62400000
O     -2.37000000      7.54900000      0.22200000
H     -2.08500000      6.67900000      0.50300000
H     -2.85900000      7.89400000      0.96900000
O      9.26400000     14.12400000     -8.65600000
H      8.61000000     13.57900000     -8.21800000
H      9.88000000     14.36300000     -7.96400000
O      6.23000000      3.29100000     13.48900000
H      5.54900000      2.78500000     13.93400000
H      6.41800000      2.79100000     12.69500000
O      2.51400000     -8.83400000      2.15700000
H      2.37700000     -8.98600000      3.09300000
H      2.12600000     -9.59800000      1.73100000
O     -0.38000000     11.77400000     -4.97300000
H     -0.18300000     12.03300000     -5.87300000
H     -1.32400000     11.90600000     -4.88600000
O     -8.27900000    -13.06600000    -10.05100000
H     -7.55900000    -13.65800000    -10.26800000
H     -7.96700000    -12.57600000     -9.29100000
O      2.12600000     -8.92600000     10.59800000
H      1.55000000     -8.37600000     11.12900000
H      2.43200000     -8.34800000      9.89900000
O     -8.29800000     -6.79300000      0.59000000
H     -8.90100000     -6.68800000     -0.14600000
H     -8.28000000     -7.73700000      0.75200000
O     -5.31700000      4.77200000     -5.13000000
H     -6.24200000      4.80100000     -4.88500000
H     -4.93100000      4.13300000     -4.53100000
O      1.89000000     -7.20200000     -0.36800000
H      1.42500000     -7.00900000      0.44600000
H      1.94000000     -8.15800000     -0.39400000
O      6.63300000      1.57200000      0.21000000
H      6.32000000      2.19300000     -0.44800000
H      7.44600000      1.22500000     -0.15700000
O     -3.93000000     -5.97600000    -12.20000000
H     -4.13300000     -6.02700000    -13.13500000
H     -3.30300000     -6.68300000    -12.05300000
O     -7.47200000      4.96100000      5.72200000
H     -7.19700000      4.12200000      5.35200000
H     -8.09800000      5.31000000      5.08800000
O      3.91000000     14.97900000      1.46000000
H      3.86000000     15.35700000      2.33800000
H      3.98100000     15.73500000      0.87700000
O     -9.45300000     11.64500000      6.89100000
H     -9.20000000     12.49900000      6.54100000
H     -8.63600000     11.27100000      7.22300000
O     -1.55000000     14.72100000      5.39600000
H     -2.29200000     14.37000000      5.88800000
H     -1.03700000     15.20200000      6.04600000
O     -1.58500000      1.10200000      5.33000000
H     -0.66500000      0.85400000      5.23600000
H     -1.71200000      1.20000000      6.27300000
O     -4.16900000      5.10400000      5.54500000
H     -4.11500000      4.34400000      4.96700000
H     -5.08100000      5.11800000      5.83800000
O     -6.98800000     -8.89900000     -6.86900000
H     -6.99300000     -8.08800000     -6.36000000
H     -6.39100000     -9.47600000     -6.39400000
O     -5.73000000     12.02300000      7.61900000
H     -5.57900000     12.36800000      8.49900000
H     -6.26500000     11.24100000      7.75700000
O      9.82200000      3.56500000      6.08200000
H     10.70300000      3.36700000      5.76400000
H      9.28900000      3.62800000      5.28900000
O    -14.60000000      0.83900000     -0.46300000
H    -15.39300000      1.19800000     -0.06500000
H    -13.91100000      1.46000000     -0.22800000
O      4.20200000     15.18900000     -3.36700000
H      4.87600000     14.97100000     -4.01100000
H      4.65800000     15.16500000     -2.52600000
O      6.95000000     -2.57100000     -7.98800000
H      6.59100000     -1.75900000     -8.34600000
H      7.84300000     -2.34500000     -7.73100000
O      0.30900000     12.94500000      9.40700000
H      0.56900000     12.79600000      8.49800000
H     -0.32000000     12.24900000      9.59300000
O     -0.07800000      3.55900000     11.01700000
H      0.40000000      2.72900000     11.02300000
H      0.35400000      4.08800000     11.68700000
O     13.96100000      0.36300000     -0.53400000
H     13.42200000     -0.34600000     -0.88300000
H     14.82400000      0.22100000     -0.92300000
O      0.14800000    -17.01800000      1.56400000
H     -0.79100000    -17.18100000      1.64600000
H      0.43700000    -16.82900000      2.45700000
O     -6.56200000     -0.33200000     -0.46100000
H     -6.39500000      0.25700000      0.27500000
H     -5.94300000     -1.05200000     -0.33700000
O      7.28000000     -6.35800000     -5.18800000
H      6.94100000     -7.24000000     -5.34500000
H      6.97700000     -6.13800000     -4.30800000
O      5.17000000      5.04500000    -15.93900000
H      5.11100000      4.54300000    -16.75100000
H      5.22800000      4.38200000    -15.25100000
O     -9.91500000      2.37200000      1.25200000
H     -9.64400000      2.51000000      2.16000000
H     -9.11800000      2.51200000      0.74100000
O     -8.26800000      9.64000000      2.57900000
H     -8.74600000      9.57700000      3.40600000
H     -7.50800000     10.18500000      2.78200000
O     -0.21100000    -13.15400000      1.75000000
H     -0.25100000    -13.65600000      2.56400000
H     -0.16900000    -13.81800000      1.06100000
O     -7.39700000      5.34300000     -1.49900000
H     -7.46200000      4.61200000     -2.11300000
H     -7.48600000      6.12400000     -2.04500000
O     -4.88100000    -16.24400000      6.63400000
H     -4.39000000    -17.01200000      6.92600000
H     -4.47300000    -16.00200000      5.80200000
O      3.52300000     -0.68000000      8.20400000
H      3.73000000     -0.07400000      8.91500000
H      2.94200000     -1.32800000      8.60400000
O    -15.55800000      5.20300000     -2.63700000
H    -16.36300000      4.68700000     -2.57900000
H    -15.66000000      5.71700000     -3.43800000
O     -2.71300000      4.99100000    -12.22000000
H     -2.48100000      5.32000000    -13.08800000
H     -1.89500000      4.63600000    -11.87200000
O     12.75900000      8.46600000      5.46600000
H     12.25100000      8.04000000      6.15700000
H     13.05000000      7.74700000      4.90600000
O    -10.29900000      5.26500000     -7.09800000
H    -10.99000000      4.62400000     -6.93200000
H    -10.32900000      5.41100000     -8.04300000
O      7.85700000     -2.85100000    -15.20700000
H      7.23600000     -3.41400000    -14.74500000
H      7.92100000     -3.23300000    -16.08200000
O     11.79200000     -9.01600000    -10.25300000
H     12.07300000     -8.10700000    -10.15000000
H     12.17800000     -9.47200000     -9.50500000
O     -7.67500000      2.20400000     12.46400000
H     -7.12800000      2.12900000     13.24600000
H     -7.08500000      2.54100000     11.79000000
O     13.34100000      3.74600000      6.68400000
H     12.75400000      3.75600000      7.43900000
H     13.06800000      4.49800000      6.15800000
O      4.62200000     -0.03500000     10.84500000
H      5.16900000     -0.27900000     11.59200000
H      4.72800000      0.91300000     10.77000000
O    -12.81200000     -3.77500000     -3.89900000
H    -13.20000000     -3.30000000     -4.63300000
H    -13.48100000     -4.41100000     -3.64500000
O     -8.19000000      4.92100000     -5.27100000
H     -8.71100000      5.30500000     -5.97600000
H     -8.44900000      3.99900000     -5.25600000
O     -4.00500000    -14.65700000      4.17100000
H     -3.79900000    -13.90700000      4.72800000
H     -3.94700000    -14.31600000      3.27900000
O     -6.90200000     11.99300000      3.71800000
H     -6.49100000     12.57100000      4.36100000
H     -7.04200000     12.54800000      2.95100000
O     -0.05200000      5.13400000      2.92900000
H     -0.34600000      4.55400000      3.63100000
H      0.89200000      4.98500000      2.87500000
O      4.88100000     10.97400000     -2.00300000
H      4.72700000     11.80000000     -1.54600000
H      5.17400000     11.23400000     -2.87600000
O    -11.57400000    -11.96500000      4.78800000
H    -10.94500000    -11.49000000      5.33200000
H    -11.03900000    -12.37700000      4.10900000
O     -2.95200000     12.72500000     -5.28600000
H     -3.14200000     13.56700000     -5.69900000
H     -3.77500000     12.23800000     -5.34500000
O      4.03000000     -2.26600000     -6.75000000
H      3.34900000     -1.83700000     -7.26800000
H      4.69100000     -2.52400000     -7.39200000
O     -3.45800000     -2.67100000      9.35400000
H     -3.51800000     -2.94100000     10.27100000
H     -4.10300000     -1.96800000      9.27000000
O    -11.66800000      2.29500000     -7.33300000
H    -10.92400000      2.46300000     -6.75400000
H    -11.47600000      1.44500000     -7.72900000
O      7.64700000      4.79000000     11.23100000
H      8.23700000      5.48200000     10.93200000
H      7.34200000      5.08900000     12.08700000
O     -1.80500000     14.90900000     10.44600000
H     -2.15500000     14.08300000     10.11100000
H     -1.37100000     15.30900000      9.69200000
O      2.42900000      3.63900000     15.14300000
H      1.91500000      2.99000000     15.62500000
H      2.96400000      4.06500000     15.81200000
O      2.55700000     -6.65300000    -12.17100000
H      1.91400000     -6.15300000    -11.66900000
H      2.38900000     -7.56500000    -11.93500000
O    -16.91000000     -2.11300000     -5.71100000
H    -17.46400000     -1.38200000     -5.43800000
H    -16.90300000     -2.70200000     -4.95600000
O      7.97600000     13.51400000      6.36100000
H      7.74900000     13.13200000      7.20900000
H      8.16400000     12.76000000      5.80200000
O     -7.19300000     -3.79900000    -14.76000000
H     -6.34300000     -4.21100000    -14.60300000
H     -7.28900000     -3.16800000    -14.04700000
O      4.69700000    -10.65400000    -10.58300000
H      3.91900000    -10.79500000    -10.04400000
H      4.35300000    -10.46500000    -11.45600000
O    -12.50200000     -0.23900000     11.71500000
H    -12.61600000      0.67200000     11.98500000
H    -12.37100000     -0.71700000     12.53400000
O     -2.75900000    -13.58000000     -0.34000000
H     -1.86400000    -13.48400000     -0.01400000
H     -3.16000000    -14.22100000      0.24700000
O     -1.57300000      4.11000000      8.66300000
H     -1.84500000      3.21000000      8.48100000
H     -0.96400000      4.03200000      9.39700000
O     10.01400000     13.51500000     -1.51300000
H     10.60100000     14.09400000     -1.02700000
H     10.10100000     12.66700000     -1.07900000
O     -9.05300000     -2.22400000     -9.04600000
H     -8.90300000     -2.88000000     -9.72600000
H     -9.17400000     -2.73300000     -8.24400000
O      7.64800000     -6.10800000     -1.40600000
H      6.80000000     -6.47800000     -1.65000000
H      8.22600000     -6.86700000     -1.32200000
O     18.45700000     -1.04500000     -1.58100000
H     17.53900000     -1.29700000     -1.48200000
H     18.67900000     -0.61900000     -0.75300000
O     -7.91300000     -1.94300000    -12.90300000
H     -7.20700000     -1.41300000    -12.53400000
H     -8.25200000     -1.41800000    -13.62900000
O      6.31000000      7.72100000     -7.33400000
H      6.71300000      8.57100000     -7.51100000
H      6.82600000      7.10000000     -7.84900000
O     -2.12300000     -8.09600000      9.54200000
H     -2.76200000     -8.71900000      9.19400000
H     -2.65000000     -7.36000000      9.85200000
O      5.08100000     12.86400000     11.82000000
H      5.86300000     12.71800000     12.35100000
H      5.06900000     12.13000000     11.20500000
O    -11.25700000    -12.54300000      0.49100000
H    -11.27300000    -13.23900000     -0.16500000
H    -10.82700000    -12.93800000      1.24900000
O     11.26500000      1.92800000     10.98900000
H     10.41000000      1.54900000     11.19400000
H     11.09200000      2.53200000     10.26600000
O      9.42300000      7.11100000     10.94600000
H      9.84800000      7.83900000     10.49300000
H      9.19200000      7.46600000     11.80400000
O      3.30600000     14.88300000     -6.26100000
H      3.67700000     14.09400000     -5.86600000
H      2.39100000     14.88400000     -5.98100000
O      9.68700000     -4.32600000      6.88600000
H      9.15300000     -3.54300000      7.01900000
H     10.37400000     -4.26300000      7.55000000
O      1.35500000     13.68400000      2.50200000
H      1.04900000     14.58100000      2.63100000
H      2.29700000     13.77100000      2.35400000
O      3.15000000      6.01200000      5.09700000
H      3.90400000      6.32900000      4.60000000
H      2.90900000      5.19000000      4.66900000
O      6.01600000      2.91900000     17.25100000
H      6.62400000      2.90600000     17.99000000
H      6.55600000      3.17100000     16.50100000
O     -5.80100000     -0.60700000    -10.42100000
H     -5.51000000     -1.35500000    -10.94200000
H     -5.72200000     -0.90100000     -9.51400000
O    -14.30000000    -11.08100000      3.76400000
H    -13.79800000    -10.26800000      3.81400000
H    -13.80000000    -11.70300000      4.29300000
O     -4.48100000     -9.63100000      8.51600000
H     -4.29500000    -10.56200000      8.39400000
H     -5.20400000     -9.61000000      9.14300000
O      3.72900000      2.39400000     11.76200000
H      2.98800000      1.81900000     11.57000000
H      3.96400000      2.18700000     12.66600000
O      0.44200000     16.28700000     -5.41200000
H     -0.46000000     16.31500000     -5.09200000
H      0.74500000     15.40500000     -5.19600000
O      3.27600000      3.07100000     -4.20800000
H      2.78500000      2.28200000     -4.43700000
H      4.00900000      2.75200000     -3.68000000
O     11.14600000      8.90300000      9.33400000
H     11.78400000      9.58100000      9.55600000
H     10.31300000      9.37000000      9.27200000
O      5.12600000      1.94200000      8.24900000
H      5.73300000      1.78500000      7.52500000
H      4.67100000      2.74900000      8.00900000
O      3.10400000    -13.50700000     -5.98500000
H      3.47800000    -14.01000000     -5.26200000
H      3.86300000    -13.21300000     -6.49000000
O    -15.62400000      2.97400000      6.41500000
H    -16.48800000      3.27900000      6.69200000
H    -15.20700000      3.74800000      6.03600000
O      6.51600000    -15.33300000      4.65100000
H      6.16800000    -15.99400000      4.05300000
H      6.21200000    -15.60800000      5.51600000
O     -3.17000000    -14.02400000     -3.05900000
H     -2.76800000    -13.79200000     -2.22200000
H     -3.91300000    -14.57800000     -2.82200000
O     -7.20300000     -4.21200000     -4.96300000
H     -7.45400000     -3.69400000     -4.19900000
H     -7.47400000     -3.68100000     -5.71200000
O     -0.43700000    -12.48600000     -8.35000000
H     -1.06600000    -12.03800000     -8.91500000
H     -0.06900000    -13.17700000     -8.90200000
O     12.52400000      3.98500000     -5.11100000
H     12.33100000      3.31600000     -5.76900000
H     11.83500000      3.88200000     -4.45500000
O      8.44500000      9.78200000      9.39400000
H      8.27800000     10.48200000      8.76300000
H      7.92000000     10.02000000     10.15900000
O     11.40600000     11.05600000     -3.32400000
H     11.83200000     10.41600000     -2.75200000
H     12.12900000     11.49400000     -3.77300000
O      6.64100000    -12.73200000      9.89700000
H      6.93700000    -12.45000000     10.76200000
H      6.42900000    -11.91800000      9.43900000
O    -14.40500000     -4.87600000      8.90000000
H    -15.14500000     -4.53300000      8.39800000
H    -13.90900000     -5.39800000      8.27000000
O      8.04700000      6.86900000     -5.54800000
H      7.24900000      6.80400000     -6.07200000
H      7.91000000      7.64100000     -4.99800000
O    -12.68500000     -7.51800000      7.82800000
H    -11.95300000     -7.51100000      7.21300000
H    -13.45500000     -7.68200000      7.28300000
O    -13.48500000      8.41700000      4.94600000
H    -14.33900000      8.00200000      4.82800000
H    -13.27700000      8.28100000      5.87000000
O      7.80100000     -5.58200000      2.17100000
H      8.55700000     -6.01900000      1.77800000
H      8.17500000     -4.84000000      2.64700000
O     15.64900000      5.23800000      0.10000000
H     16.21900000      5.27000000     -0.66800000
H     14.92900000      4.66400000     -0.15900000
O      8.78300000    -11.14200000    -10.61600000
H      9.20300000    -10.28500000    -10.53900000
H      9.47200000    -11.76800000    -10.39300000
O      4.96900000      0.98800000    -13.92600000
H      4.25700000      0.36300000    -13.78700000
H      4.90200000      1.59400000    -13.18800000
O     -1.13300000      8.66800000    -15.02900000
H     -1.60500000      9.36600000    -14.57400000
H     -1.30800000      8.82700000    -15.95600000
O     -2.50500000    -16.72800000      0.92800000
H     -3.26400000    -17.08300000      1.39200000
H     -2.71600000    -16.84300000      0.00200000
O      1.87600000     -2.96400000    -13.63700000
H      0.98300000     -3.22900000    -13.41800000
H      1.77500000     -2.37800000    -14.38700000
O    -12.54200000     10.58800000      3.61900000
H    -12.68500000      9.75700000      4.07200000
H    -13.36200000     10.74900000      3.15100000
O      2.74200000     -7.25800000      7.37700000
H      1.93300000     -7.76200000      7.28500000
H      2.90700000     -6.90800000      6.50100000
O      3.49000000      8.28200000     -6.98200000
H      4.39300000      7.96800000     -6.93700000
H      3.19900000      8.30700000     -6.07000000
O     -3.58600000    -12.16500000      5.20600000
H     -2.75400000    -11.74300000      4.99200000
H     -4.23900000    -11.66800000      4.71400000
O      3.72500000     12.71200000    -12.17800000
H      3.67000000     12.25100000    -13.01500000
H      2.93000000     13.24400000    -12.14400000
O      8.06800000     -6.75500000      4.67100000
H      7.86300000     -6.50200000      3.77100000
H      8.04500000     -7.71100000      4.66300000
O    -10.39700000     -5.53500000     -4.22000000
H     -9.62000000     -5.37800000     -4.75500000
H    -11.02900000     -4.88000000     -4.51700000
O     -7.42100000     -0.20500000     -6.54300000
H     -6.82400000     -0.87400000     -6.87900000
H     -7.65700000      0.31300000     -7.31200000
O     -1.07800000      9.24300000     -4.03800000
H     -1.63100000      8.77200000     -4.66000000
H     -0.71300000      9.96900000     -4.54400000
O      0.11700000      9.43600000      1.81800000
H      0.54800000      9.79100000      1.04000000
H     -0.65400000      9.98900000      1.93800000
O     11.89200000      1.52300000     -2.46100000
H     12.61100000      1.44700000     -3.08900000
H     11.76500000      0.63200000     -2.13400000
O      8.31400000      8.50000000      6.42600000
H      8.15900000      7.75400000      5.84600000
H      7.85700000      8.27200000      7.23600000
O      5.23500000      7.78800000      9.66200000
H      4.46700000      7.57400000      9.13200000
H      5.00800000      7.49100000     10.54300000
O     11.56100000      6.15700000    -11.51100000
H     10.81800000      6.25700000    -10.91500000
H     11.17900000      5.79900000    -12.31200000
O     11.24300000    -11.83500000     -6.38300000
H     11.79800000    -11.35800000     -5.76700000
H     10.46400000    -12.06400000     -5.87600000
O      6.74300000     -8.90400000     -5.48900000
H      7.19200000     -9.28700000     -6.24300000
H      6.19200000     -9.61100000     -5.15500000
O    -14.54200000      5.61000000      5.43700000
H    -13.79800000      5.75200000      6.02300000
H    -15.21700000      6.20700000      5.75800000
O     -5.33300000      2.42500000     -6.84300000
H     -5.38500000      1.81700000     -6.10600000
H     -5.05800000      3.25400000     -6.45100000
O     -8.78700000     10.01200000     10.84600000
H     -9.66100000      9.92100000     11.22600000
H     -8.46300000     10.84500000     11.18900000
O      8.86900000      4.40800000      8.27800000
H      9.02000000      4.20000000      7.35600000
H      9.01200000      5.35300000      8.33700000
O      0.65700000     -7.10500000    -16.74500000
H      0.26300000     -6.79200000    -15.93100000
H      0.07700000     -6.77800000    -17.43300000
O      4.09900000      7.33500000     -4.33100000
H      4.12500000      6.85600000     -3.50200000
H      4.63500000      8.11300000     -4.17400000
O     -2.50200000      1.86500000    -14.21800000
H     -3.36800000      1.65200000    -14.56500000
H     -2.05500000      1.02100000    -14.15400000
O      8.41700000      1.44600000     12.08500000
H      8.30100000      0.51600000     12.28100000
H      7.71300000      1.65100000     11.47100000
O      4.46800000     -0.20700000      5.72800000
H      4.16400000     -0.35500000      6.62400000
H      4.35000000     -1.05100000      5.29300000
O     -7.57000000     -2.97800000     -2.35900000
H     -8.17200000     -2.97900000     -1.61400000
H     -7.39100000     -2.05100000     -2.52000000
O    -11.76600000     -1.15000000      1.76000000
H    -11.35300000     -0.34100000      1.45700000
H    -12.13600000     -1.54000000      0.96800000
O      2.43400000     17.61800000     -4.40900000
H      1.74000000     17.17000000     -4.89300000
H      3.11900000     16.95600000     -4.30600000
O      2.93200000    -11.85800000     -8.38400000
H      2.10900000    -12.34200000     -8.45200000
H      2.67500000    -10.99000000     -8.07400000
O     -7.65400000      7.17500000     -4.02200000
H     -6.96100000      7.66500000     -4.46400000
H     -7.83400000      6.43700000     -4.60400000
O      9.26200000     -8.86100000     -3.30800000
H      8.82900000     -9.27000000     -2.55800000
H      8.66100000     -9.00600000     -4.03900000
O     -2.97400000     -4.27300000     -6.58300000
H     -3.21900000     -5.17400000     -6.37500000
H     -2.91500000     -3.83800000     -5.73200000
O    -11.29900000     -1.47100000     -3.27100000
H    -10.56400000     -1.80700000     -2.75900000
H    -11.74100000     -2.25400000     -3.60000000
O    -10.67100000     -3.57800000      3.13400000
H    -10.76800000     -3.02100000      2.36100000
H    -11.27400000     -3.20400000      3.77600000
O     -3.42200000     -6.37000000     -4.40200000
H     -3.26300000     -5.51500000     -4.00200000
H     -4.34700000     -6.54600000     -4.23000000
O     -5.71600000     -0.92000000      2.94000000
H     -5.01200000     -0.88000000      3.58700000
H     -5.60000000     -0.13100000      2.41000000
O      8.45000000      4.54600000     -0.10400000
H      8.84400000      5.11800000     -0.76300000
H      7.75000000      4.09000000     -0.57000000
O      1.84700000     -9.76200000     -1.61800000
H      1.55200000    -10.44300000     -2.22300000
H      1.26200000     -9.84200000     -0.86500000
O     12.67200000      6.60800000     -3.28300000
H     12.77900000      5.85600000     -3.86400000
H     13.52900000      6.71500000     -2.86900000
O     14.38000000     -3.13600000      9.94300000
H     14.11100000     -2.21800000      9.92300000
H     14.50300000     -3.33000000     10.87200000
O      4.82700000     -5.26400000     14.06100000
H      4.80800000     -6.20200000     14.24900000
H      4.34200000     -5.17300000     13.24100000
O     -2.23200000     11.27300000      2.18200000
H     -3.06500000     11.21000000      1.71500000
H     -1.74700000     11.95500000      1.71700000
O      8.47800000      0.06700000     -5.95300000
H      8.61500000     -0.43300000     -5.14800000
H      7.53700000      0.24300000     -5.96800000
O      9.39800000      9.73800000     -0.71700000
H     10.10400000      9.25300000     -1.14300000
H      9.83800000     10.46700000     -0.28000000
O     -1.94600000    -14.68300000      6.11800000
H     -1.41000000    -14.56700000      6.90200000
H     -2.52600000    -13.92200000      6.10900000
O      5.00300000     -7.85100000      0.95600000
H      4.90400000     -8.75600000      1.25000000
H      4.35300000     -7.36200000      1.46100000
O      9.89500000     -3.50400000     13.09500000
H     10.31200000     -3.07000000     12.35200000
H     10.42000000     -4.29100000     13.23800000
O      1.27400000      0.91600000     10.84700000
H      1.14500000      0.25200000     10.17000000
H      0.81800000      0.56900000     11.61300000
O      2.98500000     10.78400000     -8.42000000
H      2.42600000     10.83700000     -9.19600000
H      2.89000000      9.88000000     -8.11900000
O     -1.13500000    -11.39900000      8.74500000
H     -0.48400000    -10.91900000      8.23400000
H     -0.79200000    -11.39300000      9.63800000
O     -1.00600000     -2.95600000    -13.43700000
H     -1.31900000     -3.78100000    -13.06500000
H     -0.86600000     -3.15000000    -14.36400000
O     -0.85000000     15.90400000     -2.70200000
H     -0.37900000     16.63100000     -2.29400000
H     -0.17400000     15.24900000     -2.87700000
O     13.11700000     -1.05100000      2.87900000
H     13.10000000     -0.17400000      2.49700000
H     12.40200000     -1.51600000      2.44500000
O      4.68200000     -4.48300000    -17.04400000
H      4.46300000     -4.37000000    -16.11900000
H      5.33900000     -5.18000000    -17.05100000
O     -0.18500000     -0.39400000    -17.23300000
H      0.05900000     -0.88100000    -18.02000000
H     -0.47300000     -1.06600000    -16.61500000
O      5.55700000      8.35600000    -12.15200000
H      4.98900000      8.57100000    -12.89100000
H      5.71400000      9.19500000    -11.71900000
O     16.61500000      4.77900000      3.95700000
H     15.94300000      4.15500000      4.23100000
H     17.44300000      4.35100000      4.17900000
O     -0.96600000      5.62600000     17.47700000
H     -0.97100000      6.56900000     17.63900000
H     -0.51900000      5.53000000     16.63500000
O      7.56900000      0.18800000     15.70200000
H      7.79600000     -0.69000000     15.39600000
H      8.08500000      0.77500000     15.15000000
O     13.20900000     10.57400000      2.42800000
H     13.84700000      9.90200000      2.66700000
H     12.39200000     10.28300000      2.83300000
O     -7.50300000      3.50300000      2.46200000
H     -6.89300000      4.22300000      2.62300000
H     -7.95700000      3.38200000      3.29600000
O     -9.96200000     15.17100000      3.23400000
H     -9.85600000     15.53600000      4.11200000
H     -9.07700000     15.16200000      2.87000000
O      5.21800000    -10.60100000     -4.27300000
H      5.00600000    -11.28100000     -3.63400000
H      4.37200000    -10.34900000     -4.64400000
O    -12.47400000      8.10000000     -9.73300000
H    -12.27100000      8.38800000     -8.84400000
H    -12.36600000      8.88500000    -10.27000000
O     16.69300000     -3.34400000     -3.76600000
H     16.16200000     -4.12200000     -3.93700000
H     16.06300000     -2.68200000     -3.48200000
O     10.10100000     -3.20500000    -12.72300000
H     11.04800000     -3.21400000    -12.58700000
H      9.96200000     -2.54200000    -13.39900000
O    -13.18600000      4.85600000     -1.03400000
H    -14.07600000      5.03200000     -1.34100000
H    -13.25400000      4.02000000     -0.57300000
O      0.28400000    -11.41600000      5.67000000
H      0.70500000    -11.94800000      6.34500000
H      0.17400000    -10.55700000      6.07600000
O      1.43900000     12.22900000      6.78600000
H      1.26900000     11.36800000      6.40600000
H      2.36700000     12.21000000      7.01900000
O     14.87000000      3.90700000     10.05700000
H     15.07000000      3.45700000     10.87800000
H     13.93800000      4.11600000     10.12000000
O      8.20500000     -4.88300000     10.45400000
H      7.39200000     -4.99400000      9.96300000
H      8.28800000     -3.93600000     10.57000000
O     -5.36700000      8.69200000     -2.37700000
H     -4.41300000      8.71500000     -2.29200000
H     -5.52800000      8.84300000     -3.30800000
O      8.85400000    -12.31300000     -5.10300000
H      8.96300000    -12.25800000     -4.15300000
H      8.10700000    -12.89800000     -5.22500000
O     11.65400000      3.70100000      8.56300000
H     11.89900000      4.54700000      8.93600000
H     10.73100000      3.59500000      8.79500000
O     11.43900000     -2.81300000     -3.52400000
H     10.81500000     -2.10900000     -3.70400000
H     10.94400000     -3.61700000     -3.67800000
O    -16.14000000     -4.49700000      4.32100000
H    -17.06900000     -4.72700000      4.33800000
H    -15.99700000     -4.14100000      3.44400000
O     -0.51600000    -14.98100000     -0.15000000
H     -0.44800000    -15.45300000     -0.98000000
H     -0.93500000    -15.60300000      0.44500000
O     13.37700000      6.06800000     -8.36700000
H     12.53700000      5.82900000     -7.97600000
H     13.26600000      6.98000000     -8.63500000
O      2.63900000      4.78900000      2.41900000
H      2.99900000      3.91000000      2.30100000
H      3.25800000      5.36400000      1.96700000
O     12.21700000      8.83100000     -9.01500000
H     11.34700000      8.48800000     -8.81100000
H     12.51200000      9.23500000     -8.19900000
O      0.99900000      9.83400000    -10.22200000
H      0.15400000     10.24200000    -10.03200000
H      0.80300000      9.17600000    -10.88900000
O     11.73000000     -8.05100000     -4.04400000
H     10.87800000     -8.12500000     -3.61400000
H     11.54300000     -8.18400000     -4.97300000
O     -0.13300000    -16.66800000     -2.18500000
H      0.80400000    -16.50800000     -2.07200000
H     -0.21300000    -17.00100000     -3.07900000
O      7.61900000     -7.80600000     -9.72300000
H      7.73600000     -8.27900000     -8.90000000
H      7.45000000     -6.90200000     -9.45800000
O     -2.22800000      4.31300000     -4.21000000
H     -1.84300000      4.90100000     -4.85900000
H     -2.81600000      4.87000000     -3.69900000
O      1.85300000      4.47600000    -16.68600000
H      2.12900000      3.98100000    -15.91400000
H      0.90700000      4.57700000    -16.58000000
O     -2.16900000     -7.94500000      5.21000000
H     -1.77400000     -7.69200000      4.37600000
H     -2.96200000     -8.42100000      4.96500000
O      5.35800000      3.14900000     -1.49200000
H      4.62000000      3.64100000     -1.13200000
H      5.76700000      3.75100000     -2.11300000
O     14.80800000     -1.49000000      5.11800000
H     14.05600000     -2.07500000      5.20800000
H     14.62200000     -0.98200000      4.32800000
O      5.37100000     10.52800000     -6.64900000
H      4.59500000     10.31900000     -7.17000000
H      6.10000000     10.45300000     -7.26400000
O      8.43000000     -2.26000000     10.02000000
H      9.19900000     -2.32700000      9.45400000
H      7.84100000     -1.66600000      9.55400000
O      5.29300000     -0.40700000     -2.71900000
H      4.70700000     -0.91000000     -3.28400000
H      5.98800000     -1.02200000     -2.48600000
O     11.44000000     -0.66800000      6.40100000
H     12.00900000     -1.29000000      5.94900000
H     11.75200000      0.19200000      6.11900000
O      6.26300000     -4.50100000    -13.67200000
H      5.30900000     -4.58300000    -13.66100000
H      6.57800000     -5.32700000    -13.30400000
O      4.40600000      1.28900000     14.11900000
H      4.84500000      0.47000000     14.35100000
H      3.67900000      1.35500000     14.73700000
O     -9.31300000      2.33900000     -5.81100000
H     -9.08800000      2.07200000     -6.70200000
H     -9.52400000      1.52000000     -5.36200000
O      3.66600000     -5.00800000    -13.85500000
H      3.07400000     -4.27100000    -14.00700000
H      3.31300000     -5.44200000    -13.07700000
O      2.71200000     -8.13000000     -3.63100000
H      2.91400000     -8.91800000     -4.13600000
H      2.45400000     -8.45700000     -2.76900000
O     -4.13900000      5.73400000     -2.69600000
H     -4.81500000      6.26800000     -3.11300000
H     -4.16800000      5.98900000     -1.77300000
O    -10.35000000     13.78700000     -4.52700000
H    -10.69000000     14.64800000     -4.28600000
H    -10.38100000     13.28000000     -3.71600000
O     13.35400000     -1.31300000     -5.86100000
H     12.75900000     -0.56400000     -5.89800000
H     12.82000000     -2.05600000     -6.14100000
O     -8.88400000     -3.75900000     -0.11900000
H     -8.40800000     -3.53600000      0.68100000
H     -8.61500000     -4.65600000     -0.31600000
O    -14.16300000      3.51400000     -9.55800000
H    -14.00700000      3.78600000     -8.65400000
H    -14.77400000      2.78000000     -9.48600000
O      0.91800000     17.87100000     -1.74600000
H      1.33200000     18.39200000     -1.05900000
H      1.63800000     17.62700000     -2.32800000
O      9.86400000     14.37400000     -4.27900000
H     10.14100000     14.33600000     -3.36300000
H      9.66300000     13.46600000     -4.50600000
O      2.01300000     -2.98200000      8.64600000
H      1.81200000     -3.42100000      7.81900000
H      1.16600000     -2.66300000      8.95900000
O     -4.03200000    -13.48800000     -9.07700000
H     -4.36000000    -12.76100000     -8.54700000
H     -4.23900000    -14.27000000     -8.56500000
O      0.28000000     -6.37700000      4.41400000
H     -0.20100000     -6.96400000      3.83200000
H      1.18700000     -6.67800000      4.36100000
O     -3.65100000      2.67700000      4.00200000
H     -2.90500000      2.16600000      4.31400000
H     -3.45800000      2.84500000      3.08000000
O     -4.66700000     -8.37400000     13.45800000
H     -4.90300000     -7.52600000     13.83400000
H     -5.43200000     -8.92800000     13.61700000
O      4.55600000    -14.09200000      2.35500000
H      5.23800000    -13.61600000      1.88200000
H      4.10200000    -14.59500000      1.67900000
O     -0.98400000      6.84500000      8.26500000
H     -1.27100000      5.99300000      8.59500000
H     -0.15200000      6.66400000      7.82800000
O      2.76200000    -10.41500000     -5.78400000
H      2.63500000    -11.36100000     -5.70300000
H      1.87700000    -10.05200000     -5.75500000
O      6.10800000    -16.27900000     -0.90100000
H      5.72000000    -16.35800000     -0.03000000
H      6.90200000    -15.76200000     -0.76300000
O     -5.26500000      3.00100000     13.80400000
H     -4.77500000      3.68100000     13.34200000
H     -4.59400000      2.40500000     14.13500000
O      5.71200000     -0.70300000    -10.14800000
H      6.29600000     -1.21900000    -10.70400000
H      4.83600000     -1.02700000    -10.35500000
O    -10.96400000      8.01000000     10.51300000
H    -11.40100000      7.57300000     11.24400000
H    -10.13500000      7.54200000     10.41600000
O    -10.00800000      4.92300000     -9.76100000
H     -9.33400000      4.39000000    -10.18200000
H    -10.63800000      5.10600000    -10.45800000
O     10.65700000     -6.31700000      5.53400000
H     10.43600000     -5.52000000      6.01600000
H      9.85500000     -6.54100000      5.06200000
O      8.50800000     12.23800000     -5.65100000
H      8.52100000     11.73600000     -4.83600000
H      8.97800000     11.68800000     -6.27700000
O      0.03300000      7.05400000     -2.82400000
H      0.66200000      6.61900000     -3.39900000
H     -0.04400000      7.93900000     -3.18100000
O     -5.45000000      6.79500000    -15.48600000
H     -5.82400000      6.09800000    -16.02500000
H     -5.40800000      6.42100000    -14.60600000
O      9.11900000      9.95200000     -3.99200000
H      9.37100000      9.80400000     -4.90300000
H      9.82900000     10.48300000     -3.63000000
O      5.55300000     -6.79300000    -11.35000000
H      4.74400000     -7.09500000    -10.93700000
H      6.24900000     -7.22500000    -10.85500000
O      6.32200000      4.81900000      6.70200000
H      6.81500000      5.63900000      6.73100000
H      6.89700000      4.17800000      7.12100000
O     -4.61000000    -12.64300000      2.21200000
H     -4.90300000    -13.25100000      1.53300000
H     -5.32900000    -12.01700000      2.29800000
O     11.47900000     -2.85600000      1.17800000
H     11.54900000     -3.37200000      1.98100000
H     10.80100000     -3.29800000      0.66800000
O      5.57300000      4.53700000     -8.63200000
H      5.09300000      5.22100000     -8.16600000
H      6.03800000      4.06000000     -7.94500000
O      8.92800000      1.44800000      8.18300000
H      9.02100000      1.63000000      7.24800000
H      8.71400000      2.29700000      8.57100000
O     12.39100000     -4.09100000     -5.91900000
H     12.74700000     -4.45100000     -5.10700000
H     11.55200000     -3.70800000     -5.66400000
O    -13.52700000     -3.11100000     10.55100000
H    -13.45000000     -2.23000000     10.18500000
H    -13.80900000     -3.65300000      9.81500000
O     13.09000000     -1.45000000     -9.39200000
H     12.79600000     -2.35100000     -9.25900000
H     13.91500000     -1.39400000     -8.91100000
O    -15.03300000     -5.50500000     -2.87100000
H    -15.68400000     -5.35000000     -2.18700000
H    -15.50500000     -5.99400000     -3.54500000
O     -0.45900000     -9.37400000      0.19800000
H     -0.90900000     -8.53500000      0.09600000
H     -0.70400000     -9.87300000     -0.58100000
O      0.42600000     15.52300000     -9.54800000
H     -0.03600000     16.13300000    -10.12300000
H     -0.26900000     15.04900000     -9.09200000
O    -11.29100000      4.49000000     -3.61400000
H    -10.83500000      4.70500000     -2.80000000
H    -10.66100000      4.70000000     -4.30400000
O      6.92000000    -14.10300000     -5.77800000
H      6.99700000    -15.05700000     -5.74300000
H      6.31400000    -13.93800000     -6.50100000
O      5.74100000    -12.47100000      5.48200000
H      4.95900000    -12.20800000      4.99700000
H      6.02300000    -13.28300000      5.06200000
O      1.62300000     12.09500000     -1.53900000
H      2.44100000     12.26000000     -1.07100000
H      1.32900000     11.24300000     -1.21600000
O     -1.08300000     -3.97400000      3.07500000
H     -0.68900000     -4.84600000      3.08800000
H     -0.56500000     -3.46800000      3.70100000
O     -6.64600000     -6.88800000     -4.93200000
H     -6.66400000     -5.93100000     -4.94100000
H     -7.25100000     -7.13300000     -4.23200000
O      6.25700000    -12.31800000      1.16400000
H      5.54500000    -12.42600000      0.53400000
H      7.05400000    -12.39000000      0.64000000
O      3.56900000     -2.78200000      4.81500000
H      4.00500000     -3.23500000      5.53600000
H      3.40200000     -3.46600000      4.16700000
O      4.11900000      5.61900000     -6.53000000
H      4.01800000      6.16900000     -5.75300000
H      4.07600000      4.72300000     -6.19600000
O      2.31900000     -4.70800000     -1.74800000
H      2.36400000     -4.26600000     -0.90000000
H      2.38200000     -5.63900000     -1.53500000
O      7.34100000      2.68000000    -16.47900000
H      7.53600000      3.46100000    -15.96100000
H      7.31600000      1.96900000    -15.83900000
O      8.23000000    -12.23200000     -0.50100000
H      8.91300000    -12.52300000     -1.10500000
H      7.88700000    -11.43100000     -0.89600000
O      0.12800000     -5.86000000    -14.30100000
H      0.94300000     -6.30400000    -14.06800000
H     -0.27700000     -5.64700000    -13.46000000
O     -3.53100000     -3.99600000      6.45700000
H     -3.77200000     -3.15900000      6.85500000
H     -4.21100000     -4.15500000      5.80300000
O      3.72200000     -3.03800000      0.01500000
H      3.95100000     -2.11500000      0.12800000
H      4.55900000     -3.47400000     -0.14500000
O     10.02700000     -6.45400000     12.79300000
H     10.16200000     -7.05400000     12.06000000
H      9.31000000     -5.88700000     12.51000000
O     -7.81900000     -4.11500000     14.28000000
H     -8.19100000     -4.74500000     14.89800000
H     -8.34400000     -3.32400000     14.39900000
O      6.49800000     15.83500000      5.34900000
H      6.71400000     16.28900000      6.16400000
H      7.03700000     15.04400000      5.36600000
O     -5.34300000    -15.41700000     -3.07800000
H     -5.76400000    -16.26800000     -2.95700000
H     -5.86200000    -14.98800000     -3.75900000
O     16.95300000     -0.49800000      3.70500000
H     17.77700000     -0.23100000      4.11300000
H     16.39800000     -0.76400000      4.43800000
O      3.72700000    -12.26300000     -0.00500000
H      3.03100000    -11.88600000      0.53300000
H      3.63400000    -11.83200000     -0.85500000
O     11.56300000     -1.54000000      9.13000000
H     11.22100000     -1.04700000      8.38400000
H     12.32500000     -1.03800000      9.41900000
O     -0.25800000     -9.78500000     -5.80800000
H     -0.56300000     -8.99200000     -5.36700000
H     -1.05700000    -10.20700000     -6.12200000
O      1.62000000    -16.81400000     -7.56700000
H      0.80800000    -16.83900000     -8.07200000
H      1.85400000    -15.88700000     -7.53500000
O     14.54200000     -7.83700000     -0.14700000
H     14.70300000     -7.15900000     -0.80200000
H     14.79700000     -7.43400000      0.68300000
O      5.01900000     -5.81500000      2.92600000
H      5.54600000     -5.56000000      3.68300000
H      5.66000000     -6.00900000      2.24200000
O     -0.13400000      9.89000000      5.73200000
H     -0.09500000      9.02200000      5.33100000
H     -0.99700000     10.22700000      5.49200000
O      1.44400000     -0.19200000      5.71800000
H      1.63600000     -0.40500000      6.63100000
H      2.21400000      0.28900000      5.41700000
O     -9.67500000     -9.93900000     -1.42300000
H    -10.52600000     -9.78800000     -1.01300000
H     -9.87500000    -10.44800000     -2.20900000
O     -5.11700000      9.69900000      4.16100000
H     -5.73800000      9.00300000      4.37500000
H     -5.63700000     10.50200000      4.19200000
O      8.87500000      7.85900000     -9.39100000
H      8.61900000      7.11800000     -9.93900000
H      9.00600000      8.58000000    -10.00700000
O      2.30000000     11.21400000      3.75700000
H      1.74000000     11.99000000      3.71400000
H      1.83700000     10.55600000      3.24000000
O      1.91600000      0.22400000    -13.35900000
H      2.01900000     -0.12800000    -14.24300000
H      0.99600000      0.06800000    -13.14500000
O      1.54100000     11.52500000     11.66200000
H      1.83500000     11.61000000     10.75400000
H      0.70800000     11.05800000     11.60100000
O     -0.97600000    -12.53200000     -3.88800000
H     -0.68200000    -13.19000000     -4.51800000
H     -1.76000000    -12.91200000     -3.49200000
O      2.60900000    -14.48700000      9.95300000
H      2.45500000    -14.06100000     10.79600000
H      3.55900000    -14.59900000      9.91100000
O     -5.14200000      6.46400000    -11.42200000
H     -5.44100000      5.60800000    -11.11500000
H     -4.30700000      6.28500000    -11.85600000
O      1.13700000     -9.64000000    -13.94700000
H      0.75100000    -10.46200000    -13.64500000
H      2.00800000     -9.62500000    -13.55200000
O     -0.85900000     -5.68400000      6.88900000
H     -0.71100000     -5.74600000      5.94500000
H     -1.79400000     -5.49400000      6.97300000
O     -3.25500000    -13.51300000     10.45100000
H     -3.40000000    -13.35400000      9.51800000
H     -2.70600000    -12.78300000     10.73600000
O    -12.89700000     -1.73900000    -10.09300000
H    -13.78100000     -1.82200000     -9.73400000
H    -12.70100000     -0.80400000    -10.03400000
O      6.32900000     -4.32000000      0.03700000
H      6.66000000     -4.93800000     -0.61500000
H      6.69300000     -4.63000000      0.86700000
O     12.41100000      5.26000000      0.16900000
H     13.00800000      4.81000000     -0.42900000
H     11.64000000      5.45400000     -0.36500000
O      4.73600000     -0.35300000      0.33500000
H      5.40500000      0.15900000      0.78900000
H      4.92000000     -0.21800000     -0.59400000
O    -12.41600000      9.15300000     -0.47200000
H    -11.73500000      9.09600000      0.19800000
H    -12.26100000      9.99600000     -0.89900000
O     15.17800000     -5.36000000     -2.07600000
H     14.84500000     -5.53900000     -2.95600000
H     15.96500000     -5.90000000     -2.00300000
O     -0.94100000     -8.11900000      2.84900000
H     -1.15400000     -7.69600000      2.01800000
H     -1.02200000     -9.05500000      2.66900000
O    -14.42100000    -10.00700000      1.23400000
H    -13.87300000     -9.22700000      1.32100000
H    -14.24000000    -10.51600000      2.02400000
O     -9.28500000      4.54600000    -13.52400000
H     -8.77300000      3.75500000    -13.69400000
H     -9.02600000      4.81500000    -12.64300000
O     -8.66200000      6.63700000      3.66300000
H     -9.47500000      6.95400000      4.05600000
H     -8.70800000      6.92700000      2.75200000
O      2.80100000    -15.79100000      7.32000000
H      2.63500000    -16.04800000      8.22700000
H      3.75000000    -15.86800000      7.21900000
O      8.38400000      3.48600000      3.72500000
H      7.66400000      2.95000000      3.39200000
H      8.91400000      3.68100000      2.95200000
O      1.05300000      5.88800000     -6.33000000
H      1.49700000      5.56700000     -5.54500000
H      1.76300000      6.14500000     -6.91800000
O      1.10700000     -6.68600000     -7.69800000
H      1.60200000     -6.28700000     -8.41300000
H      1.30300000     -6.14100000     -6.93600000
O    -16.76800000      6.88900000     -1.01700000
H    -17.06000000      7.74300000     -1.33700000
H    -16.25000000      6.52800000     -1.73600000
O      8.06300000      6.25400000      4.99900000
H      7.87800000      5.33300000      4.81100000
H      8.80600000      6.46900000      4.43500000
O     -7.63200000      3.98700000    -11.22100000
H     -6.77300000      4.00600000    -10.80000000
H     -7.69100000      3.11200000    -11.60500000
O     -7.39100000     -1.96900000      8.02500000
H     -8.29100000     -1.88400000      8.33800000
H     -7.25400000     -2.91300000      7.94300000
O     -0.04500000     -8.46300000      7.13800000
H     -0.54700000     -8.60000000      7.94100000
H     -0.60900000     -7.91300000      6.59400000
O     -2.84600000    -10.20100000     -9.49900000
H     -2.36200000    -10.30300000    -10.31900000
H     -3.73700000    -10.47900000     -9.71100000
O    -14.10600000      1.78500000      8.39300000
H    -14.62600000      2.05400000      7.63500000
H    -14.50200000      2.24800000      9.13100000
O     -8.83500000    -11.43700000      8.68800000
H     -9.78300000    -11.55500000      8.63000000
H     -8.50600000    -12.28200000      8.99300000
O     -6.36000000     -8.55900000     -9.65100000
H     -6.79200000     -9.18100000    -10.23700000
H     -6.82800000     -8.64600000     -8.82100000
O     14.28900000     -1.68400000     -3.05300000
H     14.49900000     -1.14500000     -3.81500000
H     13.57900000     -2.25400000     -3.35100000
O     -5.09400000     -4.19200000     13.82400000
H     -4.94800000     -4.89500000     14.45800000
H     -5.97700000     -3.87500000     14.01800000
O     -0.24100000      4.00000000      6.19900000
H     -0.93900000      4.00300000      6.85400000
H      0.21000000      4.83500000      6.32500000
O      3.13100000      6.31900000    -14.59900000
H      2.86700000      5.39900000    -14.58500000
H      3.94800000      6.32600000    -15.09800000
O    -15.73300000     -5.95600000      0.63500000
H    -14.82200000     -6.05300000      0.35800000
H    -15.78600000     -6.44000000      1.45900000
O    -11.68500000      6.09800000    -11.32600000
H    -12.05200000      6.67200000    -10.65400000
H    -12.41400000      5.53300000    -11.58300000
O     -2.24000000     -8.48800000    -12.26900000
H     -2.00300000     -8.81000000    -13.13900000
H     -1.98300000     -9.19300000    -11.67500000
O     10.51800000     -9.18800000     -6.35100000
H     10.75200000    -10.11100000     -6.44800000
H      9.56300000     -9.17500000     -6.41100000
O      0.15000000     -2.01900000     -5.24700000
H      0.55100000     -2.79600000     -4.85700000
H     -0.58600000     -1.81400000     -4.67000000
O     -0.12000000      9.52200000      8.74100000
H     -0.48400000      8.63800000      8.69000000
H     -0.20400000      9.86700000      7.85200000
O    -12.36800000      7.05700000     -5.67900000
H    -12.06300000      7.46700000     -4.86900000
H    -12.12700000      7.67700000     -6.36700000
O      7.70800000     -8.46300000    -14.19200000
H      6.93300000     -7.90300000    -14.18600000
H      8.19500000     -8.20800000    -13.40900000
O    -11.01400000     -7.62300000     10.47200000
H    -11.37500000     -7.65700000      9.58600000
H    -11.72000000     -7.25500000     11.00400000
O      8.86700000    -14.07400000      2.91700000
H      9.72200000    -14.45500000      3.11700000
H      8.24600000    -14.60500000      3.41500000
O     13.55200000    -10.47400000     -1.02900000
H     13.77500000     -9.59700000     -0.71900000
H     12.84100000    -10.75900000     -0.45500000
O     -9.50100000     -8.43100000     12.71400000
H     -8.77700000     -7.80600000     12.67100000
H     -9.84200000     -8.46400000     11.82000000
O     10.50800000      7.08300000      3.14000000
H     10.00500000      6.94400000      2.33800000
H     10.50200000      8.03200000      3.26600000
O    -13.15000000     -8.71000000      4.41500000
H    -12.23200000     -8.96500000      4.50700000
H    -13.17600000     -7.79700000      4.70100000
O     11.55600000      4.74700000      4.02400000
H     11.22900000      5.64100000      3.92300000
H     11.21500000      4.28100000      3.26000000
O     -5.63400000      9.04700000     -4.91600000
H     -5.17400000      8.48800000     -5.54200000
H     -5.64300000      9.91100000     -5.32800000
O    -14.49800000      9.27500000     -4.98400000
H    -14.28800000      8.75900000     -4.20600000
H    -13.65000000      9.59000000     -5.29800000
O     -4.38900000     -0.16600000     -2.48700000
H     -4.99000000     -0.39800000     -1.77900000
H     -4.94100000     -0.12900000     -3.26800000
O     10.50400000     -8.18800000     10.69500000
H     10.02200000     -8.08800000      9.87400000
H     11.40600000     -8.35800000     10.42400000
O      5.09600000      6.98900000     12.40800000
H      4.79600000      7.89800000     12.37600000
H      5.86900000      7.01200000     12.97300000
O      0.37600000    -13.74100000     -6.11800000
H      0.10200000    -13.27900000     -6.91000000
H      1.28300000    -13.46600000     -5.98300000
O    -12.14100000      1.48200000    -10.48000000
H    -12.25700000      2.31400000    -10.02200000
H    -11.53800000      0.98600000     -9.92700000
O     -1.93400000      1.01300000      8.46300000
H     -2.60900000      0.66300000      9.04400000
H     -1.22200000      0.37500000      8.51000000
O     -6.32500000    -10.04800000     -2.17100000
H     -5.74500000    -10.15400000     -1.41700000
H     -5.77000000    -10.23400000     -2.92800000
O      5.89900000      5.59200000    -11.60500000
H      5.35700000      5.51500000    -10.82000000
H      5.96800000      6.53400000    -11.75700000
O    -11.19000000     -8.31900000     -5.39300000
H    -10.96600000     -7.42300000     -5.14200000
H    -11.28700000     -8.28300000     -6.34500000
O    -13.46600000      2.97000000     -3.47400000
H    -12.65700000      3.47900000     -3.52100000
H    -14.07800000      3.53600000     -3.00300000
O     -1.62800000     -2.17700000      7.52100000
H     -1.41200000     -2.73500000      6.77300000
H     -2.37300000     -2.61100000      7.93600000
O     -0.03100000    -14.15700000      4.40800000
H      0.10900000    -13.28200000      4.76900000
H     -0.84200000    -14.45800000      4.81900000
O     -1.10900000    -11.03900000      3.48100000
H     -0.49600000    -11.26500000      4.18100000
H     -0.93700000    -11.68400000      2.79500000
O     10.97500000      7.11700000      7.24000000
H     10.16700000      7.46900000      6.86700000
H     11.17400000      7.69900000      7.97400000
O      1.76400000     -4.49800000      6.53800000
H      1.17800000     -4.09300000      5.90000000
H      1.55400000     -5.43100000      6.49800000
O     -0.78300000     -5.08700000      9.47800000
H     -0.53400000     -5.05900000      8.55400000
H     -1.35500000     -5.85200000      9.54800000
O      9.21500000      2.91500000     -5.83000000
H      9.41800000      2.38800000     -6.60300000
H      9.12200000      2.27700000     -5.12200000
O     -7.18600000    -12.82400000     -1.14000000
H     -7.68600000    -13.25400000     -1.83400000
H     -7.26800000    -11.88900000     -1.33100000
O     -6.97300000      0.73000000      7.00400000
H     -7.28600000     -0.15700000      7.17900000
H     -7.23500000      1.23300000      7.77500000
O     -5.29700000     13.02700000      9.98100000
H     -5.07300000     13.70400000     10.61900000
H     -4.95700000     12.21700000     10.36000000
O      7.08900000     12.33800000      8.97100000
H      6.31700000     11.88400000      9.31000000
H      7.41600000     12.84300000      9.71500000
O     -4.29600000     -6.07600000      9.01800000
H     -4.40300000     -5.73300000      9.90500000
H     -3.94700000     -5.33900000      8.51700000
O      6.77900000      1.53700000      6.04300000
H      6.07400000      0.94900000      5.77200000
H      7.18900000      1.81300000      5.22400000
O     11.41700000      0.74400000     -5.98600000
H     11.38700000      1.53600000     -6.52300000
H     10.58800000      0.30200000     -6.16500000
O    -17.41200000     -5.13200000     -1.34000000
H    -17.96500000     -5.90500000     -1.22600000
H    -16.77900000     -5.18100000     -0.62400000
O      3.60700000      5.03300000     11.15100000
H      4.44500000      5.24100000     11.56300000
H      3.64300000      4.08800000     10.99900000
O     -9.66900000     -9.71200000      3.02800000
H     -9.73000000     -9.95800000      3.95100000
H     -8.76100000     -9.43000000      2.91500000
O     13.54400000     -4.43800000     -8.82200000
H     13.23000000     -4.43500000     -7.91700000
H     13.18900000     -5.24400000     -9.19600000
O    -14.20200000     -0.70900000      9.57700000
H    -14.24500000      0.08600000      9.04600000
H    -13.62700000     -0.47800000     10.30700000
O    -15.93200000     -7.46400000      3.11700000
H    -15.25900000     -7.06800000      3.67200000
H    -15.93700000     -8.38800000      3.36900000
O     -5.56300000     -2.02800000     -7.63400000
H     -4.81900000     -1.70100000     -7.12800000
H     -5.19800000     -2.73700000     -8.16400000
O      8.21500000     -2.39400000     14.66500000
H      8.79100000     -2.79800000     14.01600000
H      7.76700000     -3.13100000     15.08100000
O     14.30500000      1.06800000      7.52700000
H     14.04200000      1.98800000      7.55100000
H     13.82400000      0.70200000      6.78400000
O      9.66300000     -2.18400000     -7.41800000
H      9.39500000     -1.51300000     -6.79000000
H      9.78800000     -1.70800000     -8.23900000
O     -7.44000000      1.33600000    -11.57800000
H     -7.76900000      0.76200000    -12.26900000
H     -6.75000000      0.82700000    -11.15200000
O     -5.29800000      7.24200000     12.72300000
H     -4.58800000      6.95600000     13.29700000
H     -5.71100000      7.96600000     13.19500000
O      9.95700000     -7.52200000      1.78000000
H     10.65700000     -7.97800000      2.24800000
H     10.32600000     -7.33900000      0.91600000
O      7.37200000     -2.01300000     -1.35200000
H      7.06900000     -2.83300000     -0.96300000
H      7.53500000     -1.43900000     -0.60300000
O     -3.40900000     -0.81600000     14.86600000
H     -3.75100000     -1.33000000     14.13500000
H     -4.16700000     -0.66800000     15.43200000
O      7.48900000     -9.65200000     -1.47400000
H      6.67100000     -9.19400000     -1.66900000
H      7.70700000     -9.38300000     -0.58200000
O     -5.29300000     -6.92800000      2.49600000
H     -5.59000000     -6.04500000      2.71500000
H     -4.70600000     -6.80400000      1.74900000
O     14.49200000      1.97300000     -3.80300000
H     14.35300000      2.75200000     -4.34200000
H     15.44300000      1.86100000     -3.78600000
O    -14.12500000     -0.69300000      3.42000000
H    -14.70700000     -1.34900000      3.03800000
H    -13.39600000     -0.63100000      2.80300000
O     -9.81500000      2.24900000     -1.88700000
H    -10.39000000      1.55500000     -1.56600000
H    -10.40600000      2.88200000     -2.29500000
O     -7.55900000     12.66000000     -3.94700000
H     -8.50200000     12.58900000     -4.10000000
H     -7.42000000     12.22800000     -3.10400000
O      1.54300000     -3.99500000     -4.25200000
H      2.23800000     -4.44300000     -4.73300000
H      1.67000000     -4.26300000     -3.34200000
O    -11.01500000     -0.09500000     -8.53300000
H    -11.25800000     -0.51500000     -7.70800000
H    -10.31700000     -0.64600000     -8.88600000
O     16.00300000      0.97500000      1.43900000
H     15.31500000      0.55700000      0.92200000
H     16.12500000      0.39300000      2.18900000
O      2.76400000     -3.99800000      2.43700000
H      2.98400000     -3.58400000      1.60200000
H      3.44000000     -4.66400000      2.56000000
O     -6.83900000     -0.62100000     -3.97500000
H     -7.29000000      0.09800000     -3.53400000
H     -7.08200000     -0.52700000     -4.89600000
