# Supplementary material for: Integrated Multiscale Multilevel Approach to Open Shell Molecular Systems
Source: J Chem Theory Comput. 2023 Feb 13;19(5):1446–56. doi: 10.1021/acs.jctc.2c00805 (PMC10018740; doi:10.1021/acs.jctc.2c00805)
Supplement: Supplementary file 2 — ct2c00805_si_002.zip [file ct2c00805_si_002.zip › structures/PROXYL/frame111.xyz]

2585

C     -1.64500000     -1.10100000     -0.29700000
H     -1.38700000     -1.76800000     -1.12000000
H     -2.71700000     -1.09200000     -0.10100000
C     -1.13000000      0.30600000     -0.67700000
C     -1.18500000      0.53900000     -2.18300000
H     -0.47800000      1.35100000     -2.35500000
H     -2.16400000      0.96400000     -2.40600000
H     -1.00700000     -0.30000000     -2.85500000
C     -1.96200000      1.44900000     -0.06100000
H     -1.80700000      1.40700000      1.01700000
H     -1.62100000      2.42200000     -0.41400000
H     -3.00400000      1.36900000     -0.37100000
N      0.22300000      0.32000000     -0.12800000
O      1.01500000      1.31300000     -0.26600000
C      0.58300000     -0.86300000      0.73200000
C      1.48500000     -1.79900000     -0.09700000
H      2.37800000     -1.22600000     -0.34500000
H      1.58100000     -2.66400000      0.55800000
H      0.99100000     -2.07200000     -1.03000000
C      1.36800000     -0.43900000      2.00800000
H      1.36500000     -1.28000000      2.70100000
H      0.80900000      0.39100000      2.43900000
H      2.36600000     -0.14400000      1.68400000
C     -0.81300000     -1.41100000      0.94000000
H     -0.95900000     -2.48000000      1.09600000
H     -1.28700000     -0.83500000      1.73500000
O     -8.67900000     -7.23500000     -7.43700000
H     -8.47400000     -8.01000000     -6.91400000
H     -8.56600000     -7.52100000     -8.34400000
O      9.29000000     -8.04000000      9.85800000
H      9.28900000     -7.75800000      8.94400000
H      9.01000000     -8.95500000      9.82700000
O    -12.52100000      7.47600000      0.70200000
H    -13.14900000      7.80600000      0.05900000
H    -11.87100000      8.17400000      0.78200000
O      0.55600000    -10.97800000     -8.68400000
H      1.40300000    -11.30100000     -8.37600000
H      0.59800000    -10.03100000     -8.55100000
O      0.37700000     -4.18500000     11.33900000
H      0.65000000     -3.64600000     10.59600000
H      1.18300000     -4.34000000     11.83100000
O     -3.25200000    -16.17300000      7.80600000
H     -2.44100000    -16.67900000      7.85200000
H     -3.20200000    -15.71500000      6.96700000
O      3.85700000    -14.53900000     -9.64100000
H      3.12700000    -13.92000000     -9.66500000
H      4.54800000    -14.11500000    -10.14800000
O      5.40100000     11.81000000      6.86600000
H      5.23300000     11.95700000      7.79600000
H      5.07400000     10.92600000      6.70000000
O      7.92500000      7.65000000      0.58400000
H      7.16500000      7.80200000      0.02300000
H      8.27600000      8.52400000      0.75500000
O    -12.36700000      3.12700000      2.92800000
H    -12.80400000      2.28100000      3.02500000
H    -12.43100000      3.32400000      1.99400000
O      4.31500000     -3.09800000      2.20300000
H      3.47100000     -3.09100000      2.65500000
H      4.51100000     -2.17300000      2.05000000
O      6.03200000      1.77200000      5.23200000
H      6.24800000      2.66600000      5.49600000
H      6.12900000      1.77400000      4.28000000
O      1.68800000     -2.42700000     16.99500000
H      1.85700000     -2.83100000     16.14400000
H      1.71100000     -1.48600000     16.82200000
O      7.88200000      9.51800000      9.73800000
H      8.25600000      9.49100000     10.61800000
H      7.08900000      8.98500000      9.79700000
O     -9.22900000     10.77900000     11.03200000
H     -8.29100000     10.75700000     10.84300000
H     -9.36200000     11.61000000     11.48800000
O     -5.20400000     -9.35000000     -1.05700000
H     -4.70600000     -9.83000000     -0.39500000
H     -4.61700000     -9.30600000     -1.81200000
O     -2.99600000      1.19900000      3.62500000
H     -2.31900000      1.87400000      3.58300000
H     -3.77300000      1.65700000      3.94600000
O     14.86500000      4.51900000     -4.71400000
H     14.05200000      4.53800000     -5.21900000
H     15.17700000      3.61800000     -4.79500000
O     -5.96100000     -0.86800000    -12.40700000
H     -6.63600000     -1.54200000    -12.48300000
H     -6.03000000     -0.56100000    -11.50300000
O      2.25800000    -13.26200000     12.39500000
H      1.46100000    -13.78800000     12.33400000
H      2.24100000    -12.70900000     11.61400000
O     10.27900000     -8.14400000    -12.34700000
H      9.80300000     -7.42200000    -12.75700000
H     11.12200000     -8.16400000    -12.79900000
O    -14.45500000      1.44700000     -7.82600000
H    -13.81200000      1.24900000     -8.50700000
H    -15.05100000      2.07400000     -8.23600000
O     -1.50000000     10.90500000     -9.94200000
H     -1.56800000     10.39400000     -9.13500000
H     -1.19000000     11.76400000     -9.65600000
O     16.26400000     -1.72500000      2.49700000
H     15.41300000     -2.16300000      2.47700000
H     16.83700000     -2.29100000      1.98000000
O    -13.62000000     -3.98600000     -6.84300000
H    -14.07900000     -4.82300000     -6.77400000
H    -13.37600000     -3.92300000     -7.76700000
O      7.13500000     -2.59100000    -11.82100000
H      6.93600000     -2.64700000    -12.75600000
H      6.30000000     -2.36300000    -11.41200000
O     -0.33000000     10.60400000     12.68700000
H     -0.59000000      9.70500000     12.88700000
H      0.62000000     10.61000000     12.80000000
O     -0.57300000      1.60500000     -8.65200000
H     -0.18100000      2.36200000     -8.21700000
H     -0.03400000      0.86400000     -8.37500000
O     -6.09900000     -3.56200000     -6.22700000
H     -6.07100000     -3.51700000     -7.18300000
H     -6.85500000     -4.11800000     -6.03600000
O     -0.78200000     13.49600000     -8.84000000
H     -0.48500000     14.19200000     -9.42500000
H     -0.07600000     13.40400000     -8.19900000
O     -5.24800000      2.13300000    -17.63400000
H     -5.20400000      1.38400000    -17.04000000
H     -5.56300000      2.85400000    -17.08900000
O      8.20800000      8.94100000     12.60200000
H      7.65600000      8.20400000     12.86400000
H      9.04700000      8.77700000     13.03100000
O     -3.83400000     -3.92600000     16.57700000
H     -4.02900000     -2.99800000     16.44700000
H     -3.00800000     -3.93100000     17.06100000
O     -8.30900000     -4.83400000     -1.28500000
H     -8.15100000     -5.71300000     -1.63100000
H     -8.68000000     -4.35000000     -2.02300000
O     -2.24400000     -8.83000000    -15.33400000
H     -1.96300000     -9.71900000    -15.11900000
H     -1.54400000     -8.48600000    -15.89000000
O     -3.01500000      7.15100000    -10.89800000
H     -3.88300000      7.35500000    -10.54800000
H     -3.03300000      7.48800000    -11.79400000
O     -1.34300000      5.91100000      0.57700000
H     -1.02500000      6.65600000      0.06800000
H     -2.28500000      5.88800000      0.40700000
O    -12.08900000    -10.57000000     -1.46500000
H    -11.45300000     -9.97900000     -1.06100000
H    -12.83700000    -10.56100000     -0.86900000
O     11.35800000      1.34100000      7.21700000
H     12.29400000      1.45500000      7.38200000
H     10.98200000      1.16500000      8.07900000
O    -10.21600000      3.32800000    -10.43600000
H     -9.38700000      2.85700000    -10.34700000
H    -10.05000000      3.97800000    -11.11900000
O     16.41900000     -4.00100000     -2.83100000
H     16.23300000     -3.06800000     -2.94000000
H     16.13000000     -4.40100000     -3.65100000
O      8.35400000    -10.89900000    -10.41600000
H      8.89200000    -11.50300000    -10.92900000
H      8.69400000    -10.97500000     -9.52500000
O     13.64200000      7.19000000     -4.89600000
H     14.48700000      6.76300000     -4.75600000
H     13.13400000      6.97900000     -4.11200000
O     -0.87500000    -10.40800000     14.56400000
H      0.01700000    -10.70100000     14.74700000
H     -1.10300000     -9.85400000     15.31000000
O     15.09900000      8.32900000     -6.81500000
H     14.75600000      8.04200000     -5.96900000
H     15.70800000      7.63700000     -7.07300000
O     -8.06200000    -10.55400000      3.48000000
H     -7.55500000    -11.33100000      3.71300000
H     -8.47300000    -10.28000000      4.30000000
O      3.33200000      4.89000000    -11.44700000
H      3.76400000      5.64800000    -11.05400000
H      2.61300000      4.68600000    -10.84800000
O     -3.92700000     -0.08200000     -3.84300000
H     -4.11200000     -0.67900000     -4.56800000
H     -3.75700000      0.76000000     -4.26500000
O    -12.20200000      3.99800000     -4.75000000
H    -11.68400000      3.19300000     -4.78000000
H    -11.73300000      4.56100000     -4.13500000
O     -4.64200000     -1.86300000    -14.60000000
H     -3.85400000     -2.34300000    -14.34600000
H     -5.11800000     -1.73200000    -13.78000000
O     -2.48900000      8.62600000     14.86700000
H     -2.59900000      7.67700000     14.80000000
H     -3.07800000      8.98300000     14.20200000
O      6.46800000      1.94500000      2.48000000
H      5.60200000      2.12400000      2.11500000
H      6.53100000      0.99000000      2.49100000
O      5.21300000      3.04600000     12.58500000
H      4.87000000      2.29600000     12.09900000
H      4.67800000      3.08200000     13.37800000
O     -2.36700000     14.86200000     -5.46200000
H     -1.69100000     15.46000000     -5.78300000
H     -3.15700000     15.40000000     -5.40800000
O     -8.39000000     11.09800000     -7.46000000
H     -7.45500000     11.24800000     -7.31600000
H     -8.42100000     10.41200000     -8.12700000
O      9.75400000     -4.41600000     10.96200000
H     10.41800000     -3.83200000     11.32900000
H      9.63700000     -5.09400000     11.62800000
O      7.83300000     10.24000000      7.19500000
H      7.63200000      9.92600000      8.07600000
H      7.04900000     10.72100000      6.92700000
O      8.08000000     -2.29700000     -7.91300000
H      7.84700000     -2.55100000     -7.02000000
H      8.48700000     -3.07900000     -8.28500000
O      2.10100000     -2.62500000    -17.35500000
H      2.52300000     -1.79200000    -17.56900000
H      1.60300000     -2.84900000    -18.14100000
O      5.94300000     15.39300000     -4.68900000
H      6.42800000     15.16000000     -5.48100000
H      5.97600000     14.60500000     -4.14700000
O      0.08000000     -6.52300000      9.30100000
H      0.10900000     -7.33000000      9.81600000
H     -0.13200000     -5.84000000      9.93800000
O      1.29200000    -10.84700000      8.44400000
H      0.39800000    -10.54600000      8.60500000
H      1.68100000    -10.16400000      7.89900000
O     -7.38100000     -5.49300000    -13.96600000
H     -6.88000000     -5.52400000    -14.78100000
H     -6.92900000     -6.10300000    -13.38300000
O     -5.87800000     -2.36000000      2.15100000
H     -5.47400000     -3.17000000      2.46400000
H     -6.81800000     -2.54000000      2.17000000
O     -9.10700000    -15.56200000     -2.50800000
H     -8.90000000    -14.64900000     -2.70700000
H     -8.52200000    -15.78900000     -1.78500000
O      2.10300000     15.98800000     -3.41000000
H      2.01200000     16.71100000     -2.79000000
H      3.04600000     15.83700000     -3.46700000
O      1.01600000      7.34300000      1.90300000
H      1.29400000      6.88400000      2.69500000
H      1.57300000      8.12100000      1.86900000
O     -3.89900000     -2.49400000     -5.49500000
H     -3.57800000     -2.95500000     -4.72000000
H     -4.62700000     -3.03100000     -5.80800000
O      1.51300000     -7.28800000      0.67100000
H      2.37900000     -7.28300000      1.07700000
H      1.00100000     -6.66700000      1.19000000
O      1.76300000      6.36000000      4.24600000
H      0.91900000      6.08100000      4.60200000
H      2.40600000      6.04400000      4.88100000
O     -1.16600000    -18.20600000     -1.44500000
H     -1.03600000    -17.55200000     -2.13200000
H     -1.01200000    -19.04500000     -1.88000000
O      5.00200000     -8.54800000      7.52600000
H      5.37400000     -8.31600000      8.37700000
H      5.63400000     -9.15800000      7.14600000
O     -5.13500000     -6.42200000      0.24400000
H     -6.01900000     -6.20600000      0.54000000
H     -5.26900000     -7.02000000     -0.49200000
O     -6.39400000      3.88000000     12.54800000
H     -5.69400000      3.80300000     13.19500000
H     -7.17400000      4.08900000     13.06200000
O     -0.56000000     -5.95100000    -14.68200000
H     -0.07800000     -5.17200000    -14.40500000
H     -0.58400000     -5.89100000    -15.63700000
O    -14.09100000     -7.60100000     -8.20900000
H    -14.37100000     -7.61400000     -7.29400000
H    -13.21300000     -7.22100000     -8.18600000
O      5.96300000     11.21300000     13.97600000
H      5.63300000     10.43500000     13.52500000
H      6.72500000     11.48100000     13.46300000
O     10.14000000     -3.29200000     -3.92200000
H      9.19100000     -3.25300000     -4.04100000
H     10.42900000     -3.97900000     -4.52300000
O     14.95500000     -2.64200000     -5.50600000
H     14.56600000     -2.77700000     -4.64200000
H     14.81000000     -3.46900000     -5.96600000
O     -0.95100000     -3.54900000     -6.58500000
H     -1.82100000     -3.91600000     -6.74200000
H     -0.44900000     -4.27300000     -6.21200000
O     -2.50500000     11.60600000     11.26200000
H     -1.70600000     11.34800000     11.72200000
H     -2.79400000     12.40000000     11.71200000
O      2.14300000     -7.33500000     14.19500000
H      2.71600000     -8.09300000     14.31000000
H      2.15700000     -7.16500000     13.25300000
O      2.62400000     -9.81300000    -14.84000000
H      2.69100000     -9.86700000    -15.79300000
H      2.71500000    -10.71900000    -14.54300000
O      1.95000000    -13.75700000      4.89000000
H      2.25700000    -13.39500000      5.72200000
H      1.32200000    -14.43400000      5.14100000
O      1.56000000    -16.77300000      5.13400000
H      0.65100000    -16.51100000      4.98900000
H      1.94800000    -16.78900000      4.26000000
O     13.07700000      5.96300000    -10.87500000
H     12.95900000      6.73500000    -10.32300000
H     12.54200000      6.13800000    -11.65000000
O     -1.01600000    -16.53300000     -3.39700000
H     -0.59500000    -16.22000000     -4.19700000
H     -1.80700000    -16.00000000     -3.31800000
O      1.61400000    -17.72900000     -3.73200000
H      0.83600000    -17.36400000     -3.31100000
H      2.31700000    -17.12200000     -3.50300000
O    -17.09200000      0.41400000     -2.96200000
H    -16.78200000     -0.48800000     -3.03500000
H    -17.69200000      0.52200000     -3.70000000
O      7.34300000      5.30100000      4.50200000
H      8.22100000      4.92000000      4.46500000
H      6.75400000      4.54700000      4.48000000
O    -12.63200000    -11.83400000      2.34000000
H    -13.21800000    -12.45300000      2.77600000
H    -12.83000000    -11.93200000      1.40900000
O    -13.16500000      1.78200000     -2.23600000
H    -13.86900000      2.30800000     -2.61400000
H    -13.60500000      1.00500000     -1.89100000
O     -1.81200000      5.60300000     14.70500000
H     -1.09200000      5.34900000     14.12700000
H     -1.42800000      5.59800000     15.58200000
O     11.29100000     -1.26600000     -5.49400000
H     10.63900000     -0.59900000     -5.70900000
H     10.87000000     -1.80500000     -4.82500000
O     -2.47900000     15.77500000      4.78500000
H     -2.58500000     15.81600000      3.83500000
H     -1.57100000     15.49900000      4.91300000
O      2.04400000      2.13600000    -13.71700000
H      2.11400000      2.50400000    -14.59800000
H      1.78900000      1.22400000    -13.85700000
O     14.18300000     -2.33500000    -10.65200000
H     14.50100000     -1.66200000    -11.25300000
H     14.18400000     -1.90900000     -9.79400000
O     11.30200000     -2.79300000     -1.56400000
H     10.85300000     -3.38800000     -0.96400000
H     10.95000000     -3.01100000     -2.42700000
O     -6.85500000      6.84800000    -12.85900000
H     -6.73400000      7.40400000    -12.08900000
H     -7.35700000      7.38800000    -13.46800000
O      1.53600000     13.93800000     -0.87500000
H      1.47800000     14.50200000     -1.64600000
H      2.47300000     13.88500000     -0.68700000
O      8.35700000     11.04600000      3.31600000
H      9.10500000     11.48700000      3.71900000
H      8.72900000     10.57800000      2.56900000
O     -9.09100000      0.59300000     12.83100000
H     -8.76100000      1.12600000     13.55500000
H     -9.26100000     -0.26400000     13.22300000
O    -12.98800000     -0.45600000      6.13200000
H    -12.51000000     -1.25400000      6.35700000
H    -12.39800000      0.02000000      5.54800000
O     -4.46400000      9.88700000     -9.67900000
H     -3.54900000      9.75100000     -9.43300000
H     -4.62000000     10.81700000     -9.51500000
O      7.34900000     -9.60500000     -6.25900000
H      7.64300000     -8.73200000     -5.99800000
H      6.42800000     -9.48700000     -6.49200000
O      1.03000000     -0.40400000    -13.07900000
H      0.24800000     -0.02600000    -12.67900000
H      0.72800000     -0.74400000    -13.92200000
O     -8.56800000      0.24800000      1.66500000
H     -8.64200000     -0.70600000      1.62500000
H     -8.88400000      0.47600000      2.53900000
O     17.74500000      2.50300000     -1.26500000
H     17.13200000      2.77000000     -0.58000000
H     17.88500000      1.56900000     -1.11000000
O     -8.50100000      8.93400000      4.24300000
H     -9.14100000      9.26300000      4.87500000
H     -8.68300000      7.99600000      4.18400000
O     -7.53500000     10.80300000     -2.01900000
H     -8.36400000     10.35900000     -2.19800000
H     -6.87300000     10.11700000     -2.10000000
O     13.85100000    -10.66000000     -1.30400000
H     14.16900000    -10.63100000     -2.20600000
H     13.37000000     -9.83900000     -1.19300000
O     -0.98200000     -3.05600000     15.11700000
H     -1.18800000     -2.12100000     15.14600000
H     -1.40100000     -3.36900000     14.31600000
O     -1.74500000     -2.21500000    -11.13500000
H     -2.56400000     -2.51200000    -11.53300000
H     -1.54600000     -1.39300000    -11.58300000
O     -0.55500000      6.75300000     -9.55300000
H      0.04000000      7.48600000     -9.71600000
H     -1.35900000      6.99000000    -10.01500000
O    -11.38000000     -9.72900000     -6.80300000
H    -11.70800000    -10.56200000     -7.14100000
H    -11.95500000     -9.52600000     -6.06500000
O      6.09400000     12.59000000      4.36000000
H      5.87600000     12.52600000      5.29000000
H      6.57200000     11.78200000      4.17000000
O      5.87700000      7.45400000     14.47200000
H      5.64600000      8.36300000     14.66600000
H      5.17000000      6.93900000     14.85900000
O     -5.14100000      1.83400000      8.21100000
H     -4.57000000      2.31000000      7.60800000
H     -4.84000000      2.09500000      9.08200000
O     12.59100000    -10.86600000      5.82100000
H     12.68000000    -10.19600000      6.49800000
H     12.44400000    -11.67800000      6.30600000
O     -2.16200000     15.12200000      2.24800000
H     -1.68000000     14.30200000      2.14100000
H     -2.87400000     15.06600000      1.61100000
O      9.12300000     -7.36500000      7.24800000
H      8.79900000     -6.74100000      6.59800000
H      9.20300000     -8.19000000      6.76900000
O     -2.80900000      8.11900000    -13.39500000
H     -2.07000000      7.81800000    -13.92400000
H     -2.46800000      8.87300000    -12.91400000
O      4.94600000     -7.14600000     -5.02700000
H      5.89700000     -7.24200000     -5.06600000
H      4.77000000     -6.31300000     -5.46500000
O     10.70900000    -14.19100000      0.07300000
H     10.41000000    -14.96700000     -0.40000000
H     11.66200000    -14.20700000     -0.01900000
O      2.56000000     11.43700000      2.73200000
H      1.62000000     11.53800000      2.88100000
H      2.79900000     10.65500000      3.22900000
O    -16.60900000      0.19200000      0.95500000
H    -17.05300000     -0.55500000      1.35600000
H    -17.22600000      0.51300000      0.29700000
O      9.51600000     -7.26800000      3.79900000
H     10.23100000     -7.85800000      4.04100000
H      9.19800000     -7.60800000      2.96300000
O     -8.39500000     -6.69100000     14.77200000
H     -8.15700000     -7.29900000     14.07200000
H     -7.59700000     -6.60300000     15.29400000
O    -10.67700000     -2.01200000     -8.89500000
H    -10.20000000     -1.21800000     -9.13500000
H    -10.61600000     -2.04900000     -7.94100000
O    -14.91000000     -1.62700000      3.60300000
H    -14.80900000     -0.67500000      3.63500000
H    -14.04100000     -1.95200000      3.36700000
O    -12.75500000      5.50300000    -10.40200000
H    -13.09700000      5.16300000    -11.22900000
H    -11.90800000      5.88500000    -10.63300000
O      0.72600000      4.97400000     13.16000000
H      1.08900000      4.70600000     12.31600000
H      1.21800000      5.76100000     13.39300000
O     12.57100000      3.38500000    -10.26200000
H     12.73800000      4.22800000    -10.68400000
H     12.91800000      3.48800000     -9.37600000
O     -9.52600000      2.66900000     14.86400000
H     -9.25200000      3.20500000     15.60800000
H    -10.39300000      2.34500000     15.10900000
O    -14.58000000     -6.43400000     -5.58500000
H    -13.78400000     -6.70100000     -5.12600000
H    -15.27900000     -6.55400000     -4.94100000
O     -0.21900000     -4.12300000      6.95800000
H     -1.03100000     -4.34900000      6.50300000
H      0.47100000     -4.52800000      6.43200000
O     -5.52500000      9.36700000     -6.17500000
H     -5.68700000      9.06200000     -5.28300000
H     -6.00900000      8.75400000     -6.72900000
O     10.07700000    -12.50700000      7.99300000
H     10.70300000    -11.99300000      8.50300000
H      9.22500000    -12.12800000      8.20800000
O      4.48300000      9.06300000     -5.57900000
H      4.28800000      9.61300000     -6.33800000
H      3.72100000      9.16400000     -5.00800000
O     -4.49700000      6.22800000     16.68800000
H     -4.32300000      5.49600000     17.28000000
H     -5.12700000      5.88100000     16.05700000
O     -4.37400000    -10.55100000     -5.84100000
H     -4.79000000    -10.97600000     -6.59100000
H     -3.47200000    -10.39800000     -6.12200000
O      5.07700000     -9.76900000     12.53100000
H      5.97900000     -9.75300000     12.85100000
H      4.95600000    -10.65900000     12.20100000
O     -0.37300000      8.29300000     -0.87200000
H      0.42100000      8.67400000     -0.49800000
H     -0.18300000      8.21000000     -1.80600000
O      4.21700000      5.58200000     15.56300000
H      3.98500000      5.37000000     16.46700000
H      3.91100000      4.83100000     15.05500000
O      2.01600000      0.43700000     13.29400000
H      1.55900000     -0.32100000     12.92900000
H      1.33800000      0.92400000     13.76100000
O    -12.63600000     10.84800000      2.83800000
H    -12.08100000     11.09800000      2.09900000
H    -12.27000000     11.32100000      3.58500000
O     -5.06100000    -12.47700000     12.78800000
H     -4.56200000    -11.66000000     12.75400000
H     -5.39300000    -12.59100000     11.89700000
O      9.42000000      4.00500000    -12.91100000
H     10.32100000      3.69300000    -12.99100000
H      8.91700000      3.22600000    -12.67300000
O      9.21900000    -14.77300000      4.81100000
H      9.97100000    -15.32900000      4.60800000
H      9.51500000    -14.22600000      5.53900000
O    -14.40000000      4.04600000      6.02800000
H    -14.96300000      4.74800000      6.35500000
H    -14.62600000      3.97000000      5.10100000
O      8.97300000      4.24300000      9.47500000
H      9.83800000      4.63200000      9.60600000
H      8.58200000      4.22900000     10.34900000
O     12.75100000     -5.99900000     12.19900000
H     12.17900000     -5.26800000     11.96400000
H     12.23600000     -6.51600000     12.81900000
O     11.68200000      4.16000000     -5.43500000
H     11.03700000      4.08900000     -6.13900000
H     11.84200000      3.25500000     -5.16600000
O      5.09400000     -4.21500000     15.88200000
H      5.68700000     -4.69900000     15.30800000
H      5.58500000     -3.43200000     16.12900000
O    -12.34500000     -0.75600000     13.04800000
H    -12.93500000     -1.21500000     12.45000000
H    -12.92700000     -0.27600000     13.63700000
O     -1.12900000      8.56500000      5.11200000
H     -1.37000000      9.04400000      5.90400000
H     -1.52500000      9.06600000      4.39900000
O      4.98900000     -6.63600000      5.44000000
H      4.96000000     -7.13600000      6.25500000
H      5.08900000     -7.29800000      4.75600000
O      0.87300000    -15.36200000      9.34200000
H      1.64800000    -15.71600000      8.90600000
H      0.63200000    -14.59800000      8.81800000
O     -8.50900000     -7.81700000    -10.05500000
H     -8.77300000     -8.72300000    -10.21600000
H     -8.79300000     -7.34200000    -10.83600000
O     -9.69300000     -1.76200000    -14.57500000
H    -10.39300000     -2.28600000    -14.96500000
H     -9.15200000     -1.49500000    -15.31700000
O     17.66400000      4.82800000      2.56600000
H     17.05400000      4.35400000      2.00100000
H     18.51500000      4.72700000      2.13900000
O     13.31800000      8.03900000     -8.79500000
H     13.94200000      8.32200000     -8.12800000
H     12.49900000      7.90700000     -8.31700000
O     11.48500000     -3.39700000    -10.08400000
H     11.23100000     -2.78000000    -10.77100000
H     12.14800000     -3.95200000    -10.49400000
O     -2.71300000     12.10200000      0.50600000
H     -2.96500000     11.21800000      0.77100000
H     -3.54400000     12.54800000      0.33800000
O     -5.12100000      5.39900000     -5.85700000
H     -4.87600000      5.38500000     -6.78200000
H     -4.38800000      5.83400000     -5.42100000
O      6.93000000      2.09100000    -13.86400000
H      6.78500000      2.01800000    -14.80700000
H      6.58800000      2.95500000    -13.63600000
O     10.53900000      8.95600000      7.54400000
H      9.74500000      9.47500000      7.41400000
H     10.33100000      8.37800000      8.27800000
O    -10.62200000      7.46800000     12.88500000
H    -10.94900000      8.32900000     13.14400000
H    -10.29000000      7.59600000     11.99600000
O     14.00000000      7.18600000      2.95100000
H     14.68500000      7.49300000      2.35700000
H     14.41500000      6.48700000      3.45600000
O     -9.30700000     13.03800000     -1.20300000
H     -9.91300000     13.32500000     -1.88600000
H     -8.67500000     12.48400000     -1.66100000
O      0.85600000      9.33300000    -10.10100000
H      1.52600000      9.82200000    -10.57800000
H      0.23500000     10.00000000     -9.80900000
O      5.91900000      2.32000000     -2.94400000
H      5.95700000      2.60700000     -2.03200000
H      4.98400000      2.25200000     -3.13600000
O     10.93500000     11.72500000      4.66900000
H     11.59300000     11.08500000      4.94100000
H     10.64400000     12.13000000      5.48700000
O     15.86400000     -6.08000000      4.12600000
H     15.93400000     -7.02300000      3.98100000
H     16.47900000     -5.69500000      3.50100000
O      5.50800000     -0.39500000      9.38200000
H      6.10100000      0.22300000      8.95400000
H      5.18400000     -0.94800000      8.67000000
O     -2.17000000     -4.44800000      9.17300000
H     -2.42900000     -3.57600000      9.47200000
H     -1.46300000     -4.28600000      8.54700000
O     -4.71800000     -2.87400000      5.34200000
H     -4.92200000     -3.66600000      4.84500000
H     -4.32900000     -2.28100000      4.70000000
O     10.44500000      5.90900000      6.97800000
H      9.62900000      6.34000000      6.72700000
H     10.51500000      6.05800000      7.92100000
O      9.75500000      0.74100000    -14.80500000
H      9.12700000      0.02100000    -14.74700000
H      9.69900000      1.17700000    -13.95500000
O    -11.81800000     -0.21600000      0.72700000
H    -12.69900000     -0.17600000      0.35500000
H    -11.56800000      0.69900000      0.85000000
O     11.96200000      7.08900000      1.21200000
H     12.66300000      7.09800000      1.86400000
H     11.56600000      6.22200000      1.29900000
O    -10.34800000     10.48300000      8.43900000
H     -9.90500000     10.50300000      9.28700000
H     -9.99500000      9.70800000      8.00300000
O     -4.27500000     -4.31200000    -11.36000000
H     -4.12000000     -5.25600000    -11.38400000
H     -4.37100000     -4.10800000    -10.43000000
O      0.58700000     -3.56300000    -15.09500000
H      0.86300000     -3.31100000    -15.97700000
H      0.61700000     -2.74800000    -14.59300000
O     -5.95800000      0.34500000      0.40800000
H     -5.65400000     -0.23500000      1.10500000
H     -6.78700000      0.69700000      0.73300000
O      6.13600000      6.82700000     -4.38400000
H      5.39700000      6.39200000     -4.80900000
H      5.84100000      7.72800000     -4.25100000
O      8.71100000     -7.09700000     -2.41500000
H      7.77800000     -7.26800000     -2.28900000
H      8.84400000     -6.21800000     -2.06100000
O     12.95600000     -0.94300000      6.07400000
H     13.28800000     -1.84100000      6.09100000
H     12.06500000     -1.01000000      6.41900000
O     -0.30600000    -11.32400000     -0.38700000
H     -0.50700000    -10.41600000     -0.61400000
H      0.13800000    -11.67100000     -1.16000000
O      0.73700000     10.59300000     -6.57000000
H      0.94100000     11.50500000     -6.77700000
H      0.64700000     10.57900000     -5.61700000
O     -1.43400000      2.50400000     12.83900000
H     -1.04000000      2.30400000     13.68800000
H     -0.82700000      3.12200000     12.43200000
O      3.86100000    -11.29500000    -10.47500000
H      4.56900000    -11.87500000    -10.75300000
H      4.01900000    -10.47900000    -10.95100000
O     10.37700000     13.03200000      2.02700000
H     10.73200000     12.85000000      1.15700000
H     10.66800000     12.29400000      2.56300000
O     -1.57800000     15.15600000     -1.68600000
H     -2.18700000     15.19000000     -0.94800000
H     -1.77700000     14.32700000     -2.12200000
O     -7.92400000     -2.85300000    -12.66800000
H     -7.60500000     -3.65200000    -13.08700000
H     -8.73300000     -2.64300000    -13.13500000
O     -3.65700000    -13.93200000     -0.10600000
H     -4.10700000    -13.37700000     -0.74300000
H     -3.04300000    -14.44700000     -0.62900000
O     13.15500000      1.10700000     10.09200000
H     13.88900000      1.69400000      9.90800000
H     13.11500000      1.06600000     11.04700000
O     14.74600000     -1.43100000      9.70300000
H     15.40900000     -0.98200000     10.22800000
H     14.13800000     -0.73800000      9.44300000
O     10.19600000      7.24300000      9.56300000
H     10.73500000      6.91000000     10.28000000
H      9.29800000      7.04300000      9.82500000
O      1.33100000    -13.53000000      2.13200000
H      1.40200000    -13.83500000      3.03600000
H      0.39200000    -13.39700000      1.99600000
O    -12.83200000     -9.77400000      5.10500000
H    -13.27600000    -10.61000000      4.96600000
H    -13.31400000     -9.15300000      4.55800000
O      0.10700000     -0.38800000    -15.57200000
H      0.33700000      0.00600000    -16.41300000
H     -0.77500000     -0.06500000    -15.38900000
O    -12.02400000      0.56900000      8.69100000
H    -12.16400000      0.24500000      7.80100000
H    -11.36100000     -0.01600000      9.05700000
O      4.66400000     -1.31300000    -11.49800000
H      4.46200000     -0.54500000    -12.03300000
H      3.83200000     -1.54400000    -11.08600000
O     -7.28000000      2.85300000      1.90500000
H     -7.52300000      1.98600000      2.23100000
H     -7.47600000      3.44500000      2.63200000
O      7.72100000     -5.62100000    -11.28400000
H      8.08700000     -5.88500000    -12.12800000
H      7.51000000     -4.69400000    -11.39400000
O     -8.53000000      1.67400000      4.49000000
H     -8.22900000      2.03800000      5.32300000
H     -9.08200000      2.36000000      4.11500000
O      1.87700000    -17.04000000      2.20700000
H      1.04400000    -17.19200000      1.76100000
H      2.31500000    -16.37500000      1.67700000
O     -3.12700000     -9.67600000     10.39100000
H     -3.15700000    -10.25300000     11.15400000
H     -2.54400000     -8.96300000     10.65300000
O      3.91200000      7.00500000     -9.84700000
H      4.63500000      7.22200000    -10.43600000
H      3.60600000      7.85200000     -9.52200000
O      0.22700000     14.42200000      5.03500000
H      0.06700000     13.68400000      4.44700000
H      0.90200000     14.93800000      4.59500000
O     -2.05400000    -14.35900000     -6.86600000
H     -2.05400000    -13.45100000     -7.16900000
H     -1.13200000    -14.55600000     -6.70200000
O    -13.21700000      6.16400000      9.64500000
H    -13.40700000      5.22600000      9.60300000
H    -13.50700000      6.50500000      8.79900000
O      6.63200000     -6.92500000    -15.73800000
H      6.89600000     -7.57500000    -16.38900000
H      5.76500000     -7.21200000    -15.45100000
O     10.99200000     -8.17900000     -1.66800000
H     10.18100000     -7.82100000     -2.03000000
H     11.09400000     -7.73600000     -0.82600000
O    -10.12600000     13.08900000     -8.54500000
H     -9.55700000     12.39700000     -8.20700000
H     -9.53400000     13.81700000     -8.73000000
O     -6.13100000      7.98900000    -10.45600000
H     -6.61000000      7.71300000     -9.67400000
H     -5.65200000      8.77000000    -10.18000000
O     -2.48500000     13.66200000      9.09100000
H     -2.90100000     13.87000000      9.92800000
H     -3.10200000     13.97700000      8.43100000
O      3.56500000     -4.45800000    -14.64800000
H      2.66800000     -4.43500000    -14.31600000
H      3.85700000     -5.35500000    -14.48700000
O      0.18200000     12.09800000    -13.21700000
H      0.66600000     12.76500000    -13.70300000
H      0.80400000     11.78000000    -12.56200000
O     -6.72500000      1.39200000    -15.34000000
H     -6.31600000      1.33000000    -14.47600000
H     -6.51000000      0.56300000    -15.76700000
O      4.61800000      8.19600000      1.85700000
H      5.39900000      7.65800000      1.98400000
H      4.75100000      8.61300000      1.00600000
O    -13.73700000     -9.50000000     -3.32700000
H    -13.34000000     -9.91000000     -2.55800000
H    -14.66200000     -9.74000000     -3.27500000
O     -4.35000000      6.96400000      8.56400000
H     -3.89100000      6.78000000      7.74400000
H     -5.17300000      7.37000000      8.29100000
O     -6.73900000    -12.54800000      4.26300000
H     -6.45100000    -13.40800000      3.95900000
H     -5.93300000    -12.03800000      4.33900000
O      7.01600000     -4.82900000     14.05600000
H      7.43300000     -4.04500000     14.41500000
H      7.59600000     -5.10400000     13.34600000
O     -9.13400000     -0.71800000     -3.34900000
H     -8.24100000     -0.57000000     -3.03600000
H     -9.42200000      0.13900000     -3.66400000
O     -1.08100000      6.34400000      3.45000000
H     -0.84700000      6.81100000      2.64800000
H     -1.27800000      7.03600000      4.08100000
O      5.85700000      5.70900000      2.35500000
H      6.22500000      5.13700000      1.68100000
H      6.54800000      5.77600000      3.01400000
O      0.38600000     -1.46700000     11.89400000
H      0.61300000     -1.58200000     10.97100000
H      0.16600000     -2.34700000     12.19800000
O     -6.29300000      0.18300000     -7.05400000
H     -6.58700000     -0.57300000     -6.54500000
H     -6.81000000      0.91400000     -6.71700000
O      0.60400000      3.70900000      6.41000000
H      0.24600000      4.58500000      6.55900000
H      0.43300000      3.23900000      7.22600000
O    -16.12300000      5.20500000     -7.08200000
H    -15.17100000      5.18600000     -6.98200000
H    -16.29400000      4.65300000     -7.84500000
O    -12.84600000      8.28600000      3.75400000
H    -12.88300000      9.22300000      3.56400000
H    -12.79100000      7.86900000      2.89400000
O      4.01000000     12.53500000     -9.70700000
H      3.59300000     13.27100000     -9.25900000
H      4.84800000     12.88300000    -10.01100000
O     -9.81100000      1.86100000     -3.53100000
H    -10.46600000      1.56100000     -2.90000000
H     -9.47300000      2.67400000     -3.15700000
O     17.92200000      1.67600000      3.03900000
H     17.93500000      0.80900000      3.44600000
H     17.09000000      2.05800000      3.31600000
O      1.78800000     -5.79100000      4.82600000
H      2.05300000     -6.68500000      5.04100000
H      1.09500000     -5.89700000      4.17500000
O     12.77100000      7.01800000     -1.60900000
H     12.33500000      6.19100000     -1.81200000
H     12.23200000      7.41200000     -0.92300000
O      8.27000000      0.27800000     -8.49200000
H      8.10300000     -0.64900000     -8.32000000
H      7.62900000      0.51600000     -9.16200000
O    -10.57000000     12.02100000      0.99500000
H    -10.85300000     12.92500000      1.13600000
H    -10.08300000     12.04900000      0.17100000
O      9.16600000      8.06300000     -3.06700000
H      8.37300000      8.30000000     -2.58600000
H      9.82600000      7.92300000     -2.38800000
O    -12.09800000      3.14100000    -12.78100000
H    -12.15200000      4.01500000    -13.16700000
H    -11.38600000      2.71200000    -13.25700000
O     11.96000000     -8.13200000      4.31100000
H     12.36000000     -7.81800000      5.12100000
H     12.61200000     -8.72500000      3.93600000
O     -9.94300000      8.37300000     -7.26200000
H     -9.94100000      7.59300000     -6.70700000
H    -10.10200000      9.09700000     -6.65600000
O     -5.42600000      3.53300000     -0.24800000
H     -4.94100000      2.71800000     -0.37900000
H     -6.04900000      3.33100000      0.45100000
O     -1.34400000      3.58000000      4.14500000
H     -1.35900000      4.53400000      4.22200000
H     -0.59600000      3.30800000      4.67600000
O     -1.96300000     -8.52700000      0.50400000
H     -2.78500000     -8.87300000      0.85000000
H     -1.28400000     -9.03900000      0.94300000
O      2.65900000    -16.32400000     -1.41000000
H      2.97700000    -15.99500000     -0.56900000
H      3.15400000    -15.83000000     -2.06300000
O      4.37000000     13.59400000      2.53000000
H      5.10300000     13.23300000      3.02800000
H      3.69300000     12.91900000      2.57600000
O     -4.43700000     -5.92600000     10.45300000
H     -3.61100000     -5.61300000     10.08400000
H     -4.73900000     -5.20600000     11.00800000
O      7.73100000     -6.84200000     11.76200000
H      8.30300000     -6.98900000     12.51500000
H      8.14800000     -7.32300000     11.04700000
O    -14.37900000      7.24600000      7.26700000
H    -15.08700000      7.60600000      7.79900000
H    -14.72900000      7.23800000      6.37600000
O     -4.96000000     10.65600000      6.69300000
H     -5.47900000      9.88200000      6.47200000
H     -4.50400000     10.41700000      7.49900000
O     12.02100000      4.40500000     12.91400000
H     12.67700000      4.78900000     13.49600000
H     11.39100000      5.11000000     12.76400000
O     -0.28500000     13.06000000      1.13900000
H     -1.06300000     12.64200000      0.76900000
H      0.17100000     13.42800000      0.38200000
O      3.24100000      5.30100000    -14.09900000
H      3.54100000      5.48300000    -13.20800000
H      2.55500000      4.64100000    -13.99000000
O     -5.80200000     -4.66300000      8.07800000
H     -5.45900000     -3.80200000      7.84200000
H     -5.33900000     -4.89400000      8.88400000
O    -10.72400000    -13.93600000     -0.97100000
H    -11.66600000    -14.06900000     -0.86200000
H    -10.41700000    -14.73700000     -1.39600000
O     -5.50500000     12.16800000     -6.91000000
H     -5.49300000     11.25900000     -6.60700000
H     -4.59100000     12.44800000     -6.86200000
O     -3.48100000    -16.39000000      2.16400000
H     -3.57900000    -16.22100000      1.22700000
H     -4.01900000    -17.16600000      2.32500000
O     11.40000000     -7.03800000      0.64400000
H     10.83900000     -6.28200000      0.81300000
H     12.09600000     -6.97100000      1.29700000
O     -9.79600000      3.82200000     -7.46200000
H    -10.25400000      3.89200000     -8.29900000
H    -10.12300000      3.00900000     -7.07700000
O      6.61000000      1.12400000     14.15400000
H      6.10800000      0.48600000     14.66200000
H      6.08400000      1.27200000     13.36800000
O    -10.02100000     -4.98100000      3.52000000
H    -10.65700000     -4.88400000      2.81100000
H    -10.03200000     -5.91600000      3.72400000
O      4.53600000      4.53400000     -3.81500000
H      4.03500000      3.71900000     -3.80500000
H      4.66400000      4.72500000     -4.74500000
O     -9.56200000     -4.65600000     13.02300000
H     -9.72300000     -4.96400000     12.13100000
H     -9.28900000     -5.43900000     13.50100000
O      4.88300000    -15.17700000     -2.93700000
H      5.51300000    -14.59500000     -2.51300000
H      5.28600000    -15.39500000     -3.77700000
O     14.07100000     -3.50800000      2.54700000
H     13.39500000     -3.55800000      3.22200000
H     14.07700000     -4.37800000      2.14800000
O     -1.88000000     17.54200000      0.53100000
H     -2.13300000     16.84200000      1.13200000
H     -2.14700000     17.22500000     -0.33200000
O      1.80700000     13.18200000     -7.42700000
H      2.34900000     13.90500000     -7.74200000
H      1.46800000     13.48500000     -6.58500000
O      8.40000000     -4.72300000     -0.95100000
H      8.41200000     -4.59500000     -0.00200000
H      7.75700000     -4.09000000     -1.27000000
O      8.36300000      3.25000000      0.82200000
H      7.77300000      2.82100000      1.44100000
H      8.44700000      2.62800000      0.10000000
O     11.85200000      4.84700000     -2.77000000
H     12.13000000      4.79600000     -3.68400000
H     10.93700000      4.56700000     -2.78200000
O     17.83200000     -0.20600000     -1.22400000
H     16.96500000     -0.46700000     -1.53400000
H     18.43600000     -0.56200000     -1.87700000
O      9.75000000     -5.61900000     -6.42800000
H     10.50200000     -6.13700000     -6.71400000
H      9.46400000     -5.15700000     -7.21600000
O      0.52000000     -1.40900000     -5.08000000
H      0.07300000     -1.96900000     -5.71400000
H      0.46300000     -0.53000000     -5.45500000
O      0.36900000      2.10800000    -17.90700000
H      0.46000000      2.02800000    -18.85600000
H     -0.51600000      2.44900000    -17.77900000
O    -10.96100000     -9.71000000      2.56200000
H    -11.59700000    -10.41100000      2.70200000
H    -10.14000000    -10.16500000      2.37500000
O     10.84300000      1.85900000     12.20400000
H     11.42500000      1.11000000     12.33500000
H     11.25000000      2.56900000     12.70000000
O      4.98300000     12.49400000    -12.69500000
H      5.18600000     11.55800000    -12.68500000
H      4.40800000     12.60600000    -13.45200000
O     -0.60100000     -5.90900000      2.19700000
H     -1.21100000     -5.17800000      2.29400000
H     -0.82200000     -6.50200000      2.91500000
O     -0.32600000     11.82100000      3.90600000
H     -0.37500000     12.38600000      3.13500000
H     -1.23900000     11.63400000      4.12500000
O      0.08100000      3.69200000    -12.88000000
H      0.91500000      3.24100000    -13.01100000
H      0.15900000      4.09400000    -12.01500000
O     -1.32200000     -3.92700000     17.70300000
H     -1.20200000     -3.73200000     16.77400000
H     -0.92100000     -3.18600000     18.15700000
O     -2.38000000     13.09700000     -3.15600000
H     -3.27900000     13.16500000     -2.83300000
H     -2.36200000     13.65500000     -3.93300000
O      4.71000000     -9.33500000    -12.58500000
H      5.15900000     -9.77800000    -13.30500000
H      5.35900000     -9.30300000    -11.88200000
O      9.24800000      2.99900000      4.96000000
H      9.46900000      2.06800000      4.97400000
H     10.00000000      3.41700000      4.54100000
O      5.66000000     15.21200000      5.56500000
H      5.97800000     14.36600000      5.25000000
H      5.38100000     15.67300000      4.77300000
O      3.61800000    -10.64100000     -1.57900000
H      2.99500000    -11.10600000     -1.02000000
H      3.45000000     -9.71500000     -1.40500000
O      4.74300000     15.27400000      8.33800000
H      4.26300000     16.08700000      8.50000000
H      4.95700000     15.30500000      7.40600000
O     -4.02400000      5.88800000      0.14900000
H     -3.97900000      5.94100000      1.10400000
H     -4.47400000      5.06100000     -0.02400000
O     -1.69900000     10.30600000    -12.42800000
H     -0.94400000     10.71600000    -12.85000000
H     -1.59400000     10.51000000    -11.49900000
O     -8.18800000     -6.29000000      8.00600000
H     -8.52400000     -6.11900000      7.12600000
H     -7.66200000     -5.51800000      8.21500000
O    -12.61800000     -7.01100000     -3.90100000
H    -12.74000000     -7.92900000     -3.65800000
H    -12.83600000     -6.52300000     -3.10700000
O     -8.52100000      4.42300000    -12.51200000
H     -8.63100000      4.27200000    -13.45100000
H     -7.82300000      5.07500000    -12.45400000
O     -2.97000000     10.56000000     -2.81200000
H     -2.80100000     10.40300000     -1.88300000
H     -2.49700000     11.36900000     -3.00800000
O     13.71600000    -10.07900000      3.32900000
H     13.50100000    -10.55600000      4.13100000
H     14.01900000    -10.75500000      2.72200000
O     15.28900000      9.75900000     -1.13000000
H     15.88100000     10.51000000     -1.12300000
H     14.78300000      9.86000000     -1.93600000
O      2.33900000      1.40800000      9.37700000
H      2.90400000      0.76500000      8.94800000
H      1.45000000      1.14300000      9.13600000
O     13.61100000     -3.18900000     -3.10500000
H     13.20500000     -3.84200000     -3.67500000
H     12.92700000     -2.96100000     -2.47600000
O      9.83700000    -13.10000000     -2.20600000
H      9.95100000    -12.16200000     -2.35500000
H     10.15600000    -13.24200000     -1.31500000
O      4.70900000     -7.89500000     -9.30100000
H      4.47100000     -7.15600000     -9.86100000
H      5.46100000     -8.29400000     -9.73900000
O     -3.76900000      5.66400000    -14.82000000
H     -3.04500000      5.04800000    -14.70800000
H     -3.70000000      6.25300000    -14.06900000
O      8.26700000     -1.51700000      7.34500000
H      8.12600000     -1.89300000      8.21400000
H      8.22800000     -0.57100000      7.48400000
O      3.98200000      0.85000000      6.78000000
H      4.73700000      1.27100000      6.36900000
H      3.22900000      1.18000000      6.29100000
O     -9.12400000      0.68200000      9.78900000
H     -8.99100000      0.81200000     10.72800000
H     -9.24900000      1.56400000      9.43900000
O      4.95800000      8.40800000      9.55200000
H      4.66100000      9.00000000      8.86100000
H      4.76700000      7.53300000      9.21500000
O     15.54600000      6.22600000     -1.90100000
H     15.29700000      5.30800000     -1.79200000
H     14.71500000      6.68900000     -2.00800000
O     12.28100000     -3.28200000     -7.15900000
H     12.00000000     -2.59000000     -6.56100000
H     11.75100000     -3.15000000     -7.94500000
O      4.78300000     -0.46700000     17.29000000
H      4.70700000     -0.59200000     16.34400000
H      5.33600000     -1.19200000     17.58400000
O     15.75000000      5.31400000      4.38100000
H     15.51300000      4.44100000      4.69400000
H     16.47400000      5.16300000      3.77400000
O     13.38100000      7.01000000     10.19000000
H     12.61700000      7.58400000     10.12300000
H     13.98800000      7.48700000     10.75700000
O     -5.82300000     -0.80200000    -16.86000000
H     -5.31100000     -1.03300000    -17.63500000
H     -5.45800000     -1.34500000    -16.16100000
O     14.97400000      0.61200000      1.51700000
H     14.38400000      0.40900000      0.79000000
H     15.24800000     -0.24200000      1.85000000
O     10.67100000     -9.82100000      1.61900000
H     11.30600000     -9.14400000      1.38500000
H     11.16400000    -10.64000000      1.56900000
O    -13.06700000     -0.47900000     -6.16200000
H    -13.59700000      0.20700000     -6.56800000
H    -13.50300000     -1.29500000     -6.40800000
O    -12.52600000     -3.58200000      6.00300000
H    -12.85000000     -4.47200000      5.86200000
H    -12.39500000     -3.23300000      5.12200000
O      5.33600000     -5.18800000    -10.01800000
H      5.56400000     -4.82300000     -9.16300000
H      6.15500000     -5.55700000    -10.34700000
O     10.01600000      1.64500000      9.67300000
H     10.28500000      1.66800000     10.59200000
H      9.75500000      2.54400000      9.47700000
O     -8.24800000      7.39800000     -2.40900000
H     -7.53900000      7.22600000     -1.78900000
H     -8.04200000      6.85000000     -3.16600000
O    -15.55200000      0.05200000      7.02400000
H    -14.79800000     -0.23000000      6.50700000
H    -15.17200000      0.49700000      7.78100000
O      5.34800000     -0.64200000     -1.78900000
H      4.83400000     -0.13600000     -1.16100000
H      4.75200000     -0.79200000     -2.52300000
O      4.37900000      9.84000000    -12.53600000
H      4.87100000      9.48800000    -13.27800000
H      4.73300000      9.38100000    -11.77500000
O      8.27900000    -10.60000000     11.09200000
H      8.80500000    -10.32300000     11.84200000
H      7.51900000    -11.03400000     11.48000000
O      6.22200000     -4.46800000      8.31800000
H      6.26700000     -4.51000000      7.36300000
H      6.91800000     -3.85800000      8.56400000
O      4.90500000      5.79600000     12.15500000
H      5.15600000      6.16100000     13.00400000
H      5.09100000      4.86100000     12.23200000
O    -16.10200000     -4.94100000      2.64800000
H    -15.74000000     -5.31400000      3.45200000
H    -16.87000000     -5.48000000      2.45800000
O      6.57700000      1.02300000    -10.41500000
H      5.97500000      0.31500000    -10.64400000
H      6.07300000      1.58400000     -9.82500000
O     -3.06400000      9.05200000     -0.21600000
H     -3.62900000      8.28200000     -0.27100000
H     -2.22500000      8.76000000     -0.57200000
O     12.57700000     -5.31900000     -4.53600000
H     13.30100000     -5.91700000     -4.35000000
H     12.40800000     -5.43100000     -5.47200000
O     11.94400000    -12.52000000      1.74900000
H     12.74300000    -13.03100000      1.87700000
H     11.38900000    -13.07600000      1.20200000
O    -14.16600000      8.45100000     -1.35900000
H    -13.65400000      9.25900000     -1.35800000
H    -14.46100000      8.35500000     -2.26500000
O    -12.27300000      7.56900000     -4.71200000
H    -13.03000000      7.36900000     -4.16200000
H    -11.55500000      7.07000000     -4.32200000
O      9.84100000      8.05100000     -9.32200000
H      8.93700000      8.01200000     -9.01000000
H     10.34900000      7.61200000     -8.64000000
O     13.69900000      1.77500000     -2.02100000
H     13.01000000      1.12000000     -2.12900000
H     13.37200000      2.54500000     -2.48700000
O      1.27000000     10.00300000     -3.93200000
H      1.32300000     10.36900000     -3.04900000
H      1.43700000      9.06800000     -3.81500000
O     -4.30100000      2.65400000     -5.52800000
H     -5.20200000      2.34300000     -5.62300000
H     -4.38900000      3.58900000     -5.34600000
O     10.62900000    -11.77700000      4.17500000
H     11.39500000    -11.35400000      4.56300000
H     10.93500000    -12.09500000      3.32500000
O      7.93000000     -2.79700000      9.55400000
H      8.44700000     -3.56200000      9.80900000
H      7.77600000     -2.32800000     10.37500000
O     -6.53400000     16.77900000      0.36500000
H     -7.22800000     16.15600000      0.15200000
H     -6.71200000     17.53600000     -0.19300000
O    -12.61300000     -1.89800000     -3.76100000
H    -12.75600000     -0.95200000     -3.73100000
H    -13.26000000     -2.21900000     -4.38900000
O      0.21600000     -8.95200000     11.03400000
H      1.08000000     -8.95900000     11.44700000
H     -0.20400000     -9.75500000     11.34300000
O     -5.50600000      9.31200000     -2.59500000
H     -4.85600000      9.95200000     -2.30400000
H     -5.06500000      8.46700000     -2.50800000
O     -6.79600000    -12.36000000      1.14700000
H     -7.65300000    -12.76600000      1.27500000
H     -6.98600000    -11.42800000      1.03400000
O      7.49900000      2.89200000     16.53400000
H      7.32000000      2.27700000     15.82300000
H      6.65000000      3.29100000     16.72400000
O    -15.33900000     -2.46200000     -2.17900000
H    -15.26400000     -2.79400000     -3.07400000
H    -16.17500000     -2.80700000     -1.86600000
O     -0.83400000    -15.98400000      4.12200000
H     -1.26200000    -16.60000000      3.52700000
H     -1.42600000    -15.23200000      4.15500000
O     12.92900000      7.09800000      5.93900000
H     12.27200000      7.72000000      6.25000000
H     12.51500000      6.66500000      5.19200000
O    -11.27000000     -8.83100000     -9.30900000
H    -11.20400000     -9.09800000     -8.39200000
H    -10.55700000     -9.29600000     -9.74600000
O      5.89800000      4.64500000    -13.76300000
H      5.02400000      5.00200000    -13.91800000
H      6.40400000      5.38600000    -13.43100000
O     -8.26400000     12.31800000      2.53100000
H     -9.04500000     12.38600000      1.98200000
H     -7.69400000     11.70700000      2.06300000
O     10.24400000     -0.90900000     11.48300000
H     10.57600000     -0.31400000     10.81100000
H      9.31800000     -0.68100000     11.56900000
O    -10.35500000     -0.30400000    -12.34900000
H    -10.17200000     -0.99900000    -12.98100000
H     -9.73800000     -0.46200000    -11.63400000
O     12.31400000      1.24700000      4.78400000
H     11.69800000      1.38700000      5.50400000
H     12.78900000      0.45200000      5.02700000
O     -0.78900000    -17.74800000      1.10400000
H     -1.60700000    -17.27800000      1.27000000
H     -0.86300000    -18.04300000      0.19600000
O     -3.72000000     13.01000000    -10.79000000
H     -4.52500000     13.04900000    -10.27400000
H     -3.04400000     13.35300000    -10.20600000
O     -2.85700000     -7.06900000     15.25700000
H     -1.91300000     -7.13700000     15.11400000
H     -3.10300000     -6.24300000     14.84000000
O     -6.68300000      7.44700000     -7.74000000
H     -6.41500000      6.63300000     -7.31400000
H     -7.53000000      7.24400000     -8.13500000
O      8.25400000     -5.37500000      5.55500000
H      7.53600000     -4.92800000      5.10600000
H      8.62700000     -5.95600000      4.89200000
O     13.32200000     -9.23900000     -7.42100000
H     14.09000000     -9.06200000     -7.96500000
H     13.58800000     -9.96700000     -6.86000000
O     -2.94100000     -3.84300000    -13.79300000
H     -3.46500000     -4.21600000    -13.08400000
H     -2.91500000     -4.53200000    -14.45800000
O     -2.73500000      9.50100000     -5.24800000
H     -3.53400000      9.85900000     -5.63500000
H     -2.76800000      9.77800000     -4.33200000
O     -4.66500000    -10.69100000      5.16800000
H     -3.91800000    -11.12100000      4.75200000
H     -4.32400000    -10.37400000      6.00400000
O     -5.40600000     -9.10000000     -9.54100000
H     -4.84700000     -8.41600000     -9.17300000
H     -6.27500000     -8.70200000     -9.58500000
O     12.44700000      3.02400000      2.78300000
H     12.28900000      3.86300000      3.21500000
H     12.32900000      2.37300000      3.47500000
O     14.23400000     -6.54100000     -1.39400000
H     14.79600000     -5.87200000     -1.78600000
H     13.37900000     -6.11900000     -1.31500000
O     -8.58800000     -8.57900000     12.85800000
H     -8.20500000     -8.14200000     12.09700000
H     -8.09200000     -9.39400000     12.94000000
O    -15.11200000     -8.61700000     -0.20600000
H    -14.34200000     -8.24300000      0.22300000
H    -15.35100000     -7.97200000     -0.87200000
O    -10.08400000     -5.39600000     10.34700000
H     -9.47100000     -6.08200000     10.08300000
H    -10.17200000     -4.84200000      9.57100000
O     -2.81200000      6.59400000     -4.99000000
H     -2.48000000      7.47600000     -4.82400000
H     -2.67400000      6.45800000     -5.92700000
O      3.31400000     -7.79700000     11.29200000
H      3.65100000     -8.64900000     11.56900000
H      3.99500000     -7.44600000     10.71800000
O      3.21700000    -12.08300000     -3.93700000
H      4.02800000    -12.21600000     -4.42800000
H      3.49000000    -11.61900000     -3.14500000
O     12.40900000     -2.04300000    -13.47300000
H     11.70400000     -1.75300000    -12.89400000
H     13.09900000     -1.38900000    -13.35800000
O      6.28100000     10.01900000     -3.80900000
H      7.12400000     10.23000000     -4.21000000
H      5.66800000      9.98100000     -4.54300000
O      9.64400000      9.90800000      0.80100000
H      9.54400000     10.28300000     -0.07400000
H     10.59100000      9.85500000      0.93100000
O      6.66400000     14.55100000     -0.07900000
H      6.84100000     13.61000000     -0.08300000
H      6.90100000     14.83500000      0.80300000
O     -7.31300000      3.23900000     -2.42200000
H     -6.68000000      3.59200000     -1.79700000
H     -7.03100000      2.33600000     -2.56600000
O      8.17900000     14.21200000      3.12000000
H      7.70300000     13.38500000      3.18900000
H      9.06800000     13.95700000      2.87100000
O      4.36700000     -1.08400000     14.50000000
H      4.73500000     -1.46000000     13.70000000
H      3.63600000     -0.54600000     14.19600000
O    -10.22800000     11.06700000      5.73400000
H    -10.34300000     10.92900000      6.67400000
H    -11.08100000     11.37800000      5.43100000
O      9.54500000     -9.74300000      5.99300000
H      9.65700000    -10.46400000      5.37400000
H     10.43100000     -9.40900000      6.13400000
O    -12.11100000      1.15800000     -9.51500000
H    -12.47200000      0.42200000    -10.00900000
H    -11.81400000      1.77400000    -10.18500000
O     11.26000000      6.73400000     -7.14300000
H     11.91700000      6.19400000     -6.70300000
H     10.42800000      6.46500000     -6.75300000
O      5.77900000     -2.69600000    -14.23500000
H      5.08400000     -3.31400000    -14.46200000
H      5.31800000     -1.94000000    -13.87100000
O      3.83100000      1.36100000     -0.57600000
H      2.94400000      1.47200000     -0.23400000
H      4.27800000      2.17800000     -0.35200000
O     12.21200000     -6.77800000     -7.04500000
H     12.80700000     -7.52600000     -7.08200000
H     12.74400000     -6.03400000     -7.32600000
O      2.87400000    -11.26000000     10.56300000
H      2.17700000    -11.18900000      9.91000000
H      3.65500000    -11.48200000     10.05600000
O     -6.79300000     -0.18400000      7.91500000
H     -7.69800000      0.12800000      7.92900000
H     -6.26500000      0.61300000      7.93500000
O      6.73800000    -16.06000000     -1.11400000
H      6.01200000    -16.44100000     -1.60900000
H      6.42000000    -16.02700000     -0.21200000
O      7.68300000     13.13500000     -7.66900000
H      6.99700000     12.53000000     -7.38800000
H      7.27300000     13.99900000     -7.62500000
O      3.17800000     -4.83500000     12.20800000
H      3.38100000     -5.73500000     11.95200000
H      3.22900000     -4.33700000     11.39200000
O     -2.72000000     -5.02800000      6.21100000
H     -3.17600000     -5.76400000      5.80200000
H     -2.81500000     -5.18000000      7.15100000
O     -1.38400000    -10.35600000      8.33800000
H     -2.14600000    -10.27800000      8.91300000
H     -1.65100000    -10.98900000      7.67200000
O     -7.33100000      2.66300000    -10.76000000
H     -7.69000000      3.13300000    -11.51300000
H     -6.43700000      2.99300000    -10.67500000
O      9.38600000     11.35700000     -1.60300000
H      9.58600000     11.37000000     -2.54000000
H     10.05100000     11.92200000     -1.20900000
O     -4.49200000     -6.19300000     -5.80100000
H     -3.80400000     -6.33200000     -5.15000000
H     -4.04600000     -5.77200000     -6.53500000
O     -1.36000000     -4.68700000    -10.28400000
H     -1.43100000     -3.77500000    -10.56600000
H     -1.61100000     -5.19600000    -11.05400000
O      1.74100000     14.46600000      9.44700000
H      1.09900000     14.73100000      8.78900000
H      2.58900000     14.64600000      9.04100000
O     -6.59700000     13.53900000     -4.81700000
H     -6.35400000     13.12000000     -5.64300000
H     -7.48600000     13.86100000     -4.96500000
O      2.34300000     -7.78800000     -4.90600000
H      2.15600000     -7.60100000     -5.82600000
H      3.25400000     -7.51700000     -4.78700000
O     14.49200000      3.69100000     -8.11200000
H     15.34600000      4.05700000     -7.88200000
H     14.35200000      2.99100000     -7.47400000
O    -15.33000000      4.48300000      3.14900000
H    -15.10900000      3.63400000      2.76700000
H    -15.05600000      5.12100000      2.49100000
O     -3.47500000    -10.11700000     13.23800000
H     -2.90300000    -10.18800000     14.00200000
H     -3.94700000     -9.29400000     13.36800000
O     -4.74300000    -13.48600000     -4.05400000
H     -4.38800000    -12.74300000     -4.54100000
H     -5.19700000    -13.09000000     -3.31000000
O      3.41800000     -6.96500000    -13.31200000
H      3.87700000     -7.79500000    -13.17700000
H      2.90100000     -6.84600000    -12.51500000
O      7.42900000      5.35100000     -9.67600000
H      8.22300000      4.84700000     -9.85400000
H      7.13500000      5.64700000    -10.53700000
O     -5.40800000    -12.13700000     -1.68000000
H     -5.90800000    -11.41100000     -2.05200000
H     -5.67400000    -12.16500000     -0.76100000
O     10.65900000     -5.11200000      8.23400000
H     10.19300000     -5.85600000      7.85400000
H     10.17900000     -4.91500000      9.03900000
O    -10.42200000     10.84200000     -5.27900000
H    -10.97900000     11.35800000     -5.86100000
H     -9.55700000     10.87000000     -5.68700000
O     11.62400000     -0.05200000     -2.41800000
H     11.30700000     -0.91800000     -2.16500000
H     10.86700000      0.52300000     -2.30800000
O    -10.19300000      1.46000000    -14.47300000
H    -10.73000000      0.70200000    -14.70700000
H     -9.81300000      1.23100000    -13.62400000
O      5.02000000     11.94200000      9.70700000
H      4.22100000     12.31400000     10.07900000
H      5.70500000     12.57200000      9.92900000
O      0.60800000     13.38700000     -4.98300000
H      0.27000000     14.17800000     -4.56100000
H      0.58800000     12.72200000     -4.29500000
O      4.73300000      9.86600000     11.99200000
H      5.03700000     10.61600000     11.48100000
H      4.64700000      9.16000000     11.35200000
O      8.70400000    -11.63700000     -7.69300000
H      8.55600000    -12.35100000     -7.07200000
H      8.14300000    -10.92700000     -7.38000000
O     -0.24700000      5.02700000     16.91600000
H      0.66600000      4.77400000     17.05300000
H     -0.65600000      4.92300000     17.77400000
O      0.68800000    -12.01100000     -2.86700000
H      0.57900000    -11.18600000     -3.34000000
H      1.61100000    -12.23500000     -2.98300000
O    -11.27100000      1.40800000     -6.99400000
H    -11.44400000      0.61500000     -6.48700000
H    -11.59900000      1.20700000     -7.87100000
O    -10.09400000      6.06700000      1.01800000
H    -10.91500000      6.55100000      0.92700000
H     -9.42000000      6.68100000      0.72800000
O     -9.45300000      8.08000000      7.56200000
H    -10.15300000      7.72700000      7.01300000
H     -9.59700000      7.68200000      8.42100000
O     -2.32900000     -0.45000000     -6.71100000
H     -2.73200000     -1.14000000     -6.18400000
H     -1.93800000     -0.91200000     -7.45300000
O      3.47400000     -0.69700000    -14.96100000
H      3.36100000     -1.52900000    -15.42100000
H      2.70800000     -0.18000000    -15.20900000
O      8.10800000     -3.55200000      2.48300000
H      8.23700000     -2.71100000      2.92000000
H      7.57600000     -4.06200000      3.09500000
O    -14.12600000     -3.65100000      1.38900000
H    -14.49600000     -4.31400000      0.80500000
H    -14.69400000     -3.66800000      2.16000000
O    -11.70800000      3.59200000      6.40200000
H    -11.84500000      3.45300000      7.33900000
H    -12.57000000      3.84300000      6.06900000
O     -5.29100000      2.15000000      4.95500000
H     -5.52200000      3.01600000      5.29000000
H     -6.05200000      1.60500000      5.15700000
O     -3.07300000     -4.55800000     -8.11100000
H     -3.59500000     -3.81400000     -8.41100000
H     -2.42800000     -4.69400000     -8.80500000
O      5.93800000    -13.12600000    -11.02200000
H      6.64300000    -12.57400000    -10.68400000
H      6.36500000    -13.69600000    -11.66200000
O      4.12100000     14.04100000     -0.40700000
H      4.97800000     14.41800000     -0.60500000
H      4.21100000     13.69800000      0.48300000
O     -6.35800000     -5.68300000      4.62800000
H     -6.72400000     -5.60100000      3.74800000
H     -6.64900000     -6.54300000      4.93000000
O     -5.48700000    -11.68500000     -9.71800000
H     -5.49400000    -11.84200000     -8.77400000
H     -5.35500000    -10.74100000     -9.80300000
O     10.30800000     12.09600000     -8.30500000
H      9.41600000     12.15300000     -7.96100000
H     10.35900000     12.79700000     -8.95400000
O    -15.92000000      2.81000000     -2.47500000
H    -16.07800000      1.87700000     -2.33100000
H    -15.73900000      2.88100000     -3.41300000
O     -5.71000000    -12.80400000     -7.26500000
H     -5.83800000    -13.70800000     -6.97900000
H     -6.58800000    -12.42100000     -7.24700000
O     15.35700000      7.74100000      0.58000000
H     15.57200000      7.11700000     -0.11400000
H     15.15900000      8.55500000      0.11700000
O      9.16800000     -4.63700000     -9.07100000
H      9.91900000     -4.30700000     -9.56400000
H      8.66300000     -5.14000000     -9.71000000
O     16.72900000     -0.47000000     -5.60600000
H     16.60900000     -0.59600000     -4.66400000
H     16.03700000     -0.99600000     -6.00700000
O     -2.28100000    -11.57400000      3.93100000
H     -2.11400000    -12.24600000      3.27000000
H     -1.82500000    -10.79800000      3.60400000
O    -11.84600000     12.57300000     -3.11800000
H    -12.28500000     13.42000000     -3.04200000
H    -11.72000000     12.45100000     -4.05900000
O     -0.98700000     -7.44400000      4.44000000
H     -0.74100000     -7.69600000      5.33000000
H     -1.94400000     -7.46800000      4.44100000
O      5.22800000    -11.32000000      2.86800000
H      5.71000000    -11.66500000      3.61900000
H      5.86600000    -11.31700000      2.15400000
O    -11.89100000      3.34200000      9.43800000
H    -11.59200000      3.12500000     10.32100000
H    -12.10400000      2.49700000      9.04300000
O      8.17700000      3.37300000     12.83100000
H      8.63600000      2.54300000     12.96000000
H      7.25200000      3.12900000     12.77900000
O      9.99500000    -13.78300000     -5.61100000
H      9.94600000    -13.01200000     -5.04600000
H     10.52900000    -13.50200000     -6.35400000
O    -10.59700000     -2.46800000     -6.11100000
H    -10.56100000     -1.91600000     -5.33000000
H    -11.46800000     -2.86600000     -6.08300000
O     -3.46900000      7.32800000     -2.23400000
H     -3.90000000      6.59000000     -1.80200000
H     -3.13100000      6.96300000     -3.05200000
O     14.00000000      5.05500000      0.07500000
H     13.09100000      4.75600000      0.03900000
H     13.93800000      6.01000000      0.07300000
O      8.02700000     -0.93100000     -3.27800000
H      7.40300000     -0.27400000     -2.96900000
H      8.37000000     -0.57000000     -4.09600000
O     13.69100000      3.15800000      6.47200000
H     12.78800000      2.84100000      6.47300000
H     13.67500000      3.93100000      7.03600000
O     -9.80400000      3.83500000      2.97400000
H    -10.71600000      3.74100000      3.24800000
H     -9.84100000      4.41700000      2.21500000
O     -7.76700000    -13.28700000     -3.70000000
H     -7.23600000    -12.49200000     -3.65100000
H     -7.77100000    -13.51500000     -4.63000000
O      1.88500000      7.36700000     -3.44300000
H      2.51100000      6.93700000     -2.86100000
H      1.14600000      6.76000000     -3.49200000
O     -2.65100000      6.16000000     -7.74700000
H     -2.02700000      6.16300000     -8.47300000
H     -3.31800000      5.52500000     -8.00700000
O    -16.35800000     -2.88300000      5.84600000
H    -15.93200000     -3.73800000      5.77400000
H    -15.87100000     -2.32200000      5.24100000
O      2.70300000     -1.39600000      7.94400000
H      2.94200000     -2.13800000      7.39000000
H      3.11200000     -0.64000000      7.52200000
O     14.78900000     -5.57400000     -7.60900000
H     15.59800000     -5.90500000     -7.21900000
H     14.98800000     -5.49400000     -8.54200000
O     -1.83000000    -12.95400000     -3.74700000
H     -0.97700000    -12.70400000     -3.39100000
H     -1.67200000    -13.08200000     -4.68200000
O     11.97400000    -10.49000000      8.64100000
H     12.04800000     -9.54200000      8.75000000
H     12.31300000    -10.85200000      9.46000000
O      7.14100000      7.38700000     -7.76500000
H      7.30000000      6.80100000     -8.50500000
H      7.65900000      7.01700000     -7.05000000
O    -17.43700000     -2.19900000      2.48600000
H    -16.60900000     -1.98400000      2.91700000
H    -17.46000000     -3.15600000      2.47400000
O     -4.36500000     -1.22300000      7.38500000
H     -4.48800000     -1.93600000      6.75800000
H     -5.25300000     -0.97000000      7.63700000
O      9.09500000      0.49100000     -5.40500000
H      8.66200000      0.61600000     -6.25000000
H      8.87300000      1.27500000     -4.90400000
O      2.01800000     -4.94800000     -2.14600000
H      1.37200000     -4.55100000     -2.72900000
H      1.59200000     -4.96300000     -1.28900000
O     15.49900000      2.50900000      4.50100000
H     15.47800000      1.55400000      4.44100000
H     14.68800000      2.73900000      4.95300000
O     -4.83500000     -6.45700000    -14.93400000
H     -4.51800000     -6.30000000    -15.82300000
H     -4.68300000     -7.39100000    -14.78700000
O      6.72100000      5.38900000     -1.85100000
H      7.09200000      6.26300000     -1.73200000
H      6.69100000      5.26900000     -2.80000000
O     -4.51300000      2.61800000    -13.69100000
H     -3.63400000      2.90500000    -13.93700000
H     -5.09600000      3.26800000    -14.08400000
O     11.19600000     -0.07500000     -8.72500000
H     10.25400000     -0.23300000     -8.79200000
H     11.51800000     -0.16700000     -9.62200000
O    -14.90500000     -3.15900000     -4.76900000
H    -14.37100000     -3.41900000     -5.52000000
H    -15.80600000     -3.20800000     -5.08700000
O     -8.98400000      3.43800000      9.45100000
H     -9.87900000      3.77800000      9.45900000
H     -8.47500000      4.09300000      9.92800000
O    -10.64000000     -8.79500000     10.57600000
H    -10.44400000     -7.96900000     11.01800000
H    -10.39100000     -9.46900000     11.20700000
O     -7.73700000     -8.14700000     10.39100000
H     -6.83100000     -8.41800000     10.24700000
H     -7.91100000     -7.51400000      9.69500000
O     -0.50200000     -8.15200000     -8.50800000
H     -1.33800000     -7.90400000     -8.11200000
H     -0.57700000     -7.87000000     -9.42000000
O     -4.61900000     -7.15600000      6.90900000
H     -5.26200000     -6.51600000      7.21400000
H     -4.44600000     -7.70500000      7.67300000
O     -6.03900000      9.70200000     10.59700000
H     -6.07100000     10.59300000     10.94700000
H     -5.83400000      9.15500000     11.35500000
O     -1.88000000      3.74000000    -14.71600000
H     -1.22200000      3.74800000    -14.02100000
H     -1.41500000      3.39900000    -15.48100000
O      9.34000000      1.00900000     -0.28600000
H      8.95500000      0.15500000     -0.08500000
H     10.09900000      1.07200000      0.29400000
O     -1.13700000    -11.17000000    -14.05700000
H     -0.45100000    -11.27200000    -13.39700000
H     -0.90500000    -11.79700000    -14.74200000
O      4.75400000      0.86300000    -13.16600000
H      5.57800000      1.22400000    -13.49000000
H      4.35100000      0.45800000    -13.93400000
O     14.23700000     -3.53000000      5.65100000
H     14.09700000     -4.23200000      6.28700000
H     14.70900000     -3.95000000      4.93100000
O      8.63200000     -6.31300000    -13.76300000
H      7.84800000     -6.45200000    -14.29500000
H      9.08600000     -5.58700000    -14.19200000
O     14.37100000     -1.08400000     -7.94700000
H     13.46500000     -0.78400000     -7.87300000
H     14.39000000     -1.91000000     -7.46300000
O      6.34900000      9.09800000     -1.29100000
H      5.44200000      8.79900000     -1.34800000
H      6.54500000      9.43900000     -2.16400000
O     -6.47400000      8.38100000      7.96300000
H     -6.28500000      8.80100000      8.80200000
H     -7.42000000      8.47400000      7.85600000
O      4.87000000      9.60700000     -9.69500000
H      4.49500000     10.15900000     -9.00900000
H      5.80500000      9.81100000     -9.68300000
O      3.19400000     -3.66200000      6.57100000
H      2.97100000     -3.87800000      5.66600000
H      3.15400000     -4.49900000      7.03400000
O      6.85800000     -8.79500000    -10.56500000
H      7.42600000     -9.54200000    -10.38000000
H      7.43000000     -8.16000000    -10.99600000
O      7.41800000      1.38800000      8.54900000
H      7.30400000      2.22000000      8.09000000
H      8.29700000      1.44100000      8.92500000
O    -10.32800000     -3.70700000      8.06000000
H     -9.54200000     -3.65300000      7.51600000
H    -11.04800000     -3.51200000      7.46000000
O      4.43300000     -4.49000000     -3.19500000
H      4.25500000     -4.27900000     -4.11200000
H      3.56600000     -4.57800000     -2.79800000
O    -11.32100000     -7.39700000      7.98600000
H    -10.56700000     -6.87200000      7.71800000
H    -11.02900000     -7.84800000      8.77900000
O      0.71200000     -3.25600000      3.87300000
H      1.00200000     -3.90600000      4.51300000
H     -0.20900000     -3.46600000      3.71800000
O    -12.84300000     -3.27500000     -1.61400000
H    -12.60700000     -2.99400000     -2.49800000
H    -13.58500000     -2.71800000     -1.37600000
O      1.51700000      6.97500000      8.29100000
H      1.96000000      6.78000000      9.11700000
H      0.97800000      7.74200000      8.48300000
O    -15.12800000      5.32700000     -1.28200000
H    -14.92600000      5.51200000     -2.19900000
H    -14.97600000      4.38700000     -1.18800000
O     -3.17600000     10.43300000      4.20300000
H     -4.11300000     10.27600000      4.31900000
H     -3.07000000     11.37100000      4.35700000
O     -3.95000000    -10.24700000      1.50900000
H     -3.98100000    -11.12100000      1.89900000
H     -4.56200000     -9.73000000      2.03200000
O     -2.67600000     -6.31100000     -0.69100000
H     -2.24300000     -6.89100000     -0.06400000
H     -3.57100000     -6.22600000     -0.36100000
O    -14.72300000      0.60000000     10.44800000
H    -15.20400000      1.42700000     10.40800000
H    -13.87200000      0.79900000     10.05800000
O     10.95200000      4.44300000      0.11200000
H     10.48100000      3.97200000     -0.57500000
H     10.64000000      4.05300000      0.92800000
O     -3.39000000     -7.24800000     -8.30200000
H     -3.47900000     -7.54100000     -7.39500000
H     -3.33800000     -6.29400000     -8.24100000
O     -7.89500000      5.98700000      6.60800000
H     -8.66500000      6.13300000      6.05700000
H     -7.79500000      6.80300000      7.09900000
O    -12.42400000      2.67000000      0.21000000
H    -12.70000000      2.16300000     -0.55400000
H    -11.55500000      2.99800000     -0.02200000
O     -8.25100000    -12.13900000     -6.54500000
H     -8.63300000    -11.45900000     -5.99000000
H     -8.95300000    -12.37500000     -7.15100000
O     12.61600000     -6.26200000    -11.45700000
H     12.02500000     -6.71200000    -10.85300000
H     13.40100000     -6.08600000    -10.93700000
O      1.50400000     -3.91500000    -12.08400000
H      1.77000000     -3.08600000    -11.68400000
H      0.81700000     -4.24900000    -11.50800000
O    -12.76800000     -7.62100000      0.27600000
H    -11.96900000     -8.01200000     -0.07900000
H    -12.68000000     -6.68600000      0.09000000
O      9.53700000      5.76600000     11.96400000
H      9.17300000      4.94600000     12.29900000
H      8.77100000      6.30500000     11.76800000
O     11.05000000      5.18800000      4.32000000
H     10.52400000      5.44100000      3.56100000
H     10.54700000      5.49900000      5.07300000
O     -6.85600000     15.15700000      3.92700000
H     -7.44400000     14.51400000      3.53100000
H     -6.94100000     15.01000000      4.86900000
O      3.85000000     -6.00100000      1.67400000
H      4.70200000     -6.43300000      1.62100000
H      4.05600000     -5.06900000      1.73300000
O     13.14900000     10.10600000      6.87600000
H     12.32400000      9.71800000      7.16900000
H     13.80600000      9.75300000      7.47700000
O     -2.33800000    -12.17300000      6.54700000
H     -3.12100000    -12.70800000      6.41700000
H     -2.04300000    -11.96100000      5.66100000
O      6.46400000     -7.38500000     15.75000000
H      6.28900000     -6.74500000     15.06000000
H      7.12800000     -6.96900000     16.30000000
O     -8.42900000     -4.43800000      5.96700000
H     -9.13000000     -4.28200000      5.33500000
H     -7.65700000     -4.61600000      5.43000000
O      5.56700000      5.57300000      8.36400000
H      5.20500000      4.75400000      8.70100000
H      6.41800000      5.32700000      7.99900000
O     -4.41700000     10.28400000     13.81400000
H     -5.16100000     10.85600000     14.00000000
H     -3.80100000     10.84000000     13.33600000
O     -3.50500000    -15.85800000     -3.57400000
H     -3.74500000    -14.95300000     -3.77400000
H     -4.34000000    -16.29600000     -3.40900000
O     12.36800000    -10.95100000     -4.34500000
H     13.23300000    -11.11600000     -3.97100000
H     12.16000000    -11.75000000     -4.83100000
O     -0.34000000     -5.97000000     -5.27200000
H      0.56300000     -6.24000000     -5.10600000
H     -0.49900000     -5.26600000     -4.64300000
O      7.64700000     -6.98100000     -5.39000000
H      7.88000000     -6.54700000     -4.56900000
H      8.31700000     -6.69500000     -6.01100000
O     -8.76900000     -2.66700000      1.86700000
H     -9.25500000     -3.29900000      2.39700000
H     -9.26700000     -2.60500000      1.05200000
O     -9.57100000      6.00900000     -5.71600000
H     -9.48500000      5.19500000     -6.21200000
H     -8.88100000      5.96000000     -5.05300000
O     -3.91400000     15.31100000      0.30500000
H     -4.42900000     14.53600000      0.07800000
H     -4.56400000     16.00400000      0.42000000
O      3.55200000     10.87200000     -7.42900000
H      3.67100000     11.58100000     -8.06200000
H      2.66600000     10.54900000     -7.59500000
O    -10.67200000     -4.48700000    -10.20700000
H    -10.20700000     -4.66400000    -11.02400000
H    -10.77400000     -3.53600000    -10.19000000
O      2.19200000     11.47300000    -11.64000000
H      2.80500000     11.89500000    -11.03800000
H      2.69000000     10.75100000    -12.02300000
O     -7.38700000     -5.76200000      1.57500000
H     -7.69500000     -5.56100000      0.69200000
H     -8.10700000     -6.25100000      1.97400000
O     -2.68500000     -1.77300000      9.56300000
H     -1.85100000     -1.31100000      9.47000000
H     -3.31900000     -1.21500000      9.11400000
O     -4.55200000      4.41300000     -8.43700000
H     -4.73900000      4.57500000     -9.36200000
H     -4.36000000      3.47700000     -8.39200000
O     -5.99700000      8.22800000      2.22400000
H     -5.33300000      7.57600000      2.44800000
H     -6.34500000      8.51600000      3.06900000
O      3.07000000    -14.44400000     -6.81200000
H      3.66500000    -14.32100000     -7.55200000
H      3.56400000    -14.13500000     -6.05300000
O     -0.02300000      1.51300000     15.14900000
H     -0.67800000      0.89000000     15.46400000
H      0.73700000      1.36600000     15.71100000
O     11.30700000      0.59200000      1.79900000
H     12.10800000      0.17300000      1.48400000
H     11.56700000      1.49400000      1.98800000
O     -3.76300000    -15.78700000     -8.60500000
H     -4.15900000    -16.31600000     -7.91300000
H     -3.14100000    -15.22100000     -8.14700000
O     -8.00600000      2.15900000     -5.75700000
H     -8.52500000      2.68200000     -6.36900000
H     -8.61400000      1.94700000     -5.04900000
O     16.42200000     -8.00600000     -1.06400000
H     16.65700000     -7.83800000     -1.97700000
H     15.46500000     -7.98000000     -1.05500000
O     -8.32300000    -12.57200000      8.84300000
H     -7.75000000    -13.05400000      9.43900000
H     -8.46300000    -13.17000000      8.10900000
O      3.97700000      8.14400000     -1.25700000
H      3.13000000      8.58900000     -1.26400000
H      3.76400000      7.22600000     -1.08900000
O     11.56600000      4.64800000      9.85900000
H     12.09400000      4.75200000     10.65000000
H     12.16200000      4.86300000      9.14200000
O     13.54100000     -5.05100000      7.97300000
H     12.66200000     -4.67800000      8.03400000
H     14.02600000     -4.64100000      8.68900000
O     -4.53900000     11.25300000    -12.87100000
H     -4.38200000     11.74100000    -12.06300000
H     -3.86500000     10.57300000    -12.87600000
O     -3.84100000      3.76000000     14.28800000
H     -3.39000000      4.53800000     14.61600000
H     -3.19100000      3.31800000     13.74300000
O     13.27000000     -1.18900000      0.68900000
H     13.03500000     -1.81100000      1.37800000
H     12.62600000     -1.34400000     -0.00300000
O      7.13500000     11.90800000     -0.20500000
H      7.82500000     11.64000000     -0.81100000
H      6.72300000     11.08800000      0.06700000
O     -7.40300000      0.48800000     15.24200000
H     -7.15900000      1.29200000     15.70100000
H     -8.30200000      0.31500000     15.52200000
O      4.82800000      3.92100000    -16.23100000
H      4.17900000      4.61900000    -16.14500000
H      5.38300000      4.01300000    -15.45600000
O      4.51800000    -14.63500000      5.59000000
H      5.14500000    -13.97500000      5.29400000
H      3.81400000    -14.60400000      4.94100000
O     -2.02700000     -6.67500000    -12.24100000
H     -2.29200000     -7.59500000    -12.25400000
H     -1.63800000     -6.52500000    -13.10200000
O      0.19900000     -8.52100000     -1.59100000
H      0.96200000     -8.12600000     -1.16900000
H     -0.53700000     -8.28200000     -1.02700000
O    -12.79000000     -6.22100000      5.74800000
H    -12.32300000     -6.56100000      4.98400000
H    -12.35900000     -6.63600000      6.49500000
O      1.99300000      7.53600000     13.55200000
H      1.82800000      7.47400000     14.49300000
H      2.24100000      8.45000000     13.41200000
O      0.80000000      3.93000000     10.40700000
H      1.32900000      4.43200000      9.78700000
H      1.07100000      3.02200000     10.27400000
O     -9.99100000      9.59600000     -2.30200000
H    -10.22600000      9.89100000     -3.18200000
H     -9.41800000      8.84300000     -2.44700000
O      2.14300000     11.83600000      9.39000000
H      2.04100000     11.49300000      8.50200000
H      1.63900000     12.64900000      9.39200000
O     -1.61400000    -13.00400000      1.36900000
H     -1.20900000    -12.49100000      0.67000000
H     -2.47000000    -13.25200000      1.02000000
O      4.78800000     -1.86500000     -7.24100000
H      5.33300000     -2.06400000     -8.00200000
H      4.96800000     -0.94500000     -7.05100000
O      8.34100000     -2.75200000    -14.99400000
H      8.36300000     -3.41500000    -15.68400000
H      7.44600000     -2.78800000    -14.65600000
O      1.74300000     16.42800000      4.22700000
H      2.69300000     16.48900000      4.12200000
H      1.39400000     17.10700000      3.65000000
O     -1.21200000    -11.47300000    -10.51500000
H     -0.66500000    -11.38400000     -9.73400000
H     -2.06000000    -11.76700000    -10.18200000
O    -10.12000000      9.02800000      0.96100000
H    -10.05800000      9.87000000      0.51000000
H     -9.84500000      9.21600000      1.85800000
O     -4.28200000     -0.71500000     12.03200000
H     -4.64900000     -1.56000000     11.77200000
H     -5.00000000     -0.09400000     11.90700000
O      0.52400000      4.50000000    -10.41600000
H      0.19300000      5.30700000    -10.02300000
H      0.49700000      3.85900000     -9.70600000
O     -9.12500000      4.90800000     13.31000000
H     -9.32800000      4.15200000     13.86000000
H     -9.73900000      5.58400000     13.59600000
O     -0.99700000      0.48200000    -11.45200000
H     -1.87600000      0.80200000    -11.65500000
H     -0.68700000      1.06000000    -10.75500000
O      3.47000000    -15.33900000      0.79400000
H      2.94100000    -14.60900000      1.11500000
H      4.37000000    -15.09500000      1.00800000
O      2.72200000     -9.44700000      6.71600000
H      3.54100000     -9.09100000      7.06000000
H      2.61200000     -9.01800000      5.86800000
O     -9.55300000     -5.72800000    -12.28700000
H     -9.80100000     -6.62400000    -12.51700000
H     -8.86300000     -5.50300000    -12.91100000
O      2.91000000     -8.15600000      4.08400000
H      2.79500000     -9.05800000      3.78300000
H      3.77500000     -7.90400000      3.76100000
O     -0.29000000     12.62700000      7.83600000
H      0.08000000     13.39100000      7.39300000
H     -1.10100000     12.94800000      8.23100000
O    -12.64200000     -6.32300000     11.47700000
H    -12.54200000     -6.28000000     12.42800000
H    -11.98500000     -5.71500000     11.13800000
O     -3.58000000     -7.09200000     -3.11400000
H     -3.20500000     -7.96800000     -3.20500000
H     -3.04100000     -6.66900000     -2.44600000
O     10.95800000     -9.31500000     -9.04500000
H     10.23200000     -9.15700000     -8.44200000
H     11.74300000     -9.17200000     -8.51800000
O     -3.00300000     17.36600000     -2.25200000
H     -3.80800000     16.93900000     -2.54600000
H     -2.33800000     16.67900000     -2.29400000
O     13.61400000     -7.50000000      6.55400000
H     14.53000000     -7.76700000      6.63100000
H     13.56600000     -6.66900000      7.02700000
O     -0.64100000      6.68400000    -14.28900000
H     -0.49400000      5.85200000    -13.84000000
H      0.12800000      6.79400000    -14.84800000
O      2.87800000     -6.13400000      8.25300000
H      3.44200000     -6.90400000      8.31900000
H      1.99300000     -6.49100000      8.17700000
O      5.76100000     -6.74900000     -1.88300000
H      5.49600000     -5.85000000     -2.07800000
H      4.94100000     -7.20400000     -1.69100000
O    -11.70800000     -4.08700000      1.54400000
H    -11.49800000     -4.39800000      0.66300000
H    -12.59400000     -3.73100000      1.46700000
O      3.35600000      1.78900000    -11.14800000
H      3.64500000      1.35600000    -11.95100000
H      3.04700000      2.64800000    -11.43600000
O    -15.01800000      0.96100000      2.98300000
H    -15.28100000      1.04400000      2.06600000
H    -15.83600000      1.03300000      3.47400000
O      5.96400000    -11.02600000      0.03200000
H      5.36300000    -10.81400000     -0.68100000
H      6.76100000    -10.53600000     -0.17200000
O      3.00100000      5.67200000     -1.49700000
H      3.46100000      5.06300000     -2.07400000
H      2.53000000      5.11100000     -0.88200000
O     -6.23800000     -8.48700000     -5.70200000
H     -5.74100000     -7.67100000     -5.75000000
H     -5.57100000     -9.17400000     -5.71100000
O     -5.40600000     12.96100000      0.19500000
H     -6.22500000     12.46700000      0.14700000
H     -5.22700000     13.03800000      1.13200000
O      9.71300000     12.59300000      6.77700000
H      8.83400000     12.21400000      6.79000000
H      9.60200000     13.46900000      7.14700000
O     -0.53500000      1.72800000      8.30400000
H     -1.28100000      1.58200000      8.88500000
H     -0.67500000      1.12100000      7.57700000
O     -1.89800000     -3.43700000     12.44300000
H     -1.24400000     -3.92000000     11.93900000
H     -2.46200000     -3.03600000     11.78200000
O     -1.71300000    -11.09500000     -6.57300000
H     -1.00600000    -11.03000000     -5.93100000
H     -1.27100000    -11.05700000     -7.42100000
O    -10.98800000    -14.40200000      1.88400000
H    -10.99100000    -13.51100000      2.23400000
H    -10.80500000    -14.29200000      0.95100000
O    -13.18400000      8.50400000     -7.20900000
H    -13.27000000      7.93600000     -6.44300000
H    -12.24600000      8.68500000     -7.26800000
O     -7.84800000      3.03200000      6.80900000
H     -8.02500000      2.85700000      7.73300000
H     -7.72800000      3.98100000      6.76400000
O      7.81600000      7.02200000      7.13800000
H      7.83700000      7.32500000      6.23100000
H      6.94000000      6.65200000      7.24700000
O     -6.68700000    -10.60500000     -3.79700000
H     -7.37400000    -10.29700000     -4.38900000
H     -5.87400000    -10.46500000     -4.28200000
O    -15.28000000     -5.37900000      5.32100000
H    -14.35200000     -5.59100000      5.41400000
H    -15.73700000     -6.17600000      5.59200000
O     -0.33800000     -6.42400000     15.08500000
H      0.49000000     -6.77100000     14.75300000
H     -0.17200000     -5.49000000     15.21500000
O     -4.06900000     -4.75900000     13.71600000
H     -3.47600000     -4.10700000     13.34100000
H     -4.13400000     -4.52100000     14.64100000
O     -8.18300000     -0.11800000    -10.36700000
H     -7.89900000      0.77600000    -10.17700000
H     -7.43600000     -0.66400000    -10.11900000
O      8.86700000      1.13800000    -11.78800000
H      8.40000000      1.21500000    -10.95600000
H      8.18600000      0.92500000    -12.42600000
O    -14.52900000      5.93300000     -3.68700000
H    -14.45200000      5.14400000     -4.22300000
H    -15.26100000      6.41500000     -4.07300000
O     -5.45100000     -7.59700000     12.95000000
H     -5.95800000     -7.15900000     12.26600000
H     -4.75900000     -6.97400000     13.17200000
O      9.90000000    -10.50700000     -3.05400000
H      9.98900000     -9.85500000     -2.36000000
H     10.72900000    -10.46400000     -3.53100000
O      0.79500000      4.31800000     -7.79700000
H      0.29600000      4.47700000     -6.99700000
H      1.20500000      5.16000000     -7.99600000
O     -5.24800000      4.54900000    -11.46600000
H     -4.71800000      4.00500000    -12.04800000
H     -5.71900000      5.14000000    -12.05300000
O     11.92700000     -7.88400000      9.13900000
H     11.15000000     -7.87500000      9.69700000
H     12.00700000     -6.98200000      8.82600000
O      0.51200000      3.97800000     -0.99900000
H      0.79000000      3.06700000     -1.09100000
H      0.43400000      4.11000000     -0.05400000
O     15.34400000     -5.88400000     -4.53300000
H     15.31500000     -5.71000000     -5.47300000
H     16.05100000     -6.52100000     -4.42800000
O      6.83500000      6.92200000    -12.24500000
H      6.59200000      7.56400000    -12.91200000
H      7.78300000      6.82600000    -12.33900000
O     -4.56300000     -4.72400000      2.40600000
H     -4.05100000     -5.25800000      3.01300000
H     -4.79300000     -5.32300000      1.69600000
O     -1.77100000      5.45700000      9.91500000
H     -1.26400000      6.25800000     10.05000000
H     -1.15600000      4.74900000     10.10600000
O      6.31100000     13.52300000     -2.94500000
H      5.62500000     12.95300000     -2.59800000
H      7.12800000     13.12400000     -2.64500000
O     -6.57500000     12.72600000      6.47200000
H     -6.11200000     11.88900000      6.43600000
H     -7.47300000     12.51500000      6.21900000
O    -11.30600000     -5.39400000     -0.89500000
H    -11.80300000     -4.66700000     -1.27000000
H    -10.54600000     -5.48600000     -1.47000000
O     -6.50800000      7.00500000     -0.25100000
H     -5.85700000      6.31400000     -0.13100000
H     -6.46700000      7.51700000      0.55600000
O      3.41100000      4.69400000      1.36400000
H      2.50800000      4.95400000      1.54600000
H      3.94000000      5.25100000      1.93500000
O     12.19200000      1.05600000    -11.72000000
H     12.44600000      1.92000000    -11.39500000
H     11.25400000      1.13100000    -11.89300000
O    -12.32600000     10.61400000     -1.52600000
H    -11.47600000     10.17800000     -1.46600000
H    -12.15700000     11.39700000     -2.05000000
O     13.16700000     -6.02300000      2.68900000
H     13.91000000     -6.25300000      3.24800000
H     12.39700000     -6.21400000      3.22400000
O     -8.39900000    -14.01800000      6.44100000
H     -9.30900000    -13.86600000      6.18600000
H     -7.89100000    -13.78000000      5.66500000
O     11.77900000     12.27200000     -0.28600000
H     12.17700000     11.44900000     -0.00200000
H     12.51600000     12.80300000     -0.59000000
O    -10.55600000    -14.25600000     -5.99600000
H    -11.01500000    -14.22200000     -5.15600000
H     -9.66600000    -13.96700000     -5.79500000
O     -3.84500000      1.90700000     -8.28400000
H     -4.21000000      1.44400000     -7.52900000
H     -3.04600000      1.42500000     -8.49700000
O      0.21800000     -8.53600000    -13.71700000
H     -0.46300000     -8.01700000    -14.14400000
H      0.96800000     -8.48200000    -14.31000000
O    -11.11800000      2.17800000     11.80600000
H    -11.03100000      1.31900000     11.39200000
H    -10.27900000      2.31800000     12.24400000
O      8.60000000      6.62100000     -5.46800000
H      9.17800000      6.81300000     -4.72900000
H      7.74800000      6.44800000     -5.06700000
O     -9.17200000     13.27500000      4.82200000
H     -8.81400000     13.05800000      3.96100000
H     -9.74200000     12.53600000      5.03800000
O     10.85500000     -2.55700000      7.21200000
H      9.93900000     -2.28000000      7.23100000
H     10.83400000     -3.47400000      7.48300000
O      8.55300000     -1.54500000     15.02600000
H      9.34000000     -2.06800000     15.17800000
H      8.86900000     -0.76200000     14.57700000
O    -13.90800000     12.13200000     -0.13900000
H    -13.26700000     11.60800000     -0.61900000
H    -13.40000000     12.85700000      0.22600000
O      3.34300000    -11.21400000     -7.78800000
H      3.70600000    -11.12400000     -8.66900000
H      3.89500000    -10.65300000     -7.24300000
O      7.37500000     -0.47400000     11.34400000
H      6.84600000     -0.25600000     10.57700000
H      6.85200000     -1.11900000     11.82100000
O     -5.90400000      7.51800000     13.30200000
H     -5.39300000      8.29900000     13.51600000
H     -5.29500000      6.95700000     12.82100000
O      4.95600000      5.58000000     -6.67600000
H      5.36200000      6.43200000     -6.83800000
H      4.01800000      5.76500000     -6.64400000
O     -5.07000000     13.84400000     -2.49200000
H     -5.66500000     13.55700000     -3.18500000
H     -5.44800000     13.48600000     -1.68800000
O     -4.39700000      3.89700000      9.93100000
H     -4.81300000      4.12500000     10.76200000
H     -3.46900000      4.08800000     10.06600000
O      5.96600000     -4.56800000      4.03100000
H      5.27600000     -4.16300000      3.50600000
H      5.52000000     -5.26000000      4.51900000
O      3.97700000     -7.39800000    -16.30700000
H      3.47000000     -7.95800000    -16.89400000
H      3.68000000     -7.64000000    -15.42900000
O     12.32100000     10.07500000      1.34100000
H     12.30500000      9.12100000      1.25600000
H     12.93200000     10.24000000      2.05900000
O     -9.64500000      2.16000000     -0.78800000
H     -9.40500000      1.42700000     -0.22100000
H     -8.81600000      2.60300000     -0.97000000
O     -2.12700000     -7.99500000     -6.00500000
H     -1.60600000     -8.76400000     -5.77500000
H     -1.58100000     -7.25100000     -5.75000000
O      0.37600000    -13.25800000      7.80500000
H      0.83300000    -12.50500000      8.18200000
H     -0.49500000    -12.92500000      7.58900000
O      1.14700000     -7.13600000    -11.55700000
H      0.60300000     -6.46700000    -11.97300000
H      1.08100000     -7.89400000    -12.13800000
O      1.87500000     10.08700000     -0.04700000
H      2.40400000     10.44400000      0.66700000
H      1.37700000     10.83600000     -0.37400000
O    -10.24300000     -8.93200000     -0.21900000
H    -10.12900000     -8.94400000      0.73200000
H     -9.35400000     -8.85200000     -0.56600000
O      2.88300000      8.89900000      3.72800000
H      2.51300000      8.06500000      4.01600000
H      3.50400000      8.66100000      3.03900000
O     -7.63500000      5.64000000     10.08400000
H     -6.82300000      5.32400000      9.68800000
H     -7.36700000      5.99000000     10.93300000
O     -7.76800000    -10.10000000     -0.90900000
H     -6.86100000     -9.86100000     -0.71900000
H     -7.82600000    -10.07600000     -1.86400000
O      4.41100000      0.72700000     11.80200000
H      4.66700000      0.08800000     11.13700000
H      3.46100000      0.62700000     11.87600000
O     -0.43600000     -1.67500000     -8.73700000
H     -0.34900000     -2.39000000     -8.10700000
H     -0.66500000     -2.10700000     -9.56000000
O     -5.35200000     -0.12400000     -9.59400000
H     -5.92200000     -0.03500000     -8.83000000
H     -4.63000000      0.48100000     -9.42600000
O      2.25700000      2.85100000    -16.35400000
H      1.56100000      2.55900000    -16.94300000
H      3.06500000      2.69200000    -16.84200000
O      3.86400000     -3.35100000      9.71100000
H      3.21000000     -2.83800000      9.23700000
H      4.15400000     -4.01000000      9.08000000
O    -11.14400000      1.00500000      5.20400000
H    -10.26000000      1.03700000      4.83900000
H    -11.33200000      1.90900000      5.45600000
O     -3.70300000     10.12400000      9.06400000
H     -3.37900000     10.67700000      9.77500000
H     -4.18800000      9.42700000      9.50600000
O      6.78600000     -2.39600000     16.95400000
H      7.47200000     -2.85400000     17.43800000
H      7.22700000     -2.05700000     16.17500000
O      3.42500000     -7.77600000     -1.51200000
H      2.98400000     -7.64400000     -2.35200000
H      2.90700000     -7.26900000     -0.88700000
O     -4.41900000     -3.48700000     -0.58900000
H     -4.59200000     -4.01200000      0.19300000
H     -5.16500000     -2.89000000     -0.64600000
O     15.72800000     -0.30000000      4.91700000
H     15.83000000     -0.81700000      4.11800000
H     14.97300000     -0.68800000      5.35900000
O     -0.76300000      8.06900000     10.42900000
H     -1.35200000      8.66000000      9.96000000
H      0.09000000      8.50100000     10.39000000
O     10.43000000     10.54500000    -10.79500000
H     10.36000000     11.10600000    -10.02200000
H     10.27100000      9.66100000    -10.46400000
O      7.50700000    -12.20200000      8.86600000
H      6.91000000    -12.85900000      9.22500000
H      7.73500000    -11.65100000      9.61500000
O     -8.62500000    -15.06700000      3.59900000
H     -9.30100000    -14.71800000      3.01800000
H     -8.27000000    -15.82100000      3.12800000
O     -4.33700000      6.42900000     11.24300000
H     -3.39800000      6.26600000     11.32800000
H     -4.51300000      6.33300000     10.30700000
O      1.18900000    -12.06800000     -6.00900000
H      1.82900000    -12.01200000     -6.71900000
H      1.68300000    -11.83900000     -5.22200000
O     -1.23800000      9.97600000      7.81300000
H     -2.14700000      9.86800000      8.09300000
H     -1.05700000     10.90800000      7.94100000
O    -13.05400000     -1.72200000    -10.24600000
H    -13.18700000     -2.66900000    -10.28300000
H    -12.25200000     -1.61200000     -9.73600000
O     -0.26600000     -4.72300000     -0.32400000
H     -1.10300000     -5.09400000     -0.60300000
H     -0.20400000     -4.94300000      0.60600000
O     -8.84200000     15.54400000      0.15200000
H     -8.71500000     14.73300000     -0.34000000
H     -9.68200000     15.42600000      0.59500000
O      0.59200000     15.95100000      7.45900000
H      1.23500000     16.61800000      7.21600000
H      0.47800000     15.42800000      6.66600000
O      2.58700000      2.12800000     -6.45200000
H      2.48400000      1.57200000     -7.22400000
H      2.33700000      3.00200000     -6.75100000
O      6.68200000      3.36000000     -7.52700000
H      5.92400000      3.94500000     -7.51100000
H      7.25700000      3.73100000     -8.19700000
O    -10.12000000      7.04700000      9.91600000
H    -11.03500000      6.80900000     10.06500000
H     -9.64400000      6.21900000      9.98200000
O    -11.65700000     -5.95200000     -8.04000000
H    -11.56300000     -5.26800000     -8.70300000
H    -10.79700000     -6.37100000     -8.00400000
O     -3.82500000     -1.38200000     14.75100000
H     -3.78300000     -1.20100000     13.81200000
H     -4.47400000     -0.76200000     15.08500000
O     10.39200000     -4.69500000      1.40200000
H      9.46800000     -4.79200000      1.63300000
H     10.80400000     -4.35800000      2.19800000
O     -6.92500000    -15.42500000     -0.71400000
H     -6.48200000    -14.59000000     -0.86700000
H     -6.32100000    -16.08300000     -1.05700000
O      4.92100000     -0.66500000      1.53600000
H      4.42300000      0.03000000      1.10600000
H      5.59200000     -0.91000000      0.89900000
O     -9.67200000     -1.90200000     -0.66700000
H    -10.38600000     -1.54400000     -0.14000000
H     -9.95400000     -1.77200000     -1.57200000
O     -3.19400000     -2.74000000     -2.86500000
H     -3.67700000     -2.73400000     -2.03900000
H     -3.07100000     -1.81500000     -3.07700000
O      9.92100000     -1.18300000      3.30100000
H     10.42400000     -0.48700000      2.87900000
H      9.30400000     -0.72100000      3.87000000
O      0.87900000      7.71000000     16.16100000
H      0.39100000      6.95300000     16.48400000
H      0.78700000      8.36700000     16.85100000
O      0.58500000      2.89400000     -4.50800000
H     -0.23600000      2.76300000     -4.98300000
H      1.26700000      2.69000000     -5.14800000
O     -7.60800000     -3.02300000     -9.74200000
H     -7.60000000     -3.07000000    -10.69800000
H     -8.39200000     -3.51000000     -9.48600000
O    -13.46400000     -4.81200000    -10.84600000
H    -14.00700000     -5.13200000    -10.12500000
H    -12.56500000     -4.94200000    -10.54400000
O     15.87300000      7.69000000      5.52800000
H     14.96400000      7.92600000      5.71400000
H     15.81400000      6.84900000      5.07500000
O     14.50800000      2.11000000     -6.16900000
H     13.64400000      1.94900000     -5.79100000
H     15.12200000      1.77100000     -5.51800000
O     -0.64100000     -7.96300000      7.14800000
H     -0.75400000     -8.79400000      7.61100000
H     -0.44000000     -7.33100000      7.83700000
O      7.09600000      6.82300000     10.53800000
H      6.41100000      7.25500000     11.04900000
H      6.62000000      6.23600000      9.94900000
O     -2.23800000     -3.91600000    -16.38700000
H     -2.09100000     -3.29400000    -17.10000000
H     -1.65200000     -3.62400000    -15.69000000
O    -10.49000000      6.55800000    -11.64900000
H     -9.92900000      5.87300000    -12.01200000
H    -10.00200000      6.89500000    -10.89800000
O     -2.57300000      1.14400000     10.30500000
H     -2.11400000      1.58900000     11.01700000
H     -2.99100000      0.39100000     10.72200000
O     10.33700000     -4.82800000     13.98700000
H     10.80400000     -5.03200000     14.79600000
H     10.62300000     -3.94300000     13.76200000
O      7.65700000     -1.57200000      0.54000000
H      7.52000000     -1.96000000     -0.32400000
H      7.76800000     -2.32200000      1.12400000
O     11.83700000     -3.09600000     11.88100000
H     12.71100000     -2.84500000     12.18000000
H     11.42700000     -2.27100000     11.62100000
O     -7.06600000     -1.40300000     10.37200000
H     -7.04000000     -1.32400000      9.41800000
H     -7.18800000     -0.50700000     10.68400000
O      1.92000000     -3.68800000     -7.16400000
H      2.22800000     -2.78900000     -7.27600000
H      1.71400000     -3.98300000     -8.05100000
O      5.10700000     -2.13600000     12.00600000
H      4.65500000     -2.69500000     12.63800000
H      4.90900000     -2.52700000     11.15500000
O      6.77300000     10.21700000     -7.71700000
H      6.61700000      9.28800000     -7.88700000
H      7.32900000     10.22700000     -6.93800000
O      9.85500000     -2.32200000    -12.24000000
H      9.62100000     -2.19200000    -13.15900000
H      9.02200000     -2.50600000    -11.80500000
O    -10.21400000     -9.72900000      5.79900000
H    -11.15300000     -9.75600000      5.61300000
H    -10.15100000     -9.91400000      6.73600000
O      5.80400000    -14.51100000      9.44800000
H      5.66700000    -14.59400000      8.50500000
H      5.49900000    -15.34400000      9.80900000
O     -7.03000000      6.16300000     15.09700000
H     -6.65700000      6.68000000     14.38400000
H     -7.77700000      5.71300000     14.70200000
O     -8.30100000      3.95100000    -15.30900000
H     -7.92600000      3.09300000    -15.50700000
H     -7.55900000      4.55300000    -15.35500000
O      0.57900000     13.75300000     11.95900000
H      0.24800000     12.86200000     11.84500000
H      1.17500000     13.88300000     11.22200000
O      5.60600000     -8.40800000      3.60000000
H      6.03300000     -8.27500000      2.75400000
H      5.19900000     -9.27200000      3.52900000
O     -6.20200000    -15.98600000      5.16600000
H     -7.05000000    -15.65900000      5.46900000
H     -6.39600000    -16.84700000      4.79600000
O      7.86700000      2.64200000     -4.66300000
H      7.12900000      2.38800000     -4.10900000
H      7.46700000      3.09800000     -5.40300000
O      2.39200000      0.74300000     -8.69200000
H      2.93400000     -0.04200000     -8.60200000
H      2.53300000      1.02900000     -9.59400000
O      0.15800000     -0.64200000      5.39600000
H      0.20800000     -1.50500000      4.98700000
H     -0.76500000     -0.53900000      5.62800000
O     15.87500000      1.95700000     -3.38500000
H     15.17200000      1.85200000     -2.74400000
H     16.66800000      2.05000000     -2.85700000
O      5.43500000      3.62100000     -0.35400000
H      6.08400000      4.17000000     -0.79400000
H      4.89400000      4.23800000      0.14000000
O     -5.46000000     -5.12800000     -2.80300000
H     -4.94300000     -5.93100000     -2.73600000
H     -4.93700000     -4.46800000     -2.34800000
O      5.57600000     -6.77900000      9.76200000
H      5.74500000     -5.98900000      9.24800000
H      6.28100000     -6.79800000     10.40900000
O     -5.73300000     -6.71000000    -12.22000000
H     -5.62500000     -7.50300000    -11.69400000
H     -5.03100000     -6.75500000    -12.86800000
O      7.00500000    -10.49500000      6.99600000
H      7.94100000    -10.39600000      6.81800000
H      6.96200000    -11.15100000      7.69200000
O    -15.22200000     -6.53900000     -2.10600000
H    -15.87700000     -6.75700000     -2.76900000
H    -15.42100000     -5.63500000     -1.86100000
O      1.86300000     16.10300000     -6.15900000
H      1.04100000     16.41300000     -6.53900000
H      1.66100000     15.96200000     -5.23400000
O     -7.36200000     -5.80900000     -4.78200000
H     -6.90800000     -6.18400000     -5.53700000
H     -6.66000000     -5.48400000     -4.21800000
O     -6.64400000    -15.02300000     -5.46300000
H     -5.97400000    -14.55000000     -4.97100000
H     -6.95900000    -15.69300000     -4.85600000
O     -3.73600000      6.24200000      2.71600000
H     -4.17700000      5.72100000      3.38800000
H     -2.84600000      6.35600000      3.04900000
O      3.14600000      3.03200000     14.59000000
H      2.42700000      3.36500000     15.12800000
H      3.03300000      2.08200000     14.60200000
O      6.18200000    -14.54500000      1.36300000
H      6.65700000    -14.67000000      2.18400000
H      6.48500000    -13.69800000      1.03700000
O     -9.47800000    -11.96500000      0.51500000
H    -10.09700000    -12.34900000     -0.10700000
H     -8.88000000    -11.45200000     -0.02900000
O      1.20900000      8.13500000     -7.66500000
H      1.04900000      8.19400000     -8.60700000
H      0.84000000      8.94300000     -7.30800000
O      4.81700000     -9.26500000     -6.79800000
H      4.45800000     -8.91900000     -7.61600000
H      4.79900000     -8.52200000     -6.19500000
O      0.03400000     11.97900000     -2.21800000
H      0.42500000     12.74100000     -1.79100000
H     -0.83200000     12.27900000     -2.49600000
O     -1.67000000     -0.63800000     15.96900000
H     -2.52500000     -0.73400000     15.55100000
H     -1.83100000     -0.83700000     16.89200000
O      3.51600000     -9.54800000     14.61600000
H      2.91200000    -10.29100000     14.61800000
H      4.24900000     -9.83700000     14.07300000
O     -3.63300000     -9.96500000     -3.26300000
H     -3.75800000    -10.20400000     -4.18200000
H     -3.11800000    -10.68300000     -2.89700000
O     -4.46700000    -12.81100000      2.32500000
H     -4.12600000    -13.50900000      1.76600000
H     -5.37100000    -12.69100000      2.03300000
O     -0.21700000     -9.88500000      3.05200000
H     -0.15500000     -9.09000000      3.58000000
H      0.69100000    -10.10200000      2.83900000
O     -1.95300000     -4.00000000      3.76900000
H     -2.38800000     -3.27200000      3.32400000
H     -2.43100000     -4.09600000      4.59300000
O     12.13700000      1.32300000     -5.15900000
H     11.86900000      1.05400000     -6.03700000
H     12.11100000      0.51700000     -4.64300000
O      3.63000000      6.49900000      6.53300000
H      4.27900000      5.92900000      6.94500000
H      2.96400000      6.63100000      7.20800000
O     -5.28200000     16.30300000     -3.54200000
H     -6.05300000     16.75700000     -3.20300000
H     -5.38700000     15.39900000     -3.24500000
O      1.58400000      9.41000000     10.33700000
H      1.79200000     10.33600000     10.21600000
H      2.43000000      8.96600000     10.28600000
O     -6.53500000      1.16400000     11.54000000
H     -6.35900000      2.05400000     11.84400000
H     -7.13700000      0.80400000     12.19200000
O      8.62100000      6.10900000    -14.62500000
H      8.79500000      5.24900000    -14.24400000
H      9.45300000      6.37000000    -15.01900000
O      1.83400000     -6.80000000     -7.51400000
H      2.13200000     -6.24700000     -8.23700000
H      1.27800000     -7.45800000     -7.93000000
O     -7.24900000      5.55200000     -4.06600000
H     -6.66400000      5.33600000     -4.79200000
H     -7.15200000      4.82200000     -3.45500000
O    -13.29200000      4.73900000     -7.33700000
H    -12.90100000      4.73500000     -8.21100000
H    -12.54400000      4.74900000     -6.74000000
O    -14.99400000      6.27300000      1.23000000
H    -14.21200000      6.82400000      1.24100000
H    -15.11700000      6.04900000      0.30700000
O      7.66300000      3.75200000      7.11600000
H      8.27400000      3.92100000      7.83400000
H      8.22200000      3.50100000      6.38000000
O     -4.33600000      1.31800000     16.00900000
H     -5.16500000      1.55300000     16.42600000
H     -4.13500000      2.06100000     15.43900000
O     -5.80600000     -3.65800000     11.65400000
H     -5.87600000     -3.61600000     12.60800000
H     -6.51100000     -3.09400000     11.33700000
O      6.44200000     -3.12300000     -1.63600000
H      5.97300000     -3.65500000     -2.27900000
H      6.11100000     -2.23600000     -1.77300000
O      4.79800000     16.12500000      3.17000000
H      4.56800000     15.25200000      2.85200000
H      4.84100000     16.66400000      2.38000000
O     11.34100000    -12.71500000     -7.65400000
H     11.68100000    -12.93200000     -8.52200000
H     10.90600000    -11.87100000     -7.77200000
O      0.14700000      5.33900000     -3.28100000
H      0.21400000      4.45500000     -3.64100000
H      0.05800000      5.20700000     -2.33700000
O     -3.66500000     -7.26400000      4.23600000
H     -4.37400000     -7.05400000      4.84300000
H     -4.10500000     -7.43300000      3.40300000
O     -7.82900000    -16.72200000      1.48200000
H     -7.06500000    -17.29000000      1.37600000
H     -7.73000000    -16.05900000      0.79900000
O     -3.60000000      0.29600000    -12.35800000
H     -4.25300000     -0.33100000    -12.04800000
H     -4.10700000      1.07000000    -12.60200000
O      8.04900000     -0.03800000      4.88800000
H      7.36000000      0.58500000      5.11600000
H      7.98700000     -0.71900000      5.55900000
O      8.43700000     -8.98800000      0.16600000
H      9.10900000     -9.54700000      0.55400000
H      8.86200000     -8.59500000     -0.59600000
O      4.00900000      9.37900000      7.19900000
H      3.11200000      9.66000000      7.01900000
H      4.06900000      8.50600000      6.81100000
O      0.88900000    -15.29600000     -5.28500000
H      1.07700000    -14.73000000     -4.53700000
H      1.60000000    -15.12100000     -5.90200000
O    -11.09100000    -13.60800000      5.79600000
H    -11.36900000    -12.95300000      5.15600000
H    -11.90900000    -13.98200000      6.12600000
O     -3.24300000     -1.56400000      3.40000000
H     -3.98400000     -1.36400000      2.82800000
H     -2.89500000     -0.70800000      3.65000000
O     -2.24600000      0.06200000      6.28200000
H     -2.98800000     -0.25500000      6.79800000
H     -2.64700000      0.51800000      5.54100000
O      8.82400000     12.76200000      9.57000000
H      9.70900000     12.59800000      9.89700000
H      8.55500000     11.93000000      9.18000000
O    -10.86100000      5.21000000     -2.15200000
H    -11.18400000      4.99800000     -1.27600000
H    -10.38300000      6.03100000     -2.03900000
O     -7.93200000     -7.42800000     -2.36300000
H     -7.49100000     -7.00500000     -3.10000000
H     -8.61900000     -7.95800000     -2.76700000
O      9.22400000      5.36800000      2.30400000
H      8.90600000      6.17500000      1.89900000
H      8.82700000      4.66800000      1.78700000
O     -9.78500000     -7.66300000     -4.60900000
H    -10.72000000     -7.45700000     -4.62400000
H     -9.40100000     -7.07900000     -5.26300000
O     -4.80300000     -8.70400000     15.78900000
H     -5.53000000     -8.08900000     15.89000000
H     -4.06600000     -8.15900000     15.51600000
O     -2.33100000     -9.34900000    -12.00800000
H     -1.90600000     -9.69000000    -12.79500000
H     -2.06700000     -9.95200000    -11.31300000
O     -2.68300000      0.27800000    -15.02900000
H     -3.52100000      0.04300000    -15.42700000
H     -2.85300000      0.26500000    -14.08700000
O      5.67400000    -13.26800000     -5.02000000
H      6.05000000    -12.60400000     -4.44200000
H      6.26700000    -14.01500000     -4.94300000
O      4.21600000      3.37000000      8.99900000
H      3.35500000      2.95300000      9.02600000
H      4.83300000      2.65300000      9.14400000
O     10.09100000      3.51900000     -7.55900000
H      9.79000000      2.62200000     -7.70600000
H     10.04700000      3.93100000     -8.42200000
O      2.32400000     10.63800000     13.01100000
H      3.12300000     10.36300000     12.56000000
H      2.63000000     10.98000000     13.85100000
O     -9.64400000     -9.98500000      8.25700000
H     -9.10800000    -10.76400000      8.40700000
H     -9.90000000     -9.69900000      9.13300000
O      2.56000000     -4.38600000     14.96000000
H      2.44600000     -4.99400000     14.23000000
H      3.49900000     -4.40400000     15.14300000
O      2.68400000      6.90900000    -16.91500000
H      2.97900000      7.79600000    -16.71000000
H      2.97200000      6.38200000    -16.16900000
O     -9.49700000    -10.42300000     -4.71900000
H    -10.35500000    -10.60800000     -5.10000000
H     -9.41600000     -9.47000000     -4.76300000
O     -2.89700000     12.79500000     -7.19100000
H     -2.73600000     13.38200000     -6.45200000
H     -2.11100000     12.87300000     -7.73300000
O     13.82100000     -8.40200000     -3.36500000
H     12.92900000     -8.22100000     -3.66100000
H     13.99600000     -7.73100000     -2.70500000
O      7.07200000    -11.23500000     -3.73300000
H      7.74200000    -11.42100000     -3.07600000
H      7.46900000    -10.57500000     -4.30100000
O    -11.68400000      7.56000000      6.19000000
H    -12.33000000      7.29800000      6.84600000
H    -12.20500000      7.87800000      5.45300000
O      3.11200000     -0.74600000     -4.31300000
H      3.58500000     -1.32400000     -4.91200000
H      2.19000000     -0.96000000     -4.45200000
O     -0.56600000     -3.84300000     -3.51700000
H     -0.27800000     -2.93500000     -3.60500000
H     -1.43100000     -3.78200000     -3.11100000
O      6.71800000    -13.20600000      4.75300000
H      6.98900000    -12.52800000      5.37200000
H      7.53800000    -13.59400000      4.44800000
O     11.77700000      9.33900000     -5.78900000
H     12.39500000      9.66800000     -5.13700000
H     11.93200000      8.39400000     -5.81200000
O      3.33300000      2.08100000     -3.31000000
H      2.70600000      1.70900000     -3.93000000
H      3.04400000      1.76000000     -2.45600000
O      6.50000000     -7.24900000      0.98100000
H      7.17000000     -7.90800000      0.80100000
H      6.35400000     -6.82000000      0.13800000
O     -9.55400000      6.24500000      4.57400000
H     -9.52400000      5.44000000      4.05600000
H    -10.48200000      6.36400000      4.77600000
O     -1.93400000      9.32500000     -7.89100000
H     -2.00200000      8.37400000     -7.97300000
H     -1.81500000      9.47600000     -6.95300000
O     -6.13200000     10.42200000      3.96500000
H     -6.14600000     11.36700000      4.11900000
H     -7.05200000     10.18600000      3.84100000
O      2.34800000    -10.76100000      2.58200000
H      1.82200000    -11.55000000      2.45500000
H      3.24400000    -11.08300000      2.67900000
O    -13.97500000     -2.77600000      8.83300000
H    -13.10400000     -2.42900000      9.02400000
H    -13.85200000     -3.31600000      8.05200000
O    -13.81600000     -7.15800000      9.21500000
H    -13.43600000     -6.60800000      9.90000000
H    -13.06700000     -7.44100000      8.69100000
O     -5.79600000     -8.77500000      3.16500000
H     -6.70100000     -9.08100000      3.11900000
H     -5.50600000     -9.01600000      4.04500000
O      2.01700000      1.87200000      4.94800000
H      1.52600000      1.08500000      4.71200000
H      1.35800000      2.46800000      5.30300000
O     15.97800000      3.46200000      0.79700000
H     15.29300000      3.98100000      0.37500000
H     15.50900000      2.73800000      1.21200000
O      5.20900000      0.67600000     -6.84800000
H      4.77700000      0.96300000     -6.04300000
H      6.14300000      0.77800000     -6.66800000
O      0.20000000     -9.60200000     -4.21700000
H     -0.00600000     -8.93400000     -3.56300000
H      1.13500000     -9.49100000     -4.38600000
O     -6.32800000     13.09100000     -9.30500000
H     -6.83700000     13.87900000     -9.11300000
H     -6.10200000     12.73700000     -8.44500000
O     11.37500000     -3.09800000      4.23500000
H     11.34900000     -3.05900000      5.19100000
H     10.79000000     -2.39600000      3.95000000
O      2.45600000     -5.34900000     -9.57100000
H      2.18800000     -5.93800000    -10.27600000
H      3.19000000     -4.85500000     -9.93700000
O     13.46200000      5.48400000      8.04000000
H     13.56400000      6.08800000      8.77600000
H     13.38400000      6.05200000      7.27300000
O      6.14300000      1.05200000    -16.46300000
H      6.29600000      1.53200000    -17.27700000
H      5.22100000      0.79600000    -16.50700000
O      9.70000000      4.02100000    -10.30100000
H     10.56700000      3.61600000    -10.33700000
H      9.55400000      4.35400000    -11.18600000
O    -17.13000000     -4.53700000     -2.01400000
H    -17.56500000     -4.74500000     -2.84200000
H    -17.84700000     -4.38800000     -1.39800000
O     -7.00700000     -2.50400000     -1.22900000
H     -7.26800000     -3.42300000     -1.16300000
H     -7.71000000     -2.02400000     -0.79100000
O      0.74600000     -2.48700000      9.27400000
H      0.30100000     -2.92600000      8.54900000
H      1.36700000     -1.89500000      8.85100000
O     -9.41600000      8.26600000     -9.91000000
H     -9.71300000      8.37200000     -9.00600000
H     -9.45900000      9.14800000    -10.28100000
O     -1.59700000      2.13400000     -5.92200000
H     -2.55100000      2.21100000     -5.93300000
H     -1.42000000      1.29500000     -6.34700000
O    -12.06600000     -2.14700000      3.65000000
H    -12.00500000     -2.77900000      2.93400000
H    -11.53700000     -1.40400000      3.35900000
O      5.66000000     16.40900000     -2.17400000
H      6.02400000     16.02900000     -2.97300000
H      6.05700000     15.90200000     -1.46500000
O      2.12600000      0.52400000     16.78600000
H      2.00200000      1.32200000     17.29900000
H      2.95600000      0.16500000     17.09900000
O      6.77800000    -15.84900000     -5.02100000
H      6.59300000    -16.65900000     -5.49600000
H      7.68200000    -15.94900000     -4.72200000
O      7.42600000     -3.43300000     -4.89600000
H      7.28900000     -4.37200000     -5.02000000
H      6.71600000     -3.16200000     -4.31500000
O      0.67200000      4.33600000      1.94700000
H      0.03300000      3.96900000      2.55900000
H      0.34200000      5.21400000      1.75500000
O      1.35900000      9.48500000      6.48500000
H      1.10000000      8.90100000      5.77200000
H      0.54600000      9.91300000      6.75200000
O      2.04400000      6.03300000     -6.03200000
H      1.56600000      6.14900000     -5.21100000
H      1.98000000      6.88300000     -6.46800000
O     -6.97800000     10.47300000      0.84600000
H     -6.77400000     10.44000000     -0.08900000
H     -6.77100000      9.59500000      1.16700000
O     -4.20000000    -13.81800000      5.43500000
H     -4.89700000    -14.43900000      5.22400000
H     -3.93200000    -13.46100000      4.58800000
O     -7.64000000     -8.97900000      6.28900000
H     -7.28900000     -9.15900000      7.16200000
H     -8.59000000     -8.97400000      6.41000000
O     -3.04200000      5.16700000      6.57400000
H     -2.58900000      4.53500000      6.01600000
H     -2.70400000      4.99600000      7.45300000
O    -12.19300000    -12.38500000     -3.73000000
H    -12.16300000    -13.20600000     -3.23800000
H    -12.01400000    -11.70900000     -3.07700000
O     -6.96800000     -2.02000000     15.21000000
H     -7.02700000     -1.07300000     15.33700000
H     -7.67600000     -2.22300000     14.59800000
O     -4.57100000     14.26000000      7.45900000
H     -4.78800000     15.06100000      6.98100000
H     -5.31600000     13.67900000      7.30300000
O     -4.55900000     -9.22600000    -14.01100000
H     -3.79900000     -9.11900000    -14.58200000
H     -4.23500000     -9.74700000    -13.27600000
O      8.95500000      9.55600000     -5.45800000
H      8.90600000      8.84300000     -4.82000000
H      9.88800000      9.76000000     -5.51800000
O     -5.35000000     -8.45000000      9.48500000
H     -4.69400000     -9.06900000      9.80600000
H     -5.15200000     -7.63300000      9.94200000
O     -9.86100000     -1.92800000     13.80900000
H     -9.80300000     -2.86500000     13.62000000
H    -10.76700000     -1.69800000     13.59900000
O     -9.24900000    -10.31600000    -10.80500000
H     -9.49100000    -11.13300000    -10.36900000
H     -8.72200000    -10.59100000    -11.55400000
O     -5.12800000     -3.03300000     -9.09700000
H     -5.99900000     -3.18400000     -9.46400000
H     -4.99600000     -2.08800000     -9.17200000
O      9.38600000      7.42000000    -12.16800000
H      9.63400000      7.59700000    -11.26100000
H     10.17700000      7.05700000    -12.56700000
O     -0.33800000      6.00900000      6.48300000
H     -0.80400000      6.74300000      6.08200000
H      0.24200000      6.41700000      7.12600000
O     10.17500000     12.11800000     -4.83000000
H     10.20400000     13.07000000     -4.92800000
H      9.47800000     11.83800000     -5.42400000
O     -8.81500000     -7.86000000      4.04000000
H     -8.30400000     -8.06600000      4.82400000
H     -9.11600000     -8.71100000      3.72100000
O     -4.63600000     13.31300000      2.70800000
H     -5.26500000     13.50200000      3.40400000
H     -3.82000000     13.11700000      3.16800000
O      2.53900000      6.86900000     10.97100000
H      2.23300000      7.07200000     11.85500000
H      3.27400000      6.26900000     11.10400000
O     -2.92100000     13.00000000      5.20600000
H     -3.24500000     12.79400000      6.08300000
H     -2.75700000     13.94300000      5.22700000
O     -6.26100000      0.46100000     -2.58500000
H     -6.06100000     -0.07800000     -1.81900000
H     -5.42100000      0.56000000     -3.03400000
O     -5.43300000      4.98700000      5.25700000
H     -4.76300000      5.13300000      5.92400000
H     -6.13400000      5.59800000      5.48200000
O    -14.45000000     -0.01300000     -0.81800000
H    -14.62300000     -0.76900000     -1.37700000
H    -15.21500000      0.04200000     -0.24500000
O     -5.75300000      4.52900000    -15.94100000
H     -4.92900000      4.75700000    -15.51100000
H     -5.67300000      4.89400000    -16.82200000
O     -9.21000000     -3.92800000     -3.73800000
H     -9.08400000     -3.13300000     -4.25700000
H     -8.64100000     -4.57700000     -4.15200000
O      3.77400000      2.02900000      2.31600000
H      3.50400000      1.76900000      3.19700000
H      3.59900000      2.96900000      2.28000000
O     -0.88100000    -11.25200000     11.96400000
H     -1.17300000    -11.06900000     12.85700000
H     -0.98900000    -12.19800000     11.86700000
O      4.42100000     -4.19100000     -5.95500000
H      4.67700000     -3.30500000     -6.21200000
H      3.59500000     -4.34400000     -6.41400000
O      9.37600000      3.85300000     -2.62300000
H      8.57900000      4.10600000     -2.15600000
H      9.06300000      3.47200000     -3.44300000
O      8.54600000    -13.38600000      2.30600000
H      9.14800000    -13.72700000      1.64500000
H      9.02500000    -13.46600000      3.13100000
O      2.00500000     -1.57100000    -10.90900000
H      1.41900000     -1.13800000    -10.28800000
H      1.79300000     -1.17500000    -11.75400000
O     15.69100000     -0.85100000     -2.78900000
H     14.87000000     -1.31200000     -2.61600000
H     15.43900000      0.07000000     -2.85500000
O    -15.40700000      2.75700000     -5.34800000
H    -15.71600000      2.21600000     -6.07500000
H    -14.65600000      3.23200000     -5.70600000
O      0.80500000    -11.62400000    -12.30100000
H      0.38800000    -11.81400000    -11.46100000
H      1.18200000    -10.75100000    -12.19000000
O     -1.48600000    -15.02900000     -1.06800000
H     -0.72300000    -14.52200000     -0.79300000
H     -1.12900000    -15.88000000     -1.32200000
O    -12.02700000     -7.13600000      3.22000000
H    -12.10900000     -6.70900000      2.36700000
H    -11.80900000     -8.04500000      3.01200000
O    -11.03400000     -1.80400000     10.06100000
H    -10.47700000     -2.41000000      9.57200000
H    -10.43600000     -1.36000000     10.66100000
