# Supplementary material for: Integrated Multiscale Multilevel Approach to Open Shell Molecular Systems
Source: J Chem Theory Comput. 2023 Feb 13;19(5):1446–56. doi: 10.1021/acs.jctc.2c00805 (PMC10018740; doi:10.1021/acs.jctc.2c00805)
Supplement: Supplementary file 2 — ct2c00805_si_002.zip [file ct2c00805_si_002.zip › structures/PROXYL/frame6.xyz]

2528

C     -0.73300000     -0.26900000      1.87000000
H     -0.84700000      0.38000000      2.73800000
H     -0.64100000     -1.29900000      2.21600000
C      0.60600000      0.19300000      1.11200000
C      0.80700000      1.70600000      1.41700000
H      1.44100000      2.17400000      0.66400000
H      1.33500000      1.77100000      2.36900000
H     -0.09700000      2.31100000      1.48300000
C      1.79500000     -0.74900000      1.41200000
H      2.67400000     -0.41400000      0.86200000
H      1.80000000     -0.78900000      2.50100000
H      1.70600000     -1.79500000      1.11700000
N      0.28400000     -0.05500000     -0.31000000
O      1.15500000      0.12900000     -1.24200000
C     -1.13800000     -0.17400000     -0.56800000
C     -1.57500000      0.81000000     -1.69900000
H     -1.35300000      1.84700000     -1.44900000
H     -1.01000000      0.45600000     -2.56200000
H     -2.65100000      0.87000000     -1.86100000
C     -1.48600000     -1.56200000     -1.05700000
H     -0.90200000     -1.87300000     -1.92300000
H     -2.53300000     -1.59300000     -1.36100000
H     -1.30400000     -2.36500000     -0.34300000
C     -1.79600000      0.00500000      0.81800000
H     -2.10500000      1.05000000      0.80400000
H     -2.71600000     -0.57200000      0.91900000
O     -3.01200000     -3.38300000      2.79900000
H     -2.39700000     -2.65700000      2.90100000
H     -3.53200000     -3.15000000      2.02900000
O     -4.67800000      0.38700000     -5.72700000
H     -3.73900000      0.54000000     -5.62300000
H     -5.03800000      0.50200000     -4.84700000
O      8.01300000      3.13500000     12.18200000
H      7.15700000      2.75900000     11.97800000
H      7.87800000      3.60600000     13.00400000
O    -14.40100000     -2.34400000     -7.93900000
H    -14.55600000     -1.42900000     -8.17400000
H    -13.66600000     -2.31300000     -7.32600000
O      1.56000000     -1.66800000     -3.89000000
H      1.93400000     -2.10900000     -3.12700000
H      0.84600000     -2.24000000     -4.17000000
O      4.55700000     -8.94300000    -14.54200000
H      4.35600000     -8.11200000    -14.11000000
H      4.33200000     -9.61000000    -13.89400000
O     -4.80000000      0.84800000    -11.13400000
H     -5.16900000      0.06200000    -11.53500000
H     -4.42500000      0.54200000    -10.30800000
O      8.55300000     11.53200000      7.12100000
H      8.09900000     11.07800000      7.83000000
H      9.42200000     11.13200000      7.09800000
O     -9.41600000    -14.86100000     -0.13800000
H    -10.05300000    -15.44700000     -0.54700000
H     -8.77900000    -15.44800000      0.26900000
O     15.79400000     -7.56300000     -5.69100000
H     15.74600000     -7.19400000     -4.80900000
H     16.41900000     -8.28500000     -5.61500000
O     -6.85300000     -2.48000000      1.79300000
H     -7.54900000     -2.05500000      1.29300000
H     -6.18000000     -1.80500000      1.88900000
O     10.53500000      1.96700000     -8.03200000
H     10.30400000      2.62900000     -7.38100000
H     11.16900000      1.40500000     -7.58800000
O     -6.61000000      7.04600000     -8.48400000
H     -5.82300000      7.12100000     -9.02400000
H     -6.31100000      6.61400000     -7.68400000
O      8.26600000    -10.89300000      2.99700000
H      8.57800000    -11.79700000      2.95600000
H      7.80400000    -10.76100000      2.16900000
O     10.58400000     -9.12500000      9.84700000
H     10.47900000     -8.59300000     10.63600000
H     11.52400000     -9.30300000      9.80200000
O      9.84700000      5.08300000     13.91700000
H     10.03900000      5.81800000     14.50000000
H      9.10500000      4.64000000     14.32700000
O    -11.26500000      9.43800000      5.03800000
H    -10.90500000      9.07400000      5.84700000
H    -12.03200000      8.89700000      4.85200000
O     -2.24200000    -11.93200000     -4.10200000
H     -1.36700000    -11.83500000     -4.47800000
H     -2.49300000    -11.04300000     -3.85000000
O     14.18300000      6.24500000      4.87100000
H     14.60600000      6.89000000      4.30400000
H     14.88500000      5.93300000      5.44200000
O      4.24900000      4.44200000    -15.48400000
H      4.50100000      3.62300000    -15.91100000
H      3.53900000      4.78600000    -16.02600000
O     -5.35200000      4.04000000    -11.76700000
H     -5.40100000      3.74900000    -10.85700000
H     -6.17300000      3.74300000    -12.15900000
O     -6.73600000      2.94300000      8.10500000
H     -6.34300000      3.67900000      7.63600000
H     -7.42600000      2.62700000      7.52200000
O      9.94500000     -4.87600000     11.95800000
H     10.74900000     -4.50200000     12.31800000
H     10.17000000     -5.10100000     11.05500000
O    -13.41500000      4.47500000      3.61900000
H    -14.06600000      3.99100000      4.12700000
H    -13.34400000      3.99100000      2.79700000
O    -16.78000000      3.89800000      1.07900000
H    -16.36800000      4.57100000      0.53700000
H    -17.20200000      4.38600000      1.78600000
O     -0.58900000      9.25400000     14.24500000
H     -1.49900000      9.27100000     14.54100000
H     -0.10600000      8.87400000     14.97900000
O    -12.42800000     -1.66800000     11.16600000
H    -12.81900000     -0.81300000     11.34300000
H    -12.61300000     -1.82900000     10.24100000
O    -12.24800000     -8.33700000     -5.54000000
H    -12.09600000     -9.21700000     -5.88500000
H    -12.25000000     -8.45000000     -4.58900000
O      0.36900000    -11.33200000      8.83400000
H      0.46500000    -10.45400000      9.20400000
H     -0.44300000    -11.29100000      8.32900000
O     -1.24600000      1.89800000    -16.48700000
H     -1.95300000      1.84900000    -15.84300000
H     -1.54900000      2.54200000    -17.12700000
O      6.83700000      4.03700000     -0.67800000
H      6.72600000      3.12400000     -0.41400000
H      7.18700000      3.98800000     -1.56800000
O      7.75800000      4.06900000    -14.76400000
H      8.55300000      3.98000000    -15.29000000
H      7.33400000      4.85700000    -15.10300000
O     -5.79800000      1.77900000      2.30100000
H     -5.87100000      0.87700000      2.61200000
H     -6.64400000      2.17400000      2.51400000
O     12.85500000     -9.57200000      2.03600000
H     12.26600000     -9.55100000      2.78900000
H     12.66500000     -8.76300000      1.56000000
O      5.97200000      2.37500000     15.84300000
H      6.12900000      1.75100000     15.13300000
H      5.52100000      1.86400000     16.51500000
O     15.94600000      1.18100000      9.58500000
H     16.21600000      0.27500000      9.73800000
H     15.29900000      1.12200000      8.88200000
O     -0.62200000      4.68500000    -13.15600000
H     -0.88200000      4.70900000    -14.07700000
H     -1.41000000      4.40200000    -12.69200000
O     -0.91500000     -0.39300000      5.87300000
H     -1.62400000     -0.41900000      6.51600000
H     -1.02800000      0.44600000      5.42700000
O      5.37500000     -1.28300000      1.61100000
H      5.22700000     -0.41500000      1.98600000
H      5.68700000     -1.81200000      2.34500000
O      5.43400000      7.55500000     -9.50800000
H      4.62500000      7.68000000     -9.01200000
H      5.74500000      6.68900000     -9.24700000
O      9.94700000     -9.27400000    -11.00900000
H     10.48100000     -8.93300000    -10.29200000
H     10.26700000     -8.81500000    -11.78500000
O      1.07800000      7.73500000      6.85800000
H      1.16900000      6.82200000      6.58400000
H      1.88200000      7.92000000      7.34400000
O    -13.53300000     -6.53800000     -7.32200000
H    -14.25900000     -6.01000000     -6.98800000
H    -13.32400000     -7.13800000     -6.60600000
O     -5.35900000      0.48100000      6.22400000
H     -4.51100000      0.07900000      6.41300000
H     -5.93100000      0.17400000      6.92800000
O     -9.67900000     -8.79900000     -3.16600000
H     -9.01800000     -8.11300000     -3.06900000
H     -9.41900000     -9.27200000     -3.95600000
O     -8.18100000      7.15200000     -5.43500000
H     -7.88500000      6.56600000     -4.73900000
H     -7.50000000      7.82300000     -5.49000000
O    -11.85600000     -3.69800000      6.07600000
H    -11.24600000     -3.93800000      6.77300000
H    -12.47900000     -4.42400000      6.04200000
O      2.30600000      4.59800000    -12.74900000
H      2.40000000      5.50300000    -13.04800000
H      1.39200000      4.37900000    -12.93100000
O     11.00100000     -1.88200000    -14.00400000
H     10.69800000     -1.56800000    -13.15300000
H     11.94600000     -1.72600000    -13.99400000
O      6.02600000    -10.89400000      4.84500000
H      6.10700000    -11.26000000      5.72500000
H      6.84400000    -11.13300000      4.41000000
O     -0.64600000     15.58100000     -9.85700000
H      0.14700000     16.00400000     -9.53000000
H     -0.67300000     14.73800000     -9.40300000
O     -4.28800000     13.13400000     -5.72200000
H     -3.76500000     13.77300000     -6.20700000
H     -5.19300000     13.41400000     -5.85700000
O      1.26400000    -13.06800000      1.86000000
H      1.77100000    -13.39100000      2.60600000
H      1.87300000    -13.10600000      1.12300000
O     -0.92600000    -15.20000000      8.03800000
H     -1.52700000    -14.46100000      8.12900000
H     -1.38200000    -15.93200000      8.45500000
O     -8.87500000     11.49900000     -3.46200000
H     -8.93800000     11.11900000     -4.33900000
H     -8.08100000     11.11400000     -3.09100000
O     12.60300000     -8.03700000      7.47900000
H     12.67400000     -7.33800000      8.12900000
H     13.48400000     -8.40800000      7.43000000
O    -12.71300000      6.21700000      9.28600000
H    -12.63100000      6.96800000      9.87400000
H    -13.39300000      5.67400000      9.68400000
O     -4.06400000      5.54900000     16.34400000
H     -3.82000000      4.64900000     16.55900000
H     -3.60900000      6.08300000     16.99600000
O    -12.97300000      6.39200000     -0.38500000
H    -12.69500000      6.69200000     -1.25000000
H    -13.29600000      5.50300000     -0.53200000
O      8.63900000     -0.15300000      0.26000000
H      7.77700000      0.22700000      0.42900000
H      9.09900000     -0.08300000      1.09700000
O     -7.12600000      5.00700000      0.52100000
H     -6.48400000      5.17500000      1.21000000
H     -7.37000000      5.87700000      0.20400000
O     15.20800000     -1.92500000     -0.43200000
H     15.22100000     -2.52800000     -1.17600000
H     14.47500000     -1.33700000     -0.61400000
O      1.76300000     -4.12300000      0.06600000
H      2.15800000     -3.28600000     -0.17900000
H      1.26000000     -4.38600000     -0.70500000
O     -0.29400000     15.43900000      8.29900000
H      0.07700000     16.31900000      8.23200000
H     -0.28500000     15.10600000      7.40200000
O      1.50700000     12.95700000     -4.55700000
H      0.91000000     12.54500000     -5.18100000
H      1.38100000     12.46600000     -3.74500000
O     -5.51100000      5.99600000     -6.23200000
H     -5.43600000      6.75100000     -5.64800000
H     -5.07600000      5.28500000     -5.76100000
O      6.52400000      4.84100000     -9.62400000
H      7.02900000      4.93600000    -10.43200000
H      5.75300000      4.33600000     -9.88200000
O    -12.03100000      0.23200000     -1.30500000
H    -11.84200000      1.10400000     -1.65100000
H    -11.27300000     -0.29500000     -1.55600000
O    -15.68600000      8.63800000      2.53300000
H    -16.39700000      9.27500000      2.45800000
H    -14.88900000      9.15000000      2.39600000
O     -1.39200000      7.37000000    -13.09400000
H     -2.20900000      6.98600000    -12.77800000
H     -1.03200000      6.71300000    -13.68900000
O      2.78500000    -17.26000000      0.44000000
H      3.58300000    -17.74400000      0.22600000
H      2.43100000    -16.99400000     -0.40800000
O     -9.60400000     13.93400000     -2.36400000
H     -9.73900000     14.22800000     -3.26500000
H     -9.28000000     13.03800000     -2.45100000
O      4.39000000    -15.77600000      2.05300000
H      3.93200000    -16.39800000      1.48700000
H      3.71200000    -15.44700000      2.64400000
O      2.68500000     -0.62300000      6.17400000
H      2.33800000     -0.82900000      7.04200000
H      3.10700000     -1.43300000      5.88700000
O      6.26700000     -1.97100000     15.24800000
H      6.29000000     -1.71900000     16.17200000
H      6.91700000     -2.66900000     15.17400000
O      6.66700000     -1.45000000      9.30500000
H      6.15800000     -2.17700000      9.66400000
H      7.55900000     -1.60500000      9.61700000
O     -0.91100000     -1.89500000     16.94500000
H     -1.22600000     -1.42500000     17.71700000
H     -1.64000000     -1.85400000     16.32600000
O    -10.17800000      8.17300000      9.96600000
H    -10.59800000      7.56000000     10.56900000
H     -9.36800000      7.73500000      9.70500000
O     11.24600000      5.00400000      9.37400000
H     12.10100000      5.23400000      9.01000000
H     10.65700000      5.68600000      9.05100000
O      3.35700000     -3.05100000     -2.13200000
H      3.63100000     -3.95000000     -1.95200000
H      4.06100000     -2.51000000     -1.77400000
O     -2.84600000    -11.03100000      1.08400000
H     -1.96900000    -10.67500000      1.22700000
H     -2.74100000    -11.97600000      1.18800000
O     10.73900000      3.87400000    -13.95900000
H     11.53900000      3.38700000    -13.75900000
H     10.18600000      3.75400000    -13.18700000
O     -3.11600000     -7.38000000      3.70800000
H     -3.33600000     -7.44400000      4.63700000
H     -2.46200000     -8.06500000      3.56900000
O     -7.87400000     -4.99900000     14.57200000
H     -8.34400000     -4.20700000     14.30900000
H     -7.50700000     -4.78600000     15.43000000
O     -2.77300000     -6.02400000     -2.62900000
H     -2.83100000     -5.78600000     -3.55400000
H     -3.63800000     -6.37400000     -2.41700000
O      8.51500000     -0.02300000     -8.75400000
H      9.20900000      0.53300000     -8.40000000
H      7.70300000      0.40000000     -8.47400000
O      4.66500000     -8.16700000     10.70500000
H      4.36100000     -9.00000000     11.06600000
H      5.59800000     -8.14100000     10.91500000
O    -13.76500000     -7.12800000     -9.85300000
H    -13.72600000     -6.58100000     -9.06800000
H    -14.17100000     -7.94300000     -9.55700000
O     -0.05900000    -10.81400000      1.44800000
H      0.80300000    -10.40000000      1.48900000
H      0.08700000    -11.70500000      1.76600000
O     -5.60300000      6.01700000     10.55900000
H     -6.06900000      5.94600000     11.39200000
H     -5.23900000      5.14300000     10.41300000
O      4.69100000    -11.13600000      1.89300000
H      4.13800000    -10.40200000      1.62600000
H      4.87800000    -10.97100000      2.81700000
O      7.36500000     -2.16200000     12.43700000
H      7.70300000     -1.55200000     11.78100000
H      6.59600000     -1.72200000     12.79900000
O      0.26100000      3.90400000     15.67600000
H     -0.56800000      4.26900000     15.36700000
H      0.33900000      4.21500000     16.57700000
O    -15.68600000      6.55500000      0.37900000
H    -15.15100000      6.94500000     -0.31100000
H    -15.62000000      7.16900000      1.11000000
O     -3.49700000      5.99300000    -11.79500000
H     -4.19700000      5.34200000    -11.83900000
H     -3.69600000      6.50700000    -11.01300000
O    -13.35300000     -3.08100000      3.22200000
H    -14.16400000     -2.57600000      3.15700000
H    -12.73700000     -2.48800000      3.65100000
O      2.31900000     -5.21600000      4.29200000
H      1.58400000     -5.74800000      3.98800000
H      2.44800000     -5.48200000      5.20200000
O    -10.80600000     10.13100000     -2.08100000
H    -10.62500000      9.19600000     -2.17600000
H    -10.07200000     10.56300000     -2.51700000
O    -11.02300000      3.27800000      6.31300000
H    -11.47300000      2.84300000      7.03700000
H    -10.19600000      2.80300000      6.22500000
O     -9.20900000      2.57700000     -3.83100000
H     -8.42500000      3.01600000     -4.16300000
H     -9.78900000      2.51600000     -4.59100000
O      1.42400000    -11.22900000     -3.45300000
H      1.11300000    -12.09700000     -3.19400000
H      0.75200000    -10.90300000     -4.05200000
O     11.35300000      5.53600000     -4.19000000
H     11.89200000      5.66700000     -3.41100000
H     11.37400000      6.38000000     -4.64100000
O     -8.39900000      4.68500000     -8.86900000
H     -7.47800000      4.91200000     -8.99600000
H     -8.50000000      4.61900000     -7.91900000
O     -5.13100000     -0.29600000     -0.05200000
H     -5.16900000      0.65600000      0.03400000
H     -6.01100000     -0.54600000     -0.33400000
O      6.14100000     -8.15500000     -5.84900000
H      6.97100000     -8.60400000     -5.68500000
H      5.52800000     -8.55100000     -5.23000000
O     -4.47000000      1.00000000      9.41800000
H     -4.96900000      1.78800000      9.20100000
H     -4.23900000      1.11000000     10.34000000
O     -9.07800000      8.89800000      2.64100000
H     -9.11500000      9.37400000      3.47100000
H     -9.89400000      8.40000000      2.61500000
O      9.44000000     -5.27600000     -2.83000000
H      8.77400000     -5.94000000     -2.65400000
H      9.25200000     -4.97900000     -3.72100000
O      0.48900000     -4.35600000     16.81100000
H     -0.12700000     -4.73700000     17.43600000
H      0.11000000     -3.50600000     16.58800000
O    -16.80100000     -5.44300000     -0.06600000
H    -15.92600000     -5.18400000      0.22000000
H    -16.92000000     -4.99800000     -0.90500000
O      1.97200000      5.20400000     13.05400000
H      1.92300000      6.04000000     13.51800000
H      1.71800000      4.55200000     13.70700000
O     -7.59300000     -0.51600000     14.29100000
H     -7.56500000     -0.19900000     13.38800000
H     -8.51200000     -0.43800000     14.54400000
O     -6.75200000     -7.41200000     -4.82800000
H     -6.50300000     -8.08400000     -5.46200000
H     -7.66100000     -7.20400000     -5.04200000
O     -3.45100000     -3.79000000    -14.83800000
H     -2.61100000     -4.12900000    -15.14800000
H     -4.03700000     -3.88100000    -15.58900000
O     10.73600000     11.10900000     -4.90500000
H     10.57100000     10.63100000     -5.71700000
H      9.92900000     11.59900000     -4.74600000
O      5.12200000     -4.90600000     -8.83100000
H      5.98100000     -5.25400000     -8.59500000
H      4.77700000     -4.54400000     -8.01500000
O      2.00300000      8.99500000     -9.50200000
H      2.59400000      9.73700000     -9.62700000
H      2.37100000      8.51800000     -8.75800000
O     -0.13300000     -8.87000000     11.19800000
H     -0.98000000     -8.85000000     10.75300000
H      0.51000000     -8.79600000     10.49300000
O     -5.75900000    -10.43200000     -2.66900000
H     -5.17300000    -10.10500000     -1.98600000
H     -6.63900000    -10.25400000     -2.33500000
O      5.43000000     -7.49800000      1.96700000
H      4.82300000     -8.04700000      1.47000000
H      5.05900000     -6.61800000      1.90800000
O     -6.60300000      9.55800000      1.94200000
H     -7.51900000      9.42300000      2.18400000
H     -6.16000000      8.75700000      2.22200000
O     -6.05600000     -8.70700000     -7.33700000
H     -6.96600000     -8.69900000     -7.63300000
H     -5.55700000     -8.98800000     -8.10300000
O     -8.74900000      9.37000000    -11.94500000
H     -8.90300000      8.65200000    -11.33200000
H     -7.98000000      9.09800000    -12.44500000
O     -7.13700000      1.95000000     -9.75500000
H     -6.90000000      1.44300000    -10.53200000
H     -6.36300000      1.90300000     -9.19300000
O     -9.75600000      3.99800000      0.52000000
H     -8.85900000      4.32900000      0.46700000
H    -10.18000000      4.55700000      1.17100000
O      8.17500000    -10.71700000      0.23600000
H      7.52900000    -10.79000000     -0.46600000
H      8.78800000    -11.43400000      0.07400000
O     13.84100000    -12.30000000     -2.23300000
H     13.23200000    -11.57200000     -2.36100000
H     13.28000000    -13.07300000     -2.17400000
O     -1.11300000     -2.95100000     12.73000000
H     -0.96800000     -2.00500000     12.75800000
H     -0.40700000     -3.28500000     12.17700000
O      0.11600000      6.09600000     -2.96900000
H     -0.18000000      6.30400000     -2.08300000
H      1.07100000      6.08500000     -2.90600000
O      8.38600000    -12.17700000     -7.13800000
H      7.98800000    -12.05600000     -8.00000000
H      9.28400000    -12.45200000     -7.32600000
O      9.33900000     -3.25800000     -5.76200000
H      9.63000000     -3.42300000     -6.65900000
H      8.41400000     -3.50300000     -5.76200000
O     12.00700000      2.64900000      1.61000000
H     11.06900000      2.61600000      1.79700000
H     12.41600000      2.78900000      2.46400000
O     -3.46500000     -7.34800000      9.47000000
H     -3.26000000     -6.64900000     10.09000000
H     -3.16700000     -7.01300000      8.62400000
O     -8.65100000     -0.15600000      4.72000000
H     -9.18300000     -0.92300000      4.50900000
H     -8.61200000      0.34100000      3.90200000
O     -2.06700000      1.34000000     -5.48700000
H     -1.49800000      0.57800000     -5.59600000
H     -2.21700000      1.65600000     -6.37800000
O      4.01700000     13.99200000     -5.41700000
H      3.18000000     13.58400000     -5.19500000
H      4.22900000     14.53400000     -4.65700000
O      0.68700000      1.69900000    -14.65700000
H     -0.10700000      1.68500000    -15.19100000
H      1.16700000      2.46900000    -14.96100000
O      2.31400000    -12.05500000    -11.94300000
H      2.63800000    -11.78800000    -11.08300000
H      1.36600000    -11.93500000    -11.89000000
O    -12.54400000      7.30600000      2.26900000
H    -12.59400000      6.93800000      1.38700000
H    -13.35700000      7.02900000      2.69100000
O      2.92400000    -14.03700000      4.13400000
H      3.69700000    -13.73600000      4.61100000
H      2.35500000    -14.40800000      4.80900000
O    -15.50800000      0.56100000     -7.61100000
H    -15.43700000      1.31000000     -7.01900000
H    -15.94500000     -0.11400000     -7.09100000
O     10.38100000      1.24400000      6.27300000
H     10.05500000      0.36800000      6.47900000
H      9.75700000      1.83700000      6.69200000
O     -6.69300000      3.10900000     -4.59900000
H     -6.63000000      2.33700000     -4.03800000
H     -5.78700000      3.30900000     -4.83500000
O     16.12800000      2.30800000      3.65300000
H     15.77100000      1.48800000      3.31300000
H     15.43300000      2.95100000      3.50700000
O      7.64300000      0.36900000     -4.44200000
H      7.39800000     -0.50000000     -4.75800000
H      7.07800000      0.96900000     -4.92900000
O    -10.95000000     -7.06500000     -8.81400000
H    -11.58300000     -6.55400000     -8.30800000
H    -11.47800000     -7.51500000     -9.47300000
O      2.83200000      5.94900000      4.91400000
H      3.62700000      5.95900000      4.38000000
H      2.21400000      6.50000000      4.43400000
O     -1.38000000     16.75200000     -1.34600000
H     -1.02700000     16.45700000     -2.18600000
H     -1.29000000     17.70400000     -1.37000000
O    -13.66500000     -5.54000000     -3.67100000
H    -13.96700000     -6.24900000     -4.23900000
H    -12.88600000     -5.19800000     -4.10900000
O      5.89800000    -12.19500000    -11.84700000
H      5.87100000    -12.18600000    -12.80400000
H      6.11400000    -11.29400000    -11.60500000
O     -9.85000000    -10.09600000      8.36100000
H    -10.26500000    -10.93700000      8.16900000
H     -9.65900000     -9.72100000      7.50100000
O     -5.32700000     -1.83400000     12.55500000
H     -5.25000000     -1.23300000     13.29600000
H     -5.37200000     -2.70200000     12.95600000
O      2.56000000      1.18200000     18.13800000
H      1.74400000      1.57600000     18.44700000
H      2.29800000      0.33200000     17.78500000
O     -5.86300000     -8.19500000      5.15300000
H     -6.20100000     -8.31400000      4.26500000
H     -6.15500000     -7.31800000      5.40400000
O     11.73200000      9.42200000      5.13800000
H     11.33500000      8.55100000      5.16300000
H     11.69000000      9.73100000      6.04200000
O     -3.02300000      2.48100000    -12.29700000
H     -3.48300000      1.74900000    -11.88600000
H     -3.51200000      3.25600000    -12.02000000
O      1.61800000    -10.13800000     13.13100000
H      0.85000000     -9.78900000     12.67800000
H      1.48800000     -9.89100000     14.04700000
O     -1.19700000     11.97000000      0.77300000
H     -1.45900000     12.06500000     -0.14300000
H     -0.60100000     12.70300000      0.92800000
O      9.48000000     10.59000000     -8.91400000
H      8.80500000     10.01500000     -9.27500000
H      9.06100000     11.44900000     -8.86300000
O     -7.71900000      2.89300000     10.96000000
H     -8.54200000      3.37100000     11.06200000
H     -7.54600000      2.91300000     10.01900000
O     -0.60400000     -3.13900000    -11.27900000
H     -1.51300000     -2.84600000    -11.33800000
H     -0.15700000     -2.43900000    -10.80300000
O     -7.62200000    -12.49500000     -5.50900000
H     -7.65000000    -13.19500000     -6.16100000
H     -6.68800000    -12.35100000     -5.35300000
O     -9.83500000     -1.86200000      1.22800000
H    -10.19700000     -0.97800000      1.29200000
H    -10.43200000     -2.40300000      1.74500000
O     -6.31600000    -14.44800000     -8.54400000
H     -6.83600000    -14.67000000     -7.77100000
H     -6.92900000    -14.52500000     -9.27500000
O     -8.94900000      7.24300000     -9.99300000
H     -8.15100000      7.61000000     -9.61300000
H     -8.91300000      6.31200000     -9.77300000
O     -0.55600000      2.63100000     10.30200000
H     -0.05200000      2.60300000      9.48900000
H     -0.45000000      3.52800000     10.61900000
O     -8.07100000      0.24800000    -14.37400000
H     -8.72400000      0.34000000    -15.06800000
H     -7.39300000     -0.31000000    -14.75500000
O     15.55200000     -8.78300000      1.04800000
H     16.30000000     -9.35500000      1.21700000
H     14.90400000     -9.03500000      1.70500000
O      8.16400000     12.60000000     -3.92700000
H      8.56600000     13.43100000     -4.18200000
H      7.29700000     12.61900000     -4.33100000
O     -2.65500000     10.94900000    -11.27900000
H     -3.05500000     11.41100000    -10.54200000
H     -1.71900000     10.94200000    -11.07700000
O     -3.18100000      6.74500000      9.31600000
H     -4.02800000      6.60700000      9.74000000
H     -3.11000000      6.03000000      8.68400000
O      0.16500000     10.78300000    -11.06600000
H      0.34700000     11.70100000    -10.86200000
H      0.98800000     10.44800000    -11.42000000
O    -14.91100000      2.73300000     -5.88200000
H    -15.58000000      3.34100000     -5.56800000
H    -14.57800000      2.31300000     -5.08900000
O     -3.46500000     16.35800000      0.54900000
H     -4.08500000     15.80200000      0.07700000
H     -2.66600000     16.32500000      0.02200000
O    -13.55200000      3.97100000     -1.15500000
H    -14.24600000      3.55300000     -1.66500000
H    -12.75700000      3.50000000     -1.40100000
O     14.90500000     -4.84900000     -7.77000000
H     15.35400000     -5.20000000     -7.00100000
H     14.81500000     -5.59800000     -8.35800000
O     -3.30100000      9.08300000     14.89900000
H     -4.04500000      8.99200000     15.49400000
H     -3.61300000      8.72500000     14.06800000
O      8.13500000     -2.72400000     -8.90100000
H      9.05500000     -2.97800000     -8.97700000
H      8.16000000     -1.78600000     -8.71100000
O      6.96400000      5.46900000      3.47600000
H      7.64100000      5.31200000      2.81800000
H      7.42400000      5.40200000      4.31300000
O    -16.11700000      1.57500000      2.61100000
H    -16.42300000      2.37900000      2.19000000
H    -15.73300000      1.86900000      3.43700000
O     -3.16900000     -8.60200000     -8.92000000
H     -3.31100000     -7.72900000     -8.55400000
H     -3.47100000     -8.53400000     -9.82600000
O     -4.41800000      2.81500000     17.21400000
H     -3.68100000      2.47400000     16.70700000
H     -5.17300000      2.31500000     16.90500000
O     -3.70400000    -15.67700000      6.01300000
H     -3.83100000    -15.23000000      6.85000000
H     -3.53500000    -14.97200000      5.38800000
O     -9.09200000     -2.42800000      6.94700000
H     -8.55400000     -2.25900000      6.17400000
H     -9.07000000     -3.37900000      7.05200000
O      3.20400000     15.51800000      3.24200000
H      4.04600000     15.93500000      3.42200000
H      3.24400000     14.68400000      3.71100000
O     15.73100000      1.91600000     -0.51900000
H     15.11500000      1.43800000      0.03800000
H     15.67900000      1.47500000     -1.36600000
O      9.05400000     -4.82500000      0.86800000
H      8.40600000     -4.22800000      0.49300000
H      8.62200000     -5.67900000      0.86600000
O     11.26800000     10.75500000      7.46100000
H     10.80300000     10.44900000      8.24000000
H     12.16400000     10.90700000      7.76200000
O      4.34600000     -9.89000000     -4.75400000
H      3.91600000    -10.59300000     -4.26800000
H      3.62600000     -9.40100000     -5.15400000
O      6.32500000    -17.45900000      0.78800000
H      6.49500000    -18.11700000      1.46200000
H      5.77000000    -16.81000000      1.21900000
O      3.57900000      1.27600000     -1.24300000
H      2.67100000      0.97800000     -1.29300000
H      3.55300000      2.18000000     -1.55600000
O    -10.72000000      4.99800000    -13.04500000
H    -11.43800000      5.62200000    -12.93500000
H    -10.55800000      4.66100000    -12.16400000
O      2.32000000      8.60400000      2.97900000
H      3.26900000      8.49100000      2.91900000
H      2.20400000      9.51000000      3.26400000
O     -0.67500000     -1.01900000      9.35000000
H     -0.78100000     -0.28400000      9.95400000
H     -1.37300000     -0.90200000      8.70600000
O    -11.20900000     11.71200000      3.50200000
H    -11.08000000     10.77700000      3.66000000
H    -10.56100000     12.14100000      4.06100000
O      6.07600000     -1.85700000      6.44600000
H      6.38000000     -2.03800000      7.33600000
H      5.29000000     -2.39400000      6.34800000
O     -1.81500000      8.98700000     -6.41700000
H     -2.66700000      9.40300000     -6.54800000
H     -2.01200000      8.18500000     -5.93300000
O     -0.01300000      1.89600000      7.60400000
H      0.43200000      1.15300000      7.19700000
H     -0.83100000      1.98300000      7.11400000
O      6.72500000     10.49600000      9.02700000
H      6.12200000     10.22100000      9.71700000
H      7.11800000      9.68200000      8.71300000
O     -1.92300000    -10.38600000    -15.35600000
H     -1.62700000     -9.80200000    -14.65700000
H     -2.82500000    -10.11600000    -15.52800000
O      6.21200000      7.60200000      1.52300000
H      6.00300000      8.18600000      2.25200000
H      6.35700000      6.75000000      1.93300000
O      2.70600000     -1.17900000    -10.59100000
H      2.59200000     -0.64200000    -11.37600000
H      3.19100000     -1.94700000    -10.89500000
O      2.90600000      8.80900000      8.74700000
H      2.79700000      8.15000000      9.43300000
H      2.93600000      9.64200000      9.21800000
O      9.95600000    -14.09400000     -3.52500000
H     10.67000000    -14.59100000     -3.12600000
H      9.45400000    -14.74700000     -4.01400000
O     12.05700000      9.52900000     -9.76300000
H     12.37700000     10.14900000    -10.41800000
H     11.34100000      9.99000000     -9.32600000
O      9.81600000      3.84800000     -6.18400000
H      9.70000000      4.59000000     -6.77800000
H     10.31400000      4.20500000     -5.44900000
O    -15.82100000      5.98100000     -6.84000000
H    -16.45100000      5.57900000     -6.24200000
H    -15.08500000      5.36900000     -6.85900000
O     -5.92500000    -10.30900000    -13.06900000
H     -5.72100000    -10.90600000    -12.34900000
H     -6.37800000    -10.85500000    -13.71200000
O      2.53700000     -7.61400000     -4.74700000
H      1.73900000     -8.03400000     -4.42600000
H      2.42900000     -6.69000000     -4.52000000
O      2.96400000     11.30800000      9.83100000
H      2.27100000     11.91500000      9.57300000
H      3.76000000     11.84000000      9.83100000
O     14.68200000      3.13000000     11.28100000
H     15.27300000      2.64000000     10.71000000
H     13.80700000      2.93100000     10.94600000
O     15.18700000      7.36300000      1.97200000
H     14.59900000      8.02300000      2.34000000
H     14.63400000      6.59100000      1.85100000
O      7.39400000     -4.96100000     12.57300000
H      7.30800000     -4.00800000     12.61900000
H      8.30800000     -5.10700000     12.32800000
O     -1.54700000     -3.97900000      8.83100000
H     -1.75500000     -4.26000000      9.72200000
H     -0.97400000     -3.22100000      8.94600000
O     -2.18400000      9.72000000    -13.92200000
H     -2.40200000     10.13300000    -13.08600000
H     -1.82300000      8.86700000    -13.68000000
O     -7.64400000     -2.24400000     10.59300000
H     -7.39100000     -2.13100000     11.50900000
H     -8.58900000     -2.39900000     10.62300000
O     -2.15100000      3.62300000      2.80100000
H     -1.92900000      4.54200000      2.94900000
H     -1.83600000      3.44000000      1.91500000
O    -13.61100000     -9.22800000      1.70600000
H    -13.61000000     -8.79100000      2.55800000
H    -14.20300000     -8.70200000      1.16800000
O     11.53800000      7.15700000      7.05200000
H     12.47700000      7.33100000      7.10700000
H     11.47900000      6.25600000      6.73500000
O     -0.16600000    -12.32300000     -7.53900000
H      0.10100000    -13.23000000     -7.68800000
H     -0.55300000    -12.04800000     -8.37000000
O      8.57800000      6.11700000     10.22500000
H      7.99200000      5.99100000      9.47800000
H      8.38200000      5.38500000     10.80900000
O      4.36500000    -17.48900000     -2.26200000
H      3.90500000    -18.27300000     -2.56200000
H      3.73400000    -16.77900000     -2.38400000
O    -11.21600000     -4.71400000     -4.69700000
H    -11.14700000     -4.62700000     -5.64800000
H    -10.51200000     -4.16300000     -4.35500000
O     -2.17900000     -9.27500000     -2.85200000
H     -2.50600000     -9.08000000     -1.97300000
H     -2.90300000     -9.04200000     -3.43400000
O     -4.17300000      1.15800000     12.03700000
H     -3.99900000      2.08800000     12.18200000
H     -4.22800000      0.78400000     12.91600000
O      7.92600000     -8.89000000      9.24700000
H      8.65200000     -9.39500000      9.61300000
H      7.61200000     -8.35700000      9.97700000
O     -8.43300000     -5.81900000    -14.49100000
H     -8.09200000     -6.03200000    -15.36000000
H     -8.96800000     -5.03700000    -14.62800000
O      9.28500000      2.62600000      1.89400000
H      8.55900000      3.21800000      1.70000000
H      9.04000000      2.20900000      2.72100000
O     12.12900000     -9.12900000     -9.30600000
H     11.82900000     -9.31800000     -8.41700000
H     13.04700000     -8.87700000     -9.20000000
O     -4.35700000     -7.76400000    -11.36100000
H     -3.94700000     -7.37400000    -12.13300000
H     -5.27400000     -7.49500000    -11.41600000
O     -1.11800000     -0.16800000     13.09200000
H     -1.57100000      0.56600000     12.67700000
H     -0.63100000      0.22900000     13.81500000
O     12.15200000     -4.32200000    -10.21400000
H     12.91200000     -3.83300000     -9.89700000
H     12.41200000     -4.63200000    -11.08100000
O     15.86200000     -1.83400000      4.19300000
H     16.24300000     -2.55100000      3.68600000
H     15.45000000     -1.27100000      3.53800000
O     14.56300000      2.26500000      6.70500000
H     14.64100000      1.71400000      5.92600000
H     15.32200000      2.84600000      6.66400000
O      6.28700000      2.48700000     -5.96700000
H      6.73300000      3.21600000     -6.39900000
H      5.61800000      2.90400000     -5.42500000
O      2.94700000     -2.45700000     14.92000000
H      3.85000000     -2.70500000     15.12200000
H      2.58200000     -3.22000000     14.47400000
O      3.34000000      1.98500000      4.99200000
H      2.86700000      1.22800000      5.33800000
H      3.53100000      2.52000000      5.76200000
O      8.42100000      5.33900000      1.25200000
H      9.18100000      5.41700000      0.67600000
H      7.72800000      4.99100000      0.69000000
O     -5.10400000     -4.76700000    -10.30100000
H     -5.63800000     -5.44000000    -10.72400000
H     -4.96500000     -4.10900000    -10.98200000
O     -4.65200000     -4.61600000     13.45400000
H     -4.59100000     -5.51000000     13.79100000
H     -5.26800000     -4.18000000     14.04200000
O     -5.54500000     -7.11400000     -2.16700000
H     -5.93500000     -7.35600000     -3.00700000
H     -5.97800000     -7.68200000     -1.53000000
O      9.56600000     -1.04700000      7.17800000
H      9.32300000     -1.95900000      7.01800000
H      9.75500000     -1.01000000      8.11600000
O     10.81600000     -9.79000000      6.50000000
H     10.17500000    -10.11400000      7.13300000
H     11.43100000     -9.27500000      7.02400000
O      0.16700000     -4.95800000     -1.91900000
H     -0.26100000     -4.32400000     -2.49500000
H     -0.44600000     -5.69200000     -1.87500000
O     -5.75300000     -1.40900000     -7.25400000
H     -5.17300000     -0.72400000     -6.92000000
H     -6.62900000     -1.13400000     -6.98300000
O     -5.13800000      4.34100000     -9.10100000
H     -4.55800000      4.90700000     -8.59100000
H     -5.04500000      3.47800000     -8.69700000
O     -7.45000000      7.87800000    -15.06000000
H     -7.57100000      7.23400000    -14.36200000
H     -6.51300000      7.85000000    -15.25100000
O     13.54800000      9.23300000      3.00100000
H     12.95500000      9.46800000      3.71500000
H     12.97300000      8.91300000      2.30700000
O      0.78600000     -4.09700000    -13.34200000
H      0.37900000     -3.45800000    -12.75800000
H      1.65200000     -3.73400000    -13.52800000
O    -14.17800000     -7.80400000      4.33700000
H    -13.51600000     -7.62500000      5.00500000
H    -14.62000000     -6.96400000      4.20800000
O     -3.49600000    -14.46400000     -4.60000000
H     -3.74400000    -13.55200000     -4.44500000
H     -4.30000000    -14.88200000     -4.90900000
O      5.39600000    -14.00100000      9.46200000
H      5.12400000    -14.89300000      9.24700000
H      4.73800000    -13.69400000     10.08600000
O      8.68200000      2.63800000     -3.61700000
H      8.36500000      1.79600000     -3.94400000
H      8.74700000      3.18800000     -4.39800000
O     14.58200000    -11.61300000      0.98100000
H     13.94200000    -10.99200000      1.33100000
H     14.41900000    -11.61700000      0.03800000
O      5.16000000     15.23000000      0.52500000
H      5.84100000     15.88400000      0.37100000
H      4.64900000     15.58200000      1.25300000
O      8.42300000    -13.68000000      3.07600000
H      8.59200000    -14.42000000      2.49300000
H      8.98000000    -13.84400000      3.83800000
O      0.91100000      8.29800000     -5.23200000
H      0.08300000      8.48900000     -5.67200000
H      0.99500000      7.34600000     -5.28100000
O     -4.89500000      4.49300000      3.02200000
H     -4.99000000      3.57700000      2.76300000
H     -3.95000000      4.61900000      3.11600000
O     12.26800000     10.27700000     -0.66000000
H     12.46600000     10.22400000     -1.59500000
H     12.58000000     11.14300000     -0.39800000
O    -10.19800000      4.05000000     10.73200000
H    -10.74700000      4.62900000     11.26000000
H    -10.35300000      4.33100000      9.83000000
O    -12.51100000      2.33500000     -7.71600000
H    -12.72000000      1.73100000     -8.42900000
H    -13.36000000      2.55600000     -7.33300000
O     12.50500000      0.02000000      4.48500000
H     12.54100000     -0.02700000      5.44000000
H     11.57300000      0.11200000      4.28500000
O      5.93300000     11.30500000      2.26400000
H      6.23800000     12.01300000      2.83100000
H      6.60900000     11.22900000      1.59100000
O    -12.59500000      7.12200000     -3.12900000
H    -12.50800000      6.46400000     -3.81900000
H    -11.73600000      7.54300000     -3.09100000
O     -9.95700000      1.29200000    -11.69900000
H     -9.69400000      0.40900000    -11.43800000
H    -10.57700000      1.15500000    -12.41500000
O      3.26100000     -3.66900000     12.00000000
H      3.42100000     -2.72800000     11.92600000
H      3.96800000     -4.07200000     11.49700000
O      4.88600000      4.45900000      1.32000000
H      5.34800000      4.29200000      0.49800000
H      5.57700000      4.68300000      1.94300000
O     11.71800000     -4.88100000     -0.09600000
H     10.90500000     -4.69500000      0.37400000
H     11.77900000     -4.18700000     -0.75300000
O      6.00300000     10.39600000    -12.10700000
H      5.64600000     11.26100000    -12.30800000
H      6.88100000     10.40400000    -12.48700000
O     -4.10600000     -8.90100000     -5.37300000
H     -3.65900000     -8.05500000     -5.40200000
H     -4.89500000     -8.77300000     -5.90100000
O      4.51600000     -6.46600000      8.66900000
H      5.34400000     -6.69400000      8.24600000
H      4.50400000     -6.99200000      9.46900000
O     17.13800000      5.95300000     -3.42000000
H     16.84500000      5.04300000     -3.36500000
H     16.96300000      6.20700000     -4.32600000
O     -5.47800000     -4.86500000     -4.74100000
H     -5.76700000     -5.77800000     -4.74900000
H     -6.24300000     -4.36800000     -5.02900000
O      2.32700000      0.52900000    -12.73900000
H      3.10500000      1.08200000    -12.67400000
H      1.63300000      1.12500000    -13.02300000
O     13.99000000     -2.53200000      5.78800000
H     14.71700000     -2.57300000      5.16700000
H     14.21700000     -1.81200000      6.37600000
O     -6.75400000      8.87800000      6.46100000
H     -6.93800000      8.14500000      5.87300000
H     -7.50100000      9.46700000      6.35000000
O     12.20200000      5.44300000     -8.74700000
H     12.87100000      6.09900000     -8.55000000
H     12.42900000      4.69500000     -8.19500000
O     -1.49000000    -13.59400000      1.28500000
H     -0.59900000    -13.54500000      1.63200000
H     -2.04800000    -13.62900000      2.06200000
O     -7.53800000     11.12900000     -7.90100000
H     -8.16600000     10.78400000     -7.26600000
H     -7.53200000     12.07300000     -7.74300000
O     -2.81200000     -0.75800000      7.76600000
H     -3.25100000     -1.47100000      7.30300000
H     -3.15100000     -0.80900000      8.66000000
O     -5.11300000    -11.92100000     -5.00400000
H     -5.29300000    -11.23400000     -4.36200000
H     -4.44100000    -11.54600000     -5.57300000
O      1.54400000     -7.30800000     12.91800000
H      1.72400000     -7.75500000     13.74500000
H      0.86000000     -7.83600000     12.50500000
O      0.33000000    -13.13900000     -1.46800000
H      0.10100000    -12.55500000     -0.74500000
H     -0.41900000    -13.73100000     -1.54400000
O      9.94800000     -0.66400000    -11.16800000
H     10.71200000     -0.81500000    -10.61200000
H      9.29200000     -0.29300000    -10.57800000
O      8.49100000     -2.62600000    -12.49700000
H      7.82100000     -2.02700000    -12.82600000
H      9.08500000     -2.06800000    -11.99600000
O     10.39400000     13.49400000      6.34100000
H      9.95100000     13.75800000      5.53400000
H      9.95300000     12.68600000      6.60300000
O      4.05600000     13.18800000      4.51300000
H      4.79900000     13.35300000      3.93300000
H      4.40900000     12.62000000      5.19800000
O      9.47000000      6.37000000     -7.61900000
H      8.74900000      5.84200000     -7.96100000
H     10.00000000      6.58000000     -8.38900000
O     -4.26100000      9.13600000      8.30000000
H     -3.58800000      8.47400000      8.45900000
H     -3.82800000      9.79200000      7.75400000
O     -9.59700000      0.10700000     11.04500000
H     -9.74100000     -0.13100000     10.12900000
H     -8.71600000      0.47900000     11.06100000
O      6.99900000     -4.91200000    -16.49200000
H      6.73700000     -4.50900000    -15.66500000
H      6.33900000     -4.61900000    -17.12100000
O     -3.51400000    -15.50800000     -9.52500000
H     -4.19600000    -15.31200000     -8.88300000
H     -2.84100000    -14.84600000     -9.36900000
O      4.86200000      0.73900000      8.16600000
H      5.25400000     -0.08200000      8.46400000
H      5.17600000      0.84200000      7.26800000
O      4.46900000    -15.52600000     -9.53000000
H      4.12000000    -14.63600000     -9.56600000
H      3.74900000    -16.07800000     -9.83500000
O     -8.89000000    -15.46300000     -3.76300000
H     -9.33200000    -15.98100000     -3.09100000
H     -8.12400000    -15.09800000     -3.31900000
O      6.76600000     14.78500000     -7.00000000
H      6.81500000     15.70800000     -7.25000000
H      6.23900000     14.78100000     -6.20100000
O      6.13600000      7.07500000      5.66400000
H      5.65800000      7.90400000      5.69900000
H      6.18000000      6.86300000      4.73100000
O     -2.46400000    -17.46000000     -5.37100000
H     -1.97400000    -16.75100000     -4.95300000
H     -3.34500000    -17.39200000     -5.00300000
O     -4.37700000      7.39800000      5.22900000
H     -3.58800000      7.06700000      5.65800000
H     -4.49200000      8.27800000      5.58600000
O      2.53000000      9.67800000    -14.05200000
H      2.67800000     10.23000000    -13.28400000
H      3.05100000      8.89200000    -13.88500000
O     -6.87300000     -2.55400000     -9.35600000
H     -6.61700000     -3.46600000     -9.22200000
H     -6.57400000     -2.10300000     -8.56600000
O    -11.91300000      1.64600000     11.43700000
H    -11.40300000      2.44400000     11.57300000
H    -11.25700000      0.96200000     11.30300000
O    -12.27000000     -9.55700000     -2.42800000
H    -11.39400000     -9.31500000     -2.72600000
H    -12.17400000     -9.68900000     -1.48400000
O    -11.33000000     -3.90200000    -10.62700000
H    -11.46600000     -4.55600000    -11.31400000
H    -11.87900000     -3.16300000    -10.88900000
O      0.61100000     -9.08900000    -10.63600000
H      0.08600000     -9.64900000    -11.20800000
H      0.82600000     -8.32900000    -11.17600000
O     -6.45400000     10.15000000     -2.72900000
H     -5.85300000     10.88600000     -2.84200000
H     -5.95000000      9.50300000     -2.23500000
O     -1.22800000     11.19600000      8.15400000
H     -0.96600000     10.41500000      8.64300000
H     -0.83000000     11.92300000      8.63300000
O     -5.46800000      7.13000000      2.74600000
H     -5.10500000      7.55800000      3.52200000
H     -5.49400000      6.20100000      2.97500000
O      8.36400000     -5.46800000    -10.50500000
H      8.52400000     -4.56300000    -10.77200000
H      8.40800000     -5.44700000     -9.54900000
O     -9.72200000      7.64700000     -2.44400000
H     -9.16500000      7.28900000     -3.13500000
H     -9.28200000      7.40200000     -1.63000000
O     -2.42700000     -4.69500000     -0.19200000
H     -3.09100000     -4.00900000     -0.12400000
H     -2.52600000     -5.03700000     -1.08000000
O     -4.96500000    -13.11800000    -12.05400000
H     -4.78100000    -13.81200000    -12.68800000
H     -4.10900000    -12.73400000    -11.86500000
O     -8.39500000      7.63600000      0.29700000
H     -8.49100000      8.20000000      1.06400000
H     -8.11000000      8.22600000     -0.40100000
O    -15.54300000     -5.31400000      7.33700000
H    -16.36800000     -4.82800000      7.34200000
H    -15.06100000     -4.97700000      8.09300000
O    -10.23700000      3.24300000     -6.45700000
H     -9.53900000      2.75100000     -6.89000000
H    -11.04300000      2.91200000     -6.85200000
O    -15.04500000     -7.77400000     -0.29400000
H    -15.75300000     -7.13200000     -0.34800000
H    -15.14200000     -8.30500000     -1.08500000
O      5.91600000    -11.59900000      7.71100000
H      5.80700000    -12.49100000      8.04000000
H      5.36000000    -11.06500000      8.27900000
O      5.08700000     -5.49000000     -0.87700000
H      5.94500000     -5.41800000     -0.45800000
H      5.07000000     -6.37800000     -1.23500000
O     -4.36900000    -10.84700000     13.24900000
H     -4.46900000    -10.59100000     14.16600000
H     -5.24100000    -10.73400000     12.87300000
O      3.39200000      4.55000000      9.79100000
H      2.89000000      3.89700000     10.27800000
H      4.25400000      4.15100000      9.67500000
O      6.67800000     13.69300000      3.37300000
H      6.62700000     14.63200000      3.19100000
H      7.53000000     13.57700000      3.79400000
O      6.06900000      1.47600000      0.21400000
H      5.86500000      1.47700000      1.14900000
H      5.22700000      1.32500000     -0.21500000
O    -12.04000000      9.91000000     -5.28500000
H    -12.02000000      9.92800000     -4.32800000
H    -12.39900000     10.76100000     -5.53400000
O      5.73400000      6.03500000     -3.96100000
H      5.97900000      5.93800000     -4.88100000
H      6.54100000      5.85200000     -3.47800000
O    -14.78600000     -3.74000000      9.38500000
H    -15.36100000     -2.97500000      9.39900000
H    -13.91700000     -3.38400000      9.20100000
O     -9.45200000     -1.19800000    -10.80600000
H     -8.51000000     -1.29800000    -10.94500000
H     -9.80800000     -2.07600000    -10.93800000
O    -16.17500000      3.61300000     -2.69200000
H    -15.65400000      4.41400000     -2.64900000
H    -16.93600000      3.79200000     -2.13900000
O     -8.39700000     -5.11800000      6.80400000
H     -8.66600000     -5.20400000      5.89000000
H     -7.45400000     -5.28600000      6.79300000
O     -1.61500000     17.20100000     -5.93200000
H     -0.74900000     17.39300000     -5.57300000
H     -1.71900000     16.25600000     -5.81400000
O     -6.50300000      4.90800000      6.14500000
H     -6.30300000      5.79800000      5.85400000
H     -7.22300000      4.62700000      5.58000000
O      5.75200000      3.15200000      9.35100000
H      5.80800000      2.51800000     10.06600000
H      5.44900000      2.64100000      8.60100000
O     12.82800000     -2.18900000      2.57300000
H     12.81700000     -1.39300000      3.10500000
H     11.90400000     -2.40500000      2.44500000
O     -7.31100000     13.62900000     -6.78400000
H     -7.12800000     14.40400000     -7.31500000
H     -8.01000000     13.90500000     -6.19100000
O     -6.43600000    -14.83100000     -2.46000000
H     -5.75400000    -14.26500000     -2.09900000
H     -5.95900000    -15.48800000     -2.96700000
O      3.53800000    -13.02400000      0.30800000
H      3.93100000    -13.79700000     -0.09800000
H      4.25800000    -12.61100000      0.78400000
O     -5.87700000      1.19400000     -2.94400000
H     -5.77900000      1.31300000     -1.99900000
H     -5.95300000      0.24700000     -3.05900000
O     -5.74900000     -6.01500000      7.10300000
H     -4.80100000     -6.09900000      6.99800000
H     -5.86200000     -5.23600000      7.64800000
O      3.48300000     -5.17800000     14.31800000
H      3.55100000     -4.64100000     13.52800000
H      3.28900000     -6.05700000     13.99400000
O     -4.00000000     10.51700000     -6.30200000
H     -4.11800000     11.40200000     -5.95700000
H     -4.73100000     10.39700000     -6.90900000
O      2.88800000    -14.46900000     -5.46500000
H      2.91900000    -13.97800000     -6.28600000
H      3.07000000    -13.81600000     -4.78900000
O    -11.97100000      6.12300000      5.83800000
H    -11.58700000      5.26800000      6.03100000
H    -12.58000000      5.95600000      5.11900000
O     -1.47700000     -4.92100000      4.88800000
H     -0.89500000     -4.32400000      5.35900000
H     -1.89900000     -4.37200000      4.22700000
O     -1.45700000      5.13600000      0.20000000
H     -2.05500000      5.84700000      0.42800000
H     -0.63800000      5.35900000      0.64200000
O     -4.14000000     -2.81600000      0.21000000
H     -4.74200000     -3.15900000     -0.45100000
H     -4.21700000     -1.86500000      0.13400000
O      1.86400000     -8.69800000      5.08200000
H      2.80400000     -8.56800000      5.21200000
H      1.58400000     -7.93300000      4.58000000
O      6.51900000     -3.38100000     -2.90200000
H      7.40200000     -3.06200000     -2.71700000
H      5.98900000     -3.05500000     -2.17500000
O     -7.06900000     -2.76100000    -13.79700000
H     -6.73800000     -2.26500000    -14.54600000
H     -7.94900000     -3.03200000    -14.05900000
O    -11.91900000      9.79700000      8.37700000
H    -11.54300000      9.08600000      8.89600000
H    -12.65300000      9.39300000      7.91400000
O     13.42600000     -3.75900000      8.31700000
H     13.53200000     -3.57000000      7.38500000
H     14.31000000     -3.96900000      8.62000000
O      6.17600000     -1.51900000     -5.83200000
H      5.22400000     -1.52300000     -5.72500000
H      6.43300000     -2.43400000     -5.72000000
O      3.57500000     -3.62400000    -13.54400000
H      4.50700000     -3.49400000    -13.71700000
H      3.15100000     -2.85300000    -13.92300000
O    -10.63000000     -1.24400000     -5.00600000
H    -11.13500000     -1.48900000     -5.78100000
H    -11.26700000     -1.24900000     -4.29200000
O      6.37500000     -3.82800000    -13.81400000
H      6.12300000     -4.49400000    -13.17500000
H      7.20500000     -3.48200000    -13.48500000
O      3.40700000    -13.67700000     11.31500000
H      2.79500000    -13.52900000     12.03600000
H      2.86000000    -14.00100000     10.59900000
O     -4.89700000     15.51000000      2.86300000
H     -5.09900000     14.61000000      2.61000000
H     -4.20900000     15.78100000      2.25500000
O    -13.10600000     -6.35200000      6.68100000
H    -12.69500000     -6.05000000      7.49000000
H    -14.02200000     -6.08800000      6.76300000
O     -7.53000000     -9.91800000     -0.87600000
H     -7.98100000     -9.15300000     -0.51800000
H     -7.77000000    -10.63400000     -0.28700000
O     16.05300000      6.59100000     -1.02900000
H     15.16500000      6.94600000     -1.03600000
H     16.28100000      6.49600000     -1.95400000
O      0.05000000      8.48000000    -16.31700000
H     -0.90600000      8.47000000    -16.35300000
H      0.25400000      8.57600000    -15.38600000
O     -4.09100000     -2.72200000      6.41500000
H     -3.72000000     -3.59100000      6.26100000
H     -4.66500000     -2.57000000      5.66400000
O      5.70400000    -12.71800000     12.61200000
H      5.77600000    -12.24700000     13.44300000
H      5.17900000    -12.14200000     12.05600000
O     -2.16200000     -8.88800000    -12.95600000
H     -1.61800000     -8.13300000    -12.73200000
H     -2.91800000     -8.81900000    -12.37400000
O      3.07000000    -13.25800000     -8.01800000
H      3.73900000    -12.73800000     -7.57300000
H      2.45300000    -12.61200000     -8.36200000
O      6.08000000      0.37900000     -7.74400000
H      5.93300000      1.14000000     -7.18200000
H      6.23900000     -0.34200000     -7.13400000
O      3.53000000      7.69200000     -7.39300000
H      3.13900000      6.92000000     -6.98500000
H      3.70000000      8.28800000     -6.66300000
O      6.74500000     -3.73100000      0.70200000
H      7.12000000     -3.67700000      1.58100000
H      6.05500000     -3.06800000      0.69400000
O     -5.42500000     -1.43800000     -3.32500000
H     -5.34000000     -2.08900000     -2.62900000
H     -4.84600000     -1.75200000     -4.01900000
O      4.69100000     10.28500000     -1.51300000
H      4.73400000     10.62300000     -2.40800000
H      4.60600000     11.06600000     -0.96600000
O    -16.63300000     -0.93100000     -5.66700000
H    -17.40100000     -1.48700000     -5.79600000
H    -16.79000000     -0.49700000     -4.82800000
O    -15.35600000      6.29000000     -2.90200000
H    -14.45700000      6.61200000     -2.97500000
H    -15.89700000      7.07800000     -2.94900000
O     10.25500000     -9.67600000     -6.96900000
H      9.62400000     -9.34400000     -7.60800000
H      9.77700000    -10.35200000     -6.48800000
O     -3.89200000     -1.97600000     10.13600000
H     -4.44300000     -1.57700000     10.80900000
H     -3.28500000     -2.53300000     10.62400000
O     -9.67300000     -6.87200000     13.83100000
H     -9.04200000     -6.17800000     14.02500000
H     -9.17400000     -7.51300000     13.32500000
O     13.15500000      2.78500000    -11.33900000
H     13.03800000      2.99400000    -10.41200000
H     13.87800000      3.34400000    -11.62200000
O     -4.36000000      2.84200000      6.38200000
H     -4.88800000      3.63300000      6.27300000
H     -5.00000000      2.13100000      6.41400000
O      5.86300000     11.92100000     -7.26700000
H      5.53900000     11.33300000     -7.94900000
H      5.11800000     12.48800000     -7.06500000
O     13.80300000      3.78800000      3.60500000
H     13.91700000      4.18500000      2.74100000
H     13.73800000      4.53200000      4.20400000
O      0.45500000      1.34200000     14.73000000
H      0.62800000      0.74100000     15.45500000
H      0.37300000      2.20100000     15.14600000
O      4.46900000     -5.38400000     -6.11000000
H      4.43400000     -6.20200000     -5.61600000
H      3.62000000     -4.97100000     -5.95100000
O      6.21900000      1.59600000    -15.19300000
H      5.71300000      1.58500000    -14.38000000
H      6.78600000      2.36300000    -15.11100000
O      7.62300000     -6.12200000     -7.84500000
H      7.35700000     -6.91100000     -7.37300000
H      7.84300000     -5.49400000     -7.15700000
O      6.84700000      6.81200000     15.23400000
H      5.97500000      7.20200000     15.17400000
H      7.24600000      7.23300000     15.99600000
O     -2.72200000     10.84900000     11.33100000
H     -1.77000000     10.87100000     11.42600000
H     -2.92300000     11.59500000     10.76500000
O      7.98700000     13.80900000      8.80800000
H      8.82700000     14.22600000      9.00000000
H      8.19500000     13.13900000      8.15700000
O      0.11600000      5.90300000     -8.70100000
H     -0.13500000      6.65200000     -9.24100000
H     -0.40900000      5.99400000     -7.90600000
O     -7.07500000      9.58000000     11.72200000
H     -7.90900000      9.36700000     11.30300000
H     -6.61900000     10.12700000     11.08200000
O    -12.90700000     -1.91900000      8.51200000
H    -13.31400000     -1.33700000      7.87100000
H    -12.35500000     -2.50200000      7.99000000
O      5.25800000      9.52100000     11.46800000
H      6.12800000      9.21800000     11.72900000
H      4.80500000      8.72900000     11.18000000
O     -1.99200000     -7.58800000     14.85400000
H     -2.24100000     -6.88200000     15.45000000
H     -1.55300000     -7.14600000     14.12800000
O     10.79200000     -3.02500000     -2.17200000
H     10.40800000     -3.88600000     -2.33500000
H     10.07700000     -2.40900000     -2.33300000
O     -3.48600000      8.50600000     12.25300000
H     -3.22900000      9.38400000     11.97400000
H     -3.89600000      8.11900000     11.47900000
O      5.73600000     16.45700000      3.05300000
H      6.42000000     16.31600000      3.70800000
H      5.75200000     17.40000000      2.88900000
O      7.16300000      9.24100000     -5.35000000
H      6.46500000      9.15700000     -4.70000000
H      6.97000000     10.06100000     -5.80400000
O     10.47000000      7.22000000     11.90800000
H     10.00700000      7.36100000     11.08200000
H     10.14000000      6.38000000     12.22700000
O     10.04500000      1.33400000     11.01000000
H      9.28100000      1.87900000     11.20000000
H     10.69200000      1.59300000     11.66600000
O      3.74400000     15.48100000      8.03900000
H      3.95700000     14.60400000      8.35600000
H      2.83600000     15.41500000      7.74300000
O     -5.37300000     14.90300000     -0.99300000
H     -6.25000000     15.28400000     -1.02800000
H     -5.42800000     14.12600000     -1.54900000
O     -7.06600000    -16.09900000      1.25500000
H     -6.18400000    -16.46400000      1.32400000
H     -6.93300000    -15.15200000      1.24500000
O      5.93500000     -8.00600000      4.78800000
H      5.95500000     -8.95900000      4.87600000
H      5.87300000     -7.85300000      3.84500000
O      3.16200000      7.19800000    -12.68700000
H      4.11200000      7.11700000    -12.77400000
H      3.02400000      7.41400000    -11.76500000
O    -10.92800000     -4.24800000      2.33100000
H    -11.80300000     -3.88200000      2.46400000
H    -11.06900000     -4.99900000      1.75400000
O    -11.93000000     -4.83200000      8.93500000
H    -11.28600000     -5.54000000      8.93000000
H    -12.01600000     -4.59300000      9.85800000
O      6.02200000      5.34100000     -6.69100000
H      6.12000000      4.84200000     -7.50200000
H      5.40100000      6.03500000     -6.91000000
O      9.22000000      3.40500000      7.86100000
H      8.32800000      3.54500000      8.17900000
H      9.77900000      3.70300000      8.57900000
O     16.70300000     -5.88900000      6.54100000
H     16.03100000     -5.61600000      5.91700000
H     17.30800000     -6.42200000      6.02500000
O     12.63200000      5.77300000      1.52300000
H     12.22500000      5.89400000      0.66500000
H     12.07400000      6.26500000      2.12400000
O     10.51200000     -3.78600000     -8.28500000
H     10.84200000     -4.39500000     -7.62500000
H     10.91700000     -4.07600000     -9.10300000
O     -1.97300000      2.09100000      5.29400000
H     -2.86600000      2.28400000      5.57600000
H     -1.95100000      2.34900000      4.37300000
O     -0.77300000     -5.82900000    -10.80400000
H     -0.55500000     -4.91100000    -10.96900000
H      0.02600000     -6.30800000    -11.02400000
O    -14.99100000     -0.64300000      7.19800000
H    -15.55300000     -1.03500000      6.53000000
H    -15.40100000     -0.88400000      8.02800000
O    -11.44500000      5.66100000     -5.39700000
H    -11.07200000      4.78000000     -5.41000000
H    -10.80200000      6.20100000     -5.85600000
O      0.15400000     -2.94400000      5.93600000
H      1.09600000     -2.77700000      5.89900000
H     -0.24600000     -2.07800000      5.86100000
O     -9.29800000     -3.25500000     -1.13700000
H     -9.64700000     -3.30000000     -0.24600000
H     -9.98600000     -2.82200000     -1.64200000
O    -16.77100000     -1.96900000      5.24000000
H    -17.37300000     -2.71400000      5.23800000
H    -16.44400000     -1.92400000      4.34100000
O    -11.64400000     -3.31500000     -7.35500000
H    -11.91400000     -3.55100000     -8.24300000
H    -10.78400000     -3.72300000     -7.24900000
O      2.65900000     -5.78900000     -9.24800000
H      2.60200000     -6.62400000     -8.78300000
H      3.58000000     -5.53900000     -9.17800000
O      2.01500000     -4.04400000     -6.76700000
H      1.99300000     -4.49100000     -7.61300000
H      1.12200000     -4.12000000     -6.43200000
O     -9.37200000      0.22200000     -2.55400000
H     -9.73600000     -0.19300000     -3.33600000
H     -9.21900000      1.13000000     -2.81500000
O      8.99600000      5.05000000      5.46700000
H      8.68200000      4.74200000      6.31700000
H      9.61600000      4.37800000      5.18400000
O     -0.47100000      7.97100000     -1.01900000
H      0.39200000      7.88100000     -0.61500000
H     -1.05000000      8.21100000     -0.29600000
O      6.52200000     -0.75700000    -12.99200000
H      6.00700000     -0.47400000    -13.74700000
H      6.45100000     -0.03300000    -12.36900000
O      7.27800000      4.33100000     14.53300000
H      7.06800000      5.23400000     14.77400000
H      6.90000000      3.80200000     15.23600000
O     -1.87100000    -11.20100000     -9.61200000
H     -2.49400000    -11.92400000     -9.67400000
H     -2.41200000    -10.43300000     -9.42700000
O    -15.21500000      3.13700000     -9.39200000
H    -14.86800000      2.31000000     -9.72800000
H    -14.50000000      3.76200000     -9.51100000
O     -6.70400000      4.63400000     15.57800000
H     -7.11900000      5.29800000     16.12800000
H     -5.78300000      4.64800000     15.83900000
O      3.76800000      3.78700000     17.61000000
H      3.84600000      4.00700000     16.68200000
H      3.39900000      2.90400000     17.61700000
O     -6.84400000    -10.88200000     12.48000000
H     -7.46600000    -11.52600000     12.81700000
H     -6.95300000    -10.91700000     11.53000000
O      3.83700000    -10.46200000     11.96200000
H      3.01300000    -10.41400000     12.44700000
H      3.61400000    -10.93000000     11.15700000
O     -3.39900000     -6.13500000     -5.62300000
H     -4.17200000     -5.65300000     -5.32900000
H     -3.18800000     -5.75400000     -6.47500000
O     -5.93300000     -2.88800000     15.23400000
H     -6.50100000     -2.12900000     15.10400000
H     -6.13600000     -3.18900000     16.12000000
O     -1.86500000      7.12100000      6.24800000
H     -1.30600000      6.36200000      6.41300000
H     -1.42500000      7.84400000      6.69600000
O    -10.28800000      7.24200000     -7.26800000
H    -10.06800000      7.33800000     -8.19400000
H     -9.44100000      7.17200000     -6.82700000
O      9.80600000     10.87100000      3.74700000
H      9.42200000     10.45700000      2.97400000
H     10.62500000     10.39600000      3.89000000
O     13.91100000      5.10900000     -2.94900000
H     14.22500000      5.96500000     -2.65800000
H     13.38600000      4.78600000     -2.21700000
O     -3.73700000      7.82000000     -9.52900000
H     -4.27100000      8.60300000     -9.39400000
H     -2.83900000      8.14800000     -9.57200000
O     -1.94600000     12.07200000     -4.75200000
H     -2.68600000     11.92100000     -4.16400000
H     -1.94600000     11.31500000     -5.33700000
O      3.63500000    -15.99400000      9.08800000
H      3.11000000    -16.79000000      9.00400000
H      3.05500000    -15.29200000      8.79400000
O      5.58800000     -2.64600000    -10.50000000
H      5.45700000     -3.57700000    -10.32000000
H      6.43300000     -2.44100000    -10.10000000
O     10.99600000      8.22000000     -2.40600000
H     10.11000000      8.13500000     -2.75700000
H     11.38400000      8.93900000     -2.90500000
O     16.08500000      3.21400000     -3.33200000
H     16.01400000      2.87200000     -4.22300000
H     15.28200000      3.71900000     -3.20500000
O     -3.18300000     10.35900000      5.68200000
H     -2.68400000      9.89500000      5.00900000
H     -2.51700000     10.75200000      6.24500000
O     -3.15800000     -2.47400000    -12.21900000
H     -3.22500000     -2.95100000    -13.04700000
H     -3.93900000     -1.92200000    -12.19700000
O      4.80500000      1.99600000    -12.75800000
H      4.77500000      2.94600000    -12.64200000
H      5.16800000      1.66600000    -11.93600000
O      1.65300000     -8.20500000      9.30400000
H      1.05700000     -7.45500000      9.31500000
H      2.52400000     -7.81900000      9.39800000
O     10.28500000      1.51400000     -1.22400000
H      9.69600000      1.08900000     -0.60000000
H      9.72200000      1.75000000     -1.96200000
O      1.42300000      1.14900000     11.87000000
H      1.45400000      1.60200000     11.02700000
H      0.61600000      1.46100000     12.28000000
O     -3.93700000     -9.33100000     -0.71000000
H     -4.00500000     -8.55400000     -0.15500000
H     -3.51900000     -9.98700000     -0.15200000
O    -12.00500000      1.90700000      8.47000000
H    -11.13300000      1.51100000      8.44800000
H    -12.32900000      1.72500000      9.35200000
O     -6.48400000     -1.46500000    -16.17500000
H     -6.52500000     -0.70800000    -16.75800000
H     -5.54800000     -1.63000000    -16.06200000
O      4.55200000     11.36900000     -3.87300000
H      4.00400000     10.76500000     -4.37300000
H      4.12600000     12.22000000     -3.97500000
O    -10.50100000     -7.07800000      8.73100000
H     -9.70200000     -7.12800000      8.20600000
H    -10.59400000     -7.95200000      9.10900000
O     13.38600000      0.41400000      0.17900000
H     12.87200000      0.05600000     -0.54400000
H     12.73600000      0.78200000      0.77700000
O     -0.99000000     14.76200000      5.70800000
H     -1.74500000     15.27800000      5.99200000
H     -1.28100000     14.33800000      4.90000000
O      2.07200000     12.66700000     -1.67500000
H      2.95300000     12.67900000     -1.30200000
H      1.51800000     13.05400000     -0.99800000
O     14.83400000     -6.73100000     -2.96500000
H     14.80400000     -7.66000000     -2.73400000
H     13.92300000     -6.50000000     -3.14600000
O      4.36100000     12.58600000      0.36800000
H      4.62200000     13.50700000      0.38600000
H      4.89700000     12.17300000      1.04600000
O     10.33900000      8.99200000     -6.93000000
H     10.06200000      9.38300000     -7.75900000
H      9.97400000      8.10700000     -6.94800000
O      8.30100000      5.26000000     -2.79100000
H      8.79700000      4.45300000     -2.92700000
H      8.70300000      5.89300000     -3.38600000
O    -10.91400000    -12.79400000      3.90000000
H    -10.51300000    -11.96400000      4.15600000
H    -10.17600000    -13.35100000      3.65300000
O      0.73100000     14.79100000      0.00700000
H      0.30000000     15.42300000      0.58100000
H      1.11300000     15.32200000     -0.69100000
O    -11.61700000     -6.35900000     -2.13300000
H    -12.55800000     -6.33800000     -2.30500000
H    -11.21800000     -6.46900000     -2.99600000
O     12.10900000     -0.56900000     -1.85900000
H     11.80500000     -1.42800000     -2.15400000
H     11.30600000     -0.07300000     -1.70000000
O      2.31500000     11.02300000      4.00100000
H      1.74200000     10.91800000      4.76000000
H      2.45800000     11.96700000      3.93800000
O      6.34600000     -6.47500000    -12.16800000
H      6.90600000     -6.56900000    -11.39700000
H      6.84900000     -6.87400000    -12.87900000
O     12.70200000     -1.56200000      9.49300000
H     12.87200000     -2.37300000      9.01400000
H     12.63300000     -0.89200000      8.81300000
O     -0.62300000      8.92000000      9.22700000
H     -1.22800000      8.21700000      8.99100000
H      0.15300000      8.46800000      9.55900000
O      3.57900000     -1.65100000     -5.87400000
H      3.21200000     -1.36600000     -5.03700000
H      2.96000000     -2.30700000     -6.19500000
O    -13.64000000     -1.76400000     -5.03100000
H    -14.43000000     -1.39600000     -5.42700000
H    -13.96500000     -2.34700000     -4.34500000
O     -9.14500000    -13.82200000      6.06900000
H     -9.35100000    -13.82000000      5.13400000
H     -8.46400000    -13.15600000      6.16600000
O     -2.62400000     -2.57200000     14.99800000
H     -1.95800000     -2.60100000     14.31000000
H     -3.43500000     -2.82400000     14.55600000
O     -4.96100000      0.27400000     14.94300000
H     -5.83300000     -0.02000000     14.67900000
H     -4.79600000     -0.17900000     15.77000000
O     -5.74700000     -1.55900000    -11.76500000
H     -6.40500000     -1.78900000    -12.42100000
H     -6.03500000     -2.00700000    -10.97000000
O     14.79600000      9.29000000     -0.13800000
H     15.37600000      9.73000000      0.48300000
H     13.99600000      9.81600000     -0.13200000
O     10.37600000     -9.31500000      3.57400000
H      9.64600000     -9.79900000      3.18700000
H     10.19100000     -9.31200000      4.51300000
O     -9.05800000     -9.20900000      5.93500000
H     -9.75800000     -9.12600000      5.28800000
H     -8.41600000     -8.54600000      5.68100000
O     -1.87300000     12.49700000     -1.89800000
H     -1.43000000     13.27700000     -2.23200000
H     -1.27000000     11.77900000     -2.09100000
O     -3.43600000     15.15500000     -3.27200000
H     -3.69200000     14.41400000     -3.82100000
H     -3.32400000     14.77800000     -2.39900000
O      8.74700000      8.47000000      0.61300000
H      7.93500000      8.12300000      0.98200000
H      9.17700000      7.71000000      0.22100000
O     -5.04400000    -11.19200000      2.75500000
H     -4.52200000    -10.91600000      2.00100000
H     -5.45000000    -12.01300000      2.47700000
O     -7.69200000    -11.78200000      6.06800000
H     -8.10600000    -10.98000000      5.75000000
H     -6.91800000    -11.48000000      6.54400000
O      8.78800000    -11.31200000      7.84200000
H      7.95000000    -10.86800000      7.96700000
H      8.82900000    -11.95200000      8.55200000
O      4.42700000      3.69500000     -4.46200000
H      4.71200000      4.59400000     -4.30100000
H      3.47400000      3.72700000     -4.37700000
O     -1.64300000    -11.71500000     12.62800000
H     -1.46000000    -10.90100000     12.15900000
H     -2.50700000    -11.57800000     13.01700000
O      8.48400000      7.02500000    -12.06300000
H      9.24200000      7.08300000    -11.48200000
H      8.35600000      6.08600000    -12.19700000
O      7.66800000     -7.51700000     -2.32900000
H      6.74700000     -7.53900000     -2.58900000
H      7.65500000     -7.69400000     -1.38800000
O     -4.41300000    -12.39600000     -9.25300000
H     -4.07100000    -12.40500000     -8.35900000
H     -5.08000000    -13.08300000     -9.26200000
O      5.24800000      9.14300000      3.50400000
H      5.45400000      9.98500000      3.09900000
H      5.00700000      9.36200000      4.40400000
O    -11.88200000     -2.59700000     -2.40400000
H    -12.18900000     -2.81900000     -1.52500000
H    -12.67300000     -2.60800000     -2.94300000
O     10.50600000      7.05000000    -10.36600000
H     11.26700000      6.53600000    -10.09600000
H     10.84900000      7.93300000    -10.50400000
O      4.26200000    -12.67400000     -3.37600000
H      5.13100000    -12.71100000     -3.77700000
H      4.35200000    -13.17400000     -2.56400000
O    -10.13800000     -3.48900000     11.22300000
H    -10.64800000     -4.26500000     11.45400000
H    -10.77700000     -2.77600000     11.21700000
O    -15.03700000     -5.28200000      3.74800000
H    -15.58600000     -4.98700000      4.47500000
H    -14.35700000     -4.61300000      3.67400000
O      1.94600000     -1.89800000      8.51700000
H      1.21500000     -1.66600000      9.08800000
H      2.02300000     -2.84800000      8.59900000
O     12.06300000     -7.49500000      0.54700000
H     12.33200000     -6.80300000     -0.05700000
H     11.63800000     -7.03200000      1.26900000
O      2.40000000      8.03700000     13.90000000
H      2.77600000      8.83300000     13.52300000
H      2.69400000      8.04100000     14.81100000
O      2.02600000      8.52200000     -0.10400000
H      2.85800000      8.83800000     -0.45800000
H      2.17300000      8.47000000      0.84100000
O     14.46600000      0.09500000     -8.02700000
H     13.90400000      0.64500000     -7.48100000
H     15.15700000     -0.20300000     -7.43600000
O    -12.57600000    -12.47800000     -3.16200000
H    -11.77800000    -12.89900000     -2.84200000
H    -12.52500000    -11.58300000     -2.82800000
O     -9.38200000      7.19100000      5.80500000
H     -9.01800000      6.71600000      5.05700000
H    -10.21900000      6.76000000      5.97800000
O    -10.22700000      3.80500000    -10.61400000
H    -10.11300000      2.92700000    -10.97800000
H     -9.41800000      3.97100000    -10.13000000
O      4.08900000    -16.35100000     -6.89300000
H      3.87200000    -15.49800000     -6.51700000
H      4.17400000    -16.18500000     -7.83200000
O      1.52900000    -12.94200000     13.28500000
H      1.89400000    -13.24800000     14.11500000
H      1.62000000    -11.99000000     13.32000000
O      6.43700000     -2.46600000      3.69100000
H      6.53500000     -3.41700000      3.73500000
H      6.11200000     -2.21800000      4.55600000
O     -7.16600000     13.36400000      9.70000000
H     -6.65300000     12.55800000      9.76500000
H     -7.75400000     13.21400000      8.96000000
O     -1.90000000      9.12000000      1.10200000
H     -1.80700000     10.06900000      1.18700000
H     -1.43300000      8.76500000      1.85900000
O      5.02400000    -12.06800000     -6.85000000
H      5.56700000    -12.36700000     -6.12000000
H      5.28900000    -11.15900000     -6.98900000
O      0.80900000     10.57100000     12.27900000
H      0.37800000     10.25600000     13.07400000
H      0.87100000      9.79800000     11.71800000
O     -5.77500000     -0.67900000      3.94000000
H     -6.60900000     -1.13900000      4.03400000
H     -5.73000000     -0.10500000      4.70500000
O     -8.41500000      5.71500000      3.90200000
H     -9.30800000      5.41200000      3.73900000
H     -7.91300000      5.39400000      3.15300000
O    -10.02700000     -3.06700000     14.19500000
H     -9.95800000     -3.18400000     15.14300000
H    -10.73000000     -3.66000000     13.93100000
O     -4.32700000    -11.72800000      8.73900000
H     -4.82400000    -11.47500000      9.51800000
H     -4.72000000    -11.22200000      8.02900000
O     -2.05600000     -0.45600000    -18.14500000
H     -1.22400000     -0.10900000    -17.82200000
H     -1.83800000     -0.85600000    -18.98700000
O     -1.00000000     -9.42500000      4.36500000
H     -0.37800000     -8.72100000      4.18500000
H     -0.45700000    -10.20900000      4.44800000
O      8.62300000     12.32000000     -1.41900000
H      9.26200000     13.03300000     -1.42300000
H      8.39300000     12.19900000     -2.34000000
O     13.50900000      4.72300000      7.86100000
H     13.63800000      3.84900000      7.49200000
H     13.97600000      5.30600000      7.26300000
O     -3.96300000    -15.01600000      8.50200000
H     -4.11400000    -15.44000000      9.34600000
H     -4.53200000    -14.24600000      8.51500000
O     -8.35800000     -0.73800000     -6.54200000
H     -8.65900000     -0.40300000     -7.38700000
H     -9.11200000     -0.63700000     -5.96100000
O     -0.65800000      7.86400000    -10.45600000
H     -0.23300000      8.71900000    -10.39400000
H     -0.91800000      7.79200000    -11.37500000
O     -7.22600000     14.02700000      1.51500000
H     -7.37000000     14.66100000      0.81300000
H     -6.50100000     13.48500000      1.20300000
O      7.69200000     -7.75300000      0.29800000
H      7.90600000     -8.68600000      0.32000000
H      6.99900000     -7.65100000      0.95000000
O     -2.08000000     -3.24900000     -7.29400000
H     -1.52900000     -2.66500000     -7.81400000
H     -1.97800000     -4.10600000     -7.70700000
O     -2.88600000    -12.46700000     -6.77900000
H     -2.89500000    -12.51000000     -5.82200000
H     -1.95800000    -12.48900000     -7.01100000
O      0.41600000      3.59500000     -9.91100000
H      0.38000000      3.75500000    -10.85400000
H      0.55100000      4.46100000     -9.52600000
O     -3.21900000    -10.78000000      4.85800000
H     -3.45000000    -10.74500000      3.93000000
H     -2.31400000    -10.46900000      4.89100000
O     -1.47600000      5.44700000    -15.61700000
H     -1.22100000      5.14100000    -16.48700000
H     -2.40800000      5.64800000    -15.69700000
O     -5.09100000      3.71700000     12.23400000
H     -6.03800000      3.74100000     12.09500000
H     -4.98200000      3.89600000     13.16800000
O    -15.29200000     -7.62000000     -4.95100000
H    -15.46700000     -8.55900000     -5.02500000
H    -16.13100000     -7.24100000     -4.68900000
O    -11.99600000     12.16000000     -0.78300000
H    -12.78900000     11.67500000     -0.55300000
H    -11.45100000     11.52200000     -1.24400000
O    -11.10200000      2.93000000     -1.85600000
H    -10.51500000      3.49600000     -1.35400000
H    -10.69700000      2.87200000     -2.72100000
O      5.56800000      0.52000000    -10.63400000
H      5.94800000      0.42000000     -9.76200000
H      5.14900000     -0.32300000    -10.81100000
O     12.32300000      7.82300000     -5.36200000
H     11.73200000      8.39500000     -5.85100000
H     12.57100000      7.14300000     -5.98800000
O     -3.60900000      4.50400000     -4.84400000
H     -2.68200000      4.26800000     -4.84000000
H     -3.80400000      4.72600000     -3.93400000
O     -8.21000000     -4.95400000     -3.15700000
H     -8.53200000     -4.49400000     -2.38200000
H     -7.90400000     -4.25800000     -3.73800000
O     16.84000000      4.05500000      0.34600000
H     16.47000000      3.32600000     -0.15200000
H     16.37100000      4.82600000      0.02600000
O     13.80000000      3.02600000     -7.94900000
H     14.47600000      3.70200000     -7.98200000
H     13.55300000      2.97800000     -7.02500000
O     -5.03900000     11.88800000     13.05700000
H     -4.38500000     12.12500000     12.39800000
H     -4.76900000     11.02100000     13.36100000
O     -0.27300000    -10.79400000     -5.37700000
H     -0.31500000    -11.31700000     -6.17800000
H     -0.44200000     -9.89800000     -5.66700000
O     -8.56600000     15.41600000      3.54300000
H     -7.90800000     14.98600000      2.99700000
H     -9.29500000     15.58900000      2.94700000
O     -4.63400000     12.36800000      3.32500000
H     -5.17700000     11.59300000      3.17900000
H     -4.73500000     12.56000000      4.25700000
O      6.33400000     -5.89800000     15.24500000
H      6.69700000     -5.43300000     14.49200000
H      5.44300000     -6.12700000     14.97900000
O     -5.25200000      9.95300000     -8.81500000
H     -4.91700000     10.81500000     -9.06100000
H     -6.17000000     10.10800000     -8.59300000
O     -5.06100000     -5.44300000      3.14900000
H     -4.55900000     -6.19700000      3.45900000
H     -4.43100000     -4.72300000      3.14000000
O      1.62300000     -0.83200000     16.72100000
H      2.04300000     -1.39700000     16.07300000
H      0.73400000     -1.17800000     16.80000000
O     -7.80900000     15.65900000     -0.68300000
H     -8.04500000     16.58500000     -0.73500000
H     -8.41700000     15.22300000     -1.28100000
O     11.13900000     -4.80000000      9.40600000
H     10.69900000     -5.26000000      8.69100000
H     11.99300000     -4.56000000      9.04700000
O     -1.80900000      6.94700000     -4.72600000
H     -1.70700000      6.09900000     -5.15800000
H     -1.21700000      6.90400000     -3.97400000
O     -5.33900000     11.88900000      0.30800000
H     -5.88300000     11.16700000      0.62400000
H     -4.64300000     11.96800000      0.96100000
O     12.81200000      1.30000000     -5.97500000
H     12.13500000      0.62400000     -5.98700000
H     12.98800000      1.44600000     -5.04500000
O      0.60700000      6.79200000      2.18400000
H      1.17100000      6.02000000      2.13200000
H      1.16600000      7.47000000      2.56400000
O     -1.11000000      7.12600000     12.84000000
H     -2.02500000      7.39200000     12.75100000
H     -0.69300000      7.85400000     13.30200000
O     -3.48500000     16.07000000      5.41700000
H     -3.78300000     16.01400000      4.50900000
H     -3.90300000     15.32600000      5.85200000
O    -10.52500000     -0.40700000      8.29300000
H    -11.31000000     -0.95400000      8.25900000
H     -9.87500000     -0.89000000      7.78300000
O      8.61300000     12.68200000     -7.26900000
H      8.35400000     13.59700000     -7.15900000
H      7.97500000     12.18800000     -6.75300000
O     -8.49700000     -8.18500000     -8.31000000
H     -8.15200000     -8.46900000     -9.15600000
H     -9.28900000     -7.69300000     -8.52800000
O     -9.49300000     -8.55900000      2.04200000
H     -8.59800000     -8.86400000      2.19000000
H     -9.39300000     -7.78200000      1.49100000
O      9.13100000      1.93500000     15.01000000
H      8.58800000      2.57700000     14.55300000
H      9.94900000      1.91700000     14.51300000
O     -0.88200000      9.97100000      3.62600000
H     -0.33800000     10.21300000      4.37600000
H     -1.00700000     10.79100000      3.14700000
O     12.69900000     -9.19800000     -5.60600000
H     11.83400000     -9.55700000     -5.80600000
H     12.63100000     -8.27000000     -5.83300000
O     10.23400000      2.71100000    -10.67000000
H     11.09500000      2.51300000    -11.04100000
H     10.31900000      2.49700000     -9.74100000
O     -0.98000000      1.15600000    -10.31100000
H     -0.89700000      2.04400000     -9.96400000
H     -0.10700000      0.94600000    -10.64400000
O      2.06600000     13.88400000      6.28200000
H      2.84500000     13.59600000      5.80700000
H      1.33400000     13.61900000      5.72500000
O      7.68300000      4.47700000    -12.16800000
H      7.69900000      4.31900000    -13.11200000
H      8.14000000      3.72400000    -11.79200000
O    -10.05200000      5.34800000      8.35500000
H    -10.80400000      5.82900000      8.00900000
H     -9.40300000      6.02500000      8.54700000
O     -4.80500000      1.75400000     -8.16800000
H     -3.96400000      1.57800000     -8.59000000
H     -4.79200000      1.21800000     -7.37500000
O    -13.82100000      8.46000000      7.24900000
H    -14.62000000      8.90700000      7.52800000
H    -14.00600000      7.53100000      7.38800000
O      0.86200000      2.29000000     -6.73600000
H      0.18600000      2.53100000     -7.37000000
H      0.51900000      1.50700000     -6.30500000
O     17.22900000     -1.28100000      1.23500000
H     16.58000000     -1.68200000      0.65700000
H     16.71900000     -0.70400000      1.80400000
O      7.14500000     -4.23100000      8.21500000
H      8.01000000     -3.90600000      7.96400000
H      7.10200000     -5.11100000      7.84100000
O      0.01400000    -16.50800000      0.44700000
H      0.88500000    -16.27000000      0.76400000
H      0.17900000    -17.03200000     -0.33700000
O    -12.74600000      8.69800000     -7.82900000
H    -12.66800000      9.39600000     -7.18000000
H    -12.11100000      8.03900000     -7.55000000
O     -0.27800000    -13.21400000      4.42000000
H      0.18300000    -14.04900000      4.50200000
H      0.33300000    -12.56700000      4.77300000
O      1.21800000      7.98400000     11.26100000
H      1.79700000      7.68800000     11.96200000
H      0.38600000      7.54300000     11.43500000
O      2.26100000    -10.95500000     -9.41900000
H      1.71800000    -10.26600000     -9.80200000
H      2.90700000    -10.48500000     -8.89200000
O     -7.73700000     -2.83600000      4.11800000
H     -7.37600000     -2.70600000      3.24100000
H     -7.85000000     -3.78300000      4.19300000
O     -1.53600000      2.98100000     -7.83100000
H     -1.25900000      3.45200000     -8.61600000
H     -1.60400000      3.65700000     -7.15700000
O     10.23700000     -0.43400000     -6.19300000
H     10.06300000     -1.36800000     -6.08300000
H      9.42100000     -0.00600000     -5.93200000
O     11.32000000      8.73200000      1.41600000
H     11.59800000      9.23600000      0.65100000
H     10.37700000      8.62000000      1.30000000
O    -11.89500000     -1.54500000      4.54600000
H    -11.83200000     -2.21700000      5.22400000
H    -11.62900000     -0.73700000      4.98400000
O     -4.54800000     12.61900000     -9.68500000
H     -3.94600000     13.32500000     -9.91700000
H     -5.29300000     12.73500000    -10.27400000
O    -17.29600000     -3.90300000     -2.19300000
H    -17.67600000     -3.12100000     -1.79200000
H    -18.02800000     -4.31800000     -2.65000000
O     -2.80300000      1.89200000     15.37100000
H     -2.33800000      2.15900000     14.57800000
H     -3.32100000      1.13300000     15.10100000
O      6.96600000     -7.30400000      7.39700000
H      6.78800000     -7.64600000      6.52100000
H      7.30900000     -8.05400000      7.88200000
O     12.36500000    -10.03100000     -2.86500000
H     11.80800000    -10.50300000     -3.48400000
H     11.96900000     -9.16200000     -2.80000000
O    -11.43000000      0.28300000      2.09400000
H    -11.79300000      0.36400000      2.97600000
H    -12.19700000      0.22600000      1.52400000
O     -3.01200000     -5.57300000      7.28200000
H     -2.70400000     -4.80400000      7.76300000
H     -2.64300000     -5.47100000      6.40500000
O     -7.99800000    -15.14400000     -6.35500000
H     -8.77200000    -15.54600000     -6.75000000
H     -8.23800000    -15.01400000     -5.43700000
O      8.10300000     -9.91900000     -4.50400000
H      9.00300000     -9.99300000     -4.18600000
H      7.65000000     -9.41700000     -3.82700000
O     -8.22900000     -8.44500000     12.31400000
H     -7.68000000     -9.21200000     12.47400000
H     -7.73000000     -7.91800000     11.69000000
O    -15.00700000     -9.63000000     -2.61100000
H    -14.06500000     -9.58500000     -2.77100000
H    -15.38900000     -9.80800000     -3.47100000
O     17.12800000     -0.32700000     -3.29300000
H     16.18500000     -0.19500000     -3.20000000
H     17.29200000     -1.17800000     -2.88600000
O     -0.68400000     -3.36000000     -4.27500000
H     -1.45800000     -2.82800000     -4.09500000
H     -1.02500000     -4.13600000     -4.72100000
O     -6.03500000      8.76500000    -12.38400000
H     -6.01700000      9.55000000    -12.93200000
H     -5.32100000      8.89200000    -11.76000000
O      4.10000000     -5.19800000      2.06300000
H      3.26500000     -5.17400000      2.53000000
H      3.91400000     -4.78400000      1.22000000
O     10.47400000     13.66300000      1.02200000
H     11.26500000     13.16800000      1.23300000
H      9.86700000     13.00800000      0.67500000
O     -1.87400000    -15.43700000     -1.52700000
H     -1.29800000    -16.11800000     -1.87400000
H     -1.88200000    -15.58900000     -0.58200000
O      7.25600000     -7.53400000     11.63300000
H      8.01700000     -7.76800000     12.16400000
H      7.05600000     -6.63200000     11.88400000
O      2.34100000      4.83600000      2.10700000
H      2.23000000      4.24200000      2.84900000
H      3.24600000      4.70200000      1.82500000
O     -7.06700000     -6.72200000    -12.00100000
H     -7.18400000     -6.29900000    -12.85100000
H     -7.58500000     -6.19100000    -11.39500000
O      6.08700000    -14.99200000      4.02800000
H      6.89400000    -14.58100000      3.71600000
H      5.68000000    -15.35000000      3.23900000
O      8.08100000     -7.21500000    -14.07100000
H      8.96600000     -7.12400000    -13.71700000
H      8.09700000     -6.71200000    -14.88500000
O    -15.70400000     -1.78000000      2.80400000
H    -15.51100000     -0.88900000      2.51400000
H    -16.29100000     -2.12900000      2.13400000
O    -12.79600000      0.63700000      5.98100000
H    -12.38200000      1.27600000      6.56100000
H    -13.59600000      0.38100000      6.43900000
O     -5.12500000      8.28600000     -4.44200000
H     -5.84300000      8.88900000     -4.25200000
H     -4.34400000      8.73200000     -4.11400000
O    -13.86700000      0.02900000      0.77800000
H    -13.38200000     -0.05300000     -0.04300000
H    -14.78700000     -0.00500000      0.51700000
O     -1.98200000    -10.70700000      7.54900000
H     -2.36200000    -10.84000000      6.68100000
H     -2.62400000    -11.08100000      8.15200000
O     -9.24400000     -4.60400000     -6.93900000
H     -8.58600000     -4.22100000     -6.35900000
H     -9.25100000     -5.53400000     -6.71100000
O      0.27300000     -6.06700000      8.19100000
H      0.23700000     -5.32200000      8.79200000
H     -0.52600000     -5.99200000      7.67000000
O      3.68600000     -3.13700000      5.81300000
H      3.57600000     -3.63400000      5.00300000
H      3.27900000     -3.68300000      6.48600000
O     -5.11200000     -7.64500000     14.01400000
H     -5.87800000     -7.10300000     13.82500000
H     -4.76600000     -7.87900000     13.15300000
O      2.21600000      5.40900000     -6.78700000
H      1.99700000      5.36700000     -7.71700000
H      2.13700000      4.50500000     -6.48100000
O     -7.63800000    -11.46100000      9.86500000
H     -8.28300000    -11.13900000      9.23500000
H     -7.28100000    -12.25100000      9.45900000
O      0.10700000      5.01200000      6.67500000
H      0.76800000      4.34200000      6.85000000
H     -0.72200000      4.59900000      6.91700000
O     -5.76400000      2.63100000     -0.30200000
H     -6.42000000      3.32700000     -0.31800000
H     -5.63100000      2.44800000      0.62800000
O      3.87200000     -6.68400000    -12.84100000
H      4.68900000     -6.84600000    -12.37000000
H      3.89900000     -5.75200000    -13.05500000
O      7.78700000      1.61600000      3.74500000
H      7.22700000      1.45300000      4.50400000
H      8.27800000      0.80200000      3.63000000
O    -10.49600000     -9.18400000     10.67100000
H     -9.70200000     -8.91800000     11.13600000
H    -10.18200000     -9.50900000      9.82800000
O     -7.58700000     -2.80000000     -5.00500000
H     -6.97700000     -2.24800000     -4.51600000
H     -7.93400000     -2.22600000     -5.68800000
O    -13.23500000      7.35000000    -10.00000000
H    -12.98900000      7.98200000     -9.32500000
H    -12.87700000      6.51700000     -9.69200000
O      1.79100000      2.87600000     -3.82900000
H      1.86900000      3.13100000     -2.91000000
H      1.64200000      1.93000000     -3.80300000
O      2.20100000    -15.58200000     -1.66300000
H      1.76000000    -14.79700000     -1.33900000
H      1.71100000    -15.82600000     -2.44700000
O     14.19700000      7.89600000      7.74600000
H     13.81900000      8.55900000      8.32400000
H     14.78000000      7.39000000      8.31200000
O     -3.42700000      1.50300000    -15.07200000
H     -3.47000000      1.76900000    -14.15300000
H     -3.90600000      0.67500000    -15.10400000
O     -8.85400000     10.84900000      6.00500000
H     -9.65200000     10.57100000      5.55500000
H     -8.91400000     11.80400000      6.02800000
O     -3.01100000    -13.63000000      4.37600000
H     -3.31200000    -12.75500000      4.62200000
H     -2.05600000    -13.56400000      4.37700000
O      0.26500000     -6.90000000      3.49300000
H     -0.16900000     -6.32100000      4.12000000
H     -0.02100000     -6.58200000      2.63600000
O     14.56100000      7.64400000     -7.27500000
H     14.19000000      8.52500000     -7.31600000
H     15.36700000      7.69900000     -7.78800000
O     -0.83600000    -15.30200000     -4.72900000
H     -1.69900000    -14.94700000     -4.51500000
H     -0.74600000    -15.16200000     -5.67100000
O     10.60600000     -6.60700000      3.10000000
H     10.25100000     -7.48400000      3.24400000
H     11.17800000     -6.45400000      3.85200000
O      7.88800000      9.58700000     12.33700000
H      8.40100000      9.04200000     12.93500000
H      7.79200000     10.42100000     12.79700000
O     -8.84900000    -10.04200000     -5.52700000
H     -8.25200000    -10.77500000     -5.67200000
H     -9.65800000    -10.30000000     -5.97000000
O     10.88200000      2.54200000     13.19500000
H     10.51900000      3.38800000     12.93100000
H     11.50200000      2.75500000     13.89300000
O     -2.85700000     -5.75100000     -8.87300000
H     -3.57600000     -5.50700000     -9.45600000
H     -2.07400000     -5.68700000     -9.42000000
O     -0.54400000     -8.56500000     -7.75500000
H     -1.43800000     -8.55900000     -8.09700000
H      0.00000000     -8.78300000     -8.51100000
O     -6.50600000    -13.51500000      0.92000000
H     -7.37700000    -13.20800000      0.66800000
H     -5.91900000    -13.12800000      0.27000000
O     -7.92400000      6.95700000      9.18800000
H     -7.61700000      7.47500000      8.44400000
H     -7.12800000      6.73200000      9.66800000
O      6.67600000     -4.13600000     -5.61300000
H      6.49600000     -3.91900000     -4.69800000
H      5.94500000     -4.69600000     -5.87500000
O     -9.34100000     -7.19800000     -6.08300000
H    -10.29800000     -7.20200000     -6.08600000
H     -9.09600000     -7.51000000     -6.95400000
O      0.48300000     10.74600000     -7.38300000
H      1.13500000     10.09100000     -7.63200000
H     -0.26000000     10.23400000     -7.06400000
O     -8.75200000      1.60000000      6.69800000
H     -8.37800000      1.17700000      7.47000000
H     -8.70300000      0.93400000      6.01200000
O     13.22900000      4.86700000     -5.99200000
H     13.92100000      5.44200000     -5.66800000
H     12.60800000      4.80600000     -5.26600000
O     -1.84000000      2.73100000     12.83500000
H     -1.69500000      2.86900000     11.89900000
H     -1.49000000      3.51900000     13.25000000
O      3.76000000      2.42000000     -7.79700000
H      3.91500000      1.69400000     -8.40200000
H      2.95200000      2.18300000     -7.34200000
O     -6.94600000      0.62400000     11.96200000
H     -7.20600000      1.47000000     11.59900000
H     -6.02000000      0.54100000     11.73700000
O     -3.53800000     13.07700000     10.11100000
H     -3.22800000     13.97300000     10.24100000
H     -3.57700000     12.97300000      9.16000000
O    -16.03700000      5.67100000      4.98400000
H    -15.36400000      5.89900000      4.34400000
H    -15.69000000      5.98500000      5.81900000
O      1.89200000    -16.66500000     -3.93800000
H      2.24400000    -16.08200000     -4.61100000
H      0.96500000    -16.75300000     -4.15800000
O      7.71000000     -1.48700000    -16.35100000
H      6.75600000     -1.48400000    -16.27800000
H      7.97400000     -0.60600000    -16.08400000
O     -6.92300000     -9.35900000      2.47200000
H     -6.49400000    -10.20300000      2.61400000
H     -6.50600000     -9.00900000      1.68400000
O      1.14000000     16.82800000      5.47900000
H      0.97500000     15.88800000      5.40500000
H      1.99900000     16.95200000      5.07400000
O      0.32400000     -0.25900000     -5.94600000
H      1.03700000     -0.29300000     -6.58400000
H      0.61800000     -0.81800000     -5.22700000
O    -13.66100000      9.28200000     -1.64400000
H    -13.27700000      8.55100000     -2.12800000
H    -14.30400000      9.65600000     -2.24700000
O      8.11200000     11.09000000      0.75700000
H      8.28100000     11.60700000     -0.03000000
H      8.17200000     10.18100000      0.46500000
O     -0.41700000    -11.46900000    -12.21000000
H     -1.15400000    -11.63900000    -11.62300000
H     -0.82400000    -11.22100000    -13.04000000
O     -0.82500000      4.19100000     -4.81200000
H     -0.36900000      4.76800000     -4.19900000
H     -0.18700000      3.50600000     -5.01400000
O     -2.51800000     -5.07000000     16.17900000
H     -2.49700000     -4.95800000     17.12900000
H     -2.50100000     -4.17700000     15.83200000
O      1.21900000     -6.75700000    -12.73400000
H      0.93600000     -5.85700000    -12.89300000
H      2.09700000     -6.80200000    -13.11300000
O     -1.85400000     14.41600000     -6.10200000
H     -1.54800000     14.23800000     -6.99200000
H     -1.88100000     13.55600000     -5.68200000
O      0.11300000    -15.00700000     -7.41600000
H      1.06100000    -15.03000000     -7.54500000
H     -0.21900000    -15.72400000     -7.95700000
O     16.29000000     -5.96700000      1.39200000
H     15.60200000     -5.43900000      0.98700000
H     15.95800000     -6.86400000      1.35100000
O     -7.84400000     -5.43900000     10.63200000
H     -8.01100000     -5.38600000      9.69100000
H     -8.44100000     -4.79700000     11.01800000
O     11.85500000     -4.05400000      4.88500000
H     12.15200000     -4.96300000      4.92000000
H     12.59400000     -3.54800000      5.22500000
O      3.32600000     -8.77300000      0.79500000
H      3.20800000     -9.45000000      0.12900000
H      2.97100000     -7.97900000      0.39600000
O     10.49100000     14.05700000     -2.11200000
H     10.59100000     14.49100000     -2.96000000
H     10.85000000     14.67900000     -1.48000000
O    -16.79200000     -0.89000000      0.38800000
H    -17.49400000     -0.45300000      0.87000000
H    -17.12000000     -0.95100000     -0.50900000
O      1.01700000    -11.12600000      5.63600000
H      1.37600000    -10.31400000      5.27800000
H      1.20800000    -11.08000000      6.57200000
O      9.39400000     13.49700000      3.70200000
H      9.62300000     12.57600000      3.82700000
H      9.57100000     13.66500000      2.77700000
O     -0.66700000     -1.43800000     -8.83500000
H      0.24900000     -1.31200000     -8.58800000
H     -0.99900000     -0.55200000     -8.98300000
O     -9.26200000    -12.06500000      0.31700000
H    -10.19200000    -11.84400000      0.26000000
H     -9.22900000    -13.00600000      0.14300000
O     -7.57400000     -1.12900000     -0.84200000
H     -8.00400000     -0.76000000     -1.61400000
H     -7.98300000     -1.98700000     -0.72700000
O    -13.54900000     10.08100000      1.08100000
H    -13.75300000      9.76700000      0.20000000
H    -12.69000000      9.70600000      1.27600000
O      8.88500000      8.32400000      7.79400000
H      8.37800000      7.88800000      7.11000000
H      9.78200000      8.01800000      7.65900000
O     -8.20200000      6.22600000    -12.87200000
H     -8.83700000      5.51000000    -12.90400000
H     -8.17000000      6.47600000    -11.94900000
O     15.52700000     -1.14200000      7.47800000
H     16.41400000     -0.96700000      7.16600000
H     15.64500000     -1.44200000      8.38000000
O      7.29000000     -8.44500000     -9.54200000
H      8.15800000     -8.64000000     -9.89600000
H      7.31600000     -7.50800000     -9.34800000
O    -13.49600000      1.55700000    -10.53600000
H    -13.89400000      0.93600000    -11.14600000
H    -13.45800000      2.38000000    -11.02400000
O     -1.92000000      5.13900000     14.51400000
H     -2.74100000      5.40200000     14.93100000
H     -1.60500000      5.93400000     14.08400000
O    -10.84100000      5.17100000      2.87300000
H    -11.32800000      4.34700000      2.88400000
H    -11.50500000      5.84400000      3.01700000
O      8.95200000      7.03900000     -4.76700000
H      8.39400000      7.81200000     -4.85700000
H      9.00600000      6.67800000     -5.65200000
O      1.64700000    -13.94900000      8.97100000
H      0.97800000    -14.43800000      8.49100000
H      1.18400000    -13.18600000      9.31700000
O      1.51600000     17.51700000      2.10400000
H      2.07300000     16.81500000      2.44200000
H      1.95100000     17.80000000      1.30000000
O      3.30600000      9.23000000     -4.97400000
H      3.43800000      8.88400000     -4.09200000
H      2.44200000      8.90700000     -5.23200000
O      2.99200000    -10.59100000     -1.06100000
H      2.32700000    -10.69000000     -1.74300000
H      2.99800000    -11.43400000     -0.60800000
O      0.27300000     14.84100000     -2.99300000
H      0.30400000     14.19000000     -3.69500000
H      1.19100000     14.99000000     -2.76500000
O      7.54100000      9.15500000     -9.94800000
H      7.66700000      9.09400000    -10.89500000
H      6.76200000      8.62600000     -9.77600000
O     10.05200000     -6.62700000      7.69000000
H     10.34300000     -7.53600000      7.75800000
H      9.13000000     -6.65000000      7.94800000
O     -1.61000000      6.33200000      3.36500000
H     -1.52200000      6.83300000      4.17700000
H     -0.88200000      6.63100000      2.81900000
O     -4.34400000      5.43700000    -14.35100000
H     -4.87300000      4.72600000    -13.99000000
H     -4.46400000      6.16100000    -13.73600000
O     -4.75800000      8.44200000     -1.38500000
H     -4.06900000      8.89900000     -1.86800000
H     -4.35700000      8.22800000     -0.54300000
O     -9.18700000     -5.28500000      4.14900000
H     -9.61100000     -4.48200000      3.84500000
H     -9.52900000     -5.96900000      3.57300000
O      6.95400000    -16.38400000     -2.79200000
H      7.20600000    -16.13800000     -3.68200000
H      6.01200000    -16.54200000     -2.84500000
O      5.14200000     -1.33900000     -1.09300000
H      5.33700000     -1.07200000     -0.19500000
H      4.40600000     -0.78400000     -1.35400000
O      5.21600000    -14.54000000     -1.16100000
H      6.11200000    -14.64200000     -1.48300000
H      4.92700000    -15.43200000     -0.96900000
O    -11.43900000    -11.39700000     -5.76900000
H    -11.01200000    -11.86200000     -5.04900000
H    -12.34500000    -11.70400000     -5.74800000
O      6.48200000     -5.09300000      3.69400000
H      6.91100000     -5.91300000      3.94100000
H      5.57200000     -5.33900000      3.52900000
O     -6.08300000     -7.48700000     10.78300000
H     -5.48700000     -7.61800000     10.04500000
H     -6.37600000     -6.58000000     10.69400000
O     12.39500000      3.54600000     -1.09700000
H     11.80100000      2.86400000     -1.41100000
H     12.26400000      3.56000000     -0.14900000
O    -12.87200000     -2.99100000      0.09700000
H    -13.37600000     -3.78800000      0.26200000
H    -13.17000000     -2.37600000      0.76700000
O     -3.30500000     -0.62900000     -8.68500000
H     -2.51600000     -1.16800000     -8.62700000
H     -4.00100000     -1.18700000     -8.33800000
O    -14.21700000     -5.10700000      0.90000000
H    -14.26800000     -5.15000000      1.85500000
H    -13.59000000     -5.78900000      0.66200000
O    -12.47100000      4.62900000     -9.32600000
H    -12.40500000      4.00600000     -8.60200000
H    -11.87400000      4.28800000     -9.99100000
O      0.44800000     10.65200000      6.08600000
H      0.56000000      9.83700000      6.57500000
H     -0.12000000     11.18800000      6.64000000
O     13.93300000    -10.41400000      5.97600000
H     14.49200000    -10.21200000      6.72600000
H     13.16300000     -9.85700000      6.09400000
O     -0.48300000     -6.00500000     -6.13200000
H      0.27600000     -6.36400000     -5.67300000
H     -0.64800000     -6.62500000     -6.84200000
O     -2.89600000     -9.77700000     11.08000000
H     -3.61200000     -9.78800000     11.71600000
H     -3.20200000     -9.19200000     10.38600000
O     13.06500000     10.16800000     -3.46400000
H     13.31200000      9.49700000     -4.10000000
H     12.27100000     10.56000000     -3.82600000
O     13.08200000     -1.60900000     -9.77100000
H     13.15600000     -1.23200000    -10.64700000
H     13.79800000     -1.20800000     -9.27700000
O     -5.09700000     13.92700000      5.81800000
H     -5.90400000     14.42000000      5.96700000
H     -5.23300000     13.10100000      6.28300000
O    -12.28200000      3.05800000      1.45600000
H    -11.40500000      3.13500000      1.08100000
H    -12.79400000      2.61600000      0.77900000
O     -0.18300000      5.05700000     11.15200000
H      0.68800000      5.12300000     11.54100000
H     -0.70900000      5.69700000     11.63200000
O      5.63200000     12.15500000      6.68200000
H      5.69800000     12.13200000      7.63600000
H      6.53100000     12.03200000      6.37700000
O     -8.88500000      1.11700000      2.11100000
H     -8.80100000      1.58400000      1.28000000
H     -9.76800000      0.74900000      2.09200000
O      1.92400000     -6.83300000     16.29400000
H      2.71200000     -6.51600000     15.85300000
H      1.57700000     -6.06300000     16.74500000
O     14.71800000      0.03600000      2.51500000
H     14.05600000     -0.05700000      3.20100000
H     14.24800000     -0.14800000      1.70200000
O      2.59600000      2.03400000      9.43200000
H      2.00000000      2.21600000      8.70600000
H      3.18500000      1.35900000      9.09500000
O     -0.18400000     -5.07600000      1.64200000
H     -1.04900000     -4.94900000      1.25300000
H      0.42900000     -4.85800000      0.94000000
O      5.89000000      7.76400000    -12.72100000
H      5.63000000      8.67300000    -12.57000000
H      6.67900000      7.65000000    -12.19100000
O     -2.93800000     -4.35800000     11.37100000
H     -2.33500000     -3.81900000     11.88200000
H     -3.67100000     -4.52500000     11.96400000
O     12.74600000     -6.68100000      4.80400000
H     13.26600000     -7.36800000      4.38700000
H     12.64900000     -6.97200000      5.71100000
O     13.64300000     -0.55400000     11.87500000
H     13.72600000      0.38200000     11.69200000
H     13.45100000     -0.94800000     11.02400000
O     -2.36400000      5.64700000     -7.15900000
H     -2.75200000      6.50300000     -7.34100000
H     -2.91700000      5.27500000     -6.47200000
O      4.80900000     15.17500000     -2.48900000
H      5.26800000     15.19700000     -1.64900000
H      5.31900000     15.75400000     -3.05600000
O      3.82100000     16.15600000     -6.93700000
H      3.89100000     15.23100000     -6.70300000
H      3.01500000     16.21300000     -7.45000000
O     -5.76300000     -3.85400000     -1.86700000
H     -5.74600000     -4.36600000     -2.67500000
H     -6.30100000     -4.37100000     -1.26700000
O     -5.57500000     10.93800000      9.84500000
H     -5.12100000     10.28200000      9.31500000
H     -4.87300000     11.47200000     10.21700000
O    -14.00700000      0.98800000     -4.10500000
H    -14.32800000      0.69200000     -3.25300000
H    -13.77000000      0.18200000     -4.56400000
O      0.88300000     -9.21100000     15.60900000
H      0.28200000     -9.46100000     16.31000000
H      1.20300000     -8.34600000     15.86500000
O    -12.28400000     -5.18500000     11.75700000
H    -12.13700000     -4.78300000     12.61200000
H    -12.51400000     -6.09300000     11.95500000
O      6.95200000    -12.63800000     -9.43200000
H      6.50900000    -12.48400000    -10.26600000
H      6.29800000    -13.08000000     -8.89100000
O     10.21300000    -12.39900000      5.42900000
H      9.69300000    -12.12800000      6.18600000
H     10.63300000    -11.59400000      5.12600000
O      3.10500000     -4.26300000      8.81300000
H      3.59400000     -5.07900000      8.70900000
H      3.71000000     -3.67800000      9.26900000
O     -2.61300000      9.16600000     -3.15600000
H     -2.59700000      8.60200000     -3.92900000
H     -1.81600000      9.69100000     -3.22600000
O     14.54000000      0.53800000     -2.78700000
H     14.48800000      1.47300000     -2.59000000
H     13.66400000      0.20400000     -2.59300000
O     -9.01400000     -5.16600000     -9.91000000
H     -9.70100000     -4.66500000    -10.35000000
H     -9.19700000     -5.05500000     -8.97700000
O    -10.26000000     -0.25300000     13.78500000
H    -10.32300000     -1.19700000     13.93200000
H     -9.84200000     -0.17200000     12.92800000
O     -3.60100000     -7.32100000      0.82700000
H     -3.25000000     -6.43900000      0.70500000
H     -3.38700000     -7.54100000      1.73300000
O     -9.17200000      0.74200000     -8.54400000
H     -8.70700000      1.51200000     -8.87300000
H     -9.93400000      0.66000000     -9.11700000
O     -3.68300000      7.01200000      0.56400000
H     -4.19100000      6.85300000      1.35900000
H     -3.16300000      7.79000000      0.76300000
O      1.00200000     -5.36100000     10.96900000
H      1.69300000     -4.71100000     11.09900000
H      1.21500000     -6.06300000     11.58400000
O     12.63600000      0.14400000      7.36600000
H     12.04100000      0.82000000      7.04300000
H     13.49100000      0.57300000      7.39800000
O      4.97100000     -7.79200000     -2.66100000
H      5.04400000     -8.73700000     -2.80000000
H      4.20600000     -7.53300000     -3.17500000
O    -11.30800000     -9.55600000      4.38000000
H    -12.21600000     -9.25900000      4.43000000
H    -11.04500000     -9.37500000      3.47800000
O     15.82100000     -4.47100000      3.56900000
H     14.88100000     -4.58500000      3.71200000
H     16.00900000     -4.99300000      2.78900000
O     -8.57900000     -6.83300000      0.06400000
H     -8.78800000     -6.52700000     -0.81900000
H     -7.81600000     -6.31600000      0.32200000
O    -14.64400000      5.86600000      7.38200000
H    -14.20900000      5.96600000      8.22900000
H    -14.92100000      4.95000000      7.36200000
O     -3.80600000     -6.29500000    -13.67200000
H     -4.09000000     -6.53300000    -14.55400000
H     -3.53900000     -5.37800000    -13.74600000
O     13.76200000     -4.55700000      1.45300000
H     13.42000000     -3.72300000      1.77400000
H     13.05000000     -4.92100000      0.92500000
O      6.27300000      6.42300000    -15.10500000
H      6.25500000      6.92400000    -14.28900000
H      5.53900000      5.81300000    -15.02700000
O      8.60500000     -1.46000000     -2.64200000
H      8.53300000     -1.09400000     -1.76100000
H      8.26700000     -0.77100000     -3.21500000
O      1.32100000    -15.24000000      6.04300000
H      1.58500000    -16.15600000      6.12900000
H      0.61400000    -15.13300000      6.67900000
O     -9.52100000    -11.59400000    -10.32500000
H     -9.06100000    -10.86200000     -9.91500000
H     -8.83500000    -12.08500000    -10.77800000
O      9.66700000     -1.39600000      9.82500000
H     10.37800000     -2.02300000      9.69000000
H     10.05100000     -0.71300000     10.37500000
O      6.76600000     -9.63400000    -12.10700000
H      6.34900000     -8.77600000    -12.02500000
H      7.21600000     -9.76200000    -11.27200000
O     -5.58100000     11.41000000      6.71500000
H     -5.05500000     10.98600000      6.03700000
H     -6.09300000     10.69900000      7.10000000
O     -4.23800000      3.61700000    -17.01000000
H     -4.35900000      2.85200000    -17.57200000
H     -4.13900000      3.25400000    -16.13000000
O     15.25900000     -8.08200000      4.35000000
H     15.40400000     -8.96900000      4.02200000
H     16.11000000     -7.81300000      4.69800000
O     -0.82700000     -4.58000000    -15.44900000
H     -0.30000000     -4.37800000    -14.67600000
H     -0.33400000     -5.26500000    -15.90200000
O     -5.29100000    -10.36700000      6.57000000
H     -5.73700000     -9.61200000      6.18700000
H     -4.52100000    -10.49700000      6.01600000
O     -7.54900000      5.51000000     12.88800000
H     -8.31500000      6.05000000     12.69200000
H     -7.82400000      4.96300000     13.62400000
O      3.57700000     -0.71700000     12.46600000
H      3.22900000     -1.04600000     13.29500000
H      2.83500000     -0.27200000     12.05500000
O     -6.51800000     -5.15100000      0.59100000
H     -5.83500000     -5.46500000      1.18300000
H     -7.03800000     -4.54900000      1.12300000
O      4.75100000     -1.68200000    -16.23800000
H      3.88900000     -1.66000000    -15.82300000
H      4.80600000     -2.55500000    -16.62800000
O      5.63900000     -3.79700000     10.37600000
H      6.15400000     -4.21500000      9.68600000
H      6.10700000     -4.00700000     11.18400000
O    -14.48900000     -3.10400000     -2.83100000
H    -15.20300000     -3.03000000     -2.19800000
H    -14.36500000     -4.04700000     -2.94200000
O     -9.27800000     13.34900000      5.12300000
H     -8.86700000     13.80300000      4.38700000
H     -9.10400000     13.91000000      5.87800000
O      5.14500000      1.16600000      2.90900000
H      5.78700000      1.65700000      3.42300000
H      4.34800000      1.18600000      3.44000000
O      4.54900000     10.51300000     -9.19500000
H      4.52300000     10.61500000    -10.14700000
H      5.17000000      9.80000000     -9.04800000
O     12.35900000     -6.25400000     -3.73500000
H     11.78500000     -6.83100000     -3.23100000
H     11.80800000     -5.50400000     -3.96000000
O     15.97100000      2.10500000     -5.79400000
H     16.28400000      1.20200000     -5.84500000
H     15.61300000      2.28300000     -6.66400000
O      3.49700000    -11.03700000      9.28100000
H      2.80700000    -11.67000000      9.08000000
H      3.12500000    -10.19100000      9.03300000
O      4.54000000     -9.45700000     -8.21400000
H      5.19200000     -8.88000000     -8.61100000
H      4.32100000     -9.03500000     -7.38300000
O      4.14500000      3.91800000    -10.51900000
H      3.60800000      3.46300000     -9.87000000
H      3.52000000      4.22100000    -11.17800000
O     13.20200000      7.32600000     -1.38400000
H     13.68200000      8.01500000     -0.92400000
H     12.44100000      7.77200000     -1.75600000
O      5.27700000     13.11900000      9.57400000
H      6.20700000     13.34000000      9.52400000
H      4.95900000     13.59400000     10.34100000
O    -11.89100000     -6.60400000      0.56200000
H    -11.71000000     -6.44300000     -0.36400000
H    -12.05500000     -7.54600000      0.61300000
O     -0.18400000     10.68300000     -2.58300000
H      0.56400000     10.78100000     -1.99500000
H     -0.07600000      9.81300000     -2.96600000
O      5.62700000      1.51000000     11.92900000
H      4.86500000      0.93900000     11.83800000
H      6.18300000      1.06800000     12.57100000
O     10.30400000      6.26900000     -0.63100000
H     10.76300000      6.95300000     -1.11900000
H      9.90500000      5.71900000     -1.30600000
O      2.13700000     -0.32000000     -8.06700000
H      2.86300000     -0.79200000     -7.65900000
H      2.16800000     -0.58300000     -8.98700000
O      8.91900000     -0.82800000      3.34000000
H      8.08000000     -1.28800000      3.33800000
H      9.57100000     -1.51700000      3.21000000
O     -7.77700000      2.81700000    -12.51300000
H     -7.81100000      2.52800000    -11.60100000
H     -7.91900000      2.01900000    -13.02200000
O      7.07700000      0.36000000     13.87900000
H      7.93100000      0.48300000     14.29300000
H      6.63900000     -0.29500000     14.42200000
O      2.32200000     16.13000000     -2.02200000
H      3.18900000     15.74500000     -2.14800000
H      2.48500000     16.92400000     -1.51200000
O      5.72500000    -10.51300000     -1.86000000
H      4.82700000    -10.24600000     -1.66400000
H      5.63100000    -11.33300000     -2.34400000
O      6.89700000      5.55700000      8.23400000
H      6.43500000      6.12500000      7.61800000
H      6.20200000      5.15300000      8.75500000
O     -3.14300000     17.89700000     -3.59800000
H     -2.74000000     17.92300000     -4.46600000
H     -3.18200000     16.96600000     -3.38000000
O      2.56000000     -5.17500000     -3.70200000
H      1.79800000     -5.17600000     -3.12300000
H      2.98500000     -4.33300000     -3.53700000
O      6.77100000    -12.71000000     -4.45900000
H      7.22100000    -11.88900000     -4.25900000
H      7.44900000    -13.26800000     -4.84000000
O     -6.98700000      6.77400000     -2.90000000
H     -6.41700000      6.01800000     -2.76000000
H     -6.38900000      7.52000000     -2.94000000
O    -12.05900000    -11.08000000     -0.08000000
H    -12.20900000    -12.01300000      0.07100000
H    -12.70300000    -10.64000000      0.47500000
O     12.19000000     -5.49200000     -6.99300000
H     12.38900000     -5.48600000     -6.05600000
H     12.94600000     -5.06900000     -7.40100000
O     10.30600000     -3.09800000      2.83500000
H     10.80700000     -3.55700000      3.50900000
H      9.98500000     -3.79200000      2.26000000
O     -0.00400000     -7.43600000     -3.52500000
H     -0.40500000     -8.17800000     -3.07200000
H     -0.72800000     -7.02600000     -3.99900000
O     15.15400000     -9.51100000     -3.13400000
H     15.38900000     -9.74100000     -4.03200000
H     14.22600000     -9.73400000     -3.06500000
O     -2.38600000      4.21300000      8.15900000
H     -2.48900000      3.54500000      8.83600000
H     -2.85300000      3.86000000      7.40100000
O     -1.70600000     13.47500000      3.42800000
H     -1.78000000     13.39400000      2.47700000
H     -2.55900000     13.19400000      3.75900000
O      9.59400000     10.69100000     10.32400000
H     10.01400000     11.36000000     10.86500000
H      9.06000000     10.18800000     10.93900000
O      2.16400000     -1.37600000    -14.87100000
H      2.15700000     -0.48600000    -14.52000000
H      1.62900000     -1.32600000    -15.66300000
O      3.24300000     11.69200000    -11.64000000
H      3.72600000     12.34700000    -12.14400000
H      2.57300000     12.19300000    -11.17500000
O     -4.54300000      4.93500000     -2.32100000
H     -3.98600000      5.28100000     -1.62300000
H     -4.59100000      3.99500000     -2.14500000
O     -4.56500000     12.16700000     -2.25500000
H     -4.79700000     12.12700000     -1.32800000
H     -3.61000000     12.09800000     -2.26600000
O      4.27300000     -8.19200000     15.09800000
H      4.84600000     -8.88800000     14.77700000
H      4.51800000     -8.08500000     16.01700000
O      3.78900000     11.23700000     12.75500000
H      3.02300000     11.03900000     12.21700000
H      4.48500000     10.69000000     12.39200000
O     -6.16200000     -3.99900000      8.90700000
H     -6.84900000     -3.54200000      9.39200000
H     -5.41200000     -3.40500000      8.93800000
O     -3.74700000     -1.25800000    -15.83500000
H     -3.32000000     -1.94000000    -15.31600000
H     -3.15000000     -1.10600000    -16.56700000
O     -9.33600000      9.93400000     -5.62000000
H    -10.26400000     10.15700000     -5.54700000
H     -9.32900000      8.99400000     -5.80100000
O      2.62500000     -6.17200000      6.75500000
H      3.25000000     -6.13100000      7.47800000
H      1.78000000     -6.32800000      7.17700000
O     -9.90700000     -7.39800000    -12.86800000
H     -9.35900000     -6.78100000    -13.35200000
H    -10.76900000     -7.32500000    -13.27700000
O     -8.37900000     -9.07200000    -10.96800000
H     -9.17400000     -8.54800000    -11.07100000
H     -7.78000000     -8.73200000    -11.63200000
O     -4.96000000    -12.53200000     -1.19000000
H     -4.09500000    -12.65900000     -1.57900000
H     -5.38200000    -11.88100000     -1.75100000
O     -6.93900000     -0.11300000      8.37900000
H     -6.03700000     -0.00200000      8.67800000
H     -7.33000000     -0.71300000      9.01400000
O     15.95500000      4.99100000      6.66400000
H     16.13100000      5.41100000      7.50600000
H     16.76500000      4.52700000      6.45400000
O      4.19200000      9.69000000      6.29800000
H      3.76400000      9.35200000      7.08400000
H      4.58300000     10.51900000      6.57600000
O     16.46700000     -4.48600000     -1.90500000
H     15.91000000     -5.21200000     -2.18900000
H     16.95100000     -4.23400000     -2.69100000
O      3.08200000      4.16900000      6.88800000
H      3.24800000      4.74900000      7.63100000
H      3.11700000      4.74400000      6.12300000
O     -3.45200000     -3.09200000     -4.86200000
H     -4.21100000     -3.66800000     -4.95600000
H     -3.30200000     -2.74700000     -5.74200000
O     10.70000000     -7.80300000     -2.08700000
H     10.61700000     -7.60300000     -1.15400000
H      9.80900000     -7.72600000     -2.42900000
O      3.16800000      6.24700000     -2.94700000
H      3.40300000      6.57100000     -2.07700000
H      3.99600000      6.23000000     -3.42800000
O      6.76600000      0.72000000      6.11500000
H      6.38100000     -0.15500000      6.16400000
H      7.46100000      0.71300000      6.77300000
O      1.12400000     13.31500000    -10.72200000
H      1.26800000     13.93600000    -10.00800000
H      1.08200000     13.85900000    -11.50800000
O    -14.93500000      2.53700000      4.87000000
H    -15.33800000      2.51400000      5.73800000
H    -14.14500000      2.00300000      4.95900000
O      4.74800000      7.55700000     -0.67000000
H      5.04100000      8.31500000     -1.17600000
H      5.30000000      7.56200000      0.11100000
O      9.53900000    -12.77600000     -1.28400000
H      9.73100000    -13.09000000     -2.16800000
H      9.76200000    -13.51100000     -0.71400000
O     12.36100000      2.60600000     10.00600000
H     11.55500000      2.10200000     10.11700000
H     12.06300000      3.49000000      9.78900000
O     -1.89600000    -17.78400000      1.71400000
H     -1.26100000    -17.23200000      1.25700000
H     -1.41000000    -18.14600000      2.45400000
O      9.47100000     -3.96700000      6.55600000
H     10.11900000     -3.89900000      5.85400000
H      9.53200000     -4.87600000      6.85000000
O     10.81400000    -11.56000000     -4.51300000
H     11.35100000    -12.00900000     -5.16600000
H     10.34300000    -12.26300000     -4.06600000
O     -9.96900000    -12.42000000     -3.10900000
H     -9.26900000    -13.05400000     -3.26600000
H     -9.51200000    -11.61000000     -2.88200000
O     -8.89200000    -14.46800000      3.33100000
H     -8.21900000    -14.16500000      2.72100000
H     -9.07900000    -15.36500000      3.05500000
O      0.62500000     12.81600000      9.86800000
H      0.22000000     12.92200000     10.72900000
H      0.41200000     13.62500000      9.40200000
O     -1.34200000     13.12600000     -8.46500000
H     -2.16800000     12.68300000     -8.65700000
H     -0.69000000     12.42500000     -8.45300000
O      2.40700000      4.02600000     -1.10400000
H      2.81500000      4.80900000     -1.47400000
H      1.89600000      4.35000000     -0.36200000
O     11.02500000     -4.74500000    -13.50400000
H     10.29900000     -4.59400000    -12.89800000
H     11.33800000     -3.86800000    -13.72600000
O      4.64000000      6.80600000     11.31000000
H      5.05500000      6.25100000     11.97100000
H      4.11000000      6.20200000     10.78900000
O     -4.67700000    -17.33300000      1.70700000
H     -5.14300000    -17.97000000      2.24800000
H     -3.76600000    -17.39500000      1.99500000
