# Supplementary material for: Integrated Multiscale Multilevel Approach to Open Shell Molecular Systems
Source: J Chem Theory Comput. 2023 Feb 13;19(5):1446–56. doi: 10.1021/acs.jctc.2c00805 (PMC10018740; doi:10.1021/acs.jctc.2c00805)
Supplement: Supplementary file 2 — ct2c00805_si_002.zip [file ct2c00805_si_002.zip › structures/PROXYL/frame13.xyz]

2600

C      0.54100000      1.11200000     -1.44700000
H     -0.25300000      0.97500000     -2.18000000
H      1.35500000      1.58500000     -1.99700000
C      0.99300000     -0.17600000     -0.88100000
C      0.76100000     -1.40900000     -1.79700000
H      1.23600000     -2.24900000     -1.29000000
H      1.16000000     -1.21200000     -2.79200000
H     -0.29600000     -1.66600000     -1.87500000
C      2.48900000      0.01400000     -0.55400000
H      3.07300000     -0.19400000     -1.45000000
H      2.70300000      1.04500000     -0.27400000
H      2.69700000     -0.68100000      0.26000000
N      0.15700000     -0.23700000      0.32400000
O     -0.12700000     -1.32300000      0.90700000
C     -0.75000000      0.93000000      0.57100000
C     -2.19600000      0.65100000      0.07500000
H     -2.58900000     -0.13500000      0.71800000
H     -2.71300000      1.60200000      0.20500000
H     -2.14900000      0.31900000     -0.96300000
C     -0.86300000      1.20700000      2.06100000
H      0.14400000      1.42900000      2.41300000
H     -1.21500000      0.32400000      2.59500000
H     -1.62800000      1.96700000      2.21600000
C     -0.07200000      2.00000000     -0.30900000
H     -0.80100000      2.71400000     -0.69200000
H      0.64200000      2.61600000      0.23800000
O    -10.64700000     -8.53600000      7.07100000
H    -11.57600000     -8.68600000      7.24100000
H    -10.37400000     -9.28900000      6.54700000
O    -16.37800000      2.91700000      3.45500000
H    -17.28900000      2.77900000      3.71200000
H    -16.31600000      3.85700000      3.28500000
O     -4.17300000     -1.92000000     12.16200000
H     -3.90100000     -2.78000000     11.84100000
H     -4.28600000     -2.04100000     13.10500000
O      0.14100000     -9.89900000     10.16200000
H     -0.20500000     -9.05700000     10.45800000
H      0.59100000    -10.25600000     10.92800000
O     -3.39100000     -1.56800000    -13.61400000
H     -2.47100000     -1.42400000    -13.83500000
H     -3.74400000     -0.68900000    -13.47800000
O      6.08400000    -10.81700000      1.47900000
H      6.04800000    -10.38100000      2.33100000
H      5.57800000    -11.62000000      1.59900000
O      1.82600000     -7.06500000      5.97400000
H      1.84900000     -6.11700000      6.10300000
H      1.08000000     -7.36000000      6.49500000
O     -4.22900000    -10.38800000     -1.38800000
H     -5.13600000    -10.67700000     -1.49200000
H     -4.25600000     -9.77200000     -0.65700000
O     -3.57100000      2.66600000     14.97500000
H     -4.01000000      3.32600000     14.43700000
H     -3.57100000      3.03800000     15.85700000
O     -0.21400000    -17.98100000     -1.13800000
H     -0.11500000    -17.32800000     -0.44500000
H     -0.46200000    -18.78300000     -0.67800000
O      4.72800000     -6.29000000      2.11400000
H      4.79400000     -5.33500000      2.11700000
H      4.10900000     -6.49000000      2.81600000
O     -4.71200000      6.86000000     16.08400000
H     -4.91400000      6.94700000     15.15200000
H     -5.02600000      7.67600000     16.47400000
O     10.33000000      6.35100000    -11.63400000
H     11.03400000      6.95500000    -11.39600000
H     10.38600000      5.65100000    -10.98400000
O      2.31600000    -17.00000000     -0.07500000
H      3.23500000    -16.84100000     -0.28900000
H      1.89300000    -16.14800000     -0.18400000
O      2.79800000     17.71500000      0.21700000
H      3.12800000     17.99800000     -0.63600000
H      2.90400000     16.76400000      0.21100000
O      1.06900000     15.88800000     -1.89500000
H      1.28400000     16.82000000     -1.93600000
H      0.79200000     15.66700000     -2.78400000
O    -10.90500000     -3.54800000      3.69600000
H    -11.09900000     -3.96000000      4.53800000
H    -11.75700000     -3.46100000      3.26900000
O     15.76600000      0.25300000      0.08500000
H     15.81100000      0.50100000     -0.83900000
H     16.17000000      0.98600000      0.54900000
O      3.33500000     -5.81100000    -10.92200000
H      4.10300000     -6.12000000    -11.40300000
H      3.02200000     -6.58200000    -10.45000000
O     14.96400000      0.02400000     -5.04900000
H     14.88000000      0.85100000     -5.52400000
H     14.29000000     -0.54000000     -5.42900000
O     -3.16300000     10.54800000     -1.85300000
H     -3.99500000     10.35600000     -1.42100000
H     -2.69100000      9.71600000     -1.84500000
O      5.07500000     -3.54900000      1.82300000
H      5.63400000     -3.69900000      1.06100000
H      4.94900000     -2.60100000      1.84500000
O      7.98300000     11.90800000     -2.03100000
H      7.66100000     12.11200000     -1.15300000
H      7.47800000     11.14100000     -2.29900000
O     -6.98800000    -17.24600000     -0.47200000
H     -6.73100000    -16.62400000      0.20900000
H     -7.84600000    -16.93800000     -0.76600000
O     11.56500000     -5.47100000      5.01200000
H     11.68900000     -5.33500000      5.95100000
H     10.69300000     -5.12100000      4.83300000
O      0.21800000      6.88000000      3.99800000
H      1.04400000      6.73900000      4.46100000
H      0.26200000      6.29000000      3.24500000
O     -2.21100000     -3.08200000     -9.17000000
H     -3.11400000     -2.98900000     -9.47400000
H     -1.69400000     -3.14600000     -9.97300000
O     11.87100000     -4.89100000      0.34400000
H     11.86800000     -4.44900000     -0.50500000
H     12.00400000     -5.81500000      0.13300000
O      5.28100000    -16.81900000      1.09000000
H      6.05300000    -16.74700000      0.52900000
H      5.63500000    -16.87700000      1.97800000
O      3.44700000      3.27300000     11.03600000
H      3.45700000      3.95900000     11.70300000
H      3.79000000      3.69700000     10.24900000
O     -8.96800000      8.76500000    -11.47200000
H     -8.32600000      9.13700000    -12.07700000
H     -9.71500000      9.36100000    -11.52000000
O    -13.87400000     -2.29500000     -8.82400000
H    -13.53400000     -1.40200000     -8.76800000
H    -14.81000000     -2.20600000     -8.64300000
O     -0.72000000      9.11000000     -1.27900000
H     -0.03900000      9.59000000     -1.75200000
H     -0.46900000      9.18500000     -0.35800000
O     -3.10800000      5.20100000    -16.83400000
H     -2.74600000      5.92000000    -17.35200000
H     -2.34000000      4.74300000    -16.49000000
O      5.76700000     -6.68800000     12.62800000
H      6.64200000     -6.40200000     12.89100000
H      5.90100000     -7.12400000     11.78600000
O      1.94400000     12.41500000     -5.21800000
H      1.23000000     12.76700000     -4.68800000
H      2.61500000     13.09700000     -5.20100000
O     -2.82200000     -8.11600000    -12.40200000
H     -2.79700000     -7.23200000    -12.03500000
H     -3.06200000     -8.67500000    -11.66300000
O      4.22700000    -12.99400000      7.51100000
H      3.83500000    -13.48700000      8.23200000
H      3.50100000    -12.83400000      6.90800000
O      2.19200000     -1.90700000     18.62400000
H      2.85800000     -2.59400000     18.66900000
H      1.84100000     -1.97200000     17.73600000
O    -10.47400000      8.81200000      7.37800000
H    -10.66300000      9.46900000      6.70800000
H    -11.11800000      8.12100000      7.22400000
O      9.38100000     13.28700000     -8.23300000
H      9.03700000     12.43900000     -8.51200000
H      9.11100000     13.36700000     -7.31800000
O      9.85600000     -2.45800000     11.83300000
H      9.08300000     -1.95400000     11.57900000
H     10.17800000     -2.02200000     12.62200000
O     -1.59200000     -9.89200000      1.41000000
H     -1.47800000     -8.94200000      1.43500000
H     -1.31200000    -10.14400000      0.53000000
O     13.96000000     -3.12100000      6.70400000
H     13.53200000     -3.67100000      6.04800000
H     14.26700000     -3.73600000      7.37000000
O     -4.23400000      0.13700000     -4.24600000
H     -4.18700000     -0.06200000     -3.31100000
H     -5.08400000      0.56200000     -4.35800000
O      5.00400000     -3.60700000     -2.42600000
H      4.11800000     -3.31800000     -2.64300000
H      5.57600000     -2.97700000     -2.86400000
O     -2.87000000      3.33200000     -2.69200000
H     -2.44400000      2.89100000     -3.42700000
H     -3.27900000      4.10500000     -3.08200000
O     -7.66000000      7.69100000      7.95900000
H     -6.99600000      7.94400000      7.31800000
H     -8.41900000      8.23400000      7.74700000
O    -11.85400000     -5.15900000     10.44500000
H    -10.94000000     -5.30200000     10.19900000
H    -12.19400000     -6.03600000     10.62400000
O     -1.41600000     12.20100000     12.78700000
H     -1.80300000     12.50700000     11.96700000
H     -1.76500000     12.79400000     13.45300000
O     -9.29800000     -6.00900000     10.19100000
H     -8.65700000     -5.99600000     10.90100000
H     -9.04700000     -5.27600000      9.62900000
O    -11.55400000      3.72200000      7.78400000
H    -10.68800000      4.12500000      7.84300000
H    -12.16400000      4.43900000      7.95500000
O     -0.56000000     -7.70500000    -15.83000000
H      0.00800000     -7.86000000    -16.58500000
H     -0.45800000     -8.48800000    -15.28900000
O      3.60600000      4.89200000    -10.94200000
H      3.54900000      3.98300000    -10.64800000
H      4.20600000      4.86500000    -11.68800000
O     14.43000000     -3.87700000     -6.47300000
H     14.94900000     -4.45300000     -7.03500000
H     13.53100000     -3.98400000     -6.78600000
O      9.93000000      5.86800000      5.66100000
H     10.14300000      6.73400000      5.31200000
H     10.30300000      5.86700000      6.54200000
O     11.12000000      4.61800000     10.67300000
H     10.79800000      5.24600000     11.31900000
H     11.94100000      4.99700000     10.35900000
O     -1.91400000     -5.29400000    -15.31200000
H     -1.32600000     -6.03100000    -15.47600000
H     -2.70600000     -5.69400000    -14.95200000
O      4.97000000    -11.16300000     -4.63300000
H      5.16700000    -11.98500000     -4.18400000
H      4.34400000    -10.72100000     -4.05900000
O    -15.78800000     -0.26000000     -0.58200000
H    -16.28200000      0.33000000     -0.01400000
H    -14.95900000     -0.39600000     -0.12300000
O    -17.08000000      4.05300000      0.45400000
H    -16.64200000      4.56500000      1.13400000
H    -16.55600000      4.20300000     -0.33300000
O     -8.23100000      6.09000000     15.78600000
H     -8.21600000      5.87700000     14.85300000
H     -7.94600000      7.00300000     15.82800000
O    -13.38200000      5.77300000      8.51400000
H    -14.21800000      5.70900000      8.97500000
H    -13.32600000      6.69100000      8.24600000
O    -10.24000000     12.86100000      1.67400000
H    -10.73300000     13.56000000      2.10300000
H    -10.40600000     12.08600000      2.21100000
O      7.98000000     15.79900000      1.53700000
H      8.81800000     15.60500000      1.95700000
H      7.84300000     16.73300000      1.69800000
O     -3.67100000      9.10900000    -12.47900000
H     -3.97200000      8.56100000    -11.75500000
H     -3.07900000      8.54500000    -12.97600000
O     -5.28400000     11.52200000     -0.53900000
H     -5.68600000     11.03800000      0.18300000
H     -4.55500000     11.99300000     -0.13500000
O     14.31600000     -0.06400000     -8.35800000
H     14.05000000      0.85200000     -8.28200000
H     14.48300000     -0.18800000     -9.29300000
O     -7.34600000      7.08700000     -2.28200000
H     -6.81100000      7.26200000     -3.05500000
H     -6.78100000      6.56500000     -1.71200000
O      4.61000000      1.50600000     14.24300000
H      4.48900000      0.87000000     13.53800000
H      4.28100000      1.06300000     15.02500000
O      1.13700000    -14.04600000     -4.55900000
H      2.08800000    -14.07100000     -4.44500000
H      0.96000000    -13.16900000     -4.89700000
O      4.04400000     -1.96100000      9.80500000
H      4.26000000     -1.06600000     10.06700000
H      4.79800000     -2.24800000      9.29000000
O    -10.55000000      6.06400000      4.18200000
H     -9.87000000      6.69300000      4.42100000
H    -10.11400000      5.45400000      3.58700000
O     -6.93700000      6.58400000      4.19600000
H     -7.20200000      5.66700000      4.26800000
H     -6.19600000      6.57300000      3.59200000
O     11.83300000     10.21600000     -3.75900000
H     11.40400000     10.97100000     -3.35400000
H     12.28000000     10.57700000     -4.52400000
O      1.22800000      1.72300000     10.53100000
H      0.39500000      2.11900000     10.78900000
H      1.89300000      2.31600000     10.88100000
O      3.40400000      8.83600000     10.18300000
H      2.59300000      8.35200000     10.03100000
H      3.93300000      8.66800000      9.40300000
O     -4.16700000    -13.20400000     -1.58600000
H     -4.52500000    -13.21400000     -0.69800000
H     -4.05500000    -12.27600000     -1.78900000
O     -5.17800000    -13.67100000      9.24600000
H     -5.17800000    -12.86100000      9.75600000
H     -4.30000000    -13.71700000      8.86900000
O     -8.80600000     -7.68100000    -10.88100000
H     -9.56400000     -7.50700000    -10.32300000
H     -8.15300000     -7.03900000    -10.60400000
O      1.59100000      8.33600000     15.64700000
H      2.31000000      7.82100000     16.01200000
H      2.00000000      8.86800000     14.96400000
O      6.08800000     -7.29000000      9.99500000
H      5.18000000     -7.47500000      9.75600000
H      6.58700000     -7.47300000      9.19900000
O     -3.47700000      5.18900000    -10.50400000
H     -3.38000000      4.71100000     -9.68100000
H     -3.09500000      4.61100000    -11.16400000
O     14.06000000      9.56900000     -1.72400000
H     13.37800000      9.39600000     -2.37300000
H     13.84200000     10.43300000     -1.37300000
O    -11.35400000     -8.33600000      2.22000000
H    -11.09000000     -8.75600000      1.40100000
H    -10.77800000     -7.57500000      2.29500000
O      1.75800000     10.00000000    -10.00200000
H      1.37400000      9.12400000    -10.03100000
H      1.92900000     10.15600000     -9.07300000
O     -2.97800000      2.26000000      9.31500000
H     -2.75900000      1.53300000      8.73100000
H     -3.29300000      1.83800000     10.11400000
O     -1.03400000    -15.42700000     -7.14300000
H     -1.93400000    -15.74700000     -7.08100000
H     -1.00400000    -14.67900000     -6.54600000
O      1.66100000     13.30500000    -10.40000000
H      1.03400000     13.17700000     -9.68800000
H      1.80300000     14.25100000    -10.42700000
O    -12.22200000      3.09700000     -4.59700000
H    -11.85600000      2.21500000     -4.65900000
H    -11.46500000      3.67800000     -4.67300000
O     -2.31500000      5.60900000     13.71600000
H     -1.59100000      5.58000000     14.34200000
H     -2.03100000      5.04800000     12.99400000
O     -8.57800000      0.97000000    -16.02900000
H     -7.87400000      0.62300000    -16.57700000
H     -8.96800000      0.19600000    -15.62200000
O      0.24000000    -13.62100000     -1.49000000
H     -0.12300000    -13.78000000     -2.36200000
H     -0.29400000    -14.16000000     -0.90700000
O     -1.07000000      4.97700000    -14.36900000
H     -0.57700000      4.90700000    -13.55200000
H     -1.65900000      4.22200000    -14.35800000
O     10.35800000    -13.96200000     -0.80900000
H     11.11900000    -14.38400000     -0.41100000
H      9.79200000    -14.68700000     -1.07200000
O      0.16400000      4.32400000      2.28000000
H      0.43100000      3.76900000      3.01300000
H     -0.72100000      4.61100000      2.50600000
O      0.78600000      8.19700000     -6.36200000
H      0.77200000      7.75800000     -7.21300000
H      1.09400000      9.08200000     -6.55500000
O     -3.09100000    -14.74600000     -3.63200000
H     -3.59700000    -14.38100000     -2.90600000
H     -2.93700000    -15.65800000     -3.38200000
O     -2.71100000    -16.77600000      4.79300000
H     -1.81200000    -16.44800000      4.81500000
H     -3.25200000    -16.00100000      4.94400000
O    -10.21200000     10.88800000      3.66700000
H     -9.48900000     10.38400000      4.04100000
H    -10.79500000     11.05600000      4.40800000
O      5.00500000      9.43300000     12.43100000
H      4.43700000      9.13300000     11.72100000
H      5.77900000      8.87200000     12.37100000
O     -6.63700000     -4.11600000      0.70500000
H     -6.60000000     -5.02500000      1.00300000
H     -7.48700000     -3.79800000      1.01000000
O      2.84400000     -6.23000000      9.53700000
H      2.84600000     -6.23000000     10.49400000
H      2.51900000     -7.09800000      9.29800000
O     13.82800000      1.17600000      8.62500000
H     13.03700000      1.57900000      8.26800000
H     14.06500000      0.50600000      7.98400000
O     -2.51000000      2.90400000    -14.96100000
H     -3.46100000      2.98400000    -14.89000000
H     -2.36000000      1.97300000    -15.12900000
O      2.78300000      7.75100000    -15.38800000
H      3.14300000      8.11100000    -16.19800000
H      3.47600000      7.18200000    -15.05000000
O      4.60600000     12.67500000     -3.10600000
H      4.81400000     13.23500000     -2.35800000
H      3.99700000     13.19300000     -3.63100000
O     14.45200000     -6.91100000     -2.19700000
H     14.93100000     -6.86900000     -3.02400000
H     14.91400000     -6.30300000     -1.62000000
O      8.94700000     -2.87800000     -7.52100000
H      9.05600000     -3.81700000     -7.67200000
H      9.13900000     -2.47500000     -8.36800000
O      1.78300000      6.86400000      9.42500000
H      1.37600000      6.55700000     10.23600000
H      2.26300000      6.10500000      9.09500000
O     -8.47200000    -12.67500000      0.79100000
H     -8.26300000    -12.82900000      1.71200000
H     -9.23000000    -13.23500000      0.62100000
O     -9.85800000    -10.61300000      5.80000000
H     -9.62900000    -11.37500000      6.33100000
H    -10.20000000    -10.98300000      4.98600000
O      9.61400000    -13.01300000      1.72400000
H      9.86600000    -13.18700000      0.81700000
H      8.99500000    -13.71100000      1.93800000
O    -12.77700000     -1.63200000     -3.98700000
H    -12.83100000     -2.17000000     -4.77700000
H    -12.79000000     -0.73100000     -4.30900000
O     -3.79400000    -15.78700000      0.38100000
H     -3.83600000    -16.72300000      0.18200000
H     -3.63700000    -15.36900000     -0.46600000
O    -12.33100000      7.25900000      5.93600000
H    -11.90500000      6.63700000      5.34700000
H    -13.18300000      6.86600000      6.12500000
O      9.82600000     -6.00300000     10.29000000
H      9.52500000     -6.86500000     10.00300000
H      9.69400000     -5.43800000      9.52800000
O     -6.09700000     -3.84500000    -17.34900000
H     -6.55300000     -3.01600000    -17.49100000
H     -5.71400000     -3.76200000    -16.47600000
O     -1.16300000      2.12400000      5.49800000
H     -1.91400000      2.59200000      5.86500000
H     -1.47000000      1.22400000      5.39300000
O    -16.25000000     -3.09700000      4.87300000
H    -16.10700000     -3.52900000      5.71500000
H    -15.37300000     -2.85200000      4.57700000
O      7.25600000      2.40900000    -11.60800000
H      6.72600000      3.13900000    -11.92800000
H      7.16300000      1.73300000    -12.28000000
O      1.43200000     -1.20600000      4.35600000
H      0.90100000     -1.13300000      3.56200000
H      0.79500000     -1.33600000      5.05800000
O      9.84500000     -1.39300000    -10.14600000
H      9.61800000     -0.47800000    -10.31000000
H     10.72000000     -1.35600000     -9.75900000
O      7.66200000      3.85000000     -2.28100000
H      7.81200000      4.75800000     -2.01700000
H      7.40000000      3.40700000     -1.47500000
O     -9.76200000    -13.27600000      7.02300000
H    -10.21600000    -13.06000000      7.83700000
H     -8.91100000    -13.61300000      7.30500000
O      8.82900000      3.10200000     14.63800000
H      8.32800000      3.84800000     14.30900000
H      9.73000000      3.28300000     14.37000000
O     -7.25400000      2.67300000    -13.65800000
H     -6.55400000      2.78600000    -14.30200000
H     -7.99400000      3.15800000    -14.02100000
O     -7.09900000      3.51700000    -10.68100000
H     -7.41100000      4.40800000    -10.83700000
H     -7.06800000      3.11800000    -11.55000000
O     -2.61100000     13.56900000      6.46500000
H     -2.44100000     14.49000000      6.26600000
H     -3.47200000     13.57000000      6.88300000
O     -3.94700000     14.85800000      2.69800000
H     -3.42600000     14.16100000      3.09700000
H     -4.02000000     14.60500000      1.77800000
O     -6.83400000     -9.02500000     11.44100000
H     -7.74200000     -9.23400000     11.66000000
H     -6.33700000     -9.26700000     12.22200000
O     -6.07200000     -8.17500000    -11.97900000
H     -5.24700000     -8.43000000    -12.39200000
H     -5.93700000     -7.26500000    -11.71500000
O     -6.81800000     -2.88900000     -8.73600000
H     -7.22200000     -3.67600000     -9.10200000
H     -6.62800000     -3.11900000     -7.82700000
O     13.97500000     10.09500000      6.45300000
H     13.73300000      9.65400000      5.63800000
H     13.66300000      9.51100000      7.14400000
O     12.85400000     -3.12500000      2.31700000
H     13.08200000     -2.27600000      1.93700000
H     12.91300000     -3.73900000      1.58500000
O     -6.90500000      8.72700000    -13.89800000
H     -6.06000000      8.95900000    -13.51300000
H     -6.86800000      9.07900000    -14.78700000
O     -1.36100000      5.69100000     -1.83600000
H     -1.62800000      4.80700000     -2.08700000
H     -1.50200000      5.72500000     -0.89000000
O      5.37000000     -7.89300000     -2.37100000
H      5.10300000     -7.29500000     -1.67300000
H      4.98000000     -7.52500000     -3.16400000
O     -1.89900000    -13.19100000      2.68400000
H     -1.29700000    -12.49600000      2.41700000
H     -1.33700000    -13.85300000      3.08700000
O    -13.32100000     -4.51500000      2.76000000
H    -13.14100000     -4.67300000      1.83400000
H    -13.59200000     -5.36800000      3.10000000
O      0.90400000    -16.69400000     -3.68900000
H      0.58600000    -16.72700000     -2.78600000
H      0.97300000    -15.75900000     -3.88400000
O     -3.23800000     16.60600000      0.13100000
H     -2.46900000     16.50200000     -0.43000000
H     -3.93100000     16.89400000     -0.46200000
O     -2.20100000     11.41000000     -9.66200000
H     -1.88000000     12.20200000     -9.23100000
H     -1.59700000     11.27300000    -10.39200000
O     -1.32900000     12.29000000     -2.45500000
H     -1.94500000     11.61600000     -2.16800000
H     -0.46500000     11.91200000     -2.29000000
O     -0.04400000    -10.99700000     -0.52700000
H      0.07400000    -11.91700000     -0.76300000
H      0.24000000    -10.51200000     -1.30200000
O     -8.70800000     -9.11600000     -7.05200000
H     -9.49300000     -8.84800000     -7.53000000
H     -8.76000000    -10.07100000     -7.02300000
O     11.42900000     -3.42800000      9.85900000
H     10.79800000     -3.21000000     10.54500000
H     11.40700000     -2.67600000      9.26600000
O     -9.14100000    -13.05400000     -2.02800000
H     -9.85400000    -13.69200000     -2.01200000
H     -9.19700000    -12.60900000     -1.18200000
O     -0.46000000     -9.77400000     15.06800000
H      0.28500000    -10.20900000     15.48100000
H     -1.22600000    -10.23100000     15.41400000
O     -4.50300000     -5.46400000     -2.64900000
H     -4.93100000     -6.24100000     -3.00600000
H     -3.93600000     -5.15700000     -3.35600000
O      5.18800000      5.80700000    -15.82400000
H      6.13900000      5.86900000    -15.73800000
H      4.99200000      6.25400000    -16.64800000
O     -9.31500000      1.95900000      7.41400000
H     -9.24500000      1.96200000      8.36900000
H    -10.20200000      2.27400000      7.23800000
O     -1.24400000     11.19900000      8.84600000
H     -1.65900000     10.34300000      8.94800000
H     -1.66200000     11.74800000      9.51000000
O     -8.42800000     -4.53500000      6.68400000
H     -9.27000000     -4.27200000      6.31400000
H     -8.47500000     -5.49000000      6.73200000
O     -6.88800000     16.54500000      2.09700000
H     -7.08000000     15.85200000      1.46500000
H     -7.65900000     17.11200000      2.07200000
O      1.34900000      6.96900000     -1.63000000
H      0.39400000      6.90900000     -1.62500000
H      1.63400000      6.30800000     -0.99900000
O      3.18200000      8.93200000     -1.92000000
H      2.70500000      8.39600000     -1.28700000
H      2.52100000      9.18600000     -2.56400000
O      9.81300000      8.31700000      3.54300000
H      9.10300000      8.38100000      4.18300000
H      9.77700000      9.14400000      3.06200000
O    -13.81600000     -7.82400000     -3.89800000
H    -14.07100000     -6.99600000     -3.49200000
H    -14.62300000     -8.15800000     -4.29000000
O     -5.07800000      5.57500000     -7.14900000
H     -5.98400000      5.58900000     -7.45900000
H     -4.79800000      6.48900000     -7.18600000
O      7.36700000      4.74600000     10.84600000
H      6.55300000      5.24900000     10.84600000
H      7.89400000      5.14300000     11.54000000
O    -13.59300000      9.74900000      5.81600000
H    -13.47000000      8.90200000      5.38700000
H    -14.53300000      9.91800000      5.74700000
O      8.41000000     -5.15700000     12.41300000
H      9.15600000     -4.63500000     12.71200000
H      8.68700000     -5.50800000     11.56700000
O     16.72500000     -1.19300000      8.48000000
H     16.18500000     -1.73400000      9.05600000
H     16.18600000     -1.06300000      7.69900000
O    -12.35400000      5.84200000     -1.13800000
H    -12.35100000      5.17100000     -0.45600000
H    -11.43100000      5.96200000     -1.36000000
O     -3.69600000    -14.16200000      4.77100000
H     -3.21600000    -13.68000000      4.09700000
H     -4.52900000    -14.38700000      4.35700000
O     -0.13300000     -7.08200000    -12.31600000
H      0.77800000     -7.36200000    -12.41200000
H     -0.64600000     -7.86900000    -12.50300000
O     -3.12700000      9.86200000      1.25800000
H     -2.17700000      9.76000000      1.20300000
H     -3.31300000      9.87000000      2.19700000
O    -10.08800000     -6.47300000     -0.46800000
H     -9.32600000     -6.46400000     -1.04700000
H     -9.74800000     -6.18600000      0.37900000
O     -9.02900000     -8.09500000    -13.50500000
H     -8.48200000     -8.69000000    -14.01700000
H     -8.55800000     -7.98700000    -12.67900000
O      7.49300000     13.50100000      7.90800000
H      6.85000000     12.79300000      7.93100000
H      7.47000000     13.87500000      8.78900000
O     -7.58900000     -7.24100000     -5.43900000
H     -7.70100000     -6.51900000     -6.05700000
H     -7.88800000     -8.01500000     -5.91700000
O      4.00900000      3.24600000    -16.04200000
H      3.19800000      3.40100000    -15.55700000
H      4.42700000      4.10500000    -16.09100000
O     -9.83200000     -1.23400000     -8.81000000
H     -9.23200000     -0.97300000     -9.50900000
H    -10.08600000     -2.12900000     -9.03400000
O      9.88800000      1.38700000      2.79000000
H      9.81200000      1.33800000      1.83700000
H      9.08400000      0.98200000      3.11600000
O      2.28500000     -7.22100000      3.27500000
H      1.87100000     -7.13700000      4.13300000
H      1.68600000     -6.77700000      2.67500000
O    -10.99100000      4.07000000     -7.72100000
H    -10.18000000      3.75100000     -8.11800000
H    -10.74400000      4.30400000     -6.82700000
O      1.39900000      5.53100000    -12.52300000
H      2.17300000      5.53500000    -11.96000000
H      1.56500000      4.82800000    -13.15100000
O     -6.78800000    -12.86500000      5.38800000
H     -5.99400000    -13.29800000      5.07600000
H     -7.31500000    -13.57200000      5.76200000
O     14.58900000     -0.53300000      6.72400000
H     14.42500000     -0.34500000      5.80000000
H     14.47900000     -1.48100000      6.79800000
O     -7.31200000      3.37000000      9.40900000
H     -7.92800000      3.24700000     10.13200000
H     -6.45900000      3.45500000      9.83500000
O    -11.99200000     -0.01000000      3.25700000
H    -11.99900000      0.78000000      3.79900000
H    -11.15700000     -0.43200000      3.46000000
O     -1.68700000     -1.29900000     10.44100000
H     -0.97100000     -0.84800000     10.88700000
H     -1.43100000     -2.22100000     10.44800000
O    -10.68000000      0.78200000    -13.24100000
H    -11.19600000      0.75300000    -14.04600000
H    -10.91300000     -0.02300000    -12.77800000
O     11.99600000      7.44400000     -0.54700000
H     12.86100000      7.75900000     -0.28700000
H     11.70200000      6.91300000      0.19400000
O      9.66000000      1.75300000     -7.63700000
H      9.44000000      2.60600000     -7.26200000
H      9.56100000      1.14000000     -6.90900000
O     -0.06400000      4.69700000      6.30500000
H     -0.77300000      4.23000000      5.86300000
H     -0.46100000      5.51900000      6.59200000
O      9.02900000     -4.65100000      4.36400000
H      8.74200000     -3.86900000      4.83700000
H      9.29300000     -4.32600000      3.50400000
O     12.78500000     -7.08300000      3.14000000
H     12.47000000     -6.39100000      3.72200000
H     11.98900000     -7.51000000      2.82300000
O      6.12300000    -12.29700000     -9.85200000
H      5.43700000    -11.72800000     -9.50200000
H      6.25400000    -12.95900000     -9.17300000
O     -2.51700000      7.80000000     -2.97700000
H     -1.94400000      8.17000000     -2.30500000
H     -2.37800000      6.85500000     -2.91700000
O      0.63500000    -11.28500000     12.53900000
H     -0.21300000    -11.63700000     12.80900000
H      0.83000000    -10.60700000     13.18600000
O      8.21600000    -10.14400000      7.12100000
H      8.42400000    -10.39100000      6.22000000
H      7.57800000    -10.79800000      7.40800000
O     10.81400000      4.45000000     -6.69400000
H     10.88300000      4.45900000     -7.64800000
H     10.11400000      5.07200000     -6.49900000
O     -2.79500000     13.36500000     10.52100000
H     -3.57600000     13.49000000      9.98100000
H     -2.13400000     13.92900000     10.12100000
O     -0.08200000     -8.47000000      7.60700000
H     -0.64200000     -7.82000000      8.03100000
H     -0.69100000     -9.05500000      7.15700000
O     -8.70400000     -3.30300000     12.01800000
H     -8.24200000     -4.10800000     12.25300000
H     -8.31100000     -3.03500000     11.18800000
O     -0.21900000      5.08900000     15.48900000
H      0.34700000      4.57000000     14.91800000
H      0.38400000      5.64800000     15.97900000
O      3.48900000    -12.48500000    -11.44500000
H      3.00600000    -12.76500000    -10.66700000
H      4.39000000    -12.76400000    -11.28200000
O     -8.90700000     12.33800000      6.60100000
H     -9.77000000     12.10000000      6.26400000
H     -8.95600000     12.15400000      7.53900000
O     10.18400000      2.45900000     -1.52600000
H     10.14800000      2.98900000     -0.73000000
H      9.45400000      2.77600000     -2.05800000
O     -4.42000000     -6.01200000    -14.12500000
H     -4.03500000     -6.17700000    -13.26400000
H     -4.77100000     -6.86000000    -14.39700000
O     -2.39700000      4.72500000      3.35500000
H     -2.92500000      5.40900000      2.94400000
H     -2.64600000      4.75300000      4.27900000
O    -12.49800000      9.73900000     -4.92600000
H    -11.71200000     10.19200000     -5.23300000
H    -13.08100000      9.73200000     -5.68500000
O     -4.41700000      7.80100000     -9.91900000
H     -5.18600000      7.27700000    -10.14500000
H     -3.71100000      7.16100000     -9.82400000
O     -2.63300000      2.95900000    -11.80600000
H     -2.92300000      2.21400000    -11.28000000
H     -2.40900000      2.58000000    -12.65500000
O    -15.89400000     -6.88100000      1.22500000
H    -16.49400000     -6.21300000      1.55500000
H    -15.67000000     -7.40400000      1.99500000
O      0.86900000     -5.65200000      1.90600000
H      0.95400000     -5.32200000      1.01100000
H      1.42600000     -5.07500000      2.42800000
O    -12.80000000     -3.08500000     -6.10800000
H    -13.09800000     -3.99500000     -6.12100000
H    -12.86300000     -2.80000000     -7.01900000
O      7.53100000     -0.64600000     12.21700000
H      7.45200000     -0.45100000     13.15100000
H      7.48700000      0.20900000     11.78900000
O     14.73600000     -9.18400000      3.20800000
H     14.30800000     -8.39100000      2.88600000
H     14.55500000     -9.84300000      2.53800000
O      6.89200000      4.36200000      0.43400000
H      6.32500000      4.96800000     -0.04200000
H      7.44800000      4.92600000      0.97100000
O    -14.27300000      3.22000000     -6.92500000
H    -13.36800000      3.05700000     -6.65700000
H    -14.22800000      3.30800000     -7.87700000
O    -14.15000000      0.35700000     -6.34800000
H    -13.23900000      0.22900000     -6.61000000
H    -14.28900000      1.30200000     -6.41500000
O    -13.27300000     -6.97200000      4.12500000
H    -12.59600000     -7.04500000      3.45300000
H    -13.24900000     -7.81300000      4.58100000
O     -8.25300000     -7.15500000      7.22200000
H     -7.75900000     -7.41400000      8.00000000
H     -9.08400000     -7.62300000      7.30000000
O    -11.25200000    -10.74000000     -5.36900000
H    -11.11800000    -11.51500000     -5.91500000
H    -11.09800000    -10.00200000     -5.95900000
O     -1.73400000     -0.84800000     17.71400000
H     -0.99000000     -0.91500000     17.11600000
H     -2.29400000     -1.59000000     17.48400000
O      3.94300000      5.56700000     12.37800000
H      3.88500000      6.11300000     13.16200000
H      4.48400000      6.07400000     11.77200000
O      3.54300000     14.99300000      6.18600000
H      4.46800000     14.98600000      6.42900000
H      3.51100000     15.50400000      5.37800000
O      8.62400000     -8.40900000      9.16300000
H      8.39800000     -8.81900000      9.99800000
H      8.49500000     -9.10100000      8.51400000
O     11.86500000     -8.63200000     -5.97600000
H     12.34600000     -8.65300000     -5.14900000
H     11.07900000     -9.15300000     -5.81000000
O     -0.84500000      3.34700000     11.67600000
H     -1.25900000      2.64800000     12.18200000
H     -1.50000000      3.59000000     11.02200000
O     -7.90600000     -9.78000000     -3.29200000
H     -7.81000000    -10.41000000     -2.57900000
H     -8.85200000     -9.70000000     -3.41500000
O     -3.32300000      4.18300000      6.02800000
H     -3.49300000      5.11000000      6.19500000
H     -4.11600000      3.73700000      6.32300000
O     -6.90000000     -9.73700000     -9.95700000
H     -7.72500000     -9.26900000    -10.08300000
H     -6.28600000     -9.30400000    -10.54900000
O     11.61200000      0.83500000     -9.46300000
H     10.96000000      0.88000000     -8.76300000
H     11.23400000      1.35100000    -10.17500000
O      9.56900000     -1.29600000      0.44000000
H      8.92100000     -1.61700000     -0.18600000
H     10.21800000     -0.84100000     -0.09800000
O      2.65300000     -9.93900000      5.98900000
H      2.36400000     -9.02800000      6.02900000
H      2.66600000    -10.22700000      6.90100000
O    -10.80300000     -2.01700000    -11.99400000
H    -10.87100000     -2.60700000    -11.24400000
H    -11.13100000     -2.53100000    -12.73300000
O     13.72700000      2.70700000     -8.10300000
H     12.82600000      2.55400000     -7.82100000
H     13.64200000      3.14200000     -8.95200000
O      3.86100000      5.15600000     -3.00000000
H      3.27000000      4.44300000     -3.24000000
H      3.57000000      5.89800000     -3.53100000
O     -5.64300000      5.64500000    -12.39300000
H     -4.98100000      5.24300000    -11.83100000
H     -6.32100000      5.94500000    -11.78700000
O      7.26200000    -14.31900000      5.73000000
H      8.12000000    -13.89700000      5.76000000
H      6.64200000    -13.59600000      5.63100000
O    -11.88100000      2.01500000    -10.68500000
H    -11.59500000      2.79200000    -10.20600000
H    -11.65400000      2.19900000    -11.59700000
O      4.47000000     13.16800000      3.15200000
H      4.79200000     14.06800000      3.20400000
H      5.24400000     12.64900000      2.93500000
O     -2.98300000    -13.66900000      7.23400000
H     -3.12000000    -13.68800000      6.28700000
H     -2.03900000    -13.77900000      7.34200000
O      7.85100000      3.37600000     -5.03400000
H      7.96200000      3.43200000     -4.08500000
H      7.83500000      4.28700000     -5.32700000
O     -2.90400000     16.11300000     -3.43400000
H     -3.49600000     15.39200000     -3.64800000
H     -3.44000000     16.72000000     -2.92300000
O     -2.04900000     -9.47900000     -2.88600000
H     -2.47100000    -10.11200000     -2.30600000
H     -1.86200000     -8.72700000     -2.32400000
O     -0.88800000    -13.55100000     -9.76700000
H     -0.02100000    -13.21000000     -9.54500000
H     -0.82700000    -14.49100000     -9.59300000
O    -12.35900000      0.19400000     -8.70000000
H    -11.41000000      0.06800000     -8.70800000
H    -12.52100000      0.83900000     -9.38800000
O    -13.84200000      3.53700000      3.91300000
H    -14.67800000      3.11300000      3.71900000
H    -14.05600000      4.20100000      4.56800000
O      6.19600000     11.40000000     10.88100000
H      7.11300000     11.12300000     10.88400000
H      5.73900000     10.72000000     11.37600000
O      3.55800000     -7.10400000    -14.78500000
H      3.31700000     -7.71800000    -14.09100000
H      3.34000000     -7.56300000    -15.59700000
O      7.07900000      8.71200000      3.94200000
H      6.16400000      8.43300000      3.97900000
H      7.28800000      8.96300000      4.84200000
O     17.26000000     -5.56300000     -4.26300000
H     16.71800000     -5.10600000     -3.62000000
H     17.84800000     -4.88800000     -4.60300000
O      1.49700000     11.54400000     12.36700000
H      2.00800000     12.28900000     12.68200000
H      0.58700000     11.78800000     12.53600000
O     13.48900000     -0.81600000      1.13100000
H     14.26600000     -0.33900000      0.83900000
H     12.87200000     -0.73800000      0.40300000
O      9.98100000      6.28100000     12.81700000
H      9.38800000      6.83900000     13.32100000
H     10.65500000      6.02000000     13.44300000
O      7.27900000     10.28000000     -8.70400000
H      7.52700000      9.73700000     -9.45300000
H      6.44900000     10.68000000     -8.96300000
O      1.62900000      8.85500000      7.19600000
H      1.63100000      8.50300000      8.08700000
H      1.79600000      9.79100000      7.30800000
O     -9.19900000     -0.43200000      0.24100000
H     -8.96500000      0.08300000      1.01400000
H     -9.20200000     -1.33800000      0.54900000
O      6.18300000      8.11700000     -3.98400000
H      5.86500000      7.99300000     -4.87900000
H      6.96100000      7.56200000     -3.92800000
O      3.97500000      2.37900000     -9.84500000
H      3.41200000      2.14100000     -9.10800000
H      4.86400000      2.21800000     -9.53000000
O     10.56800000     14.59300000      2.54600000
H     11.26500000     15.15400000      2.88400000
H      9.96100000     14.49600000      3.27900000
O     11.31600000     -4.99400000     -3.77200000
H     11.63200000     -5.82400000     -3.41600000
H     11.69000000     -4.32800000     -3.19500000
O     13.44900000      4.93300000     -6.27200000
H     12.50700000      4.77400000     -6.20800000
H     13.84900000      4.19100000     -5.82000000
O     -1.23100000     -2.49700000      3.92500000
H     -2.08700000     -2.74700000      3.57700000
H     -0.75400000     -3.32300000      4.00500000
O     11.48300000     -0.05600000     -0.87400000
H     11.83200000     -0.33100000     -1.72200000
H     11.12700000      0.81800000     -1.03400000
O     -6.43500000    -10.23500000      2.53000000
H     -5.73100000    -10.84600000      2.31300000
H     -6.43700000    -10.20300000      3.48700000
O      1.08400000      3.86300000     -8.91800000
H      0.53000000      3.35200000     -8.32900000
H      1.44700000      3.21900000     -9.52600000
O     -5.00100000      6.68100000     13.34200000
H     -4.20000000      6.16000000     13.28100000
H     -5.70800000      6.03500000     13.32700000
O    -11.51600000      5.79800000     10.70900000
H    -10.89500000      6.52600000     10.67200000
H    -11.55900000      5.47500000      9.80900000
O      7.18900000     -1.58500000     15.81200000
H      6.29400000     -1.87000000     15.99800000
H      7.09300000     -0.69000000     15.48600000
O      2.84300000     -8.19300000     -9.14600000
H      2.13200000     -8.27400000     -8.51000000
H      3.39900000     -8.95400000     -8.98100000
O     11.00100000      7.26500000     -8.56500000
H     10.23000000      6.95500000     -8.08900000
H     11.44400000      7.84800000     -7.94800000
O    -14.68000000      4.85000000      6.03000000
H    -14.01600000      4.64500000      6.68800000
H    -15.20300000      5.54700000      6.42600000
O     10.77400000      2.40900000    -13.88500000
H     11.00700000      3.23400000    -14.31100000
H     10.24400000      1.94600000    -14.53300000
O     -9.83000000     -0.71700000      9.03100000
H     -9.73400000     -1.66500000      9.12600000
H    -10.77600000     -0.56900000      9.04800000
O     -1.99900000     -9.46700000      5.94900000
H     -2.93300000     -9.66600000      6.01100000
H     -1.95200000     -8.72500000      5.34600000
O      0.91200000     -0.54300000    -18.28200000
H      0.47100000     -1.36500000    -18.49700000
H      0.20900000      0.03700000    -17.99100000
O     -1.33200000      9.02200000      5.12300000
H     -0.50900000      9.50800000      5.16900000
H     -1.16200000      8.32400000      4.48900000
O     -4.09600000     -4.20600000     -7.39500000
H     -4.15800000     -3.78700000     -6.53600000
H     -3.48500000     -3.65600000     -7.88500000
O    -11.27400000     -3.18900000     12.78700000
H    -11.61500000     -3.21500000     11.89300000
H    -10.32300000     -3.18200000     12.68100000
O    -17.05600000     -4.87600000      2.64600000
H    -16.75500000     -4.31200000      3.35800000
H    -17.37300000     -4.26900000      1.97700000
O     -4.68800000     -8.43300000      0.63100000
H     -4.78700000     -8.37900000      1.58200000
H     -3.96000000     -7.84400000      0.43300000
O     12.41100000     -0.85300000     -3.41900000
H     13.08400000     -1.25900000     -3.96500000
H     12.37200000      0.05400000     -3.72300000
O      9.34300000     -2.64200000    -13.49900000
H      9.45100000     -2.53000000    -12.55500000
H      9.31800000     -3.59100000    -13.62600000
O      9.01800000     -5.62800000    -13.98900000
H      9.17900000     -6.54600000    -13.77200000
H      9.08600000     -5.59200000    -14.94300000
O      6.53700000     15.15900000     -8.68700000
H      7.30800000     14.87400000     -9.17800000
H      6.61600000     14.72100000     -7.84000000
O    -17.39200000     -6.57000000     -1.21000000
H    -16.89200000     -6.62900000     -0.39600000
H    -16.72600000     -6.49600000     -1.89500000
O     -2.82900000      5.35400000     10.64800000
H     -2.28000000      5.12900000      9.89700000
H     -2.48900000      6.19700000     10.94900000
O     10.82600000      6.54000000      8.12900000
H     10.61300000      6.21300000      9.00300000
H     11.59500000      7.09400000      8.26100000
O     -7.88100000     -3.20600000      9.21100000
H     -7.45100000     -2.40200000      8.91900000
H     -8.06700000     -3.68500000      8.40400000
O     -1.81500000      7.79300000    -14.17600000
H     -1.82200000      6.94300000    -14.61700000
H     -0.93800000      7.86100000    -13.80000000
O     -7.53400000     13.15400000      3.75900000
H     -8.27300000     12.70900000      3.34300000
H     -7.79700000     13.25200000      4.67400000
O     -9.14400000     -3.64000000     -3.48400000
H     -9.24200000     -4.58400000     -3.35800000
H     -8.32900000     -3.42100000     -3.03100000
O     -3.76800000     -8.88300000     -4.73500000
H     -3.17400000     -8.98900000     -3.99300000
H     -4.43900000     -8.27800000     -4.42000000
O    -16.02500000      2.71600000     -2.77700000
H    -16.80500000      3.27100000     -2.79000000
H    -15.32500000      3.27800000     -3.10800000
O      1.90800000     -8.52400000     13.87300000
H      2.07400000     -7.63700000     14.19400000
H      1.98000000     -9.07700000     14.65100000
O    -11.05900000      0.85700000     12.93900000
H    -11.41600000      1.61100000     13.40900000
H    -11.81400000      0.47500000     12.49100000
O     17.00900000     -2.80200000      5.73300000
H     17.02400000     -2.55600000      6.65700000
H     16.08600000     -2.97400000      5.54600000
O    -16.10900000      0.19400000      4.54800000
H    -16.28100000     -0.50100000      3.91200000
H    -16.29300000      1.00400000      4.07200000
O      8.90800000      6.09300000     -5.94300000
H      9.26200000      6.81000000     -5.41600000
H      8.53100000      6.52400000     -6.71000000
O     10.45700000     -8.26700000      2.51700000
H     10.52900000     -9.04800000      3.06600000
H      9.52000000     -8.18500000      2.33800000
O    -13.98600000     -1.83700000      3.66800000
H    -13.92100000     -2.44400000      2.93100000
H    -13.55400000     -1.04000000      3.36000000
O     -5.56400000     -5.47300000      3.34300000
H     -5.47400000     -5.59200000      4.28800000
H     -6.30400000     -6.03100000      3.10100000
O      9.93800000     -7.90800000      5.68800000
H      9.98200000     -8.05800000      6.63200000
H     10.67100000     -7.32100000      5.50400000
O      8.88200000     -8.08400000    -10.40600000
H      8.86900000     -7.22500000     -9.98300000
H      7.97000000     -8.24700000    -10.64500000
O      4.65100000      2.99400000     -1.53600000
H      4.59100000      3.71200000     -2.16700000
H      4.22000000      3.32900000     -0.75000000
O     -9.68000000      8.33200000     -2.52200000
H    -10.23900000      7.61900000     -2.83100000
H     -8.83900000      7.91500000     -2.33600000
O     -7.22800000     -6.38800000     11.97900000
H     -6.36300000     -6.07200000     12.24100000
H     -7.08900000     -7.30900000     11.75800000
O     -8.29500000      1.31000000     13.38700000
H     -8.32800000      1.78800000     12.55900000
H     -9.15300000      0.89300000     13.45800000
O     -0.42100000     -7.34700000     11.14500000
H      0.20700000     -6.68400000     11.43200000
H     -0.69800000     -7.78000000     11.95300000
O      3.36300000     10.81200000      4.68100000
H      3.75000000     11.64600000      4.41300000
H      3.29300000     10.87600000      5.63300000
O     -9.36600000     -9.79600000     11.69600000
H     -9.77600000    -10.64600000     11.85500000
H     -9.94200000     -9.36600000     11.06400000
O      8.42400000      9.62900000     -6.27000000
H      8.41000000     10.46700000     -5.80800000
H      7.80500000      9.74300000     -6.99200000
O      6.75500000    -13.82400000      0.22000000
H      7.16300000    -13.72100000      1.08000000
H      6.99000000    -13.02700000     -0.25400000
O      0.66000000     -0.82100000     11.41700000
H      1.25500000     -1.56900000     11.46200000
H      1.22500000     -0.07600000     11.21400000
O      6.23700000    -11.43700000      8.24800000
H      5.51000000    -11.83100000      7.76700000
H      5.96900000    -10.52800000      8.38400000
O      6.46200000     -5.51400000    -12.74100000
H      7.33600000     -5.51200000    -13.13200000
H      6.16800000     -6.42200000    -12.81800000
O     -1.17700000      0.29500000      8.11400000
H     -1.54100000     -0.15100000      7.35000000
H     -1.56100000     -0.16100000      8.86300000
O      7.44700000     -9.01700000     11.74200000
H      6.75700000     -9.30500000     12.34000000
H      6.99400000     -8.46900000     11.10100000
O     -0.73800000     14.02500000     -8.35400000
H     -0.90700000     14.79300000     -8.89900000
H     -0.90500000     14.32400000     -7.46000000
O      1.99100000    -13.42300000     11.62100000
H      2.21600000    -13.91900000     12.40700000
H      1.57900000    -12.62400000     11.95100000
O     -2.96200000     -3.80400000     -4.19100000
H     -3.06100000     -3.00500000     -3.67400000
H     -2.62200000     -3.50300000     -5.03400000
O     12.39700000      2.10500000      2.84900000
H     11.47900000      1.92800000      2.64300000
H     12.55100000      1.64300000      3.67300000
O      1.96800000      3.45600000     13.92700000
H      2.89000000      3.27600000     13.73900000
H      1.57200000      2.59000000     14.02800000
O    -13.56600000     -5.79200000     -6.42800000
H    -13.20400000     -5.77900000     -7.31400000
H    -13.91100000     -6.67800000     -6.32400000
O     10.06900000     10.94700000      2.44400000
H      9.59900000     11.19500000      1.64800000
H     10.96700000     10.78800000      2.15200000
O     14.46900000      7.49500000     -5.89700000
H     14.11900000      6.61600000     -6.03800000
H     15.38800000      7.43200000     -6.15900000
O      6.17200000      3.15700000     -7.87200000
H      6.96000000      2.82800000     -7.43800000
H      5.54600000      3.29300000     -7.16200000
O     -7.56000000     -5.23100000     -9.96000000
H     -7.16200000     -5.61600000     -9.17900000
H     -6.81700000     -4.98900000    -10.51300000
O     -4.30800000     13.35900000     -7.11200000
H     -4.54800000     14.06400000     -6.50900000
H     -4.35800000     12.56400000     -6.58200000
O     14.73200000     -4.71800000      4.20800000
H     15.42400000     -4.58800000      3.55900000
H     13.92600000     -4.48200000      3.74900000
O     -4.47900000      7.30100000      3.02500000
H     -4.31800000      8.13600000      3.46400000
H     -4.79500000      7.54500000      2.15500000
O     12.44900000     -5.09100000    -12.37500000
H     13.04400000     -5.24900000    -11.64200000
H     11.58800000     -5.34400000    -12.04300000
O    -14.29200000     11.03900000     -0.80200000
H    -14.79800000     11.75800000     -1.18200000
H    -13.55500000     10.92200000     -1.40100000
O     13.15300000    -10.80700000     -6.73700000
H     13.08300000    -11.46800000     -6.04900000
H     12.48000000    -10.16200000     -6.51800000
O      0.30600000    -12.45200000      9.51400000
H      0.08100000    -11.59600000      9.87700000
H      1.07200000    -12.73100000     10.01500000
O      6.37100000     -2.42800000     -6.73400000
H      7.26100000     -2.34600000     -7.07800000
H      5.82300000     -1.97700000     -7.37600000
O      3.80200000     -0.15700000     16.34100000
H      2.86600000     -0.34400000     16.26200000
H      4.21400000     -1.01900000     16.39900000
O     -8.64600000      3.17400000     -8.52800000
H     -8.13500000      2.81600000     -7.80300000
H     -8.03600000      3.19500000     -9.26500000
O     17.55900000      5.62100000      2.70600000
H     18.19300000      5.29500000      3.34400000
H     17.08900000      4.83900000      2.41500000
O     -5.63700000      0.45700000    -12.86000000
H     -5.73600000      1.33100000    -13.23600000
H     -6.47700000      0.02900000    -13.02300000
O      7.15900000     -4.87000000      0.53400000
H      7.42600000     -5.27500000     -0.29100000
H      7.97500000     -4.75600000      1.02000000
O     -7.45100000    -14.50300000      8.05100000
H     -7.48500000    -15.45100000      8.17900000
H     -6.58600000    -14.24900000      8.37500000
O     -8.64200000      0.69900000    -10.66200000
H     -8.33500000      1.03200000    -11.50500000
H     -8.73400000      1.48000000    -10.11500000
O      5.75100000     -8.91000000      3.42200000
H      5.50400000     -8.66000000      4.31200000
H      6.06400000     -8.09800000      3.02300000
O    -12.00400000     -2.57600000     -1.00400000
H    -11.84600000     -1.73200000     -0.58000000
H    -12.28800000     -2.34900000     -1.88900000
O     -4.55600000     11.10900000    -10.98500000
H     -4.32100000     10.74800000    -11.84000000
H     -3.76300000     11.01100000    -10.45700000
O     12.89600000      8.74400000      8.67200000
H     13.70400000      8.57800000      9.15800000
H     12.86000000      9.69700000      8.58600000
O      2.54000000     -6.56800000     -6.14300000
H      1.65300000     -6.34700000     -5.86200000
H      2.41800000     -7.24600000     -6.80800000
O     -7.57300000     14.81900000     -1.94700000
H     -6.84000000     14.35300000     -2.35000000
H     -7.47300000     14.65500000     -1.00900000
O     -7.92800000     14.37800000      0.67900000
H     -8.56200000     14.43400000      1.39400000
H     -7.74700000     13.44200000      0.59200000
O     13.93300000     -9.40700000     -1.01400000
H     13.12800000     -9.26600000     -0.51700000
H     14.01500000     -8.62900000     -1.56500000
O    -14.43100000    -10.65400000     -3.72300000
H    -13.51600000    -10.37900000     -3.65700000
H    -14.49400000    -11.07000000     -4.58300000
O      7.24300000      1.87300000      1.35100000
H      6.77600000      1.43200000      0.64100000
H      7.18900000      2.80300000      1.13300000
O     -0.33300000     -2.70400000    -11.18900000
H      0.46900000     -3.09000000    -10.83600000
H     -0.35200000     -2.98700000    -12.10300000
O      2.68400000      4.51300000      6.18600000
H      1.72800000      4.48700000      6.21400000
H      2.88900000      5.35100000      5.77100000
O     -0.18700000     -3.66900000    -13.68000000
H      0.58000000     -4.24000000    -13.63700000
H     -0.82800000     -4.16800000    -14.18700000
O     10.81500000    -14.09200000     -6.01800000
H     10.00400000    -13.58800000     -6.07200000
H     11.26400000    -13.91200000     -6.84500000
O      1.34100000     11.73000000      9.43400000
H      1.44900000     11.42600000     10.33500000
H      0.39700000     11.68600000      9.27800000
O    -13.53700000     -1.52700000      6.99900000
H    -13.31600000     -1.40000000      6.07600000
H    -13.21900000     -0.73500000      7.43200000
O     -5.35100000      1.94200000     -8.86000000
H     -5.80400000      2.35600000     -9.59400000
H     -5.42100000      1.00300000     -9.03500000
O    -13.03900000      8.45800000      8.87300000
H    -13.27700000      9.04200000      9.59300000
H    -12.86900000      9.04500000      8.13600000
O      7.16300000     14.51900000     -6.21900000
H      7.99800000     14.30100000     -5.80500000
H      7.05200000     15.45500000     -6.05400000
O     -4.18600000     -2.92000000    -11.25700000
H     -3.78400000     -2.37800000    -11.93600000
H     -5.12500000     -2.86500000    -11.43100000
O     10.03000000     -0.66500000     -6.15300000
H      9.50300000     -1.43500000     -6.36600000
H      9.95300000     -0.57700000     -5.20300000
O     -0.71800000     -4.91900000     -3.04800000
H     -1.64800000     -4.69500000     -3.03700000
H     -0.50100000     -4.99700000     -3.97700000
O     12.83900000     -1.74800000     -9.71100000
H     12.91900000     -0.87600000     -9.32300000
H     13.55100000     -1.79200000    -10.35000000
O     -3.39100000     -5.70600000     -0.18400000
H     -3.60700000     -6.07800000     -1.03900000
H     -3.41800000     -4.75900000     -0.32100000
O    -16.29300000      5.76700000     -1.82200000
H    -15.99100000      6.59700000     -1.45100000
H    -15.54100000      5.43800000     -2.31400000
O      1.16000000     -5.60200000     -1.23300000
H      2.03600000     -5.58400000     -1.61900000
H      0.64900000     -4.99800000     -1.77100000
O    -11.48400000     -2.93200000      8.75900000
H    -12.33700000     -2.55500000      8.97600000
H    -11.47700000     -3.78000000      9.20200000
O     16.10200000      7.61500000     -1.19500000
H     16.97400000      7.99300000     -1.30800000
H     15.50400000      8.35300000     -1.31700000
O     -1.39900000      4.37000000      8.68800000
H     -1.93200000      3.58000000      8.60000000
H     -0.83600000      4.36700000      7.91400000
O     -3.49500000      0.56000000    -11.13000000
H     -4.17400000      0.42000000    -11.78900000
H     -3.88100000      0.23700000    -10.31600000
O     -4.69800000      8.06700000      0.31400000
H     -5.42100000      8.69500000      0.34000000
H     -3.91700000      8.59300000      0.48600000
O     -4.38200000      6.70300000      6.02700000
H     -4.31000000      7.56100000      6.44600000
H     -5.18800000      6.75400000      5.51400000
O     13.85400000      4.33400000    -10.39400000
H     14.33500000      4.29200000    -11.22000000
H     14.03000000      5.21300000    -10.05900000
O     -8.08900000      6.21300000     -7.71400000
H     -8.10400000      6.78200000     -6.94500000
H     -8.97200000      5.84500000     -7.75700000
O     -2.16600000     -0.64000000      5.74900000
H     -1.67100000     -1.10400000      5.07400000
H     -3.07800000     -0.70800000      5.46600000
O      4.04600000     14.30400000     -5.46800000
H      4.99600000     14.37400000     -5.56500000
H      3.69300000     14.89700000     -6.13200000
O     -2.90700000     10.47800000     -6.99100000
H     -2.59100000     10.60400000     -7.88600000
H     -2.23700000      9.93600000     -6.57500000
O    -13.22100000     -0.23400000      0.61800000
H    -12.83400000      0.31800000     -0.06200000
H    -12.73300000     -0.01300000      1.41200000
O     -7.26900000      3.71700000      4.77600000
H     -7.93700000      3.88800000      4.11200000
H     -7.24900000      2.76300000      4.85500000
O     -0.93200000     -4.96000000     16.67000000
H     -0.66700000     -5.87700000     16.74100000
H     -0.86800000     -4.62300000     17.56300000
O      9.09800000     11.33000000      4.93000000
H      9.41900000     12.17400000      5.24800000
H      9.40000000     11.28600000      4.02200000
O      6.50100000      5.20000000    -10.11300000
H      6.32800000      4.49300000     -9.49100000
H      5.77100000      5.16000000    -10.73100000
O     12.01700000    -11.77200000     -0.49400000
H     11.45900000    -11.07500000     -0.84000000
H     11.49400000    -12.56800000     -0.58900000
O      2.52000000     -1.73800000     -8.66900000
H      2.60100000     -2.18700000     -9.51000000
H      3.42200000     -1.55100000     -8.40800000
O      2.87800000    -12.94100000     -1.82600000
H      3.44100000    -13.71500000     -1.82000000
H      2.00100000    -13.28500000     -1.99400000
O     10.51600000     -1.10600000     14.09100000
H      9.61600000     -0.78000000     14.08900000
H     10.88700000     -0.77700000     14.91000000
O     13.43300000      4.11000000      1.18200000
H     12.61400000      4.48200000      0.85600000
H     13.15900000      3.43300000      1.80100000
O     11.20000000      1.93500000     -4.22700000
H     10.55600000      2.48200000     -4.67700000
H     11.35400000      2.38200000     -3.39400000
O      1.92300000    -15.95300000     -7.62600000
H      1.00700000    -15.73300000     -7.45700000
H      2.03500000    -16.82200000     -7.24100000
O      8.17100000    -11.05000000    -11.49300000
H      7.44000000    -11.24700000    -10.90800000
H      8.01000000    -11.58800000    -12.26800000
O      1.30600000      0.97000000      7.90100000
H      1.41400000      1.45900000      8.71600000
H      0.35800000      0.89300000      7.79100000
O     -6.97400000      0.93100000     -4.84600000
H     -7.73500000      0.38300000     -5.03500000
H     -7.16500000      1.32100000     -3.99200000
O     -7.39000000      6.69200000    -10.31300000
H     -8.08300000      7.26400000    -10.64000000
H     -7.66900000      6.45900000     -9.42700000
O    -13.94300000     -2.81600000     10.21700000
H    -14.89900000     -2.79200000     10.21100000
H    -13.72700000     -3.73700000     10.36200000
O     -2.20300000     -7.09100000      9.04600000
H     -1.70200000     -7.03500000      9.85900000
H     -2.78300000     -7.84100000      9.17400000
O      8.31900000     -9.70300000      4.26400000
H      7.43400000     -9.48300000      3.97400000
H      8.72800000     -8.85700000      4.44700000
O     -5.51600000     -4.26600000      6.23600000
H     -6.46800000     -4.31500000      6.32200000
H     -5.18300000     -4.63700000      7.05300000
O    -11.91900000     10.22100000     -2.16900000
H    -12.10600000     10.51300000     -3.06200000
H    -11.10300000      9.72700000     -2.24500000
O     -9.08000000     -0.50800000     -6.21500000
H     -8.89000000     -0.57500000     -7.15100000
H     -9.31700000     -1.39800000     -5.95500000
O    -10.78800000     -6.36000000     -3.88300000
H    -11.39100000     -5.97800000     -3.24600000
H     -9.98500000     -6.52200000     -3.38600000
O      2.23200000     12.45300000      1.66500000
H      3.10700000     12.64100000      2.00400000
H      1.84600000     11.86200000      2.31200000
O     -2.25400000    -11.34800000    -10.79100000
H     -1.89500000    -12.20700000    -10.56900000
H     -3.20300000    -11.46100000    -10.72300000
O     -7.93900000     -0.76900000    -13.47700000
H     -8.13800000     -1.25600000    -14.27700000
H     -8.73300000     -0.84400000    -12.94800000
O     10.05900000     13.78800000      5.22500000
H     11.01100000     13.72800000      5.30300000
H      9.81800000     14.52100000      5.79100000
O      8.82700000      0.25300000    -14.52100000
H      8.07700000      0.78800000    -14.26000000
H      8.62800000     -0.62000000    -14.18300000
O     -1.06200000      7.69200000     11.47400000
H     -1.02700000      8.19300000     12.28900000
H     -0.35300000      7.05400000     11.55500000
O      4.75600000      8.29200000      7.71700000
H      5.61100000      8.59300000      7.41000000
H      4.45300000      7.69400000      7.03400000
O    -10.49400000     -3.96900000     -9.76800000
H     -9.86700000     -4.66300000     -9.97200000
H    -11.30700000     -4.43100000     -9.56600000
O     -6.01500000      0.84500000      1.16800000
H     -6.29100000      0.20200000      1.82100000
H     -5.75800000      1.61200000      1.68000000
O     16.21000000     -2.56000000      0.33800000
H     16.20600000     -2.68600000      1.28700000
H     15.95100000     -1.64700000      0.21600000
O     14.40900000     -0.78600000      3.95800000
H     15.17400000     -1.30200000      3.70400000
H     13.88300000     -0.72800000      3.16100000
O     -0.22100000    -15.86400000      8.92600000
H     -0.16900000    -15.28700000      8.16500000
H      0.48400000    -16.49800000      8.79500000
O      3.23200000    -10.40900000     -2.88900000
H      2.78400000    -11.18000000     -2.54000000
H      2.57400000     -9.71400000     -2.85300000
O     -6.93700000      5.72500000    -14.97700000
H     -7.88800000      5.73100000    -14.87100000
H     -6.59700000      5.70800000    -14.08200000
O     -5.34800000      3.76300000     13.51500000
H     -5.39200000      4.04500000     12.60200000
H     -6.11200000      3.19900000     13.62900000
O     11.83200000     -5.23300000      7.78700000
H     12.60000000     -5.77100000      7.97900000
H     11.73200000     -4.67400000      8.55800000
O     -0.69800000      7.21800000      7.04600000
H      0.12700000      7.70200000      7.06800000
H     -1.18000000      7.59900000      6.31200000
O      2.10900000     10.38700000     -7.17200000
H      1.81900000     11.22800000     -6.81700000
H      3.03900000     10.34100000     -6.95000000
O     -6.46500000     -3.56100000     -2.02900000
H     -5.83000000     -4.23600000     -2.26900000
H     -6.47100000     -3.56600000     -1.07200000
O     -1.73900000     -4.64800000      7.60800000
H     -1.16700000     -4.14300000      8.18700000
H     -2.26200000     -5.18800000      8.20100000
O     12.25400000     -9.51000000      9.45000000
H     11.74400000    -10.27600000      9.71600000
H     12.04200000     -9.39100000      8.52500000
O     -6.52700000      9.88700000      1.18300000
H     -7.43400000      9.90600000      0.87700000
H     -6.59000000      9.63900000      2.10500000
O     -4.66900000      2.84500000      2.64400000
H     -4.75800000      2.24900000      3.38700000
H     -3.77600000      3.18200000      2.71300000
O      5.91600000     -3.29900000     12.88000000
H      6.60400000     -3.93300000     13.08300000
H      6.35200000     -2.63600000     12.34400000
O      6.52300000     -5.03500000     -6.04900000
H      7.43600000     -5.19600000     -5.81400000
H      6.45700000     -4.08200000     -6.11500000
O     15.33700000     -3.96100000     -1.84900000
H     15.83500000     -3.56500000     -1.13400000
H     15.47800000     -3.37300000     -2.59200000
O     12.83800000    -10.17700000     -3.70900000
H     12.78000000    -11.06200000     -4.07000000
H     13.31500000    -10.28500000     -2.88600000
O    -11.05100000      0.77000000     -4.77800000
H    -10.72700000      0.33100000     -3.99100000
H    -10.49100000      0.44300000     -5.48200000
O    -17.22100000      1.21700000      1.08600000
H    -17.72900000      1.18600000      1.89700000
H    -16.94600000      2.13100000      1.01200000
O     14.84300000     -6.45900000      6.38900000
H     14.64400000     -6.01800000      5.56300000
H     14.67400000     -7.38500000      6.21300000
O     -4.34300000     15.02600000     -9.46400000
H     -3.64500000     15.67300000     -9.57100000
H     -4.12900000     14.57500000     -8.64800000
O     -9.62800000      3.65600000     11.47100000
H    -10.53000000      3.94500000     11.33400000
H     -9.60600000      2.76600000     11.12000000
O     -1.35900000      9.26000000     -4.96100000
H     -1.88600000      8.71800000     -4.37400000
H     -0.93500000      8.63400000     -5.54800000
O     -4.22800000      3.73300000     -0.11100000
H     -4.21700000      2.91000000      0.37700000
H     -3.75200000      3.53900000     -0.91900000
O    -15.31300000      3.35200000      9.64900000
H    -14.43300000      3.38900000     10.02400000
H    -15.89300000      3.26900000     10.40600000
O      0.79900000      5.60700000     11.94000000
H      0.33800000      4.77600000     11.82600000
H      1.55000000      5.39100000     12.49300000
O     -8.58600000    -11.67100000     -6.47900000
H     -8.88300000    -11.62100000     -5.57000000
H     -8.13000000    -12.51100000     -6.53600000
O      3.85300000     -4.76300000     11.86900000
H      4.49000000     -5.39500000     12.20300000
H      4.33400000     -3.93600000     11.83200000
O      0.86700000     10.65900000      3.45300000
H      0.69400000     11.47700000      3.91900000
H      1.64300000     10.29900000      3.88200000
O    -10.09600000      9.10200000     10.10100000
H    -10.83900000      9.55000000     10.50500000
H    -10.33100000      9.03600000      9.17600000
O      4.39100000     -2.85000000     16.12900000
H      4.02300000     -3.50300000     15.53400000
H      4.35400000     -3.26500000     16.99100000
O      4.84000000     -8.85400000      8.04800000
H      3.95200000     -8.84700000      8.40400000
H      4.78400000     -8.32800000      7.25000000
O      0.49600000      4.46000000    -16.90900000
H      0.91000000      4.49400000    -16.04700000
H      0.43700000      5.37600000    -17.18300000
O     -3.28200000      3.47400000     -7.76100000
H     -3.91500000      4.06800000     -7.36000000
H     -3.81500000      2.77300000     -8.13600000
O      7.53100000     -6.63600000      3.15200000
H      8.12300000     -6.05000000      3.62400000
H      6.74000000     -6.11500000      3.01100000
O     -2.24900000      9.88700000     13.98900000
H     -3.19000000      9.90400000     13.81400000
H     -1.87400000     10.48300000     13.34100000
O     13.68700000      4.98400000     10.30800000
H     13.63900000      4.11200000     10.70000000
H     14.62000000      5.12200000     10.14500000
O      5.16900000      4.53600000      4.05700000
H      4.26100000      4.27400000      4.21100000
H      5.10800000      5.24400000      3.41500000
O     -8.65500000      7.82700000     11.78900000
H     -9.08500000      8.36500000     11.12400000
H     -8.16700000      8.45200000     12.32500000
O      8.92400000     -6.07900000     -4.84200000
H      9.68300000     -5.55700000     -4.58200000
H      9.21600000     -6.98700000     -4.75400000
O      7.74200000     13.05500000      0.53200000
H      7.78900000     13.95800000      0.84500000
H      7.45900000     12.55200000      1.29600000
O     -6.77200000      4.34300000      1.96200000
H     -6.34700000      3.70600000      2.53700000
H     -6.18900000      4.40700000      1.20500000
O      5.85000000     -8.99400000     -6.45200000
H      5.76100000     -8.38100000     -5.72200000
H      5.79400000     -9.85900000     -6.04600000
O      7.27900000      0.86600000     14.62700000
H      6.37000000      1.08100000     14.41800000
H      7.74200000      1.70200000     14.57100000
O     -8.50000000     -9.09700000      0.83100000
H     -8.09600000     -9.61000000      1.53100000
H     -9.27700000     -9.59900000      0.58500000
O      4.23100000     -1.17300000      5.19000000
H      3.31200000     -1.43700000      5.15600000
H      4.22000000     -0.32300000      5.63100000
O      7.60800000    -15.36900000     -3.68200000
H      8.32800000    -15.75300000     -3.18200000
H      6.87600000    -15.97100000     -3.54800000
O     15.59200000     -2.43800000     -8.71800000
H     16.16000000     -2.40500000     -7.94900000
H     15.04000000     -1.65900000     -8.64200000
O     12.33300000     -3.19200000     -1.76000000
H     13.28600000     -3.27200000     -1.75300000
H     12.16700000     -2.33300000     -2.14800000
O      5.80900000     14.38900000     -1.46500000
H      6.42600000     13.99300000     -0.84900000
H      5.02300000     14.55400000     -0.94400000
O      0.88900000     12.05100000     -1.17700000
H      0.33600000     12.76400000     -0.85800000
H      1.63400000     12.03900000     -0.57600000
O     -3.71500000      5.75300000     -4.63100000
H     -4.17500000      5.56900000     -5.45000000
H     -4.22000000      6.45900000     -4.22700000
O     -5.38100000    -11.21400000     11.02200000
H     -5.11900000    -11.37700000     11.92800000
H     -5.99900000    -10.48500000     11.07800000
O      1.96300000     -4.35200000      6.33900000
H      1.79400000     -3.42000000      6.47700000
H      2.82000000     -4.50200000      6.73800000
O     10.19800000    -12.93300000      5.41100000
H     10.91000000    -12.35800000      5.69200000
H     10.00000000    -12.65000000      4.51900000
O     -5.99200000      2.91000000      7.03800000
H     -6.41000000      3.44200000      6.36100000
H     -6.44800000      3.14800000      7.84600000
O      8.69300000    -12.27900000     -6.42400000
H      8.34000000    -12.35000000     -7.31200000
H      7.93300000    -12.40000000     -5.85500000
O     12.45300000      9.89900000      1.15400000
H     13.14800000      9.26000000      0.99300000
H     12.85300000     10.74500000      0.95200000
O     -4.30700000    -11.11400000      6.69300000
H     -5.20100000    -11.45400000      6.65100000
H     -3.80500000    -11.81100000      7.11600000
O      4.60400000     -7.60100000      5.66800000
H      4.82000000     -6.74400000      5.30000000
H      3.66000000     -7.56500000      5.82200000
O      9.54000000     -3.94100000      1.52800000
H      9.45900000     -3.18600000      0.94400000
H     10.34600000     -4.37500000      1.24600000
O      7.50400000     -8.39900000      0.76900000
H      6.74500000     -8.95700000      0.93600000
H      7.29000000     -7.57000000      1.19900000
O    -13.83400000      0.11700000     11.06300000
H    -14.41500000      0.09700000     11.82400000
H    -13.78700000     -0.79500000     10.77400000
O     15.92300000      2.89700000      8.35700000
H     15.14600000      2.34200000      8.28900000
H     15.60300000      3.78000000      8.17100000
O      5.92900000     -8.02500000    -12.61100000
H      5.25500000     -8.67100000    -12.82400000
H      6.00100000     -8.06000000    -11.65700000
O    -11.49500000     -3.92800000      6.26600000
H    -12.15200000     -4.53300000      6.61300000
H    -11.34900000     -3.30200000      6.97500000
O      8.29000000     -5.46600000     -8.40000000
H      7.36400000     -5.52900000     -8.16500000
H      8.66300000     -6.30400000     -8.12500000
O      7.57600000     -0.42000000      3.00500000
H      7.37400000      0.47400000      2.73200000
H      7.18600000     -0.97200000      2.32700000
O      9.92300000      3.74200000      0.76700000
H     10.19200000      4.62500000      1.01800000
H      9.51900000      3.38100000      1.55700000
O     16.23800000      1.57800000      3.92600000
H     15.50000000      0.98100000      4.04800000
H     16.30500000      1.68600000      2.97700000
O      4.91800000     -6.75200000     -4.74000000
H      5.53600000     -6.20200000     -5.22300000
H      4.06400000     -6.53600000     -5.11500000
O     11.78400000      2.07900000      7.22200000
H     11.04600000      2.66700000      7.38100000
H     11.43700000      1.41400000      6.62800000
O    -12.96800000     10.25600000      2.66500000
H    -12.02500000     10.34300000      2.80500000
H    -13.04500000      9.77900000      1.83900000
O     -6.95000000      0.90500000     -1.41000000
H     -7.05100000     -0.04600000     -1.42100000
H     -6.49100000      1.08900000     -0.59100000
O     -5.25100000     -6.18000000     -8.60800000
H     -4.75700000     -5.55100000     -8.08200000
H     -5.25200000     -6.98100000     -8.08500000
O      0.86900000      0.76000000     14.00300000
H      0.07100000      1.11600000     13.61100000
H      1.02100000     -0.06100000     13.53400000
O     11.58100000     -1.73200000      7.31300000
H     12.36000000     -2.26900000      7.16900000
H     10.91500000     -2.11900000      6.74500000
O     15.24600000     -5.06100000      8.54400000
H     14.95400000     -5.74400000      9.14800000
H     15.17400000     -5.46100000      7.67800000
O      1.12500000     -2.53800000     -5.90600000
H      1.45300000     -2.27700000     -6.76700000
H      0.18200000     -2.64100000     -6.03100000
O     -3.89700000    -11.44300000      2.37000000
H     -3.40000000    -12.21000000      2.65500000
H     -3.23000000    -10.78000000      2.19000000
O     -8.73700000     11.22300000     -2.47300000
H     -9.17000000     10.52600000     -2.96600000
H     -7.84500000     11.24400000     -2.82000000
O      7.80000000     -2.66400000     -1.01100000
H      7.28100000     -3.20300000     -0.41400000
H      7.17900000     -2.39000000     -1.68600000
O      5.33300000     -6.12500000     -8.02500000
H      4.43100000     -5.84900000     -8.18900000
H      5.54600000     -5.75100000     -7.17100000
O      5.79100000     11.50600000      8.09400000
H      4.97000000     11.01600000      8.05600000
H      6.00800000     11.54100000      9.02600000
O     -1.20800000     -9.79000000    -14.15500000
H     -2.00400000     -9.32100000    -13.90300000
H     -1.19400000    -10.56100000    -13.58700000
O     -7.42700000      5.05000000     -4.80600000
H     -6.69400000      5.14400000     -4.19700000
H     -7.15700000      4.34900000     -5.39900000
O      1.34100000     14.77200000      9.63500000
H      2.26000000     15.03900000      9.61900000
H      1.33900000     13.89800000      9.24300000
O      0.48900000    -11.41800000      2.57700000
H     -0.12700000    -10.82900000      2.14100000
H      1.35200000    -11.11700000      2.29300000
O     -0.99900000    -10.29800000     -8.70500000
H     -1.23900000    -11.02100000     -9.28400000
H     -1.53600000    -10.42800000     -7.92400000
O     -4.86400000     -5.03500000     13.20900000
H     -5.11200000     -4.20900000     13.62300000
H     -4.19700000     -5.40300000     13.78900000
O     -2.59600000    -16.97300000     -2.29600000
H     -1.74500000    -17.32900000     -2.04000000
H     -3.23300000    -17.52800000     -1.84500000
O      3.23200000      1.05500000      2.72900000
H      3.22700000      0.38300000      3.41100000
H      2.57100000      1.68800000      3.01100000
O      5.12000000     -9.79600000     12.72900000
H      4.96500000     -9.54200000     13.63900000
H      5.12700000    -10.75300000     12.74500000
O     -5.08100000     -1.82300000     -6.16000000
H     -4.69000000     -1.57600000     -5.32200000
H     -5.53400000     -1.03300000     -6.45500000
O      8.63100000     -4.28900000     15.72200000
H      8.48100000     -4.56600000     16.62500000
H      8.11700000     -3.48700000     15.62900000
O      4.38800000     16.33500000     -3.28400000
H      4.47200000     15.38200000     -3.28600000
H      3.48100000     16.49700000     -3.54100000
O      7.33000000      1.89700000     10.96500000
H      8.27900000      1.81000000     11.05600000
H      7.18300000      2.83800000     10.87800000
O     -0.64000000      2.25600000    -17.68100000
H     -1.53100000      2.46800000    -17.40400000
H     -0.10900000      2.98300000    -17.35700000
O     11.76700000     -3.90000000     -6.42100000
H     11.47700000     -4.55300000     -5.78400000
H     12.01400000     -3.14200000     -5.89100000
O      7.38600000     -5.87600000     -2.22800000
H      7.77200000     -5.29800000     -2.88600000
H      6.54300000     -6.13500000     -2.60200000
O     -9.13500000     10.05500000      0.17200000
H     -9.73900000      9.33700000     -0.01500000
H     -9.17300000     10.60900000     -0.60800000
O     14.99400000      5.29700000      7.77000000
H     14.39200000      5.43100000      8.50100000
H     15.71200000      5.90900000      7.93500000
O     -9.54600000     -1.36600000      4.58700000
H     -8.90000000     -1.97300000      4.94800000
H    -10.22400000     -1.93200000      4.21600000
O     15.10300000      5.46000000      5.03000000
H     14.16900000      5.43000000      4.82300000
H     15.16900000      5.07000000      5.90100000
O     -6.55900000     -0.96300000      8.32500000
H     -5.60800000     -0.89700000      8.41000000
H     -6.82300000     -0.13100000      7.93200000
O     -6.24800000     -1.22100000      2.95700000
H     -6.14100000     -1.00300000      3.88300000
H     -5.64600000     -1.95100000      2.81200000
O     -7.94100000     13.38700000     -7.71500000
H     -7.49900000     12.58100000     -7.45000000
H     -7.95300000     13.35100000     -8.67100000
O     13.68200000      6.44000000     -8.78500000
H     13.55300000      6.03600000     -7.92700000
H     12.81700000      6.77100000     -9.02700000
O     -0.89100000    -15.55900000      0.26600000
H     -1.74200000    -15.69500000      0.68300000
H     -0.26400000    -15.58200000      0.98900000
O    -10.34800000      3.43300000    -13.48300000
H    -10.31200000      2.49000000    -13.32400000
H    -10.04200000      3.53600000    -14.38400000
O     -3.99100000     -1.91200000     -2.29400000
H     -3.63300000     -2.17000000     -1.44400000
H     -4.87700000     -2.27500000     -2.30100000
O      6.07900000      0.56400000     -0.83800000
H      6.52100000      0.16700000     -1.58800000
H      5.44500000      1.16700000     -1.22500000
O      3.04600000     -9.59400000      1.89900000
H      2.90700000     -9.44700000      0.96400000
H      2.90100000     -8.73700000      2.30100000
O      1.71300000    -17.22100000      5.10100000
H      2.37900000    -16.85900000      5.68600000
H      2.04800000    -18.08600000      4.86300000
O     15.75700000      2.55900000     -6.47300000
H     15.01300000      2.63400000     -7.07000000
H     16.09000000      3.45200000     -6.39200000
O     -5.53700000      4.52000000     11.04500000
H     -5.79400000      5.28700000     10.53300000
H     -4.59100000      4.61300000     11.15700000
O      7.52000000     -9.53700000     -2.96500000
H      6.64400000     -9.34100000     -2.63600000
H      7.73200000     -8.79900000     -3.53600000
O     -6.66900000      7.05400000     10.24600000
H     -7.41200000      7.21600000     10.82800000
H     -7.03000000      7.15100000      9.36500000
O     -0.26900000    -15.39600000      4.18600000
H      0.24800000    -15.31200000      3.38400000
H      0.35700000    -15.23600000      4.89200000
O     -2.63800000      5.99300000      0.50100000
H     -3.14600000      5.22900000      0.22800000
H     -3.22300000      6.73500000      0.35200000
O      4.34700000      6.55300000     14.89200000
H      4.90900000      7.04800000     15.48800000
H      3.60500000      6.28100000     15.43300000
O     -0.61100000      0.47100000    -10.79500000
H     -0.60400000     -0.44900000    -11.05800000
H     -1.53400000      0.67000000    -10.64200000
O      1.71300000     -1.66300000      7.38600000
H      1.59100000     -0.71800000      7.47700000
H      2.13500000     -1.92900000      8.20400000
O      3.52000000     13.41200000     -8.32500000
H      4.18900000     13.05900000     -7.73900000
H      2.73300000     12.90700000     -8.12100000
O     -4.74100000     -5.08500000      8.67700000
H     -4.50700000     -4.63300000      9.48700000
H     -4.81200000     -6.00600000      8.92800000
O      9.28600000     -7.34900000     -0.96700000
H      8.70000000     -7.71200000     -0.30200000
H      8.71400000     -6.83100000     -1.53300000
O     14.36500000      8.11500000      1.09800000
H     14.59300000      7.82500000      1.98100000
H     14.91700000      7.58700000      0.52200000
O     -7.03600000     11.49700000    -11.56000000
H     -6.83100000     12.15700000    -12.22200000
H     -6.18900000     11.27100000    -11.17600000
O     -0.39300000     -6.61200000     -5.40400000
H     -0.64200000     -6.61300000     -6.32800000
H     -1.17500000     -6.91600000     -4.94400000
O     -8.87900000     -2.71900000      1.54000000
H     -8.32300000     -2.41500000      2.25800000
H     -9.46500000     -3.35800000      1.94500000
O      2.17900000    -13.25300000     -9.25700000
H      2.43100000    -12.66100000     -8.54800000
H      2.30100000    -14.13000000     -8.89200000
O      0.87900000    -11.33300000    -12.59300000
H      1.38300000    -11.75800000    -11.89900000
H      0.68300000    -12.03700000    -13.21100000
O     15.23000000     -8.17700000     -5.99500000
H     15.22200000     -9.12300000     -5.84500000
H     14.37200000     -7.98800000     -6.37600000
O    -13.33900000     -5.96700000      6.89600000
H    -13.47000000     -6.84700000      7.25100000
H    -13.67400000     -6.01800000      6.00100000
O      2.94500000     11.72600000      7.32500000
H      2.46300000     11.91200000      8.13100000
H      2.55200000     12.30600000      6.67300000
O      5.77100000      3.95600000    -13.00000000
H      5.39200000      3.44600000    -13.71600000
H      6.06600000      4.76700000    -13.41300000
O      0.31100000     -0.39200000    -14.74600000
H      1.07300000      0.01200000    -14.33000000
H      0.50300000     -1.33000000    -14.73800000
O      4.13300000    -10.00800000    -12.92600000
H      4.03100000    -10.82100000    -12.43200000
H      3.24400000     -9.66200000    -13.00400000
O     11.82900000     -6.31000000     11.95000000
H     11.15500000     -6.02600000     11.33200000
H     11.36100000     -6.42600000     12.77700000
O      6.09300000     -8.42600000     -9.98200000
H      5.59900000     -9.15000000     -9.59800000
H      5.95000000     -7.69400000     -9.38200000
O      5.48700000    -13.68000000      3.40600000
H      5.28700000    -12.74400000      3.39900000
H      4.75600000    -14.08500000      2.94000000
O     -5.11900000      9.51900000     13.77500000
H     -5.05600000      8.61100000     13.47900000
H     -5.95100000      9.83000000     13.41800000
O     -4.47700000     -5.93400000    -11.39000000
H     -4.40200000     -6.29500000    -10.50700000
H     -4.64400000     -5.00100000    -11.25400000
O     -2.94700000     13.12100000      0.31900000
H     -2.29000000     13.81400000      0.39200000
H     -2.52800000     12.45000000     -0.21900000
O     -9.91800000     -0.62600000     -2.69100000
H     -9.52400000     -1.41200000     -3.06900000
H     -9.61900000     -0.62200000     -1.78100000
O     -1.73000000     -7.11200000     -7.66800000
H     -2.09200000     -6.71100000     -8.45800000
H     -2.15600000     -7.96800000     -7.61800000
O      9.51400000     13.17500000     -5.49800000
H      8.75200000     12.62600000     -5.31000000
H     10.03100000     13.14900000     -4.69400000
O    -10.35900000     13.07200000     -0.87700000
H     -9.98400000     12.56300000     -1.59600000
H    -10.07900000     12.61200000     -0.08600000
O      1.57000000      5.02000000      0.07000000
H      2.42200000      4.71500000      0.38300000
H      0.95800000      4.76600000      0.76100000
O     -5.83600000     -7.59100000     -3.61300000
H     -6.54100000     -7.45900000     -4.24700000
H     -6.10800000     -8.35700000     -3.10800000
O     11.31200000     -7.56400000     -2.79400000
H     10.72400000     -7.60700000     -2.04000000
H     12.13200000     -7.94700000     -2.48100000
O      1.42200000      0.76900000     -5.10400000
H      1.46800000      0.99200000     -6.03300000
H      1.05500000     -0.11500000     -5.08700000
O     11.23800000      4.27600000     -9.48700000
H     12.15100000      4.19200000     -9.76300000
H     10.78600000      3.56100000     -9.93500000
O      2.65400000     -3.82500000    -16.22800000
H      3.57600000     -3.78100000    -15.97700000
H      2.20400000     -4.12600000    -15.43800000
O      1.51800000      1.08000000     -9.13300000
H      0.67600000      1.01500000     -9.58400000
H      1.77200000      0.17200000     -8.96800000
O      7.33000000     -6.86300000      6.35000000
H      6.83100000     -7.66400000      6.19300000
H      8.18600000     -7.03300000      5.95800000
O     -0.64300000      5.12900000     -4.93800000
H     -1.56400000      5.31800000     -4.75800000
H     -0.17800000      5.91900000     -4.66300000
O      1.58000000      3.39000000    -14.59400000
H      1.68600000      2.79100000    -13.85500000
H      0.84900000      3.02700000    -15.09400000
O      3.77100000      3.55100000      1.46800000
H      3.56100000      2.62900000      1.62000000
H      4.70300000      3.62100000      1.67300000
O     13.45100000     -6.90400000      9.78600000
H     12.94000000     -6.51700000     10.49700000
H     13.07600000     -7.77700000      9.67000000
O      5.02100000    -12.44000000     12.59000000
H      4.63900000    -13.17700000     13.06600000
H      4.40500000    -12.27000000     11.87700000
O      2.58200000     -8.46700000     -0.64700000
H      3.36300000     -8.45300000     -1.20000000
H      2.30200000     -7.55300000     -0.60500000
O     12.91500000     -7.58600000     -8.09200000
H     12.59000000     -7.82700000     -7.22400000
H     12.37800000     -8.09600000     -8.69900000
O     16.66800000      5.05300000     -1.07900000
H     16.08900000      4.42900000     -1.51700000
H     16.25300000      5.90400000     -1.22100000
O     -0.26800000     14.33200000      2.81500000
H     -1.09100000     13.91200000      3.06300000
H      0.32900000     13.60500000      2.63900000
O      3.11000000    -11.94100000     -6.74600000
H      2.35300000    -11.73100000     -6.20000000
H      3.81800000    -12.10400000     -6.12300000
O     -4.74900000     -1.48800000      5.76500000
H     -5.17800000     -2.32300000      5.95400000
H     -4.96800000     -0.93100000      6.51200000
O      3.40700000    -15.70300000      6.74400000
H      3.32800000    -15.23700000      7.57600000
H      3.13800000    -15.06400000      6.08500000
O      4.60200000      9.80000000    -10.29500000
H      3.75000000     10.19900000    -10.46800000
H      4.40400000      8.88000000    -10.12000000
O     -3.64100000     -8.44800000     -9.58100000
H     -3.25300000     -9.32300000     -9.58300000
H     -4.22300000     -8.44500000     -8.82100000
O      3.58700000    -14.70700000      1.79400000
H      4.17800000    -15.44800000      1.66700000
H      3.77300000    -14.12300000      1.05900000
O     -4.63500000      8.86100000     10.85200000
H     -3.90600000      8.58800000     10.29600000
H     -5.06700000      8.04300000     11.09900000
O     11.47000000     -3.96400000     -9.21100000
H     11.45400000     -3.00700000     -9.21600000
H     11.61500000     -4.19700000     -8.29300000
O    -10.79700000     -8.23700000     10.04400000
H    -10.27400000     -7.43900000      9.97100000
H    -10.74000000     -8.64100000      9.17900000
O     -8.07700000      9.95600000     -7.61300000
H     -8.29400000     10.16200000     -8.52200000
H     -7.19100000     10.29900000     -7.49400000
O     -1.07500000     -7.39100000     -1.46800000
H     -1.01000000     -7.33200000     -0.51500000
H     -0.55000000     -6.65800000     -1.79000000
O      0.90800000    -14.47600000      1.96000000
H      1.82500000    -14.46500000      2.23200000
H      0.79100000    -13.65700000      1.47800000
O      5.17900000     -0.93400000      1.31800000
H      5.36300000     -0.49200000      0.49000000
H      4.60000000     -0.33300000      1.78700000
O     13.44800000      9.36600000      3.76400000
H     14.31600000      9.02200000      3.55400000
H     13.10600000      9.68100000      2.92600000
O      4.40200000     -5.72800000     -1.02900000
H      4.57600000     -4.88800000     -1.45300000
H      4.86200000     -5.67300000     -0.19100000
O    -10.14500000      4.76500000     -5.07000000
H     -9.19900000      4.86700000     -4.96300000
H    -10.49900000      5.64100000     -4.91300000
O     10.06000000      8.19900000     -4.35500000
H      9.64200000      8.76000000     -5.00900000
H     10.77500000      8.73100000     -4.00600000
O     -8.80100000      2.84500000     -1.55100000
H     -9.43900000      2.52500000     -2.18900000
H     -8.36400000      2.05400000     -1.23400000
O      3.86800000    -12.17300000      0.65600000
H      3.57100000    -12.30600000     -0.24400000
H      3.75600000    -11.23500000      0.80900000
O     -7.59300000      9.37100000      3.65500000
H     -7.68700000      8.41800000      3.66400000
H     -7.36100000      9.59700000      4.55600000
O     -1.75500000     15.32400000     -5.94300000
H     -1.28300000     16.12300000     -6.17800000
H     -2.31000000     15.58100000     -5.20700000
O      8.58500000     -8.01400000     -7.28200000
H      8.93800000     -8.74100000     -7.79500000
H      7.68900000     -8.27800000     -7.07600000
O     -9.27400000      4.91000000      8.29000000
H     -8.95800000      5.80100000      8.43400000
H     -8.52300000      4.35300000      8.49200000
O    -17.63300000     -2.37900000     -2.05800000
H    -16.70100000     -2.59400000     -2.10400000
H    -17.87700000     -2.17800000     -2.96100000
O      6.56000000     -1.50500000     -3.61200000
H      6.41400000     -1.78600000     -4.51500000
H      6.62100000     -0.55100000     -3.66400000
O     -9.27100000      3.30400000     15.41200000
H     -8.79600000      4.13400000     15.37300000
H     -8.79800000      2.72900000     14.81100000
O      0.95600000     -9.12700000     -7.18600000
H      0.48000000     -9.46700000     -7.94400000
H      0.28800000     -9.03400000     -6.50700000
O    -11.80900000      1.16300000     -1.40900000
H    -11.13500000      0.64600000     -1.84900000
H    -12.25800000      1.62500000     -2.11700000
O     15.84200000      7.49600000      3.51600000
H     15.45400000      6.81200000      4.06100000
H     16.59500000      7.07400000      3.10200000
O     -1.45500000     -2.13000000     14.75500000
H     -2.37700000     -2.36500000     14.65600000
H     -0.98100000     -2.94700000     14.60500000
O    -14.46400000      2.70000000     -9.57800000
H    -15.14500000      2.04500000     -9.42700000
H    -13.91200000      2.31900000    -10.26100000
O    -15.26800000     -9.32900000      2.62200000
H    -15.52300000    -10.24700000      2.53100000
H    -14.38300000     -9.36000000      2.98400000
O    -16.61200000     -0.71100000      7.00200000
H    -16.65100000     -0.58600000      6.05400000
H    -15.67900000     -0.81000000      7.19300000
O     -6.30200000    -14.38900000     -5.99900000
H     -6.37200000    -14.02000000     -5.11800000
H     -6.99800000    -15.04600000     -6.03900000
O     -2.46600000      0.37300000    -15.79000000
H     -1.52700000      0.23400000    -15.90900000
H     -2.77800000      0.65200000    -16.65100000
O      2.31800000    -13.56400000      4.81600000
H      2.86000000    -13.05700000      4.21200000
H      1.51600000    -13.05000000      4.90800000
O     15.68200000      1.40000000     -2.48100000
H     15.36300000      1.02400000     -3.30100000
H     16.35500000      2.02500000     -2.75000000
O     10.34900000      8.62600000     11.66900000
H     11.06500000      9.10300000     12.08900000
H     10.31400000      7.78900000     12.13200000
O     11.56700000     -8.12900000    -10.55800000
H     11.35500000     -7.19700000    -10.59800000
H     10.71900000     -8.57000000    -10.59900000
O     -0.60200000     -5.21600000      5.21600000
H      0.20600000     -5.04400000      5.70000000
H     -1.29800000     -5.10500000      5.86400000
O     -6.50500000     -0.41500000     11.35600000
H     -6.23800000     -0.93300000     10.59600000
H     -6.37900000     -1.00200000     12.10100000
O     -1.65700000      1.60200000     13.25500000
H     -2.33500000      1.10800000     12.79500000
H     -2.11000000      1.99200000     14.00300000
O    -15.92500000      8.49600000     -1.61800000
H    -15.39700000      8.06600000     -2.29100000
H    -15.62800000      9.40600000     -1.62500000
O      6.37700000      6.43800000      6.00800000
H      6.01300000      5.87600000      5.32400000
H      6.83800000      5.83600000      6.59300000
O     -2.61400000     17.04000000      3.83300000
H     -3.11100000     17.80800000      4.11400000
H     -3.15300000     16.64400000      3.14800000
O      2.93900000      6.36200000     -7.24000000
H      2.48000000      6.47200000     -6.40700000
H      2.24200000      6.23000000     -7.88200000
O     -4.71900000      8.30800000     -7.32800000
H     -4.71200000      8.35600000     -8.28300000
H     -4.12500000      9.00500000     -7.04800000
O     -9.85500000     -3.11400000     -5.96000000
H    -10.79000000     -2.91000000     -5.97200000
H     -9.70000000     -3.47400000     -5.08700000
O     -6.45300000     -0.49200000     14.74800000
H     -5.80300000     -0.11500000     15.34100000
H     -6.89300000      0.26500000     14.36200000
O      3.86000000     -0.95900000     12.79800000
H      4.08200000     -1.87000000     12.99000000
H      4.36000000     -0.75200000     12.00900000
O     -6.37500000    -14.04800000     -8.78300000
H     -6.03200000    -14.89900000     -9.05700000
H     -6.46000000    -14.12000000     -7.83200000
O     -3.72600000      0.63900000     11.46500000
H     -3.36800000     -0.23700000     11.61200000
H     -4.67500000      0.51200000     11.45900000
O     -5.92200000     -0.43400000     -9.76600000
H     -6.65600000     -0.37400000    -10.37800000
H     -5.84300000     -1.37000000     -9.57900000
O     -3.55600000     -3.26300000     17.08900000
H     -4.09200000     -2.89500000     17.79100000
H     -3.50000000     -4.19700000     17.29400000
O      8.24100000    -12.83200000      9.64200000
H      8.53900000    -13.01100000      8.75000000
H      7.51400000    -12.21900000      9.53200000
O     10.29300000      1.78700000     11.33500000
H     10.84000000      1.17800000     10.83900000
H     10.49200000      2.64600000     10.96300000
O      6.71400000    -11.63400000      5.08900000
H      5.80400000    -11.35700000      4.97600000
H      7.21400000    -11.04900000      4.51900000
O      1.23800000      9.93400000     -3.53200000
H      0.43000000      9.74300000     -4.00800000
H      1.64800000     10.64200000     -4.03100000
O     -8.84100000      6.23600000      1.92000000
H     -9.20200000      6.10500000      1.04300000
H     -8.07300000      5.66600000      1.95000000
O     15.75800000     -2.77500000     -4.24700000
H     15.16300000     -3.07300000     -4.93500000
H     16.45100000     -2.30800000     -4.71400000
O      1.84000000     -8.81600000    -13.13400000
H      1.73100000     -8.82900000    -14.08500000
H      1.17600000     -9.42500000    -12.80900000
O     -3.93800000     11.66800000     -4.63000000
H     -3.33300000     11.42300000     -5.33000000
H     -3.47500000     11.44200000     -3.82300000
O     -3.04800000     -9.71500000      9.73900000
H     -2.21800000    -10.13200000      9.51000000
H     -3.70800000    -10.21200000      9.25500000
O     -1.71200000      0.32900000     -6.35600000
H     -1.40600000      1.23100000     -6.45200000
H     -2.65500000      0.40900000     -6.21200000
O      5.92300000     10.71700000    -12.55600000
H      5.50800000     10.39500000    -11.75500000
H      5.29900000     11.35100000    -12.91000000
O      3.07500000     -0.65000000    -16.58600000
H      2.48600000     -0.43900000    -17.31100000
H      2.82900000     -1.53900000    -16.33000000
O     10.30800000     12.52900000     -3.03800000
H      9.56900000     12.01000000     -2.72000000
H     10.50500000     13.13000000     -2.32000000
O      2.24700000     -5.21600000    -13.68600000
H      2.22800000     -5.45000000    -12.75800000
H      2.89600000     -5.80700000    -14.06900000
O     -4.77900000     13.03100000      8.67800000
H     -4.90400000     13.92600000      8.99300000
H     -5.24300000     13.00500000      7.84100000
O     16.15900000      3.34600000      0.99800000
H     15.21000000      3.45200000      0.93800000
H     16.51100000      3.96900000      0.36300000
O     -1.21700000     -7.02200000      1.33200000
H     -1.61000000     -6.31500000      0.81900000
H     -0.46400000     -6.61600000      1.76200000
O     12.20200000      9.01000000     -6.98000000
H     12.32300000      9.71300000     -6.34200000
H     12.85900000      8.35600000     -6.74300000
O      9.90500000    -10.13900000     -5.06800000
H      9.91800000    -10.41200000     -4.15100000
H      9.54100000    -10.89100000     -5.53600000
O     -9.42100000      5.51100000     -1.06900000
H     -8.78800000      5.81300000     -1.71900000
H     -9.21900000      4.58300000     -0.95000000
O     -5.39000000     -8.73300000     -7.33200000
H     -4.68100000     -9.15900000     -6.85100000
H     -6.17400000     -9.22400000     -7.08800000
O     -7.77800000      0.88200000      5.61900000
H     -8.41000000      0.26300000      5.25300000
H     -8.26300000      1.34100000      6.30400000
O      3.35900000     -3.00700000    -11.12700000
H      3.38900000     -3.92500000    -10.86000000
H      3.94700000     -2.95600000    -11.88000000
O     -1.89900000     -7.46600000      4.34200000
H     -1.37300000     -6.67400000      4.45100000
H     -1.98800000     -7.56600000      3.39400000
O     -5.79300000     15.80400000      4.51800000
H     -6.59300000     15.79200000      3.99300000
H     -5.11500000     15.47100000      3.92900000
O    -14.18100000     -6.11100000     -1.38700000
H    -13.81100000     -5.37200000     -0.90400000
H    -14.44400000     -6.73300000     -0.70800000
O     -7.01200000     -7.05200000     -0.02500000
H     -6.21500000     -7.58100000     -0.03000000
H     -7.67700000     -7.62400000      0.36000000
O     18.25400000     -0.99400000     -1.39600000
H     17.56100000     -1.44800000     -0.91600000
H     18.31600000     -0.13700000     -0.97500000
O      3.88000000    -11.33700000      3.82300000
H      3.69800000    -11.02800000      4.71000000
H      3.72300000    -10.57400000      3.26600000
O      7.70500000      9.98700000      0.34500000
H      8.49700000      9.56900000      0.00800000
H      7.03000000      9.77900000     -0.30100000
O     -4.67000000     -2.78100000     14.64500000
H     -5.35000000     -2.15400000     14.89300000
H     -4.31900000     -3.09600000     15.47800000
O     -5.74900000      7.55600000     -4.71700000
H     -6.66700000      7.44000000     -4.96300000
H     -5.39900000      8.15900000     -5.37200000
O      7.65600000      7.59700000      8.73200000
H      7.52700000      7.96100000      7.85600000
H      8.01900000      6.72500000      8.57800000
O     -1.50200000     -2.27700000     -6.70900000
H     -1.70400000     -1.34100000     -6.69900000
H     -1.72000000     -2.55900000     -7.59700000
O     -6.67600000    -11.45000000     -0.79000000
H     -7.19800000    -11.99700000     -0.20200000
H     -6.82400000    -10.55700000     -0.48000000
O     -8.20600000    -15.74900000      3.43300000
H     -8.63500000    -16.58900000      3.26700000
H     -8.92500000    -15.12000000      3.48800000
O      0.85500000      9.00900000    -13.74200000
H      1.29900000      9.77500000    -14.10800000
H      1.35900000      8.26300000    -14.06700000
O    -10.78600000    -13.88700000      0.78500000
H    -11.70900000    -13.65800000      0.67800000
H    -10.77600000    -14.84400000      0.80100000
O     -6.60600000      2.84400000     -6.49100000
H     -6.04800000      2.61500000     -7.23400000
H     -6.52900000      2.09800000     -5.89600000
O      6.82500000     -1.97900000      5.22600000
H      5.89200000     -1.76900000      5.27700000
H      7.11600000     -1.58100000      4.40600000
O    -16.10000000     -5.48300000     -3.51400000
H    -15.63000000     -4.97700000     -2.85000000
H    -15.62500000     -5.31200000     -4.32700000
O      7.51400000      0.89300000     -9.20700000
H      7.38200000      1.32600000    -10.05100000
H      8.29100000      1.31500000     -8.84100000
O     -2.30800000     -3.30700000    -17.25300000
H     -2.36700000     -2.41300000    -16.91700000
H     -2.40400000     -3.86100000    -16.47900000
O     -1.69900000     -8.50900000     12.99400000
H     -2.43500000     -9.07100000     12.75300000
H     -1.22500000     -9.00600000     13.66000000
O    -15.09900000     -3.85800000      7.42100000
H    -14.58000000     -3.06000000      7.31700000
H    -14.44900000     -4.55300000      7.52700000
O      8.87200000      6.28800000     -2.27400000
H      9.72700000      6.34100000     -2.70100000
H      8.91000000      6.94500000     -1.57900000
O      7.77200000      6.29500000      1.95400000
H      8.30600000      5.80600000      2.58000000
H      8.09600000      7.19300000      2.01200000
O     -3.35300000     -4.41200000     11.00600000
H     -3.69700000     -4.80300000     11.80900000
H     -2.82100000     -5.10300000     10.61100000
O      3.09300000     -3.06700000     -4.05200000
H      3.59800000     -3.48500000     -4.75000000
H      2.23000000     -2.91500000     -4.43900000
O     10.42000000    -10.78800000      3.12600000
H      9.65100000    -10.62000000      3.67100000
H     10.11400000    -11.40500000      2.46200000
O      8.91600000     -5.20200000      7.89900000
H      9.64500000     -4.99900000      7.31200000
H      8.27600000     -5.64400000      7.34100000
O    -10.07100000     10.82100000     -5.57500000
H     -9.53600000     10.78900000     -6.36800000
H    -10.07800000     11.74600000     -5.32900000
O     -1.21900000     18.31900000     -4.19700000
H     -1.50500000     17.44400000     -3.93200000
H     -1.09200000     18.25200000     -5.14300000
O     -0.47600000     11.75800000      5.80900000
H     -1.06600000     11.80400000      6.56100000
H      0.22800000     12.37200000      6.01900000
O     12.71000000     -1.36100000     -6.19300000
H     11.84500000     -0.95100000     -6.18800000
H     12.95700000     -1.38700000     -7.11800000
O     -5.25100000    -11.84200000     -6.66200000
H     -5.21600000    -12.75000000     -6.36200000
H     -5.89100000    -11.84900000     -7.37400000
O      9.05900000     -8.24600000    -13.28200000
H      9.14700000     -8.28800000    -12.33000000
H      8.12400000     -8.36900000    -13.44200000
O      6.42600000    -14.19700000     -7.86000000
H      7.22500000    -14.67500000     -7.63600000
H      5.77200000    -14.88000000     -8.00600000
O    -13.50100000     -8.45600000      7.57300000
H    -13.59800000     -8.29600000      8.51200000
H    -14.27300000     -8.97000000      7.33700000
O     -4.47000000    -10.70600000    -13.67200000
H     -3.56600000    -11.01700000    -13.71300000
H     -4.96500000    -11.45400000    -13.33700000
O     -4.37000000      0.17200000     16.20900000
H     -3.57500000      0.05900000     16.73000000
H     -4.14600000      0.85100000     15.57300000
O     -3.27000000      4.85300000     17.05700000
H     -3.84000000      5.56500000     16.76600000
H     -2.49500000      4.92400000     16.49900000
O    -11.50500000      7.04800000     -4.42300000
H    -12.25400000      6.69300000     -3.94500000
H    -11.86500000      7.77900000     -4.92400000
O     -4.04500000     -3.26200000      0.34800000
H     -4.87900000     -3.30300000      0.81600000
H     -3.38200000     -3.39500000      1.02600000
O      3.23900000    -14.76000000      9.45900000
H      2.45900000    -14.47000000      9.93200000
H      3.90200000    -14.87500000     10.14000000
O     -6.91900000    -13.01100000     -3.55600000
H     -7.64400000    -13.27600000     -2.98900000
H     -6.62300000    -12.17700000     -3.19200000
O      5.78200000    -13.31300000     -3.41700000
H      5.55900000    -13.29300000     -2.48700000
H      6.63500000    -13.74600000     -3.45000000
O      5.04500000      6.32200000     -0.78500000
H      4.68600000      5.83300000     -1.52500000
H      4.79300000      7.23000000     -0.95300000
O     -8.66800000      1.24500000     10.55700000
H     -7.81000000      0.89000000     10.78900000
H     -9.08800000      0.54600000     10.05500000
O     -0.49400000     10.52900000    -11.75100000
H     -0.17100000      9.89000000    -12.38700000
H      0.18000000     10.55200000    -11.07200000
O      6.56700000     -0.18800000    -12.81500000
H      6.34100000     -1.11400000    -12.90000000
H      6.00900000      0.25400000    -13.45400000
O     -5.99300000      4.56800000     -2.24000000
H     -5.21000000      4.55200000     -1.68900000
H     -6.61000000      3.98600000     -1.79700000
O      0.66900000     -3.99000000     14.75200000
H      0.12900000     -4.49400000     15.36100000
H      1.52700000     -4.41300000     14.78600000
O    -10.94100000     -7.47900000     -9.28600000
H    -11.73300000     -7.67000000     -9.78800000
H    -11.25200000     -7.34100000     -8.39100000
O      7.56100000      8.87400000     11.22600000
H      8.45300000      8.77900000     11.56000000
H      7.64900000      8.77400000     10.27800000
O      8.06300000    -14.83900000      2.63100000
H      8.48000000    -15.52500000      3.15300000
H      7.26000000    -14.63000000      3.10700000
O     15.53900000     -7.03700000      1.40000000
H     14.82600000     -6.88500000      0.77900000
H     15.61900000     -6.21200000      1.87900000
O     10.81600000      0.38100000      5.50900000
H     11.12100000     -0.04700000      4.70900000
H     10.95400000     -0.27200000      6.19600000
O     -1.12700000     18.50800000      1.60100000
H     -1.80200000     19.06400000      1.99100000
H     -1.55900000     17.66500000      1.46700000
O     -0.25700000    -13.85400000      7.12500000
H     -0.21300000    -13.21100000      7.83200000
H     -0.12900000    -13.34200000      6.32600000
O     -8.87500000     11.39800000      9.08800000
H     -7.98000000     11.09400000      9.24300000
H     -9.42600000     10.65600000      9.33600000
O    -12.79800000     -9.86800000      3.87600000
H    -12.35900000    -10.69000000      4.09300000
H    -12.19800000     -9.42800000      3.27400000
O     -5.20700000      3.86500000    -15.45400000
H     -4.53900000      4.14500000    -16.08000000
H     -5.65200000      4.67300000    -15.20000000
O      5.35600000      8.34400000     -7.03200000
H      6.05100000      7.73700000     -7.28500000
H      4.56900000      7.80100000     -6.98400000
O      4.71800000     16.15500000      2.38500000
H      5.58100000     16.56800000      2.42300000
H      4.30200000     16.39400000      3.21300000
O    -12.60100000      4.16700000      1.31000000
H    -12.33300000      5.01100000      1.67600000
H    -13.09700000      3.74800000      2.01300000
O    -12.02100000      8.43400000      0.00200000
H    -12.40500000      9.09900000     -0.57100000
H    -12.23500000      7.60200000     -0.42100000
O     -2.48400000     12.86100000      3.70300000
H     -2.40900000     12.89600000      4.65700000
H     -3.13700000     12.18200000      3.53900000
O      4.90700000     11.18000000     -7.05900000
H      5.09200000     10.26900000     -7.28700000
H      5.26300000     11.28400000     -6.17700000
O      1.64000000      3.43500000     -4.10800000
H      1.37100000      2.52700000     -3.96800000
H      0.83100000      3.89200000     -4.33500000
O    -12.40700000      0.72200000      8.75500000
H    -13.08200000      0.59200000      9.42100000
H    -12.40900000      1.66500000      8.59200000
O    -11.14400000    -10.11800000      0.14400000
H    -11.81900000    -10.67300000      0.53500000
H    -11.39400000    -10.05000000     -0.77700000
O     11.66100000     -8.22900000      0.04200000
H     10.80000000     -8.27200000     -0.37200000
H     11.47700000     -8.24600000      0.98100000
O      5.39200000     -0.88600000     -8.65900000
H      5.07300000     -0.98500000     -9.55600000
H      6.19400000     -0.37100000     -8.74600000
O     -7.51200000     -4.45900000     -6.40500000
H     -8.34200000     -3.98500000     -6.35600000
H     -6.92200000     -3.96800000     -5.83300000
O    -16.24600000     -1.31500000     -5.09800000
H    -16.55900000     -0.68100000     -4.45300000
H    -15.57700000     -0.84300000     -5.59300000
O     12.45700000      4.73000000      4.17500000
H     12.33300000      3.79100000      4.03600000
H     11.63600000      5.02400000      4.57100000
O      2.90300000      9.68700000     14.01800000
H      2.30800000     10.04900000     13.36200000
H      3.72400000      9.54800000     13.54700000
O      4.54500000     14.33700000    -10.58900000
H      5.21500000     14.78800000    -10.07500000
H      4.09200000     13.78000000     -9.95500000
O      7.26400000      9.54200000      6.46400000
H      7.90600000     10.15700000      6.10900000
H      6.79000000     10.04600000      7.12500000
O      7.20300000      5.16000000     14.02600000
H      6.25200000      5.22100000     14.12100000
H      7.50800000      6.06500000     14.08700000
O      0.89700000    -17.61000000      2.08900000
H      1.04500000    -17.18200000      2.93300000
H      1.65300000    -17.36000000      1.55800000
O     -2.11400000      8.64100000      9.34500000
H     -1.56900000      8.09500000      8.77900000
H     -1.84500000      8.40900000     10.23400000
O     -9.08500000     -6.66800000     14.66300000
H     -8.55800000     -6.69100000     13.86400000
H     -8.56600000     -6.14800000     15.27700000
O      6.20700000     14.78000000      5.54000000
H      6.89500000     15.30300000      5.12700000
H      6.61500000     13.92800000      5.69700000
O     -0.07700000    -12.13100000      5.20600000
H      0.10600000    -11.73400000      4.35500000
H     -0.53600000    -11.44800000      5.69500000
O     -1.10000000      2.99400000     -6.35600000
H     -0.86500000      3.80200000     -5.90000000
H     -1.91600000      3.20500000     -6.81000000
O     -1.58400000    -12.94100000     -5.50000000
H     -2.13700000    -12.24900000     -5.86400000
H     -2.06800000    -13.25700000     -4.73700000
O    -12.07600000     -4.89200000      0.32100000
H    -12.09700000     -3.99100000     -0.00200000
H    -11.40400000     -5.32000000     -0.21000000
O     13.67800000      0.70700000     11.28900000
H     14.04700000      1.45100000     11.76500000
H     13.63300000      1.00200000     10.38000000
O    -11.03600000    -12.39300000      3.41400000
H    -11.18600000    -12.21200000      2.48600000
H    -11.55300000    -13.17900000      3.59100000
O      7.08800000    -11.57600000     -1.03600000
H      6.99200000    -10.92100000     -1.72800000
H      6.78100000    -11.13400000     -0.24400000
O     -5.35800000     15.31300000     -5.43400000
H     -4.93400000     16.12600000     -5.70700000
H     -6.29400000     15.48300000     -5.54000000
O     -9.47400000      2.97300000      3.39000000
H     -9.60600000      2.56500000      2.53400000
H    -10.28500000      2.79500000      3.86800000
O    -13.28900000    -12.04600000      0.51900000
H    -13.37700000    -12.68500000     -0.18800000
H    -14.16700000    -11.97900000      0.89300000
O     10.66300000     -1.73300000      3.43300000
H     11.40600000     -2.26500000      3.14600000
H     10.16900000     -1.56000000      2.63200000
O      5.17300000      6.33200000      2.11700000
H      4.88000000      6.51300000      1.22400000
H      6.12800000      6.38200000      2.07000000
O      5.46200000      6.64500000     10.28900000
H      4.88400000      6.40700000      9.56400000
H      6.16700000      7.14600000      9.87900000
O    -15.33400000      5.85000000      1.92600000
H    -15.94400000      6.57600000      2.05600000
H    -14.47300000      6.22500000      2.11100000
O      3.93700000     14.80700000      0.31400000
H      4.24800000     15.35600000      1.03400000
H      3.38800000     14.14600000      0.73700000
O     -6.43700000     10.60500000      9.93600000
H     -5.92300000      9.87500000     10.28200000
H     -5.78500000     11.21700000      9.59600000
O      9.43400000     -2.31800000      5.67700000
H      9.86600000     -1.80200000      4.99600000
H      8.55900000     -1.93700000      5.74700000
O     -0.08700000     -3.82100000      9.58700000
H      0.34500000     -4.46300000     10.15000000
H      0.60600000     -3.20200000      9.35400000
O     -7.65000000     -7.50500000      4.11500000
H     -7.82900000     -7.53400000      5.05500000
H     -7.55900000     -8.42400000      3.86100000
O      3.76700000    -14.63600000     -4.55800000
H      4.47300000    -14.09500000     -4.20200000
H      4.21700000    -15.35100000     -5.00900000
O      7.61200000      4.48200000      8.06800000
H      7.61300000      4.58400000      9.02000000
H      8.41100000      3.98900000      7.87900000
O     -7.24400000    -10.12700000      5.23100000
H     -8.10300000    -10.03500000      5.64200000
H     -7.08000000    -11.07000000      5.22600000
O     -9.64200000    -10.47900000    -11.10500000
H     -9.50800000     -9.53100000    -11.11200000
H    -10.55800000    -10.58900000    -10.85100000
O      6.72300000      2.37900000      4.36500000
H      6.68300000      1.96200000      3.50400000
H      6.38400000      3.26200000      4.21900000
O    -10.03000000     -1.04300000     15.76200000
H     -9.31900000     -1.47800000     16.23100000
H     -9.89900000     -1.28700000     14.84600000
O      0.73600000     -9.19100000     -3.31800000
H      0.86200000     -8.33200000     -3.72000000
H     -0.20400000     -9.23800000     -3.14200000
O     13.51900000     -6.02100000    -10.11500000
H     13.66300000     -6.45300000     -9.27300000
H     12.69600000     -5.54600000    -10.00400000
O      4.69200000      0.70100000     10.81700000
H      5.55800000      1.10800000     10.80500000
H      4.09000000      1.42300000     11.00000000
O     -8.40700000      5.45200000     13.14800000
H     -8.38500000      6.31200000     12.72900000
H     -8.95500000      4.91900000     12.57300000
O     -0.41300000      9.05600000      1.52400000
H     -0.36500000      8.17900000      1.90500000
H     -0.05700000      9.63100000      2.20200000
O    -11.74800000    -10.14000000     -2.92500000
H    -11.39900000    -10.32200000     -3.79800000
H    -12.11600000     -9.25900000     -2.99300000
O     -8.15000000     -6.31700000     -2.34900000
H     -7.65400000     -6.95200000     -2.86400000
H     -7.68100000     -6.26600000     -1.51600000
O    -14.45200000      4.56300000     -4.15200000
H    -14.56000000      5.09100000     -4.94400000
H    -13.59100000      4.15800000     -4.25000000
O     -6.00600000     12.67500000      6.14300000
H     -6.06700000     12.20200000      5.31300000
H     -6.89600000     12.65800000      6.49400000
O     10.15100000      2.40000000    -11.21500000
H     10.62600000      2.37300000    -12.04500000
H      9.22800000      2.34500000    -11.46500000
O      3.97800000      3.53600000     -6.18500000
H      3.53200000      3.00800000     -5.52200000
H      3.59800000      4.40900000     -6.09100000
O     13.24700000     11.97000000     -0.48100000
H     13.90000000     12.48800000     -0.95300000
H     12.49000000     12.55100000     -0.40400000
O     -9.54500000     -6.11500000      2.49500000
H     -8.97200000     -6.46900000      3.17600000
H    -10.00600000     -5.39200000      2.92100000
O     10.01400000     11.01600000     10.39900000
H     10.26900000     10.15600000     10.73400000
H     10.08100000     10.93200000      9.44800000
O      8.00500000     14.37200000     -3.40300000
H      7.18900000     14.65600000     -2.99100000
H      8.22700000     13.55400000     -2.95800000
O     -7.37700000     10.49900000     12.40700000
H     -6.94100000     10.65700000     11.57000000
H     -7.90900000     11.28200000     12.55100000
O     -5.84100000     11.48900000     -8.54500000
H     -5.45200000     11.56600000     -9.41600000
H     -5.37200000     12.13500000     -8.01600000
O      2.89800000     -9.22600000     11.43500000
H      2.31700000     -9.00200000     12.16300000
H      3.76300000     -9.30700000     11.83600000
O    -11.73600000      2.15700000      5.07100000
H    -11.72400000      2.21000000      6.02600000
H    -12.54700000      2.59800000      4.81700000
O      0.86400000     -1.27600000     16.25700000
H      0.51900000     -2.08100000     15.87100000
H      0.72200000     -0.60900000     15.58500000
O      4.74000000    -14.93900000     -1.47600000
H      5.14600000    -15.70700000     -1.87700000
H      5.42900000    -14.56000000     -0.93000000
O    -12.90700000      3.22000000     10.91500000
H    -12.82400000      4.11500000     11.24500000
H    -12.56700000      2.67100000     11.62100000
O     -0.79800000     15.66900000      5.90100000
H     -1.52300000     16.09900000      6.35500000
H     -0.88900000     15.94500000      4.98900000
O      8.27600000      6.68200000     -8.34600000
H      7.95600000      5.96300000     -8.89200000
H      8.12100000      7.46700000     -8.87100000
O      4.14000000      4.65600000      8.58900000
H      4.95800000      4.16000000      8.62400000
H      3.71000000      4.35200000      7.78900000
O    -12.36900000      6.64000000      2.41700000
H    -12.11100000      7.16200000      1.65700000
H    -11.56500000      6.54400000      2.92700000
O     11.04900000      6.18300000      1.86700000
H     10.49300000      6.78100000      2.36600000
H     11.80600000      6.03000000      2.43300000
O      2.31400000     -8.87300000      8.77900000
H      1.41600000     -8.96500000      8.46100000
H      2.25000000     -9.02200000      9.72300000
O      2.31600000     -3.84700000      3.34800000
H      3.26800000     -3.91700000      3.42000000
H      2.11100000     -2.98800000      3.71600000
O     16.83800000     -2.01700000      3.05500000
H     17.53000000     -1.53500000      2.60200000
H     17.18300000     -2.16000000      3.93600000
O    -12.98800000     -4.97000000     -9.11100000
H    -13.28300000     -4.06300000     -9.03300000
H    -13.41700000     -5.29400000     -9.90200000
O    -10.70400000      2.14200000      1.05900000
H    -11.40700000      2.79000000      1.01200000
H    -10.75700000      1.67000000      0.22800000
O    -14.90300000     -2.89600000     -2.36600000
H    -14.59700000     -2.06500000     -2.00200000
H    -14.31900000     -3.06200000     -3.10600000
O      2.96800000     -0.59500000    -12.55100000
H      3.82400000     -0.25800000    -12.28600000
H      2.79100000     -1.30900000    -11.93900000
O      3.15300000     -4.98100000     14.60500000
H      3.46600000     -5.00500000     13.70000000
H      3.56600000     -5.73900000     15.02000000
O    -12.48100000      8.86700000     -8.50900000
H    -12.48900000      7.93500000     -8.28700000
H    -12.98700000      9.28400000     -7.81200000
O     -5.11600000     12.14400000      3.17000000
H     -5.82500000     12.70600000      3.48400000
H     -5.56100000     11.38400000      2.79700000
O     -6.17200000     11.96300000     -3.14800000
H     -5.38300000     11.94500000     -3.68900000
H     -5.84600000     12.03900000     -2.25100000
O     -6.93600000     -3.23000000    -12.00100000
H     -7.81200000     -2.88500000    -12.17400000
H     -6.48200000     -3.16600000    -12.84100000
O     -3.73000000      9.62300000      4.01800000
H     -3.92900000     10.55900000      4.05600000
H     -3.09200000      9.48600000      4.71800000
O      5.36200000      0.73500000    -15.20900000
H      5.52100000      1.14300000    -16.06000000
H      4.63600000      0.13100000    -15.36500000
O    -11.84200000      6.85900000    -12.07700000
H    -11.20500000      6.80000000    -11.36500000
H    -12.25700000      7.71300000    -11.95800000
O      9.01200000      4.49900000      3.57200000
H      9.31600000      5.14700000      4.20800000
H      8.71800000      3.76000000      4.10400000
O      9.02700000      2.32300000      6.07600000
H      8.15800000      2.09400000      5.74700000
H      9.63300000      1.88400000      5.48000000
O     -4.50500000      9.12400000      7.65100000
H     -4.12100000     10.00100000      7.61600000
H     -4.18700000      8.75700000      8.47600000
O      6.90400000     -3.91500000      9.86200000
H      7.35000000     -4.39400000     10.56000000
H      7.42800000     -4.08900000      9.08000000
O      4.51300000    -10.32000000     -8.62400000
H      3.94500000    -10.93100000     -8.15500000
H      4.92400000     -9.79800000     -7.93600000
O    -11.32500000     11.11100000      5.92000000
H    -11.70900000     11.89500000      6.31300000
H    -12.06900000     10.52400000      5.78300000
O     -9.05000000     13.39500000     -4.55400000
H     -8.35000000     12.93400000     -4.09100000
H     -9.31700000     14.09100000     -3.95300000
O      2.80900000      7.21700000      5.23400000
H      2.36300000      7.73100000      5.90700000
H      2.94500000      7.83200000      4.51400000
O     -3.93100000     -1.19200000      8.59000000
H     -3.84000000     -1.90500000      7.95800000
H     -3.19200000     -1.30500000      9.18700000
O     10.30700000     -5.60300000    -10.85000000
H      9.44700000     -5.36700000    -11.20000000
H     10.45900000     -4.97300000    -10.14600000
O     -2.72800000    -10.44800000     -6.48000000
H     -3.03800000     -9.89800000     -5.76100000
H     -3.52600000    -10.79800000     -6.87500000
O      9.85400000    -10.72700000     -1.77900000
H      9.26700000    -10.02600000     -2.06300000
H      9.29400000    -11.50100000     -1.72800000
O     -3.72400000    -15.75900000     -6.08200000
H     -4.65900000    -15.55400000     -6.08300000
H     -3.36700000    -15.24800000     -5.35600000
O      0.87400000    -11.44300000     -5.04300000
H      0.83600000    -10.51700000     -4.80200000
H      0.11400000    -11.57400000     -5.61000000
O     -1.71500000     12.59300000    -13.12800000
H     -2.23200000     13.05800000    -12.47000000
H     -1.38800000     11.81700000    -12.67200000
O    -11.43600000     -7.97900000     -6.18000000
H    -11.29400000     -7.14300000     -5.73600000
H    -12.24800000     -8.31700000     -5.80200000
O     -8.27000000      8.01200000     -5.56800000
H     -8.86400000      8.19800000     -4.84100000
H     -8.34500000      8.77600000     -6.14100000
O     -5.13800000     -7.66300000      9.88000000
H     -4.45500000     -8.28600000     10.13000000
H     -5.95300000     -8.16000000      9.95200000
O      4.73900000     -6.83600000     16.00900000
H      5.41600000     -6.91000000     16.68200000
H      5.14200000     -7.20600000     15.22300000
O      6.36000000      1.23400000     -3.91500000
H      6.75600000      1.89700000     -4.48100000
H      5.78700000      1.73000000     -3.33100000
O     13.52100000    -11.82700000      1.80200000
H     13.15800000    -11.76600000      0.91800000
H     12.89700000    -11.35300000      2.35100000
O      5.90800000      9.85900000     -1.79600000
H      4.96400000      9.76600000     -1.66500000
H      6.12600000      9.19400000     -2.44900000
O     -4.95000000    -11.91700000    -10.15600000
H     -5.10200000    -12.71300000     -9.64700000
H     -5.63800000    -11.31600000     -9.87200000
O     12.32400000     -9.85100000      6.72300000
H     11.93500000     -9.60100000      5.88500000
H     12.43700000    -10.80000000      6.66100000
O      0.42600000      6.35200000     -8.45900000
H      0.60000000      5.41200000     -8.51600000
H      0.36400000      6.63900000     -9.37000000
O     -2.23800000     -5.51600000     14.54500000
H     -2.04200000     -6.45300000     14.51500000
H     -1.78100000     -5.20100000     15.32400000
O     10.76900000     13.38800000     -0.25800000
H     10.94000000     14.06000000      0.40100000
H      9.82600000     13.23100000     -0.20300000
O     -1.41000000      8.38100000     16.24600000
H     -0.61700000      7.96300000     15.90900000
H     -1.85600000      8.71300000     15.46700000
O     -0.02300000     14.00300000     -4.04500000
H     -0.67800000     13.51400000     -3.54600000
H     -0.49200000     14.30900000     -4.82100000
O      1.13200000     13.78800000      6.65800000
H      0.61500000     14.52900000      6.34200000
H      2.04100000     14.07000000      6.55900000
O    -16.90500000      3.37600000     -6.23100000
H    -15.95700000      3.24200000     -6.25000000
H    -17.18200000      3.00800000     -5.39200000
O      5.40100000     -3.29800000    -16.26000000
H      5.18800000     -4.17600000    -16.57600000
H      6.04500000     -2.96800000    -16.88600000
O     -3.93300000     -3.29500000      3.20800000
H     -4.45300000     -4.07200000      3.00000000
H     -4.10800000     -3.13200000      4.13500000
O     -5.13900000      1.40100000      4.88000000
H     -5.54600000      1.93900000      5.55900000
H     -5.59200000      0.56000000      4.93800000
O      0.39000000     -7.16500000     16.18300000
H      0.01400000     -7.66000000     15.45400000
H      0.32200000     -7.75500000     16.93300000
O      3.48900000     12.41500000    -12.09500000
H      4.06800000     12.96800000    -11.57100000
H      2.66800000     12.39400000    -11.60400000
O      8.38700000      7.10800000    -13.36300000
H      8.15300000      6.48100000    -14.04700000
H      9.03900000      6.65100000    -12.83200000
O      5.25100000     -2.76000000    -13.34900000
H      5.67000000     -3.61300000    -13.22900000
H      5.48100000     -2.50400000    -14.24200000
O     10.69100000      9.80900000     -9.84500000
H     11.07800000      9.07500000    -10.32200000
H     10.94000000      9.66100000     -8.93200000
O      2.39200000      6.99600000     -4.40600000
H      2.28800000      7.25500000     -3.49100000
H      2.20100000      7.79100000     -4.90400000
O      1.23400000      2.35800000      4.33800000
H      1.63100000      2.73800000      5.12200000
H      0.34900000      2.11400000      4.61300000
O     -1.73400000    -12.48800000     13.03800000
H     -2.48800000    -12.59900000     13.61700000
H     -1.96600000    -12.97200000     12.24600000
O      6.75500000     11.48900000      2.65400000
H      6.92700000     10.82700000      1.98400000
H      7.43700000     11.34800000      3.31100000
O      4.46400000     -4.78100000      7.93600000
H      5.25800000     -4.58400000      8.43300000
H      3.94900000     -5.34100000      8.51700000
O      5.10400000     -4.54900000      5.15800000
H      5.65600000     -3.82900000      4.85300000
H      5.10800000     -4.46600000      6.11200000
O    -12.75900000      6.24400000     -7.83500000
H    -12.09200000      5.56300000     -7.92300000
H    -13.40400000      6.03600000     -8.51200000
O      6.25700000     11.15100000     -4.57600000
H      6.09800000     10.36600000     -4.05300000
H      5.92800000     11.87000000     -4.03600000
O      0.93400000     -5.02500000     12.09100000
H      1.87700000     -4.88100000     12.01600000
H      0.69900000     -4.63800000     12.93400000
O     -0.39400000     14.58500000     -0.02000000
H      0.18900000     14.95300000     -0.68400000
H     -0.16200000     15.04700000      0.78600000
O      9.66400000      8.61100000     -0.87900000
H     10.44400000      8.32000000     -0.40600000
H      9.99800000      8.92600000     -1.71900000
O     -2.34800000    -14.01500000     10.87500000
H     -2.92000000    -14.74300000     10.63000000
H     -1.58900000    -14.10100000     10.29900000
O     -5.58000000    -14.70700000      2.67800000
H     -6.32800000    -15.28600000      2.53100000
H     -5.05900000    -14.78200000      1.87900000
O      7.98300000      8.60300000    -10.51800000
H      7.80900000      7.78800000    -10.98900000
H      8.89800000      8.80300000    -10.71600000
O     -5.33900000     -3.16500000    -14.60600000
H     -4.94400000     -4.02400000    -14.45600000
H     -4.65000000     -2.54200000    -14.37600000
O    -16.73900000      0.32700000     -2.99900000
H    -16.68400000      1.26000000     -2.79100000
H    -16.41600000     -0.11300000     -2.21200000
O      0.69500000      7.66100000    -10.90600000
H      0.22800000      8.15400000    -11.58100000
H      1.15600000      6.97300000    -11.38700000
O    -14.24400000      7.88700000     -3.85600000
H    -14.75600000      7.98200000     -4.65900000
H    -13.49700000      8.47400000     -3.97700000
O      1.35800000      1.94400000    -12.29800000
H      0.62000000      1.61300000    -11.78700000
H      2.12200000      1.49700000    -11.93300000
