# Supplementary material for: Integrated Multiscale Multilevel Approach to Open Shell Molecular Systems
Source: J Chem Theory Comput. 2023 Feb 13;19(5):1446–56. doi: 10.1021/acs.jctc.2c00805 (PMC10018740; doi:10.1021/acs.jctc.2c00805)
Supplement: Supplementary file 2 — ct2c00805_si_002.zip [file ct2c00805_si_002.zip › structures/PROXYL/frame139.xyz]

2591

C     -0.55700000     -1.56200000     -0.90100000
H     -1.37600000     -2.28000000     -0.93900000
H      0.35900000     -1.95000000     -1.34700000
C     -0.15200000     -1.19900000      0.56900000
C     -1.40700000     -1.24600000      1.44600000
H     -1.94200000     -2.19500000      1.47200000
H     -2.15200000     -0.51800000      1.12500000
H     -1.31800000     -1.05400000      2.51600000
C      0.92100000     -2.18600000      1.07700000
H      0.53200000     -3.20200000      1.00900000
H      1.86300000     -2.08000000      0.54000000
H      1.14600000     -2.03700000      2.13300000
N      0.21200000      0.20600000      0.42400000
O      0.69500000      0.88700000      1.32900000
C     -0.08200000      0.82000000     -0.90700000
C     -0.94800000      2.10100000     -0.73600000
H     -1.19400000      2.58000000     -1.68400000
H     -1.91100000      1.88100000     -0.27500000
H     -0.36900000      2.76800000     -0.09700000
C      1.27800000      1.29400000     -1.57700000
H      1.92000000      0.44400000     -1.81000000
H      1.81000000      1.98200000     -0.92000000
H      1.03000000      1.80100000     -2.50900000
C     -0.95900000     -0.29800000     -1.63200000
H     -2.00900000     -0.06200000     -1.46100000
H     -0.72600000     -0.41400000     -2.69100000
O      7.66800000     -8.25300000     -3.24000000
H      7.49500000     -8.87300000     -2.53200000
H      6.99600000     -8.44300000     -3.89500000
O    -13.90200000      6.56300000     -9.15100000
H    -13.18600000      6.34900000     -8.55200000
H    -13.60900000      7.35600000     -9.60100000
O      8.17500000     -2.51000000    -14.56800000
H      8.08000000     -3.33600000    -14.09300000
H      8.96700000     -2.62400000    -15.09100000
O     16.26800000      4.70100000     -1.57200000
H     16.51900000      5.60900000     -1.74400000
H     16.52300000      4.55100000     -0.66200000
O      4.62100000    -10.40000000     -9.82500000
H      5.15900000     -9.62100000     -9.96900000
H      3.72000000    -10.08800000     -9.91000000
O    -13.38300000      9.89200000     -4.26600000
H    -13.46500000      8.95000000     -4.11200000
H    -13.62400000     10.29300000     -3.43100000
O     -4.77500000     10.19400000     -1.66000000
H     -5.24700000      9.57100000     -2.21200000
H     -3.88700000      9.84000000     -1.60500000
O     -6.74600000     -1.52200000      1.70300000
H     -7.41500000     -2.00300000      2.19000000
H     -7.02600000     -1.58100000      0.78900000
O     -0.69200000      7.62600000      8.35300000
H     -0.64400000      7.69000000      7.39900000
H     -1.56000000      7.26100000      8.52500000
O     12.30400000     12.92000000      0.83800000
H     13.00300000     12.58100000      0.28000000
H     12.73700000     13.12500000      1.66700000
O     11.20100000      5.49500000     -9.81700000
H     11.91500000      5.60700000    -10.44400000
H     11.62600000      5.53600000     -8.96000000
O      1.99400000      7.14300000     -9.52500000
H      2.94000000      7.13900000     -9.38200000
H      1.79100000      6.25000000     -9.80300000
O      5.17300000     -0.04300000     13.25400000
H      5.76500000     -0.05700000     12.50200000
H      5.57300000      0.57800000     13.86200000
O     -4.37200000     -9.63900000      1.88600000
H     -4.78300000     -9.77700000      2.74000000
H     -5.04900000     -9.21000000      1.36200000
O     10.25200000     10.78600000     -5.54700000
H     10.41600000     10.60100000     -4.62200000
H     11.01800000     11.28300000     -5.83200000
O     -5.44900000     -5.70700000     16.16000000
H     -6.19500000     -5.11600000     16.05000000
H     -5.81500000     -6.47500000     16.59900000
O      8.52500000     -5.60700000     13.80800000
H      7.69100000     -5.32400000     13.43400000
H      8.36200000     -6.50300000     14.10500000
O      5.44000000     10.36000000     -8.76000000
H      5.19700000     11.11400000     -8.22400000
H      6.10900000      9.90700000     -8.24800000
O     13.38700000      4.55500000     -3.82600000
H     13.54300000      3.61800000     -3.70800000
H     13.79500000      4.76200000     -4.66700000
O      7.47900000     -9.92500000     -0.89400000
H      8.11400000    -10.61800000     -1.07400000
H      6.78200000    -10.06600000     -1.53400000
O    -13.11700000     -0.33900000      0.11000000
H    -12.67900000     -1.14000000      0.39700000
H    -12.90800000      0.30400000      0.78700000
O     -3.98400000     -4.75800000     -8.22500000
H     -4.70200000     -5.26500000     -7.84600000
H     -3.25000000     -4.89700000     -7.62700000
O    -12.42700000      3.35400000     -4.37600000
H    -13.08000000      2.69400000     -4.61000000
H    -12.35600000      3.29400000     -3.42400000
O    -11.48600000     -8.72900000      4.46900000
H    -12.29100000     -8.46000000      4.02500000
H    -10.90200000     -9.00200000      3.76100000
O     -8.28100000     -2.58300000      3.99500000
H     -8.18500000     -2.26000000      4.89100000
H     -9.18000000     -2.90800000      3.95300000
O      8.27900000      9.24400000      0.36000000
H      7.82300000      8.80800000      1.08000000
H      8.48400000      8.53900000     -0.25500000
O      9.62600000     10.30100000      4.10200000
H     10.02300000     10.02100000      3.27700000
H     10.22900000      9.98700000      4.77600000
O     -3.53800000     13.71100000     10.29500000
H     -2.67400000     13.61700000      9.89400000
H     -3.64700000     12.91700000     10.81800000
O    -15.52700000    -10.09800000      1.29800000
H    -15.80900000     -9.23900000      1.61300000
H    -14.69600000    -10.25700000      1.74500000
O      5.26500000     16.87300000      1.27700000
H      5.24700000     16.39600000      2.10700000
H      4.35400000     17.12800000      1.12700000
O      0.18600000    -13.46400000     -4.90900000
H     -0.12100000    -13.17500000     -4.04900000
H      0.13200000    -12.68100000     -5.45700000
O      0.06200000     -3.60400000     13.65500000
H     -0.10200000     -2.67500000     13.82100000
H     -0.60900000     -4.05900000     14.16400000
O    -10.11400000     -1.14300000      9.62900000
H    -11.05300000     -0.99000000      9.52300000
H     -9.74000000     -0.26800000      9.73600000
O     -6.74500000     -3.64600000     14.57800000
H     -6.55300000     -3.47200000     13.65600000
H     -6.19700000     -3.02400000     15.05700000
O      2.98200000     -9.26100000     -2.02700000
H      2.33800000     -9.26600000     -2.73500000
H      2.55400000     -8.78100000     -1.31800000
O      5.16700000     -9.47800000      3.42500000
H      5.82200000     -9.70400000      4.08600000
H      4.56400000     -8.88900000      3.87800000
O      7.62500000     11.55800000     -4.23100000
H      8.26600000     12.16500000     -3.86200000
H      7.69100000     10.77600000     -3.68300000
O     -5.00500000      4.89100000      5.49300000
H     -4.11400000      4.96000000      5.15100000
H     -5.56400000      4.95100000      4.71800000
O      9.58400000     12.33900000      0.50900000
H      9.30300000     11.42500000      0.47300000
H     10.52900000     12.29300000      0.65800000
O     11.68000000      7.54700000     -4.95800000
H     11.85600000      7.20700000     -4.08100000
H     12.33300000      8.23500000     -5.08400000
O    -11.72400000     -6.10700000     -9.52000000
H    -10.86300000     -6.40400000     -9.22600000
H    -11.73400000     -5.17000000     -9.32500000
O    -17.28300000      0.61700000      4.62500000
H    -17.57900000      0.23300000      3.80000000
H    -17.14800000      1.54300000      4.42400000
O     -6.41400000     -8.84000000     10.18000000
H     -5.50300000     -9.13100000     10.22500000
H     -6.56000000     -8.65500000      9.25200000
O    -11.17600000     -2.15200000      0.22200000
H    -10.67900000     -1.60900000     -0.39000000
H    -10.91700000     -3.04900000      0.01100000
O     -0.59100000     17.05700000     -3.04300000
H     -0.15300000     17.87600000     -2.81100000
H     -0.19600000     16.80100000     -3.87600000
O     -5.55500000     -1.94300000     -4.96200000
H     -4.63500000     -1.80200000     -4.73700000
H     -5.75400000     -2.81400000     -4.62000000
O     -1.69500000     -5.17900000      0.20000000
H     -2.25000000     -5.35000000      0.96100000
H     -2.16700000     -4.51000000     -0.29500000
O      4.17400000      6.45300000    -15.85100000
H      3.70700000      7.06700000    -16.41700000
H      4.31300000      5.68100000    -16.39900000
O      6.82600000      3.54900000      5.36900000
H      6.20300000      3.53700000      4.64300000
H      6.76500000      2.67300000      5.75100000
O     14.87000000      8.37000000      1.26700000
H     15.15000000      7.79400000      0.55600000
H     15.07200000      9.25200000      0.95400000
O      7.09800000    -11.73300000     -8.86700000
H      7.23800000    -11.37600000     -7.99000000
H      7.90900000    -12.20200000     -9.06600000
O     -0.34500000      9.25600000    -10.61100000
H      0.35300000      8.71300000    -10.24600000
H     -1.11300000      9.05100000    -10.07700000
O      4.03900000     -7.24400000     -8.83400000
H      4.23200000     -7.85500000     -8.12200000
H      4.71300000     -7.42100000     -9.49000000
O    -13.63800000     -2.64700000     -2.80400000
H    -13.54900000     -3.29400000     -2.10300000
H    -14.05300000     -3.12700000     -3.52100000
O     11.41700000      2.62300000     10.14700000
H     12.31100000      2.78000000      9.84500000
H     11.17100000      3.43000000     10.59800000
O     -2.63100000    -11.03700000      0.27400000
H     -2.62000000    -10.88900000     -0.67200000
H     -3.34400000    -10.48500000      0.59500000
O      0.72600000      3.63400000     12.77700000
H      0.00700000      4.25900000     12.86600000
H      0.85700000      3.55200000     11.83300000
O     10.96200000     -5.83600000     12.32800000
H     11.06600000     -5.00800000     11.85900000
H     10.04100000     -5.84700000     12.59200000
O     -6.39600000    -11.74200000     10.59500000
H     -6.38600000    -10.80400000     10.78900000
H     -6.04900000    -12.15400000     11.38600000
O      9.65400000      3.27000000      6.37900000
H      9.93000000      3.74600000      5.59600000
H      8.71000000      3.42000000      6.43000000
O     -0.30100000    -11.29900000      1.96800000
H     -1.01600000    -11.19700000      1.34000000
H     -0.72400000    -11.62800000      2.76200000
O      6.64600000     -2.62900000     -4.12200000
H      6.78100000     -3.57600000     -4.15500000
H      7.04200000     -2.35900000     -3.29300000
O    -15.51200000     -1.30500000     -0.94000000
H    -14.99400000     -1.01200000     -0.19100000
H    -14.86400000     -1.52000000     -1.61100000
O      9.15900000      7.48800000     14.52400000
H      8.77300000      7.58600000     13.65300000
H      9.20500000      6.54200000     14.66000000
O     -4.24200000     16.91300000      5.81000000
H     -3.76100000     16.14400000      6.11700000
H     -5.16100000     16.64700000      5.83600000
O      7.65400000      4.55000000    -12.73100000
H      8.19300000      5.16100000    -13.23200000
H      7.09300000      5.11000000    -12.19500000
O    -13.31200000      9.51000000      8.31300000
H    -13.87300000      9.21600000      9.03000000
H    -13.50400000      8.90600000      7.59600000
O     13.62600000     -2.98900000     11.34700000
H     13.97700000     -3.84300000     11.60200000
H     12.70300000     -3.02500000     11.59800000
O     -5.79900000      8.51400000     -3.40700000
H     -4.96300000      8.05800000     -3.50200000
H     -5.74200000      9.24700000     -4.02000000
O     -2.17200000      7.91400000     -5.51300000
H     -1.34300000      7.74400000     -5.95900000
H     -2.32200000      8.85200000     -5.63400000
O      3.73800000      7.47700000      7.82100000
H      4.26800000      7.72000000      8.58100000
H      3.55900000      6.54500000      7.94200000
O     -6.05300000    -13.18100000     -4.91900000
H     -6.63800000    -13.93800000     -4.90000000
H     -5.42300000    -13.38200000     -5.61100000
O      4.58100000      7.61600000     -8.80000000
H      4.65500000      7.64600000     -7.84600000
H      4.81600000      8.49900000     -9.08500000
O     -4.57000000      8.73700000    -11.91900000
H     -5.16200000      8.76100000    -12.67100000
H     -5.04300000      8.23300000    -11.25800000
O     -9.02500000     -6.05700000    -11.32400000
H     -9.90700000     -5.85600000    -11.63700000
H     -8.92000000     -5.51900000    -10.54000000
O     -5.18100000     13.31600000     -4.03400000
H     -4.33800000     13.57400000     -3.66100000
H     -5.73400000     13.13500000     -3.27400000
O    -12.85000000     -2.33700000    -13.57700000
H    -13.75800000     -2.03400000    -13.60800000
H    -12.50800000     -1.98400000    -12.75600000
O      6.76600000    -15.59400000      4.80600000
H      6.40700000    -14.77000000      4.47800000
H      7.23300000    -15.35000000      5.60500000
O      9.33900000     12.97500000     -2.57100000
H      9.68900000     13.86400000     -2.63100000
H      9.40000000     12.75600000     -1.64200000
O      0.71500000      5.41600000    -13.68300000
H      1.26300000      4.82800000    -14.20400000
H      1.33200000      6.03600000    -13.29500000
O      0.74200000      7.80900000     -7.21900000
H      0.59900000      6.89000000     -6.99600000
H      1.20300000      7.78300000     -8.05800000
O     14.07200000     -9.68000000      2.29000000
H     14.72200000     -9.92800000      1.63300000
H     13.91500000    -10.48400000      2.78600000
O      9.05100000    -12.48700000      7.64600000
H      9.23700000    -12.22000000      6.74600000
H      8.10500000    -12.37800000      7.73800000
O      1.71600000      1.53500000    -13.62100000
H      0.86400000      1.88100000    -13.35300000
H      1.58900000      0.58700000    -13.66000000
O     -4.82900000     12.80000000     -0.76700000
H     -4.81400000     12.71500000      0.18600000
H     -5.06000000     11.92700000     -1.08300000
O     -7.32000000     -2.08000000     -9.19200000
H     -6.80100000     -2.33200000     -9.95600000
H     -7.08700000     -2.72200000     -8.52100000
O     -2.52800000     -6.17000000      8.43000000
H     -1.80900000     -6.71300000      8.10700000
H     -2.53800000     -6.32400000      9.37500000
O     -4.01100000      3.97400000     -1.28900000
H     -3.78400000      3.30100000     -0.64800000
H     -4.72200000      4.46600000     -0.87900000
O     -8.04200000      7.27300000    -12.47200000
H     -7.70200000      6.52100000    -12.95600000
H     -7.69600000      8.03400000    -12.93900000
O     -2.88100000      4.42400000     -4.31400000
H     -3.46900000      3.75000000     -4.65400000
H     -2.49500000      4.82200000     -5.09500000
O      8.25400000     -2.71600000     12.14000000
H      8.09300000     -1.84700000     11.77200000
H      7.50900000     -3.24200000     11.84900000
O     12.32600000     -8.27400000     10.50900000
H     12.07500000     -7.38000000     10.27500000
H     11.73200000     -8.51200000     11.22000000
O     -8.08600000    -14.73500000      6.05000000
H     -7.41800000    -14.06300000      5.91900000
H     -8.45200000    -14.88200000      5.17700000
O     -3.76700000    -10.73600000     -7.87300000
H     -3.53100000     -9.87000000     -8.20500000
H     -3.45800000    -11.34300000     -8.54500000
O      4.42500000     -4.02600000     15.22000000
H      4.16400000     -3.42200000     15.91500000
H      3.76000000     -3.91400000     14.54100000
O    -10.03800000    -10.61100000      1.87900000
H     -9.67100000     -9.72900000      1.94500000
H     -9.28900000    -11.16700000      1.66500000
O    -10.06000000     11.73900000      2.53200000
H     -9.19700000     12.15300000      2.49400000
H     -9.93000000     10.88000000      2.13100000
O      6.57300000      5.94500000     12.05000000
H      7.43600000      5.87100000     11.64300000
H      6.46300000      6.88200000     12.21100000
O      6.02100000     15.92100000     -6.04500000
H      5.63900000     16.45500000     -6.74100000
H      5.51000000     15.11200000     -6.05500000
O      7.44900000     -4.94600000      6.63400000
H      7.91900000     -5.73300000      6.35800000
H      6.52700000     -5.14700000      6.46900000
O     -9.01500000    -11.60800000     -9.70700000
H     -8.16400000    -11.56000000     -9.27200000
H     -9.30800000    -12.50800000     -9.56200000
O     10.17100000     -9.26300000     11.59900000
H      9.91000000    -10.14800000     11.85500000
H      9.98600000     -9.22000000     10.66100000
O    -17.14500000      3.88600000     -0.39600000
H    -17.09000000      2.98600000     -0.71600000
H    -17.44600000      4.39100000     -1.15100000
O    -10.04800000      7.32100000      9.64400000
H    -10.48900000      6.87900000      8.91800000
H     -9.11900000      7.13900000      9.50600000
O    -14.15900000     -2.95500000      7.15400000
H    -13.45400000     -2.31400000      7.06400000
H    -13.84900000     -3.55900000      7.83000000
O     10.93200000      1.89300000     -2.65500000
H     11.84200000      1.95100000     -2.94700000
H     10.97000000      2.07000000     -1.71500000
O      2.33800000      7.35000000     -4.51900000
H      1.70000000      6.78800000     -4.95800000
H      1.99800000      7.44900000     -3.63000000
O      7.27300000     -0.11700000     -5.12700000
H      7.00900000     -0.94200000     -4.71900000
H      7.32100000     -0.31600000     -6.06200000
O     -1.74700000     -3.64400000     -5.14700000
H     -1.67400000     -4.46100000     -5.64200000
H     -2.51600000     -3.77000000     -4.59100000
O     11.26800000     10.07500000     -2.95000000
H     12.18600000      9.80500000     -2.90700000
H     11.03900000     10.29000000     -2.04600000
O     -9.27800000     -6.40700000     -6.85900000
H     -8.84100000     -7.07800000     -7.38400000
H     -9.92400000     -6.89000000     -6.34300000
O    -14.22000000      1.37300000     -9.40800000
H    -13.29300000      1.57400000     -9.53500000
H    -14.42900000      0.75200000    -10.10600000
O      0.99700000    -16.44500000     -7.68000000
H      0.30900000    -16.20300000     -7.06000000
H      1.75800000    -15.93400000     -7.40500000
O      2.16900000     15.20900000     -7.38200000
H      2.68300000     14.44200000     -7.13300000
H      2.65700000     15.95200000     -7.02600000
O      4.19900000      0.07100000     -0.46900000
H      4.72400000      0.19600000     -1.25900000
H      4.16000000     -0.87900000     -0.35400000
O      6.58700000      5.97700000      4.01900000
H      6.60800000      6.69100000      4.65700000
H      7.09400000      5.27600000      4.42800000
O     11.81400000     -1.10500000    -12.92800000
H     12.22300000     -1.96200000    -12.80600000
H     11.99300000     -0.63600000    -12.11200000
O     -7.05100000     -4.19400000    -14.81500000
H     -6.72300000     -4.06000000    -15.70400000
H     -6.27500000     -4.43200000    -14.30700000
O     -5.14400000      5.92300000     -6.22300000
H     -5.06800000      6.46800000     -5.43900000
H     -4.40700000      6.18900000     -6.77200000
O      0.82900000     12.91900000    -12.58200000
H      0.80700000     13.86400000    -12.42900000
H      1.71900000     12.65800000    -12.34600000
O     -0.25600000      4.31800000     -8.75300000
H     -0.54400000      4.46000000     -9.65500000
H      0.53500000      3.78500000     -8.83500000
O     -8.36200000     -5.73000000      5.51600000
H     -7.91900000     -5.04700000      6.01900000
H     -7.68200000     -6.08300000      4.94100000
O     -1.16200000    -14.67500000      7.04700000
H     -0.38000000    -15.22800000      7.07700000
H     -1.76400000    -15.14400000      6.46900000
O     -3.84300000     -9.54000000     10.26200000
H     -3.31700000     -8.75000000     10.38200000
H     -3.26700000    -10.14300000      9.79200000
O     -2.69500000      9.65900000      6.34000000
H     -2.99400000     10.04500000      7.16300000
H     -3.06700000      8.77700000      6.34000000
O      4.12400000    -15.47400000     -6.38800000
H      4.18100000    -14.64700000     -5.90900000
H      4.94400000    -15.92400000     -6.18700000
O     12.99300000      1.00300000     -9.20600000
H     12.59100000      1.52600000     -8.51200000
H     12.36400000      0.30100000     -9.37100000
O     -2.43600000     11.13600000    -14.91800000
H     -2.05000000     10.89400000    -14.07600000
H     -1.74400000     10.96600000    -15.55700000
O      8.82900000     -6.65900000    -14.95600000
H      8.87400000     -7.60600000    -14.82400000
H      9.02500000     -6.28800000    -14.09600000
O      7.50600000     -4.64000000    -10.04100000
H      6.78700000     -4.27600000     -9.52400000
H      7.94100000     -5.25200000     -9.44800000
O      5.72700000     13.43300000     -9.24500000
H      5.64900000     13.45400000    -10.19900000
H      6.67000000     13.43200000     -9.08100000
O      7.67200000      8.19000000     -4.64100000
H      8.31600000      8.32500000     -3.94600000
H      6.86700000      7.95300000     -4.17900000
O    -11.63100000      3.96200000     -0.01700000
H    -10.97900000      3.34800000      0.31900000
H    -11.51200000      3.94500000     -0.96600000
O     12.86500000     -7.83900000      0.44000000
H     13.77400000     -7.95100000      0.16400000
H     12.63700000     -8.66900000      0.85700000
O    -12.10600000      0.15000000      7.02200000
H    -12.40500000      0.27700000      7.92200000
H    -12.70800000      0.67500000      6.49300000
O     -3.46900000    -15.59800000     -5.11800000
H     -3.98900000    -15.01300000     -5.66900000
H     -2.58100000    -15.24300000     -5.16300000
O     -6.93500000      5.43100000     -1.24600000
H     -7.17300000      5.56500000     -0.32900000
H     -7.29000000      6.19500000     -1.70000000
O     -8.91600000     11.95000000      8.08100000
H     -8.79100000     11.92700000      7.13200000
H     -9.78500000     11.57300000      8.21800000
O     14.75800000      2.13200000      3.84300000
H     14.22000000      2.87200000      3.56000000
H     14.69600000      1.50300000      3.12500000
O    -11.60100000     -9.69300000      7.13000000
H    -11.26300000     -8.83600000      7.38900000
H    -11.84700000     -9.58500000      6.21100000
O     -9.35600000     -4.23700000     15.30300000
H     -8.44500000     -3.98100000     15.16100000
H     -9.37100000     -4.58200000     16.19600000
O      4.52300000      6.52900000      0.28700000
H      4.33700000      6.13100000      1.13800000
H      4.97400000      7.34700000      0.49900000
O     -0.25700000     12.59800000     10.43700000
H     -0.03200000     11.66900000     10.38900000
H     -0.46700000     12.74600000     11.35900000
O     -3.04200000     -0.95600000     13.47900000
H     -3.94700000     -0.66200000     13.58400000
H     -2.86800000     -1.47800000     14.26300000
O      5.90300000     12.02000000      1.97900000
H      6.52100000     12.13500000      2.70000000
H      5.21300000     11.46500000      2.34100000
O      5.70400000      8.16500000      5.70700000
H      5.35800000      8.68000000      4.97800000
H      4.92900000      7.79000000      6.12400000
O     -3.61800000      4.63600000     -9.79600000
H     -3.41100000      4.56400000    -10.72800000
H     -3.21000000      3.86600000     -9.40000000
O     -4.61500000     13.35900000     -9.51900000
H     -3.92900000     13.23000000     -8.86300000
H     -4.38500000     12.75700000    -10.22700000
O     -7.68500000      2.81200000     10.99400000
H     -6.92000000      3.33100000     11.23900000
H     -8.42000000      3.42100000     11.06300000
O      8.39300000     -5.20400000     -1.89300000
H      9.04100000     -5.79400000     -1.50800000
H      8.71500000     -4.32700000     -1.68600000
O     10.37800000     -0.27200000     -7.56100000
H     10.57600000      0.62200000     -7.28100000
H     10.06000000     -0.70600000     -6.77000000
O     13.28600000     -7.34800000      3.49200000
H     14.18500000     -7.04400000      3.61700000
H     13.37800000     -8.18800000      3.04200000
O     -2.86500000     -2.85700000     11.31800000
H     -1.91100000     -2.91700000     11.28700000
H     -3.04100000     -2.16000000     11.95100000
O     12.79400000     11.48100000      3.97400000
H     13.71200000     11.20900000      3.97900000
H     12.80600000     12.35800000      3.58900000
O    -10.91200000      9.12600000     -2.55700000
H    -11.43100000      8.45100000     -2.12000000
H    -11.15300000      9.05300000     -3.48000000
O    -12.33200000     11.19100000      6.34200000
H    -12.83300000     11.25300000      5.52900000
H    -12.90900000     10.72100000      6.94400000
O     -5.12100000     -7.01900000      7.60700000
H     -4.33100000     -6.56200000      7.89500000
H     -5.84100000     -6.51100000      7.98000000
O     -2.54100000     -8.73100000     14.83400000
H     -2.77900000     -8.40500000     15.70200000
H     -2.40800000     -7.94100000     14.31000000
O     -3.22400000      4.25900000    -12.55400000
H     -4.17700000      4.25000000    -12.64200000
H     -2.90900000      4.58700000    -13.39600000
O      5.13400000     14.42000000      6.54500000
H      5.81500000     13.74800000      6.57100000
H      5.52000000     15.17100000      6.99600000
O      8.84300000      0.56300000      4.55600000
H      9.33200000     -0.13700000      4.12300000
H      8.26700000      0.10800000      5.17100000
O     -5.22800000     -3.87900000      3.00500000
H     -5.66300000     -3.83200000      3.85700000
H     -5.57300000     -3.12900000      2.51900000
O      4.17800000      2.44200000    -12.91600000
H      3.60200000      1.74400000    -13.22800000
H      5.03500000      2.22800000    -13.28500000
O     13.40000000      9.52900000     -5.90500000
H     13.55500000      9.17700000     -6.78200000
H     13.28600000     10.47000000     -6.04200000
O     -9.31900000     -8.01300000      2.45100000
H     -9.37700000     -7.25900000      3.03700000
H     -8.94400000     -7.66000000      1.64300000
O      7.00600000      7.64300000    -14.77800000
H      7.10900000      8.12600000    -13.95800000
H      6.14000000      7.24100000    -14.71100000
O    -12.54400000     -1.38500000     -6.30900000
H    -12.29700000     -1.63400000     -5.41800000
H    -12.30000000     -0.46200000     -6.37600000
O     -4.48100000    -12.32000000      8.57700000
H     -4.81300000    -11.78900000      9.30100000
H     -3.94500000    -12.99200000      8.99800000
O    -14.49600000     -6.65800000     -4.02000000
H    -15.33800000     -7.11000000     -4.08300000
H    -14.20000000     -6.82800000     -3.12600000
O      8.07000000     -8.37000000     -7.06100000
H      7.91000000     -9.14700000     -6.52600000
H      7.26800000     -7.85400000     -6.98200000
O     10.01000000      2.13000000     14.87400000
H     10.10500000      1.56100000     15.63700000
H      9.18800000      1.85400000     14.46900000
O      2.59200000     16.71300000     -3.34900000
H      2.15000000     16.33700000     -2.58800000
H      3.52500000     16.59100000     -3.17000000
O      7.25600000      2.36100000     12.22800000
H      7.11500000      2.07500000     13.13100000
H      8.00700000      1.84900000     11.92900000
O     -0.57300000      7.57500000     14.43900000
H     -0.80400000      7.25400000     15.31000000
H     -0.74900000      6.83600000     13.85700000
O     -3.40100000     -0.33100000     -3.75500000
H     -3.90700000      0.46900000     -3.61900000
H     -2.77500000     -0.10500000     -4.44300000
O      8.76300000      5.73900000     -9.02300000
H      9.67100000      5.50900000     -9.21900000
H      8.74300000      5.84800000     -8.07300000
O     12.39700000     -2.48300000     -7.64000000
H     11.54900000     -2.18700000     -7.30800000
H     12.28700000     -2.50600000     -8.59100000
O      6.57200000     -5.28500000     -3.97300000
H      5.79300000     -5.75000000     -3.66800000
H      7.24700000     -5.50000000     -3.32900000
O      9.70200000     11.28600000      7.26700000
H     10.54300000     11.66300000      7.01100000
H      9.67600000     10.43700000      6.82500000
O     -7.30600000      0.70400000     -5.14600000
H     -6.77000000     -0.08700000     -5.19600000
H     -6.99600000      1.25000000     -5.86900000
O      5.68400000     -8.51300000     -5.17000000
H      5.00000000     -7.94000000     -4.82200000
H      5.27900000     -8.93300000     -5.92900000
O     -0.17300000     10.36100000     15.32500000
H     -0.09600000      9.42200000     15.15900000
H      0.20700000     10.77400000     14.55000000
O     11.59300000      6.86800000     -1.90900000
H     11.50300000      6.20300000     -1.22600000
H     12.47200000      7.22500000     -1.78100000
O     -9.41400000      5.30700000     -9.44300000
H     -8.92000000      5.39300000     -8.62800000
H     -9.29900000      4.39200000     -9.69800000
O    -10.60600000      3.79800000     -6.48400000
H    -11.29000000      3.81900000     -5.81400000
H    -10.00300000      3.11500000     -6.19000000
O      9.77200000    -11.95500000     -5.00500000
H     10.41100000    -11.37400000     -4.59300000
H      9.23500000    -12.27300000     -4.27900000
O      7.05400000      1.38900000      7.16400000
H      7.58200000      1.47900000      7.95700000
H      7.05000000      0.44900000      6.98400000
O      9.92800000     -9.75200000      8.62500000
H     10.45300000    -10.48100000      8.29300000
H      9.59800000     -9.31700000      7.83900000
O      9.42100000     -4.55900000     -4.59800000
H      9.81300000     -5.40000000     -4.83400000
H      9.04900000     -4.70400000     -3.72800000
O     13.10400000      0.04500000     -6.06900000
H     13.05300000     -0.28200000     -6.96700000
H     12.84200000     -0.70100000     -5.52800000
O     -7.71900000     -9.79400000      5.89300000
H     -8.05900000    -10.38700000      6.56300000
H     -8.15300000     -8.95900000      6.06900000
O      1.97800000     -9.09700000    -13.64800000
H      1.05500000     -8.91600000    -13.47100000
H      2.02000000     -9.22100000    -14.59600000
O      0.02800000      0.93000000     -9.40700000
H      0.36200000      0.06000000     -9.18800000
H      0.80400000      1.42500000     -9.66900000
O      2.25700000     -8.98000000    -10.66900000
H      2.22600000     -9.28600000    -11.57600000
H      2.07700000     -8.04200000    -10.72700000
O     -1.82200000    -14.92800000     -1.47000000
H     -1.50400000    -15.47900000     -2.18600000
H     -1.18400000    -14.21600000     -1.41600000
O    -11.21700000      4.68400000    -11.64500000
H    -10.54000000      5.33800000    -11.47300000
H    -11.51600000      4.41500000    -10.77600000
O     -2.68300000    -12.72700000     -9.50600000
H     -3.34300000    -13.01300000    -10.13800000
H     -2.33900000    -13.53900000     -9.13400000
O      0.21600000     -5.47800000     10.40900000
H      0.07500000     -4.53500000     10.32600000
H      0.78300000     -5.70200000      9.67200000
O      3.76000000    -10.40100000      6.23900000
H      4.24500000    -11.19400000      6.46700000
H      3.49200000    -10.53600000      5.33000000
O      2.69900000     -3.37700000     13.31800000
H      2.63300000     -2.54200000     12.85500000
H      1.85400000     -3.80200000     13.16700000
O      0.69300000     -2.75300000     -4.06400000
H      1.27500000     -3.26900000     -4.62200000
H     -0.18200000     -3.08900000     -4.25600000
O     16.51400000      0.60100000     -1.87400000
H     15.99600000     -0.10400000     -1.48500000
H     17.23500000      0.15300000     -2.31600000
O     -5.53700000      2.90500000    -13.56500000
H     -5.51800000      2.05700000    -14.00700000
H     -5.34400000      3.54000000    -14.25500000
O     -8.45300000    -10.57400000     -5.33300000
H     -8.03100000    -10.03000000     -5.99800000
H     -9.22500000    -10.07300000     -5.06800000
O     10.85000000      9.60400000     -0.11500000
H     11.17600000      8.79700000      0.28200000
H      9.90300000      9.57500000      0.02600000
O     -9.27200000      1.35200000      9.28400000
H     -8.81500000      1.94100000      9.88500000
H     -9.88200000      1.91900000      8.81200000
O     -2.09500000    -11.24400000     13.69400000
H     -2.98200000    -11.60200000     13.73900000
H     -2.16500000    -10.38000000     14.09900000
O     -3.19400000      6.57700000     11.28300000
H     -3.19100000      6.45300000     10.33400000
H     -2.81500000      7.44700000     11.41100000
O    -11.24500000      1.28400000     -9.29200000
H    -10.36300000      1.12200000     -8.95800000
H    -11.37000000      2.22800000     -9.19200000
O      3.47900000      9.16000000     15.33000000
H      3.24000000      8.23300000     15.34600000
H      2.70800000      9.59900000     14.97200000
O     -3.28100000     -0.84500000    -12.29900000
H     -3.77100000     -0.09400000    -11.96500000
H     -3.63700000     -0.99300000    -13.17500000
O     -3.76500000     -6.00400000     13.71100000
H     -4.24300000     -5.51500000     13.04200000
H     -4.16400000     -5.73300000     14.53800000
O     -4.49000000     10.54300000     13.96300000
H     -5.05800000      9.83700000     13.65300000
H     -5.09300000     11.20200000     14.30700000
O    -10.19500000      7.59000000    -10.73600000
H     -9.36400000      7.35100000    -11.14700000
H    -10.22200000      7.07200000     -9.93200000
O     -0.75300000    -15.90000000     -5.71200000
H     -0.43600000    -16.44900000     -4.99400000
H     -0.49100000    -15.01200000     -5.46900000
O      4.27700000     -3.88400000     -0.20800000
H      3.81400000     -3.53100000     -0.96700000
H      4.38300000     -4.81500000     -0.40300000
O     14.15500000     -6.13400000     -6.81400000
H     14.35000000     -6.91900000     -6.30300000
H     13.22500000     -6.21200000     -7.02700000
O     -1.88000000      1.22900000     16.02800000
H     -1.93000000      0.79400000     15.17700000
H     -1.04800000      1.70100000     16.00800000
O     -1.34500000     -7.02100000     -2.20900000
H     -2.05900000     -6.57600000     -2.66500000
H     -1.04000000     -6.38500000     -1.56200000
O      4.80900000      4.55400000     15.32100000
H      5.65400000      4.98900000     15.43800000
H      4.79000000      4.31300000     14.39500000
O    -12.62500000     -1.22900000     12.90800000
H    -13.07400000     -1.55400000     12.12800000
H    -12.12900000     -1.98100000     13.23100000
O     -0.07800000     12.71700000      2.49600000
H      0.74300000     13.03100000      2.87400000
H     -0.24100000     13.30400000      1.75700000
O     -5.86300000    -11.30100000    -10.98800000
H     -6.26100000    -12.10700000    -11.31800000
H     -5.78400000    -11.44300000    -10.04400000
O     11.37100000     -1.09200000     -9.78200000
H     10.84200000     -1.63100000    -10.37000000
H     10.74200000     -0.73500000     -9.15500000
O     -9.40400000     -0.68000000     14.29600000
H     -9.02700000     -0.98700000     15.12100000
H    -10.33300000     -0.89900000     14.36200000
O     -4.85600000     -2.84400000      5.66500000
H     -4.20000000     -3.51500000      5.47500000
H     -4.37600000     -2.16900000      6.14400000
O      9.82500000      0.90700000     11.63900000
H     10.54800000      0.31300000     11.84400000
H     10.16600000      1.46800000     10.94300000
O     10.16200000     -7.32800000     -4.91200000
H      9.26700000     -7.64700000     -4.80100000
H     10.58600000     -7.50700000     -4.07300000
O      9.83800000      7.26100000    -11.62200000
H      9.27600000      7.61700000    -10.93300000
H     10.24700000      6.49300000    -11.22400000
O     -8.09800000      7.41200000     -2.51400000
H     -7.34100000      7.78300000     -2.96800000
H     -8.75200000      8.11100000     -2.52700000
O     -2.62600000     12.87700000      4.15900000
H     -2.00200000     13.23000000      3.52500000
H     -2.09400000     12.66200000      4.92500000
O     -2.09600000      8.41300000    -13.69800000
H     -2.35800000      8.58600000    -12.79300000
H     -1.40100000      7.75900000    -13.62500000
O      5.11400000    -13.43200000      4.08400000
H      5.30300000    -13.19600000      3.17600000
H      4.19700000    -13.70700000      4.07400000
O     -7.99300000      6.61400000      1.03700000
H     -8.16800000      7.48000000      0.66900000
H     -8.79400000      6.38700000      1.50800000
O      8.15200000     -8.50900000      6.81300000
H      8.78800000     -8.19900000      6.16700000
H      7.63500000     -9.16400000      6.34400000
O    -10.42500000      3.47800000     -2.54600000
H    -10.55700000      3.46500000     -3.49400000
H     -9.56900000      3.06900000     -2.41800000
O      7.18100000     11.83400000      4.28400000
H      6.86800000     11.24300000      4.96900000
H      8.06600000     11.52700000      4.08900000
O     10.64600000      0.76200000      6.96200000
H     10.19200000      1.60400000      6.94200000
H     11.31800000      0.83600000      6.28500000
O     13.60100000      1.97600000     -4.13100000
H     13.12200000      1.29800000     -4.60800000
H     14.50500000      1.88700000     -4.43100000
O     15.75400000     -5.72500000     -0.81600000
H     15.51600000     -5.21700000     -0.04100000
H     15.10000000     -5.48400000     -1.47200000
O      8.61100000      6.52200000      7.30400000
H      9.45100000      6.55200000      7.76100000
H      7.99800000      6.17600000      7.95200000
O    -11.46900000     -7.99200000     -6.35400000
H    -12.18500000     -8.52800000     -6.69600000
H    -10.85300000     -8.62300000     -5.98200000
O     -4.21500000     -9.39100000     -2.35400000
H     -4.73800000     -9.91200000     -2.96400000
H     -4.83400000     -9.12900000     -1.67200000
O     14.25800000     -1.22600000      5.80500000
H     14.42100000     -0.29100000      5.92700000
H     14.50600000     -1.39600000      4.89600000
O     -8.08600000     -2.69500000     -1.04300000
H     -7.51800000     -3.03800000     -1.73300000
H     -8.51800000     -1.93900000     -1.44100000
O     -8.91300000     -5.57400000      9.18500000
H     -9.05100000     -4.76000000      9.67000000
H     -8.01400000     -5.82700000      9.39200000
O    -10.04800000      0.05100000      2.51600000
H    -10.82500000     -0.41400000      2.82800000
H     -9.42200000     -0.01800000      3.23700000
O      6.31000000     -1.22000000    -16.47800000
H      6.79900000     -1.32500000    -15.66200000
H      6.86700000     -1.62100000    -17.14400000
O     -0.32900000     -3.31800000    -15.44600000
H     -0.83800000     -3.71300000    -16.15400000
H      0.20900000     -2.65500000    -15.87800000
O     -2.10500000     -8.56700000      3.22800000
H     -2.70100000     -8.79200000      2.51400000
H     -2.62600000     -8.68700000      4.02200000
O    -17.78800000     -1.89100000      1.30400000
H    -18.29200000     -2.14800000      0.53100000
H    -17.78200000     -0.93400000      1.27800000
O     -6.59500000     -2.51900000      9.19300000
H     -6.69600000     -2.47400000     10.14400000
H     -5.65500000     -2.41000000      9.04700000
O     -4.00900000      2.93100000    -17.31700000
H     -3.85500000      3.62600000    -17.95700000
H     -4.93100000      3.02400000    -17.07900000
O    -15.50300000      5.60900000     -6.53300000
H    -16.39200000      5.42700000     -6.84000000
H    -15.08200000      6.05100000     -7.27000000
O      3.67700000     14.01700000      0.62900000
H      3.35100000     14.05400000      1.52800000
H      3.40700000     13.15500000      0.31100000
O      8.37700000     13.17200000     -9.17800000
H      8.77900000     13.80700000     -8.58600000
H      8.91100000     12.38300000     -9.08200000
O      3.56000000      1.06300000      2.05100000
H      2.62500000      0.95400000      1.88000000
H      3.99000000      0.68300000      1.28500000
O    -10.41700000    -11.82300000      4.16100000
H     -9.95800000    -11.20600000      4.73200000
H    -10.14600000    -11.57800000      3.27700000
O     14.63400000      1.71400000    -10.99000000
H     14.61400000      0.96900000    -11.59100000
H     14.04200000      1.46600000    -10.28100000
O     -4.21900000    -17.24600000     -2.51200000
H     -4.15400000    -18.18600000     -2.68000000
H     -3.74200000    -16.84000000     -3.23500000
O     15.55600000     -3.35500000      6.84500000
H     15.79100000     -3.18100000      7.75600000
H     15.03700000     -2.59500000      6.58300000
O      2.73800000      0.28800000      5.05800000
H      3.29200000     -0.45100000      4.80800000
H      2.74800000      0.86500000      4.29300000
O      7.29400000      7.48800000      1.99200000
H      7.60000000      6.81900000      1.37800000
H      6.90100000      6.99200000      2.71000000
O     -7.41700000     -4.65400000     -7.67500000
H     -8.24400000     -5.09200000     -7.47600000
H     -7.20100000     -4.94200000     -8.56200000
O     -3.70800000    -10.97600000    -12.61100000
H     -4.37700000    -11.26800000    -11.99100000
H     -3.17300000    -10.35800000    -12.11200000
O     -1.72300000     11.79800000     -8.92700000
H     -1.01400000     11.40000000     -8.42300000
H     -1.90200000     11.17000000     -9.62700000
O      0.66300000      1.36600000     14.61600000
H      1.50700000      0.91700000     14.66400000
H      0.88500000      2.27300000     14.40700000
O    -12.14600000     -8.06500000      0.85700000
H    -12.56400000     -8.16200000      1.71200000
H    -11.49900000     -7.37000000      0.98500000
O    -10.41300000      0.97600000    -15.19900000
H    -10.85000000      0.70500000    -14.39200000
H    -10.15700000      0.15500000    -15.62000000
O    -10.78700000      3.08400000      7.80800000
H    -11.16500000      3.24100000      6.94300000
H    -11.35400000      3.56900000      8.40800000
O      2.92700000     14.61900000      9.11300000
H      3.11200000     15.47000000      8.71700000
H      2.15100000     14.30300000      8.65100000
O    -14.78000000      1.11500000      6.12100000
H    -15.11200000      2.01000000      6.19400000
H    -15.45300000      0.64900000      5.62500000
O      8.65400000    -15.33300000     -2.45200000
H      8.82500000    -15.41800000     -3.39000000
H      8.96500000    -16.15600000     -2.07700000
O    -14.63000000      1.92000000     -4.50400000
H    -14.68100000      2.16000000     -3.57900000
H    -15.12500000      1.10200000     -4.56600000
O      4.01300000     -6.73900000     -3.58900000
H      4.13900000     -6.71400000     -2.64000000
H      3.15100000     -6.34500000     -3.72600000
O    -13.37300000     -4.41300000     -0.88100000
H    -13.65200000     -4.11700000     -0.01500000
H    -13.56300000     -5.35100000     -0.88600000
O      0.70800000    -14.87700000      2.96100000
H      1.49400000    -15.22100000      2.53600000
H      0.00400000    -15.04300000      2.33400000
O     -1.52800000      4.98500000     -6.61300000
H     -2.24100000      5.52300000     -6.95800000
H     -0.94800000      4.84700000     -7.36200000
O     -0.71000000    -12.32100000     -2.35600000
H     -0.95900000    -11.41200000     -2.52300000
H     -0.18500000    -12.28300000     -1.55700000
O     -1.07900000     -0.48400000    -16.75300000
H     -1.46300000      0.29800000    -16.35700000
H     -0.16200000     -0.46700000    -16.47700000
O      2.19400000     -4.47100000     -5.28800000
H      2.47100000     -4.86200000     -6.11700000
H      1.79600000     -5.19500000     -4.80400000
O     -7.52800000      3.00600000     -2.57200000
H     -7.34300000      3.74000000     -1.98600000
H     -6.84000000      3.05000000     -3.23600000
O      8.19600000    -12.79000000     -1.56600000
H      7.26100000    -12.85700000     -1.37200000
H      8.47500000    -13.69500000     -1.71000000
O      8.33000000      2.73900000    -10.47200000
H      9.01700000      3.15700000     -9.95200000
H      8.04600000      3.41900000    -11.08400000
O      1.10500000    -16.28000000      7.13800000
H      2.03300000    -16.24400000      6.90800000
H      0.90500000    -17.21500000      7.18000000
O      7.73900000    -15.03400000     -7.54900000
H      7.16900000    -14.33300000     -7.86700000
H      7.72800000    -15.68700000     -8.24900000
O      3.61400000      5.75000000    -13.23900000
H      3.94600000      4.85500000    -13.30600000
H      3.67800000      6.09600000    -14.12900000
O     12.55000000      5.60900000     -7.18000000
H     13.42400000      5.41300000     -6.84400000
H     12.14700000      6.14800000     -6.49900000
O    -11.23100000      6.62400000     -7.30300000
H    -10.82200000      7.34900000     -6.83000000
H    -10.89200000      5.83800000     -6.87600000
O     -0.95500000     15.44300000      3.74300000
H     -1.76600000     15.91000000      3.54200000
H     -0.44100000     16.06500000      4.25700000
O     -9.61200000     -0.13400000      5.17200000
H    -10.19500000      0.26100000      5.82000000
H     -8.74200000     -0.07600000      5.56600000
O     -6.35400000      4.82800000      3.22600000
H     -6.49000000      4.17700000      2.53700000
H     -6.66600000      5.64900000      2.84500000
O      7.91000000      1.71500000     -8.06600000
H      7.87800000      1.91600000     -9.00100000
H      7.06100000      2.00400000     -7.73000000
O     -0.93800000      6.18600000      1.45900000
H     -1.60200000      6.10200000      0.77500000
H     -0.27200000      6.75800000      1.07800000
O      0.94000000      8.00800000    -13.12100000
H      0.58600000      8.81300000    -12.74300000
H      1.84700000      8.22500000    -13.33800000
O      2.78100000      3.65300000    -15.30100000
H      2.40400000      2.93600000    -14.79100000
H      3.64100000      3.33100000    -15.56900000
O     -3.03400000      8.06800000    -16.31900000
H     -2.23400000      8.52500000    -16.57900000
H     -3.14800000      8.29300000    -15.39500000
O     -6.17000000    -10.78500000     -3.78800000
H     -5.81600000    -11.44700000     -4.38200000
H     -6.91700000    -10.41500000     -4.25900000
O     12.78200000      3.08000000      1.12100000
H     12.65900000      2.30700000      1.67100000
H     13.31100000      2.77000000      0.38600000
O      9.74400000     -0.54500000     -3.21100000
H     10.30200000      0.22500000     -3.10100000
H      8.93200000     -0.20100000     -3.58500000
O      7.01600000      8.40700000    -12.15900000
H      6.11300000      8.42800000    -11.84200000
H      7.52600000      8.09800000    -11.41000000
O      9.78000000     -4.32500000      1.04500000
H     10.11100000     -4.54200000      1.91700000
H      9.31000000     -3.50000000      1.16600000
O     17.57200000     -0.88900000      1.68800000
H     18.33600000     -1.40500000      1.94500000
H     17.88700000      0.01500000      1.67500000
O      5.65800000    -12.36900000      1.59300000
H      6.15000000    -11.60000000      1.88200000
H      5.18400000    -12.07200000      0.81600000
O      2.88400000     -5.50000000    -15.84400000
H      3.54800000     -5.07100000    -16.38500000
H      2.31900000     -5.95100000    -16.47100000
O     10.81200000     -3.07800000     11.42800000
H     10.51700000     -2.83600000     10.55000000
H     10.03300000     -2.98800000     11.97600000
O      9.74200000     -9.14200000      1.65800000
H     10.19500000     -9.62400000      0.96600000
H      8.86200000     -8.99700000      1.31200000
O     11.01500000     -7.06500000     -9.80600000
H     11.57100000     -7.33700000     -9.07600000
H     11.34100000     -7.56400000    -10.55500000
O    -13.33800000      3.78700000      6.33200000
H    -14.02500000      4.31000000      5.91900000
H    -12.54200000      4.01400000      5.85300000
O      6.50800000      5.60700000    -10.55100000
H      6.02100000      6.34600000    -10.18500000
H      7.29400000      5.54500000    -10.00800000
O     -4.79100000     -7.35600000    -15.76300000
H     -5.11700000     -8.25500000    -15.78800000
H     -4.68800000     -7.16400000    -14.83100000
O     -3.07500000     14.40600000     -2.49000000
H     -2.23700000     14.85900000     -2.39500000
H     -3.36100000     14.24000000     -1.59200000
O     -7.37900000      5.92400000     13.81300000
H     -7.49800000      5.51100000     12.95800000
H     -8.26300000      6.17200000     14.08400000
O     -3.66800000      9.09400000      1.04100000
H     -2.79700000      9.28800000      1.38600000
H     -3.52700000      8.93700000      0.10700000
O     -7.08800000     -8.95600000    -10.71000000
H     -6.80900000     -9.83000000    -10.98200000
H     -7.30800000     -8.50900000    -11.52700000
O    -13.14800000     -4.51800000      9.30800000
H    -12.57300000     -4.91100000      8.65100000
H    -13.38200000     -5.24400000      9.88600000
O     -0.88900000     -7.04100000    -11.51900000
H     -1.47300000     -6.31500000    -11.29800000
H     -0.00900000     -6.68700000    -11.39700000
O      5.18800000     12.90700000      9.61400000
H      5.56300000     13.47700000     10.28500000
H      4.43300000     13.39400000      9.28200000
O      0.23800000    -11.17900000     -6.21400000
H      0.65200000    -10.97300000     -7.05200000
H     -0.55000000    -10.63600000     -6.19700000
O    -15.21600000      5.23100000     -3.67100000
H    -15.95300000      4.64200000     -3.51100000
H    -15.04100000      5.14800000     -4.60800000
O      5.47300000      4.02100000     -0.13100000
H      6.28400000      4.32600000     -0.53900000
H      4.92800000      4.80600000     -0.06700000
O     -5.48500000     -6.70500000    -10.40800000
H     -5.79800000     -6.55800000    -11.30100000
H     -5.86100000     -7.54900000    -10.15900000
O     -0.17100000     14.32400000     -8.73800000
H      0.56800000     14.32900000     -8.12900000
H     -0.30200000     13.40000000     -8.94700000
O     12.28300000      0.85400000      2.47900000
H     13.01500000      0.53200000      1.95300000
H     11.55200000      0.28000000      2.24900000
O      8.55400000     -8.41500000     -9.61200000
H      8.46700000     -8.31700000     -8.66400000
H      9.38400000     -7.98700000     -9.82100000
O    -10.65100000    -10.79600000     -7.16300000
H    -10.21600000    -11.63200000     -6.99600000
H    -11.46100000    -11.03500000     -7.61400000
O     -5.47300000      5.06500000     11.51600000
H     -5.23900000      4.35600000     10.91700000
H     -4.67200000      5.58200000     11.60000000
O     -7.53600000    -14.70400000     -7.06600000
H     -8.44000000    -14.74000000     -6.75400000
H     -7.38900000    -15.55800000     -7.47300000
O     -4.12300000     16.17400000     -5.29100000
H     -4.31300000     16.07700000     -4.35800000
H     -4.67700000     15.52000000     -5.71700000
O    -15.49400000     -2.23000000      4.67000000
H    -15.14400000     -2.22800000      5.56000000
H    -15.03700000     -1.51300000      4.23100000
O     -5.25800000     10.34700000     -5.34100000
H     -4.31500000     10.20300000     -5.41900000
H     -5.34300000     11.28100000     -5.15000000
O      1.57000000    -13.15600000     10.11400000
H      2.26200000    -12.57100000     10.42100000
H      1.98100000    -14.02000000     10.08800000
O    -17.41800000     -3.60200000      3.42700000
H    -17.35800000     -3.08000000      2.62700000
H    -16.66100000     -3.33100000      3.94700000
O    -13.46400000      7.20400000     -3.71900000
H    -13.09600000      7.21700000     -2.83500000
H    -13.91900000      6.36300000     -3.77600000
O    -11.51800000      6.91200000      7.52800000
H    -11.22400000      6.35900000      6.80400000
H    -12.42000000      7.14200000      7.30200000
O     -2.11600000      6.60600000      5.94700000
H     -2.71500000      7.03400000      5.33600000
H     -1.57400000      6.04200000      5.39500000
O      5.02000000     16.06000000     -2.48900000
H      5.67400000     16.04100000     -1.79000000
H      5.29800000     15.37400000     -3.09600000
O     -7.11100000     -4.28400000     -5.09200000
H     -7.92300000     -3.79600000     -4.95700000
H     -7.12500000     -4.52100000     -6.01900000
O     17.69700000     -2.49400000     -2.35600000
H     17.33300000     -2.61700000     -3.23200000
H     16.93200000     -2.43900000     -1.78400000
O     -3.59700000     -4.43000000     -3.18600000
H     -4.35400000     -5.01000000     -3.27400000
H     -3.37600000     -4.46400000     -2.25500000
O      0.82500000     11.48400000      7.00200000
H      1.36900000     12.24700000      6.80800000
H      1.25300000     10.76200000      6.54300000
O      1.37900000     12.59500000     -6.07400000
H      0.58700000     12.12000000     -5.82400000
H      1.67500000     12.16400000     -6.87600000
O     -0.57400000      3.66900000      6.87500000
H     -0.02100000      2.88800000      6.86800000
H     -0.03100000      4.34300000      7.28400000
O     12.28300000     -4.49700000     -5.06500000
H     12.23700000     -4.50500000     -6.02200000
H     11.44200000     -4.13400000     -4.78800000
O      3.03300000     -5.13600000     -7.79800000
H      3.33600000     -5.90100000     -8.28700000
H      3.07100000     -4.41700000     -8.42900000
O    -11.74200000     -3.56000000     -7.70900000
H    -12.10700000     -2.72400000     -7.41900000
H    -11.84500000     -4.14000000     -6.95400000
O     -4.82300000      1.76000000      0.46000000
H     -4.31200000      1.77700000      1.26900000
H     -4.80600000      0.84300000      0.18500000
O     -4.88700000      1.84500000     -2.94300000
H     -4.52900000      2.53500000     -2.38500000
H     -5.37900000      2.31300000     -3.61800000
O     10.24900000     11.29900000     -8.72700000
H     10.43100000     10.86400000     -7.89400000
H     10.15200000     10.58300000     -9.35500000
O     -8.59400000     -7.73900000     -1.56300000
H     -9.31600000     -7.55200000     -2.16200000
H     -8.50500000     -8.69200000     -1.58600000
O      7.78200000     -1.15600000     -8.38800000
H      8.35200000     -1.66600000     -8.96400000
H      8.30600000     -0.39200000     -8.14700000
O      3.27600000      2.38900000     -4.71800000
H      2.72800000      1.62900000     -4.91000000
H      3.90600000      2.07300000     -4.07000000
O      7.58600000     11.28000000    -12.44500000
H      7.17000000     10.49100000    -12.09900000
H      7.00900000     11.56400000    -13.15400000
O     11.03700000     -5.44800000      3.52200000
H     11.39700000     -6.25900000      3.16300000
H     11.79100000     -4.86300000      3.59300000
O      3.68800000    -15.85100000      5.65700000
H      4.62100000    -16.06300000      5.64400000
H      3.27000000    -16.58500000      5.20600000
O     -3.85100000     -0.27800000     17.55200000
H     -3.12600000     -0.77000000     17.93800000
H     -3.43000000      0.32900000     16.94400000
O     -0.25300000     -9.82500000     12.06600000
H     -0.99300000    -10.09500000     12.61000000
H      0.15700000     -9.11300000     12.55600000
O      1.24000000    -15.84200000     -0.18600000
H      0.42700000    -15.78000000      0.31500000
H      1.09500000    -16.57200000     -0.78800000
O      0.28300000     -3.82200000     16.76900000
H     -0.33000000     -3.34100000     16.21300000
H     -0.24200000     -4.10300000     17.51900000
O     -3.45000000     -8.64800000      5.53300000
H     -3.12600000     -9.37500000      6.06500000
H     -4.15000000     -8.26100000      6.05900000
O     16.40500000      4.35800000      1.34600000
H     16.75400000      4.69200000      2.17300000
H     15.49600000      4.13300000      1.54300000
O     -3.50600000      2.00700000      2.77800000
H     -3.85300000      1.49600000      3.51000000
H     -3.15000000      2.79700000      3.18500000
O     -5.20700000     -9.46200000     14.34500000
H     -5.78300000     -8.80300000     13.95900000
H     -4.38200000     -9.00100000     14.49700000
O      0.34800000     16.42200000      1.52900000
H     -0.01500000     17.29900000      1.65200000
H      0.05000000     15.93000000      2.29400000
O      8.44000000      5.57700000      0.13000000
H      8.38500000      5.37400000     -0.80400000
H      9.35300000      5.40300000      0.36000000
O     -0.54100000      0.65200000     12.13400000
H     -1.44500000      0.64600000     11.82100000
H     -0.55100000      1.24800000     12.88300000
O      1.84400000     -6.12300000    -11.13400000
H      2.50300000     -5.56300000    -10.72400000
H      1.67200000     -5.71000000    -11.98000000
O    -11.66000000     -4.78300000    -12.33000000
H    -12.05300000     -4.91900000    -13.19200000
H    -11.98600000     -3.92700000    -12.05100000
O     10.67500000     -1.96700000      3.65000000
H     11.60100000     -2.20800000      3.68800000
H     10.29100000     -2.36700000      4.43000000
O     12.21300000     -4.44300000    -12.84700000
H     12.52000000     -5.02600000    -13.54100000
H     11.26600000     -4.39300000    -12.97900000
O    -15.55900000     -7.70000000      5.10500000
H    -14.81600000     -7.55100000      5.69000000
H    -16.11300000     -6.92800000      5.22000000
O    -14.03100000      3.40700000     -7.49100000
H    -14.30600000      4.23500000     -7.09700000
H    -14.35300000      2.73600000     -6.89000000
O     -6.77700000     -6.63500000    -12.75000000
H     -7.62700000     -6.24800000    -12.53900000
H     -6.99000000     -7.43700000    -13.22700000
O     -0.50000000     15.08100000     -0.95700000
H     -0.49000000     15.85300000     -1.52300000
H     -0.24100000     15.41100000     -0.09700000
O    -14.42400000      8.07100000      6.11000000
H    -15.33200000      8.37200000      6.12000000
H    -14.12200000      8.25000000      5.22000000
O      4.37000000     -2.28300000      4.48800000
H      4.71200000     -2.73900000      3.71900000
H      3.56800000     -2.75600000      4.71100000
O     12.98400000     -1.40900000      0.21400000
H     12.09300000     -1.10500000      0.38700000
H     12.87900000     -2.32500000     -0.04100000
O     14.26500000      6.93000000     -2.28100000
H     15.18100000      6.77000000     -2.05400000
H     13.99200000      6.14000000     -2.74800000
O     12.97900000     -0.00700000      8.65500000
H     13.27000000      0.60100000      7.97500000
H     12.09600000     -0.26200000      8.38700000
O     -0.25600000     -6.66700000      1.82100000
H     -0.62900000     -6.20400000      1.07100000
H     -0.93700000     -7.28800000      2.08200000
O     -7.53700000      4.50200000    -12.63000000
H     -8.28100000      4.13800000    -13.11000000
H     -6.81100000      3.91200000    -12.83100000
O    -11.19100000     -1.42800000     -3.38600000
H    -12.05100000     -1.73400000     -3.10000000
H    -10.84700000     -0.94300000     -2.63600000
O     -0.66500000      4.11800000     16.72600000
H     -1.24800000      4.10300000     17.48500000
H      0.03300000      4.72500000     16.97200000
O     -1.89200000     12.39600000      7.05400000
H     -1.23300000     11.72500000      6.87200000
H     -2.27800000     12.13200000      7.88900000
O     10.76100000      8.67900000     -7.62600000
H     11.57900000      8.61000000     -8.11800000
H     11.03100000      8.65300000     -6.70800000
O      6.18700000     10.58900000     10.58500000
H      5.64300000     11.33200000     10.32200000
H      7.07500000     10.84000000     10.32900000
O    -11.85500000     -5.47900000     -5.39800000
H    -12.80100000     -5.34100000     -5.42200000
H    -11.71700000     -6.28400000     -5.89600000
O     -4.93100000     -6.99700000     -6.23800000
H     -5.80900000     -7.27200000     -6.50100000
H     -5.03200000     -6.71000000     -5.33100000
O    -15.56700000      5.26100000      5.45000000
H    -15.53500000      5.91700000      4.75400000
H    -16.10900000      5.66000000      6.13100000
O     12.87400000      5.90700000      4.16400000
H     13.08000000      6.80100000      3.89000000
H     13.62900000      5.63700000      4.68700000
O      2.51600000     13.73900000      3.14000000
H      2.93200000     12.90700000      3.36500000
H      2.43100000     14.19800000      3.97500000
O     13.98100000      3.21800000      9.71300000
H     14.44700000      2.63600000     10.31400000
H     14.39500000      4.07200000      9.83700000
O     -8.92100000     15.49500000      0.31100000
H     -8.17000000     15.75600000      0.84400000
H     -9.55900000     16.19700000      0.43600000
O     10.37300000     -2.13700000     -5.28000000
H      9.67000000     -2.78000000     -5.18800000
H     10.40100000     -1.69100000     -4.43400000
O      8.92800000     14.81500000     -5.69800000
H      8.78500000     13.91000000     -5.41900000
H      8.04800000     15.18300000     -5.77500000
O    -12.16700000      0.00500000    -11.47600000
H    -11.41600000     -0.37800000    -11.92900000
H    -11.78400000      0.49300000    -10.74700000
O      0.51000000     -6.58200000     -4.18100000
H      0.93300000     -7.40000000     -4.44100000
H     -0.04800000     -6.82500000     -3.44200000
O      6.38400000     -5.78500000     -6.89500000
H      6.44300000     -5.53700000     -5.97300000
H      5.61100000     -5.32200000     -7.21900000
O      0.40500000     -7.20500000     12.49500000
H      0.13300000     -6.62000000     11.78800000
H      0.90200000     -6.64500000     13.09200000
O      9.82000000      9.71400000     11.48900000
H     10.71200000      9.40100000     11.33900000
H      9.33500000      8.93400000     11.75900000
O      2.61700000     -0.37800000     14.94800000
H      2.73200000     -1.27800000     15.25300000
H      3.43800000     -0.16900000     14.50400000
O     -9.94500000      4.39600000     11.72600000
H     -9.98000000      4.13400000     12.64600000
H    -10.86100000      4.52300000     11.47900000
O      6.04600000      6.97300000     15.37900000
H      5.76300000      7.55400000     16.08600000
H      5.95500000      7.50100000     14.58500000
O     -8.44500000      5.25800000      8.10700000
H     -9.14000000      4.60600000      8.01200000
H     -8.45500000      5.74100000      7.28100000
O     -1.33600000      5.30300000     -1.33800000
H     -1.83400000      4.59200000     -1.74100000
H     -1.60100000      6.08500000     -1.82200000
O      5.50200000     -2.03400000    -10.58200000
H      6.10600000     -2.13800000     -9.84700000
H      5.64500000     -1.13700000    -10.88400000
O     -5.20900000      1.10400000      5.12900000
H     -5.14500000      1.80000000      5.78300000
H     -4.85900000      0.32900000      5.57000000
O      3.01500000     17.59500000      2.84400000
H      2.19900000     17.43200000      3.31700000
H      3.69800000     17.51100000      3.50900000
O     -6.83700000     -9.41400000     -7.30100000
H     -7.51600000     -9.23400000     -7.95100000
H     -6.18100000     -9.92500000     -7.77500000
O     -7.59600000      0.59800000    -12.13300000
H     -6.73200000      0.72100000    -11.74000000
H     -7.43800000      0.63700000    -13.07600000
O      0.03200000     10.07300000      9.63000000
H      0.63000000     10.36900000      8.94300000
H     -0.29400000      9.22900000      9.31700000
O    -11.92100000    -13.27800000     -4.10200000
H    -12.17400000    -12.77700000     -3.32700000
H    -12.59400000    -13.07100000     -4.75100000
O      2.89100000    -16.82600000     -2.85200000
H      2.97600000    -16.75400000     -1.90200000
H      3.16500000    -17.72100000     -3.05000000
O     -4.09500000    -13.57900000     -6.92200000
H     -3.30000000    -13.45900000     -7.44300000
H     -4.54400000    -14.31500000     -7.33800000
O     -6.31000000      7.04900000    -10.45000000
H     -7.02200000      6.97400000    -11.08500000
H     -6.66100000      6.65900000     -9.64900000
O      0.35300000     10.40800000     -7.90300000
H      0.44500000      9.51500000     -7.57100000
H      1.00300000     10.47200000     -8.60300000
O     -5.61500000      4.73700000      7.97300000
H     -6.54900000      4.94300000      8.00100000
H     -5.42200000      4.62500000      7.04200000
O     -8.35700000      1.05000000     -9.16500000
H     -7.95600000      1.31500000     -9.99200000
H     -8.29300000      0.09500000     -9.16300000
O    -12.17800000      1.57200000     12.99000000
H    -12.27900000      0.68000000     13.32200000
H    -12.63100000      1.56600000     12.14700000
O      2.04500000     -9.00000000     10.68400000
H      2.21800000     -8.31100000     11.32500000
H      1.11100000     -9.18700000     10.78000000
O     -3.15300000     -2.31700000    -14.67600000
H     -2.22200000     -2.53100000    -14.61500000
H     -3.23900000     -1.85700000    -15.51100000
O     13.06000000      9.07800000      9.43600000
H     12.72800000      8.29300000      9.00000000
H     13.74800000      9.40200000      8.85600000
O     -6.02100000    -12.84400000      5.90800000
H     -5.19000000    -12.86400000      5.43500000
H     -5.83100000    -12.35000000      6.70600000
O     -2.84700000      8.92300000     -9.27200000
H     -3.43400000      9.33600000     -8.63900000
H     -3.38000000      8.82100000    -10.06100000
O     15.13200000     -1.72000000      9.39300000
H     14.49000000     -1.04900000      9.15900000
H     14.71100000     -2.22100000     10.09100000
O     -9.77500000     -0.33800000     -1.28500000
H     -8.97000000     -0.15400000     -1.76900000
H    -10.00800000      0.49800000     -0.88100000
O     -1.70500000    -14.92300000     -8.40000000
H     -0.94500000    -15.27100000     -8.86700000
H     -1.52800000    -15.11500000     -7.47900000
O      0.37300000      8.53700000     -1.03300000
H      1.19900000      8.15800000     -1.33400000
H      0.55700000      9.47200000     -0.94500000
O      8.91600000      7.35900000     10.49100000
H      9.01400000      7.94900000      9.74400000
H      9.10700000      6.49000000     10.13700000
O    -16.61300000      1.42700000     -8.23400000
H    -15.74200000      1.38900000     -8.63000000
H    -17.20300000      1.59600000     -8.96800000
O      6.00100000     -3.11300000     -8.03400000
H      6.61900000     -2.41500000     -7.81600000
H      5.42700000     -3.17100000     -7.27000000
O     -1.21700000    -12.78200000      9.19600000
H     -1.31700000    -13.36100000      8.44000000
H     -0.30000000    -12.87800000      9.45200000
O      5.49200000     13.49300000     -3.80200000
H      5.90200000     12.72700000     -4.20500000
H      5.51700000     13.31200000     -2.86300000
O     11.37700000      2.60500000     -7.36900000
H     10.47200000      2.41400000     -7.12400000
H     11.51500000      3.51100000     -7.09200000
O     -0.61200000     -7.84000000      7.45400000
H     -0.60600000     -8.24700000      6.58700000
H     -0.93200000     -8.52700000      8.03800000
O     -8.00600000      5.40100000     -4.71100000
H     -7.66100000      4.50900000     -4.74200000
H     -8.14600000      5.57200000     -3.77900000
O      4.97700000      3.79500000     12.69900000
H      5.48700000      2.99400000     12.58000000
H      5.39400000      4.43400000     12.12100000
O     10.57500000      7.89100000      2.10600000
H      9.73000000      7.97000000      2.54900000
H     11.20000000      7.72500000      2.81200000
O     -0.02100000     -9.16600000      5.02500000
H      0.18800000    -10.09700000      4.94900000
H     -0.70400000     -9.02000000      4.37100000
O      9.03400000     -3.04000000     14.94300000
H      8.54700000     -3.80900000     15.23800000
H      8.98600000     -3.07900000     13.98700000
O     -7.02900000     -3.86500000      6.75700000
H     -7.16200000     -3.42700000      7.59800000
H     -6.38400000     -3.32300000      6.30400000
O     -3.10200000     -4.75900000      5.91400000
H     -2.33700000     -5.18400000      5.52600000
H     -3.19800000     -5.17600000      6.77000000
O     -2.98400000      7.44400000      3.46000000
H     -3.65200000      7.95100000      2.99900000
H     -2.20000000      7.53300000      2.91900000
O      0.62900000      7.69700000    -16.10300000
H      1.05400000      6.90500000    -16.43400000
H      0.94500000      7.78100000    -15.20400000
O      8.81800000     -5.03100000     -7.39400000
H      9.01800000     -4.38800000     -6.71400000
H      7.88600000     -5.21500000     -7.28300000
O     -0.15000000      6.29200000      3.98400000
H     -0.25300000      7.19800000      4.27600000
H     -0.23400000      6.33600000      3.03200000
O     -6.06300000    -10.30200000      3.85100000
H     -6.82700000    -10.01900000      4.35400000
H     -5.70700000    -11.03700000      4.35000000
O     15.40500000      0.41900000     -7.81000000
H     14.99200000      0.51700000     -6.95200000
H     14.72100000      0.66000000     -8.43400000
O     -5.79800000     -1.89100000     16.46800000
H     -5.86800000     -2.65400000     17.04100000
H     -5.28500000     -1.25900000     16.97200000
O     14.15400000    -10.74200000     -5.76000000
H     13.28000000    -10.82400000     -5.37800000
H     14.09400000    -11.20100000     -6.59800000
O     -4.46200000     -4.77500000    -13.76400000
H     -4.05800000     -5.14100000    -12.97700000
H     -3.88400000     -4.05500000    -14.01700000
O     -6.52000000     -6.09900000     10.34800000
H     -6.28400000     -6.93400000     10.75200000
H     -5.92300000     -5.46400000     10.74400000
O     17.85800000      1.71600000      0.68100000
H     17.39900000      1.42300000     -0.10700000
H     17.73800000      2.66500000      0.68900000
O      3.10300000     -9.61900000     14.03300000
H      3.40000000     -9.64500000     14.94200000
H      3.86100000     -9.90800000     13.52500000
O      5.80000000     -4.90900000     13.09600000
H      5.42900000     -4.28400000     13.71900000
H      5.26500000     -4.80800000     12.30800000
O     -2.33400000      8.96200000     -1.51900000
H     -1.39600000      8.80300000     -1.62100000
H     -2.75100000      8.28100000     -2.04800000
O    -12.13200000     -7.99300000    -11.86500000
H    -11.59600000     -8.73000000    -11.57200000
H    -11.98100000     -7.31200000    -11.20900000
O      0.78000000    -14.40300000    -11.29100000
H      1.26200000    -13.84400000    -10.68300000
H      1.38500000    -15.11800000    -11.49000000
O     -0.11200000     -0.20600000     18.07200000
H     -0.07100000      0.14100000     17.18100000
H      0.79800000     -0.40300000     18.29500000
O    -11.12000000     -3.43200000     13.15200000
H    -10.64800000     -3.44800000     13.98400000
H    -11.89200000     -3.97700000     13.30400000
O      4.03800000      6.07100000      3.00500000
H      4.88400000      5.79400000      3.35600000
H      3.42000000      5.41200000      3.32200000
O     12.78200000     -5.49900000      6.93500000
H     12.33300000     -4.84900000      6.39500000
H     12.17100000     -5.68100000      7.64900000
O     -2.73100000     -9.08500000    -10.85500000
H     -2.16300000     -8.34000000    -11.04900000
H     -3.14500000     -8.86000000    -10.02200000
O    -15.16200000     -6.65800000     -8.92800000
H    -14.36400000     -6.14400000     -8.80700000
H    -15.26900000     -6.71500000     -9.87700000
O     -4.94300000     10.42100000      4.81300000
H     -4.08100000     10.29300000      5.20800000
H     -4.97000000     11.35200000      4.59400000
O     -1.51900000     -9.74800000     -2.40400000
H     -1.25700000     -8.85000000     -2.20200000
H     -2.46800000     -9.70100000     -2.51700000
O     -5.14800000     14.25000000      3.78200000
H     -4.33200000     13.95100000      3.38000000
H     -4.98300000     14.20100000      4.72400000
O    -12.75600000     -2.65000000    -10.31600000
H    -12.43300000     -3.01600000     -9.49300000
H    -12.41500000     -1.75600000    -10.33100000
O     -8.67400000     10.62900000     11.90400000
H     -7.84400000     10.28700000     11.57200000
H     -9.27400000      9.88500000     11.85900000
O      2.47300000     14.76500000    -10.29900000
H      2.02900000     15.02100000     -9.49100000
H      3.26600000     15.30100000    -10.31600000
O     -8.20800000     10.76700000     -2.81200000
H     -8.10700000     10.99400000     -3.73700000
H     -9.14200000     10.58400000     -2.71100000
O     -9.33100000    -12.71500000     -3.63500000
H     -8.79800000    -12.13000000     -4.17300000
H    -10.13000000    -12.84700000     -4.14400000
O     -1.08900000    -13.95500000     12.60400000
H     -1.03900000    -13.12100000     12.13700000
H     -0.98800000    -13.71900000     13.52600000
O      7.49100000     -0.31600000     11.12100000
H      7.51000000     -0.44200000     10.17300000
H      8.34400000      0.06600000     11.32900000
O      7.66300000     -2.31300000      0.96500000
H      7.34400000     -1.99900000      1.81000000
H      6.88800000     -2.67400000      0.53500000
O    -11.38600000     -2.39700000      6.15000000
H    -11.55700000     -1.48200000      6.37100000
H    -10.53700000     -2.38300000      5.70800000
O      9.51600000    -12.63000000      2.64800000
H      9.13100000    -13.48600000      2.45600000
H     10.11700000    -12.47000000      1.92000000
O     -4.74700000      7.65800000      6.04000000
H     -5.41400000      7.89800000      5.39700000
H     -4.84400000      6.71100000      6.14200000
O     -9.02200000     11.15300000     -5.35300000
H     -9.17900000     10.29600000     -5.74900000
H     -9.89600000     11.48700000     -5.15000000
O      1.48700000     -1.54000000    -13.65500000
H      2.38300000     -1.63600000    -13.97600000
H      0.94000000     -1.84600000    -14.37800000
O     12.63900000      0.07100000     11.46200000
H     12.52800000      0.16900000     10.51600000
H     12.72100000     -0.87300000     11.59700000
O      3.18900000    -12.26800000     -5.52400000
H      3.66000000    -12.73100000     -4.83100000
H      2.26800000    -12.33500000     -5.27300000
O      3.83500000     -0.57900000    -15.08100000
H      4.58300000     -0.37000000    -14.52200000
H      4.20000000     -1.12500000    -15.77700000
O      2.17600000     10.95200000     -0.30000000
H      1.74800000     11.71000000     -0.69900000
H      2.76800000     10.62700000     -0.97800000
O     11.19600000      5.47700000      0.27700000
H     11.11000000      6.01200000      1.06600000
H     11.92800000      4.88900000      0.46500000
O     -3.06000000     11.33900000     11.76200000
H     -2.65600000     10.49200000     11.57400000
H     -3.64100000     11.16900000     12.50300000
O      8.03400000     -8.49500000     13.38500000
H      8.74700000     -8.69200000     12.77900000
H      7.65700000     -9.34900000     13.59700000
O     -7.01200000     -2.58400000     11.90700000
H     -7.84900000     -3.00900000     11.72000000
H     -7.25100000     -1.72500000     12.25400000
O     13.58100000     -5.48300000     -2.69200000
H     12.98800000     -4.89500000     -3.16000000
H     13.65600000     -6.25000000     -3.26100000
O      2.92800000     -2.70300000     16.93200000
H      2.03600000     -2.99800000     16.75000000
H      2.91500000     -2.45500000     17.85600000
O     -1.49100000    -16.58200000      4.89000000
H     -0.84400000    -16.43800000      4.20000000
H     -1.65400000    -17.52500000      4.87100000
O    -16.23200000     -0.40300000     -4.20900000
H    -17.13500000     -0.62800000     -3.98500000
H    -15.79600000     -1.24700000     -4.32400000
O      4.64000000     -5.66300000      7.01700000
H      4.51000000     -6.51600000      7.43000000
H      3.84700000     -5.17000000      7.22800000
O      3.95100000     11.31100000      3.76100000
H      3.85800000     10.36000000      3.82400000
H      4.12400000     11.59400000      4.65900000
O      9.03000000     -6.46600000      4.95500000
H      8.34800000     -6.83600000      4.39400000
H      9.65900000     -6.08100000      4.34600000
O    -10.99500000      8.27700000     12.01200000
H    -11.77100000      8.74200000     11.70000000
H    -10.52800000      8.02800000     11.21500000
O     10.76600000     -8.38800000     -2.42800000
H      9.83500000     -8.18500000     -2.34400000
H     11.18800000     -7.86100000     -1.74900000
O     18.03200000      2.07400000      4.55400000
H     17.15000000      2.06300000      4.18200000
H     18.07100000      1.29000000      5.10100000
O     -0.97900000      3.91000000    -16.93000000
H     -0.90000000      4.55400000    -16.22500000
H     -1.46100000      3.18300000    -16.53700000
O     15.99900000     -3.26000000     -5.04600000
H     15.56000000     -3.43800000     -5.87800000
H     16.68100000     -3.92900000     -4.98700000
O    -10.11500000     -7.14300000      7.17800000
H     -9.76300000     -6.66900000      7.93100000
H     -9.50000000     -6.95500000      6.46800000
O     -1.45500000     -1.83100000     -7.03400000
H     -1.44500000     -2.58300000     -6.44200000
H     -1.07500000     -1.11700000     -6.52200000
O      2.21600000    -10.50800000      1.49700000
H      1.28700000    -10.73300000      1.45600000
H      2.44500000    -10.60400000      2.42200000
O      2.42900000     16.14900000     -0.61900000
H      3.07000000     15.46800000     -0.41700000
H      1.85700000     16.17600000      0.14800000
O     -3.45400000     -7.65400000     -8.40100000
H     -3.79700000     -7.48700000     -7.52300000
H     -3.07600000     -6.81800000     -8.67300000
O      2.01300000      8.88500000      6.42500000
H      2.62500000      8.68600000      7.13400000
H      2.43600000      8.53600000      5.64000000
O     -7.91700000    -12.24000000      2.02700000
H     -7.08500000    -11.92600000      2.38200000
H     -7.68700000    -13.03100000      1.54000000
O     -8.98500000      9.00600000      2.90400000
H     -8.09000000      9.01300000      3.24400000
H     -9.46800000      9.58800000      3.49000000
O     -1.62900000     13.87100000     -5.44500000
H     -0.67600000     13.91500000     -5.37000000
H     -1.91900000     13.50200000     -4.61100000
O    -17.45000000      3.51900000      3.93400000
H    -17.43500000      4.03600000      4.74000000
H    -16.54500000      3.23100000      3.81700000
O      8.22400000      1.88800000     -2.00300000
H      8.96100000      2.01600000     -2.60000000
H      8.60000000      2.00600000     -1.13000000
O      2.13900000     -1.09400000     -8.94000000
H      1.72700000     -1.57900000     -9.65500000
H      2.96100000     -1.55700000     -8.77900000
O     -7.53700000     13.11700000      2.70900000
H     -6.86400000     13.73100000      3.00400000
H     -7.24700000     12.84300000      1.83900000
O     -4.35200000     12.03500000      2.04100000
H     -3.54100000     12.21900000      2.51700000
H     -4.23900000     11.14400000      1.71200000
O      8.58800000    -10.47300000    -11.26400000
H      7.88800000    -10.34300000    -11.90300000
H      8.48900000     -9.74600000    -10.64900000
O      1.84100000     10.60400000     13.44400000
H      2.48100000     11.31200000     13.51300000
H      2.28000000      9.93300000     12.92200000
O     -9.67400000      3.51700000    -13.94700000
H     -9.85600000      2.60700000    -14.18000000
H    -10.40900000      3.77400000    -13.39100000
O     -8.56300000      7.30400000      5.76200000
H     -8.29200000      8.20200000      5.57200000
H     -9.20800000      7.10000000      5.08500000
O     -7.91300000    -10.41300000     -1.85200000
H     -8.43600000    -11.15000000     -2.16900000
H     -7.09100000    -10.47500000     -2.33900000
O     -0.40600000      0.53100000      9.22900000
H      0.31500000      0.71900000      8.62900000
H     -0.18300000      1.00800000     10.02900000
O     -9.63600000      2.10100000      0.74100000
H     -9.58800000      1.31100000      1.27800000
H     -8.92300000      2.65300000      1.06100000
O     15.03300000      5.69300000      6.39300000
H     15.92000000      5.83100000      6.72400000
H     14.73900000      4.89000000      6.82300000
O      1.59700000     -0.58900000    -16.52400000
H      1.92300000     -0.63400000    -17.42300000
H      2.38000000     -0.44100000    -15.99300000
O     -0.16900000     -2.49200000      4.77800000
H      0.69500000     -2.85300000      4.58100000
H     -0.53800000     -3.09300000      5.42600000
O     -4.07800000     12.75300000     -6.75300000
H     -3.19400000     13.11900000     -6.71600000
H     -4.45600000     12.95400000     -5.89700000
O      5.28400000    -16.76900000      2.64900000
H      5.86400000    -16.15100000      2.20500000
H      5.74600000    -16.99400000      3.45700000
O     -3.81500000    -13.26400000     -0.78400000
H     -3.09100000    -13.77300000     -1.14900000
H     -3.39100000    -12.58300000     -0.26400000
O      4.26100000     -6.92500000      4.49600000
H      4.40800000     -6.73700000      5.42300000
H      3.46800000     -6.43500000      4.27500000
O    -12.51700000      1.67900000      1.91200000
H    -12.51500000      2.14500000      1.07500000
H    -11.59100000      1.54500000      2.11300000
O     -7.73900000     12.11000000      0.23300000
H     -8.45100000     12.68500000     -0.04700000
H     -7.47500000     11.65100000     -0.56500000
O     -6.10600000     14.21100000      8.69700000
H     -6.58300000     13.56700000      9.22100000
H     -5.32200000     14.40400000      9.21100000
O     11.86700000    -10.72200000     -3.74300000
H     12.53800000    -11.13400000     -3.19900000
H     11.57200000     -9.96900000     -3.23300000
O    -10.71400000     10.03900000      9.19000000
H    -10.31900000      9.16700000      9.16500000
H    -11.54700000      9.93800000      8.72900000
O      6.17800000     -0.55200000      2.62900000
H      5.26900000     -0.46500000      2.91500000
H      6.43900000      0.33700000      2.38600000
O      8.37900000      5.22900000     -2.58400000
H      9.27500000      5.20600000     -2.92000000
H      7.84300000      4.90400000     -3.30800000
O      2.08900000    -11.82200000      4.03900000
H      1.81700000    -12.03500000      4.93200000
H      1.54900000    -12.38400000      3.48400000
O      6.19600000      0.73200000    -10.85200000
H      7.06500000      1.07800000    -10.65200000
H      5.64300000      1.50800000    -10.93800000
O      0.95300000      1.25800000      6.90700000
H      1.83000000      1.18900000      6.52900000
H      0.37700000      0.87200000      6.24800000
O      0.88900000     15.49700000     -4.82400000
H      1.33000000     15.23300000     -5.63200000
H      1.57800000     15.89600000     -4.29400000
O    -14.82600000      2.53300000      3.52000000
H    -14.60900000      2.69600000      2.60200000
H    -14.01400000      2.71100000      3.99400000
O    -13.88200000      9.85100000      1.07900000
H    -14.18700000      9.76200000      0.17600000
H    -14.19300000     10.71400000      1.35200000
O     -7.07200000      0.88700000      3.19800000
H     -6.31000000      0.74900000      3.76100000
H     -7.40200000      0.00700000      3.02200000
O      3.49000000      8.57000000      3.88400000
H      3.88300000      7.93100000      3.29000000
H      2.73900000      8.91500000      3.40200000
O    -14.43500000      2.00500000     -1.59000000
H    -15.36600000      1.80300000     -1.49300000
H    -13.98700000      1.30600000     -1.11300000
O     -5.08100000     -6.74400000     -3.30800000
H     -4.86000000     -7.66800000     -3.18900000
H     -6.03500000     -6.71500000     -3.23800000
O     -7.23900000      8.78700000     -7.91600000
H     -6.99300000      8.28500000     -8.69300000
H     -6.61900000      9.51600000     -7.89600000
O     -7.30500000     12.51800000      5.43500000
H     -7.43300000     12.60000000      4.49000000
H     -6.38400000     12.73900000      5.57200000
O     -4.72600000      2.64500000      9.78700000
H     -5.18800000      3.35100000      9.33500000
H     -3.92000000      2.52600000      9.28500000
O      5.65700000    -17.29800000     -1.40400000
H      6.23500000    -17.74200000     -2.02400000
H      5.68800000    -16.37700000     -1.66600000
O     10.64100000      5.45200000      9.19700000
H     11.19100000      5.49500000      9.97900000
H     11.22100000      5.11800000      8.51300000
O     -1.15700000    -10.11000000      9.52600000
H     -1.00500000     -9.99900000     10.46500000
H     -1.06400000    -11.05100000      9.37900000
O     10.41600000     -9.00300000      4.30700000
H     10.13200000     -9.05000000      3.39400000
H     11.22100000     -8.48600000      4.28100000
O     -7.94900000    -14.24000000      0.02100000
H     -8.21500000    -15.08300000     -0.34700000
H     -7.26900000    -13.92200000     -0.57300000
O     10.35400000     -0.91100000      1.26200000
H     10.42200000     -1.44900000      2.05000000
H      9.41600000     -0.87600000      1.07600000
O     -2.38300000    -10.77800000      6.92800000
H     -1.44600000    -10.94200000      7.03600000
H     -2.78700000    -11.64400000      6.99200000
O      0.72200000     12.88600000     -2.10100000
H      1.25900000     13.10900000     -2.86200000
H      0.44100000     13.73100000     -1.75100000
O      4.94400000    -14.79500000    -10.70000000
H      4.60700000    -15.67400000    -10.52900000
H      4.47600000    -14.23500000    -10.08000000
O     -7.71300000     -0.51000000      7.10700000
H     -7.78300000      0.27900000      7.64500000
H     -7.80800000     -1.23300000      7.72700000
O     -7.57300000      0.21300000     12.64100000
H     -7.93400000      0.92900000     12.11900000
H     -8.22400000      0.06500000     13.32700000
O     13.58000000     -8.50200000      6.52700000
H     13.07900000     -7.95800000      5.92000000
H     13.57200000     -8.01200000      7.35000000
O      1.53600000      4.12700000     10.14700000
H      1.42200000      4.25600000      9.20500000
H      2.22700000      3.46900000     10.21700000
O      8.26400000     13.96200000      7.03800000
H      8.35600000     14.66300000      6.39200000
H      9.13800000     13.57500000      7.09600000
O      9.31500000     -4.88200000    -12.73800000
H      8.42400000     -5.23100000    -12.73200000
H      9.63200000     -5.01900000    -11.84500000
O     -1.14500000    -12.88100000      4.21000000
H     -0.78900000    -12.60400000      5.05400000
H     -0.52600000    -13.53900000      3.89400000
O     -5.90600000      8.86800000      2.83200000
H     -5.39500000      8.99400000      2.03300000
H     -5.46300000      9.40800000      3.48700000
O      7.12100000    -13.66000000      9.71500000
H      7.15200000    -13.53500000     10.66300000
H      6.21600000    -13.91500000      9.53600000
O      0.01700000    -16.63000000     -3.04600000
H      0.92800000    -16.44400000     -3.27600000
H      0.04100000    -17.50700000     -2.66300000
O    -10.84600000     -9.95700000    -10.77200000
H    -11.52200000    -10.26100000    -10.16600000
H    -10.05000000    -10.40500000    -10.48700000
O      5.70500000    -12.09400000    -11.53400000
H      5.76400000    -12.92300000    -11.05900000
H      5.38500000    -11.46800000    -10.88400000
O      3.47500000      4.34900000      7.08500000
H      3.49200000      4.16000000      6.14700000
H      4.01500000      3.66300000      7.47700000
O     12.19700000      1.60400000      5.04800000
H     11.40600000      2.09800000      4.83500000
H     12.29700000      0.98800000      4.32200000
O      2.19600000     -8.04000000      0.49800000
H      2.39400000     -8.94600000      0.73800000
H      1.72400000     -7.69000000      1.25300000
O      1.61900000     -8.97600000     -4.43700000
H      2.39800000     -9.10500000     -4.97800000
H      0.99100000     -9.62000000     -4.76400000
O     -5.72700000      2.14000000     15.84800000
H     -6.41800000      2.70900000     15.51000000
H     -5.68100000      2.34800000     16.78100000
O     -3.91400000     -3.32700000     -0.43100000
H     -3.97400000     -2.87000000      0.40800000
H     -4.36300000     -2.75200000     -1.05000000
O      2.23900000     -7.03100000     14.47100000
H      2.19400000     -7.97900000     14.34500000
H      3.17500000     -6.83300000     14.46500000
O      2.85900000      8.36600000     11.97200000
H      3.32300000      7.77400000     12.56400000
H      2.15300000      7.83300000     11.60600000
O      7.40800000    -11.05300000     -6.10300000
H      6.91700000    -11.80400000     -5.76900000
H      8.28800000    -11.16300000     -5.74400000
O     -5.42700000      1.72000000     -6.86800000
H     -4.86400000      0.96600000     -7.04600000
H     -5.55100000      2.13400000     -7.72200000
O     -6.93500000     14.22100000     -2.02200000
H     -6.87100000     15.12200000     -1.70400000
H     -6.59300000     13.68900000     -1.30300000
O     -0.75800000     -8.92900000    -13.56800000
H     -1.68200000     -9.05600000    -13.78400000
H     -0.77000000     -8.43400000    -12.74900000
O      1.15100000     -2.40900000    -11.13700000
H      0.19700000     -2.34200000    -11.09400000
H      1.35300000     -2.35500000    -12.07100000
O      3.46300000     12.31900000    -12.36000000
H      3.97000000     12.58200000    -13.12800000
H      3.60500000     13.02300000    -11.72700000
O    -12.32000000    -13.22100000      0.05100000
H    -11.47000000    -13.21100000     -0.38800000
H    -12.31900000    -14.03400000      0.55700000
O     -3.22400000      6.32900000      8.40700000
H     -2.80400000      6.13100000      7.57000000
H     -4.15400000      6.16000000      8.25400000
O      3.59300000     -0.72300000      9.78400000
H      3.31600000     -1.02900000     10.64800000
H      3.73100000      0.21700000      9.89600000
O      2.49000000     10.86900000     -9.37600000
H      3.39500000     10.93400000     -9.07100000
H      2.46300000     11.41100000    -10.16400000
O      6.33400000     11.96100000      7.04900000
H      6.11300000     11.81800000      7.97000000
H      7.29100000     11.96500000      7.03100000
O     -9.39000000     -3.41500000    -13.36900000
H    -10.06100000     -4.04200000    -13.10100000
H     -8.72000000     -3.94900000    -13.79700000
O     -4.24800000      6.33300000     16.41900000
H     -3.81400000      5.55800000     16.06400000
H     -4.30100000      6.93800000     15.67900000
O      0.06500000     13.98600000      8.17600000
H     -0.06000000     13.83200000      9.11300000
H      0.06300000     13.11100000      7.78700000
O    -10.06600000     -0.81800000    -12.65000000
H     -9.84200000     -1.68400000    -12.98900000
H     -9.29700000     -0.55100000    -12.14600000
O      6.13600000     -3.92500000     10.48800000
H      5.63300000     -3.24100000     10.04600000
H      6.28900000     -4.58500000      9.81200000
O     -2.78900000     -5.16900000     16.85300000
H     -2.45500000     -5.99000000     17.21400000
H     -3.72700000     -5.18700000     17.04400000
O      0.76400000      6.98000000     10.53300000
H      0.36300000      7.16500000      9.68400000
H      1.14200000      6.10600000     10.43300000
O     -5.05100000     16.23200000      0.80800000
H     -5.79200000     16.35800000      0.21600000
H     -4.93000000     15.28300000      0.84200000
O     -6.88200000     -7.69600000     12.98900000
H     -7.33700000     -6.85900000     13.08900000
H     -7.03700000     -7.94600000     12.07800000
O     -4.87600000     -4.43200000     11.77200000
H     -4.15600000     -3.81400000     11.64300000
H     -5.62200000     -3.88300000     12.01400000
O     -1.37700000     10.10000000      2.53100000
H     -1.02100000     10.98900000      2.51400000
H     -0.95300000      9.68700000      3.28400000
O      9.59400000     -0.91700000      8.97500000
H      9.90000000     -0.27900000      8.33000000
H      9.39300000     -1.69900000      8.46200000
O     -9.56500000     -3.93700000     -9.63100000
H     -9.79300000     -3.88800000     -8.70200000
H     -9.16200000     -3.09000000     -9.82300000
O      5.46200000    -13.96400000     -1.12900000
H      4.79500000    -13.39900000     -0.74000000
H      6.04400000    -14.18500000     -0.40200000
O     10.79200000     -3.24100000     -2.08100000
H     11.16300000     -3.69900000     -1.32600000
H     11.04800000     -2.32700000     -1.95600000
O    -14.61100000      2.88500000      8.99700000
H    -15.50000000      2.55300000      8.86500000
H    -14.27300000      3.02000000      8.11200000
O      7.15300000      4.71300000     -5.00500000
H      7.77400000      5.35300000     -5.35300000
H      6.44700000      5.24300000     -4.63300000
O      9.26900000      2.66300000      2.64100000
H      9.06200000      2.00700000      3.30600000
H      9.46700000      3.45600000      3.14000000
O     -9.41000000      8.21800000     -6.07600000
H     -9.18400000      7.69600000     -5.30600000
H     -8.56600000      8.44300000     -6.46800000
O      7.05200000    -10.21300000      5.12900000
H      6.69600000    -11.08500000      5.29900000
H      7.93900000    -10.37500000      4.80500000
O      4.92900000      3.15000000     -9.64800000
H      5.51300000      3.89300000     -9.80100000
H      4.80900000      3.13100000     -8.69800000
O     -1.68300000     16.42800000     -6.49900000
H     -1.34000000     15.65500000     -6.05000000
H     -2.60100000     16.47200000     -6.23200000
O     -5.33100000     10.79800000     -8.64500000
H     -5.08400000     11.22500000     -7.82500000
H     -4.70700000     11.13300000     -9.28800000
O     -3.08100000      6.53200000     -8.00700000
H     -2.78900000      7.28700000     -8.51800000
H     -3.49100000      5.95100000     -8.64800000
O     -7.77500000     12.93700000     -9.84800000
H     -6.88500000     13.21000000     -9.62300000
H     -8.11600000     13.65300000    -10.38400000
O     -9.51600000     13.78800000     -3.18800000
H     -8.65200000     14.00500000     -2.83700000
H     -9.37700000     12.98300000     -3.68700000
O    -13.03500000      0.50100000      9.44900000
H    -13.55100000      1.21200000      9.83100000
H    -13.42500000     -0.29700000      9.80700000
O      6.40400000    -12.45400000      6.25700000
H      5.73200000    -12.61700000      6.91900000
H      6.06600000    -12.87000000      5.46400000
O     -0.93200000      1.80400000    -12.34300000
H     -0.97000000      1.19300000    -11.60700000
H     -0.72000000      2.64800000    -11.94400000
O     -7.12000000      3.00500000      1.60000000
H     -6.40600000      2.77800000      1.00400000
H     -7.24600000      2.21900000      2.13200000
O      1.16800000    -10.66300000     -8.65100000
H      1.62400000     -9.83800000     -8.82200000
H      0.73400000    -10.87200000     -9.47800000
O      4.07600000    -14.33600000     -3.82600000
H      4.26800000    -14.07200000     -2.92600000
H      3.80300000    -15.25100000     -3.75400000
O      5.97300000     -8.22600000    -10.64100000
H      6.09600000     -8.03600000    -11.57100000
H      6.86000000     -8.25900000    -10.28300000
O    -14.83100000      3.25700000      0.93800000
H    -15.72400000      3.47500000      0.67100000
H    -14.31600000      3.33300000      0.13500000
O     10.59400000      4.66900000      4.33800000
H     10.14100000      5.46000000      4.63000000
H     11.47200000      4.96900000      4.10200000
O    -13.50300000     -7.23600000      3.22200000
H    -14.36900000     -7.43300000      3.58000000
H    -13.42400000     -6.28500000      3.29500000
O      8.10700000      8.50700000     -9.61800000
H      8.06900000      8.33600000     -8.67700000
H      7.91700000      9.44200000     -9.70000000
O     11.51000000      9.13800000      6.17700000
H     12.15600000      8.43500000      6.11600000
H     11.88800000      9.75800000      6.80000000
O      0.88100000      5.28800000     -5.57000000
H     -0.01800000      4.98800000     -5.70600000
H      1.42000000      4.64000000     -6.02500000
O    -12.69300000      7.47700000     -1.03200000
H    -13.19500000      8.21500000     -0.68400000
H    -12.27800000      7.08600000     -0.26300000
O      7.80300000      9.33800000     -7.01900000
H      7.69000000      8.92100000     -6.16500000
H      8.65500000      9.77100000     -6.96200000
O      2.98600000      6.58800000     15.73700000
H      3.60700000      5.86500000     15.82500000
H      2.69100000      6.54200000     14.82800000
O      4.35100000    -10.33400000     -7.06700000
H      5.14000000    -10.63900000     -7.51600000
H      4.06500000    -11.08600000     -6.54800000
O    -10.03700000    -12.92900000     -1.09700000
H     -9.29600000    -13.32000000     -0.63400000
H     -9.80700000    -13.00500000     -2.02300000
O      8.96900000      2.30200000     -5.37900000
H      8.38400000      1.54600000     -5.41800000
H      8.38400000      3.05400000     -5.29600000
O     -1.55600000     -5.95500000     -6.41400000
H     -0.74500000     -5.94900000     -6.92200000
H     -1.57500000     -6.81800000     -6.00200000
O      6.73400000     -5.36800000    -12.76400000
H      5.83900000     -5.38400000    -13.10300000
H      6.63400000     -5.16300000    -11.83400000
O     14.80400000      4.72600000     -6.08100000
H     15.25400000      3.90600000     -5.87700000
H     15.47700000      5.40000000     -5.98100000
O      5.92700000      0.36600000    -13.56600000
H      6.17800000      0.44900000    -12.64600000
H      6.64100000      0.78400000    -14.04700000
O     15.68300000     -4.80600000      4.20700000
H     15.64800000     -4.58100000      5.13600000
H     15.84900000     -5.74800000      4.19500000
O      1.92100000     -5.99400000     17.07100000
H      2.13600000     -6.40000000     16.23100000
H      1.35800000     -5.25400000     16.84100000
O    -16.20700000     -1.11500000     -7.36900000
H    -16.30400000     -1.37900000     -6.45400000
H    -16.50700000     -0.20700000     -7.39000000
O      5.46700000      2.89900000      8.59500000
H      6.10500000      2.44300000      8.04600000
H      5.84100000      3.77200000      8.72100000
O     -3.26800000     -0.62100000      6.96700000
H     -3.15000000      0.18300000      7.47200000
H     -3.15100000     -1.32500000      7.60500000
O      0.25600000      2.22300000      4.01900000
H      0.31700000      2.01400000      3.08600000
H     -0.21400000      1.48200000      4.40000000
O     -5.95900000     15.32600000     -8.30400000
H     -5.40700000     14.66200000     -8.71600000
H     -6.52600000     14.83200000     -7.71200000
O      4.45000000     -2.95100000     -6.02000000
H      4.61700000     -2.57200000     -5.15700000
H      3.57300000     -3.32800000     -5.95000000
O     -3.05300000    -17.18700000      2.33600000
H     -3.39900000    -17.24500000      1.44600000
H     -3.80200000    -17.39000000      2.89800000
O     -9.42500000     -3.24200000     -4.57000000
H    -10.09500000     -3.87900000     -4.81800000
H     -9.91200000     -2.53300000     -4.14900000
O     -9.49900000     -3.40000000     11.03300000
H     -9.73100000     -2.66700000     10.46200000
H    -10.26600000     -3.52000000     11.59300000
O      3.93200000     10.38400000     -2.30500000
H      4.82600000     10.19400000     -2.02000000
H      4.01500000     10.58100000     -3.23800000
O    -13.88400000     -7.28900000     -1.31700000
H    -14.77500000     -7.63700000     -1.30200000
H    -13.45600000     -7.69300000     -0.56200000
O     -1.20900000     11.09300000    -12.40600000
H     -0.55900000     11.79600000    -12.39900000
H     -0.81300000     10.39500000    -11.88400000
O      4.48000000      0.41000000     17.13300000
H      4.63700000      1.35400000     17.13900000
H      3.53300000      0.32400000     17.02700000
O     -8.76800000     -8.36200000     -8.76700000
H     -8.15200000     -8.45500000     -9.49400000
H     -9.59300000     -8.71000000     -9.10700000
O     12.72900000     -4.39600000     -0.48700000
H     13.17700000     -4.68400000     -1.28200000
H     13.20200000     -4.82700000      0.22500000
O     -6.32200000     10.76100000      7.68200000
H     -6.25400000     10.72000000      6.72800000
H     -7.06800000     11.33900000      7.84500000
O    -13.43100000      8.37400000      3.57000000
H    -13.75600000      7.47400000      3.52900000
H    -13.83700000      8.81000000      2.82100000
O      1.59600000      9.31100000      1.73500000
H      1.28400000     10.10600000      2.16800000
H      2.06900000      9.62700000      0.96500000
O    -14.48600000      9.80800000     -1.57500000
H    -15.03500000      9.12400000     -1.95700000
H    -14.98400000     10.61500000     -1.70500000
O     -1.95100000      1.68400000    -14.96500000
H     -2.89900000      1.81800000    -14.97100000
H     -1.69700000      1.80900000    -14.05100000
O     -1.99700000     -2.62600000     15.60600000
H     -2.08900000     -2.10200000     16.40100000
H     -2.42800000     -3.45500000     15.81500000
O     -4.86900000      5.45900000    -14.93700000
H     -5.41900000      6.18900000    -15.22000000
H     -4.05500000      5.56700000    -15.43000000
O      5.34100000     -3.85100000      2.40100000
H      5.61600000     -4.76600000      2.44900000
H      4.96400000     -3.76000000      1.52500000
O    -12.56700000      5.97900000      1.51100000
H    -12.12500000      5.35200000      0.93800000
H    -13.45500000      5.63400000      1.60300000
O     10.62500000    -11.35700000     -0.01400000
H     10.17900000    -11.93900000     -0.63000000
H     11.54900000    -11.59300000     -0.08700000
O      4.89600000      8.22700000     10.21100000
H      4.25000000      8.09500000     10.90500000
H      5.34700000      9.03500000     10.45400000
O     -9.85600000      1.27800000     -6.08700000
H     -9.83700000      0.70200000     -6.85100000
H     -9.15100000      0.95500000     -5.52500000
O    -16.94800000      1.06800000     -1.40800000
H    -17.49200000      1.24200000     -2.17600000
H    -16.78900000      0.12400000     -1.43600000
O     -6.24100000     -2.99400000    -11.62800000
H     -5.85100000     -2.54300000    -12.37600000
H     -5.92200000     -3.89400000    -11.69700000
O      6.72000000      1.78200000      0.94100000
H      7.43200000      2.25600000      1.37100000
H      6.10500000      2.46400000      0.67400000
O      8.65900000      2.30700000      9.21600000
H      9.56900000      2.32700000      8.92200000
H      8.57600000      3.06700000      9.79200000
O     -6.32700000     -7.89800000      0.02800000
H     -6.53400000     -7.36700000      0.79700000
H     -7.09900000     -7.81900000     -0.53300000
O     -1.70600000      0.85600000     -5.58300000
H     -0.80400000      0.78200000     -5.27100000
H     -1.69200000      1.60200000     -6.18300000
O    -10.72800000      4.58600000      5.35700000
H    -10.27300000      3.78000000      5.11200000
H    -10.27500000      5.27400000      4.87100000
O     15.06500000     -4.75800000      1.54700000
H     15.97900000     -4.47300000      1.53700000
H     14.96800000     -5.22500000      2.37700000
O     -5.74800000      3.28300000     -9.06100000
H     -6.33700000      3.91000000     -8.64200000
H     -5.01100000      3.81300000     -9.36500000
O     -2.64400000     17.04300000      2.03900000
H     -3.46500000     16.92300000      1.56100000
H     -2.11800000     17.60900000      1.47400000
O      3.85200000    -11.17300000     10.57800000
H      4.75600000    -10.86900000     10.65900000
H      3.32700000    -10.37300000     10.59900000
O      1.71600000    -13.82700000      6.05000000
H      1.06900000    -14.39400000      6.46900000
H      2.47300000    -14.39400000      5.90400000
O     -0.27300000     -8.67200000     -7.24300000
H     -0.38500000     -9.36100000     -7.89800000
H     -0.06300000     -7.88900000     -7.75200000
O      1.71600000     -6.30700000      8.29100000
H      1.03200000     -6.66200000      7.72400000
H      2.28700000     -7.05300000      8.47400000
O      5.34400000     -2.23300000      8.38700000
H      4.90100000     -1.41600000      8.61600000
H      4.92000000     -2.51600000      7.57700000
O     -3.67100000     -2.81000000      8.71200000
H     -3.38300000     -2.85300000      9.62400000
H     -3.54000000     -3.69700000      8.37800000
O      4.60500000     -0.70300000     -3.90100000
H      4.78600000      0.06500000     -3.35900000
H      5.42400000     -0.86100000     -4.37200000
O     -9.56300000     -6.05500000      0.26800000
H     -9.42200000     -6.67800000     -0.44500000
H     -8.81300000     -5.46200000      0.21900000
O      9.20000000      6.14100000     -6.19000000
H      9.94200000      5.81500000     -5.68000000
H      9.23600000      7.09100000     -6.08500000
O      6.34400000    -13.34700000     -5.38300000
H      6.82800000    -14.16900000     -5.46500000
H      5.69700000    -13.51700000     -4.69900000
O     10.86400000     -6.83500000      8.44100000
H      9.98500000     -6.49300000      8.27400000
H     10.71700000     -7.72200000      8.77000000
O     13.00300000     -3.42600000      4.58100000
H     13.78800000     -3.82400000      4.20500000
H     13.32900000     -2.88200000      5.29700000
O     15.20900000     -1.94400000      3.27500000
H     15.68200000     -1.57100000      2.53100000
H     15.59200000     -2.81400000      3.39100000
O     -2.61700000     10.57500000     -5.44800000
H     -2.62200000     11.39300000     -5.94600000
H     -1.92200000     10.69500000     -4.80000000
O    -11.93800000     -5.04100000      6.96500000
H    -11.11600000     -5.53100000      6.95800000
H    -11.77300000     -4.28800000      6.39700000
O      5.39300000      1.52300000     -2.41300000
H      5.07700000      1.81400000     -1.55700000
H      6.34000000      1.65700000     -2.37700000
O      4.35600000     13.61200000     -6.88900000
H      4.74900000     12.95200000     -6.31800000
H      4.90800000     13.61200000     -7.67100000
O     12.92900000      7.01400000      7.55700000
H     12.78700000      6.08700000      7.74700000
H     13.87500000      7.09300000      7.44100000
O     -2.53200000     -6.75600000     11.05500000
H     -1.76900000     -6.18000000     11.00800000
H     -2.73900000     -6.80300000     11.98800000
O     10.26500000     -6.41000000     -0.32500000
H      9.96500000     -5.60300000      0.09300000
H     11.16100000     -6.52500000     -0.01000000
O      2.91900000     12.87100000     -3.76300000
H      3.77300000     13.22400000     -4.01200000
H      2.37600000     12.98400000     -4.54300000
O     -6.56300000    -12.41700000     -8.50600000
H     -5.82900000    -12.06800000     -8.00100000
H     -6.73500000    -13.27400000     -8.11600000
O     -4.02300000    -12.60000000      4.05100000
H     -3.07000000    -12.69300000      4.03400000
H     -4.32000000    -13.03100000      3.24900000
O      1.53700000     -6.95200000      4.00900000
H      1.12000000     -7.77400000      4.26600000
H      1.25100000     -6.81000000      3.10600000
O     13.25800000      8.51700000      3.59700000
H     13.13800000      9.46600000      3.63000000
H     13.90800000      8.38200000      2.90800000
O     -0.79100000      4.52100000    -11.50900000
H     -1.66200000      4.30600000    -11.84100000
H     -0.25300000      4.62400000    -12.29500000
O    -17.53400000     -2.69800000     -1.86300000
H    -16.69300000     -2.31600000     -1.61100000
H    -17.61100000     -3.48400000     -1.32200000
O      6.33900000     -9.83600000     10.13600000
H      6.76300000     -9.44500000      9.37200000
H      7.06300000    -10.07000000     10.71800000
O      5.44500000     14.99300000      3.32400000
H      5.24300000     14.24400000      2.76400000
H      5.85400000     14.61000000      4.09900000
O     16.22600000      2.75900000     -4.65900000
H     16.72200000      2.15500000     -5.21200000
H     16.62500000      2.67400000     -3.79300000
O    -12.00100000      3.83100000     -8.93800000
H    -12.85300000      3.65400000     -8.53800000
H    -11.44100000      4.08600000     -8.20600000
O     -6.77000000     -6.20700000      2.12400000
H     -6.59500000     -5.27000000      2.21200000
H     -6.28900000     -6.60900000      2.84800000
O      4.79700000     -8.29000000    -13.53800000
H      4.65700000     -7.35300000    -13.67400000
H      3.92800000     -8.67900000    -13.64300000
O      7.08100000      1.70300000     15.16900000
H      7.50100000      0.90500000     15.48900000
H      7.01000000      2.26300000     15.94200000
O      3.13100000     -2.72300000     -2.47500000
H      3.56400000     -1.96100000     -2.85800000
H      2.31800000     -2.81200000     -2.97300000
O     -3.63000000     10.91900000      8.93200000
H     -4.44300000     10.87000000      8.42800000
H     -3.88200000     11.33500000      9.75500000
O      6.73100000     -0.95300000      5.43400000
H      6.03300000     -1.60000000      5.53700000
H      6.59000000     -0.58600000      4.56200000
O      9.87000000      2.58000000      0.06400000
H     10.46000000      3.33300000      0.03100000
H      9.78400000      2.38400000      0.99700000
O    -15.12500000     -2.71600000     -5.19900000
H    -14.83500000     -2.14500000     -5.91100000
H    -15.61600000     -3.41200000     -5.63600000
O     -5.76400000      3.55500000     -4.95000000
H     -5.75500000      2.82200000     -5.56600000
H     -5.47400000      4.30600000     -5.46800000
O      8.94500000      7.74700000     -1.91200000
H      9.85600000      7.49900000     -2.06600000
H      8.44800000      6.94400000     -2.06900000
O     15.20100000      0.83600000      1.48700000
H     15.11000000      1.09700000      0.57000000
H     16.07400000      0.44800000      1.54000000
O     -8.84100000     -5.69500000     12.96700000
H     -9.26800000     -5.33600000     13.74500000
H     -8.90200000     -4.99500000     12.31700000
O     -3.17100000     -5.52900000    -11.00700000
H     -3.31200000     -4.81300000    -10.38800000
H     -3.83000000     -6.18200000    -10.77300000
O      4.45600000    -12.59700000      8.00300000
H      4.27600000    -12.05800000      8.77300000
H      4.32100000    -13.49600000      8.30200000
O      4.61800000      8.04400000     -6.06300000
H      3.75300000      7.85600000     -5.69900000
H      5.22800000      7.81500000     -5.36100000
O    -12.90500000      4.41900000     10.88900000
H    -13.35300000      3.99400000     10.15700000
H    -13.40900000      4.16200000     11.66100000
O     15.27200000     -1.80500000     -1.27600000
H     14.81200000     -1.86800000     -2.11300000
H     14.57600000     -1.71300000     -0.62600000
O     -4.87800000     13.33700000      6.34900000
H     -5.33800000     13.30600000      7.18800000
H     -4.02600000     12.93900000      6.52900000
O     12.68500000      3.98100000      7.60900000
H     13.06500000      3.42400000      8.28900000
H     12.34400000      3.36700000      6.95900000
O     -5.26200000      0.19500000     13.76100000
H     -5.54400000      0.61700000     14.57300000
H     -6.03300000      0.22700000     13.19500000
O     -5.76100000    -14.47900000      2.48900000
H     -5.73800000    -15.18700000      3.13300000
H     -5.62900000    -14.91600000      1.64800000
O      6.20700000      5.94600000      8.58700000
H      6.41700000      6.54800000      9.30000000
H      5.67900000      6.46700000      7.98100000
O     11.51500000     -5.55300000     -7.74800000
H     10.61000000     -5.52600000     -7.43800000
H     11.44100000     -5.62600000     -8.69900000
O     -4.72700000    -15.86900000     -0.29400000
H     -4.48800000    -14.94400000     -0.35000000
H     -4.41800000    -16.24600000     -1.11800000
O      2.20700000      3.55900000    -10.20000000
H      2.41300000      3.38200000    -11.11800000
H      3.04700000      3.48200000     -9.74700000
O     -0.19900000     -2.82000000     10.29900000
H     -0.53600000     -2.10400000      9.76000000
H      0.14000000     -2.39000000     11.08400000
O     14.78700000      1.47000000      6.61200000
H     15.71800000      1.63700000      6.75300000
H     14.62500000      1.75800000      5.71300000
O     -1.33000000      5.43300000     13.15600000
H     -1.92300000      5.00700000     13.77400000
H     -1.88500000      5.66200000     12.41000000
O    -11.48600000     11.74400000     -4.56200000
H    -11.99900000     11.01600000     -4.21100000
H    -11.37600000     12.33900000     -3.82000000
O    -12.37600000     11.92400000     -1.62300000
H    -12.17800000     11.00000000     -1.47000000
H    -11.78200000     12.39600000     -1.04000000
O     -0.85500000     -5.56600000      4.83600000
H     -0.96300000     -5.54900000      3.88500000
H     -0.11600000     -6.15700000      4.98100000
O    -10.44300000     13.19600000      0.25300000
H     -9.90300000     13.97500000      0.39000000
H    -10.39600000     12.72400000      1.08500000
O    -13.74400000    -11.28400000     -2.95500000
H    -14.49700000    -11.22500000     -2.36600000
H    -13.04500000    -10.81700000     -2.49700000
O     -2.43300000      2.03200000      7.99200000
H     -1.76700000      1.41400000      8.29500000
H     -1.93600000      2.72100000      7.55100000
O     -8.88200000     15.47600000      4.23600000
H     -8.92400000     14.67700000      3.71000000
H     -8.52700000     16.13600000      3.64100000
O      4.52300000      2.80300000      3.92500000
H      3.80100000      3.43100000      3.96200000
H      4.37600000      2.31700000      3.11400000
O     -1.66200000     -2.16600000    -10.64500000
H     -1.97300000     -1.64900000     -9.90200000
H     -2.06800000     -1.75600000    -11.40900000
O     -1.22900000    -15.65800000      1.12500000
H     -1.87500000    -16.10600000      1.67200000
H     -1.69700000    -15.46400000      0.31300000
O     -7.21900000      6.62100000     10.13600000
H     -7.73900000      6.02200000      9.60000000
H     -6.49000000      6.08800000     10.45200000
O     12.55300000      2.40300000     13.40800000
H     11.81000000      2.15900000     13.96000000
H     12.39200000      1.95500000     12.57700000
O     14.84000000     -4.99700000      9.16000000
H     14.23900000     -4.70100000      8.47600000
H     14.77900000     -5.95200000      9.13400000
O    -13.33500000     -7.33500000      6.43900000
H    -12.56100000     -7.72000000      6.02800000
H    -13.04600000     -6.47100000      6.73200000
O     -0.93500000      0.06100000      5.27100000
H     -1.78200000     -0.12200000      5.67900000
H     -0.60700000     -0.79700000      5.00500000
O     -2.91500000     -5.05100000    -16.53900000
H     -2.17100000     -5.65400000    -16.54200000
H     -3.46100000     -5.34700000    -15.81200000
O      5.61400000     11.15600000     -5.87100000
H      5.56800000     10.21200000     -6.01900000
H      6.52500000     11.31700000     -5.62600000
O    -11.10000000     -6.86900000     -2.97600000
H    -11.85700000     -6.75400000     -2.40200000
H    -11.35500000     -6.44700000     -3.79600000
O      2.81400000     -3.49100000      7.69400000
H      2.66500000     -2.81100000      8.35100000
H      2.24600000     -4.21300000      7.96300000
O    -10.21900000      6.55200000      3.35400000
H     -9.82900000      7.31600000      2.93100000
H    -11.04800000      6.42000000      2.89300000
O      6.78600000     -6.89500000      3.20800000
H      6.01900000     -7.41000000      3.45800000
H      6.98100000     -7.17400000      2.31400000
O      1.29700000      5.60800000      7.75800000
H      2.04700000      5.05600000      7.53700000
H      1.45400000      6.42500000      7.28400000
O     13.96600000      9.72000000     -2.75400000
H     14.25700000      8.85300000     -2.47100000
H     14.34200000      9.82500000     -3.62800000
O      5.65200000      7.24300000     -3.09600000
H      6.14300000      7.39900000     -2.28900000
H      4.98400000      6.60200000     -2.84900000
O     -9.10900000    -10.92200000      7.64200000
H    -10.04500000    -10.72900000      7.70000000
H     -8.86300000    -11.18000000      8.53100000
O     -4.01400000     -0.48300000     -8.18600000
H     -4.76000000     -1.08200000     -8.20600000
H     -3.33100000     -0.96600000     -7.72000000
O      6.63200000     10.41200000     -1.60200000
H      6.83200000     11.34800000     -1.58700000
H      6.99800000     10.07500000     -0.78500000
O      3.64000000    -12.76800000     -9.23800000
H      2.95400000    -12.55700000     -8.60500000
H      4.20700000    -11.99700000     -9.24400000
O      6.65000000     12.98700000     -0.79800000
H      6.93700000     13.90000000     -0.80800000
H      6.32100000     12.84900000      0.09000000
O     -0.22800000     11.25100000     -4.15400000
H      0.62800000     10.82400000     -4.17400000
H     -0.32800000     11.54500000     -3.24900000
O     -1.51800000      8.92900000     11.87000000
H     -0.77500000      9.25700000     11.36300000
H     -1.12100000      8.53400000     12.64700000
O      3.47600000      2.40900000     10.18000000
H      4.00300000      2.28100000     10.96900000
H      4.11700000      2.56700000      9.48700000
O     14.83700000     -3.61400000     -7.47800000
H     14.58900000     -4.52200000     -7.30300000
H     14.00400000     -3.15400000     -7.57900000
O     -5.24800000     -1.23200000     -1.59700000
H     -4.54300000     -1.03200000     -2.21200000
H     -6.01400000     -0.78500000     -1.95800000
O      1.74100000      2.54500000     18.01100000
H      1.57000000      3.08900000     17.24300000
H      2.68700000      2.61100000     18.14600000
O     -8.60500000      2.93500000      4.30200000
H     -8.00100000      3.59200000      3.95600000
H     -8.40200000      2.14000000      3.80900000
O     -2.65800000      2.00600000     -8.93600000
H     -3.33300000      1.36300000     -8.71900000
H     -1.84500000      1.50100000     -8.96000000
O      0.81700000     -5.18300000    -13.89500000
H      1.53600000     -5.09000000    -14.52000000
H      0.35100000     -4.34800000    -13.94000000
O     -5.12200000      0.93300000    -15.37800000
H     -4.83500000      0.65500000    -16.24800000
H     -5.76900000      0.27600000    -15.11800000
O      9.43500000    -11.57400000      5.18700000
H      9.43300000    -11.96900000      4.31500000
H      9.97800000    -10.79100000      5.09400000
O     -6.64600000     -1.21600000    -14.86700000
H     -7.11200000     -1.80500000    -14.27300000
H     -6.34000000     -1.78300000    -15.57500000
O    -14.57800000     -3.11000000      1.41300000
H    -14.64100000     -2.35500000      1.99900000
H    -15.01500000     -2.82600000      0.61000000
O     -9.25900000    -12.38100000     10.17400000
H     -9.45300000    -12.56600000     11.09300000
H     -8.30500000    -12.31200000     10.14000000
O      3.31700000     -3.74500000    -10.37800000
H      4.05600000     -3.14600000    -10.48500000
H      2.55800000     -3.24500000    -10.68000000
O      9.15500000     -2.54700000    -10.58000000
H      8.64400000     -3.33500000    -10.39600000
H      8.87300000     -2.27700000    -11.45400000
O      1.73100000     -0.90900000     12.41200000
H      1.11600000     -0.19100000     12.26500000
H      2.26000000     -0.62300000     13.15600000
O      6.59100000      8.69100000     12.79900000
H      6.64500000      9.26600000     12.03500000
H      6.63700000      9.28400000     13.54900000
O      9.55700000      7.32000000      5.04500000
H     10.27200000      7.83900000      5.41400000
H      8.95600000      7.18500000      5.77800000
O      2.52100000      5.72200000     13.33900000
H      1.76900000      5.14800000     13.19500000
H      3.27400000      5.13100000     13.35200000
O     12.09000000      5.23900000     11.45500000
H     13.00800000      5.09800000     11.68800000
H     11.69600000      5.60600000     12.24700000
O     -0.54100000      9.06700000      4.95800000
H     -1.30800000      9.21000000      5.51300000
H      0.20300000      9.28900000      5.51700000
O      4.01100000     -7.88000000      8.46700000
H      4.05500000     -8.43000000      9.24900000
H      3.87300000     -8.49600000      7.74800000
O      7.80200000      2.50100000    -14.53600000
H      8.67500000      2.77000000    -14.82400000
H      7.58300000      3.11300000    -13.83300000
O     -5.97700000      8.52600000     12.75100000
H     -6.24600000      7.60800000     12.74400000
H     -6.32400000      8.88400000     11.93400000
O      5.33000000    -10.30600000     -2.69800000
H      5.42500000    -10.52400000     -3.62500000
H      4.51800000     -9.80000000     -2.65300000
O     -7.68800000     12.79300000     10.46800000
H     -8.16200000     12.32800000      9.77800000
H     -7.94100000     12.34400000     11.27500000
O      2.18500000      6.49900000     -1.68300000
H      1.49200000      5.87200000     -1.47300000
H      2.89300000      6.28400000     -1.07600000
O      1.20000000     -0.24600000     -5.40100000
H      1.20100000     -1.00800000     -4.82200000
H      1.31200000     -0.61100000     -6.27900000
O      9.81100000     -3.65000000      5.59700000
H      8.90800000     -3.92200000      5.75600000
H     10.20400000     -4.38400000      5.12500000
O     -1.76900000      5.67300000    -14.94000000
H     -1.77100000      6.58200000    -15.23900000
H     -0.97400000      5.59700000    -14.41200000
O     -3.77400000     11.52100000    -11.22900000
H     -3.01200000     11.54900000    -11.80700000
H     -4.39300000     10.94400000    -11.67700000
O     -3.43100000      6.94500000     -3.19500000
H     -2.98900000      7.22000000     -3.99900000
H     -3.46100000      5.99000000     -3.25300000
O      0.44900000    -11.56600000      6.31900000
H      1.15600000    -11.00600000      6.64200000
H      0.73500000    -12.45600000      6.52700000
O     14.24900000     -8.03800000     -4.48100000
H     15.10500000     -7.61000000     -4.48700000
H     14.40600000     -8.89300000     -4.88200000
O      8.54800000     11.29200000      9.86200000
H      8.94700000     11.28700000      8.99200000
H      9.21200000     10.90500000     10.43200000
O     10.60900000      4.38100000     -4.13800000
H     11.54200000      4.47000000     -3.94800000
H     10.43400000      3.44400000     -4.04600000
O      4.29000000      7.91700000    -11.60900000
H      3.70900000      7.68500000    -10.88400000
H      4.27000000      7.15400000    -12.18600000
O     -9.21100000    -14.18100000      3.62100000
H     -8.67400000    -13.72600000      2.97100000
H     -9.80000000    -13.50700000      3.95800000
O      5.27700000      2.67700000    -15.93700000
H      5.36300000      2.14100000    -16.72500000
H      6.13700000      2.62900000    -15.51900000
O      4.54300000     -6.59200000     -0.83500000
H      3.82800000     -7.09000000     -0.44000000
H      5.33800000     -7.01600000     -0.51300000
O      3.60300000    -11.87400000     -0.47100000
H      3.21100000    -11.44500000      0.29000000
H      3.54200000    -11.22200000     -1.17000000
O      7.62600000     -1.68800000     -1.81900000
H      7.38400000     -1.23300000     -1.01300000
H      8.38600000     -1.20800000     -2.14800000
O     -5.12100000      1.26000000    -11.23400000
H     -4.89100000      2.07200000    -11.68600000
H     -5.27400000      1.52600000    -10.32700000
O      6.80400000     -7.64900000      0.00300000
H      7.27100000     -8.46400000     -0.18100000
H      7.22700000     -6.99900000     -0.55800000
O     -3.19600000      1.75500000     12.10700000
H     -3.61800000      1.38400000     12.88200000
H     -3.84700000      1.66100000     11.41100000
O    -13.08400000    -11.10700000      1.94800000
H    -12.23900000    -10.76000000      2.23500000
H    -12.87200000    -11.66200000      1.19700000
O     -6.24000000     -7.36300000      4.62600000
H     -6.16900000     -8.21000000      4.18500000
H     -5.81700000     -7.49800000      5.47400000
O    -14.55300000     -0.39200000      3.13300000
H    -15.10600000      0.30000000      3.49500000
H    -13.88200000      0.07400000      2.63400000
O     -2.36300000      3.98800000      4.00900000
H     -1.93700000      3.64400000      4.79400000
H     -1.78600000      4.69100000      3.71100000
O      4.17000000      5.33700000     -4.21400000
H      3.54500000      5.89300000     -4.68000000
H      3.85000000      4.44600000     -4.35700000
O     -6.82600000      4.82500000     16.12500000
H     -6.00200000      5.30600000     16.20200000
H     -7.13900000      5.02500000     15.24300000
O      2.65000000     13.39500000      6.03900000
H      3.53800000     13.49800000      6.38400000
H      2.21000000     14.21500000      6.26300000
O      1.87600000      5.53300000    -16.96800000
H      2.29300000      5.37900000    -17.81600000
H      2.21000000      4.83500000    -16.40600000
O      2.23000000     -3.94100000      4.81200000
H      2.06400000     -4.28600000      5.68900000
H      2.04800000     -4.67700000      4.22700000
O    -11.70300000    -10.01600000     -1.20900000
H    -11.00300000    -10.63600000     -1.00500000
H    -11.82000000     -9.51300000     -0.40400000
O     -2.24400000     15.59200000      7.22100000
H     -2.16200000     15.84400000      8.14100000
H     -1.66400000     14.83700000      7.12700000
O    -13.52100000     -4.57000000      4.23600000
H    -14.10800000     -4.12100000      3.62900000
H    -13.51100000     -4.01500000      5.01500000
O    -11.51900000     -2.33000000      2.85300000
H    -11.86900000     -3.20200000      3.03400000
H    -11.70800000     -2.18400000      1.92600000
O     -0.40200000     -4.04500000     -8.95000000
H     -0.83400000     -3.57500000     -9.66300000
H     -0.60600000     -3.53400000     -8.16700000
O     10.89000000     -8.88000000     -7.19700000
H     11.16000000     -8.43900000     -6.39200000
H      9.93800000     -8.94500000     -7.12700000
O    -13.78000000     -2.15600000     10.66600000
H    -14.50800000     -2.73200000     10.89700000
H    -13.11000000     -2.74400000     10.31600000
O     13.73500000     -2.42000000     -3.76400000
H     13.11200000     -3.01900000     -4.17500000
H     14.57000000     -2.61100000     -4.19100000
O     -7.55500000      5.51400000     -7.45700000
H     -6.77600000      5.59000000     -6.90700000
H     -8.28700000      5.66600000     -6.85900000
O      4.61100000     -2.82800000    -13.16200000
H      5.43500000     -2.77400000    -12.67700000
H      4.56100000     -2.00100000    -13.64100000
O     -0.39300000    -11.09000000    -10.83400000
H     -0.43400000    -10.29400000    -11.36400000
H     -1.29400000    -11.41100000    -10.81200000
O     -3.18900000     18.10200000     -2.28600000
H     -2.39100000     17.58500000     -2.39500000
H     -2.91800000     18.85400000     -1.76000000
O    -13.49800000     11.15100000      3.97300000
H    -13.19600000     10.26300000      3.77900000
H    -13.98400000     11.41400000      3.19200000
O      2.15500000      4.28200000      4.32200000
H      1.70900000      5.09400000      4.56500000
H      1.44600000      3.66100000      4.15400000
O      1.17500000    -13.07700000     -0.08200000
H      1.21500000    -14.01800000      0.08800000
H      2.06600000    -12.84200000     -0.34000000
O      8.06700000     -2.75000000      8.00400000
H      7.87000000     -3.65100000      7.74500000
H      7.22200000     -2.38500000      8.26300000
O     -3.20600000     -5.77300000      2.25500000
H     -3.71100000     -5.04400000      2.61400000
H     -3.34100000     -6.48700000      2.87800000
O      6.72000000    -15.73200000      0.70800000
H      6.79700000    -16.57800000      0.26700000
H      7.60200000    -15.55000000      1.03300000
O     -6.36700000    -13.03700000     -1.86600000
H     -5.51600000    -13.33300000     -1.54100000
H     -6.30700000    -13.13500000     -2.81700000
O      7.00300000     15.76000000     -0.55800000
H      7.76900000     16.31000000     -0.72100000
H      6.57500000     16.16400000      0.19700000
O    -13.77000000     -9.67800000     -5.33800000
H    -13.84100000    -10.46600000     -4.79800000
H    -13.94600000     -8.95700000     -4.73400000
O     -6.88300000      9.34500000     10.35300000
H     -6.95200000      9.83200000      9.53200000
H     -6.88700000      8.42500000     10.08700000
O     14.61400000      2.45400000     -0.92700000
H     15.05400000      1.81100000     -1.48300000
H     14.81700000      3.29800000     -1.33000000
O      6.53700000    -10.27300000    -13.11400000
H      5.96100000     -9.50900000    -13.11100000
H      6.11400000    -10.89600000    -12.52400000
O    -10.04700000      9.84200000      5.68100000
H    -10.82200000     10.36600000      5.88500000
H    -10.01700000      9.18100000      6.37400000
O     13.26500000     -8.49000000     -8.73600000
H     12.48300000     -8.75400000     -8.25100000
H     13.94200000     -9.10400000     -8.45100000
O      3.03200000      9.65500000    -13.20200000
H      3.16200000     10.51900000    -12.80900000
H      3.40600000      9.04500000    -12.56700000
O      0.38400000     -6.46500000     -8.48900000
H      1.30300000     -6.58100000     -8.73000000
H      0.17900000     -5.56800000     -8.75400000
O     -7.71700000     12.96600000     -7.06100000
H     -8.01700000     12.48300000     -7.83100000
H     -7.85700000     12.36400000     -6.33100000
O    -10.37500000     -9.33700000     -3.78900000
H    -10.75400000     -9.86800000     -3.08900000
H    -10.76100000     -8.47000000     -3.66700000
O     -0.67400000     -6.67200000    -15.59200000
H     -0.10300000     -6.28000000    -14.93200000
H     -1.17200000     -7.33500000    -15.11400000
O    -16.35500000      7.40800000     -2.18600000
H    -17.23900000      7.33200000     -2.54300000
H    -15.82800000      6.81400000     -2.72000000
O      4.18900000     -5.39500000    -13.61800000
H      3.87300000     -4.61700000    -13.15800000
H      3.66600000     -5.42700000    -14.42000000
O     -7.52700000      0.34000000     -2.46800000
H     -6.95300000      1.09500000     -2.34200000
H     -7.82900000      0.41600000     -3.37300000
O      5.44900000      3.46300000     -6.72200000
H      4.82900000      3.32800000     -6.00600000
H      6.19100000      3.91000000     -6.31600000
O     -3.33200000      4.23600000     14.92400000
H     -2.53900000      3.82900000     15.27500000
H     -3.78900000      3.52300000     14.47800000
