# Supplementary material for: Integrated Multiscale Multilevel Approach to Open Shell Molecular Systems
Source: J Chem Theory Comput. 2023 Feb 13;19(5):1446–56. doi: 10.1021/acs.jctc.2c00805 (PMC10018740; doi:10.1021/acs.jctc.2c00805)
Supplement: Supplementary file 2 — ct2c00805_si_002.zip [file ct2c00805_si_002.zip › structures/PROXYL/frame189.xyz]

2579

C      0.30500000      1.95800000      0.07900000
H      1.23000000      2.51000000     -0.08900000
H     -0.42700000      2.59400000      0.57600000
C      0.77700000      0.74700000      0.80400000
C      2.33800000      0.54200000      0.80100000
H      2.74400000      0.60800000     -0.20800000
H      2.52600000     -0.50100000      1.05800000
H      2.83600000      1.24800000      1.46500000
C      0.44900000      0.80900000      2.36300000
H      0.93400000      1.65400000      2.85200000
H     -0.61400000      0.89700000      2.59000000
H      0.77900000     -0.15300000      2.75400000
N      0.12700000     -0.41000000      0.16800000
O      0.22500000     -1.52500000      0.61900000
C     -0.60800000      0.00200000     -1.05000000
C     -0.47200000     -0.95300000     -2.26500000
H     -1.23800000     -0.70200000     -2.99900000
H      0.48700000     -0.70600000     -2.72100000
H     -0.47500000     -1.98300000     -1.91000000
C     -2.16100000     -0.10300000     -0.69400000
H     -2.30300000      0.49300000      0.20800000
H     -2.46300000     -1.09600000     -0.36000000
H     -2.80400000      0.35600000     -1.44500000
C     -0.16500000      1.44500000     -1.33600000
H      0.68300000      1.38300000     -2.01700000
H     -0.99300000      2.02900000     -1.73900000
O     -7.64400000     -4.48900000      3.97100000
H     -6.95100000     -3.95600000      4.35900000
H     -7.22500000     -4.92200000      3.22700000
O     -8.98100000     -7.77000000     12.21900000
H     -9.43700000     -7.99200000     11.40700000
H     -9.22200000     -8.46800000     12.82800000
O     -8.19000000      0.86900000     13.73900000
H     -8.95300000      0.89700000     14.31500000
H     -7.61500000      0.21300000     14.13200000
O      6.96700000     -4.78900000     -6.19100000
H      7.00100000     -4.09700000     -6.85200000
H      6.41800000     -5.46800000     -6.58300000
O     -3.78000000      1.75200000     -9.90600000
H     -3.09000000      2.13600000     -9.36400000
H     -3.65100000      2.14300000    -10.77000000
O     13.62600000      2.30700000      1.44200000
H     13.38700000      3.06900000      0.91600000
H     12.87200000      1.72000000      1.37000000
O     -5.85400000      3.06200000     -0.63200000
H     -6.24800000      3.93400000     -0.62300000
H     -6.14800000      2.65700000      0.18300000
O      2.72400000     -2.02300000      3.29600000
H      3.03800000     -2.87400000      3.60300000
H      3.50100000     -1.59900000      2.93200000
O    -11.53000000     -3.86500000     -1.62200000
H    -12.01700000     -4.52700000     -1.13000000
H    -11.94600000     -3.03600000     -1.38400000
O     -0.53700000     -3.72400000     15.01600000
H     -0.55900000     -3.96000000     15.94400000
H      0.39500000     -3.68000000     14.80300000
O     -9.80400000     -2.47500000      3.16900000
H     -9.39300000     -3.33900000      3.13500000
H     -9.51400000     -2.10400000      4.00300000
O      7.74300000    -12.66600000      5.23100000
H      6.85000000    -12.87000000      4.95300000
H      8.21500000    -12.50100000      4.41500000
O      4.37500000     -7.79400000      4.88900000
H      5.32400000     -7.67800000      4.92500000
H      4.15900000     -7.72100000      3.96000000
O      6.87000000     -3.97000000      0.00000000
H      7.75700000     -3.81500000     -0.32400000
H      6.93400000     -4.79000000      0.49100000
O     -2.08900000      8.45100000     11.82400000
H     -1.88000000      7.70400000     12.38500000
H     -2.22000000      9.17900000     12.43200000
O     10.45300000     -5.31400000     -4.46600000
H      9.77500000     -5.85800000     -4.06400000
H     10.44700000     -5.56700000     -5.38900000
O     -0.55300000      7.07400000     -5.86800000
H     -0.46200000      6.27600000     -6.39000000
H      0.33600000      7.26700000     -5.56900000
O     -0.22800000      1.80900000     16.34000000
H     -0.28700000      0.86300000     16.47800000
H     -0.57400000      1.94400000     15.45700000
O     -0.40700000      6.38900000    -10.14600000
H     -0.26300000      6.55100000    -11.07800000
H     -1.35200000      6.26300000    -10.06700000
O    -14.62100000      7.01200000      2.04600000
H    -13.78500000      7.43300000      1.84500000
H    -14.44200000      6.48100000      2.82200000
O     -3.10400000      1.82400000     18.40700000
H     -2.59000000      1.69200000     17.61100000
H     -2.54200000      1.50000000     19.11100000
O     -4.62900000     -0.22700000     10.75100000
H     -4.54200000     -0.52700000      9.84600000
H     -4.76000000     -1.02900000     11.25800000
O      3.81200000     -7.79500000      2.16600000
H      3.48700000     -6.95100000      1.85100000
H      4.64400000     -7.91700000      1.70700000
O      7.28100000     10.52300000     -9.02600000
H      6.64100000     11.03500000     -9.52000000
H      7.98100000     10.34400000     -9.65400000
O     -3.95300000     13.29500000     -7.82100000
H     -3.64300000     13.92300000     -7.16800000
H     -3.16100000     13.02400000     -8.28600000
O     13.47100000      6.88200000     -9.87500000
H     13.89800000      6.53200000    -10.65700000
H     12.53900000      6.71400000    -10.01500000
O      1.28400000     16.03600000     -3.37000000
H      1.40000000     15.09600000     -3.51200000
H      2.03500000     16.29200000     -2.83600000
O     -1.90900000     12.88800000    -12.69200000
H     -2.17900000     12.71000000    -13.59300000
H     -1.49800000     12.07400000    -12.39900000
O     14.27000000      3.22300000     -1.58300000
H     14.08100000      3.96600000     -2.15600000
H     13.63100000      2.55700000     -1.83700000
O     14.51900000      3.94000000     -4.17500000
H     15.09500000      4.43000000     -4.76200000
H     14.50000000      3.05600000     -4.54100000
O     -6.88400000      1.51800000      1.78600000
H     -5.94400000      1.58800000      1.95100000
H     -7.15400000      0.73600000      2.26900000
O      7.18500000    -10.28800000      1.99400000
H      7.69600000    -10.08700000      1.21000000
H      6.52100000    -10.90800000      1.69300000
O     14.73900000     -3.45700000     -3.44600000
H     13.96000000     -3.60000000     -3.98200000
H     14.41900000     -3.49100000     -2.54400000
O    -10.85400000    -10.94400000      6.81000000
H    -10.97000000    -11.05100000      5.86600000
H    -10.61300000    -10.02400000      6.91900000
O      6.27400000      3.90600000      4.99600000
H      5.84800000      4.75900000      4.90700000
H      5.84700000      3.35600000      4.33900000
O     -1.31400000     -9.36200000      4.89500000
H     -1.05500000     -8.44400000      4.82000000
H     -2.11100000     -9.34300000      5.42500000
O     -0.68100000     -6.50300000      4.93100000
H     -0.32000000     -6.38000000      4.05300000
H     -0.96600000     -5.63000000      5.19800000
O     -7.02200000      9.71600000     -5.67500000
H     -6.51800000     10.52900000     -5.63400000
H     -7.93100000      9.99100000     -5.55100000
O    -14.21600000     -8.03400000      3.89300000
H    -14.84400000     -7.32700000      4.04300000
H    -14.64200000     -8.59900000      3.24900000
O     -9.43600000     12.06200000     -1.03600000
H     -8.90200000     11.94100000     -0.25200000
H     -9.11900000     11.39700000     -1.64700000
O     10.36400000     -1.17000000     12.85700000
H      9.66100000     -1.02800000     12.22200000
H     10.40000000     -0.35600000     13.35900000
O      2.81400000    -16.66000000      3.66000000
H      3.38900000    -17.03300000      2.99200000
H      3.24500000    -15.84500000      3.91900000
O     -6.69300000     -3.20200000     10.89200000
H     -7.07000000     -3.59100000     10.10300000
H     -7.36400000     -2.59600000     11.20500000
O     13.78100000     -5.87400000     -9.08600000
H     14.33200000     -5.91700000     -8.30500000
H     13.64000000     -6.78900000     -9.33000000
O     -1.59500000     -2.80100000     -8.32200000
H     -2.35700000     -2.73600000     -7.74600000
H     -1.03600000     -2.06900000     -8.06400000
O     17.94600000      1.04900000      5.10000000
H     17.08800000      1.45800000      4.98500000
H     18.40200000      1.62000000      5.71800000
O    -11.51300000     -9.63900000     -4.46100000
H    -11.99300000     -9.90100000     -3.67600000
H    -10.89400000    -10.35300000     -4.61400000
O      9.04000000     -2.11500000    -14.34300000
H      9.10800000     -2.86700000    -13.75400000
H      9.24200000     -1.36000000    -13.79100000
O     -6.01600000      4.98800000      8.52200000
H     -5.93100000      5.77600000      7.98500000
H     -5.11900000      4.66800000      8.62100000
O     10.89100000      6.14100000    -10.38900000
H     10.62900000      6.16300000    -11.30900000
H     10.18900000      6.60100000     -9.92800000
O     13.05600000    -10.42800000      1.00400000
H     13.84800000    -10.45200000      1.54000000
H     13.25500000    -10.99100000      0.25600000
O     -3.36000000     -8.79600000      6.48300000
H     -3.88000000     -8.74400000      7.28600000
H     -3.70600000     -8.09600000      5.92900000
O     -1.75300000     -2.73400000     -4.84500000
H     -2.37500000     -2.64600000     -4.12200000
H     -2.25200000     -2.48100000     -5.62200000
O     12.85800000     -4.15900000      2.22100000
H     12.78100000     -4.69400000      3.01000000
H     12.95500000     -4.79200000      1.51000000
O      5.82300000      9.46200000      6.56200000
H      4.90800000      9.20900000      6.68000000
H      6.31900000      8.66700000      6.75800000
O     11.23800000     -2.14500000     -2.11200000
H     10.90000000     -2.06400000     -1.22000000
H     11.46500000     -3.07100000     -2.19900000
O      6.49200000    -15.21900000      1.91100000
H      6.43100000    -15.44600000      0.98300000
H      7.31900000    -15.60600000      2.19800000
O     -1.75400000     14.81600000      2.09900000
H     -1.27300000     15.61700000      2.30400000
H     -1.08800000     14.21400000      1.76700000
O     -5.17700000     -4.07100000    -16.35500000
H     -4.76200000     -3.99700000    -15.49600000
H     -5.78600000     -4.80400000    -16.26500000
O      8.56700000      0.47700000     16.03300000
H      8.96900000     -0.11500000     16.66900000
H      8.35000000     -0.08300000     15.28800000
O     -3.18300000    -17.32000000      5.88800000
H     -2.88700000    -16.44300000      5.64300000
H     -3.99400000    -17.17200000      6.37500000
O      9.23400000      0.50000000      8.32100000
H      8.68400000      0.93700000      7.67100000
H     10.06400000      0.97700000      8.29300000
O     -1.21900000      5.81700000     12.61100000
H     -0.40300000      5.90800000     12.12000000
H     -1.24300000      4.89500000     12.86800000
O     -3.31400000      9.67800000     14.34800000
H     -3.28600000      9.77600000     15.30000000
H     -3.60900000      8.77900000     14.20900000
O     -4.71000000     -1.82200000      4.77700000
H     -4.40900000     -1.44400000      5.60400000
H     -4.86500000     -2.74500000      4.97800000
O     -3.44100000     11.33000000      9.97600000
H     -2.89000000     11.83600000     10.57300000
H     -4.29500000     11.29900000     10.40700000
O     -9.98100000      2.65800000      7.91700000
H    -10.83000000      2.21500000      7.91900000
H     -9.62300000      2.48400000      7.04600000
O     -7.78300000      3.99400000      3.48900000
H     -8.70600000      4.11500000      3.71100000
H     -7.64800000      3.04700000      3.53300000
O     -1.10000000      3.19400000    -13.74500000
H     -1.32300000      4.11500000    -13.60800000
H     -1.43800000      2.99400000    -14.61800000
O      1.79100000     -5.16700000     14.04600000
H      1.80700000     -5.84900000     14.71700000
H      1.85300000     -5.64400000     13.21800000
O     -9.85000000      7.61300000     -9.53400000
H     -9.04800000      7.15000000     -9.29100000
H    -10.37200000      6.95900000     -9.99700000
O     -5.08100000     -4.32400000     -4.83900000
H     -4.47700000     -3.94500000     -4.20000000
H     -4.51900000     -4.61200000     -5.55800000
O      6.89600000      7.14500000      7.81200000
H      6.35500000      6.35600000      7.83700000
H      7.47100000      7.06500000      8.57300000
O     13.28800000      4.09300000     -7.66700000
H     13.36500000      4.99600000     -7.35900000
H     13.79700000      3.58100000     -7.03800000
O      9.95600000    -10.11300000     -1.21800000
H      9.80700000     -9.67700000     -2.05800000
H      9.20300000    -10.69600000     -1.11400000
O      9.90600000     -6.85400000      5.50500000
H     10.69200000     -7.36700000      5.31900000
H      9.84300000     -6.85000000      6.46000000
O      2.62700000      6.53900000    -12.42300000
H      2.82700000      6.85800000    -11.54300000
H      2.70600000      7.31300000    -12.98200000
O      0.97500000     17.12600000      7.80900000
H      0.39500000     17.79400000      7.44300000
H      0.79400000     16.34200000      7.28900000
O      6.07000000      2.67200000     -9.13900000
H      6.78300000      3.22000000     -8.80800000
H      6.41600000      2.28900000     -9.94500000
O    -10.46100000      4.93800000      0.73500000
H     -9.91200000      4.15500000      0.70900000
H    -11.34300000      4.60800000      0.90800000
O      8.81200000     13.15900000      6.85200000
H      9.07700000     13.99100000      6.46100000
H      9.60400000     12.62200000      6.83300000
O    -12.65300000      1.01300000     -0.42000000
H    -11.73800000      0.89800000     -0.67700000
H    -12.62400000      1.10500000      0.53300000
O     15.77300000      9.04900000     -2.64200000
H     15.19500000      8.94900000     -1.88600000
H     16.65600000      9.03900000     -2.27100000
O     -1.99100000     14.53700000      9.47400000
H     -1.91800000     15.41900000      9.84000000
H     -1.30500000     14.49700000      8.80800000
O     -6.60100000     16.86100000     -1.44800000
H     -7.30400000     16.21500000     -1.38300000
H     -6.72700000     17.43100000     -0.69000000
O    -16.58400000      7.19600000      4.19700000
H    -16.28500000      8.06200000      3.91900000
H    -16.38900000      6.62500000      3.45400000
O      4.92000000      1.17900000     14.31500000
H      5.28700000      2.04900000     14.15800000
H      5.68000000      0.59800000     14.33800000
O     -6.88700000     -1.51600000     -5.14200000
H     -6.74100000     -1.85500000     -6.02600000
H     -7.40000000     -0.71900000     -5.27300000
O     -2.55100000      8.00400000      5.26000000
H     -3.38800000      8.12900000      5.70800000
H     -2.00600000      7.53900000      5.89500000
O     11.32600000     -6.43500000     11.41800000
H     11.11800000     -5.70000000     10.84200000
H     11.91500000     -6.98500000     10.90100000
O      1.56500000      5.30200000     -0.06400000
H      0.61800000      5.28500000      0.07600000
H      1.88300000      5.97700000      0.53600000
O      8.00300000      2.26500000      6.66000000
H      7.65500000      3.13600000      6.47100000
H      7.83000000      1.76000000      5.86500000
O      7.44300000      0.74800000    -16.87100000
H      6.50500000      0.58200000    -16.96600000
H      7.52000000      1.22700000    -16.04600000
O      5.61500000     -1.24000000      2.22400000
H      5.97200000     -2.12700000      2.21000000
H      6.17300000     -0.74700000      1.62200000
O    -15.31200000     10.53100000     -2.75800000
H    -14.94500000     11.08500000     -2.06900000
H    -14.60500000      9.92400000     -2.98000000
O     13.58100000      7.95300000      5.37900000
H     14.44700000      8.35000000      5.46300000
H     13.67600000      7.08600000      5.77300000
O     -6.97200000    -11.00600000     -4.14000000
H     -6.38300000    -10.38500000     -4.56900000
H     -6.61100000    -11.86600000     -4.35600000
O      2.32200000    -10.14600000    -12.88800000
H      2.79500000    -10.85100000    -13.33000000
H      2.91000000     -9.39200000    -12.94100000
O     -6.27900000      6.72300000      5.95700000
H     -6.90300000      7.12900000      5.35600000
H     -5.75000000      6.15000000      5.40200000
O      5.03500000     -0.55600000    -17.16400000
H      4.29200000      0.01600000    -16.97000000
H      4.69600000     -1.44200000    -17.03300000
O     -4.36700000     -1.95400000     13.12000000
H     -4.71600000     -2.84400000     13.06900000
H     -3.50200000     -2.01300000     12.71500000
O      1.22900000     12.02600000      4.57300000
H      0.43500000     11.54200000      4.80000000
H      0.96600000     12.94600000      4.60000000
O      2.05200000     -2.65200000     17.28000000
H      2.00600000     -1.89500000     17.86300000
H      1.72000000     -3.38000000     17.80600000
O     -0.88300000     -0.32900000      8.89500000
H     -1.68700000      0.19000000      8.87900000
H     -0.48700000     -0.18400000      8.03500000
O      3.35500000     -7.42300000      7.39800000
H      3.64400000     -7.50500000      6.49000000
H      2.47600000     -7.04700000      7.33700000
O      1.40500000     -3.58400000     -9.59600000
H      1.36300000     -3.90500000     -8.69400000
H      1.48800000     -2.63500000     -9.50900000
O      6.21800000     13.29400000     10.91000000
H      5.87800000     12.80700000     11.66000000
H      6.34400000     12.63100000     10.23000000
O    -12.37800000      0.95500000    -12.94800000
H    -11.81200000      0.47900000    -13.55600000
H    -13.16800000      0.41800000    -12.88500000
O     10.30700000     14.27500000     -0.25900000
H      9.51000000     14.60700000      0.15600000
H      9.99300000     13.76100000     -1.00200000
O     15.92800000     -2.29900000     -7.24000000
H     16.07700000     -1.37000000     -7.41700000
H     16.45700000     -2.75500000     -7.89600000
O      5.14400000     -2.62000000     12.85800000
H      4.71800000     -2.44700000     12.01900000
H      4.42900000     -2.62500000     13.49400000
O     -4.43000000     -8.32200000      8.94900000
H     -3.94900000     -7.80200000      9.59300000
H     -4.24800000     -9.23000000      9.19000000
O      6.10600000      4.69300000    -12.06800000
H      6.53700000      5.17200000    -12.77600000
H      6.09500000      5.30900000    -11.33500000
O     -9.22900000      6.15000000     -4.14900000
H     -9.50500000      6.12400000     -5.06500000
H     -8.46400000      6.72600000     -4.14600000
O     -3.60100000     10.94600000     -9.72600000
H     -3.86900000     10.04000000     -9.87900000
H     -3.37800000     10.97500000     -8.79500000
O      4.89400000     -9.58500000     -1.21400000
H      4.31900000    -10.29300000     -0.92200000
H      4.31700000     -8.82500000     -1.29200000
O    -16.22500000     -5.49000000     -0.11900000
H    -15.48000000     -6.03700000     -0.37100000
H    -16.85900000     -6.10500000      0.24900000
O      5.81200000      0.28400000      9.85000000
H      6.07400000      0.95500000      9.21900000
H      6.50600000     -0.37300000      9.80300000
O     -4.53900000     14.00500000     -2.32900000
H     -4.49700000     14.24800000     -1.40400000
H     -4.84400000     14.79800000     -2.77100000
O    -10.50600000     -0.08200000     -4.35300000
H    -10.07200000     -0.65500000     -3.72100000
H    -11.41400000     -0.04000000     -4.05400000
O     -3.07200000    -16.39600000     -4.95900000
H     -2.80200000    -17.19200000     -5.41500000
H     -2.95600000    -16.59900000     -4.03100000
O    -12.77900000     -4.10700000      8.83700000
H    -13.68400000     -4.37900000      8.68900000
H    -12.80100000     -3.64400000      9.67400000
O     -7.36700000     -7.40400000      9.68900000
H     -7.79600000     -7.50200000     10.53900000
H     -7.65800000     -6.54900000      9.37100000
O    -11.26100000      2.90900000     -6.11400000
H    -10.45100000      2.87100000     -6.62200000
H    -11.81300000      3.53100000     -6.58800000
O     12.08000000     -7.89800000      1.07400000
H     12.55200000     -8.71300000      0.90100000
H     12.09900000     -7.80800000      2.02600000
O     10.04500000     13.77400000     -6.00300000
H     10.59400000     14.52000000     -6.24300000
H     10.48800000     13.38200000     -5.25000000
O      9.36200000     -0.06100000      2.17300000
H      8.51900000      0.14100000      2.57900000
H      9.56900000      0.71500000      1.65100000
O     -6.23100000     -3.14200000     -0.42500000
H     -6.22100000     -2.91900000     -1.35600000
H     -7.05800000     -3.60800000     -0.29900000
O      5.17400000      8.35600000     -7.29800000
H      5.89200000      8.82000000     -6.86700000
H      4.96200000      7.63700000     -6.70200000
O      4.63500000     -9.24100000     14.90100000
H      3.98100000     -9.77300000     14.44800000
H      5.20100000     -8.91200000     14.20300000
O     -9.01700000     14.20400000     -4.54000000
H     -8.81300000     13.77000000     -3.71200000
H     -9.93800000     13.99600000     -4.69900000
O      2.13900000    -14.24000000     11.82700000
H      2.02700000    -13.39600000     11.39000000
H      3.06000000    -14.25300000     12.08900000
O    -12.44400000      6.50700000     11.86200000
H    -12.02200000      5.64900000     11.81300000
H    -12.10700000      6.89400000     12.67000000
O      2.14500000    -11.56700000     10.96500000
H      3.03000000    -11.33400000     10.68600000
H      1.59500000    -11.36600000     10.20800000
O    -11.25200000      0.83900000      4.57600000
H    -11.73900000      0.99900000      3.76700000
H    -11.75100000      0.15500000      5.02400000
O      8.39300000     15.15300000      1.32800000
H      9.00700000     14.88000000      2.01100000
H      8.00800000     15.96300000      1.66200000
O      3.84600000     12.62800000      8.41900000
H      3.18200000     13.08200000      8.93800000
H      4.62500000     12.62900000      8.97400000
O     -8.08800000     -3.52700000     -9.34400000
H     -8.91900000     -3.14900000     -9.05600000
H     -8.05300000     -4.38200000     -8.91600000
O      7.10800000     -7.42100000     -8.46300000
H      7.63600000     -7.73100000     -7.72700000
H      6.42300000     -8.08200000     -8.56200000
O      6.45100000    -12.09300000     -7.12300000
H      6.14700000    -11.48300000     -7.79500000
H      6.40200000    -12.95300000     -7.54000000
O     -3.02500000    -12.94700000     -4.50000000
H     -2.17000000    -12.51700000     -4.47500000
H     -3.40300000    -12.68200000     -5.33800000
O     -3.17400000      6.59500000     14.56300000
H     -3.55300000      6.15600000     13.80100000
H     -2.57200000      5.95100000     14.93600000
O    -12.68600000     -8.56300000     -7.65400000
H    -13.54600000     -8.30900000     -7.99000000
H    -12.57000000     -8.03100000     -6.86600000
O     -3.79000000      3.37800000     15.85800000
H     -3.97300000      3.00100000     16.71800000
H     -4.35800000      2.89400000     15.25800000
O    -15.21200000     -1.75100000     10.16900000
H    -15.74000000     -1.93700000     10.94500000
H    -14.36200000     -1.48100000     10.51700000
O     -5.48700000     13.26000000      7.20800000
H     -5.51000000     14.05400000      7.74100000
H     -6.04200000     12.63900000      7.67900000
O      5.23000000      8.99500000    -10.03600000
H      6.12600000      8.98100000    -10.37100000
H      5.33100000      9.06800000     -9.08700000
O    -17.18000000      0.85900000      4.79300000
H    -17.50900000      1.18400000      3.95400000
H    -17.79900000      1.19700000      5.44000000
O     -3.43500000     -7.20700000     14.19700000
H     -3.76800000     -8.05900000     13.91700000
H     -2.85700000     -7.40600000     14.93400000
O    -14.58600000      0.09100000     -7.75200000
H    -15.16000000     -0.67400000     -7.71200000
H    -15.16800000      0.83500000     -7.59800000
O      8.17400000    -10.32300000     -9.24600000
H      8.76900000     -9.63200000     -9.53800000
H      8.33300000    -11.04700000     -9.85100000
O     -7.65200000     -9.15000000     -9.24700000
H     -8.51300000     -9.20500000     -8.83400000
H     -7.04500000     -9.01100000     -8.51900000
O     13.03100000      4.23200000      3.86500000
H     12.72900000      4.69700000      3.08400000
H     13.35400000      3.39400000      3.53400000
O     -2.79600000      6.94400000     -7.67000000
H     -3.59600000      6.56300000     -7.30900000
H     -2.16200000      6.89100000     -6.95500000
O      7.67800000      5.72400000      3.05400000
H      7.41000000      4.85400000      3.34800000
H      8.05200000      6.13600000      3.83300000
O      0.68600000    -15.75000000      6.24500000
H      0.63000000    -15.80400000      7.19900000
H      0.14400000    -14.99500000      6.01500000
O      0.94400000     -3.90200000      9.04500000
H      1.60000000     -4.59500000      8.96900000
H      0.21200000     -4.31400000      9.50500000
O      3.53100000     13.38600000     -8.55400000
H      3.97700000     13.91500000     -7.89200000
H      4.07700000     13.47100000     -9.33600000
O     -0.32900000      4.85100000      6.67600000
H      0.06400000      5.63100000      6.28500000
H     -0.62900000      5.13900000      7.53800000
O    -10.79000000     -3.85600000     12.94800000
H    -10.98400000     -3.75500000     13.88000000
H    -10.00900000     -4.40900000     12.92500000
O      1.30800000     -2.36700000     -5.09200000
H      0.38300000     -2.24100000     -4.87700000
H      1.74000000     -2.46200000     -4.24300000
O     -9.07700000      2.30700000     11.58100000
H     -8.76300000      1.96200000     10.74600000
H     -8.61800000      1.78900000     12.24200000
O      7.41100000     12.11600000     -4.37100000
H      7.71300000     11.84100000     -5.23600000
H      6.46600000     11.96500000     -4.38800000
O     -5.23300000      4.98500000      4.16200000
H     -4.59600000      5.26600000      3.50500000
H     -5.98700000      4.68500000      3.65300000
O     -6.70500000      8.59300000      3.46100000
H     -6.50100000      8.69200000      2.53100000
H     -5.97400000      9.01600000      3.91200000
O      9.32800000    -11.82000000     -3.56800000
H     10.23200000    -11.53700000     -3.70800000
H      8.87600000    -11.03300000     -3.26400000
O     10.87700000     -6.90500000     -6.81700000
H     11.24500000     -6.04500000     -7.02000000
H     10.64900000     -7.27400000     -7.67000000
O      4.51000000      2.93700000     10.04800000
H      4.83600000      2.96200000      9.14800000
H      4.21800000      2.03400000     10.17200000
O    -13.33600000     11.30400000      3.51500000
H    -12.64600000     11.77300000      3.98400000
H    -12.94200000     11.07800000      2.67300000
O    -14.93000000      7.50900000     -4.42400000
H    -14.17800000      8.07600000     -4.25100000
H    -15.39900000      7.94300000     -5.13600000
O      1.70600000      5.47400000     15.15000000
H      0.78400000      5.46500000     14.89400000
H      2.06400000      4.66500000     14.78600000
O     14.39400000     -2.62400000    -10.11800000
H     13.94100000     -1.78800000    -10.22700000
H     13.70300000     -3.24100000     -9.87400000
O     -7.74500000    -13.08400000      8.34200000
H     -7.24700000    -12.74600000      9.08600000
H     -7.19000000    -12.90800000      7.58200000
O     10.29400000      7.61800000     -3.76700000
H      9.53100000      8.17200000     -3.60000000
H     10.87600000      8.16500000     -4.29500000
O      4.74800000     -5.31500000     14.27800000
H      3.80300000     -5.20400000     14.17500000
H      5.12700000     -4.82600000     13.54700000
O     -8.08500000     -9.92800000     -1.85700000
H     -8.72700000     -9.50900000     -2.43100000
H     -7.54000000    -10.44900000     -2.44700000
O     -2.69000000     -6.52500000    -15.25400000
H     -3.15400000     -7.23800000    -14.81400000
H     -2.93900000     -5.74000000    -14.76700000
O      1.16100000     -0.14700000     13.74900000
H      1.76600000     -0.77500000     14.14400000
H      1.16300000     -0.36700000     12.81800000
O     11.81400000      2.08800000     10.12000000
H     11.47200000      2.43600000     10.94300000
H     12.13000000      2.85800000      9.64700000
O      7.05500000      0.73900000      0.86900000
H      7.30700000      1.48800000      0.32900000
H      6.91700000      0.02800000      0.24300000
O      8.46200000      0.89600000     -2.41300000
H      9.05300000      0.48800000     -3.04700000
H      7.97000000      0.16600000     -2.03900000
O     -0.92100000     -0.87400000     16.52300000
H     -0.39500000     -1.11000000     15.75900000
H     -1.78600000     -1.24100000     16.34100000
O     -2.16100000    -13.68600000     -8.39000000
H     -1.99700000    -12.79400000     -8.69600000
H     -3.06100000    -13.66600000     -8.06500000
O     14.58600000     -7.55300000     -5.23800000
H     14.52100000     -6.71300000     -5.69300000
H     15.48700000     -7.58100000     -4.91500000
O    -13.28800000      6.10200000     -6.86700000
H    -12.56500000      6.47200000     -6.36000000
H    -12.86600000      5.68100000     -7.61500000
O      9.19100000      5.68200000      0.83600000
H      9.50100000      4.80400000      0.61600000
H      8.76300000      5.57900000      1.68700000
O     -3.40600000    -15.98500000      0.90300000
H     -3.71300000    -15.11100000      1.14300000
H     -4.16800000    -16.40600000      0.50500000
O      7.26400000    -10.94800000     -1.20000000
H      6.96100000    -11.50800000     -0.48600000
H      6.46300000    -10.57800000     -1.57100000
O      7.80300000     -5.21200000      9.89600000
H      8.00700000     -5.65300000      9.07100000
H      7.44700000     -5.90300000     10.45500000
O    -11.25100000     -6.49200000      8.11600000
H    -11.70000000     -6.75000000      7.31100000
H    -11.79400000     -5.79200000      8.47900000
O     -5.62500000     11.95300000     -5.65200000
H     -5.94800000     12.85300000     -5.59400000
H     -5.24900000     11.89000000     -6.53000000
O      3.02600000      7.72200000     -9.68700000
H      3.91200000      7.92900000     -9.98400000
H      2.95600000      8.14500000     -8.83100000
O     12.13300000      5.80400000     -2.78100000
H     11.51900000      6.35400000     -3.26900000
H     12.51300000      6.39100000     -2.12800000
O     12.30300000      8.20600000     -1.29600000
H     11.66200000      8.04400000     -0.60300000
H     12.90000000      8.85500000     -0.92200000
O      5.91300000     -2.73900000    -12.28400000
H      6.19200000     -2.13600000    -12.97300000
H      4.95800000     -2.68000000    -12.28700000
O      9.71700000    -14.34200000      0.66700000
H      9.69200000    -15.19900000      1.09200000
H      9.50900000    -14.52300000     -0.25000000
O    -12.28300000     -1.17900000      6.39300000
H    -11.77400000     -1.97200000      6.56200000
H    -13.10300000     -1.31600000      6.86700000
O      3.70700000      8.41600000     13.24900000
H      3.07900000      7.69800000     13.17300000
H      3.58000000      8.75200000     14.13600000
O     -6.70800000     -6.19500000      2.09500000
H     -7.24500000     -6.07800000      1.31100000
H     -7.00500000     -7.02600000      2.46600000
O      0.97600000      0.24400000     -5.87100000
H      1.16600000     -0.68000000     -5.70500000
H      1.67400000      0.71700000     -5.42000000
O      6.29500000      8.80600000     -4.74300000
H      6.50700000      8.72300000     -3.81300000
H      7.14600000      8.88400000     -5.17600000
O      2.27100000      0.03900000    -17.62500000
H      1.87500000      0.74800000    -18.13100000
H      1.83100000      0.07700000    -16.77500000
O     -7.23400000      1.61800000    -15.37600000
H     -7.73700000      1.92200000    -14.62000000
H     -6.88700000      0.76800000    -15.10700000
O     -0.68300000    -18.41300000     -2.68900000
H     -1.23800000    -17.65200000     -2.51800000
H     -0.86300000    -19.00900000     -1.96200000
O     -3.77900000     -2.11500000     -6.39000000
H     -4.40500000     -2.52700000     -5.79500000
H     -4.12600000     -1.23300000     -6.52900000
O     -5.50800000      1.24700000     -6.84300000
H     -6.21800000      1.03800000     -6.23500000
H     -5.93800000      1.32900000     -7.69400000
O     -6.46200000     -7.22700000     12.83900000
H     -7.33500000     -7.45200000     12.51900000
H     -5.93900000     -8.01300000     12.68200000
O      5.01200000     -7.44200000     12.33900000
H      5.09600000     -6.93400000     13.14600000
H      4.07500000     -7.43300000     12.14700000
O     16.96400000      2.99200000     -2.37000000
H     16.11400000      2.93800000     -1.93300000
H     16.92000000      3.80000000     -2.88100000
O      8.13700000    -16.02400000      4.59700000
H      8.55000000    -15.84900000      5.44300000
H      7.47100000    -15.34200000      4.51000000
O      5.20600000    -10.93100000      6.68100000
H      5.07800000    -11.41000000      5.86300000
H      4.62500000    -10.17400000      6.60900000
O     -1.15200000      0.36900000     -7.83400000
H     -1.82500000      0.71600000     -7.24800000
H     -0.33200000      0.49400000     -7.35800000
O      5.40600000    -15.08900000      4.29100000
H      5.66400000    -15.20200000      3.37600000
H      5.04400000    -14.20400000      4.33100000
O     15.60600000     -0.93000000     -4.19200000
H     15.25300000     -1.75600000     -3.86100000
H     16.39200000     -1.18300000     -4.67600000
O     -7.06400000      5.49100000     -0.98300000
H     -7.30200000      6.41700000     -0.93100000
H     -6.46300000      5.44000000     -1.72600000
O     -6.29800000     -6.22900000    -13.93900000
H     -5.80400000     -6.97500000    -13.59800000
H     -5.88800000     -5.46500000    -13.53300000
O     16.84200000      1.70400000      1.04000000
H     16.89800000      0.74900000      1.01000000
H     15.90300000      1.88900000      1.02800000
O     -8.70600000     14.82100000     -0.89200000
H     -8.12100000     14.57300000     -0.17600000
H     -9.19200000     14.02100000     -1.09300000
O    -10.58500000      2.45500000    -11.70000000
H    -10.38800000      1.79500000    -11.03500000
H    -11.12200000      1.99300000    -12.34400000
O     -8.02100000     -3.13800000     14.62200000
H     -7.56100000     -2.45400000     15.10900000
H     -7.71500000     -3.95600000     15.01200000
O    -10.91300000      5.50600000    -10.75000000
H    -11.57400000      5.79300000    -11.38000000
H    -10.80200000      4.57200000    -10.92700000
O      3.89800000     -6.73300000     -3.88000000
H      3.76500000     -6.34800000     -3.01400000
H      4.63300000     -7.33600000     -3.76400000
O      6.71800000     -7.76400000    -13.27200000
H      7.50600000     -7.29100000    -13.53800000
H      7.03300000     -8.63100000    -13.01700000
O     15.09900000     -7.38000000      1.92200000
H     14.89000000     -6.46700000      1.72700000
H     14.26700000     -7.76300000      2.20000000
O      3.63900000     -8.11900000    -14.39200000
H      4.24300000     -7.38700000    -14.26500000
H      2.76900000     -7.73100000    -14.29300000
O      2.85900000      7.08100000      1.53500000
H      3.48600000      7.62700000      1.06100000
H      2.34800000      7.70100000      2.05700000
O     16.87500000     -4.72300000     -4.41600000
H     16.12800000     -4.39200000     -3.91700000
H     17.36500000     -3.93800000     -4.66200000
O    -11.69300000     -5.24500000     -8.92200000
H    -12.64100000     -5.12000000     -8.95300000
H    -11.37200000     -4.51100000     -8.39800000
O      0.26200000      9.07300000     -9.58600000
H      1.18500000      8.99300000     -9.34600000
H     -0.03200000      8.17100000     -9.71300000
O      2.26100000     13.20100000     -4.42600000
H      1.60200000     12.81700000     -5.00400000
H      3.02900000     12.63900000     -4.53300000
O      1.96700000    -11.13300000     -3.18100000
H      1.52600000    -11.21500000     -2.33600000
H      2.10900000    -10.19200000     -3.28600000
O     -5.15200000      7.73200000      1.06300000
H     -4.85300000      6.87600000      1.37000000
H     -4.85100000      7.78000000      0.15600000
O     -8.39500000      3.44100000     -3.45000000
H     -9.27400000      3.70200000     -3.17700000
H     -8.03600000      4.21900000     -3.87800000
O     -7.20900000     10.39700000    -12.74900000
H     -7.80500000     10.98600000    -12.28800000
H     -7.63900000     10.22900000    -13.58800000
O     -9.97600000      6.83500000      4.80700000
H    -10.24400000      6.78100000      5.72400000
H     -9.88700000      5.92300000      4.52900000
O     -3.65900000     -7.66300000     -4.52800000
H     -3.55500000     -6.83700000     -5.00100000
H     -4.31400000     -7.47400000     -3.85600000
O      6.61200000     12.57900000      5.01100000
H      6.23800000     11.84300000      5.49600000
H      7.28000000     12.93700000      5.59500000
O      8.72500000     -6.40600000    -14.06800000
H      8.64100000     -6.10100000    -14.97200000
H      8.96300000     -5.62200000    -13.57300000
O      1.62400000      1.33500000     18.21000000
H      1.00500000      1.75700000     17.61300000
H      2.47800000      1.45900000     17.79600000
O     -9.33800000      3.19200000     -7.97800000
H     -8.42400000      3.46100000     -8.06900000
H     -9.47400000      2.56200000     -8.68600000
O     -1.47600000     -5.05500000     -0.42700000
H     -2.19400000     -5.47000000     -0.90400000
H     -1.90600000     -4.56400000      0.27400000
O     -6.75200000      4.19000000    -16.20000000
H     -7.52600000      4.63700000    -16.54200000
H     -6.98600000      3.26200000    -16.21200000
O      7.43600000     15.30300000     -2.45000000
H      7.52900000     14.39400000     -2.16700000
H      6.52400000     15.37400000     -2.73100000
O      5.24300000    -11.38400000    -11.73600000
H      5.36800000    -12.22300000    -11.29200000
H      4.75300000    -11.60300000    -12.52800000
O      2.43900000      2.56600000     14.06100000
H      3.26800000      2.20200000     13.75200000
H      1.81200000      1.84800000     13.96600000
O     -1.57300000      8.75000000    -15.81500000
H     -0.97300000      8.07500000    -16.13200000
H     -2.36100000      8.27000000    -15.56100000
O    -11.38700000    -10.79200000      3.89400000
H    -12.17500000    -11.32900000      3.97300000
H    -10.77900000    -11.33000000      3.38700000
O      0.47100000     -8.93100000     11.98900000
H      0.38600000     -8.38600000     11.20700000
H     -0.42100000     -9.00000000     12.33100000
O     15.92300000      2.98000000      5.57000000
H     15.59000000      2.36300000      6.22200000
H     15.52000000      2.70200000      4.74800000
O    -11.11600000     -3.63200000      6.81000000
H    -10.51900000     -4.38100000      6.83700000
H    -11.72300000     -3.78400000      7.53400000
O      5.46300000    -10.41200000     -9.11500000
H      5.12200000    -10.99200000     -9.79600000
H      6.40500000    -10.37600000     -9.28000000
O      5.76800000     -2.67400000      7.70500000
H      5.02300000     -2.10100000      7.88800000
H      6.07700000     -2.39900000      6.84200000
O    -12.25200000     -2.61300000     11.03700000
H    -11.89700000     -3.17000000     11.73000000
H    -11.61200000     -1.90700000     10.94700000
O     -0.62300000     14.49900000     -5.83300000
H     -1.57800000     14.45900000     -5.87400000
H     -0.32800000     13.85400000     -6.47600000
O      8.84200000      6.15900000      9.68600000
H      9.33100000      6.13700000     10.50900000
H      8.26200000      5.39800000      9.73200000
O      4.16400000      2.08000000     17.05800000
H      5.11000000      2.22300000     17.09600000
H      3.96800000      2.01700000     16.12300000
O     -7.91400000      6.30200000      9.78000000
H     -8.72400000      5.79200000      9.74600000
H     -7.25700000      5.73600000      9.37400000
O      1.02700000      5.94600000     11.06600000
H      1.38600000      6.81800000     10.89800000
H      1.77900000      5.43000000     11.35800000
O      5.48600000      2.18800000      2.88300000
H      5.02000000      2.79200000      2.30500000
H      6.09500000      1.72600000      2.30600000
O      2.50700000     10.25100000      2.61000000
H      1.98900000     10.89600000      3.09200000
H      3.22200000     10.75800000      2.22600000
O    -13.46100000     -5.34500000     -3.43800000
H    -13.76600000     -4.55500000     -2.99000000
H    -12.68200000     -5.61000000     -2.95000000
O     -6.08000000    -15.61700000      5.46600000
H     -6.52300000    -15.95800000      4.68900000
H     -6.09800000    -14.66700000      5.35400000
O      7.39600000     -0.99100000     -6.10900000
H      7.06000000     -0.10200000     -6.22100000
H      8.00200000     -1.11100000     -6.84000000
O     -3.68600000    -10.08600000     -2.97800000
H     -3.87100000     -9.29700000     -3.48700000
H     -2.82600000    -10.37300000     -3.28600000
O      6.81400000    -16.10900000     -0.66700000
H      7.70000000    -16.16000000     -1.02400000
H      6.41700000    -16.95100000     -0.88900000
O     -0.88100000     -3.54200000    -11.12000000
H     -0.58300000     -3.10300000    -11.91700000
H     -0.08500000     -3.67600000    -10.60700000
O      9.43900000     -8.88400000     -3.51100000
H      8.81900000     -8.62600000     -4.19400000
H     10.30000000     -8.70700000     -3.89000000
O      8.40100000      6.36400000     -5.80600000
H      8.95800000      6.73100000     -5.12000000
H      8.16300000      5.49500000     -5.48300000
O    -12.50700000     -7.76000000      6.12300000
H    -13.18300000     -8.27000000      6.56800000
H    -12.75700000     -7.78500000      5.20000000
O      8.53000000     -5.54000000    -10.22500000
H      9.31000000     -6.06400000    -10.40600000
H      8.08600000     -6.00700000     -9.51800000
O      5.07500000     -5.52400000    -13.27700000
H      5.68900000     -6.25800000    -13.24400000
H      4.95900000     -5.26900000    -12.36200000
O     13.14600000      6.36900000     -5.68500000
H     14.01900000      6.73900000     -5.81300000
H     13.06600000      6.26800000     -4.73600000
O     14.82900000      1.08200000      3.67400000
H     14.76800000      0.12700000      3.66000000
H     14.57200000      1.35100000      2.79200000
O     -1.81100000     -2.36000000     11.85100000
H     -1.80300000     -2.98700000     12.57400000
H     -0.89200000     -2.12200000     11.73000000
O      4.55600000     12.12300000      1.53000000
H      5.46700000     12.15900000      1.24000000
H      4.52200000     12.70600000      2.28900000
O     -3.89600000    -12.24500000    -12.02600000
H     -4.40600000    -12.09700000    -11.23000000
H     -3.52000000    -11.38900000    -12.23300000
O     -1.29300000     -3.88300000      5.70300000
H     -1.55600000     -3.50400000      6.54200000
H     -1.56000000     -3.23300000      5.05200000
O     -7.32600000     11.86800000     -9.14700000
H     -7.25500000     10.94400000     -9.38600000
H     -6.47300000     12.24000000     -9.37000000
O      4.72200000     -6.12400000     -9.87300000
H      5.47900000     -5.68200000     -9.48800000
H      4.01100000     -5.48700000     -9.80100000
O      6.62200000     15.13800000     -5.15600000
H      7.15500000     14.34300000     -5.13500000
H      7.24000000     15.84600000     -4.97600000
O      0.79400000     -2.54400000    -13.28900000
H      1.48100000     -3.19000000    -13.45500000
H      1.23200000     -1.84900000    -12.79900000
O     -4.35400000     -9.73200000      3.13600000
H     -3.98300000    -10.15600000      3.91000000
H     -4.29100000     -8.79500000      3.32300000
O      8.83800000     -1.44000000     -8.50200000
H      8.34900000     -1.43000000     -9.32500000
H      9.30100000     -0.60200000     -8.48800000
O      8.32900000      3.96300000     -8.52900000
H      8.98700000      3.77300000     -7.86100000
H      7.82100000      4.68900000     -8.16600000
O     -5.84500000    -13.89400000     -4.37700000
H     -5.94200000    -13.83700000     -3.42700000
H     -4.92800000    -14.13500000     -4.51000000
O      7.95700000      4.35800000     11.65200000
H      8.25500000      4.54800000     12.54100000
H      7.80200000      3.41400000     11.64800000
O     -8.59800000     -6.42400000     15.03400000
H     -9.49700000     -6.58800000     14.75100000
H     -8.05800000     -6.72900000     14.30500000
O     -5.73700000     -6.68000000     -2.96700000
H     -5.51100000     -6.80600000     -2.04500000
H     -6.23200000     -5.86200000     -2.98200000
O     -7.22000000     11.35200000      8.66100000
H     -7.90700000     11.30100000      7.99700000
H     -7.66800000     11.66400000      9.44600000
O      5.49700000      6.23200000     11.91200000
H      6.05100000      5.52600000     11.57900000
H      4.61700000      5.85500000     11.93900000
O      1.27200000    -13.73900000    -11.23800000
H      1.97300000    -14.28800000    -11.58900000
H      0.85900000    -14.27900000    -10.56500000
O     -7.87300000     -5.61100000     -0.39700000
H     -8.23800000     -5.40300000     -1.25600000
H     -8.63000000     -5.87000000      0.12900000
O    -16.62800000     -4.06500000      2.76100000
H    -17.05900000     -3.21100000      2.73100000
H    -16.37800000     -4.24000000      1.85400000
O     -9.32800000      7.52700000      0.43900000
H     -9.89800000      6.75800000      0.46400000
H     -8.61500000      7.31600000      1.04200000
O    -13.28800000      0.61900000     -4.77100000
H    -13.92500000      0.48400000     -5.47200000
H    -13.02400000      1.53500000     -4.85900000
O     -5.13800000      4.02600000    -13.65700000
H     -4.69600000      4.22000000    -14.48400000
H     -6.06600000      3.97200000    -13.88800000
O    -10.33100000      2.26100000      2.10200000
H    -11.17400000      1.80700000      2.10000000
H     -9.68700000      1.56900000      1.94900000
O    -12.44900000     -1.74000000      2.24200000
H    -13.09300000     -2.37600000      2.55400000
H    -11.63400000     -1.99200000      2.67700000
O     -5.76700000    -12.78300000      6.19200000
H     -5.05000000    -12.82700000      5.55800000
H     -5.98400000    -11.85200000      6.24300000
O     14.79000000     -5.01700000     -6.41700000
H     15.69500000     -4.74000000     -6.56000000
H     14.44900000     -4.39700000     -5.77300000
O     11.20800000     -6.13700000    -10.49000000
H     11.45200000     -5.40100000     -9.92900000
H     11.67600000     -5.97800000    -11.31000000
O      1.87300000    -12.09000000      2.78900000
H      1.98000000    -11.14500000      2.68000000
H      0.98000000    -12.19400000      3.11900000
O      8.88400000     10.61000000      0.19600000
H      9.49500000      9.88700000      0.34300000
H      8.47300000     10.75200000      1.04900000
O    -14.45800000      0.45400000      4.64700000
H    -14.11300000     -0.27800000      5.15900000
H    -15.33200000      0.60500000      5.00500000
O     -0.48200000      6.26000000    -16.69400000
H      0.35200000      5.94900000    -17.04500000
H     -0.44900000      6.03700000    -15.76400000
O     -2.66200000      3.34500000    -15.97300000
H     -2.65000000      3.25900000    -16.92600000
H     -3.15600000      2.58400000    -15.66900000
O    -13.43300000    -10.76700000     -2.79300000
H    -13.61500000    -11.42700000     -3.46100000
H    -14.27700000    -10.34500000     -2.63600000
O      1.74100000      6.01800000    -14.90900000
H      2.11000000      5.17300000    -15.16500000
H      1.89400000      6.07000000    -13.96600000
O     16.08000000     -1.22800000      5.30700000
H     16.19900000     -0.45900000      4.74900000
H     16.94700000     -1.39100000      5.67900000
O    -10.89800000     -0.28600000     11.21500000
H    -11.64700000     -0.29600000     11.81200000
H    -10.61400000      0.62800000     11.20200000
O     -0.78600000     -5.49300000     -7.60200000
H     -0.78800000     -4.70700000     -8.15000000
H      0.13500000     -5.62600000     -7.37900000
O     12.35200000     11.12900000      3.77400000
H     11.59800000     10.55800000      3.92400000
H     12.11000000     11.64800000      3.00700000
O     -5.24600000      5.14200000     -3.58000000
H     -5.74700000      5.95100000     -3.68600000
H     -4.33500000      5.43000000     -3.52800000
O      8.16300000     -5.26600000     13.65700000
H      8.34400000     -4.34800000     13.85700000
H      9.00900000     -5.70300000     13.75000000
O     -4.80800000     -7.17900000    -11.63400000
H     -5.75100000     -7.08700000    -11.50100000
H     -4.41700000     -6.58100000    -10.99600000
O     -0.97800000      3.12100000     11.49600000
H     -1.70400000      2.82300000     10.94800000
H     -0.37800000      3.55100000     10.88700000
O    -12.67300000     11.34000000     -5.36400000
H    -12.96900000     10.74400000     -4.67700000
H    -12.32700000     12.09800000     -4.89200000
O     -8.76100000     -2.25000000      5.84400000
H     -9.58400000     -2.72600000      5.95400000
H     -8.43900000     -2.11700000      6.73600000
O     11.17900000      0.35800000      5.18200000
H     11.99700000     -0.13500000      5.12500000
H     11.39100000      1.11200000      5.73200000
O     -6.39500000     14.55900000     -5.34400000
H     -6.39200000     15.47300000     -5.05900000
H     -7.29200000     14.26400000     -5.19200000
O    -10.47500000      9.45700000     -7.66700000
H    -11.42300000      9.34700000     -7.59700000
H    -10.25200000      9.08100000     -8.51900000
O      5.32300000    -12.67300000      8.83100000
H      5.36600000    -12.10000000      8.06600000
H      4.43800000    -13.03800000      8.80700000
O      3.54400000     10.72800000    -11.43000000
H      4.22800000     11.35800000    -11.65700000
H      3.95800000     10.14200000    -10.79700000
O     -1.91700000    -10.13600000    -12.34500000
H     -1.23700000     -9.55200000    -12.01000000
H     -1.43900000    -10.89200000    -12.68300000
O    -14.23600000     -7.30000000      0.96500000
H    -13.71600000     -7.79200000      1.60100000
H    -15.04300000     -7.80600000      0.87200000
O     12.63700000    -11.59100000     -1.55300000
H     12.68600000    -11.46300000     -2.50000000
H     11.89000000    -11.06000000     -1.27800000
O      1.89900000      8.36700000     10.38800000
H      2.85000000      8.30100000     10.47900000
H      1.73000000      8.13500000      9.47400000
O     -6.67600000      4.68400000     16.25200000
H     -6.94900000      4.06600000     15.57400000
H     -6.48800000      5.49300000     15.77600000
O     -4.22000000     15.13700000      5.40400000
H     -4.67600000     14.63300000      6.07700000
H     -3.44600000     14.61200000      5.19600000
O     -3.04500000     -2.65700000      9.12000000
H     -2.57400000     -2.30800000      9.87600000
H     -3.62700000     -3.32300000      9.48600000
O    -15.70300000     -0.96900000      1.96700000
H    -15.99300000     -0.74900000      2.85300000
H    -15.43500000     -0.13300000      1.58800000
O      2.24300000      7.41600000      7.39700000
H      2.42800000      7.68600000      6.49800000
H      3.02000000      6.92600000      7.66500000
O      1.99600000      3.11200000      7.46900000
H      1.68100000      2.59100000      8.20800000
H      1.37600000      3.83700000      7.40600000
O     -0.78800000     15.31400000     -1.38500000
H     -1.24100000     14.50200000     -1.61100000
H     -0.11900000     15.41200000     -2.06300000
O      9.50800000    -14.77000000      6.82700000
H      9.28600000    -14.79500000      7.75800000
H      9.05000000    -13.99900000      6.49300000
O    -14.71600000      7.17000000      6.36600000
H    -14.86700000      6.67900000      7.17300000
H    -15.48200000      6.98000000      5.82300000
O     14.57900000     -2.90100000     -0.37400000
H     14.50200000     -1.94700000     -0.35500000
H     13.75700000     -3.21500000      0.00300000
O      3.99000000     -4.67500000      9.84100000
H      3.79900000     -3.82900000     10.24500000
H      4.94400000     -4.75000000      9.88300000
O     -5.23300000      6.43800000     -6.61200000
H     -5.49400000      6.70100000     -5.73000000
H     -5.39700000      7.21100000     -7.15100000
O      9.78100000     -0.48700000     -4.22800000
H     10.28000000     -0.77800000     -4.99100000
H      9.89400000     -1.18900000     -3.58600000
O      7.63600000     -7.29100000     11.72000000
H      7.82900000     -6.56200000     12.31000000
H      6.75000000     -7.56200000     11.95700000
O     -3.98400000      3.02300000      7.73900000
H     -4.67600000      2.77700000      7.12400000
H     -3.22700000      3.21200000      7.18400000
O     -1.45700000    -10.65900000      8.21200000
H     -1.83200000    -10.19800000      7.46000000
H     -1.98600000    -10.37100000      8.95600000
O     -0.38600000     13.91000000      6.81200000
H     -1.21800000     13.66800000      6.40500000
H     -0.11300000     13.12300000      7.28500000
O      8.49400000      1.82900000    -14.47600000
H      9.07900000      2.55600000    -14.68600000
H      9.06900000      1.06600000    -14.41900000
O     16.92700000     -3.14700000      1.71200000
H     17.21900000     -2.39400000      1.20000000
H     17.23500000     -3.90700000      1.21800000
O      3.13700000      1.58900000     -4.39200000
H      3.82100000      0.93000000     -4.27500000
H      3.13500000      2.07900000     -3.56900000
O     -9.74300000     12.81100000     -7.83500000
H     -8.96400000     12.34100000     -8.13200000
H     -9.82000000     12.58500000     -6.90800000
O    -12.18300000     -4.83900000      4.09300000
H    -11.88000000     -4.69700000      4.98900000
H    -13.02100000     -4.37800000      4.04800000
O     -3.21500000     17.54300000      4.34200000
H     -4.10100000     17.88900000      4.23600000
H     -3.33700000     16.70600000      4.79000000
O    -15.57000000      1.92100000      7.76800000
H    -15.85600000      1.15000000      8.25800000
H    -15.86900000      2.66400000      8.29300000
O     11.95600000    -10.88800000     -4.14200000
H     12.68800000    -11.22600000     -4.65800000
H     11.98000000     -9.94200000     -4.28300000
O     -1.43100000    -18.35000000      1.85500000
H     -1.95900000    -19.09900000      1.58200000
H     -1.93900000    -17.58600000      1.58200000
O      3.83400000     -8.17300000    -11.28900000
H      4.55700000     -8.31800000    -11.89800000
H      4.08400000     -7.38700000    -10.80200000
O     -2.84100000     11.68500000      7.37000000
H     -2.97000000     11.54300000      8.30700000
H     -3.59500000     12.20900000      7.10100000
O      5.08800000      3.44800000     -5.05900000
H      4.38900000      2.79400000     -5.03100000
H      5.24000000      3.67400000     -4.14200000
O    -14.87900000     -1.36900000      7.46800000
H    -15.82800000     -1.48900000      7.49000000
H    -14.60800000     -1.43200000      8.38400000
O      3.70000000      1.03500000     11.81500000
H      4.62300000      0.84900000     11.99000000
H      3.34000000      0.19900000     11.51800000
O    -11.03100000      2.71800000     -3.32900000
H    -11.07300000      3.02200000     -4.23600000
H    -10.58200000      1.87400000     -3.38100000
O     13.05600000     -0.06100000    -10.35200000
H     13.45200000      0.80600000    -10.44100000
H     12.47000000      0.01900000     -9.59900000
O     -0.78700000     10.73300000      5.63400000
H     -0.94100000      9.78900000      5.66600000
H     -0.84900000     11.01700000      6.54600000
O     10.03400000    -10.07400000      6.34100000
H      9.77700000     -9.95400000      5.42700000
H      9.20800000    -10.21600000      6.80400000
O     -2.31700000     13.34500000      4.66600000
H     -2.30600000     13.54800000      3.73100000
H     -2.45000000     12.39800000      4.70300000
O      0.40500000     10.80600000     14.48300000
H      0.21900000      9.96600000     14.90200000
H      0.55900000     10.58700000     13.56400000
O     12.05500000     -2.07200000     11.12100000
H     11.56300000     -1.61200000     11.80100000
H     12.57400000     -2.71900000     11.59800000
O      5.62700000    -12.34300000      1.43900000
H      5.68200000    -13.27300000      1.65600000
H      4.75900000    -12.23800000      1.05000000
O     -2.55200000     -4.40400000    -17.35800000
H     -3.50500000     -4.37900000    -17.27700000
H     -2.29100000     -5.18800000    -16.87500000
O      2.60200000      3.52300000    -12.77500000
H      2.60000000      4.47700000    -12.70300000
H      3.44300000      3.25600000    -12.40500000
O     -9.72000000     -2.83800000    -13.71800000
H    -10.28600000     -2.82100000    -14.49000000
H    -10.25400000     -3.25200000    -13.04000000
O     -9.84000000     -1.00800000     15.10500000
H     -9.57700000     -1.92800000     15.08400000
H     -9.47600000     -0.67400000     15.92500000
O      5.04100000      7.26200000    -14.62300000
H      4.69100000      6.84800000    -15.41200000
H      4.29800000      7.74000000    -14.25400000
O    -14.31400000     -5.51700000     -6.85200000
H    -13.93800000     -6.23300000     -6.34100000
H    -14.92700000     -5.09000000     -6.25200000
O     -2.24300000     -9.48300000     11.91700000
H     -2.95200000     -9.67900000     11.30500000
H     -2.42300000    -10.03700000     12.67700000
O     -5.32800000     -6.72900000     -0.27800000
H     -5.14700000     -6.52500000      0.64000000
H     -6.25100000     -6.50400000     -0.39600000
O     -1.05700000    -12.91100000     -0.77800000
H     -0.63500000    -13.65700000     -0.35200000
H     -1.74300000    -13.30000000     -1.32000000
O      8.31800000      0.33000000      4.90500000
H      9.23100000      0.06400000      5.01300000
H      7.81600000     -0.35000000      5.35500000
O     12.30200000     -2.89900000    -12.49400000
H     12.10200000     -3.17500000    -13.38900000
H     12.91600000     -2.17300000    -12.59800000
O      1.05700000     -1.02300000     11.17400000
H      0.44700000     -0.88100000     10.45000000
H      1.78000000     -1.51500000     10.78600000
O     15.89500000     -5.35200000     -0.66800000
H     15.66100000     -4.42400000     -0.66900000
H     15.08100000     -5.80500000     -0.45100000
O     -1.39300000      0.94700000     13.04100000
H     -0.52800000      0.53800000     13.05100000
H     -1.26400000      1.77000000     12.57000000
O     -7.49800000     -4.14500000     -3.17300000
H     -8.34800000     -4.28700000     -3.58900000
H     -7.01200000     -3.60700000     -3.79800000
O     -7.02900000      3.43300000     13.85700000
H     -6.23400000      3.31100000     13.33800000
H     -7.51900000      2.62000000     13.73800000
O      0.53200000     -5.54500000     -2.09800000
H      0.23700000     -5.83800000     -2.96100000
H     -0.25800000     -5.56100000     -1.55700000
O    -13.25800000     -1.83200000     -0.44000000
H    -12.98600000     -0.92200000     -0.55900000
H    -12.95600000     -2.05900000      0.43900000
O     -1.35600000     12.49800000     11.50600000
H     -1.23200000     13.21100000     10.88100000
H     -1.12400000     12.87800000     12.35400000
O      3.05200000      3.19600000     -2.14100000
H      2.93300000      3.02300000     -1.20700000
H      3.10700000      4.15000000     -2.20300000
O      9.75000000     10.08100000      3.79500000
H      9.03700000     10.66900000      3.54500000
H      9.31700000      9.35700000      4.24500000
O      6.13900000     -8.46100000     -3.52300000
H      5.85500000     -8.88700000     -2.71400000
H      5.89600000     -9.07400000     -4.21600000
O      6.23500000     -4.02100000     -8.76900000
H      5.63200000     -3.47600000     -9.27500000
H      7.04600000     -4.01700000     -9.27800000
O      2.17400000     -5.84600000    -17.42500000
H      2.46100000     -5.31400000    -16.68200000
H      1.30800000     -6.16300000    -17.17200000
O     -2.43700000     17.73800000     -1.58100000
H     -2.65100000     17.93900000     -0.67000000
H     -2.06000000     16.85900000     -1.55100000
O     -1.42000000     -5.11700000     10.28800000
H     -1.39800000     -4.95000000     11.23000000
H     -2.26600000     -4.77200000     10.00300000
O      3.19800000     10.84500000      6.01300000
H      3.33900000     11.09800000      6.92500000
H      2.50000000     11.42500000      5.70800000
O      0.96300000    -15.09200000     -8.75000000
H      1.34500000    -14.77800000     -7.93000000
H      0.02400000    -14.94200000     -8.64900000
O     -9.22400000     -1.57700000     -2.52200000
H     -9.41000000     -1.89000000     -1.63600000
H     -8.29300000     -1.35500000     -2.50700000
O     -3.39200000      2.59700000    -12.44300000
H     -2.66500000      2.75200000    -13.04700000
H     -4.11400000      3.11500000    -12.79900000
O     -0.65000000    -13.08200000      6.00900000
H     -0.91700000    -13.34000000      5.12700000
H     -1.14300000    -12.28100000      6.18400000
O      2.45300000      1.43000000    -10.11800000
H      1.50600000      1.39200000    -10.25100000
H      2.64200000      2.36200000    -10.00600000
O      4.58200000      6.00100000      4.66500000
H      3.85200000      5.44900000      4.38500000
H      4.27100000      6.89600000      4.52800000
O      7.64900000      8.92000000     -2.38800000
H      7.81200000      8.06300000     -1.99400000
H      7.94800000      9.54700000     -1.73000000
O      2.91800000      8.46300000      4.93100000
H      2.61000000      8.79700000      4.08900000
H      2.92000000      9.22800000      5.50600000
O     -6.02600000     -1.38900000    -16.28400000
H     -5.67000000     -2.23800000    -16.54700000
H     -6.19200000     -1.47900000    -15.34600000
O     -8.90800000    -13.20900000     -1.63000000
H     -9.36700000    -12.37300000     -1.55700000
H     -9.09300000    -13.50700000     -2.52100000
O     11.45500000     -4.94200000     -1.89700000
H     10.72100000     -4.78500000     -1.30300000
H     11.05200000     -5.00800000     -2.76300000
O     12.52600000      3.72800000    -10.22900000
H     13.00400000      3.81000000     -9.40300000
H     12.25400000      4.62200000    -10.43700000
O     -7.87200000     12.17500000      1.17800000
H     -8.67000000     12.11500000      1.70300000
H     -7.43500000     11.33400000      1.30900000
O      4.07200000     -3.29100000    -17.49400000
H      3.51400000     -3.92200000    -17.04000000
H      4.81600000     -3.16300000    -16.90500000
O      2.31000000      3.72000000     -6.68800000
H      2.44300000      2.85800000     -6.29200000
H      2.68000000      3.63900000     -7.56700000
O     -0.94800000     -8.41800000     -8.68500000
H     -1.47400000     -7.76300000     -9.14300000
H     -0.08500000     -8.36200000     -9.09400000
O     -7.36800000      2.48600000      9.27800000
H     -6.90800000      3.28000000      9.00600000
H     -8.23400000      2.56200000      8.87600000
O     -4.76200000     14.94400000      9.02900000
H     -4.80900000     15.45000000      9.84000000
H     -3.87000000     14.59900000      9.01300000
O     11.22800000      9.99700000      9.43900000
H     11.43200000      9.61600000      8.58500000
H     11.77700000      9.51100000     10.05500000
O     -1.35700000     12.74200000     -8.39700000
H     -1.03400000     13.56100000     -8.77300000
H     -0.57800000     12.32400000     -8.02900000
O      4.95500000    -10.78900000     -5.24300000
H      5.57300000    -11.17300000     -5.86600000
H      4.46700000    -11.53700000     -4.89900000
O    -11.35400000      9.82400000     11.12400000
H    -10.74100000      9.27400000     10.63600000
H    -12.06100000     10.00300000     10.50400000
O      7.24200000      2.95500000     -0.90200000
H      6.67500000      3.49200000     -1.45500000
H      7.77700000      2.45700000     -1.52100000
O      3.94400000    -13.20200000     -4.18100000
H      4.46300000    -13.60700000     -3.48600000
H      3.25600000    -12.72300000     -3.71900000
O     -9.75900000      0.76100000     -9.67600000
H    -10.38200000      0.04400000     -9.78800000
H     -8.94400000      0.43200000    -10.05500000
O      4.77900000      4.32700000      1.23000000
H      5.57300000      4.24200000      0.70300000
H      4.77600000      5.24100000      1.51300000
O      8.85400000    -12.62700000      2.71300000
H      9.02800000    -13.13400000      1.92000000
H      9.26300000    -11.77800000      2.54900000
O      7.68100000     11.49100000      2.64300000
H      7.55400000     12.27100000      3.18300000
H      7.01900000     10.87300000      2.95500000
O     14.95200000      5.35600000      0.01900000
H     14.83100000      4.57300000     -0.51800000
H     15.61700000      5.10600000      0.66100000
O     -2.57500000      1.69200000      9.94800000
H     -3.01700000      2.03700000      9.17200000
H     -3.23400000      1.14700000     10.37700000
O     -1.63700000      9.51300000      1.71000000
H     -1.75300000     10.21000000      1.06400000
H     -2.52100000      9.33600000      2.03300000
O    -13.24800000     -2.98900000     -7.73000000
H    -13.90000000     -2.31700000     -7.52800000
H    -13.68000000     -3.81500000     -7.51200000
O      0.36700000     10.18500000     11.79700000
H      0.73700000      9.57000000     11.16400000
H      0.14700000     10.95900000     11.27900000
O     13.29000000     -1.64900000      7.64900000
H     13.13100000     -1.30500000      8.52800000
H     12.43900000     -1.59800000      7.21400000
O     16.38700000      7.57700000      0.18900000
H     15.63300000      7.02400000     -0.01500000
H     17.10000000      6.96000000      0.34800000
O     -6.68500000      7.50900000     -4.46500000
H     -6.67400000      8.35800000     -4.90700000
H     -6.75900000      7.72400000     -3.53500000
O      9.86400000     -2.42000000      3.56500000
H      9.73700000     -1.49200000      3.36600000
H     10.69100000     -2.45100000      4.04600000
O     -4.81100000     13.09400000      2.07100000
H     -5.54600000     12.53500000      1.82100000
H     -5.09300000     13.97900000      1.84100000
O      2.63500000     -6.47800000     11.29900000
H      3.05100000     -5.87300000     10.68400000
H      1.83300000     -6.75400000     10.85700000
O     -9.79100000     -7.50600000     -3.33500000
H    -10.08500000     -7.88900000     -4.16100000
H     -9.59600000     -6.59300000     -3.55000000
O     11.63200000     12.87200000     -3.88300000
H     12.22300000     13.61600000     -3.99800000
H     12.19400000     12.10300000     -3.98100000
O      3.00900000     15.80900000     -5.61600000
H      2.81900000     16.07200000     -4.71600000
H      2.92700000     14.85500000     -5.60900000
O      7.18600000    -15.78400000     -5.33100000
H      6.78800000    -16.50700000     -4.84700000
H      7.16800000    -15.04800000     -4.71900000
O     11.63700000     -3.04900000     -9.75900000
H     10.87900000     -2.48000000     -9.89300000
H     12.19800000     -2.88300000    -10.51700000
O     -7.99000000      0.10400000      7.58900000
H     -8.26800000      0.65200000      6.85500000
H     -7.30100000      0.61100000      8.01900000
O      7.21200000     -2.71100000      9.97000000
H      7.66400000     -3.55500000      9.95200000
H      6.79700000     -2.64300000      9.11000000
O      6.19900000      6.17500000     -9.24700000
H      5.95900000      6.64200000     -8.44600000
H      7.11500000      6.40900000     -9.39500000
O     -4.52900000     -7.42000000      4.31000000
H     -4.23800000     -6.61300000      3.88500000
H     -5.48100000     -7.33600000      4.35700000
O    -12.86600000     -5.01700000      0.22100000
H    -12.19700000     -5.04700000      0.90500000
H    -13.48600000     -5.70600000      0.46300000
O     12.66000000      5.30300000      1.26500000
H     12.49600000      6.13700000      1.70400000
H     13.46000000      5.45000000      0.76100000
O      4.74500000      5.42800000      7.37400000
H      4.83700000      4.47600000      7.34900000
H      4.79700000      5.69800000      6.45800000
O     12.12300000      2.89800000      6.48900000
H     12.21200000      3.43300000      5.70100000
H     12.18600000      3.52300000      7.21100000
O     -9.98100000     -4.50000000     -3.80000000
H    -10.13600000     -3.92000000     -4.54600000
H    -10.56100000     -4.17000000     -3.11500000
O     10.15900000      6.17500000    -13.06900000
H      9.25500000      6.01800000    -13.33900000
H     10.66100000      5.47700000    -13.48900000
O     -0.43300000     15.20500000     -9.11500000
H      0.16300000     15.81800000     -8.68600000
H     -1.19000000     15.73700000     -9.35900000
O    -13.15800000      4.05500000      1.06400000
H    -13.90000000      3.58200000      0.68600000
H    -13.55700000      4.68800000      1.66200000
O      2.92500000     16.76700000      0.39800000
H      3.03000000     17.47500000      1.03400000
H      2.90500000     15.97000000      0.92800000
O     14.38400000      9.73000000     -0.22100000
H     14.44500000      9.73700000      0.73400000
H     13.83500000     10.48600000     -0.43100000
O     -7.08500000     -8.89800000      3.08500000
H     -6.19100000     -9.21000000      2.95200000
H     -7.63600000     -9.56000000      2.66800000
O     -1.85300000    -15.30600000    -10.55100000
H     -1.54900000    -14.53900000    -11.03500000
H     -2.10600000    -14.96400000     -9.69400000
O      8.40300000      4.50900000     14.51900000
H      8.87700000      3.86200000     15.04100000
H      8.58400000      5.34400000     14.95200000
O      8.77900000     -5.49900000      3.40100000
H      9.51000000     -4.88400000      3.33500000
H      8.95100000     -5.99000000      4.20500000
O      3.57000000     -9.76500000     -7.24600000
H      4.25000000     -9.94000000     -7.89600000
H      3.93500000    -10.09400000     -6.42400000
O     -3.90100000    -10.77700000      9.89500000
H     -4.83000000    -10.87000000      9.68700000
H     -3.70200000    -11.53300000     10.44700000
O      2.53000000     -2.57000000     14.47000000
H      2.21000000     -3.44500000     14.25300000
H      2.57000000     -2.55900000     15.42600000
O     -6.11500000     14.79900000     -9.13400000
H     -5.58400000     14.53200000     -8.38400000
H     -5.67600000     14.40900000     -9.89000000
O      2.06300000      7.83000000     -6.15600000
H      2.83300000      7.57600000     -5.64600000
H      1.99800000      7.16300000     -6.84000000
O      1.68600000     -4.24500000     -7.03000000
H      1.78900000     -3.63600000     -6.29800000
H      2.16600000     -5.02800000     -6.75900000
O      3.63800000      6.06200000     -2.04700000
H      3.92100000      6.93800000     -1.78200000
H      3.00300000      5.80300000     -1.38000000
O    -11.81500000      8.12800000      2.41300000
H    -11.74500000      7.32600000      2.93000000
H    -10.90900000      8.40700000      2.27900000
O      9.28600000     -8.90100000     10.01700000
H      8.58600000     -9.40500000      9.60300000
H      8.82900000     -8.26300000     10.56600000
O    -11.65300000     -7.93000000      3.05400000
H    -11.81000000     -8.87200000      3.12300000
H    -12.44200000     -7.52800000      3.41900000
O     13.83500000      8.43900000     -7.53000000
H     14.72000000      8.44400000     -7.16500000
H     13.83500000      7.70800000     -8.14800000
O     -7.14100000      9.34500000     -9.99400000
H     -6.50000000      9.25800000    -10.69800000
H     -7.91800000      8.89100000    -10.32000000
O     -5.47900000      6.00300000    -11.84100000
H     -5.25900000      5.27400000    -12.42200000
H     -5.66700000      6.73200000    -12.43200000
O     -7.67100000      1.33600000     -5.15400000
H     -8.59900000      1.21400000     -4.95600000
H     -7.43700000      2.15400000     -4.71500000
O      8.84900000     -7.51900000      0.16000000
H      9.65400000     -7.36100000      0.65300000
H      9.10100000     -8.14900000     -0.51500000
O     -9.59300000     -0.58300000     -7.09900000
H    -10.14500000     -0.36800000     -6.34700000
H     -9.24800000      0.26000000     -7.39300000
O      5.72600000      4.64900000     -2.48800000
H      6.44400000      5.09500000     -2.03900000
H      4.94700000      5.15500000     -2.25400000
O      1.05100000    -14.21700000      1.09700000
H      0.80600000    -14.97100000      1.63500000
H      1.29900000    -13.54300000      1.72900000
O     -1.18000000     10.61100000    -11.37600000
H     -1.66700000     11.18200000    -10.78200000
H     -0.87900000      9.89100000    -10.82200000
O      7.47100000      9.05300000     10.10300000
H      7.89800000      8.20200000     10.20900000
H      7.18700000      9.28900000     10.98600000
O     -1.36800000      3.07700000      5.14200000
H     -1.05700000      3.74900000      5.74800000
H     -0.69600000      3.04000000      4.46100000
O     -8.53600000     -1.46300000     12.04300000
H     -9.32600000     -0.92500000     11.99000000
H     -8.44400000     -1.66100000     12.97500000
O    -10.97000000     10.63300000      7.42900000
H    -10.48200000     10.01900000      7.97800000
H    -11.75800000     10.15200000      7.17400000
O     -2.52500000      6.20100000     -3.54400000
H     -1.94000000      5.52300000     -3.88300000
H     -2.22000000      7.00900000     -3.95800000
O     11.54100000      2.84700000     -4.23000000
H     11.74500000      2.17000000     -3.58500000
H     12.34200000      3.36700000     -4.29300000
O     -4.54900000     -4.97600000     10.68500000
H     -5.20400000     -4.33600000     10.96400000
H     -4.85500000     -5.80600000     11.04800000
O     -2.13300000     -1.82500000    -16.58200000
H     -1.79300000     -2.03700000    -15.71300000
H     -2.51600000     -2.64400000    -16.89600000
O    -12.25300000      4.48900000     -8.62300000
H    -12.72200000      4.03400000     -9.32300000
H    -11.66100000      5.08600000     -9.08100000
O     -9.52500000     10.92000000     -5.53400000
H    -10.23800000     10.58300000     -4.99300000
H     -9.62700000     10.46900000     -6.37300000
O     -3.77100000      0.56800000    -16.20200000
H     -3.31300000      0.03100000    -16.84900000
H     -4.69400000      0.34100000    -16.31300000
O      8.58100000     -0.41000000     10.68100000
H      8.91800000     -0.15800000      9.82200000
H      8.25000000     -1.30000000     10.55600000
O    -13.86800000    -10.79400000      0.64800000
H    -13.53400000    -11.46000000      1.24900000
H    -13.94000000    -11.24500000     -0.19300000
O     -6.42600000     -0.93100000     14.82400000
H     -5.96900000     -0.62400000     15.60700000
H     -5.73000000     -1.09100000     14.18700000
O     -3.77200000     -2.76400000     -2.90100000
H     -3.49700000     -3.17000000     -2.07800000
H     -4.41100000     -2.10200000     -2.63900000
O     -8.57000000     -6.29500000     -8.24000000
H     -8.07800000     -6.25300000     -7.42000000
H     -9.41900000     -6.66100000     -7.99100000
O     -4.34600000      2.55300000      5.18400000
H     -4.69600000      3.39300000      4.88700000
H     -3.41100000      2.59800000      4.98200000
O     -6.73300000     -1.07600000    -13.69500000
H     -6.44100000     -0.33700000    -13.16100000
H     -6.96100000     -1.75500000    -13.06000000
O      9.19400000     12.84200000     -2.54600000
H     10.03700000     12.88800000     -2.99700000
H      8.58800000     12.49900000     -3.20300000
O     -0.50700000     -8.21400000     -6.02600000
H     -0.32300000     -8.63200000     -6.86800000
H     -1.38300000     -7.84300000     -6.12900000
O     -5.66100000      8.73500000     -7.74600000
H     -6.05100000      9.07800000     -8.55000000
H     -6.10600000      9.20900000     -7.04400000
O     10.03300000      9.71200000     -9.64500000
H     10.21600000     10.62200000     -9.41100000
H     10.36900000      9.62200000    -10.53700000
O    -12.04800000      6.81700000     -3.16600000
H    -12.23900000      5.91800000     -2.89700000
H    -11.10800000      6.81700000     -3.34800000
O     10.33000000     -1.89400000      0.50000000
H     10.22400000     -2.69700000      1.00900000
H      9.92900000     -1.21300000      1.04100000
O     -0.99300000      4.82500000      9.27300000
H     -0.34000000      5.26100000      9.82100000
H     -1.83100000      5.03600000      9.68400000
O      3.00900000    -13.26600000      7.42200000
H      2.58300000    -12.47000000      7.74000000
H      2.30500000    -13.91300000      7.37800000
O      2.35000000    -15.96800000     -4.54700000
H      1.63300000    -15.41600000     -4.23300000
H      3.04900000    -15.83900000     -3.90600000
O      6.73700000    -11.23600000     13.24000000
H      7.61800000    -10.98600000     12.95900000
H      6.17800000    -11.02100000     12.49300000
O     -6.59200000     16.27600000      4.70100000
H     -5.71600000     16.00700000      4.97700000
H     -7.09600000     15.46300000      4.67600000
O     -0.34800000     -5.73800000     -4.61400000
H     -0.56200000     -4.97000000     -5.14300000
H     -0.48200000     -6.48000000     -5.20400000
O    -15.07800000     -3.46700000     -1.81000000
H    -15.36500000     -3.79300000     -0.95700000
H    -14.75200000     -2.58500000     -1.63200000
O     -1.77700000     -5.34000000     12.98000000
H     -1.29900000     -5.11500000     13.77800000
H     -2.54200000     -5.82700000     13.28700000
O      8.66900000     -8.46800000     -6.17900000
H      9.37200000     -7.82200000     -6.24700000
H      9.08000000     -9.29700000     -6.42300000
O    -10.87800000      4.52800000      3.88200000
H    -11.64600000      5.04600000      3.64100000
H    -10.87100000      3.80400000      3.25500000
O     -6.11100000     10.95800000     -1.88900000
H     -5.76900000     10.61000000     -1.06500000
H     -5.90800000     11.89300000     -1.85700000
O     -3.78800000      8.06900000     -9.98600000
H     -4.55300000      7.52300000    -10.16500000
H     -3.44300000      7.73500000     -9.15800000
O     -9.77500000     11.89400000      3.02400000
H     -9.76900000     11.01500000      3.40400000
H    -10.24100000     12.42900000      3.66500000
O     -9.90100000      8.59800000      9.03000000
H    -10.54600000      8.00700000      8.64100000
H     -9.11300000      8.06400000      9.12600000
O      7.86200000      6.15000000     -1.61000000
H      8.23200000      5.51800000     -2.22600000
H      8.42800000      6.09300000     -0.84000000
O      0.00200000     -6.81900000    -15.61200000
H     -0.93100000     -6.69000000    -15.44300000
H      0.05100000     -7.66500000    -16.05600000
O     10.92000000      3.84700000     -0.65800000
H     11.41500000      4.46200000     -0.11600000
H     11.15600000      4.07700000     -1.55600000
O     -6.21900000      1.32400000    -12.53600000
H     -5.39100000      1.53400000    -12.10300000
H     -6.65800000      2.16900000    -12.63600000
O     -3.27400000     -5.11700000     -7.01300000
H     -2.32500000     -5.16600000     -7.12100000
H     -3.60500000     -4.91500000     -7.88800000
O     10.31900000      1.57800000     13.63200000
H     10.57900000      1.62200000     14.55200000
H     10.64400000      2.39400000     13.25100000
O     -0.17800000     10.26300000     -7.04200000
H     -0.11000000      9.57800000     -6.37800000
H      0.06000000      9.82700000     -7.86100000
O     -3.81500000     -8.70600000    -13.72000000
H     -3.99700000     -8.27100000    -12.88700000
H     -3.00500000     -9.19200000    -13.56500000
O     -1.58400000    -11.07200000     -9.20100000
H     -0.69700000    -11.22900000     -9.52500000
H     -1.59600000    -10.14200000     -8.97600000
O     -8.97300000     -5.71500000      6.02200000
H     -8.92300000     -6.60500000      5.67200000
H     -8.54000000     -5.17300000      5.36300000
O     -1.03900000      4.39900000     -4.75300000
H     -0.10800000      4.61700000     -4.70700000
H     -1.05700000      3.48500000     -5.03700000
O      9.79200000     -3.51200000      7.27400000
H      9.21700000     -2.96200000      6.74300000
H      9.79200000     -4.35900000      6.82800000
O     -4.29900000     -4.47300000      6.01600000
H     -4.88300000     -5.23200000      6.02400000
H     -3.41900000     -4.84800000      6.04700000
O    -16.60200000     -3.91800000      6.12200000
H    -17.06400000     -3.28400000      5.57300000
H    -16.38600000     -4.63600000      5.52800000
O      5.54200000     11.41900000     13.02900000
H      5.19000000     11.74300000     13.85800000
H      5.88000000     10.54800000     13.23700000
O     16.88100000      4.45400000      1.55400000
H     17.03600000      3.56800000      1.88100000
H     17.74700000      4.76800000      1.29300000
O     11.03500000      6.94100000      8.42200000
H     10.22400000      6.69700000      8.86700000
H     10.74700000      7.41500000      7.64100000
O     -3.62000000     -5.71600000      2.34000000
H     -2.69700000     -5.49800000      2.47000000
H     -3.96200000     -5.00000000      1.80500000
O      2.21900000      2.01600000      4.94300000
H      2.33100000      2.78700000      4.38600000
H      1.92400000      2.36900000      5.78300000
O    -13.11100000      9.36700000      6.43400000
H    -13.63000000      8.56500000      6.49200000
H    -13.34900000      9.74600000      5.58800000
O      7.36400000    -10.42200000    -12.92800000
H      7.55700000    -11.21400000    -13.42900000
H      6.52600000    -10.60500000    -12.50400000
O     -0.29600000     18.76400000      1.19600000
H      0.55100000     19.11000000      0.91500000
H     -0.09100000     17.91400000      1.58500000
O    -10.46100000    -12.93400000      2.30300000
H    -11.12100000    -13.34900000      2.85900000
H    -10.79700000    -13.04000000      1.41300000
O    -10.55900000     -2.92600000     -7.86300000
H    -10.04400000     -2.22800000     -7.45800000
H    -11.45700000     -2.75800000     -7.57600000
O     12.29800000    -10.53900000      7.65700000
H     12.38300000    -11.39900000      8.06800000
H     11.60800000    -10.65200000      7.00400000
O     -5.80700000     10.31300000      1.01200000
H     -5.07900000     10.75200000      0.57200000
H     -5.48200000      9.43100000      1.19000000
O    -11.09800000     -1.44800000    -10.20900000
H    -11.26800000     -2.11900000    -10.87000000
H    -10.82100000     -1.93900000     -9.43500000
O     13.08700000     -5.56600000      4.81500000
H     13.86600000     -5.05800000      4.58900000
H     12.74600000     -5.14300000      5.60300000
O     -3.91600000     15.16300000      0.24000000
H     -3.39200000     14.88200000      0.99000000
H     -4.17700000     16.05900000      0.45200000
O      4.02000000     15.98300000     -2.04400000
H      4.95000000     16.16800000     -2.17900000
H      3.87100000     16.16800000     -1.11700000
O     -2.38800000      8.18200000    -12.43300000
H     -2.05000000      9.03600000    -12.16100000
H     -2.96400000      7.91400000    -11.71800000
O      0.41300000     -8.25700000    -11.81900000
H      0.92800000     -8.12900000    -11.02300000
H      0.83200000     -8.99700000    -12.25800000
O      7.80300000     -6.03500000     -3.93900000
H      7.24500000     -5.69100000     -4.63600000
H      7.34400000     -6.81600000     -3.62800000
O     -5.03100000    -10.95800000     -0.51300000
H     -4.74100000    -10.77600000     -1.40800000
H     -5.79200000    -10.39200000     -0.38800000
O     -6.58000000     -1.54800000     -8.03700000
H     -7.22200000     -2.13500000     -8.43700000
H     -6.58400000     -0.77200000     -8.59800000
O     -0.37100000      2.07400000    -10.93300000
H     -0.56600000      1.14000000    -11.00900000
H     -0.63200000      2.44300000    -11.77700000
O    -17.08300000      4.32900000      1.95700000
H    -17.42700000      5.22200000      1.92500000
H    -17.78900000      3.81500000      2.34900000
O     -8.26200000     -1.14900000    -11.19000000
H     -7.99800000     -2.02500000    -10.90800000
H     -9.10600000     -1.28100000    -11.62300000
O      6.85100000     -6.42600000      1.70800000
H      7.53100000     -6.27300000      2.36300000
H      7.32000000     -6.78400000      0.95400000
O     -3.71600000     -3.47100000      0.51200000
H     -3.42800000     -2.77200000      1.09900000
H     -4.59500000     -3.20900000      0.24100000
O     -1.18200000      9.59900000      9.41100000
H     -1.10800000      9.22400000     10.28900000
H     -2.05100000      9.99900000      9.39400000
O      0.90200000    -11.14100000     -7.36200000
H      1.71000000    -10.63100000     -7.30300000
H      0.95900000    -11.58300000     -8.20900000
O    -12.01100000     10.63700000      1.20400000
H    -12.04400000      9.75100000      1.56300000
H    -11.14400000     10.96200000      1.44700000
O     -3.61200000     15.38000000     -5.79100000
H     -3.42000000     16.06100000     -5.14600000
H     -4.52400000     15.14100000     -5.62200000
O     -1.26200000      7.02600000      3.15500000
H     -1.28900000      7.69900000      2.47400000
H     -1.73600000      7.41200000      3.89100000
O     -4.08100000      7.44600000     -1.42100000
H     -3.75100000      8.17200000     -1.95100000
H     -3.67900000      6.66700000     -1.80500000
O    -16.41400000      3.47900000     -5.48500000
H    -16.16000000      4.33900000     -5.81900000
H    -16.27400000      3.53800000     -4.54000000
O    -14.78300000      3.22100000      5.26300000
H    -14.73700000      2.48500000      4.65200000
H    -15.44700000      2.96100000      5.90200000
O     -9.19700000     12.25200000      6.13200000
H     -9.09700000     13.09100000      6.58100000
H     -9.82600000     11.76800000      6.66800000
O     11.68400000     11.31400000      6.32700000
H     11.93500000     11.67100000      5.47500000
H     12.48100000     11.37300000      6.85500000
O     11.46400000      6.33600000     11.49400000
H     10.95300000      6.64500000     12.24200000
H     11.71800000      7.13500000     11.03100000
O     -3.49400000      0.18800000     14.63400000
H     -3.32900000     -0.64400000     14.19100000
H     -3.05200000      0.84100000     14.09200000
O     -3.06000000     -0.95300000      6.84800000
H     -2.84500000     -1.55700000      7.55900000
H     -2.23900000     -0.49600000      6.66600000
O      1.36400000    -10.76700000      8.01400000
H      0.40800000    -10.78100000      7.98000000
H      1.61500000    -10.07300000      7.40400000
O    -15.33700000      1.59700000      1.73800000
H    -15.56400000      1.75800000      0.82200000
H    -15.87100000      2.22000000      2.23000000
O     -8.49400000     10.27000000     -2.80700000
H     -7.55700000     10.44200000     -2.71800000
H     -8.58200000      9.33100000     -2.64200000
O     10.37500000     -8.35000000     -9.30200000
H     10.80100000     -7.54800000     -9.60400000
H     10.71000000     -9.03300000     -9.88400000
O     -9.12900000     -8.78600000      7.56100000
H     -9.14900000     -8.71800000      6.60600000
H     -9.34300000     -7.90500000      7.86800000
O     13.92900000    -10.12700000     -5.94900000
H     14.74600000    -10.59100000     -5.76900000
H     14.13300000     -9.20700000     -5.78100000
O      8.53000000      7.09500000      5.32700000
H      9.37400000      7.42200000      5.63800000
H      7.97300000      7.08900000      6.10600000
O    -10.91000000     -6.74900000    -11.05300000
H    -11.14500000     -6.45500000    -10.17200000
H    -11.52600000     -7.45800000    -11.24100000
O      4.83900000     -0.76400000     -4.14000000
H      4.75800000     -1.69900000     -3.95500000
H      5.40300000     -0.72100000     -4.91300000
O     -9.36800000    -11.19900000     -5.50800000
H     -8.67800000    -10.78700000     -4.98700000
H     -9.21200000    -12.13800000     -5.41100000
O     -3.72900000     11.62900000     -0.18400000
H     -4.00200000     12.34800000     -0.75400000
H     -3.33400000     12.06100000      0.57300000
O      4.47800000     11.22300000     -4.38000000
H      4.49900000     10.35000000     -4.77200000
H      4.51700000     11.06200000     -3.43700000
O     -7.36500000      6.82400000     12.47000000
H     -7.37300000      6.64900000     11.52900000
H     -7.95400000      7.57100000     12.57900000
O     -6.10900000    -13.97400000     -1.41100000
H     -6.55000000    -14.72500000     -1.01500000
H     -6.75400000    -13.26800000     -1.37000000
O     -6.13700000     -3.14900000    -11.63200000
H     -5.63600000     -2.49500000    -11.14400000
H     -6.40800000     -3.78600000    -10.97100000
O    -12.96900000      4.30300000     -1.93300000
H    -12.77600000      4.23000000     -0.99800000
H    -12.41100000      3.64500000     -2.34500000
O      8.52600000      9.44000000     -6.19700000
H      8.29100000      9.69900000     -7.08800000
H      9.38300000      9.02300000     -6.28700000
O     -3.41000000     12.10700000     -4.04700000
H     -4.17300000     12.16400000     -4.62200000
H     -3.55800000     12.78200000     -3.38500000
O    -17.01700000      7.34800000      0.43800000
H    -17.08600000      6.68500000     -0.24900000
H    -16.08000000      7.53500000      0.49800000
O     10.92000000     -3.71000000     14.01500000
H     11.70900000     -3.80000000     13.48000000
H     10.44800000     -2.97500000     13.62500000
O    -15.02500000      0.39500000     -2.31400000
H    -14.32700000      0.28700000     -2.96000000
H    -14.58700000      0.76800000     -1.54900000
O    -12.05900000     11.18400000     -1.35700000
H    -11.18600000     11.57200000     -1.41600000
H    -12.19800000     11.04700000     -0.42000000
O      0.23400000     11.58300000      7.96300000
H      0.80800000     11.76500000      8.70700000
H     -0.16900000     10.74100000      8.17200000
O      2.13000000     -1.13400000     -8.63000000
H      2.32700000     -0.32200000     -9.09700000
H      2.78400000     -1.17400000     -7.93200000
O     -1.94900000      5.95600000    -14.09100000
H     -2.82000000      5.74800000    -14.42700000
H     -2.10300000      6.62500000    -13.42400000
O     -0.97700000      5.04300000     -0.20800000
H     -1.60300000      4.37400000      0.06900000
H     -1.26400000      5.29000000     -1.08700000
O     -3.86300000      6.81700000     10.17700000
H     -3.38000000      7.48900000     10.65800000
H     -4.58300000      7.29100000      9.76000000
O      3.35800000     -6.28800000     -6.58300000
H      3.61600000     -6.27500000     -5.66100000
H      3.66700000     -7.13400000     -6.90600000
O     -4.76200000     13.20200000    -10.83000000
H     -4.95900000     13.15100000    -11.76500000
H     -4.02200000     12.60600000    -10.70800000
O      6.43900000     11.17800000      8.78200000
H      7.13500000     10.55800000      8.99600000
H      5.92500000     10.73900000      8.10500000
O     -6.17500000      7.96600000    -13.62100000
H     -5.46600000      8.16500000    -14.23200000
H     -6.47200000      8.82200000    -13.31100000
O    -16.37400000     -4.93500000     -5.21400000
H    -16.26700000     -4.19500000     -4.61600000
H    -16.95600000     -4.60700000     -5.89900000
O     -7.11000000    -13.71400000     -8.55800000
H     -7.30400000    -14.26900000     -9.31300000
H     -6.43600000    -14.19300000     -8.07600000
O     -9.82700000      6.22600000     -6.77900000
H     -9.90400000      7.04400000     -7.27100000
H     -9.57700000      5.57500000     -7.43400000
O     13.25000000     -5.75400000     -0.20600000
H     12.80600000     -6.47900000      0.23200000
H     12.67300000     -5.52400000     -0.93400000
O      7.41700000      9.93200000    -12.02600000
H      8.30000000      9.57900000    -11.91600000
H      7.30800000     10.01400000    -12.97400000
O     -6.08300000     -1.17800000     -2.60800000
H     -6.09300000     -0.22000000     -2.60100000
H     -6.39300000     -1.41500000     -3.48200000
O      7.16600000    -13.29900000     -4.28800000
H      6.77000000    -12.76200000     -4.97400000
H      7.99300000    -12.86100000     -4.08800000
O     -5.56700000      2.21100000     11.56700000
H     -6.25100000      2.22600000     10.89800000
H     -5.28200000      1.29700000     11.59700000
O     17.47100000      0.30600000     -2.22900000
H     17.06400000      0.03800000     -3.05300000
H     17.41300000      1.26100000     -2.23300000
O     -1.10600000      1.92700000     -5.44300000
H     -0.37000000      1.31800000     -5.37800000
H     -1.88100000      1.38000000     -5.32000000
O     11.36800000      8.51700000     -6.48700000
H     11.73800000      9.17600000     -5.90000000
H     12.08300000      8.30400000     -7.08800000
O     -3.96900000     -1.63500000    -10.61500000
H     -4.15600000     -1.63800000     -9.67600000
H     -3.21400000     -1.05400000    -10.70700000
O     13.69200000     -4.39500000      7.48000000
H     13.82700000     -3.47000000      7.27300000
H     13.14900000     -4.38600000      8.26900000
O     -1.54600000     -3.17300000      2.49300000
H     -0.98200000     -3.86300000      2.84100000
H     -0.95400000     -2.60300000      2.00200000
O    -14.34600000     -3.39000000      3.98400000
H    -14.66900000     -2.78900000      4.65600000
H    -15.12800000     -3.64600000      3.49600000
O     -3.21100000    -13.25500000     11.20300000
H     -2.42500000    -13.57400000     11.64600000
H     -3.47200000    -13.97500000     10.62900000
O      4.83500000      0.20700000    -12.37500000
H      5.28100000      0.82700000    -11.79800000
H      4.71200000      0.68700000    -13.19400000
O      1.18200000     16.97200000     -7.19900000
H      1.75500000     17.73900000     -7.22200000
H      1.60800000     16.37400000     -6.58400000
O    -10.91400000     -7.87300000     10.35200000
H    -11.04900000     -7.14200000      9.74900000
H    -11.60500000     -8.49700000     10.13100000
O     13.49400000      0.08200000      9.90000000
H     12.91300000      0.79600000     10.15900000
H     13.11300000     -0.69700000     10.30700000
O    -12.74500000      0.88400000      2.18900000
H    -13.63600000      1.08800000      2.47400000
H    -12.74400000     -0.06600000      2.06700000
O      2.91700000     -4.67200000      3.88600000
H      3.10800000     -4.72700000      4.82200000
H      3.77400000     -4.72100000      3.46300000
O     -8.53700000      6.41200000    -14.24500000
H     -7.84600000      6.54100000    -13.59600000
H     -8.15300000      6.71900000    -15.06700000
O      3.86900000     -1.64800000     10.41700000
H      3.29800000     -1.80000000      9.66400000
H      4.39500000     -0.88800000     10.17100000
O    -10.29300000      4.86800000      9.56500000
H    -10.50900000      4.41100000     10.37800000
H    -10.35600000      4.19500000      8.88800000
O     11.97000000    -13.90800000      3.19600000
H     11.81500000    -13.10400000      2.70100000
H     11.15300000    -14.40000000      3.11500000
O      0.75600000     -7.18800000      7.04900000
H      0.16100000     -6.86700000      6.37200000
H      1.17700000     -7.95300000      6.65700000
O     -0.11400000    -14.77100000     -4.48600000
H     -1.06300000    -14.82400000     -4.59800000
H      0.09300000    -13.84900000     -4.64000000
O     -5.53700000     11.52200000      5.17900000
H     -5.53900000     12.16800000      5.88400000
H     -5.30100000     10.69900000      5.60800000
O    -11.00800000      6.71400000      7.47700000
H    -10.14600000      6.33100000      7.63600000
H    -11.62400000      6.00300000      7.65500000
O    -11.48900000     -3.87000000    -11.83500000
H    -12.41300000     -3.65600000    -11.96200000
H    -11.49500000     -4.76100000    -11.48500000
O     -3.40100000      3.56100000      0.58200000
H     -3.52600000      2.82200000      1.17700000
H     -4.11500000      3.48200000     -0.05100000
O     -5.05000000     -9.49300000     12.45600000
H     -5.15800000    -10.17300000     13.12100000
H     -5.58600000     -9.78900000     11.72100000
O      4.56000000      7.93000000      9.89800000
H      5.28900000      7.92200000      9.27800000
H      4.77500000      7.24400000     10.52900000
O      0.10000000    -15.86400000      2.99000000
H     -0.07500000    -16.79000000      2.82300000
H      0.92200000    -15.86100000      3.48100000
O     -1.08800000    -12.18000000      3.52000000
H     -1.06700000    -11.38200000      4.04800000
H     -2.01800000    -12.38700000      3.43600000
O     11.11400000      1.27900000      0.54800000
H     11.14800000      2.07400000      0.01600000
H     10.87700000      0.58800000     -0.07100000
O      0.23800000    -12.15100000     -4.87400000
H      0.30200000    -11.65200000     -5.68800000
H      0.95000000    -11.81500000     -4.32900000
O     15.83300000     -6.11100000      6.49700000
H     16.14500000     -5.84700000      5.63100000
H     14.98000000     -5.68500000      6.58400000
O    -12.97200000      4.30900000      7.56400000
H    -13.18600000      3.70900000      6.85000000
H    -12.47700000      3.77500000      8.18600000
O     -9.05700000     -8.28000000      4.82600000
H     -8.41800000     -8.67100000      4.22900000
H     -9.81700000     -8.09600000      4.27500000
O      0.35100000     13.71700000      0.62400000
H      0.31900000     14.37600000     -0.07000000
H      0.41000000     12.88300000      0.15900000
O      1.25700000     11.11600000    -13.10800000
H      0.51900000     10.84500000    -12.56200000
H      2.01200000     11.09300000    -12.52000000
O     -5.82500000     -6.81300000      7.04400000
H     -6.44000000     -6.21700000      7.47100000
H     -5.49300000     -7.36400000      7.75300000
O     11.97400000     -8.89800000      9.57900000
H     11.05100000     -9.03400000      9.79300000
H     12.13400000     -9.47600000      8.83300000
O     14.82700000     -0.02600000     -1.10200000
H     14.06500000      0.24000000     -1.61700000
H     15.48200000     -0.27300000     -1.75400000
O      1.01400000    -11.52300000    -10.05100000
H      1.56000000    -10.84600000    -10.45200000
H      1.11600000    -12.28300000    -10.62400000
O     -6.72400000    -10.13900000     10.42200000
H     -7.57300000    -10.51100000     10.18400000
H     -6.76400000     -9.23300000     10.11700000
O     10.42700000     14.55300000      3.10300000
H     10.89400000     13.85400000      2.64700000
H     11.10000000     15.20700000      3.29300000
O      3.15500000     15.42700000      6.80800000
H      4.07200000     15.53300000      6.55500000
H      3.18600000     15.23900000      7.74600000
O      5.55400000    -10.65000000     10.95300000
H      5.76900000    -11.33100000     10.31500000
H      5.23400000     -9.91900000     10.42500000
O     -3.09700000     -1.06500000      2.82600000
H     -3.72000000     -1.24100000      3.53100000
H     -2.41900000     -1.73200000      2.93400000
O      8.92300000      6.97700000     -8.60500000
H      8.96700000      6.89800000     -7.65200000
H      9.30500000      7.83500000     -8.79200000
O      2.17500000     -1.65500000      8.40600000
H      1.58700000     -2.37100000      8.64700000
H      1.85600000     -1.36000000      7.55300000
O     -9.18500000     -7.37900000    -13.37600000
H     -8.35100000     -7.27300000    -12.92000000
H     -9.84200000     -7.08400000    -12.74500000
O    -13.45600000      3.07900000    -10.75700000
H    -12.89100000      2.35000000    -10.50200000
H    -13.61800000      2.94100000    -11.69100000
O      7.66000000      1.74600000     11.83600000
H      7.74600000      1.01500000     11.22500000
H      8.04000000      1.42200000     12.65200000
O      1.63200000     12.65400000     10.26800000
H      2.35900000     12.05600000     10.44600000
H      1.64000000     13.26600000     11.00400000
O    -13.94000000      5.64200000      4.23900000
H    -14.21000000      4.74500000      4.43800000
H    -13.78900000      6.04100000      5.09600000
O     12.50000000     11.67300000     -0.86200000
H     12.67400000     12.55000000     -1.20100000
H     11.61900000     11.46500000     -1.17500000
O    -11.04200000    -11.13600000     -1.18400000
H    -10.96900000    -10.20500000     -0.97500000
H    -11.91500000    -11.22800000     -1.56500000
O    -10.83100000     -8.46700000     -0.91300000
H    -10.75900000     -7.78800000     -0.24100000
H    -10.55000000     -8.03600000     -1.72000000
O      1.59600000     -9.46000000      2.65700000
H      2.32600000     -8.85400000      2.53100000
H      0.82900000     -8.97900000      2.34300000
O    -18.49200000      3.37400000     -0.93400000
H    -17.55900000      3.16300000     -0.89800000
H    -18.92100000      2.64000000     -0.49400000
O     -5.38400000      2.20900000     -3.08500000
H     -5.18600000      3.11800000     -3.31000000
H     -5.65900000      2.24300000     -2.16900000
O      3.80300000     10.90800000     10.80200000
H      4.21800000     10.06800000     10.60200000
H      4.40400000     11.33200000     11.41500000
O    -15.11200000     -4.84800000      8.20500000
H    -15.75400000     -4.87600000      8.91300000
H    -15.60300000     -4.52500000      7.44900000
O     -3.89300000      9.40500000     -3.22200000
H     -3.12100000      9.97000000     -3.19100000
H     -4.62700000     10.00900000     -3.33500000
O      4.19100000      6.55600000     15.80700000
H      4.49800000      5.93900000     16.47100000
H      3.24100000      6.43600000     15.78900000
O     -7.14900000     14.63000000      1.58200000
H     -7.30400000     14.62700000      2.52700000
H     -7.15300000     13.70500000      1.33600000
O     -9.91400000      0.48400000     -0.11700000
H     -9.21000000      0.86000000     -0.64600000
H     -9.62300000     -0.40900000      0.06800000
O      4.66500000      8.37300000     -1.07400000
H      5.10200000      9.03000000     -1.61500000
H      3.87700000      8.81100000     -0.75300000
O     -0.85800000     13.12500000     -3.33000000
H     -0.56200000     13.55000000     -4.13500000
H     -1.53600000     12.51300000     -3.61800000
O    -15.34000000      4.89400000     -3.37200000
H    -14.67200000      4.87700000     -2.68700000
H    -15.21100000      5.73400000     -3.81200000
O     -5.22600000     -9.62200000     -5.75100000
H     -4.81400000    -10.12500000     -6.45200000
H     -4.59900000     -8.92700000     -5.55300000
O    -12.25600000      2.17100000     10.04800000
H    -12.96600000      1.74800000     10.53200000
H    -12.26500000      1.74700000      9.19000000
O     15.61200000     -4.56200000      4.19300000
H     15.73000000     -3.61400000      4.13100000
H     16.31900000     -4.92700000      3.66200000
O     -5.46600000     -4.52200000     13.31200000
H     -6.32000000     -4.15700000     13.08000000
H     -5.61200000     -5.46700000     13.34900000
O     14.87400000      2.13900000     -6.30000000
H     14.21700000      1.44300000     -6.27800000
H     15.54500000      1.81600000     -6.90200000
O     12.40700000      4.49500000      8.88900000
H     13.19100000      4.82800000      8.45200000
H     11.91100000      5.28000000      9.12300000
O     13.24600000     -1.36400000      5.01500000
H     13.81800000     -1.85200000      4.42300000
H     13.74300000     -1.30200000      5.83100000
O      5.99900000      9.49700000      3.53600000
H      5.77600000      9.56500000      4.46400000
H      5.54900000      8.70600000      3.23900000
O      0.76200000    -10.89500000     -0.64100000
H      0.23200000    -11.69100000     -0.60600000
H      0.28300000    -10.26400000     -0.10300000
O     -4.57500000      8.72200000      6.62100000
H     -4.23500000      8.90600000      7.49700000
H     -5.25900000      8.06800000      6.76300000
O      2.33600000      9.73600000     -0.38300000
H      2.50400000     10.09200000      0.49000000
H      2.03300000     10.48700000     -0.89300000
O     -4.83700000    -15.30600000     -7.47600000
H     -4.83000000    -16.15500000     -7.91900000
H     -4.36800000    -15.45900000     -6.65600000
O    -17.49500000     -0.52500000     -3.14700000
H    -17.97200000      0.19400000     -3.56100000
H    -16.59800000     -0.20000000     -3.06300000
O      5.98300000    -13.41700000    -10.18000000
H      6.90500000    -13.49900000    -10.42300000
H      5.87500000    -14.02100000     -9.44500000
O    -16.21400000      5.73700000     -7.26300000
H    -16.06900000      5.33600000     -8.12000000
H    -15.36500000      6.11300000     -7.02800000
O      7.00400000      2.03000000    -11.81000000
H      7.01000000      2.98700000    -11.78500000
H      7.34000000      1.81100000    -12.67900000
O      2.67500000     -7.22400000     15.65000000
H      2.70900000     -7.55200000     16.54800000
H      3.22700000     -7.82800000     15.15300000
O     -3.88000000    -10.79200000     -7.73700000
H     -3.06700000    -10.94800000     -8.21800000
H     -4.57200000    -11.04600000     -8.34700000
O     -3.60100000    -12.95800000      4.34400000
H     -3.21200000    -13.79600000      4.59400000
H     -3.90700000    -13.09400000      3.44700000
O     16.10300000      6.79500000      3.48900000
H     16.57900000      6.63700000      4.30400000
H     16.07200000      5.93900000      3.06000000
O     -4.18300000     -4.16500000    -13.67000000
H     -4.70900000     -3.72300000    -13.00300000
H     -3.30300000     -3.80600000    -13.55800000
O    -17.36500000     -1.84300000     -0.22900000
H    -16.83900000     -1.37500000     -0.87800000
H    -16.89200000     -1.72400000      0.59400000
O      6.70800000     -1.46700000     -0.87100000
H      6.24600000     -1.42700000     -1.70900000
H      6.78700000     -2.40300000     -0.68600000
O      5.01700000     11.21700000     -1.44100000
H      4.81700000     11.13100000     -0.50900000
H      5.57500000     11.99300000     -1.49500000
O     12.50700000      9.72200000     -4.23800000
H     13.28500000     10.27700000     -4.29500000
H     12.45300000      9.47900000     -3.31400000
O      2.49300000    -10.07200000     13.45000000
H      2.45600000    -10.72800000     12.75400000
H      1.94700000     -9.35400000     13.13200000
O     -7.80000000    -16.04900000     -0.53300000
H     -8.54900000    -15.59900000     -0.92400000
H     -8.05200000    -16.18300000      0.38100000
O     -0.05000000      0.01800000    -15.81300000
H     -0.90000000     -0.32100000    -16.09500000
H     -0.11000000      0.05000000    -14.85800000
O     13.46800000     -0.18400000     -5.68200000
H     13.08800000     -0.92400000     -6.15600000
H     14.33200000     -0.49300000     -5.41000000
O     -5.79700000      7.18900000     15.03200000
H     -4.90300000      6.90800000     14.83500000
H     -6.28500000      7.01900000     14.22600000
O      2.65400000    -17.36500000     -0.29900000
H      2.00000000    -17.85300000      0.20100000
H      2.76000000    -17.86500000     -1.10800000
O     -9.66100000     -2.49300000      0.05800000
H    -10.23600000     -3.23900000     -0.11500000
H     -9.61200000     -2.44600000      1.01300000
O    -10.66500000     -4.95300000      1.85200000
H    -10.30800000     -5.83400000      1.73300000
H    -11.12700000     -4.99300000      2.68900000
O     -3.79800000      9.72300000      3.25600000
H     -4.28900000     10.46700000      3.60400000
H     -3.09200000      9.58500000      3.88800000
O     -3.92800000    -13.27500000      1.55600000
H     -4.59200000    -12.83900000      1.02200000
H     -3.10900000    -13.13700000      1.08000000
O      0.12100000    -11.66600000    -13.21900000
H      0.23300000    -12.60900000    -13.09300000
H      0.99400000    -11.30100000    -13.07700000
O      1.80000000    -14.45000000     -1.58200000
H      0.97400000    -14.56900000     -2.05300000
H      1.53600000    -14.23000000     -0.68900000
O      5.19500000      1.83200000    -14.72100000
H      5.88100000      2.33200000    -15.16400000
H      4.42100000      2.39300000    -14.76800000
O    -10.11000000     -9.71600000     -7.96600000
H     -9.83400000    -10.31300000     -7.27000000
H    -11.05000000     -9.60200000     -7.82400000
O      3.11700000      8.84800000    -13.96400000
H      2.64100000      8.80400000    -14.79300000
H      3.30800000      9.77800000    -13.84700000
O     -5.54100000      9.12100000      9.17900000
H     -5.79100000      9.15800000     10.10300000
H     -6.04000000      9.82600000      8.76800000
O    -11.37500000      3.82800000     12.32100000
H    -10.64100000      3.24400000     12.50900000
H    -11.75800000      3.47900000     11.51600000
O    -13.07700000      9.37700000     -3.37700000
H    -12.47400000      9.78200000     -2.75400000
H    -12.91100000      8.43800000     -3.29500000
O     11.88900000     -4.61200000     -7.68500000
H     11.92300000     -4.04200000     -8.45400000
H     12.77100000     -4.97600000     -7.61800000
O     10.35700000    -10.45300000      1.77100000
H     10.11700000    -10.20900000      0.87700000
H     11.31000000    -10.36800000      1.79500000
O     -8.65000000     -2.45400000      8.90700000
H     -8.51000000     -1.69000000      8.34900000
H     -8.89500000     -2.08800000      9.75700000
O     -8.51500000    -14.87300000      3.61600000
H     -8.94400000    -14.62300000      4.43400000
H     -8.54000000    -14.08000000      3.08000000
O     12.89900000     -8.13300000      3.50300000
H     13.10000000     -8.94700000      3.96500000
H     12.89600000     -7.46400000      4.18800000
O     -9.63600000     -7.48100000      1.33400000
H     -9.09200000     -8.25500000      1.19400000
H    -10.30500000     -7.76700000      1.95600000
O      6.87800000     -2.57900000    -15.88300000
H      6.59400000     -1.77200000    -16.31100000
H      7.61400000     -2.31300000    -15.33200000
O     10.31000000      2.98300000     -6.74300000
H     10.99300000      3.45700000     -7.21700000
H     10.57300000      3.04000000     -5.82400000
O     -3.64400000      5.75500000      2.11100000
H     -3.39700000      5.03800000      1.52700000
H     -2.81600000      6.05700000      2.48300000
O    -13.23800000     -7.42300000     -5.28300000
H    -13.42800000     -6.63900000     -4.76700000
H    -12.71100000     -7.97100000     -4.70100000
O      5.98800000     -1.44200000      4.98700000
H      5.39800000     -1.65900000      4.26600000
H      5.88100000     -0.49800000      5.10800000
O      1.49700000     12.06300000     -1.77700000
H      0.97800000     12.67100000     -2.30400000
H      2.34500000     12.02600000     -2.21900000
O     -0.42300000      8.46000000     15.48700000
H     -0.26600000      7.93000000     16.26900000
H     -1.06600000      7.95900000     14.98500000
O      2.34900000      2.62800000    -15.30300000
H      2.42800000      2.91600000    -14.39300000
H      1.48800000      2.21100000    -15.34800000
O      7.68900000    -11.21400000      7.50200000
H      6.75200000    -11.06300000      7.37800000
H      7.91000000    -11.88700000      6.85800000
O      1.22700000      5.97300000     -8.08400000
H      0.82600000      6.06200000     -8.94900000
H      1.67900000      5.12900000     -8.11600000
O     11.64400000     12.52900000      1.55700000
H     11.12100000     13.18500000      1.09600000
H     12.37000000     12.34200000      0.96300000
O      4.59000000    -14.68100000     -1.76900000
H      3.69000000    -14.82500000     -1.47500000
H      5.12700000    -15.14800000     -1.12900000
O     -6.07200000      0.40400000     -9.77400000
H     -6.38400000     -0.01800000    -10.57500000
H     -5.30700000      0.90800000    -10.05100000
O    -11.66500000    -13.43700000     -0.13700000
H    -11.24100000    -12.64300000     -0.46200000
H    -12.20500000    -13.73800000     -0.86800000
O     10.66000000      0.85900000     -8.60400000
H     10.31000000      1.20800000     -7.78400000
H     10.45200000      1.52600000     -9.25700000
O     10.57000000      8.07100000      0.87100000
H     11.37900000      7.86500000      1.34100000
H      9.96200000      7.37700000      1.12600000
O      9.78400000     -6.87500000      8.23800000
H      9.40800000     -7.65800000      8.64000000
H     10.02000000     -6.31500000      8.97800000
O     11.94800000     -8.33500000     -4.58900000
H     12.87000000     -8.07900000     -4.55000000
H     11.58300000     -7.80900000     -5.30100000
O      0.45100000     -7.14100000      9.91700000
H      0.86800000     -7.21200000      9.05800000
H     -0.33900000     -6.62300000      9.75700000
O      6.95100000     -1.21300000     14.23300000
H      6.96300000     -1.97000000     14.81900000
H      6.69800000     -1.57300000     13.38300000
O     -7.89600000      1.48300000     -1.64800000
H     -7.97300000      2.05700000     -2.41000000
H     -7.17600000      1.85500000     -1.13900000
O      0.56900000     -1.86000000      5.11200000
H      0.47000000     -2.77500000      5.37400000
H      1.18300000     -1.88700000      4.37800000
O     -2.56200000    -15.27800000      3.51500000
H     -1.65700000    -15.58100000      3.58400000
H     -2.94400000    -15.82000000      2.82500000
O      2.63200000    -13.66100000     -6.92400000
H      3.05700000    -13.75400000     -6.07100000
H      2.01100000    -12.94300000     -6.80600000
O      7.65200000      5.75600000    -14.09700000
H      7.08300000      6.49000000    -14.32800000
H      7.87100000      5.34900000    -14.93500000
O      9.82000000      0.02000000    -12.61200000
H     10.30400000     -0.41400000    -11.90900000
H      9.86100000      0.95000000    -12.39200000
O      7.64300000     -0.53600000    -10.64100000
H      6.77700000     -0.70200000    -11.01300000
H      7.93300000      0.27400000    -11.06100000
O      1.33000000      1.52600000      9.69900000
H      1.71700000      1.19800000     10.51100000
H      0.39200000      1.36400000      9.79700000
O      4.96500000      2.73500000      7.41100000
H      4.05300000      2.85500000      7.14500000
H      5.26100000      1.97300000      6.91300000
O     -2.97300000     -9.18200000      0.99800000
H     -3.32000000     -9.38300000      0.12900000
H     -3.55600000     -9.64100000      1.60200000
O      4.25600000    -15.84700000      7.79900000
H      4.54600000    -16.28700000      7.00000000
H      4.37800000    -14.91600000      7.61800000
O      8.88500000     -3.97800000     -1.76900000
H      8.36200000     -4.56600000     -2.31300000
H      8.84200000     -3.13400000     -2.21900000
O      1.80500000     -9.12500000      5.52500000
H      1.30800000     -9.73500000      4.98000000
H      2.36100000     -8.65100000      4.90600000
O     -3.71100000     -4.77000000    -10.14700000
H     -4.10500000     -4.30200000    -10.88400000
H     -2.82400000     -4.41500000    -10.08500000
O     -9.42100000      9.32200000      3.90600000
H     -8.46800000      9.28900000      3.98700000
H     -9.72100000      8.48900000      4.26900000
O      3.35700000      4.37300000     11.89300000
H      3.03900000      3.77700000     12.57100000
H      3.61700000      3.79800000     11.17200000
O     -9.52900000      5.41400000     14.29700000
H     -8.85100000      4.80800000     14.00100000
H     -9.57500000      6.07700000     13.60800000
O     -4.43800000      4.81900000     11.89400000
H     -4.86100000      3.97400000     11.73900000
H     -4.36300000      5.21200000     11.02400000
O     14.43900000     -2.10700000      2.61100000
H     15.25300000     -2.33300000      2.16100000
H     13.85900000     -2.85000000      2.44400000
O     -0.52500000     -8.47200000      0.72800000
H     -1.42900000     -8.70500000      0.94100000
H     -0.59200000     -7.97200000     -0.08600000
O      3.11000000     -3.19200000    -11.85100000
H      2.54200000     -3.67300000    -11.24800000
H      2.95100000     -2.27100000    -11.64500000
O     12.79300000      0.67600000     -2.75800000
H     13.08200000      0.59500000     -3.66800000
H     12.28600000     -0.12000000     -2.59600000
O      3.53400000     -4.68700000      6.61800000
H      3.37500000     -5.43800000      7.19000000
H      4.35800000     -4.31600000      6.93300000
O     -0.96600000     -0.81500000    -10.59300000
H     -1.07800000     -1.75700000    -10.46400000
H     -1.12500000     -0.43500000     -9.72900000
O      5.47300000      3.75900000     14.16200000
H      6.38500000      4.02900000     14.05300000
H      4.98400000      4.58100000     14.20800000
O     -2.92200000     -0.17700000    -13.46600000
H     -3.06000000      0.66800000    -13.03900000
H     -2.92200000      0.02500000    -14.40200000
O     -3.25500000    -14.04400000     -2.02200000
H     -4.10200000    -13.71500000     -1.72100000
H     -3.28500000    -13.94700000     -2.97400000
O     -6.45200000      4.15400000     -7.28900000
H     -6.05300000      4.90300000     -6.84600000
H     -6.12500000      3.39200000     -6.81200000
O      9.69200000     -4.19300000    -12.47400000
H     10.54200000     -3.76100000    -12.39600000
H      9.60300000     -4.69600000    -11.66500000
O    -15.07700000      5.69000000      8.47800000
H    -14.46900000      5.01700000      8.17200000
H    -15.57100000      5.26600000      9.17900000
O      6.41500000      1.43500000     -6.53900000
H      6.12900000      2.26000000     -6.14600000
H      6.12600000      1.49100000     -7.44900000
O     10.97100000      8.60500000      6.23900000
H     11.83300000      8.21000000      6.10600000
H     11.14800000      9.54200000      6.32700000
O      2.33300000     15.39100000    -10.02500000
H      1.46000000     15.21200000    -10.37400000
H      2.36600000     14.90200000     -9.20200000
O    -15.98300000     -2.35200000     -4.20700000
H    -16.81200000     -1.93600000     -3.97100000
H    -15.62200000     -2.65600000     -3.37400000
O      4.46900000      6.04800000     -5.68100000
H      3.97600000      5.23700000     -5.80400000
H      5.10400000      5.84000000     -4.99500000
O      2.65500000     14.59400000      2.02300000
H      3.16700000     14.12000000      2.67900000
H      2.35500000     13.91600000      1.41800000
O      3.98800000     -9.07200000      9.33300000
H      3.71300000     -8.47200000      8.64000000
H      3.28900000     -9.02300000      9.98500000
O     14.32400000      5.04100000      6.29700000
H     14.94800000      4.32200000      6.19000000
H     13.75500000      4.98000000      5.52900000
O      6.37300000      8.65700000     12.49800000
H      6.29100000      7.76000000     12.17400000
H      5.49900000      8.87700000     12.82000000
O     -2.99400000      3.20900000     -7.43900000
H     -3.50100000      2.55000000     -6.96400000
H     -2.46100000      3.63100000     -6.76500000
O      9.35700000    -10.97400000     -6.56900000
H      9.32000000    -11.31700000     -5.67600000
H      8.48300000    -11.13500000     -6.92400000
O      3.41700000      3.86600000     -9.12900000
H      3.56100000      4.75500000     -9.45500000
H      4.29700000      3.51300000     -9.00000000
O      4.58400000    -12.14300000      4.29300000
H      5.06600000    -11.64800000      3.63100000
H      3.73700000    -12.32500000      3.88700000
O      4.59500000     13.47800000      3.67900000
H      5.40200000     13.28900000      4.15800000
H      3.97300000     13.74600000      4.35500000
O      8.72400000      4.20300000     -3.87100000
H      8.42200000      3.29800000     -3.94400000
H      9.61100000      4.18900000     -4.23100000
O     -7.24300000     -7.01900000     -5.45100000
H     -6.30400000     -6.91000000     -5.30600000
H     -7.60200000     -7.19700000     -4.58200000
O    -15.62200000      2.92000000     -0.51900000
H    -15.96700000      3.79400000     -0.33200000
H    -15.31600000      2.97300000     -1.42500000
O     13.26900000      7.60300000      2.62100000
H     14.13600000      7.79800000      2.26500000
H     13.37900000      7.66800000      3.56900000
O     -7.45500000      6.30900000     -9.28600000
H     -6.92700000      6.02200000     -8.54200000
H     -6.89400000      6.16400000    -10.04800000
O      5.95600000      6.97900000      1.33600000
H      6.15800000      7.48500000      0.54900000
H      6.78600000      6.93400000      1.81100000
O     14.52800000      1.31500000      7.41800000
H     14.14800000      0.93900000      8.21300000
H     13.81900000      1.83100000      7.03500000
O      1.91700000     -8.46800000     -3.83700000
H      1.16200000     -8.12600000     -4.31600000
H      2.57200000     -7.77300000     -3.89400000
O      5.88400000     -4.03200000      3.14900000
H      6.40200000     -3.90100000      3.94300000
H      6.29600000     -4.77900000      2.71500000
O      7.13700000     -7.92600000      5.07000000
H      7.13400000     -7.50600000      5.93000000
H      7.97600000     -8.38600000      5.03200000
O      1.27000000     12.65100000     -7.17100000
H      1.06100000     11.75600000     -7.44000000
H      2.03100000     12.88800000     -7.70000000
O     10.18900000      2.34900000    -11.11000000
H      9.81900000      3.17600000    -10.80200000
H     11.13500000      2.46100000    -11.01900000
O     -1.28400000      4.88800000     15.56900000
H     -1.81400000      4.09200000     15.52600000
H     -1.18800000      5.06100000     16.50500000
O      5.01900000     15.31500000     -7.32700000
H      5.61100000     15.35200000     -6.57600000
H      4.29400000     15.89400000     -7.09000000
O     -3.01400000      5.31400000     -9.87300000
H     -3.04000000      5.94100000     -9.15100000
H     -2.80200000      4.47800000     -9.45800000
O      6.91500000      2.68700000     16.63600000
H      7.15500000      1.76100000     16.60000000
H      6.91500000      2.97000000     15.72100000
O      4.71000000      0.93700000      5.18800000
H      5.05500000      1.49800000      4.49300000
H      3.76000000      0.98200000      5.08300000
O     -5.40700000    -11.62400000     -9.67700000
H     -5.88900000    -10.83100000     -9.91100000
H     -6.08700000    -12.26900000     -9.48400000
O    -16.00100000     -2.01000000     -6.93900000
H    -15.74700000     -1.92300000     -6.02000000
H    -16.86600000     -2.42000000     -6.91100000
O      9.13400000     -9.61100000      3.91200000
H      8.29900000     -9.55000000      3.44900000
H      9.72700000    -10.02400000      3.28500000
O     -0.71200000      8.14500000      7.07200000
H     -1.09700000      8.64100000      7.79400000
H      0.23300000      8.22300000      7.20600000
O      6.96200000     12.72700000     -0.10300000
H      7.35900000     13.36100000      0.49500000
H      7.70200000     12.22600000     -0.44600000
O     -7.30100000     -7.05500000    -10.99000000
H     -7.78700000     -6.58000000    -10.31600000
H     -7.33700000     -7.97000000    -10.71200000
O     -8.93600000    -10.91400000      9.29500000
H     -8.60600000    -11.68300000      8.83000000
H     -9.09600000    -10.26800000      8.60700000
O     -7.16500000     -0.45200000      3.73100000
H     -7.70500000     -0.84900000      4.41400000
H     -6.43900000     -1.06500000      3.61200000
O      1.71800000      8.47600000    -16.40000000
H      1.91300000      8.44800000    -17.33600000
H      1.62100000      7.55800000    -16.14800000
O    -10.39200000    -11.06700000    -10.95600000
H     -9.94900000    -10.79000000    -10.15400000
H     -9.68600000    -11.17500000    -11.59400000
O    -13.18400000      0.31500000    -10.09800000
H    -12.42100000     -0.23500000    -10.27300000
H    -13.46400000      0.06300000     -9.21800000
O     -4.01400000     -4.88900000     15.76700000
H     -3.83300000     -4.77700000     14.83400000
H     -3.92000000     -5.83000000     15.91800000
O      5.26500000     -3.27700000     -3.52300000
H      6.20100000     -3.15500000     -3.68200000
H      5.00100000     -3.95400000     -4.14600000
O    -12.77100000      1.25000000      7.54000000
H    -13.72300000      1.34700000      7.51700000
H    -12.60600000      0.40000000      7.13300000
O     11.32900000     -4.15800000      9.58700000
H     10.60800000     -3.86700000      9.03000000
H     11.60000000     -3.36900000     10.05800000
O     -3.47100000     -2.11900000     16.55800000
H     -3.95700000     -1.43800000     16.09500000
H     -3.71500000     -2.93200000     16.11400000
O     -0.18800000      4.73200000      2.47400000
H     -0.67300000      5.52900000      2.68800000
H     -0.16200000      4.71600000      1.51700000
O     -0.48400000      0.45600000      6.25100000
H     -0.41700000      1.30700000      5.81700000
H      0.28200000     -0.02900000      5.94600000
O     -4.36400000      1.43200000      2.67300000
H     -4.57300000      1.76000000      3.54800000
H     -3.86800000      0.62900000      2.83100000
O      8.19500000     -2.93900000     -4.01500000
H      8.37500000     -2.14200000     -4.51400000
H      8.32600000     -3.65000000     -4.64300000
O     -3.09000000    -16.89600000     -2.17200000
H     -3.66000000    -17.34800000     -1.54900000
H     -3.20800000    -15.96700000     -1.97300000
O     -6.69500000    -10.14900000      6.76800000
H     -7.46200000     -9.92300000      7.29300000
H     -6.36800000     -9.30800000      6.44800000
O      6.47400000     -7.44800000      7.68400000
H      5.60700000     -7.04200000      7.66900000
H      6.29900000     -8.38200000      7.80300000
O      1.97300000     -3.18800000     -2.43100000
H      1.84500000     -4.13100000     -2.52700000
H      1.46400000     -2.95400000     -1.65500000
O      0.90600000     15.49200000      5.26300000
H      0.37000000     14.87800000      5.76500000
H      1.66400000     15.66200000      5.82200000
O      0.45700000     16.49100000      2.65900000
H      0.44200000     16.24400000      3.58400000
H      1.17600000     15.98100000      2.28600000
O      2.17500000     -5.85100000      0.10300000
H      1.52900000     -6.12500000     -0.54900000
H      2.96800000     -5.67800000     -0.40400000
O     -8.35600000      3.24800000    -13.32100000
H     -8.41200000      4.12400000    -13.70300000
H     -9.15800000      3.15900000    -12.80600000
O      2.31200000     -0.44100000    -12.02200000
H      3.18600000     -0.25000000    -12.36400000
H      2.17700000      0.20900000    -11.33200000
O      6.54200000      7.85600000     15.23700000
H      6.41400000      8.32300000     14.41100000
H      5.85900000      7.18600000     15.24200000
O      2.43200000      4.67600000      3.48300000
H      1.51900000      4.58400000      3.21100000
H      2.89500000      4.93300000      2.68600000
O      3.50000000     -4.81600000    -15.28400000
H      2.77100000     -4.92100000    -14.67300000
H      4.28200000     -4.94400000    -14.74800000
O     11.74500000      3.54400000     12.44200000
H     12.28400000      3.70100000     13.21700000
H     11.63600000      4.40900000     12.04600000
O     -8.88800000    -14.00700000     -4.67900000
H     -9.37900000    -14.82800000     -4.69200000
H     -7.97100000    -14.27500000     -4.75000000
O     -9.54700000    -13.99600000      6.09300000
H     -9.23700000    -13.21900000      6.55700000
H     -9.31300000    -14.72700000      6.66500000
O     -1.70900000     -2.64200000    -14.02700000
H     -1.99500000     -1.96000000    -13.41900000
H     -0.78500000     -2.77800000    -13.81600000
O     11.82400000    -11.21100000     -7.72400000
H     12.55400000    -11.06600000     -7.12300000
H     11.11200000    -10.67800000     -7.36900000
O      3.33000000    -11.80300000     -0.29100000
H      3.26600000    -12.68500000     -0.65800000
H      2.44800000    -11.44200000     -0.38100000
O      4.35400000     -5.25600000     -1.45200000
H      4.41600000     -4.45000000     -1.96400000
H      5.03900000     -5.17300000     -0.78900000
O     -8.11100000      7.81300000     -2.03200000
H     -8.34100000      7.96300000     -1.11500000
H     -8.74500000      7.16300000     -2.33500000
O      0.30300000     -5.20300000      2.48600000
H      1.15300000     -4.90200000      2.80900000
H      0.45100000     -5.38500000      1.55800000
O     -8.52400000    -10.19800000      0.97300000
H     -9.35600000    -10.67000000      0.94000000
H     -8.21900000    -10.18600000      0.06600000
O      1.71000000     -6.07000000    -13.64500000
H      1.25200000     -6.57500000    -12.97400000
H      1.14000000     -6.12000000    -14.41300000
O     12.37300000     -3.60000000     -4.87800000
H     11.87400000     -3.02600000     -5.46000000
H     11.80600000     -4.36000000     -4.74800000
O     -8.93100000      1.66600000      5.30000000
H     -8.28000000      1.26800000      4.72100000
H     -9.77300000      1.43200000      4.90900000
O     11.41800000     -1.46900000     -6.89300000
H     10.79100000     -1.91500000     -7.46300000
H     11.42100000     -0.56400000     -7.20400000
O     -7.32200000     13.65100000      4.19700000
H     -6.56300000     13.07500000      4.28200000
H     -8.06600000     13.10900000      4.46000000
O     -8.04100000     -5.09700000      8.46000000
H     -8.49200000     -4.27500000      8.65600000
H     -8.49500000     -5.44200000      7.69200000
O     -3.62000000      0.72600000     -5.05800000
H     -4.17000000      0.67800000     -4.27700000
H     -4.23100000      0.90800000     -5.77200000
O      1.79200000     -8.45000000     -9.32700000
H      2.18000000     -8.68700000     -8.48500000
H      2.53500000     -8.40700000     -9.92900000
O     -6.59200000      9.62600000     11.54200000
H     -6.82600000     10.47200000     11.92400000
H     -6.90000000      8.98200000     12.18000000
