# Supplementary material for: Integrated Multiscale Multilevel Approach to Open Shell Molecular Systems
Source: J Chem Theory Comput. 2023 Feb 13;19(5):1446–56. doi: 10.1021/acs.jctc.2c00805 (PMC10018740; doi:10.1021/acs.jctc.2c00805)
Supplement: Supplementary file 2 — ct2c00805_si_002.zip [file ct2c00805_si_002.zip › structures/PROXYL/frame176.xyz]

2615

C      0.53700000     -1.27400000      1.49600000
H      0.26100000     -0.79000000      2.43300000
H      1.18500000     -2.09500000      1.80400000
C      1.16100000     -0.24000000      0.57400000
C      2.01200000      0.83600000      1.35900000
H      1.41700000      1.42900000      2.05400000
H      2.50800000      1.45900000      0.61500000
H      2.76900000      0.53600000      2.08400000
C      2.01400000     -0.88200000     -0.51700000
H      1.43500000     -1.54500000     -1.16000000
H      2.46000000     -0.08500000     -1.11100000
H      2.83700000     -1.46200000     -0.10100000
N      0.00200000      0.29900000     -0.11000000
O      0.09000000      1.07600000     -1.08800000
C     -1.28900000     -0.43900000      0.11300000
C     -2.29800000      0.45400000      0.90700000
H     -3.11300000     -0.18500000      1.24800000
H     -1.77800000      0.91200000      1.74900000
H     -2.69400000      1.14300000      0.16200000
C     -1.99400000     -0.81700000     -1.26000000
H     -2.81500000     -1.46600000     -0.95800000
H     -1.42500000     -1.27200000     -2.07100000
H     -2.35700000      0.12100000     -1.68100000
C     -0.74800000     -1.70600000      0.81400000
H     -1.55500000     -1.97700000      1.49600000
H     -0.51500000     -2.38200000     -0.00800000
O     14.18200000      4.95300000     -4.30500000
H     13.33600000      5.39600000     -4.36900000
H     14.59800000      5.34200000     -3.53600000
O     -4.30700000      8.28300000     -4.59700000
H     -4.28900000      8.56000000     -3.68100000
H     -3.69600000      7.54700000     -4.63600000
O      0.23200000      5.46400000    -17.31900000
H      0.33300000      4.51500000    -17.38900000
H      0.53500000      5.67200000    -16.43500000
O     -5.63500000      6.15500000    -16.37700000
H     -5.97700000      5.53600000    -17.02100000
H     -5.44100000      5.61900000    -15.60800000
O      2.48000000     10.27500000     -6.95800000
H      2.17600000     11.02100000     -6.44000000
H      3.43400000     10.30700000     -6.88800000
O    -11.67600000     -6.29100000     10.12400000
H    -12.22900000     -5.74800000     10.68500000
H    -11.18700000     -6.84500000     10.73300000
O     13.85400000     -9.34400000     -7.66600000
H     13.85900000     -8.39100000     -7.75700000
H     13.36300000     -9.65500000     -8.42600000
O      0.30900000    -15.18200000      4.52700000
H     -0.10600000    -14.92200000      3.70500000
H     -0.42200000    -15.37200000      5.11500000
O      3.95300000    -14.42200000     -5.78100000
H      3.06800000    -14.14600000     -5.54200000
H      4.39900000    -14.54600000     -4.94300000
O      9.12400000     -9.91200000     -9.97700000
H      9.01800000    -10.39900000    -10.79400000
H      9.08200000    -10.58000000     -9.29300000
O      1.49300000     12.61800000     10.20900000
H      1.04400000     12.52400000      9.36900000
H      2.15900000     11.93000000     10.20200000
O     11.74300000      7.33400000      3.71600000
H     12.58600000      6.88200000      3.75000000
H     11.44800000      7.36000000      4.62600000
O     15.36800000      5.99400000     -2.37200000
H     15.23200000      5.63100000     -1.49700000
H     16.31600000      5.96600000     -2.49900000
O     -3.70400000      8.20000000    -10.42500000
H     -3.05000000      8.64100000     -9.88300000
H     -4.19200000      8.91200000    -10.83900000
O     16.18800000      1.21300000      8.92100000
H     15.52800000      0.52300000      8.85900000
H     17.00600000      0.74800000      9.09400000
O      4.44700000      3.97800000     11.30200000
H      5.30500000      3.67600000     11.60000000
H      4.61500000      4.36300000     10.44100000
O      7.57600000     15.94200000     -5.94000000
H      7.70700000     15.19400000     -5.35800000
H      6.63000000     15.97100000     -6.08500000
O      7.65900000     11.73600000     -1.62400000
H      8.57400000     11.74100000     -1.90500000
H      7.55900000     12.54300000     -1.11900000
O     -2.84200000     11.93200000    -13.12500000
H     -2.00800000     12.35900000    -12.92700000
H     -3.33200000     12.58500000    -13.62500000
O     -7.01800000     -4.60800000      3.33100000
H     -7.54000000     -4.26300000      2.60600000
H     -6.60800000     -3.83600000      3.72000000
O     -7.16500000      8.08600000    -13.76900000
H     -6.35800000      7.81100000    -14.20400000
H     -7.33500000      8.96400000    -14.11100000
O      9.47400000     -5.88300000      8.52300000
H      9.42600000     -6.82900000      8.66300000
H      8.61500000     -5.65000000      8.17100000
O      2.08200000      0.56400000    -16.39800000
H      2.84100000      0.36200000    -15.85200000
H      2.25100000      0.10800000    -17.22300000
O     -0.79200000    -11.05200000     -3.14200000
H     -1.26800000    -10.27800000     -2.83900000
H     -1.20600000    -11.27500000     -3.97600000
O      9.31100000    -13.79300000      4.99700000
H      8.86000000    -13.12200000      4.48500000
H      9.88000000    -14.23400000      4.36500000
O      9.42300000     -1.92000000     -1.79600000
H     10.01300000     -2.50500000     -2.27200000
H     10.00400000     -1.35900000     -1.28300000
O      5.19400000      0.18100000     12.86400000
H      4.30800000     -0.18000000     12.85000000
H      5.10200000      1.02500000     13.30700000
O      6.58200000      7.09600000     10.81700000
H      6.91900000      6.77800000     11.65500000
H      7.31800000      7.00200000     10.21200000
O      4.81100000     14.50900000      0.79900000
H      5.61900000     14.73800000      1.25900000
H      5.09200000     14.30700000     -0.09300000
O     -0.66500000      0.17000000      8.74900000
H     -0.92000000      0.64800000      9.53800000
H     -0.63600000     -0.74700000      9.02300000
O     -0.97600000      2.10400000     15.88700000
H     -0.17700000      2.62100000     15.98100000
H     -0.68100000      1.27100000     15.51800000
O     -3.56200000      4.70400000      0.58300000
H     -4.33100000      4.76500000      1.15000000
H     -2.92800000      4.19900000      1.09300000
O     -8.00500000      1.09000000     14.30100000
H     -8.60700000      0.79900000     13.61700000
H     -7.69500000      1.94400000     14.00000000
O     -6.54000000      8.90400000     -6.16700000
H     -5.87300000      8.70000000     -5.51300000
H     -6.10100000      9.48900000     -6.78400000
O      6.01500000     -8.23000000     12.30000000
H      5.89700000     -9.14400000     12.04200000
H      5.90500000     -7.73500000     11.48900000
O     12.53600000      9.74400000     -7.67700000
H     12.67800000      8.85800000     -7.34200000
H     13.23100000     10.26600000     -7.27600000
O      2.38600000     -2.75800000     11.31100000
H      3.31500000     -2.97700000     11.24000000
H      1.96800000     -3.25600000     10.60800000
O     -7.82000000      4.63300000     -4.42000000
H     -7.22500000      3.98600000     -4.79900000
H     -8.69100000      4.25400000     -4.53600000
O     11.32200000     11.41300000     -9.13400000
H     11.71000000     10.73500000     -8.58100000
H     11.67800000     12.23400000     -8.79200000
O     -2.12500000      5.37700000     10.30300000
H     -2.78300000      4.83000000      9.87400000
H     -2.27800000      5.24700000     11.23800000
O     -3.40900000      5.00600000     -6.52900000
H     -4.35700000      5.13600000     -6.52500000
H     -3.09000000      5.55200000     -5.81100000
O     -1.08000000      9.69600000     -9.16600000
H     -0.77500000      9.11800000     -8.46700000
H     -0.99500000     10.57700000     -8.80100000
O     -1.62100000      0.53400000    -12.43500000
H     -0.95900000      1.16600000    -12.71500000
H     -2.34900000      1.07100000    -12.12200000
O     11.99200000     12.29800000      5.27800000
H     11.12100000     12.41100000      4.89800000
H     12.01300000     11.38400000      5.56200000
O      2.05800000    -12.05900000      0.70000000
H      2.41300000    -12.90700000      0.43400000
H      1.66400000    -11.70400000     -0.09600000
O     -6.40400000    -10.90800000     10.45300000
H     -6.08200000    -11.16500000      9.58900000
H     -6.42600000     -9.95200000     10.42600000
O      0.19800000     -3.87900000    -11.10400000
H     -0.57200000     -4.06900000    -10.56800000
H      0.86400000     -4.49200000    -10.79300000
O      5.06000000      2.10800000     -6.42600000
H      5.86800000      1.82100000     -6.85100000
H      5.31200000      2.27300000     -5.51800000
O     15.60500000      2.52500000      6.72800000
H     14.94800000      2.74900000      7.38700000
H     16.19900000      1.92200000      7.17600000
O     -1.38000000     -5.98900000     10.68400000
H     -1.86800000     -6.31100000     11.44200000
H     -1.82700000     -6.37300000      9.93000000
O     10.85900000     10.49400000     -4.97700000
H     11.58500000     10.85300000     -4.46800000
H     11.26200000     10.19100000     -5.79100000
O     -4.58300000    -13.64900000      0.29000000
H     -4.53800000    -13.45900000      1.22700000
H     -4.09100000    -12.93900000     -0.12300000
O     -3.20000000     -6.64000000     12.50800000
H     -4.07300000     -6.27100000     12.37700000
H     -2.89500000     -6.24800000     13.32700000
O      9.32600000     -2.13200000      6.81400000
H     10.09000000     -2.70800000      6.83700000
H      9.33800000     -1.68300000      7.65900000
O     12.80300000     -0.01500000      2.77200000
H     13.21000000     -0.58100000      2.11600000
H     13.12500000      0.86200000      2.56300000
O    -15.78100000     -2.80800000      3.59000000
H    -16.57500000     -3.34200000      3.60900000
H    -16.09500000     -1.91800000      3.43400000
O    -13.75400000     -2.37600000     -5.94600000
H    -13.35500000     -2.18500000     -5.09700000
H    -14.42100000     -1.69900000     -6.05500000
O      0.65100000     -6.40200000    -13.64100000
H      1.49500000     -6.82700000    -13.49000000
H      0.78100000     -5.89000000    -14.43900000
O      7.10100000      0.01900000     15.45200000
H      7.47000000      0.19300000     16.31800000
H      6.95000000     -0.92600000     15.44000000
O     -4.45200000     -2.83300000     10.84500000
H     -4.00000000     -2.01600000     11.05300000
H     -5.35400000     -2.56800000     10.66200000
O     -6.97600000      9.67900000      2.70700000
H     -7.08400000      8.99000000      2.05100000
H     -6.93200000      9.21100000      3.54100000
O     -6.61300000      8.44600000      5.69400000
H     -5.93400000      8.36400000      5.02400000
H     -6.80900000      7.54400000      5.94800000
O     -3.04400000     -1.27300000    -10.29100000
H     -3.05500000     -0.70100000     -9.52400000
H     -2.22900000     -1.05400000    -10.74200000
O     -4.64600000     -9.76000000     13.07200000
H     -3.82400000     -9.33200000     12.83300000
H     -5.04100000    -10.00600000     12.23600000
O     10.83000000     -1.85300000    -12.03900000
H      9.98900000     -1.59500000    -11.66300000
H     11.11900000     -2.58800000    -11.49900000
O      3.39100000     -3.77100000     17.46500000
H      4.18300000     -4.28700000     17.31500000
H      2.77400000     -4.08200000     16.80300000
O      5.61900000     -0.04300000      0.17700000
H      5.27000000      0.63100000      0.76000000
H      6.16200000     -0.59200000      0.74200000
O     15.43100000      4.98300000      0.39900000
H     16.26900000      4.77900000      0.81500000
H     15.11400000      5.75600000      0.86700000
O     -6.76400000    -11.46300000    -11.46600000
H     -6.77600000    -10.72800000    -10.85400000
H     -6.04700000    -11.26300000    -12.06800000
O     -0.74900000     10.34500000      8.83000000
H     -0.33000000      9.53500000      9.12200000
H     -1.07500000     10.74900000      9.63400000
O     15.17700000     -2.43400000     -4.35300000
H     15.95600000     -2.61100000     -3.82500000
H     15.26700000     -3.00900000     -5.11300000
O      1.96600000    -14.61400000      6.63400000
H      2.28100000    -15.49000000      6.85900000
H      1.39500000    -14.75200000      5.87800000
O      9.92500000     -5.37000000     -5.62900000
H     10.58000000     -5.01000000     -6.22600000
H      9.14600000     -4.83400000     -5.77700000
O     -3.24500000      7.70100000      0.48700000
H     -3.37900000      6.76100000      0.60600000
H     -2.43400000      7.76600000     -0.01700000
O     -2.22900000     -2.88300000      7.38400000
H     -1.79300000     -2.43400000      6.65900000
H     -1.67600000     -3.64400000      7.56100000
O     -8.93900000     13.59600000     -6.88400000
H     -8.98800000     14.37200000     -6.32500000
H     -9.83600000     13.26100000     -6.90800000
O     -8.40400000     10.48200000     11.64600000
H     -7.48600000     10.40300000     11.38900000
H     -8.86400000      9.85500000     11.08700000
O    -11.15300000      1.53100000      9.14200000
H    -11.42100000      0.92100000      9.82900000
H    -11.69500000      2.30700000      9.28600000
O      4.28900000      7.51100000      0.42700000
H      3.76300000      8.30300000      0.31600000
H      4.84700000      7.69800000      1.18300000
O    -13.35700000      3.71900000      4.15100000
H    -13.43800000      3.05500000      3.46600000
H    -12.52300000      4.15100000      3.96800000
O      1.99000000      9.64000000      2.19100000
H      2.47400000     10.46400000      2.13700000
H      1.54700000      9.56600000      1.34600000
O    -10.95200000     -1.01400000     13.66800000
H    -11.36200000     -1.87900000     13.67700000
H    -11.35300000     -0.55100000     14.40400000
O     13.82700000     -0.57900000     -7.55400000
H     14.60900000     -0.48900000     -8.09800000
H     13.53500000     -1.47800000     -7.70100000
O      3.66500000     -0.20100000      8.22900000
H      2.98700000     -0.03800000      8.88400000
H      4.34900000      0.43900000      8.42800000
O     -0.80900000    -13.30800000     -5.46600000
H     -0.55900000    -12.94600000     -6.31600000
H     -0.12900000    -13.95300000     -5.27100000
O      9.57600000     -3.52600000     13.23600000
H      9.97800000     -2.84200000     12.70000000
H      9.05100000     -4.03600000     12.61900000
O     16.11900000      2.43700000     -1.24700000
H     15.61300000      2.77700000     -0.50900000
H     15.45900000      2.14300000     -1.87500000
O      3.57000000     -7.31300000     -1.81400000
H      4.01100000     -6.55800000     -1.42500000
H      3.58500000     -7.97900000     -1.12700000
O     14.90900000      2.75900000      4.17200000
H     15.32700000      1.99600000      3.77400000
H     15.18400000      2.73300000      5.08800000
O    -13.06100000     -9.55300000      1.29200000
H    -13.46800000    -10.34700000      1.64000000
H    -12.97900000     -8.97400000      2.05000000
O     10.35100000      3.55000000     -6.60200000
H     10.90700000      2.82300000     -6.32200000
H      9.46100000      3.26500000     -6.39700000
O     15.09500000      0.11400000     -4.98200000
H     14.57800000      0.07500000     -5.78700000
H     15.08800000     -0.78400000     -4.65000000
O    -10.42200000    -14.33600000      2.27600000
H    -10.00300000    -14.65400000      1.47600000
H     -9.78700000    -14.51900000      2.96900000
O      3.01700000    -12.26200000    -11.01900000
H      3.67400000    -12.20000000    -11.71200000
H      3.45100000    -12.74900000    -10.31900000
O     10.40200000     12.05300000     -1.84600000
H     10.66600000     12.75300000     -1.25000000
H     11.18700000     11.87100000     -2.36400000
O      2.82600000    -14.50800000     -0.33800000
H      2.45300000    -14.80300000     -1.16800000
H      2.45500000    -15.10100000      0.31600000
O    -10.39200000     -8.79400000      4.87400000
H     -9.49100000     -8.73200000      4.55700000
H    -10.34700000     -8.49700000      5.78300000
O    -15.15000000     -5.85600000     -4.63800000
H    -14.30900000     -6.28800000     -4.78200000
H    -15.63100000     -6.45400000     -4.06600000
O      7.51400000     -6.61000000     -2.44700000
H      7.26700000     -7.53300000     -2.38800000
H      7.63900000     -6.33700000     -1.53900000
O     10.51000000     -9.41500000     -1.96300000
H     10.79900000     -9.13300000     -1.09500000
H     10.56000000     -8.62400000     -2.50000000
O     11.09700000    -13.45200000     -3.29700000
H     11.91300000    -13.95200000     -3.32900000
H     11.30900000    -12.62100000     -3.72400000
O     -6.06600000     -7.81100000     14.83700000
H     -5.39100000     -8.27500000     14.34100000
H     -5.58500000     -7.14900000     15.33500000
O    -15.68800000      6.64000000     -5.87800000
H    -15.65200000      6.95500000     -4.97500000
H    -16.48600000      6.11300000     -5.91600000
O      5.43300000     11.12200000      6.93400000
H      5.54200000     10.37000000      7.51500000
H      5.55300000     11.88300000      7.50200000
O      8.62600000      3.69600000    -10.34600000
H      8.02700000      3.82700000    -11.08100000
H      9.49800000      3.81100000    -10.72300000
O      1.12300000     -8.80300000      9.13900000
H      0.46500000     -8.82000000      8.44400000
H      1.83200000     -9.35600000      8.81100000
O      2.22600000    -16.06800000      2.29400000
H      1.60100000    -15.39300000      2.55800000
H      2.54200000    -16.43700000      3.11900000
O     -7.11600000      2.86300000      1.35500000
H     -6.83500000      1.94800000      1.31900000
H     -7.84900000      2.86400000      1.97000000
O    -13.50000000     -5.95300000      1.67300000
H    -13.06100000     -5.47300000      0.97100000
H    -12.99200000     -5.74600000      2.45800000
O    -13.98900000     -7.49100000      6.97100000
H    -13.06400000     -7.36300000      7.18000000
H    -14.35200000     -7.92400000      7.74400000
O      7.83700000     -0.89300000     -6.65300000
H      7.20500000     -1.16800000     -5.98900000
H      7.36100000     -0.25900000     -7.18900000
O     13.31600000     -6.57300000     -7.40400000
H     13.76200000     -6.65600000     -6.56100000
H     12.64200000     -5.91000000     -7.25400000
O     11.34400000      0.81200000     -3.31000000
H     12.02400000      1.47100000     -3.16500000
H     11.20800000      0.41600000     -2.45000000
O      4.34300000    -10.69500000     -5.20000000
H      3.49000000    -11.12600000     -5.24700000
H      4.76000000    -10.89700000     -6.03800000
O     -4.01800000    -15.03000000      3.17100000
H     -3.07400000    -15.00200000      3.01500000
H     -4.27500000    -14.11200000      3.25700000
O     -8.90600000      7.49500000    -10.19100000
H     -8.72500000      7.55300000    -11.13000000
H     -8.53400000      8.29800000     -9.82600000
O     12.60100000      8.89600000     -0.47300000
H     12.42900000      9.75100000     -0.07800000
H     13.26000000      9.07000000     -1.14500000
O    -12.29700000      4.33600000     -9.14400000
H    -12.20500000      3.40500000     -9.34800000
H    -12.96900000      4.36600000     -8.46300000
O      7.96200000     -8.98300000      1.10600000
H      7.75200000     -8.64800000      1.97800000
H      8.58400000     -8.34900000      0.75000000
O     10.91300000     -4.77700000     -0.77200000
H     10.81400000     -4.03400000     -0.17700000
H     10.99400000     -4.38100000     -1.63900000
O     -8.32700000     12.44000000     -3.45400000
H     -8.50000000     11.59600000     -3.87100000
H     -9.04200000     13.00400000     -3.75000000
O     -3.37800000      9.23500000    -13.64500000
H     -3.44700000      9.18000000    -14.59800000
H     -3.07100000     10.12600000    -13.47800000
O     -6.97500000    -11.06900000     -8.39500000
H     -6.43300000    -10.29200000     -8.53700000
H     -7.87300000    -10.73800000     -8.39600000
O    -14.61500000      3.20200000      6.47500000
H    -14.59200000      2.25500000      6.34300000
H    -14.52400000      3.56900000      5.59600000
O      6.58000000      4.86500000     13.56600000
H      6.89900000      4.34500000     12.82900000
H      5.95800000      4.29000000     14.01300000
O      3.65900000    -12.14000000     -2.80100000
H      4.17400000    -11.99600000     -3.59600000
H      4.31100000    -12.23800000     -2.10800000
O      2.75600000      1.51600000     10.57100000
H      3.59400000      1.95100000     10.72900000
H      2.13000000      2.23300000     10.47100000
O    -11.98300000     -5.28100000     -0.89100000
H    -12.58700000     -5.18400000     -1.62700000
H    -11.90100000     -4.39800000     -0.53000000
O     -4.11300000     -4.99300000    -12.64200000
H     -3.96000000     -4.05900000    -12.78600000
H     -3.67500000     -5.42400000    -13.37600000
O    -12.66900000      9.49700000      1.14800000
H    -11.77700000      9.15000000      1.17400000
H    -12.88300000      9.67700000      2.06300000
O     -3.08300000     -5.41800000      3.09700000
H     -3.56200000     -6.15200000      2.71300000
H     -3.32300000     -5.43400000      4.02400000
O     -8.40400000    -13.69900000     -6.11700000
H     -8.52300000    -14.58700000     -5.78000000
H     -7.71800000    -13.78400000     -6.78000000
O     -1.33700000     -7.37500000    -12.18900000
H     -0.62900000     -6.92000000    -12.64600000
H     -1.98900000     -6.69500000    -12.02100000
O     10.51700000     -7.12000000     12.18200000
H      9.86000000     -6.43400000     12.06800000
H     11.21300000     -6.70300000     12.68900000
O     10.16800000      5.05400000     12.43100000
H      9.94400000      4.57900000     13.23200000
H      9.50700000      5.74300000     12.36800000
O    -12.44300000     -7.22200000     -7.20800000
H    -12.30500000     -7.52100000     -8.10700000
H    -12.40200000     -6.26800000     -7.26400000
O     -6.41100000      5.05000000     -7.29600000
H     -6.28600000      5.39800000     -8.17900000
H     -7.35500000      5.10300000     -7.15000000
O     -8.67200000     -2.00600000      4.89500000
H     -8.61400000     -1.05200000      4.94300000
H     -7.92200000     -2.26500000      4.35900000
O      6.05100000     -9.16400000     -2.62300000
H      5.99600000     -9.69800000     -1.83000000
H      5.29600000     -9.43300000     -3.14600000
O      8.87400000    -16.13600000     -1.93500000
H      9.20700000    -16.65800000     -2.66600000
H      8.88200000    -15.23600000     -2.26100000
O     11.10300000     -4.20700000     -9.95100000
H     11.69500000     -4.87800000    -10.28900000
H     10.30700000     -4.68600000     -9.71800000
O      5.48400000    -13.72100000      0.86800000
H      4.80200000    -14.19700000      0.39400000
H      6.01400000    -14.40600000      1.27700000
O      7.12300000     -8.74300000      8.52300000
H      7.73600000     -8.19200000      9.01000000
H      7.19700000     -9.60500000      8.93400000
O    -13.45100000     -2.55900000      2.34000000
H    -12.97500000     -1.89000000      2.83200000
H    -14.20400000     -2.77100000      2.89200000
O    -10.05900000     -0.23200000    -12.96500000
H    -10.70800000      0.41300000    -12.68700000
H     -9.25600000      0.27400000    -13.08900000
O     -9.28700000    -12.21600000      6.56400000
H     -9.08700000    -11.95600000      5.66500000
H     -9.00500000    -13.13000000      6.61800000
O      2.38100000      5.86800000     -9.72200000
H      2.34200000      6.82400000     -9.76800000
H      3.24600000      5.68200000     -9.35600000
O     -7.98900000      6.26800000     14.75400000
H     -7.82900000      7.00900000     15.33800000
H     -8.15000000      6.66700000     13.89900000
O     -2.28900000     -9.38500000     10.42400000
H     -2.74100000     -8.80900000      9.80700000
H     -1.35900000     -9.24500000     10.24400000
O    -11.26200000     -2.44700000      6.22400000
H    -10.73600000     -2.67700000      5.45700000
H    -11.63100000     -3.28000000      6.51800000
O      2.70200000     14.97700000      8.75100000
H      2.09500000     14.46900000      9.28900000
H      2.74100000     14.50100000      7.92100000
O      3.58100000     -4.06900000     -4.99500000
H      2.99400000     -4.13900000     -4.24200000
H      4.33700000     -4.60700000     -4.75900000
O     -9.37200000      0.30000000     11.79400000
H     -9.12600000     -0.47300000     11.28500000
H     -9.81200000     -0.05400000     12.56700000
O     12.78800000      1.08300000      6.02400000
H     12.63000000      2.02600000      5.99300000
H     12.82900000      0.81600000      5.10600000
O      6.01000000      3.07100000      4.36300000
H      6.87900000      3.45700000      4.25400000
H      5.40700000      3.74500000      4.05100000
O      3.11800000     -7.58300000    -13.31000000
H      3.18800000     -7.94500000    -14.19300000
H      3.62300000     -8.18500000    -12.76300000
O      7.33300000      4.04900000    -12.65300000
H      6.39900000      3.86900000    -12.76500000
H      7.41300000      4.99200000    -12.79400000
O      7.17600000     -7.84200000      3.43300000
H      6.28100000     -7.75900000      3.10300000
H      7.26300000     -7.13100000      4.06900000
O     12.95000000      9.79300000      3.23600000
H     12.58300000      8.91000000      3.27500000
H     13.52400000      9.84700000      4.00000000
O     12.72200000     11.78600000     -0.17400000
H     13.09500000     12.51300000     -0.67300000
H     11.91300000     12.13900000      0.19500000
O     -3.13300000     -0.10200000     18.04500000
H     -2.90700000      0.20600000     18.92300000
H     -3.10200000      0.68400000     17.50000000
O      0.51200000     -4.60200000    -15.80700000
H     -0.18000000     -4.27400000    -16.38100000
H      1.32500000     -4.37500000    -16.25900000
O     -5.57500000      3.05100000     11.81500000
H     -6.22500000      3.36100000     12.44600000
H     -5.52100000      2.10800000     11.96900000
O     -3.64400000      8.64500000      9.72800000
H     -4.32900000      8.06900000      9.38700000
H     -3.16300000      8.93000000      8.95200000
O      0.95800000     -6.73500000     -2.34000000
H      1.86600000     -6.91300000     -2.09400000
H      1.02500000     -6.15200000     -3.09600000
O     10.59400000     -1.96700000      3.99300000
H     10.38200000     -2.09600000      4.91800000
H     10.19700000     -1.12500000      3.77200000
O     -7.34500000     15.12000000      1.62900000
H     -8.22200000     15.44600000      1.82900000
H     -7.45900000     14.17600000      1.52300000
O    -11.31500000      6.77300000      0.67500000
H    -12.23400000      6.90400000      0.44000000
H    -10.86300000      6.68600000     -0.16400000
O      1.01300000     -5.92700000     -6.80900000
H      0.90500000     -6.26300000     -7.69900000
H      1.32900000     -6.67700000     -6.30600000
O     -1.45500000    -14.55200000      2.46700000
H     -1.55000000    -13.60900000      2.33500000
H     -1.14100000    -14.88100000      1.62400000
O      0.84400000      7.97300000      6.21600000
H      0.29600000      8.39000000      6.88100000
H      0.62600000      7.04300000      6.27600000
O     -2.30200000     -8.46200000     -3.16100000
H     -2.21100000     -8.41400000     -4.11300000
H     -2.34100000     -7.54800000     -2.87800000
O      2.77400000     -4.27400000      4.18200000
H      2.19500000     -3.56300000      3.90800000
H      3.65300000     -3.89500000      4.14300000
O     -3.34100000      1.04700000      7.29500000
H     -3.56800000      1.93200000      7.58200000
H     -2.57500000      0.81400000      7.81900000
O      5.71200000     13.38900000      8.50500000
H      6.53900000     13.43300000      8.98500000
H      5.06400000     13.14900000      9.16700000
O      4.24900000      4.92100000    -16.92800000
H      3.84900000      4.77300000    -16.07000000
H      3.53400000      4.78700000    -17.55100000
O     11.20800000     -1.89300000    -14.85600000
H     10.67000000     -2.09000000    -14.08900000
H     10.86900000     -2.46900000    -15.54100000
O    -10.05300000      4.64600000     11.57400000
H     -9.71800000      3.81800000     11.23000000
H     -9.66300000      5.31500000     11.01100000
O     -1.41100000     -5.18700000     -0.61600000
H     -1.62300000     -5.85900000      0.03200000
H     -0.73300000     -4.65600000     -0.19900000
O     11.23400000     -9.30600000      7.83200000
H     10.70800000    -10.07500000      7.61200000
H     11.88000000     -9.24900000      7.12800000
O     -6.36300000      3.29500000    -10.46100000
H     -6.61200000      3.73400000    -11.27400000
H     -5.88000000      3.95900000     -9.96900000
O     13.80800000      0.63700000     11.40300000
H     13.35800000     -0.01300000     11.94300000
H     13.59600000      0.38900000     10.50300000
O     -0.46100000     10.75900000     12.49400000
H     -1.16800000     10.12700000     12.36600000
H     -0.61300000     11.42700000     11.82600000
O      1.80600000     12.22000000     -5.05300000
H      1.88300000     13.17200000     -5.00500000
H      2.52800000     11.89400000     -4.51400000
O      4.44900000      5.68600000     -1.77000000
H      3.60900000      5.28800000     -1.54000000
H      4.47900000      6.49300000     -1.25500000
O      4.16900000      0.77500000    -10.88400000
H      3.88800000      1.04200000    -10.00900000
H      3.35500000      0.67900000    -11.37800000
O    -14.63900000     11.22800000      0.41400000
H    -15.39400000     10.63900000      0.40700000
H    -13.99500000     10.78500000      0.96500000
O      0.34300000      2.70300000    -13.09100000
H      0.87500000      1.95900000    -12.80600000
H      0.38600000      3.32100000    -12.36200000
O     -1.28700000     -7.38200000      1.08300000
H     -0.79200000     -7.17800000      1.87600000
H     -0.80400000     -8.10200000      0.67700000
O    -11.23900000      4.85900000      2.62900000
H    -10.46100000      5.31800000      2.94600000
H    -11.52300000      5.36700000      1.86900000
O     -5.49800000     15.38100000     -7.82000000
H     -4.89200000     15.29100000     -8.55500000
H     -5.58300000     14.49500000     -7.47000000
O     11.84900000      1.37700000     -6.36800000
H     12.54200000      0.82900000     -6.73700000
H     11.76000000      1.07500000     -5.46500000
O      4.04800000    -17.99200000      1.10800000
H      4.32300000    -18.40100000      1.92800000
H      3.29300000    -17.45500000      1.34900000
O     -6.04600000    -13.54100000     -8.02100000
H     -5.55700000    -13.40400000     -7.20900000
H     -6.41800000    -12.68300000     -8.22500000
O      4.65400000     15.62000000     -5.97300000
H      4.23000000     16.15300000     -5.30000000
H      4.35400000     15.99700000     -6.80100000
O     -4.36000000    -10.84900000     -2.56500000
H     -4.99200000    -11.56300000     -2.48000000
H     -4.04800000    -10.91200000     -3.46800000
O     -8.82700000      6.65700000      9.68400000
H     -8.94400000      5.91600000      9.08900000
H     -9.36900000      7.35200000      9.31000000
O     16.20700000     -3.56900000      4.10100000
H     15.82900000     -2.76200000      4.45000000
H     16.56100000     -3.31800000      3.24800000
O     -2.30200000      6.74200000      6.09500000
H     -2.35900000      7.68500000      5.94100000
H     -2.24400000      6.36000000      5.22000000
O      0.95700000    -10.52300000      2.89900000
H      1.69200000    -10.62800000      3.50300000
H      1.15700000    -11.11500000      2.17400000
O     -1.19000000      1.26100000     -4.58200000
H     -0.63800000      0.53000000     -4.85900000
H     -0.86900000      2.00900000     -5.08600000
O     12.96000000     -2.62800000      5.09500000
H     12.10900000     -2.50300000      4.67400000
H     13.57000000     -2.12800000      4.55400000
O     12.08400000     -6.64500000    -11.14700000
H     11.94300000     -7.52800000    -10.80600000
H     13.01700000     -6.48200000    -11.01200000
O     15.45600000      7.62800000      4.14400000
H     16.40100000      7.52900000      4.26400000
H     15.29300000      8.56100000      4.27900000
O     -5.62300000      2.50300000     -4.86800000
H     -5.08300000      2.20800000     -4.13400000
H     -5.04000000      3.05500000     -5.38800000
O     -5.32600000     -4.80300000     12.60300000
H     -4.91300000     -4.12700000     12.06600000
H     -5.04800000     -4.60300000     13.49700000
O     -4.84200000     -5.92200000     -1.69600000
H     -4.17000000     -5.97300000     -2.37600000
H     -4.79600000     -6.76800000     -1.25000000
O      3.43500000     -9.33100000      0.17900000
H      2.69400000     -9.88700000     -0.06100000
H      3.99900000     -9.89800000      0.70500000
O    -11.94500000     -2.77900000     -0.00800000
H    -11.68400000     -1.92400000     -0.34900000
H    -12.36500000     -2.58600000      0.83000000
O      7.36900000      7.06600000     -9.19600000
H      6.55200000      6.63900000     -9.45200000
H      7.37300000      7.02400000     -8.24000000
O     -4.36400000     -8.46800000      4.98500000
H     -3.51500000     -8.61900000      4.57000000
H     -4.46100000     -7.51600000      4.99400000
O      7.63400000      8.05800000     -0.32700000
H      8.46100000      8.51200000     -0.48600000
H      7.36600000      8.34500000      0.54500000
O     -7.80900000     -6.65400000     13.24700000
H     -7.22700000     -5.90700000     13.11000000
H     -7.42400000     -7.12500000     13.98600000
O    -13.81100000      8.54500000      9.10900000
H    -13.24000000      8.10800000      8.47800000
H    -14.48000000      8.96900000      8.57300000
O      7.57800000      9.95000000    -12.81700000
H      6.90800000     10.42000000    -12.32000000
H      8.27300000      9.78100000    -12.18100000
O      2.42800000      9.05700000     11.83000000
H      3.12700000      8.42300000     11.99200000
H      1.62100000      8.57100000     11.99800000
O      9.41200000      2.47000000      2.67900000
H      9.56900000      3.30800000      3.11400000
H      9.29900000      2.69700000      1.75600000
O      4.23900000      5.30800000      4.65400000
H      4.51200000      5.37200000      5.56900000
H      3.76000000      6.12100000      4.49000000
O    -15.39000000     -0.29400000     -6.05300000
H    -15.88900000     -0.27300000     -5.23600000
H    -15.48800000      0.58600000     -6.41600000
O     -9.96500000      2.71500000     -8.26200000
H     -9.93300000      2.60600000     -7.31200000
H     -9.59400000      3.58400000     -8.41600000
O      0.10500000    -10.86100000     -7.28700000
H     -0.15700000    -11.47600000     -7.97200000
H      0.50600000    -10.13200000     -7.76100000
O     -1.47700000    -13.26600000     -1.26700000
H     -1.32000000    -13.45200000     -2.19300000
H     -1.57300000    -12.31400000     -1.22700000
O     -4.49200000     -8.10300000    -14.35600000
H     -4.94500000     -7.31300000    -14.05900000
H     -3.63400000     -7.79200000    -14.64400000
O     -2.63100000     -5.56400000     -3.05800000
H     -2.34100000     -5.09000000     -3.83800000
H     -1.93600000     -5.41800000     -2.41700000
O      1.75700000     10.96700000     13.92600000
H      0.85800000     10.97300000     13.59700000
H      2.27000000     10.58100000     13.21600000
O      7.78300000     -1.56100000    -13.94300000
H      7.10000000     -1.67200000    -13.28100000
H      8.14000000     -0.68900000    -13.77500000
O    -16.57300000      1.07900000     -3.62300000
H    -15.70900000      1.02000000     -3.21500000
H    -17.17300000      1.23300000     -2.89300000
O      9.27800000     12.26800000     -7.37600000
H      8.43800000     12.23400000     -7.83400000
H      9.86700000     11.74200000     -7.91800000
O      7.73700000     -7.50700000     14.72200000
H      7.97000000     -8.43500000     14.74200000
H      7.03300000     -7.45100000     14.07600000
O     -4.28600000      3.81900000      5.44700000
H     -3.35700000      3.61400000      5.55200000
H     -4.46200000      4.48100000      6.11500000
O    -13.91000000      3.70600000     -0.68800000
H    -14.23600000      2.94000000     -1.16100000
H    -13.08000000      3.91600000     -1.11600000
O     -7.78800000    -14.81500000     -2.01500000
H     -7.44200000    -15.45200000     -1.39100000
H     -7.08700000    -14.70200000     -2.65700000
O     -8.87500000     -7.48700000    -13.88700000
H     -8.80300000     -8.36900000    -14.25200000
H     -7.97400000     -7.16400000    -13.86100000
O      5.88700000     11.46700000    -11.40600000
H      5.64100000     11.82700000    -12.25800000
H      5.78500000     12.19900000    -10.79800000
O     -7.56100000      6.04900000      6.34400000
H     -8.01400000      5.93300000      7.17900000
H     -6.72200000      5.60400000      6.46300000
O      8.16700000      5.90800000      6.20700000
H      7.72200000      6.00700000      5.36600000
H      8.02400000      6.74200000      6.65400000
O     -1.10400000     10.55700000      1.58000000
H     -0.85900000     11.47700000      1.67900000
H     -1.67800000     10.38000000      2.32500000
O      6.88000000     14.47700000      2.51200000
H      7.34400000     14.98300000      3.17800000
H      6.38400000     13.82500000      3.00800000
O     -4.63300000      6.04700000      6.86300000
H     -4.69500000      6.14400000      7.81300000
H     -3.78600000      6.43300000      6.63800000
O     11.22200000    -12.66400000     -0.67100000
H     11.09800000    -12.96400000     -1.57200000
H     10.37900000    -12.28000000     -0.42900000
O     -2.79300000      2.02700000     13.83100000
H     -3.62400000      1.69100000     14.16600000
H     -2.26300000      2.17800000     14.61300000
O      4.89100000     -2.72200000      8.28900000
H      4.19500000     -2.07600000      8.16600000
H      5.47900000     -2.32100000      8.92900000
O     -1.99200000      6.28100000      3.11900000
H     -1.80600000      5.35100000      2.99300000
H     -1.41400000      6.72700000      2.50000000
O     -5.26300000      5.25600000     -3.38300000
H     -5.62300000      5.56200000     -2.55100000
H     -6.02900000      4.98600000     -3.89000000
O     -7.35700000     -8.39000000     -2.82300000
H     -7.95400000     -9.13900000     -2.79600000
H     -7.01500000     -8.38800000     -3.71700000
O     -6.30600000     -3.84100000     15.10800000
H     -5.54100000     -3.38600000     15.45900000
H     -6.99600000     -3.17800000     15.09800000
O     -4.91300000      0.96900000     -1.66300000
H     -4.88300000      0.05600000     -1.95000000
H     -4.27300000      1.41500000     -2.21800000
O      4.47300000      3.47000000    -12.64300000
H      4.52900000      2.64000000    -12.16900000
H      3.91000000      3.28100000    -13.39300000
O     -3.83000000     -2.27100000    -12.59000000
H     -3.51500000     -1.83300000    -11.79900000
H     -3.84500000     -1.58200000    -13.25500000
O     -3.43100000     -5.36400000      5.70900000
H     -3.90600000     -5.08700000      6.49200000
H     -2.55800000     -5.59500000      6.02600000
O      3.74800000      0.41700000      4.31300000
H      3.07600000     -0.26400000      4.32700000
H      3.61100000      0.87300000      3.48200000
O      7.19500000    -11.65600000      9.08400000
H      6.27000000    -11.44100000      9.20000000
H      7.28200000    -12.54100000      9.43900000
O    -12.37000000      4.58100000      7.50900000
H    -13.14300000      4.05200000      7.31100000
H    -12.24600000      4.47900000      8.45300000
O      3.41400000     -9.97200000      7.75000000
H      3.83300000     -9.18700000      7.39700000
H      3.87400000    -10.69900000      7.33100000
O     12.88900000      3.07000000     -1.24500000
H     12.97800000      4.01600000     -1.36200000
H     13.33600000      2.69200000     -2.00200000
O     -8.56400000     15.69400000     -4.44600000
H     -7.62900000     15.70100000     -4.24300000
H     -8.97600000     15.32400000     -3.66600000
O     -1.30800000    -12.22400000      6.80100000
H     -1.55600000    -12.17700000      7.72400000
H     -0.52300000    -12.77200000      6.79100000
O     13.86500000     -3.06900000     -8.86500000
H     13.10300000     -3.64700000     -8.82900000
H     13.98800000     -2.89400000     -9.79800000
O      0.80000000      5.11900000      5.66700000
H      1.37900000      4.40100000      5.92400000
H      0.85200000      5.13800000      4.71200000
O     16.49700000     -5.31200000     -1.24700000
H     16.89300000     -6.01900000     -1.75700000
H     15.64900000     -5.66200000     -0.97300000
O     -1.11200000     -8.21600000     -9.19800000
H     -1.20700000     -7.57400000     -9.90100000
H     -0.39200000     -8.77900000     -9.48200000
O     -8.02700000      1.67400000    -13.76800000
H     -8.02100000      2.58600000    -14.05700000
H     -7.91500000      1.16800000    -14.57300000
O     -1.03800000     14.69900000    -10.87900000
H     -0.70000000     13.95900000    -11.38400000
H     -0.75300000     15.47200000    -11.36600000
O      6.23600000    -11.62300000     -1.06400000
H      7.14300000    -11.64900000     -0.75800000
H      5.75400000    -12.15200000     -0.42800000
O     11.34000000      5.50000000    -13.58600000
H     11.30800000      4.80100000    -12.93200000
H     11.33700000      6.30800000    -13.07300000
O     -6.40400000     -8.22400000     -5.57400000
H     -5.71100000     -7.65000000     -5.90000000
H     -7.20100000     -7.69800000     -5.64000000
O      7.39700000      6.75800000     -6.57000000
H      8.03700000      7.26900000     -6.07500000
H      6.78900000      6.42900000     -5.90800000
O     -2.39500000     -5.65900000    -15.12700000
H     -2.41700000     -6.15900000    -15.94300000
H     -1.46600000     -5.48200000    -14.98000000
O      2.25000000      4.34000000     -0.77200000
H      1.39600000      4.28600000     -1.20100000
H      2.04800000      4.35600000      0.16400000
O     18.54300000      3.01700000     -0.38400000
H     17.68300000      2.78000000     -0.73200000
H     19.05000000      3.27500000     -1.15400000
O     -1.81700000     -4.96700000     14.41600000
H     -2.06800000     -4.10300000     14.74100000
H     -1.05300000     -4.80200000     13.86300000
O     14.29100000     -2.70100000      7.68500000
H     13.97500000     -3.02500000      6.84100000
H     14.93600000     -3.35000000      7.96500000
O     -9.31700000      2.16500000      7.03500000
H     -9.18900000      1.54500000      6.31700000
H    -10.02500000      1.78500000      7.55500000
O      9.85000000    -12.80800000     -9.13000000
H      9.00900000    -12.89900000     -8.68200000
H     10.47300000    -12.60700000     -8.43200000
O    -17.32300000     -0.66200000      2.60400000
H    -17.92000000      0.08200000      2.68400000
H    -17.88400000     -1.39200000      2.34200000
O      0.70100000     -0.89200000     -5.03000000
H      1.49400000     -0.64500000     -4.55400000
H      0.95000000     -0.84100000     -5.95300000
O     -3.41400000     -9.72100000     -9.03100000
H     -3.47400000     -9.81600000     -8.08000000
H     -2.74300000     -9.05200000     -9.16300000
O     -1.11300000    -15.74400000     -0.02300000
H     -1.23000000    -14.90700000     -0.47300000
H     -1.99200000    -15.98500000      0.26800000
O      1.40200000     11.38100000      6.09400000
H      2.07000000     11.64100000      5.46000000
H      1.89900000     11.04700000      6.84100000
O      5.24500000     13.01300000     -5.58900000
H      6.14000000     12.96500000     -5.25300000
H      5.09900000     13.94500000     -5.75000000
O    -12.11800000      0.11400000      6.51000000
H    -11.90700000     -0.75800000      6.84400000
H    -11.90500000      0.70500000      7.23200000
O     15.30800000     -0.94900000      4.46600000
H     15.51500000     -0.33400000      5.17000000
H     15.37800000     -0.42800000      3.66500000
O      1.48500000    -13.94600000     -3.76400000
H      1.39500000    -14.85600000     -3.48200000
H      2.18500000    -13.59300000     -3.21400000
O    -12.83600000      7.13700000      6.61500000
H    -12.62200000      6.29300000      7.01300000
H    -13.64200000      6.97300000      6.12500000
O     14.76800000      3.85900000     -7.38800000
H     13.99700000      4.21800000     -6.94900000
H     15.33300000      4.61700000     -7.53800000
O      4.18500000     -4.08400000     -9.55000000
H      3.45000000     -4.11200000     -8.93800000
H      3.84100000     -4.47100000    -10.35500000
O    -15.91700000     -7.08500000      1.00000000
H    -15.12000000     -6.69800000      1.36400000
H    -16.06500000     -7.86800000      1.52900000
O      2.68800000     -1.32800000     15.32000000
H      2.33900000     -0.90800000     16.10500000
H      2.67200000     -0.64100000     14.65300000
O     -2.67600000    -15.28700000     -4.86400000
H     -2.05100000    -14.62300000     -5.15700000
H     -2.30500000    -16.11500000     -5.16800000
O     -2.88200000      2.88900000     17.57000000
H     -2.36700000      3.50000000     18.09500000
H     -2.37500000      2.77700000     16.76600000
O      1.81500000     -8.69500000     -8.02100000
H      1.85600000     -7.87300000     -8.51000000
H      2.70600000     -9.04300000     -8.06200000
O     -5.04100000      1.25800000    -12.72300000
H     -5.93600000      1.57400000    -12.60000000
H     -4.57200000      1.55500000    -11.94400000
O      5.43900000     -3.54500000      3.69100000
H      6.25100000     -3.71700000      4.16800000
H      5.63000000     -2.76900000      3.16500000
O      1.83100000      9.54900000     -0.64600000
H      2.34700000      9.79200000     -1.41400000
H      0.94200000      9.43600000     -0.98100000
O     -8.17800000     -3.24100000     12.51100000
H     -8.73200000     -3.93300000     12.87200000
H     -8.19600000     -2.55000000     13.17300000
O    -10.24400000     11.88200000      4.42500000
H    -10.77800000     12.23200000      3.71200000
H     -9.38200000     12.27700000      4.29400000
O     13.79800000      5.41800000      4.12000000
H     14.51600000      6.04800000      4.07300000
H     14.23000000      4.56500000      4.16000000
O     14.16400000      2.10700000     -3.44100000
H     14.53000000      1.38900000     -3.95700000
H     14.34000000      2.89100000     -3.96200000
O    -13.56700000     -1.98100000     -8.66300000
H    -12.85400000     -2.52700000     -8.99400000
H    -13.35700000     -1.84700000     -7.73900000
O     -7.04600000     -1.72000000     10.74400000
H     -7.24200000     -2.22400000     11.53400000
H     -7.82600000     -1.81800000     10.19800000
O      4.31800000      7.14600000     12.26500000
H      4.01800000      6.24500000     12.38600000
H      5.00600000      7.08200000     11.60300000
O     -4.59700000      5.67500000     -9.73400000
H     -4.17700000      6.52600000     -9.85900000
H     -3.87100000      5.06800000     -9.59000000
O    -14.97500000     -5.95600000      4.72400000
H    -14.87600000     -6.31100000      5.60700000
H    -14.08300000     -5.92600000      4.37600000
O      5.39700000      0.36800000    -16.82000000
H      6.26400000      0.17700000    -17.17700000
H      5.47400000      1.25200000    -16.46200000
O     11.18100000      2.95800000    -11.33800000
H     11.79500000      2.71000000    -10.64700000
H     11.20600000      2.22600000    -11.95400000
O      7.03000000     -1.51400000      2.45700000
H      7.36400000     -0.98000000      3.17700000
H      7.79400000     -1.99700000      2.14200000
O     -2.18100000      4.65700000    -13.46600000
H     -2.66000000      5.41000000    -13.12000000
H     -1.66500000      4.34000000    -12.72500000
O     -8.59600000     -6.65100000     -5.44300000
H     -9.21400000     -6.62900000     -4.71200000
H     -8.85900000     -5.91800000     -6.00000000
O      5.98500000      5.89300000     -4.53600000
H      6.51400000      6.22100000     -3.80900000
H      5.36100000      5.29300000     -4.12700000
O     -0.41300000     11.15900000     -2.47000000
H      0.48300000     11.49300000     -2.50600000
H     -0.96100000     11.92100000     -2.65600000
O     -8.20500000    -10.80800000      1.24700000
H     -7.70800000    -11.08000000      0.47600000
H     -9.09900000    -10.68700000      0.92600000
O     -5.08500000     11.21000000      7.20100000
H     -4.64100000     12.05200000      7.09900000
H     -5.98900000     11.44000000      7.41600000
O     -0.97300000     -9.52500000      7.22900000
H     -1.25300000    -10.43000000      7.09000000
H     -0.80500000     -9.18900000      6.34800000
O     11.21300000      6.71900000      0.79400000
H     11.81200000      7.43600000      0.58600000
H     11.18500000      6.70100000      1.75100000
O      6.57000000     -2.99400000    -10.55100000
H      5.69700000     -3.23000000    -10.23700000
H      7.14800000     -3.17400000     -9.81000000
O      5.56500000      8.52600000      2.76900000
H      6.10800000      9.30800000      2.66800000
H      5.34300000      8.50700000      3.70000000
O      2.26300000     17.28200000     -4.61100000
H      2.54600000     18.18000000     -4.43800000
H      1.34200000     17.36400000     -4.85900000
O      9.16800000     -8.52500000      5.58000000
H      9.39800000     -9.43400000      5.77300000
H      8.79800000     -8.55300000      4.69800000
O      7.36200000      7.50500000    -14.02000000
H      7.65800000      8.21000000    -13.44400000
H      6.64200000      7.09200000    -13.54300000
O     -5.92200000      3.60400000     -1.05800000
H     -5.61400000      2.75600000     -1.37900000
H     -6.23800000      3.42400000     -0.17200000
O     -4.01300000      1.26000000    -15.34400000
H     -4.10700000      1.21100000    -14.39300000
H     -3.43300000      2.00800000    -15.49000000
O     -0.00900000     12.76700000    -12.27100000
H      0.82300000     13.10500000    -12.60200000
H      0.22500000     12.29500000    -11.47200000
O      7.98300000      7.04800000     -2.87200000
H      8.17400000      7.48700000     -2.04300000
H      8.56900000      6.29100000     -2.88200000
O     -0.21900000     14.71900000     -0.18700000
H      0.48700000     14.41400000     -0.75700000
H     -0.00800000     15.63700000     -0.01400000
O      1.07300000      6.43900000    -14.94500000
H      1.09400000      6.44000000    -13.98800000
H      1.32600000      7.32900000    -15.19100000
O     -7.69500000      1.22700000     -9.06900000
H     -7.21800000      1.62900000     -9.79600000
H     -8.46900000      1.77800000     -8.95700000
O     -5.57900000     -2.33400000     -9.39000000
H     -5.02200000     -2.10600000    -10.13400000
H     -5.50000000     -1.58900000     -8.79400000
O      0.10600000      0.13000000     14.46500000
H     -0.18800000     -0.77500000     14.56800000
H      0.74300000      0.09500000     13.75100000
O      8.75400000      0.77500000     13.35800000
H      8.38000000      0.63000000     12.48900000
H      8.07700000      0.47400000     13.96300000
O     -2.10700000      3.10600000    -15.84900000
H     -2.57100000      3.67200000    -16.46700000
H     -2.00700000      3.64200000    -15.06300000
O      4.43700000     12.98800000     11.25800000
H      4.82300000     13.17600000     12.11300000
H      3.56200000     13.37300000     11.30000000
O      9.44500000      9.97700000      5.21500000
H      9.79200000     10.24500000      4.36400000
H     10.15500000     10.16000000      5.83100000
O      1.79600000     -3.89600000     -8.29800000
H      1.46300000     -4.41600000     -7.56600000
H      1.16600000     -3.18200000     -8.39100000
O    -13.77900000      4.87200000     -6.79200000
H    -14.43000000      5.42500000     -6.36100000
H    -12.95200000      5.33800000     -6.67300000
O      7.40900000     -2.54500000     14.74800000
H      7.78200000     -3.37700000     15.04100000
H      7.97100000     -2.27200000     14.02300000
O      8.98500000     -0.75100000    -10.35800000
H      9.11400000      0.04300000     -9.84000000
H      8.70100000     -1.40800000     -9.72200000
O    -15.19500000      2.13200000     -7.08500000
H    -15.71300000      2.22200000     -7.88500000
H    -14.56400000      2.85000000     -7.12600000
O     -4.24300000     14.72900000     10.07500000
H     -3.87400000     15.42500000     10.61800000
H     -3.52100000     14.46100000      9.50600000
O     10.45300000    -11.51400000      6.47500000
H     11.20000000    -12.07100000      6.69700000
H      9.90400000    -12.06200000      5.91400000
O     -7.54600000     13.59000000      4.47300000
H     -7.82500000     13.97100000      5.30500000
H     -6.79600000     14.12200000      4.20500000
O      0.33200000      3.32300000     -6.28400000
H      0.08900000      4.21100000     -6.54700000
H      1.28700000      3.31100000     -6.33600000
O      8.28400000    -13.94700000     -3.72500000
H      9.24100000    -13.97100000     -3.74600000
H      8.06200000    -13.04400000     -3.95000000
O    -13.99200000     -3.94900000     -2.92000000
H    -14.25800000     -4.50200000     -3.65500000
H    -14.80800000     -3.74900000     -2.46200000
O     -8.04200000      0.95900000    -16.33600000
H     -8.18100000      0.05800000    -16.63000000
H     -7.12300000      1.13700000    -16.53700000
O     -0.63600000     13.29700000      2.04100000
H     -1.54700000     13.40500000      2.31400000
H     -0.58800000     13.73600000      1.19200000
O      7.50200000      5.53300000      0.41500000
H      7.50400000      6.43400000      0.09300000
H      8.40000000      5.38100000      0.70900000
O      8.65600000      7.73900000     12.67300000
H      8.76200000      7.80800000     11.72400000
H      8.75500000      8.63600000     12.99100000
O     15.49700000     -6.61000000      4.61500000
H     15.86800000     -5.72800000      4.61500000
H     16.24800000     -7.18500000      4.46600000
O      9.63400000     -5.74100000      5.49700000
H      9.64000000     -6.68800000      5.63600000
H     10.31400000     -5.40800000      6.08200000
O     -4.03300000     -2.77500000      2.24800000
H     -3.60500000     -3.54000000      2.63400000
H     -3.94500000     -2.90300000      1.30300000
O     -5.71400000     11.51100000      0.06600000
H     -6.48600000     11.83300000      0.53200000
H     -4.97300000     11.88300000      0.54400000
O      0.24200000      7.53800000     11.56400000
H      0.39800000      6.67100000     11.93900000
H     -0.67100000      7.51300000     11.27700000
O     -5.89700000     -2.09500000      4.03100000
H     -5.18200000     -1.96800000      3.40700000
H     -5.62800000     -1.60200000      4.80600000
O      8.02500000      9.89800000      2.14900000
H      8.95800000      9.98600000      2.34700000
H      7.68700000     10.79200000      2.18600000
O     -3.52200000    -12.82700000      4.89500000
H     -2.84300000    -12.50900000      5.49100000
H     -3.36900000    -12.34700000      4.08100000
O     -9.44300000     -9.86800000     -8.56900000
H    -10.36700000    -10.11800000     -8.53700000
H     -9.45300000     -8.94300000     -8.81600000
O     -8.90500000     -2.86800000     -5.40900000
H     -9.32300000     -3.49700000     -4.82100000
H     -8.82800000     -3.33300000     -6.24200000
O      5.07200000     -1.14100000     -2.29700000
H      5.26200000     -0.69200000     -1.47200000
H      4.19500000     -0.84100000     -2.53500000
O      3.41400000     11.97500000      1.64000000
H      3.99800000     11.51500000      1.03700000
H      3.68200000     12.89200000      1.57900000
O      0.54200000     15.57200000      3.58700000
H     -0.01600000     16.10400000      4.15400000
H      0.05300000     14.75800000      3.46500000
O      9.41300000      7.05300000     10.18600000
H      9.86100000      7.71900000      9.66500000
H      9.84600000      6.23200000      9.95100000
O    -11.73600000      4.63000000     -4.55300000
H    -12.37300000      3.92800000     -4.68000000
H    -11.49200000      4.56900000     -3.62900000
O     -2.74500000    -11.99000000      9.17900000
H     -2.67600000    -11.25400000      9.78700000
H     -3.66100000    -11.98900000      8.90300000
O      6.61800000    -12.62400000     -9.78100000
H      6.53700000    -13.50900000     -9.42500000
H      7.41000000    -12.65200000    -10.31800000
O      1.14000000    -12.51000000     12.17700000
H      1.48500000    -12.86600000     11.35800000
H      1.91800000    -12.27000000     12.68000000
O      4.61400000    -11.18000000      1.79900000
H      3.76500000    -11.61000000      1.69200000
H      5.25200000    -11.84100000      1.52900000
O     -2.61600000     -1.05000000     12.28100000
H     -2.19200000     -0.36600000     11.76200000
H     -2.23100000     -1.86600000     11.96100000
O     -6.49200000     -3.39900000     -3.71700000
H     -6.97300000     -4.01200000     -3.16100000
H     -7.16500000     -2.99100000     -4.26200000
O     14.17300000      7.20300000      1.47400000
H     14.62100000      7.30400000      2.31400000
H     13.93100000      8.09400000      1.22200000
O     -0.04700000      2.05800000      6.77100000
H      0.59100000      1.66900000      6.17200000
H     -0.30500000      1.33800000      7.34700000
O    -12.41800000     -4.58000000     -7.28500000
H    -11.88900000     -4.04900000     -7.88200000
H    -12.97700000     -3.94700000     -6.83400000
O      6.71500000      3.97000000     -2.03700000
H      7.35800000      4.06600000     -1.33500000
H      6.03500000      4.61100000     -1.82800000
O     -9.10800000    -12.32300000      9.25100000
H     -9.19700000    -11.38100000      9.39300000
H     -9.03900000    -12.41700000      8.30100000
O      6.80300000     -2.50500000     10.07500000
H      6.33200000     -3.03400000     10.71800000
H      7.21500000     -1.81100000     10.59000000
O      5.61200000    -11.52700000     -7.46400000
H      6.00900000    -11.60200000     -8.33200000
H      5.23300000    -12.39000000     -7.29900000
O     -8.95400000    -10.61900000     11.96400000
H     -8.35700000    -11.01800000     12.59700000
H     -8.46400000    -10.61700000     11.14200000
O     -3.28800000    -11.71600000    -11.74700000
H     -3.78100000    -11.21800000    -12.39900000
H     -2.95000000    -11.05400000    -11.14400000
O     -5.30100000     -1.23100000    -15.86200000
H     -4.83100000     -2.05000000    -16.02000000
H     -4.61300000     -0.59000000    -15.68400000
O      5.54900000      6.14300000    -12.50400000
H      4.79800000      5.55200000    -12.44500000
H      5.40600000      6.78100000    -11.80500000
O      3.05300000     -4.40100000      7.38300000
H      3.76600000     -3.90500000      7.78600000
H      3.06600000     -4.13400000      6.46400000
O      7.08200000     -3.18200000     -1.74900000
H      7.89800000     -2.68400000     -1.70500000
H      6.43400000     -2.55200000     -2.06500000
O      6.12200000     -1.73200000     -4.79900000
H      5.74600000     -1.53200000     -3.94200000
H      5.38100000     -2.04200000     -5.31900000
O    -12.77000000     -7.18800000     -4.62800000
H    -12.31600000     -7.16600000     -5.47000000
H    -12.07000000     -7.26400000     -3.97900000
O      3.87900000    -12.65000000      6.09900000
H      3.16300000    -13.24700000      6.31800000
H      4.51000000    -13.19500000      5.63000000
O     -1.70300000     -2.23300000     -4.03200000
H     -0.85700000     -1.79300000     -4.11000000
H     -2.21200000     -1.67200000     -3.44800000
O     -7.52900000     12.23500000      2.00800000
H     -7.00100000     11.53100000      2.38600000
H     -7.76500000     12.78400000      2.75500000
O      8.42100000     10.26600000      9.37300000
H      9.32800000     10.56200000      9.44100000
H      7.90300000     11.00700000      9.68700000
O     -2.88800000    -14.54200000     10.41900000
H     -3.09500000    -14.42600000     11.34600000
H     -2.63100000    -13.67000000     10.11900000
O     11.77600000      0.50000000    -13.01200000
H     11.53700000     -0.32700000    -12.59300000
H     11.24900000      0.52500000    -13.81100000
O      4.86400000     -4.14000000     11.56700000
H      5.28200000     -3.99300000     12.41600000
H      4.90900000     -5.08700000     11.43900000
O      4.85200000      2.05500000      1.85500000
H      4.81700000      2.93900000      1.48900000
H      5.41900000      2.13500000      2.62200000
O     12.90900000     11.33500000     -3.17100000
H     12.97000000     10.41000000     -3.40900000
H     13.81100000     11.65200000     -3.20700000
O     -5.69600000     16.25500000     -3.60300000
H     -5.86800000     17.17400000     -3.80900000
H     -5.11000000     16.28500000     -2.84700000
O      9.36200000      8.03600000     -4.99800000
H      9.93000000      8.80400000     -4.93600000
H      9.05700000      7.89100000     -4.10300000
O      9.43400000      1.59300000     -8.92100000
H      9.16500000      2.38600000     -9.38500000
H     10.24500000      1.84000000     -8.47600000
O    -15.92600000     -0.72600000     -8.98200000
H    -16.03600000     -1.00600000     -8.07300000
H    -15.13700000     -1.17800000     -9.27800000
O     -4.75400000    -10.54000000    -13.50800000
H     -4.66700000     -9.69600000    -13.95000000
H     -5.25700000    -11.07900000    -14.11800000
O     -3.23100000     12.76800000     -6.05600000
H     -4.18700000     12.80900000     -6.03400000
H     -2.97100000     12.73800000     -5.13500000
O     12.35400000      6.60000000     11.69200000
H     13.07600000      6.31500000     12.25100000
H     11.72700000      5.87700000     11.72300000
O     -3.05900000      9.26100000      7.20900000
H     -3.84700000      9.80400000      7.17800000
H     -2.33600000      9.88900000      7.21600000
O     11.19800000      8.26800000    -12.59700000
H     11.46300000      9.17500000    -12.44600000
H     11.08400000      7.90200000    -11.72000000
O    -12.85200000      9.03600000     -6.12700000
H    -12.70900000      8.82900000     -5.20400000
H    -12.53600000      8.26500000     -6.59800000
O     -1.90000000      3.53400000      2.88800000
H     -1.03100000      3.16500000      2.72700000
H     -2.23000000      3.04900000      3.64400000
O    -14.80500000      0.40600000      5.95800000
H    -15.02900000     -0.52400000      6.00200000
H    -13.85000000      0.42600000      6.02700000
O     -7.80200000     -8.52200000      4.36700000
H     -7.39700000     -7.92900000      5.00000000
H     -7.52300000     -8.18800000      3.51500000
O     -9.92400000      2.34700000     -5.45100000
H    -10.74800000      2.65300000     -5.07100000
H     -9.97600000      1.39300000     -5.40100000
O     12.65000000      6.00800000      8.80000000
H     12.79600000      6.22200000      9.72200000
H     12.07200000      5.24500000      8.82000000
O    -10.90100000     -0.84200000     -1.49700000
H    -11.18500000     -1.40900000     -2.21500000
H    -10.04300000     -0.52000000     -1.77200000
O    -10.94700000      7.34800000      4.35100000
H    -11.81800000      7.03700000      4.60000000
H    -10.73600000      8.01600000      5.00300000
O     -3.97800000     -3.40500000     -0.64300000
H     -3.09500000     -3.72700000     -0.46000000
H     -4.43700000     -4.16100000     -1.01200000
O     -4.53300000     13.95100000      6.90400000
H     -4.04600000     14.64000000      6.45100000
H     -5.20900000     14.41800000      7.39400000
O    -12.12500000     -7.94500000     -0.75700000
H    -12.57900000     -8.42200000     -0.06200000
H    -11.83900000     -7.13100000     -0.34200000
O    -10.42600000     -3.53400000      3.25600000
H    -10.74100000     -2.73500000      2.83400000
H     -9.58700000     -3.28700000      3.64400000
O      5.29000000      2.72000000      7.53400000
H      5.38500000      2.72600000      6.58100000
H      4.39200000      3.01400000      7.68700000
O      8.28200000      0.56700000     -3.38300000
H      8.19300000     -0.28700000     -3.80500000
H      9.22600000      0.69000000     -3.28600000
O     14.17300000      2.21100000      1.31800000
H     13.81700000      2.65400000      2.08800000
H     13.86800000      2.73500000      0.57700000
O    -10.22500000     10.48600000     -7.85700000
H     -9.48900000     10.20700000     -8.40200000
H    -10.99800000     10.14500000     -8.30700000
O      5.87000000     -6.03600000     -4.41900000
H      6.19900000     -6.17700000     -3.53100000
H      5.17400000     -6.68500000     -4.52200000
O    -10.50700000     -4.43800000     -3.61600000
H     -9.75200000     -4.75200000     -3.11800000
H    -11.23800000     -4.97000000     -3.30300000
O    -11.06500000      6.52300000     -6.49900000
H    -11.30500000      5.85900000     -5.85200000
H    -10.22600000      6.86600000     -6.19000000
O      5.16600000     10.32600000     10.56500000
H      4.45100000     10.73300000     11.05300000
H      5.93100000     10.43000000     11.13100000
O      7.84900000      1.11200000     -0.77100000
H      6.91100000      0.93200000     -0.70900000
H      8.07000000      0.91500000     -1.68100000
O     -8.87200000     -4.95700000     -7.73200000
H     -7.97900000     -5.01500000     -8.07300000
H     -9.36400000     -5.60500000     -8.23600000
O      2.75300000      3.19700000      5.80400000
H      3.26100000      3.77500000      5.23500000
H      3.02200000      2.31400000      5.55000000
O      1.74300000      3.05100000    -10.58700000
H      2.17900000      2.47200000     -9.96200000
H      2.00300000      3.93200000    -10.31900000
O    -10.59700000      8.77100000     -3.98400000
H    -10.38600000      9.53400000     -3.44500000
H     -9.76000000      8.51500000     -4.37300000
O     -5.13900000    -15.29400000      6.80000000
H     -5.95800000    -14.83600000      6.61100000
H     -4.67900000    -15.31900000      5.96100000
O      0.56700000     15.99800000      6.72600000
H      0.66900000     16.65600000      6.03800000
H      0.74100000     16.47300000      7.53900000
O      6.51100000      0.43700000      8.66900000
H      6.68500000     -0.32700000      8.11900000
H      6.46900000      1.17000000      8.05400000
O    -12.24900000    -10.50800000     -8.20500000
H    -11.94100000    -11.38400000     -7.97100000
H    -12.71700000    -10.20400000     -7.42800000
O     -1.84500000     13.58300000     -2.25900000
H     -1.28500000     14.23700000     -1.84100000
H     -2.06600000     13.96500000     -3.10800000
O    -15.71900000      5.86300000      5.88300000
H    -15.66500000      4.98600000      6.26200000
H    -15.92500000      6.43200000      6.62500000
O     -3.66500000     -7.59400000      8.69200000
H     -3.95800000     -6.68400000      8.72900000
H     -3.27700000     -7.68600000      7.82200000
O      8.47500000     -8.03400000     10.86100000
H      8.07300000     -8.71800000     11.39700000
H      9.36000000     -7.94000000     11.21600000
O     10.06600000      5.26000000     -2.03300000
H      9.77200000      4.55300000     -1.45900000
H     10.86900000      5.58200000     -1.62300000
O     -9.90300000     -9.82200000      7.81100000
H     -8.99800000     -9.52400000      7.90900000
H     -9.84300000    -10.58600000      7.23800000
O      9.94200000      9.18400000     -1.54900000
H     10.79100000      8.92800000     -1.18900000
H     10.12300000      9.98200000     -2.04500000
O     -3.13300000    -12.08400000      2.08400000
H     -2.66900000    -11.65500000      1.36500000
H     -3.85300000    -11.48900000      2.29300000
O    -13.97600000      0.91400000     -2.25100000
H    -14.10000000      0.36100000     -1.47900000
H    -13.02900000      0.92000000     -2.39200000
O      7.29200000      4.44600000      8.62800000
H      6.60700000      3.80900000      8.42500000
H      7.37900000      4.96700000      7.83000000
O      4.75800000      9.16700000      5.20600000
H      4.71700000      9.94800000      5.75800000
H      4.69000000      8.43600000      5.81900000
O      5.20500000      8.29600000      8.80700000
H      5.43500000      7.72200000      9.53800000
H      5.21500000      9.17700000      9.18200000
O      1.03700000      3.67700000     16.57500000
H      1.62300000      4.43000000     16.65700000
H      1.06900000      3.25500000     17.43400000
O      6.13700000     -0.02300000      5.77300000
H      5.69100000     -0.86900000      5.75400000
H      5.70900000      0.48900000      5.08600000
O     16.16700000     -0.39600000     -0.96500000
H     16.22100000      0.42300000     -1.45800000
H     16.70300000     -0.24300000     -0.18700000
O      2.93300000     17.00100000     -1.69400000
H      2.16500000     17.17000000     -1.14900000
H      2.71500000     16.20000000     -2.17200000
O      2.75100000    -12.37500000      9.92800000
H      2.07200000    -12.31900000      9.25600000
H      2.86500000    -13.31300000     10.07700000
O     -4.25200000      9.37900000     -1.67900000
H     -3.99400000      8.75100000     -1.00400000
H     -4.86300000      9.96800000     -1.23600000
O      7.41900000     -3.86500000     -5.67200000
H      7.13500000     -3.07300000     -5.21600000
H      6.98100000     -4.57900000     -5.20800000
O    -12.95100000     10.47500000      3.61600000
H    -12.31100000     10.61300000      4.31400000
H    -13.49800000     11.26000000      3.63200000
O     -6.44300000     12.83300000     -6.69900000
H     -6.59600000     12.78200000     -5.75500000
H     -7.28800000     13.09500000     -7.06500000
O     -4.77100000     -1.39400000     -2.83400000
H     -5.47100000     -1.92300000     -3.21600000
H     -4.28800000     -2.00400000     -2.27600000
O     13.79100000    -11.43000000     -1.86400000
H     13.34000000    -11.56600000     -2.69800000
H     13.08600000    -11.29900000     -1.23000000
O     11.32900000     -4.24200000      6.99000000
H     12.19700000     -4.01300000      7.31900000
H     10.92900000     -4.74700000      7.69800000
O      5.27100000     10.19600000     -6.86000000
H      5.95500000     10.49600000     -7.45900000
H      5.42400000     10.69000000     -6.05500000
O     -8.80200000      2.81100000     10.18900000
H     -8.38700000      2.15800000     10.75100000
H     -9.57100000      2.36700000      9.83200000
O    -16.43100000      4.84900000      0.05800000
H    -16.23700000      4.46300000      0.91200000
H    -15.83600000      4.40500000     -0.54600000
O     13.34400000      3.63600000     -9.66100000
H     13.94400000      3.35500000     -8.97000000
H     13.90200000      3.75700000    -10.42800000
O      6.54600000      0.84500000     -8.26700000
H      6.22500000      0.72000000     -9.16000000
H      7.21700000      1.52300000     -8.34600000
O     -4.93100000     -4.45900000     -5.93800000
H     -4.01600000     -4.19500000     -5.84600000
H     -5.34400000     -4.18200000     -5.12000000
O      0.48900000     13.38300000      7.80600000
H      0.47100000     14.21500000      7.33300000
H      0.40900000     12.71700000      7.12300000
O     -5.21900000     13.50400000     -4.19200000
H     -5.28300000     14.45200000     -4.07700000
H     -5.83100000     13.14300000     -3.55000000
O     12.68000000      7.15600000     -6.70900000
H     12.51900000      6.62100000     -7.48600000
H     12.06500000      6.82100000     -6.05600000
O      2.73500000     10.36900000    -14.99200000
H      2.90400000      9.73300000    -15.68800000
H      2.70100000      9.84500000    -14.19200000
O     -7.92200000    -11.04900000     -5.11100000
H     -7.95500000    -11.97500000     -5.34700000
H     -7.15000000    -10.71300000     -5.56600000
O    -10.41000000     -9.81200000     -5.50800000
H     -9.49300000    -10.08500000     -5.51300000
H    -10.48300000     -9.20100000     -6.24000000
O     -1.20700000     -2.47900000     10.29700000
H     -0.69900000     -3.27600000     10.14100000
H     -1.83300000     -2.44900000      9.57400000
O      7.78000000     -3.59100000      4.94700000
H      8.36700000     -2.86300000      5.15300000
H      8.32200000     -4.37300000      5.05600000
O      0.23700000     -7.17000000      3.32100000
H      1.11300000     -7.39700000      3.00900000
H      0.38900000     -6.70400000      4.14300000
O    -16.25100000      3.48800000      2.36100000
H    -15.62000000      2.91500000      1.92600000
H    -16.52700000      2.99700000      3.13500000
O      9.12900000     -0.15900000      1.17300000
H      9.17200000      0.49800000      1.86800000
H      8.61600000      0.25800000      0.48100000
O     -5.31300000    -17.49600000      3.22900000
H     -6.22700000    -17.52300000      3.51100000
H     -5.07900000    -16.56800000      3.26500000
O     12.65900000     -9.73700000      5.47100000
H     12.98200000     -9.53700000      4.59300000
H     11.76900000    -10.06100000      5.33100000
O      2.81400000      5.73100000     16.35500000
H      3.58500000      5.86300000     15.80300000
H      2.14800000      6.30600000     15.97700000
O     -1.76800000     -9.35300000     14.03000000
H     -0.88700000     -9.19300000     13.69200000
H     -1.85900000    -10.30600000     14.02100000
O    -13.43100000      9.46000000     -1.73100000
H    -13.97800000      9.72600000     -0.99200000
H    -12.75500000      8.90600000     -1.34200000
O      4.83300000     -9.50500000    -11.98900000
H      3.94200000     -9.85200000    -12.02200000
H      5.36500000    -10.16500000    -12.43300000
O      4.01200000     -7.79900000     -5.31900000
H      4.25800000     -8.72000000     -5.40500000
H      3.10200000     -7.82000000     -5.02400000
O      1.62900000     12.61300000      3.55100000
H      2.35500000     12.48900000      2.94100000
H      0.86600000     12.75500000      2.99100000
O      2.57500000      7.17000000      3.80000000
H      2.91700000      7.76500000      3.13200000
H      2.02100000      7.72200000      4.35100000
O    -10.75600000     12.48800000      1.82700000
H    -11.53700000     12.17100000      1.37300000
H    -10.19000000     11.71900000      1.89500000
O      3.82200000     -7.64800000     15.62600000
H      2.90200000     -7.72900000     15.87400000
H      3.81900000     -7.03600000     14.88900000
O    -14.04900000      6.63600000      3.40500000
H    -13.43500000      6.39500000      2.71100000
H    -14.41000000      5.80200000      3.70500000
O    -10.05300000     -0.45900000     -5.50200000
H     -9.45500000     -1.20300000     -5.57700000
H    -10.80500000     -0.80400000     -5.02100000
O     14.35400000     -6.94200000      7.22300000
H     14.32800000     -6.89900000      6.26700000
H     14.38400000     -7.87800000      7.42000000
O     -5.52800000      8.77700000     13.51500000
H     -6.27200000      8.60200000     12.93800000
H     -5.90900000      8.81500000     14.39200000
O     -1.63000000     17.20400000      4.47700000
H     -2.21600000     16.74500000      5.07900000
H     -2.17100000     17.39100000      3.71000000
O     -4.66900000     -1.00200000      6.45100000
H     -4.35100000     -0.20100000      6.86800000
H     -3.87900000     -1.51600000      6.28500000
O    -13.70800000      1.39600000      2.34700000
H    -13.49400000      1.37900000      1.41400000
H    -14.57600000      0.99500000      2.40100000
O      7.34000000    -10.99600000      6.31800000
H      7.13200000    -10.06200000      6.31200000
H      7.27000000    -11.25100000      7.23800000
O     -1.93000000     -8.27300000    -16.00200000
H     -1.64500000     -8.69700000    -15.19300000
H     -1.62100000     -8.85200000    -16.69800000
O      3.13500000      3.98700000     -5.35400000
H      3.77500000      3.59900000     -5.95100000
H      3.22700000      3.48400000     -4.54500000
O      2.66300000     -7.29900000      2.10000000
H      3.47700000     -7.18200000      2.59000000
H      2.89200000     -7.90400000      1.39500000
O     -1.08000000     11.82100000     -7.52200000
H     -1.88200000     11.87800000     -7.00200000
H     -0.44300000     12.34600000     -7.03800000
O      5.38000000     14.56700000      5.92500000
H      4.43900000     14.41700000      5.83600000
H      5.60100000     14.20100000      6.78100000
O     -2.24300000     12.17800000     10.83900000
H     -2.59600000     12.34100000      9.96400000
H     -2.97600000     11.80400000     11.32700000
O     -2.55900000      6.25900000     14.98600000
H     -2.51000000      7.16200000     14.67200000
H     -2.83400000      5.75300000     14.22200000
O     -7.46000000      1.10500000     16.85200000
H     -7.56400000      0.81800000     15.94500000
H     -8.24700000      1.62000000     17.03200000
O     -6.18800000     -4.96700000     -8.34900000
H     -5.69600000     -5.01700000     -7.52900000
H     -5.98900000     -4.09700000     -8.69500000
O     -2.10500000      6.23700000     -4.49200000
H     -1.31700000      6.77600000     -4.41700000
H     -2.11500000      5.71700000     -3.68800000
O      5.58300000     -1.14800000    -12.30700000
H      5.14900000     -0.45900000    -11.80400000
H      5.68900000     -1.86700000    -11.68500000
O      0.81700000     17.46600000      0.06800000
H      1.27100000     16.91500000      0.70600000
H      0.33800000     18.10200000      0.59900000
O     10.17900000    -10.18100000      3.50400000
H     10.83300000    -10.72000000      3.05900000
H     10.14600000     -9.37300000      2.99100000
O     12.09400000      3.80300000      6.05200000
H     12.68900000      4.15200000      5.38900000
H     11.84300000      4.56500000      6.57400000
O      8.45200000     -3.71300000     -8.47700000
H      9.27500000     -3.23000000     -8.41000000
H      8.11800000     -3.74300000     -7.58100000
O      1.18700000     -7.15700000     16.41600000
H      1.37600000     -6.22000000     16.36600000
H      0.29500000     -7.24000000     16.08000000
O     10.41800000     -6.51500000     -8.10200000
H      9.47700000     -6.62900000     -8.23800000
H     10.82400000     -7.14800000     -8.69400000
O     -6.62400000     -3.89900000      7.44500000
H     -7.25600000     -3.85800000      8.16300000
H     -6.80000000     -3.11500000      6.92500000
O      7.60500000      3.60500000     11.43600000
H      8.39000000      3.05800000     11.42000000
H      7.48400000      3.87800000     10.52600000
O      3.12400000     13.15700000     -8.00300000
H      2.42800000     13.80100000     -7.87200000
H      3.21800000     12.73000000     -7.15200000
O     12.54600000     -4.23400000     -5.75200000
H     13.43800000     -4.47400000     -5.49900000
H     12.65200000     -3.44400000     -6.28200000
O     -7.56800000      5.79900000     -1.39000000
H     -7.32900000      6.23500000     -0.57200000
H     -7.10800000      4.96000000     -1.35700000
O    -12.00800000     -5.28500000    -11.59700000
H    -11.12200000     -5.10200000    -11.28600000
H    -11.92100000     -5.34400000    -12.54900000
O     10.04000000      6.99300000    -10.25400000
H      9.26500000      7.06300000     -9.69600000
H     10.72100000      6.65000000     -9.67700000
O     -6.73400000     -7.37500000      2.13500000
H     -6.62600000     -6.70100000      2.80600000
H     -5.85300000     -7.50800000      1.78600000
O      8.45100000      0.98000000    -12.58300000
H      8.35700000      1.92000000    -12.42600000
H      8.42900000      0.58800000    -11.71100000
O      6.50200000    -15.10700000      7.40100000
H      6.55500000    -14.36500000      6.79700000
H      6.82300000    -15.85200000      6.89300000
O      5.31700000     -6.96300000      9.85500000
H      5.80400000     -7.38800000      9.14900000
H      4.67000000     -6.41900000      9.40600000
O     15.57200000     -3.41600000     -7.01300000
H     15.08700000     -3.24600000     -7.82000000
H     16.00600000     -4.25500000     -7.16600000
O     -5.88900000     -8.27300000     11.03100000
H     -6.37800000     -7.50900000     11.33600000
H     -5.05500000     -7.91700000     10.72300000
O     -1.90100000      3.88700000     -8.73900000
H     -2.36900000      4.22000000     -7.97300000
H     -1.07300000      4.36700000     -8.74100000
O    -10.25300000      1.53000000      0.08000000
H     -9.72700000      2.00900000     -0.56000000
H    -10.48200000      0.71200000     -0.36300000
O    -11.70600000      6.58200000    -10.82600000
H    -11.61700000      5.87900000    -10.18200000
H    -10.80700000      6.85100000    -11.01400000
O     -6.76400000      0.13000000      7.69300000
H     -7.38400000     -0.58400000      7.84200000
H     -5.92900000     -0.30900000      7.52900000
O      5.84000000      9.31300000     -3.17400000
H      6.56300000      9.83500000     -3.52300000
H      6.21700000      8.44400000     -3.03600000
O    -14.12200000      1.32100000    -11.17200000
H    -14.85700000      1.67800000    -10.67300000
H    -13.39200000      1.31700000    -10.55300000
O     17.01600000     -1.53100000      6.99900000
H     17.49100000     -1.92100000      7.73200000
H     16.11200000     -1.82200000      7.11800000
O     -1.87000000     -3.75600000     -9.24500000
H     -2.59400000     -3.17900000     -9.48700000
H     -1.91700000     -3.81300000     -8.29000000
O     -0.14000000     -8.97000000     -0.74400000
H      0.15100000     -8.18300000     -1.20400000
H      0.63400000     -9.53300000     -0.71900000
O      4.95000000      6.11400000      7.17400000
H      4.32800000      5.66100000      7.74300000
H      5.31400000      6.80900000      7.72300000
O      1.69100000     -1.32900000    -10.14600000
H      1.65100000     -0.94200000    -11.02100000
H      1.10400000     -2.08400000    -10.19100000
O     -4.71500000      7.73600000      3.16400000
H     -3.89000000      8.19300000      2.99500000
H     -4.47300000      6.81100000      3.20300000
O      6.97300000     -4.96300000      7.44900000
H      6.14900000     -4.71600000      7.86900000
H      7.12700000     -4.27600000      6.80100000
O     -6.01400000      6.90900000      9.28000000
H     -5.99800000      6.73400000     10.22100000
H     -6.92000000      7.16200000      9.09900000
O     13.13200000     -8.04400000     -3.23300000
H     12.83300000     -8.47100000     -4.03500000
H     12.36000000     -7.58200000     -2.90600000
O     -3.66800000     11.05500000      4.20500000
H     -4.31700000     11.09300000      4.90800000
H     -2.82700000     10.99800000      4.65800000
O     11.10300000     -8.49900000     -5.78000000
H     10.59000000     -8.03800000     -5.11600000
H     10.95700000     -8.00000000     -6.58400000
O      9.63600000      3.39500000     14.75500000
H      9.26400000      2.58800000     14.39900000
H      8.95400000      3.74000000     15.33000000
O     -3.80400000     -3.58500000    -16.44700000
H     -2.95700000     -3.13800000    -16.44600000
H     -3.75100000     -4.20200000    -15.71700000
O      7.46600000     -6.16600000     -9.11200000
H      7.60300000     -5.25400000     -8.85600000
H      6.67200000     -6.42800000     -8.64500000
O    -11.55000000      4.22300000     -1.47200000
H    -11.12600000      5.07800000     -1.54500000
H    -10.83100000      3.59300000     -1.52800000
O    -10.99200000     -2.72200000     -8.56000000
H    -10.22400000     -3.26100000     -8.37200000
H    -10.63300000     -1.91000000     -8.91800000
O      2.74400000     -3.70500000     -2.14200000
H      2.59200000     -2.78300000     -1.93700000
H      1.86800000     -4.07100000     -2.26800000
O    -16.38900000     -3.05300000     -1.26100000
H    -16.55100000     -3.28000000     -0.34600000
H    -17.23000000     -3.19400000     -1.69600000
O     11.55000000    -11.17500000     -4.98400000
H     10.60600000    -11.30200000     -5.08300000
H     11.71600000    -10.31100000     -5.36100000
O     -5.02800000      0.89500000     14.96600000
H     -5.73400000      1.23400000     15.51600000
H     -5.44800000      0.70200000     14.12800000
O     -8.68000000      7.28000000     -5.62100000
H     -8.08500000      7.79900000     -6.16300000
H     -8.11100000      6.65700000     -5.16900000
O     -7.15300000     -8.65300000      8.01100000
H     -7.56700000     -8.06100000      8.63900000
H     -6.26400000     -8.77200000      8.34600000
O      3.03400000     -8.39000000     12.84200000
H      3.94800000     -8.67000000     12.81200000
H      3.07600000     -7.45900000     13.06100000
O      2.54700000     14.30600000      5.48800000
H      1.73800000     14.78900000      5.65700000
H      2.34500000     13.75900000      4.72900000
O      2.42900000      8.60500000     -9.26300000
H      1.54100000      8.93700000     -9.39600000
H      2.66700000      8.90100000     -8.38400000
O     -3.56900000      2.22900000    -10.50000000
H     -3.94100000      1.61000000     -9.87100000
H     -2.94800000      2.74700000     -9.98700000
O     -2.99300000     -0.58300000    -18.40700000
H     -2.84500000     -0.25400000    -17.52100000
H     -2.13800000     -0.91200000    -18.68600000
O    -10.14600000      6.41800000     -2.04200000
H     -9.21400000      6.52800000     -1.85100000
H    -10.27400000      6.87000000     -2.87600000
O     -9.31700000     -6.56400000      6.78800000
H     -9.13800000     -6.87600000      7.67500000
H     -8.45300000     -6.37300000      6.42300000
O     13.39500000      8.56800000     -3.33300000
H     13.00900000      7.73100000     -3.59200000
H     14.23800000      8.59300000     -3.78500000
O     -5.50200000    -14.59400000     -3.60100000
H     -4.62700000    -14.80300000     -3.27600000
H     -5.34900000    -14.15400000     -4.43700000
O     -5.31900000    -12.20500000      8.31200000
H     -5.34600000    -13.08800000      7.94400000
H     -5.34200000    -11.62600000      7.55000000
O     -5.61000000    -10.37000000      6.34500000
H     -6.39400000     -9.84900000      6.51900000
H     -5.19600000     -9.93700000      5.59800000
O      2.55100000      3.25700000    -15.36000000
H      1.84400000      3.60300000    -14.81600000
H      2.29300000      2.35200000    -15.54000000
O    -17.19500000      5.32600000     -3.07600000
H    -17.45300000      4.45400000     -2.77700000
H    -16.44500000      5.55600000     -2.52600000
O      5.64400000    -14.14900000      9.99200000
H      5.73000000    -14.15000000      9.03900000
H      6.49100000    -14.46400000     10.30900000
O      4.42500000      8.25200000    -11.10500000
H      4.77400000      9.13400000    -11.23100000
H      3.81800000      8.33700000    -10.37000000
O    -11.92500000     -0.80100000      3.58500000
H    -11.64800000     -0.76500000      4.50100000
H    -12.36800000      0.03400000      3.43500000
O     -1.34300000     -7.42900000     15.79900000
H     -1.82600000     -6.63800000     15.55800000
H     -1.58400000     -8.07000000     15.12900000
O      2.51700000    -10.46300000    -13.26800000
H      2.38900000    -11.32500000    -12.87100000
H      1.92500000    -10.45600000    -14.02000000
O     -4.49200000      0.54100000      3.15100000
H     -4.89800000      0.71300000      2.30200000
H     -5.20100000      0.65600000      3.78400000
O     -3.06700000    -10.79000000     -4.99600000
H     -2.53100000    -10.92700000     -5.77700000
H     -3.40300000     -9.89900000     -5.08900000
O      2.65000000     16.18500000      1.51500000
H      2.25800000     15.87400000      2.33100000
H      3.34800000     15.55600000      1.33100000
O    -13.10200000      8.89700000     -9.49800000
H    -13.83800000      8.65700000     -8.93400000
H    -12.69100000      8.06200000     -9.72300000
O    -12.14400000      1.40200000     -9.29500000
H    -12.10400000      0.45100000     -9.19100000
H    -11.62600000      1.74400000     -8.56700000
O      8.09700000     -4.75400000    -12.48300000
H      7.41600000     -4.37300000    -11.92800000
H      8.40200000     -5.52000000    -11.99600000
O     13.32200000     -4.94400000      3.37800000
H     13.57900000     -5.61100000      4.01400000
H     13.38400000     -4.11800000      3.85800000
O      0.60400000    -10.12100000    -10.91000000
H      1.22900000    -10.78600000    -10.62000000
H      0.91800000     -9.85900000    -11.77600000
O     -1.40000000      9.55300000     -4.74400000
H     -2.31800000      9.44500000     -4.99000000
H     -1.41200000     10.22400000     -4.06200000
O      0.61900000     -4.67400000     -4.34300000
H      0.89100000     -5.11200000     -5.14900000
H      0.18800000     -3.87200000     -4.64000000
O     -8.54300000     -3.99500000      9.83100000
H     -8.41400000     -3.79100000     10.75700000
H     -9.39400000     -3.61000000      9.61800000
O     14.67400000     -5.87100000     -5.04900000
H     14.12200000     -6.54900000     -4.66100000
H     15.47400000     -5.88300000     -4.52300000
O     -7.90300000      4.38300000    -14.56300000
H     -8.19500000      5.23100000    -14.89900000
H     -7.21200000      4.59900000    -13.93600000
O      6.26800000     14.46000000     -1.89400000
H      7.05100000     14.54400000     -1.35000000
H      6.21400000     15.29100000     -2.36600000
O      5.22700000     -6.18500000      2.59400000
H      5.66700000     -5.63500000      1.94500000
H      4.82500000     -5.56400000      3.20100000
O     -3.98700000     -7.62100000      1.41400000
H     -4.37200000     -7.98200000      0.61600000
H     -3.04200000     -7.70700000      1.28400000
O      5.80500000      2.31400000     14.93100000
H      4.95000000      2.52700000     15.30700000
H      5.93400000      1.38900000     15.13900000
O     -5.37600000     16.10900000      0.12600000
H     -6.19000000     15.70700000      0.43100000
H     -4.83800000     15.37100000     -0.16000000
O     -5.28700000      4.86300000    -13.79900000
H     -4.52600000      4.39400000    -13.45800000
H     -5.11600000      5.78200000    -13.59100000
O      1.86000000     -1.50000000      4.82700000
H      1.76200000     -1.13000000      5.70400000
H      1.01100000     -1.90200000      4.64100000
O      9.27200000     13.38700000      4.74400000
H      8.60800000     12.70600000      4.64100000
H      8.95100000     13.92800000      5.46600000
O     -5.46500000     15.17200000      3.87600000
H     -6.05800000     15.41600000      3.16600000
H     -5.19900000     16.00600000      4.26300000
O     14.30500000     -8.97500000      3.04500000
H     14.62100000     -8.10000000      3.27100000
H     14.93600000     -9.30000000      2.40400000
O      5.13100000     10.64000000     -0.59500000
H      5.98900000     10.93200000     -0.90200000
H      4.92600000      9.88200000     -1.14200000
O      7.31400000     -0.03000000     11.13600000
H      7.08000000      0.40700000     10.31700000
H      6.64400000      0.25200000     11.75800000
O    -11.53000000      2.34500000    -12.24700000
H    -11.89300000      2.19700000    -11.37400000
H    -12.00900000      3.10300000    -12.58100000
O      0.47600000     -1.87700000    -13.22100000
H     -0.33700000     -1.73900000    -13.70800000
H      0.39900000     -2.76600000    -12.87400000
O      3.44700000     -4.81600000    -12.04700000
H      3.69300000     -4.19900000    -12.73500000
H      3.45300000     -5.67100000    -12.47800000
O     -2.13500000     -1.06200000    -14.42700000
H     -1.79200000     -0.53300000    -15.14700000
H     -2.05600000     -0.49900000    -13.65700000
O      7.55600000      2.84000000     17.01800000
H      7.45900000      2.04700000     17.54600000
H      7.06100000      2.65800000     16.21900000
O    -12.44200000     -7.58200000     -9.96400000
H    -12.99100000     -6.84700000    -10.23800000
H    -12.74500000     -8.31800000    -10.49600000
O     -9.65500000      6.82800000    -12.78700000
H     -9.00200000      7.26800000    -13.33200000
H     -9.36500000      5.91600000    -12.75500000
O     -2.61500000     -3.26700000     -6.35800000
H     -2.30600000     -3.03400000     -5.48200000
H     -3.19300000     -2.54700000     -6.60800000
O     -0.87200000    -15.20300000     -7.82500000
H     -0.33700000    -15.91000000     -8.18600000
H     -1.77100000    -15.52700000     -7.88700000
O      4.41300000      7.54300000     -7.26900000
H      5.08600000      8.18700000     -7.05100000
H      3.83600000      7.53200000     -6.50500000
O      0.42200000     15.05900000     -8.36100000
H      0.59200000     16.00100000     -8.35600000
H      0.28100000     14.84600000     -9.28400000
O     -4.31300000     -4.91000000      8.80200000
H     -5.13700000     -4.52900000      8.49600000
H     -4.07000000     -4.37800000      9.56000000
O     13.41600000     -0.29000000      8.73400000
H     12.85200000     -0.09100000      7.98700000
H     14.04000000     -0.93400000      8.39800000
O      8.18100000    -11.03000000     -6.60900000
H      8.33900000    -10.62200000     -5.75800000
H      7.28600000    -10.77700000     -6.83400000
O      1.64300000     -4.07700000     15.37500000
H      2.04100000     -3.23900000     15.14200000
H      1.15400000     -4.33500000     14.59400000
O    -15.90300000      1.30700000      0.03500000
H    -15.60000000      0.40000000      0.06500000
H    -16.67100000      1.28500000     -0.53700000
O      8.51700000    -10.24500000     -3.79800000
H      7.86000000     -9.57400000     -3.61300000
H      9.25200000    -10.02500000     -3.22500000
O     -5.29600000      4.80200000      2.85100000
H     -6.17600000      4.53400000      2.58600000
H     -5.16700000      4.38900000      3.70500000
O      0.65300000      3.17800000     11.23700000
H      0.45800000      3.93400000     11.79100000
H      0.37000000      3.44400000     10.36200000
O     17.29900000     -2.69700000     -2.25200000
H     17.24600000     -3.44700000     -1.66000000
H     16.88600000     -1.98100000     -1.77000000
O     -5.22300000     -8.57900000     -0.75200000
H     -4.86900000     -9.41400000     -1.05800000
H     -5.93300000     -8.38100000     -1.36200000
O      9.77300000      3.70300000    -14.94600000
H      9.40000000      3.25900000    -14.18400000
H     10.14500000      4.51100000    -14.59300000
O      3.82500000     -8.06600000      5.93200000
H      4.69600000     -7.75100000      5.69000000
H      3.59700000     -8.69000000      5.24300000
O      0.24600000      7.42200000     14.68200000
H      0.06700000      8.35700000     14.78800000
H     -0.45800000      6.98800000     15.16400000
O     -7.07600000     12.47100000      8.69600000
H     -6.62600000     12.62100000      9.52700000
H     -7.69300000     11.76300000      8.88100000
O    -14.28900000     -9.40100000     -5.65700000
H    -14.44900000     -8.85700000     -6.42800000
H    -13.81800000     -8.82700000     -5.05300000
O     11.20000000      9.11500000     10.95700000
H     10.93000000      8.23500000     11.21700000
H     11.61900000      9.47800000     11.73700000
O    -10.79200000     13.77700000     -4.30600000
H    -11.13500000     12.98100000     -4.71400000
H    -10.97100000     13.66400000     -3.37300000
O     -1.94700000      9.38700000     15.07300000
H     -2.05500000      9.21500000     14.13700000
H     -2.15300000     10.31700000     15.17100000
O     -7.17200000     11.32400000    -11.78200000
H     -7.82600000     11.97100000    -12.04400000
H     -6.94300000     10.87200000    -12.59400000
O     -6.67500000     -1.94600000     -0.11200000
H     -7.17600000     -2.52100000      0.46700000
H     -5.78800000     -2.30400000     -0.09800000
O      5.75000000     17.61400000      0.85700000
H      5.46400000     16.90000000      1.42700000
H      4.99900000     18.20700000      0.81900000
O     -1.74800000     -8.75900000      3.99000000
H     -1.12500000     -8.07300000      3.75200000
H     -1.27500000     -9.57700000      3.83500000
O     -8.94400000      5.44600000      3.96400000
H     -8.25100000      5.27300000      4.60100000
H     -9.49300000      6.10900000      4.38200000
O      2.84400000      7.35300000     -4.83400000
H      2.08100000      7.33200000     -4.25600000
H      3.13200000      6.44200000     -4.88400000
O      2.16200000     -6.68100000     -9.80900000
H      3.00600000     -6.49600000    -10.22000000
H      1.62900000     -7.05000000    -10.51400000
O     11.51800000     -0.33300000     -0.74800000
H     12.40400000     -0.64300000     -0.55900000
H     11.14700000     -0.13000000      0.11000000
O     -3.26900000     17.84200000      2.15800000
H     -4.16500000     18.15600000      2.03500000
H     -3.00200000     17.53600000      1.29100000
O     -4.14000000      3.80900000      9.21000000
H     -4.96900000      3.80800000      8.73300000
H     -4.38100000      3.60100000     10.11200000
O     -5.40000000    -10.34000000      2.76900000
H     -5.14800000     -9.62500000      3.35400000
H     -6.06200000     -9.95700000      2.19400000
O     -9.05400000    -10.37500000     -1.95900000
H     -8.56700000    -10.84000000     -2.63900000
H     -9.68500000    -11.01800000     -1.63400000
O      9.93800000     -2.88700000      1.32800000
H      9.78200000     -1.96700000      1.11500000
H     10.33000000     -2.86700000      2.20100000
O     -8.13900000     14.31500000      6.99300000
H     -7.70300000     13.64500000      7.52000000
H     -9.05300000     14.28300000      7.27300000
O     10.91700000     -3.63300000     -3.35600000
H     10.23500000     -4.25300000     -3.61400000
H     11.38500000     -3.44200000     -4.16900000
O    -15.93400000     -8.93800000      3.00700000
H    -16.21600000     -9.82500000      3.23100000
H    -14.99000000     -8.93900000      3.16700000
O    -12.11400000     -2.28300000     -3.70000000
H    -11.48900000     -2.99300000     -3.84600000
H    -12.93700000     -2.72700000     -3.49600000
O      8.21900000     14.05300000      0.04300000
H      7.73000000     13.99800000      0.86400000
H      8.71000000     14.87200000      0.11200000
O     -4.37800000     11.72300000    -10.85100000
H     -5.26200000     11.49400000    -11.13900000
H     -3.84800000     11.67700000    -11.64700000
O      4.24500000     -0.01400000    -14.47400000
H      4.66700000      0.16700000    -15.31300000
H      4.93200000     -0.41600000    -13.94200000
O     -8.07400000     -3.82900000    -14.15600000
H     -7.51600000     -3.05700000    -14.06700000
H     -8.95500000     -3.47500000    -14.28000000
O      6.60600000    -16.19200000      3.83100000
H      7.41000000    -16.10200000      3.32000000
H      6.10200000    -16.86100000      3.36800000
O     -4.11600000    -13.19800000     -5.88900000
H     -3.66900000    -13.99700000     -5.61000000
H     -3.54700000    -12.48800000     -5.59300000
O      2.01200000      9.00000000    -12.84000000
H      2.46900000      8.42700000    -12.22500000
H      1.14100000      9.11300000    -12.46100000
O      0.39800000      6.08500000    -11.85900000
H      0.07800000      6.91400000    -11.50300000
H      1.18900000      5.89700000    -11.35300000
O    -15.92100000     -3.95800000     -6.76400000
H    -16.09000000     -4.52700000     -6.01300000
H    -15.32000000     -3.29200000     -6.43000000
O     -3.29700000     13.48200000      2.59100000
H     -3.87900000     14.17700000      2.89900000
H     -3.51800000     12.72700000      3.13700000
O    -11.51800000     12.60700000     -2.13100000
H    -11.06400000     12.05500000     -1.49400000
H    -11.91900000     13.29900000     -1.60600000
O     14.43900000     -4.24200000      1.06800000
H     13.78800000     -4.67700000      0.51800000
H     14.17600000     -4.45300000      1.96400000
O    -10.66700000     -2.67700000    -14.12700000
H    -10.68800000     -2.39000000    -15.04000000
H    -10.26300000     -1.94900000    -13.65600000
O     -9.16100000      3.37300000     -2.07000000
H     -8.51300000      2.85900000     -2.55200000
H     -8.86200000      4.27800000     -2.15700000
O     -4.03900000     -0.98700000     -5.71400000
H     -4.17300000     -1.11900000     -4.77500000
H     -4.77200000     -0.43500000     -5.98600000
O    -10.07200000     10.66000000     -0.47500000
H    -10.05900000      9.90400000      0.11300000
H     -9.19100000     10.68800000     -0.84800000
O     11.04600000      6.80000000      6.36000000
H     10.08900000      6.76700000      6.37700000
H     11.30600000      6.66300000      7.27100000
O     -1.85200000     14.31300000      8.66500000
H     -2.25200000     14.77200000      7.92700000
H     -0.99800000     14.03100000      8.33700000
O    -13.62400000     -2.96200000      9.17800000
H    -14.24600000     -2.28700000      9.44800000
H    -14.07500000     -3.43800000      8.48100000
O     13.95000000     -6.62500000     -0.48000000
H     13.99700000     -7.15000000     -1.27900000
H     13.10000000     -6.84500000     -0.09900000
O     -2.94400000      4.54500000     -2.29900000
H     -3.59600000      4.71300000     -2.98000000
H     -3.44300000      4.54900000     -1.48300000
O    -13.27500000      2.52000000     -4.73800000
H    -13.98700000      2.95500000     -5.20800000
H    -13.71700000      1.92100000     -4.13500000
O     -0.09100000     -4.15100000      2.87800000
H      0.46200000     -4.32400000      2.11700000
H     -0.67100000     -4.91000000      2.93100000
O      1.96100000      0.32500000    -12.77000000
H      2.72500000      0.20700000    -13.33400000
H      1.40800000     -0.43500000    -12.95200000
O     11.39300000     10.21500000      7.05900000
H     11.10200000     10.70800000      7.82600000
H     12.17600000      9.75100000      7.35600000
O     17.17800000     -3.72700000      0.84800000
H     17.28900000     -4.54300000      0.36100000
H     16.23300000     -3.65600000      0.98400000
O     -3.31000000      2.05900000     -3.28700000
H     -2.51900000      1.85700000     -3.78600000
H     -3.07300000      2.82200000     -2.76000000
O     -2.06500000    -15.58100000      5.69700000
H     -2.58800000    -15.79600000      6.47000000
H     -2.48100000    -14.79800000      5.33600000
O      6.21500000    -13.88000000      5.15300000
H      6.51100000    -14.65700000      4.67800000
H      6.85100000    -13.20200000      4.92400000
O    -11.73500000     12.01800000     -6.15700000
H    -11.14700000     11.58900000     -6.77800000
H    -12.21100000     11.29900000     -5.74100000
O     -8.41100000    -11.57300000      4.05200000
H     -7.99200000    -10.79400000      3.68600000
H     -8.79300000    -12.01700000      3.29600000
O     -6.73200000      3.63100000      8.30500000
H     -6.83300000      2.69300000      8.14300000
H     -7.49700000      3.86700000      8.82900000
O     -9.84600000     -7.00800000     -9.48600000
H    -10.71600000     -7.33400000     -9.71500000
H     -9.51700000     -6.61400000    -10.29400000
O     -1.20400000     -9.97400000    -13.78400000
H     -1.41700000    -10.66900000    -13.16200000
H     -0.92100000     -9.24100000    -13.23700000
O     -0.73300000      8.57600000    -11.64700000
H     -1.51400000      8.07300000    -11.87800000
H     -1.02500000      9.16700000    -10.95300000
O     -0.08900000      5.11600000     12.90900000
H     -0.91500000      5.05000000     13.38800000
H      0.46000000      5.67700000     13.45600000
O     17.34900000      1.67000000     -6.27800000
H     16.46400000      1.66900000     -5.91400000
H     17.89100000      1.28300000     -5.59100000
O     10.72700000     -6.19400000      2.62400000
H     11.56200000     -5.86000000      2.95100000
H     10.06900000     -5.78700000      3.18800000
O      0.69500000      4.08600000      8.64000000
H      0.22700000      3.79500000      7.85800000
H      0.52800000      5.02800000      8.68200000
O     -9.61900000      2.23800000      2.61900000
H    -10.37900000      2.81800000      2.65600000
H     -9.66700000      1.83500000      1.75200000
O     -1.59500000      3.94000000      5.93500000
H     -1.04100000      3.22900000      6.25600000
H     -0.97900000      4.60800000      5.63600000
O     -8.07300000     -6.66100000      9.57700000
H     -8.72300000     -6.97700000     10.20400000
H     -8.03500000     -5.71600000      9.72700000
O      1.68700000    -10.84000000     -1.67000000
H      0.94100000    -10.89400000     -2.26700000
H      2.41200000    -11.23200000     -2.15700000
O    -14.78200000     -1.12700000      0.21200000
H    -15.15200000     -1.76800000     -0.39400000
H    -14.46600000     -1.64800000      0.94900000
O     -0.81700000     -2.20800000      4.80800000
H     -0.62400000     -2.93600000      4.21700000
H     -1.38600000     -1.63100000      4.29800000
O     -8.09600000     -5.48800000     -2.38100000
H     -8.41400000     -5.78500000     -1.52800000
H     -7.52600000     -6.19500000     -2.68400000
O     -1.90700000    -12.79700000     -8.32200000
H     -1.63000000    -13.63000000     -7.94100000
H     -2.44000000    -13.04500000     -9.07800000
O     -0.92500000      0.49700000    -16.25000000
H     -1.27400000      1.38300000    -16.15900000
H      0.02500000      0.61300000    -16.25000000
O      8.20800000     10.54200000     -5.20700000
H      9.09700000     10.87700000     -5.32000000
H      8.25600000      9.63200000     -5.50000000
O      9.67000000      1.94600000     11.09900000
H     10.04900000      1.54500000     11.88200000
H      9.81000000      2.88500000     11.22000000
O      3.20500000     -5.88100000     13.67500000
H      2.29700000     -5.60100000     13.56400000
H      3.70200000     -5.06600000     13.74000000
O    -17.42200000     -4.79700000      2.22400000
H    -16.47100000     -4.80200000      2.33500000
H    -17.67500000     -5.71800000      2.28400000
O     -9.62500000     -0.88200000     -9.90300000
H     -8.93600000     -0.23600000     -9.74700000
H     -9.88500000     -0.74000000    -10.81300000
O      3.71500000     13.34900000     -2.77200000
H      3.79300000     12.41800000     -2.56500000
H      4.61200000     13.68000000     -2.72600000
O    -11.88100000    -12.05700000     -4.16100000
H    -11.66700000    -11.27200000     -4.66400000
H    -11.15500000    -12.15200000     -3.54500000
O     -0.81100000     17.70500000     -2.08300000
H     -1.49300000     17.55000000     -1.43000000
H      0.00000000     17.43700000     -1.65100000
O     10.01600000     -7.24400000    -13.75400000
H     10.97200000     -7.26000000    -13.79800000
H      9.82100000     -6.78100000    -12.94000000
O    -10.15200000    -13.38500000     -2.23100000
H     -9.30200000    -13.81100000     -2.11600000
H    -10.62500000    -13.57300000     -1.42000000
O    -11.97900000     -5.42900000      4.31400000
H    -11.48400000     -5.77700000      5.05600000
H    -11.44200000     -4.70800000      3.98500000
O      1.85800000      7.08600000      9.12900000
H      0.95800000      7.10900000      9.45300000
H      1.81300000      7.50200000      8.26800000
O      2.41200000     10.19600000      9.00400000
H      2.22500000      9.73700000      9.82300000
H      2.97100000      9.59300000      8.51400000
O      8.16600000      6.46200000     15.17800000
H      8.43000000      7.28900000     14.77500000
H      7.73600000      5.97900000     14.47200000
O     10.09800000     -1.65800000     -7.77200000
H      9.35800000     -1.38200000     -7.23000000
H     10.60100000     -0.85600000     -7.91600000
O    -10.56300000     -4.61500000     13.21500000
H    -10.54100000     -5.55700000     13.37900000
H    -11.41200000     -4.46300000     12.79900000
O     -5.94400000      0.48400000      0.77800000
H     -5.30900000      0.72700000      0.10300000
H     -6.06300000     -0.46000000      0.66600000
O    -10.59100000     -7.61700000     -2.98100000
H    -11.15400000     -7.63900000     -2.20700000
H    -10.17700000     -8.47900000     -3.00000000
O    -12.46700000    -11.70900000      5.01100000
H    -11.63100000    -11.26800000      5.16700000
H    -13.12500000    -11.09500000      5.33800000
O    -10.85700000    -11.49600000      0.05000000
H    -11.28100000    -12.10700000      0.65300000
H    -11.30200000    -10.66200000      0.20200000
O      4.28100000     -2.40400000     -7.00100000
H      3.89300000     -3.00100000     -6.36000000
H      4.55700000     -2.97200000     -7.72000000
O    -12.70100000     -4.22100000     11.45000000
H    -12.87400000     -3.56900000     12.12900000
H    -13.02000000     -3.81600000     10.64300000
O      9.76900000      5.21800000      3.52900000
H     10.50000000      5.80300000      3.72600000
H      8.99300000      5.77500000      3.59500000
O     10.13800000      4.62400000      9.17200000
H     10.30400000      3.71400000      8.92500000
H      9.22600000      4.77600000      8.92500000
O     -0.71300000      6.42800000      8.27800000
H     -1.33400000      6.34900000      7.55500000
H     -1.16200000      6.03100000      9.02400000
O     -3.93200000     -2.32600000     16.37900000
H     -3.76000000     -1.50400000     16.83800000
H     -4.16700000     -2.94200000     17.07200000
O      8.67800000     -7.30600000    -11.18700000
H      8.78700000     -8.22100000    -10.92400000
H      8.25900000     -6.88900000    -10.43400000
O    -16.75900000      2.04700000      4.75900000
H    -17.06400000      2.20100000      5.65300000
H    -15.94800000      1.55000000      4.86400000
O      5.77100000     -5.89800000    -14.45500000
H      5.32600000     -5.14200000    -14.07200000
H      6.66100000     -5.85500000    -14.10500000
O      8.77700000      3.24000000      5.91700000
H      9.19200000      3.00600000      6.74700000
H      8.81400000      4.19700000      5.89200000
O     10.98700000     -2.43200000     10.81600000
H     11.06100000     -3.05100000     10.09000000
H     11.84600000     -2.45200000     11.23700000
O      1.41600000     -6.24100000      5.66100000
H      2.02400000     -6.86800000      6.05200000
H      1.96500000     -5.69300000      5.10000000
O      7.70600000      9.82700000     -8.63000000
H      7.31300000      8.95800000     -8.71100000
H      8.37500000      9.85200000     -9.31400000
O      0.71000000     -4.73300000     12.84700000
H      0.76800000     -3.92100000     12.34400000
H      0.89200000     -5.42300000     12.21000000
O      3.64500000      2.57500000     -2.69300000
H      3.56800000      2.80500000     -1.76700000
H      4.57700000      2.40000000     -2.81900000
O      7.38600000      3.81800000     -7.89700000
H      7.73200000      3.77000000     -8.78800000
H      7.48300000      4.73800000     -7.65100000
O      5.12700000      6.85000000     15.00700000
H      4.87200000      6.86000000     14.08500000
H      6.06700000      6.67100000     14.99400000
O     10.14000000     14.22500000     -5.56800000
H      9.53400000     14.95600000     -5.69000000
H      9.81800000     13.54600000     -6.16200000
O     -0.12100000      6.70000000      0.98400000
H     -0.34900000      6.35000000      0.12300000
H      0.37300000      7.49800000      0.79500000
O     -6.74200000     -5.98500000      5.70100000
H     -6.43300000     -5.28100000      6.27000000
H     -6.91100000     -5.55700000      4.86200000
O    -12.26900000     -0.41600000     10.84200000
H    -12.08600000     -0.36100000     11.78000000
H    -13.22300000     -0.37600000     10.78200000
O     -9.10400000     10.61700000     -5.15100000
H     -8.77800000     10.42100000     -6.02900000
H     -9.97800000     10.22800000     -5.12600000
O      0.42300000      7.98700000     -3.05500000
H     -0.08100000      7.84500000     -2.25400000
H      0.16400000      8.86000000     -3.35000000
O      1.23200000      5.00700000      2.49600000
H      0.74100000      5.53000000      1.86200000
H      1.75600000      5.64600000      2.97900000
O      0.55500000    -13.49300000      8.94900000
H      0.11100000    -14.24200000      9.34700000
H      1.08400000    -13.87300000      8.24700000
O     -8.84800000     -6.86400000      0.38700000
H     -7.95500000     -6.96800000      0.71600000
H     -9.07400000     -7.72300000      0.03200000
O     -1.26300000     14.79900000     -4.55100000
H     -1.55500000     15.42400000     -5.21500000
H     -0.31200000     14.76200000     -4.66000000
O     -0.96000000     10.54400000      4.63200000
H     -0.48600000      9.72600000      4.48000000
H     -0.39600000     11.04200000      5.22300000
O      1.08400000     -4.23500000      9.23100000
H      1.59400000     -4.23000000      8.42100000
H      1.44200000     -4.96400000      9.73600000
O     11.73500000     -9.26900000     -9.70900000
H     10.80800000     -9.50800000     -9.72000000
H     12.06300000     -9.54400000    -10.56500000
O     -9.60700000      4.81400000      7.54300000
H     -9.39800000      3.88700000      7.42600000
H    -10.55400000      4.86500000      7.41000000
O     -6.36200000      0.48900000     -6.73200000
H     -6.82700000      0.76900000     -7.52000000
H     -6.13800000      1.30400000     -6.28300000
O      5.09500000      5.65800000     -9.01800000
H      5.36100000      4.82700000     -8.62300000
H      4.98300000      6.25100000     -8.27500000
O     11.61900000      5.55200000     -4.33800000
H     11.11500000      5.53400000     -3.52400000
H     11.06300000      5.10000000     -4.97400000
O    -10.92100000    -12.83900000     -7.43100000
H    -11.55200000    -13.45700000     -7.06200000
H    -10.27800000    -12.70800000     -6.73400000
O     -2.60100000      0.22400000     -8.11500000
H     -2.00700000      0.62100000     -7.47800000
H     -3.18400000     -0.32400000     -7.58900000
O    -12.30500000      4.31000000     10.05900000
H    -13.23300000      4.26700000     10.28600000
H    -11.87400000      4.59900000     10.86400000
O     -3.88100000     -7.01000000     -7.84300000
H     -4.13600000     -7.26600000     -8.72900000
H     -4.16700000     -6.10000000     -7.76500000
O      7.84000000     -5.46300000      0.02200000
H      7.33600000     -4.68300000     -0.21200000
H      8.40600000     -5.17600000      0.73800000
O     10.06300000     -7.05200000     -3.50300000
H     10.15600000     -6.47600000     -4.26200000
H      9.23500000     -6.78800000     -3.10300000
O     -2.66200000      8.75500000     12.24300000
H     -2.87600000      8.67500000     11.31400000
H     -3.51000000      8.84600000     12.67700000
O      3.18400000     10.57600000     -3.22200000
H      4.12000000     10.43200000     -3.07900000
H      2.89600000      9.80800000     -3.71400000
O     -8.91100000     -1.69100000      7.72900000
H     -9.02000000     -1.90400000      6.80200000
H     -9.71900000     -1.99600000      8.14200000
O      2.20600000     -0.27000000     12.61500000
H      2.37400000      0.47200000     12.03400000
H      1.97300000     -0.98800000     12.02700000
O     12.05500000    -11.95900000      1.86700000
H     13.00100000    -12.08500000      1.94300000
H     11.82000000    -12.39600000      1.04800000
O      0.25400000      5.95500000     -7.52200000
H      0.90600000      5.92500000     -8.22200000
H      0.27100000      6.86200000     -7.21700000
O      8.23300000      8.22200000      7.64600000
H      8.64900000      8.73300000      6.95300000
H      7.91200000      8.87600000      8.26600000
O     -9.10800000      5.44800000     -8.36800000
H     -9.10000000      6.05500000     -9.10800000
H     -9.94600000      5.60900000     -7.93500000
O     -6.02900000     10.27700000     10.43900000
H     -5.11500000     10.09700000     10.21600000
H     -6.51100000     10.10500000      9.63000000
O      8.91700000    -11.19500000     -0.32200000
H      8.50900000    -10.45500000      0.12800000
H      9.43900000    -10.79400000     -1.01700000
O     -8.09300000      9.94000000     -9.30800000
H     -7.30500000     10.12400000     -8.79700000
H     -7.98300000     10.45000000    -10.11000000
O     -6.16600000      1.54700000      5.07100000
H     -6.28100000      1.32500000      5.99500000
H     -5.76500000      2.41600000      5.08100000
O    -14.85500000     -9.24400000     -1.98400000
H    -14.00900000     -9.56500000     -2.29900000
H    -14.65800000     -8.84100000     -1.13900000
O     -0.37700000     -3.83600000     17.54700000
H     -0.42400000     -2.88800000     17.67100000
H      0.07300000     -3.94700000     16.71000000
O      1.03400000     12.19100000     -9.71400000
H      0.46900000     11.98100000     -8.96900000
H      1.87300000     12.42700000     -9.31800000
O    -11.86800000     -5.21000000      7.42700000
H    -12.36400000     -5.26400000      8.24300000
H    -11.00700000     -5.56600000      7.64500000
O     -3.69300000      6.77600000    -12.68000000
H     -3.73400000      7.65200000    -13.06500000
H     -3.87700000      6.91500000    -11.75100000
O     -1.11000000      1.13900000     11.50600000
H     -1.78800000      1.39300000     12.13200000
H     -0.43900000      1.81700000     11.59200000
O      4.89700000      4.51600000      1.06000000
H      5.82300000      4.73400000      0.95800000
H      4.43400000      5.31000000      0.79100000
O      7.14900000     11.59000000      4.84300000
H      6.52200000     11.58700000      5.56600000
H      7.59200000     10.74400000      4.90600000
O     -9.99700000     15.11600000      2.23900000
H    -10.67100000     15.34500000      2.87800000
H    -10.12700000     14.18100000      2.08000000
O    -10.72200000      7.97400000      8.23500000
H    -11.32400000      7.55200000      7.62300000
H    -10.22500000      8.58900000      7.69600000
O      4.54600000     -3.11000000     14.26100000
H      5.38800000     -3.17200000     14.71400000
H      4.02900000     -2.51000000     14.79800000
O      0.55300000     -9.54500000     12.63800000
H      1.17000000     -8.83000000     12.79400000
H      1.09800000    -10.26700000     12.32400000
O     15.12400000      7.03100000      7.50500000
H     14.29500000      6.55400000      7.53700000
H     15.75800000      6.43600000      7.90700000
O     -5.64600000     10.72800000     -8.13000000
H     -4.98400000     11.29300000     -8.52800000
H     -6.21400000     11.32700000     -7.64600000
O     -1.64000000    -11.84300000     11.92800000
H     -0.69700000    -11.88600000     12.08900000
H     -1.81200000    -10.91700000     11.75400000
O     -9.22500000     -5.10900000    -11.34900000
H     -8.50000000     -4.48900000    -11.26600000
H     -9.10000000     -5.51100000    -12.20900000
O      3.05100000      1.67400000     -8.51600000
H      3.67500000      1.86100000     -7.81500000
H      2.55300000      0.92100000     -8.19900000
O     -7.61000000      3.69500000     13.55300000
H     -8.55300000      3.59900000     13.42100000
H     -7.52000000      4.50800000     14.05100000
O      1.81600000    -11.48800000     -5.07500000
H      1.39800000    -12.33300000     -4.91100000
H      1.29300000    -11.09300000     -5.77200000
O     13.85200000     -1.16700000      0.59100000
H     13.73800000     -2.11200000      0.49200000
H     14.60500000     -0.95700000      0.03900000
O     -7.33000000      9.34200000     -0.85300000
H     -6.87600000      8.52700000     -0.63900000
H     -6.72400000     10.03200000     -0.58200000
O    -14.14600000      6.49700000      0.02600000
H    -15.03200000      6.47900000      0.38700000
H    -13.98000000      5.59400000     -0.24700000
O      8.57700000      0.12700000      4.17700000
H      8.01200000      0.04100000      4.94500000
H      8.97100000      0.99400000      4.26500000
O      7.65700000     13.60000000     -4.14400000
H      7.51900000     13.64800000     -3.19800000
H      8.22400000     12.83800000     -4.26500000
O     -6.31000000      7.24300000      0.86000000
H     -5.45200000      7.59100000      1.10400000
H     -6.55400000      6.67400000      1.59000000
O     -5.73200000     -9.28300000    -10.25100000
H     -4.93800000     -9.69600000     -9.91200000
H     -5.46000000     -8.88200000    -11.07700000
O    -15.77800000      8.93600000      4.11100000
H    -15.02400000      8.53000000      3.68400000
H    -16.38600000      8.21200000      4.26100000
O      4.20200000    -14.07300000     -8.57900000
H      4.01200000    -14.92700000     -8.96800000
H      4.19900000    -14.23400000     -7.63500000
O     13.65400000     -5.01000000     10.47000000
H     13.27500000     -5.70200000      9.92900000
H     13.05000000     -4.92500000     11.20800000
O      3.29400000      4.72700000      8.95500000
H      3.00400000      5.58400000      9.26600000
H      2.48300000      4.25800000      8.75400000
O      6.09400000      2.12000000     -4.09600000
H      6.87900000      1.59100000     -3.95100000
H      6.15800000      2.82600000     -3.45300000
O      4.81600000    -10.62000000      9.90800000
H      4.28700000    -11.31300000     10.30400000
H      4.24100000    -10.22500000      9.25300000
O     -8.20900000      0.03500000     -1.47600000
H     -7.52100000     -0.12600000     -2.12200000
H     -7.86200000     -0.32800000     -0.66100000
O      2.97800000      5.14000000     13.32000000
H      3.40100000      4.49700000     12.75200000
H      2.56600000      4.61800000     14.00800000
O     11.34800000      5.26000000     -8.50600000
H     10.68800000      4.93600000     -7.89300000
H     11.86300000      4.48700000     -8.73500000
O      8.06200000    -12.05000000      3.43500000
H      8.81200000    -11.49300000      3.64100000
H      7.52700000    -11.52200000      2.84200000
O      3.25900000      2.08300000     16.05800000
H      2.54200000      2.64100000     15.75800000
H      3.04600000      1.89000000     16.97100000
O     10.67400000     -7.59000000      0.07600000
H     10.67400000     -6.81700000     -0.48900000
H     10.75600000     -7.23800000      0.96200000
O     -3.87900000    -13.58100000     -9.99100000
H     -4.66700000    -13.33100000     -9.50900000
H     -3.69500000    -12.82900000    -10.55500000
O      3.40400000    -10.36000000      4.26300000
H      3.36500000    -11.10400000      4.86500000
H      4.09200000    -10.59300000      3.63900000
O      2.20500000     -0.62300000     -7.57000000
H      2.97700000     -1.16800000     -7.41800000
H      1.93900000     -0.83000000     -8.46600000
O      5.74600000     13.63700000     -9.75200000
H      5.95200000     14.49900000     -9.39100000
H      4.96200000     13.36000000     -9.27800000
O     10.70700000      2.13400000      8.13200000
H     10.98400000      1.48400000      7.48600000
H     11.00400000      1.78000000      8.97100000
O      8.02700000     -5.20000000     11.66200000
H      7.92200000     -6.13700000     11.49600000
H      8.06300000     -4.80400000     10.79100000
O    -10.70800000      8.81400000     10.99000000
H    -11.30900000      8.32500000     11.55100000
H    -10.92800000      8.53400000     10.10100000
O     16.46400000      6.10900000     -5.46200000
H     16.99000000      5.60800000     -6.08600000
H     15.74300000      5.52200000     -5.23200000
O     -0.91700000     -5.40800000      7.29700000
H     -0.46900000     -5.06100000      8.06800000
H     -0.22100000     -5.81300000      6.77900000
O    -10.88300000     -2.72200000      9.32300000
H    -11.15700000     -2.14300000     10.03400000
H    -11.69800000     -2.96000000      8.88100000
O      1.67900000     -4.94700000      0.85200000
H      1.81900000     -5.85300000      1.12800000
H      2.55000000     -4.63300000      0.61000000
O     -4.27100000     11.54500000     12.71700000
H     -4.16300000     11.71200000     13.65400000
H     -4.90900000     10.83300000     12.67300000
O      0.80500000    -16.12300000     -2.30400000
H      0.51500000    -16.21600000     -1.39700000
H      0.77700000    -17.01200000     -2.65700000
O     -8.70400000      0.60500000      4.62900000
H     -7.86400000      0.96800000      4.90900000
H     -8.97200000      1.15900000      3.89600000
O     -0.32700000      4.07800000     -1.55900000
H     -1.12400000      4.25100000     -2.06000000
H     -0.30500000      3.12600000     -1.46400000
O     -7.88900000      9.59100000      8.02400000
H     -7.22800000      9.33400000      7.38100000
H     -8.68300000      9.73100000      7.50900000
O      4.88900000     -5.06000000     -0.92200000
H      5.83000000     -4.98600000     -1.08500000
H      4.48300000     -4.58700000     -1.64800000
O    -13.28200000     -8.53600000      4.07900000
H    -12.38000000     -8.22500000      4.15300000
H    -13.76600000     -8.02700000      4.72900000
O     12.24600000     -6.90900000      8.95600000
H     11.90400000     -7.79300000      8.82200000
H     13.08100000     -6.90300000      8.48900000
O     -6.62900000     -6.04300000    -13.43900000
H     -7.27200000     -5.44500000    -13.82100000
H     -6.14500000     -5.50500000    -12.81200000
O     -3.67500000     14.47800000    -10.08200000
H     -2.71800000     14.44700000    -10.06900000
H     -3.93300000     13.69400000    -10.56800000
O    -10.09900000      9.22100000      2.13700000
H    -10.32000000      8.33000000      2.40700000
H    -10.18500000      9.74300000      2.93500000
O      1.34600000     14.68800000     -2.46700000
H      1.61900000     15.34600000     -3.10700000
H      2.07900000     14.07300000     -2.42900000
O     11.30400000     13.36700000      1.57700000
H     12.13400000     13.78200000      1.81400000
H     10.89000000     13.98600000      0.97600000
O     16.18200000      1.00000000      2.51100000
H     15.43300000      1.27500000      1.98300000
H     16.94600000      1.24600000      1.99000000
O     -6.33300000    -13.18400000      4.93400000
H     -5.47300000    -12.79600000      4.77300000
H     -6.94300000    -12.45000000      4.87100000
O     12.67300000      5.67100000     -1.28600000
H     12.18200000      6.22100000     -0.67500000
H     13.33700000      6.25400000     -1.65200000
O    -10.46600000     10.34300000      6.88200000
H    -10.52100000     10.74500000      6.01500000
H    -11.10700000     10.82100000      7.40900000
O      2.84500000     -0.10000000     -3.60600000
H      3.43800000      0.09900000     -4.33200000
H      2.59000000      0.75700000     -3.26400000
O      8.49500000     -3.80700000    -15.29500000
H      8.45300000     -4.09000000    -14.38200000
H      8.05100000     -2.95900000    -15.30300000
O     -3.26500000      4.54000000     13.07200000
H     -3.11000000      3.60700000     12.92500000
H     -4.21700000      4.63400000     13.02900000
O      4.99900000     16.64400000      4.23200000
H      5.10800000     15.93000000      4.85900000
H      5.69800000     17.26200000      4.44800000
O     -2.09500000     -8.25100000     -6.24000000
H     -2.78200000     -7.71800000     -6.63900000
H     -1.45500000     -8.38000000     -6.94100000
O     -2.66400000     15.43400000     -6.85000000
H     -2.83600000     14.59100000     -6.43000000
H     -2.56300000     15.22300000     -7.77800000
O    -15.28500000      7.35800000     -3.31500000
H    -14.70400000      7.79100000     -2.69100000
H    -15.89400000      8.04400000     -3.59100000
O      4.69600000     -3.35900000    -14.09500000
H      4.22900000     -2.54000000    -13.92900000
H      5.41300000     -3.11200000    -14.67900000
O      1.24100000     14.83200000     -5.55500000
H      0.77600000     14.90800000     -6.38900000
H      1.89600000     15.52900000     -5.58100000
O      1.11900000     -6.64800000     10.78800000
H      0.16500000     -6.63800000     10.69900000
H      1.39100000     -7.45800000     10.35500000
O      1.25600000     -8.41900000     -4.90700000
H      1.08800000     -9.04100000     -5.61500000
H      0.60400000     -8.63500000     -4.24000000
O     -8.16200000     -1.78300000     14.82500000
H     -8.18900000     -0.82700000     14.82700000
H     -8.82900000     -2.04400000     15.45900000
O      9.79400000     -0.46600000      9.33100000
H     10.21600000     -1.04500000      9.96600000
H      9.55400000      0.31000000      9.83800000
O     -3.65200000     13.94100000     -0.39800000
H     -2.99100000     13.57900000     -0.98800000
H     -3.39900000     13.62400000      0.46900000
O     -7.02800000    -12.40000000     -0.66200000
H     -7.60300000    -12.97600000     -1.16500000
H     -6.34300000    -12.97900000     -0.32700000
O     -0.91700000      9.22100000     -0.83700000
H     -1.02400000      9.87500000     -1.52800000
H     -1.20200000      9.66700000     -0.04000000
O     -9.51700000     -7.93300000     11.58600000
H     -9.24800000     -8.84100000     11.72400000
H     -9.22700000     -7.47500000     12.37500000
O     -2.11300000      0.22300000      4.50300000
H     -2.84500000      0.25800000      3.88700000
H     -2.42900000      0.68700000      5.27800000
O      0.33400000      8.59800000     -6.77000000
H      1.11500000      9.15000000     -6.80900000
H     -0.00200000      8.72000000     -5.88200000
O      4.16800000     -9.77200000     -9.05800000
H      4.43900000     -9.58400000     -9.95700000
H      4.85000000    -10.35200000     -8.72000000
O      6.95200000      6.34200000      3.82200000
H      7.03800000      7.06000000      3.19600000
H      6.01500000      6.14600000      3.83500000
O     -8.13800000      7.68200000     12.51900000
H     -8.46400000      8.57100000     12.38000000
H     -8.22900000      7.25700000     11.66600000
O     -8.33100000    -14.82500000      3.86000000
H     -7.60100000    -14.23800000      4.05500000
H     -8.09400000    -15.65100000      4.28100000
O      6.41000000     -7.28400000      6.17500000
H      6.41400000     -6.37400000      6.47400000
H      7.07000000     -7.71600000      6.71700000
O     -1.59000000     -2.08600000     14.82600000
H     -2.28600000     -2.17200000     15.47700000
H     -1.92300000     -1.44000000     14.20300000
O     -1.21900000     -3.23600000    -17.21800000
H     -1.13800000     -3.78600000    -17.99700000
H     -0.84400000     -2.39500000    -17.47800000
O      9.77900000      2.99100000     -0.23100000
H     10.63900000      2.57100000     -0.22800000
H      9.16200000      2.27100000     -0.36700000
O     -6.91800000     -1.55200000    -13.69500000
H     -6.41600000     -1.17700000    -14.41900000
H     -6.45900000     -1.25700000    -12.90800000
O    -12.16900000     -8.95700000      8.97700000
H    -11.35400000     -9.26200000      8.57800000
H    -11.89100000     -8.30700000      9.62300000
O     -8.59000000     -3.92300000      1.05500000
H     -9.14500000     -3.50000000      0.39900000
H     -9.01800000     -4.76200000      1.22500000
O      5.24300000     -7.05900000     -7.69400000
H      5.17500000     -6.84400000     -6.76400000
H      5.01100000     -7.98700000     -7.74300000
O     -4.43400000    -16.43800000      0.39100000
H     -4.49100000    -15.50500000      0.59800000
H     -5.26700000    -16.64100000     -0.03500000
O      9.44500000     10.12500000    -10.42500000
H     10.11700000     10.70600000    -10.06900000
H      9.83100000      9.25000000    -10.36800000
O    -13.22200000     10.95200000     -4.00400000
H    -13.34800000     10.13000000     -3.53100000
H    -12.54800000     11.41500000     -3.50700000
O      5.00200000    -16.94300000     -1.45700000
H      4.49600000    -17.16500000     -0.67500000
H      4.83900000    -17.66700000     -2.06100000
O      5.42800000    -15.02000000     -3.30800000
H      5.36300000    -15.64300000     -2.58400000
H      6.31200000    -14.65900000     -3.23400000
O      7.52600000    -16.10900000      0.36400000
H      6.73100000    -16.57200000      0.10000000
H      8.03300000    -16.02500000     -0.44300000
O     -5.29800000      0.30800000     12.21400000
H     -4.45000000     -0.12200000     12.32300000
H     -5.78900000     -0.27200000     11.63200000
O     10.53100000     10.76700000      2.73700000
H     11.35700000     10.28400000      2.71200000
H     10.76300000     11.65300000      2.45800000
O     -2.35700000    -10.82600000     -0.63100000
H     -1.72700000    -10.14100000     -0.85700000
H     -3.11800000    -10.64200000     -1.18100000
