# Supplementary material for: Integrated Multiscale Multilevel Approach to Open Shell Molecular Systems
Source: J Chem Theory Comput. 2023 Feb 13;19(5):1446–56. doi: 10.1021/acs.jctc.2c00805 (PMC10018740; doi:10.1021/acs.jctc.2c00805)
Supplement: Supplementary file 2 — ct2c00805_si_002.zip [file ct2c00805_si_002.zip › structures/PROXYL/frame48.xyz]

2603

C      1.17800000      1.66900000     -0.22000000
H      0.71400000      2.11500000     -1.10000000
H      2.11200000      2.13700000      0.09200000
C      1.28400000      0.14700000     -0.37500000
C      1.42800000     -0.37400000     -1.80300000
H      1.57000000     -1.45400000     -1.75700000
H      2.33900000      0.03400000     -2.24000000
H      0.52000000     -0.03300000     -2.30100000
C      2.40200000     -0.56200000      0.38800000
H      2.11700000     -0.73600000      1.42600000
H      2.61600000     -1.54500000     -0.03200000
H      3.37100000     -0.06900000      0.30600000
N      0.01900000     -0.38500000      0.22400000
O     -0.46100000     -1.53700000     -0.10700000
C     -0.92700000      0.73100000      0.63700000
C     -1.95900000      0.98500000     -0.45600000
H     -2.67200000      1.78000000     -0.23900000
H     -1.47100000      1.28400000     -1.38400000
H     -2.58200000      0.09600000     -0.55400000
C     -1.69600000      0.52400000      1.90300000
H     -1.09300000      0.11100000      2.71100000
H     -2.50800000     -0.17800000      1.71400000
H     -2.07100000      1.42400000      2.39100000
C      0.04400000      1.91400000      0.80200000
H     -0.56400000      2.81200000      0.68600000
H      0.44800000      1.91800000      1.81400000
O     -0.66500000     16.61400000      7.54600000
H     -1.09500000     16.31000000      6.74700000
H     -1.32300000     16.49900000      8.23100000
O      5.17300000    -13.96500000     -8.13300000
H      4.79800000    -14.57400000     -8.76900000
H      4.75600000    -14.19800000     -7.30400000
O    -11.23000000      3.05000000      7.02300000
H    -12.15400000      3.20000000      6.82400000
H    -11.15700000      2.10000000      7.12100000
O    -11.35600000     -2.36400000    -12.54700000
H    -11.99100000     -1.99000000    -11.93500000
H    -11.55300000     -1.94200000    -13.38300000
O     -5.62200000     -1.07800000     -8.98700000
H     -5.43900000     -1.59600000     -8.20300000
H     -5.58800000     -1.71000000     -9.70500000
O    -11.58200000     13.28300000     -2.08000000
H    -12.11800000     13.48200000     -2.84800000
H    -11.44200000     12.33700000     -2.12500000
O      1.50000000      5.54400000    -12.59100000
H      1.12600000      4.94500000    -13.23700000
H      2.20400000      5.04400000    -12.18000000
O      6.46400000     -1.46300000      6.29700000
H      6.29500000     -0.53300000      6.14700000
H      5.73500000     -1.75300000      6.84400000
O     -3.20600000      6.34000000     -2.03800000
H     -3.52000000      6.72000000     -1.21800000
H     -2.42700000      6.85100000     -2.25700000
O     -7.11900000      6.12300000      0.69700000
H     -6.66100000      6.36400000      1.50200000
H     -8.00700000      5.90700000      0.98200000
O     -2.02500000     -4.27600000    -16.05500000
H     -1.68800000     -5.15200000    -15.86900000
H     -1.60000000     -3.71400000    -15.40800000
O     -1.82500000      1.66400000     13.75500000
H     -1.29100000      1.62100000     12.96200000
H     -1.43400000      2.37200000     14.26800000
O     -3.91700000      7.14100000    -13.70800000
H     -3.64800000      6.82700000    -14.57100000
H     -3.33200000      7.87600000    -13.52700000
O     -8.98400000     -4.03600000      5.13200000
H     -9.86300000     -3.74900000      5.38100000
H     -8.39700000     -3.45600000      5.61600000
O      6.83300000     10.05900000     12.31200000
H      6.96200000      9.13100000     12.50500000
H      7.70300000     10.37800000     12.07300000
O    -15.08100000      3.66600000     -1.70300000
H    -15.23600000      4.09200000     -2.54600000
H    -15.57500000      2.84800000     -1.75400000
O      2.52800000    -12.34600000      4.38500000
H      1.70100000    -12.02800000      4.02300000
H      3.08400000    -12.49400000      3.62000000
O     -2.86400000      0.40100000    -15.02200000
H     -1.93400000      0.62600000    -15.04900000
H     -3.16900000      0.74300000    -14.18100000
O     -7.41500000     -2.16000000      6.80400000
H     -6.61500000     -2.24000000      7.32300000
H     -7.13800000     -1.71400000      6.00300000
O     -4.16600000     10.16400000      4.17800000
H     -4.09700000     10.77500000      3.44500000
H     -5.01700000     10.35700000      4.57200000
O     -0.46000000      5.45800000      0.30100000
H     -1.31000000      5.06700000      0.50400000
H     -0.21700000      5.07600000     -0.54300000
O     11.41800000     -2.64500000      7.70500000
H     10.53700000     -2.40700000      7.41500000
H     11.61100000     -3.46000000      7.24200000
O     -4.57900000    -11.84700000     -9.68400000
H     -4.19500000    -12.12200000    -10.51600000
H     -5.38400000    -12.36000000     -9.61000000
O     -2.05400000    -17.85800000     -2.13400000
H     -2.62700000    -18.42700000     -1.62100000
H     -2.51100000    -17.01800000     -2.16000000
O     -9.11800000     -2.69500000     10.63200000
H     -9.86900000     -2.87800000     11.19700000
H     -9.49900000     -2.55900000      9.76400000
O    -11.75000000     -9.75300000      5.41900000
H    -11.42400000     -9.12900000      6.06800000
H    -12.68700000     -9.56800000      5.35900000
O    -15.91800000     -4.11300000     -5.39600000
H    -16.04500000     -4.45300000     -4.51000000
H    -16.73200000     -3.65000000     -5.59300000
O     -2.54800000     -5.63900000     10.38300000
H     -2.67500000     -5.83600000     11.31100000
H     -3.28100000     -5.06700000     10.15800000
O      7.93900000     -1.53100000     10.22400000
H      7.88600000     -0.83000000     10.87400000
H      8.53100000     -1.19200000      9.55300000
O      4.80100000     -2.58700000     -5.12200000
H      4.95300000     -2.65900000     -6.06400000
H      3.93500000     -2.97400000     -4.98900000
O      9.76600000     -6.37400000     11.89500000
H      9.86400000     -5.57000000     11.38500000
H     10.27900000     -6.21800000     12.68800000
O    -10.92300000      2.36600000     -8.65600000
H    -10.78100000      1.56900000     -9.16800000
H    -11.44200000      2.93000000     -9.23000000
O     -6.90500000     -3.78900000     -1.72800000
H     -6.01600000     -3.76900000     -1.37400000
H     -7.32000000     -3.00000000     -1.37800000
O      0.71000000      9.20100000     13.48800000
H      1.66000000      9.15000000     13.59800000
H      0.40000000      9.63000000     14.28600000
O     10.24400000    -12.35800000      2.04800000
H     10.33700000    -13.30600000      2.13600000
H      9.73600000    -12.09500000      2.81500000
O     -3.61100000      3.41000000    -13.10400000
H     -3.32400000      4.17100000    -13.60900000
H     -4.51700000      3.60700000    -12.86700000
O     -0.36700000     -8.42500000    -11.54800000
H      0.16300000     -9.20000000    -11.36300000
H     -1.10700000     -8.49100000    -10.94400000
O     12.87200000      7.06900000     -6.34700000
H     13.68400000      7.20000000     -6.83700000
H     12.45000000      6.32600000     -6.77700000
O     10.67200000      5.92700000     12.73100000
H     11.09400000      6.12100000     13.56800000
H     11.39800000      5.81400000     12.11700000
O     -3.97900000      6.75600000     -9.13300000
H     -4.24800000      5.87200000     -9.38100000
H     -3.54200000      6.64500000     -8.28900000
O     -6.35300000     14.37700000      8.05300000
H     -6.71700000     14.73200000      8.86400000
H     -7.08500000     13.91400000      7.64500000
O     -0.26800000     -3.66700000      4.78900000
H     -0.96500000     -4.09500000      4.29100000
H     -0.33200000     -4.04700000      5.66600000
O      9.14900000      8.88800000      7.79700000
H      9.72900000      9.52300000      7.37900000
H      9.51600000      8.76800000      8.67300000
O     -2.92700000     -3.90900000      2.93500000
H     -3.47700000     -4.68100000      2.79500000
H     -2.19500000     -4.02400000      2.32800000
O      1.30300000      5.32600000      7.59400000
H      0.80600000      5.43900000      6.78400000
H      1.03200000      4.46900000      7.92500000
O      0.76300000    -10.87100000      2.96800000
H      0.57000000    -11.20400000      2.09100000
H      1.48600000    -10.25800000      2.83700000
O      0.60500000      4.52400000     17.64300000
H      1.20400000      4.68100000     16.91300000
H      0.04300000      5.29800000     17.66300000
O      6.82400000     -3.61500000     11.82900000
H      6.22600000     -3.75600000     12.56300000
H      6.91900000     -2.66500000     11.77700000
O     10.49200000      1.75600000      7.76500000
H     10.89200000      1.01200000      8.21700000
H     10.88400000      2.52600000      8.17700000
O      5.72300000    -11.52000000     13.62000000
H      5.91200000    -10.86700000     14.29500000
H      5.15600000    -11.06400000     12.99800000
O      6.20900000     -4.63000000      9.04100000
H      5.81200000     -3.76200000      9.10500000
H      6.89900000     -4.62800000      9.70500000
O     14.44900000      0.31000000     10.34900000
H     14.69300000     -0.56200000     10.03800000
H     15.04800000      0.48100000     11.07500000
O     13.32900000     -5.52600000     -4.12700000
H     13.88000000     -4.81500000     -4.45500000
H     13.14600000     -6.06100000     -4.89900000
O     -2.78100000      9.90300000    -13.25500000
H     -3.68900000     10.06700000    -13.00100000
H     -2.30300000      9.86800000    -12.42600000
O      6.87100000     13.25200000      7.54800000
H      7.82100000     13.24900000      7.42700000
H      6.75100000     13.25200000      8.49700000
O    -10.56000000      9.30100000     -2.22100000
H     -9.64200000      9.54500000     -2.33600000
H    -10.66400000      9.20000000     -1.27400000
O     15.90700000     -4.33200000     -6.52900000
H     16.76900000     -3.92600000     -6.62100000
H     16.09400000     -5.25200000     -6.34200000
O    -14.11300000      5.82700000      5.01800000
H    -14.44900000      6.67200000      4.71800000
H    -13.49100000      5.56200000      4.34000000
O     -0.63100000    -12.27800000     -8.58600000
H     -1.47400000    -11.91500000     -8.31200000
H      0.02000000    -11.72700000     -8.15200000
O     -6.89400000    -13.10400000     -9.65700000
H     -7.51800000    -13.39000000    -10.32400000
H     -7.42800000    -12.63900000     -9.01300000
O     -3.12200000     16.91500000     -3.55300000
H     -2.18100000     16.79400000     -3.42500000
H     -3.40100000     17.43200000     -2.79700000
O     10.40600000      1.62100000     -0.09400000
H      9.84600000      2.34100000      0.19600000
H      9.83200000      1.07000000     -0.62500000
O      3.59800000      5.94900000      1.66700000
H      3.99000000      6.75800000      1.99400000
H      4.32500000      5.32600000      1.63600000
O      4.88400000     -5.40200000     15.55800000
H      4.86400000     -5.06100000     16.45200000
H      5.67300000     -5.94300000     15.52500000
O    -10.48100000    -10.94200000     -2.62600000
H    -11.33200000    -10.53800000     -2.79600000
H    -10.64300000    -11.88200000     -2.70700000
O      2.32000000      7.17000000     14.85400000
H      2.65300000      6.27300000     14.89300000
H      1.83900000      7.21100000     14.02700000
O     10.91200000     10.99900000      6.76800000
H     11.47100000     10.52400000      6.15400000
H     11.52200000     11.40300000      7.38600000
O     -4.22900000     -3.79100000     -3.26400000
H     -4.19000000     -4.74600000     -3.20400000
H     -3.91600000     -3.48400000     -2.41300000
O     -8.89600000     -1.19600000     -1.27800000
H     -9.81400000     -1.07600000     -1.03500000
H     -8.92800000     -1.67300000     -2.10800000
O     -8.76300000      0.53400000     -4.89900000
H     -9.01300000     -0.18900000     -4.32400000
H     -9.06000000      0.26300000     -5.76700000
O    -11.68100000     -3.16400000      5.55900000
H    -11.95700000     -3.94400000      5.07800000
H    -12.47700000     -2.85400000      5.99100000
O      3.98200000     -3.64400000     13.44800000
H      3.20400000     -3.85300000     12.93200000
H      3.99000000     -4.30000000     14.14600000
O     -9.34800000    -10.76900000    -10.60800000
H     -9.48900000    -11.40700000    -11.30800000
H     -8.41200000    -10.57300000    -10.64600000
O      3.32200000     -4.82300000    -17.03600000
H      3.37600000     -5.04600000    -16.10700000
H      3.04100000     -5.63400000    -17.46100000
O     -0.64500000    -11.19600000     -0.42100000
H     -1.23200000    -10.66700000      0.11900000
H     -1.22500000    -11.64800000     -1.03400000
O    -10.05700000     13.59200000      0.96000000
H    -10.90500000     13.63100000      1.40300000
H    -10.04800000     14.36200000      0.39200000
O      4.30400000     13.03700000      5.85100000
H      4.75600000     12.99200000      6.69300000
H      3.46900000     13.46000000      6.04900000
O     -2.02100000     -6.58000000     13.36100000
H     -2.34200000     -5.68000000     13.31400000
H     -1.91000000     -6.74700000     14.29700000
O      0.05900000      2.32100000      8.21700000
H     -0.40400000      2.10300000      7.40800000
H     -0.43900000      3.04900000      8.58900000
O      0.20200000    -16.37700000      3.29300000
H      0.71900000    -16.14900000      2.52000000
H     -0.63800000    -16.67200000      2.94200000
O      1.80300000     13.34800000     13.16400000
H      2.43000000     13.87600000     12.67000000
H      1.55000000     12.64800000     12.56100000
O    -14.60000000      1.51900000      0.96100000
H    -14.95800000      1.10100000      1.74400000
H    -13.75600000      1.87200000      1.24300000
O     10.47000000     -1.19300000      1.23800000
H     10.48600000     -0.24500000      1.10500000
H     11.38800000     -1.43300000      1.36300000
O     -4.02500000     -0.67300000     -3.09300000
H     -3.60700000     -1.01300000     -2.30200000
H     -4.16100000     -1.44400000     -3.64300000
O     13.18900000      2.76400000     10.66300000
H     12.98300000      2.79800000      9.72900000
H     13.99600000      2.25300000     10.71200000
O    -10.83900000      7.03500000      9.74000000
H    -11.14200000      7.26500000      8.86200000
H    -10.80700000      6.07900000      9.74000000
O     -6.93500000     -2.07800000     -3.98200000
H     -6.82400000     -2.82600000     -3.39500000
H     -7.88000000     -2.02900000     -4.13000000
O     -8.57500000      9.14200000      9.82900000
H     -9.33300000      8.65500000      9.50600000
H     -7.82500000      8.58600000      9.61600000
O     -9.19200000     -6.77300000      5.38300000
H     -8.96400000     -5.85500000      5.23600000
H     -8.92500000     -6.94400000      6.28700000
O    -11.25800000    -10.29000000      0.36800000
H    -11.02400000     -9.37000000      0.48900000
H    -10.44700000    -10.76800000      0.54500000
O    -13.91300000      3.40900000      6.63700000
H    -14.22000000      4.17600000      6.15300000
H    -14.21800000      2.66300000      6.12200000
O      7.92800000      2.78000000      7.41200000
H      7.99700000      3.52000000      6.80800000
H      8.82500000      2.45500000      7.49500000
O     -0.25600000     17.49500000     -1.06900000
H      0.62500000     17.85100000     -1.18400000
H     -0.37400000     17.45000000     -0.12000000
O     -9.85900000      3.98200000      0.20100000
H     -9.52500000      4.53900000     -0.50200000
H    -10.78300000      3.85400000     -0.01300000
O     -7.29300000      1.82000000     10.23500000
H     -7.34100000      0.92900000     10.58200000
H     -8.16500000      2.18400000     10.38700000
O    -16.80300000     -4.42900000      0.88400000
H    -16.80700000     -5.34800000      0.62000000
H    -15.91600000     -4.12700000      0.68900000
O     12.80800000      1.40300000      1.40800000
H     12.79100000      0.61800000      0.86000000
H     13.73400000      1.53300000      1.61200000
O    -14.92600000     -3.13400000     -0.61400000
H    -14.14200000     -3.37000000     -1.11000000
H    -15.64900000     -3.28200000     -1.22400000
O      6.72900000      0.45900000     15.14200000
H      7.54700000      0.68200000     14.69600000
H      6.21100000      1.26300000     15.10800000
O     -4.45400000     -5.50000000    -16.02800000
H     -4.97000000     -4.83400000    -16.48000000
H     -3.63200000     -5.05900000    -15.81100000
O      2.46500000     -3.76600000      3.62200000
H      2.24800000     -3.25900000      4.40500000
H      3.21000000     -4.30600000      3.88400000
O     15.03900000      8.30900000     -2.27100000
H     14.22100000      8.71100000     -1.97900000
H     15.56800000      9.04200000     -2.58300000
O      8.43000000    -12.44100000     -3.13200000
H      8.56100000    -12.21100000     -2.21200000
H      7.66100000    -13.01200000     -3.12900000
O     -3.44700000     13.90900000     -9.26200000
H     -3.83000000     14.18600000     -8.43000000
H     -2.72500000     14.52000000     -9.40900000
O     -1.05900000      7.42500000     12.30600000
H     -1.39300000      8.00400000     11.62100000
H     -0.55100000      8.00000000     12.87900000
O     12.88300000     -2.38400000      1.81300000
H     13.46300000     -2.52100000      1.06400000
H     13.36800000     -2.73500000      2.56000000
O     -3.32800000     -9.70300000     -1.99400000
H     -4.18900000     -9.33800000     -1.78900000
H     -3.33300000     -9.81100000     -2.94500000
O     -5.69800000      4.26800000     -9.71700000
H     -5.88800000      3.98100000    -10.61100000
H     -6.40700000      3.89800000     -9.19100000
O      5.68600000      6.35600000     -0.79200000
H      5.03500000      5.82100000     -1.24600000
H      6.15300000      6.81100000     -1.49300000
O      1.23700000     -4.87400000     -8.47200000
H      1.92600000     -4.23300000     -8.29200000
H      0.42500000     -4.42500000     -8.23700000
O    -17.86700000      2.04700000     -2.18600000
H    -18.77200000      2.28200000     -2.39100000
H    -17.58400000      1.51200000     -2.92800000
O     11.54200000     -2.64600000     10.19600000
H     10.77600000     -3.18900000     10.38000000
H     11.57100000     -2.58800000      9.24100000
O     -3.24800000      0.41700000     -9.79600000
H     -3.25200000      1.35500000     -9.60400000
H     -3.86700000      0.04200000     -9.17000000
O      0.67000000     -0.53200000      5.42800000
H     -0.01700000     -1.12000000      5.11500000
H      0.22600000      0.30700000      5.55500000
O      6.83800000     -5.19200000     -0.62700000
H      7.52600000     -5.84900000     -0.52000000
H      7.11800000     -4.67300000     -1.38200000
O      4.78300000     -5.60600000      4.45900000
H      4.36500000     -6.32400000      4.93400000
H      5.30500000     -6.03800000      3.78300000
O     13.72300000      7.97900000      2.02500000
H     14.03500000      7.28000000      1.45000000
H     14.44900000      8.60300000      2.05900000
O     -4.52300000     -3.77200000     -8.25200000
H     -5.06200000     -4.44400000     -8.67000000
H     -4.67700000     -3.89200000     -7.31500000
O      2.05600000     -2.61200000     -4.60600000
H      2.35300000     -1.98000000     -5.26100000
H      1.17400000     -2.32000000     -4.37500000
O     -1.96800000     -2.16300000    -11.75500000
H     -2.63000000     -1.93500000    -11.10100000
H     -2.23500000     -3.02500000    -12.07500000
O    -14.93600000     -7.11500000      3.72600000
H    -14.84800000     -7.85900000      4.32200000
H    -14.15800000     -6.58300000      3.89200000
O      4.52000000     -9.65400000     12.03600000
H      3.95400000     -9.69800000     11.26600000
H      4.07100000     -9.05100000     12.62900000
O     18.43900000     -2.78700000      0.41700000
H     17.76300000     -2.41400000     -0.14800000
H     19.24300000     -2.33800000      0.15700000
O     -0.74500000     -3.80900000      1.32200000
H      0.15900000     -3.89400000      1.62300000
H     -0.74400000     -3.02000000      0.78000000
O      6.83100000     -9.80600000    -12.74300000
H      7.02900000    -10.73200000    -12.88400000
H      7.64500000     -9.35100000    -12.96000000
O     11.63500000     -6.01000000      6.59200000
H     11.10100000     -6.78900000      6.74700000
H     11.53700000     -5.83500000      5.65600000
O     15.62900000     -9.00100000     -1.62700000
H     15.54800000     -8.69100000     -2.52900000
H     14.94300000     -9.66400000     -1.54000000
O     10.43800000      7.04100000      9.78700000
H     11.37600000      6.89900000      9.91500000
H     10.06000000      6.16200000      9.78500000
O     -8.76600000     -1.96100000    -11.23000000
H     -9.46400000     -2.47600000    -11.63400000
H     -8.20100000     -1.70700000    -11.96100000
O      9.53800000      5.49800000     -7.07000000
H     10.14500000      5.09100000     -7.68800000
H     10.07200000      5.68900000     -6.30000000
O     -2.40600000      7.78800000     -5.30200000
H     -1.96500000      7.03900000     -4.90000000
H     -3.26500000      7.81500000     -4.88000000
O    -10.32400000     11.31200000      4.81900000
H    -10.51300000     10.57400000      5.39800000
H    -10.54200000     10.99100000      3.94400000
O      7.38900000      5.25700000      6.12600000
H      8.17700000      5.49600000      5.63800000
H      7.14600000      6.05500000      6.59500000
O      4.12500000     15.55200000     -2.45400000
H      4.95700000     16.01700000     -2.37100000
H      4.31900000     14.66000000     -2.16700000
O     -1.25500000    -15.21500000     10.21800000
H     -0.58100000    -15.59600000     10.78000000
H     -0.79800000    -14.53400000      9.72400000
O      3.45100000      7.69800000     11.45500000
H      3.14200000      7.57200000     10.55800000
H      4.28900000      7.23700000     11.48600000
O     -7.57600000      3.35100000      7.09000000
H     -7.67600000      3.90100000      6.31300000
H     -7.75300000      2.46300000      6.77900000
O      9.11700000     -8.16000000    -13.50400000
H     10.06300000     -8.30000000    -13.49800000
H      8.98700000     -7.37500000    -12.97200000
O      5.11700000     -2.66400000    -16.91600000
H      4.57400000     -1.90400000    -16.70700000
H      4.49800000     -3.39300000    -16.96800000
O    -14.40400000      0.36700000     -1.69800000
H    -14.41300000      0.86600000     -0.88100000
H    -14.99200000     -0.37100000     -1.53400000
O      2.86100000    -14.10700000     10.62400000
H      3.81600000    -14.12700000     10.57200000
H      2.66700000    -14.27200000     11.54600000
O     -1.94500000     13.43700000      8.73200000
H     -2.21000000     14.28300000      8.37100000
H     -2.70100000     13.14700000      9.24300000
O     -6.03000000     -5.95300000     12.29400000
H     -5.28100000     -5.88000000     11.70200000
H     -5.68200000     -6.39600000     13.06700000
O      4.59700000     -8.50600000      8.31600000
H      5.23800000     -8.07300000      7.75300000
H      5.12500000     -8.99700000      8.94600000
O      8.74400000     -2.28600000     -3.84100000
H      9.19000000     -1.56200000     -4.28100000
H      9.40100000     -2.98000000     -3.79400000
O      9.32500000      8.15000000     -9.88000000
H      9.56100000      8.67500000    -10.64500000
H      9.59600000      7.26000000    -10.10700000
O    -15.38800000      7.79900000     -6.77100000
H    -15.26100000      6.86700000     -6.59200000
H    -15.01700000      7.92900000     -7.64400000
O     -1.30400000      4.31300000      9.64900000
H     -2.23900000      4.46800000      9.52100000
H     -0.91300000      5.18700000      9.64100000
O     -6.10100000      3.97300000    -12.37400000
H     -6.46000000      4.85600000    -12.46400000
H     -6.70900000      3.41600000    -12.86000000
O      7.60300000    -12.27100000     -5.70700000
H      7.77300000    -12.22500000     -4.76600000
H      8.07700000    -11.52400000     -6.07300000
O    -17.47000000      2.32400000      0.43900000
H    -17.57200000      2.48800000     -0.49800000
H    -16.56200000      2.03800000      0.53600000
O     10.43200000     -6.22000000     -9.89700000
H     11.37000000     -6.24300000    -10.08600000
H     10.31000000     -5.41900000     -9.38800000
O      9.13700000      0.99500000     14.30600000
H      9.57400000      0.14500000     14.25500000
H      9.09300000      1.29700000     13.39900000
O     -0.88600000     -3.23300000     -8.65200000
H     -0.85100000     -2.27800000     -8.58800000
H     -1.61300000     -3.40700000     -9.24900000
O     -5.33700000     -5.91500000      7.45300000
H     -5.34100000     -6.67200000      8.03800000
H     -4.45700000     -5.90800000      7.07600000
O     16.94500000     -0.99000000      7.16900000
H     16.71400000     -0.08700000      7.38700000
H     16.19700000     -1.50700000      7.46700000
O      1.31800000      1.36400000     -4.27500000
H      1.65700000      2.25600000     -4.19800000
H      2.09900000      0.81500000     -4.34300000
O      3.96500000    -12.07000000    -12.23700000
H      4.77000000    -12.18700000    -12.74200000
H      3.39400000    -11.55900000    -12.81200000
O     13.38300000      0.81500000    -11.52700000
H     12.44500000      0.75200000    -11.71100000
H     13.79200000      0.23700000    -12.17200000
O     11.66000000     -8.28100000     10.57700000
H     11.01300000     -7.68500000     10.95400000
H     11.56400000     -9.08900000     11.08200000
O    -16.32800000      0.52600000      2.84800000
H    -17.28400000      0.55400000      2.85000000
H    -16.11500000     -0.37900000      2.61900000
O     -8.48900000      5.19100000     -5.91600000
H     -8.47600000      5.90900000     -6.54900000
H     -8.16800000      4.43400000     -6.40600000
O     -8.26100000     -7.34000000      7.80800000
H     -7.48300000     -7.87700000      7.96000000
H     -8.13200000     -6.57000000      8.36300000
O     -5.97600000     -6.45400000      4.37700000
H     -6.63900000     -7.13500000      4.26800000
H     -6.08400000     -6.15700000      5.28100000
O     -3.43500000    -15.42200000     -3.07000000
H     -3.78400000    -15.39000000     -3.96000000
H     -2.69900000    -14.81100000     -3.07900000
O     -8.12600000     -5.33900000      9.70300000
H     -7.23600000     -5.18200000     10.02000000
H     -8.59100000     -4.52200000      9.88200000
O     -5.39400000      4.90500000     -6.12700000
H     -5.97400000      4.81100000     -6.88300000
H     -5.68800000      4.23200000     -5.51400000
O      8.11000000      1.55200000     11.47500000
H      7.71300000      1.55000000     10.60400000
H      8.35700000      2.46500000     11.62300000
O      9.80100000      3.02300000    -10.04500000
H     10.69900000      2.70900000     -9.94100000
H      9.25600000      2.26100000     -9.84900000
O     -4.60700000     11.58400000     -5.17700000
H     -3.76900000     11.24900000     -4.85800000
H     -5.11800000     10.79900000     -5.37600000
O     -8.74000000    -11.69900000     -8.03300000
H     -9.10200000    -11.15300000     -7.33500000
H     -9.06800000    -11.30300000     -8.84100000
O     10.19800000      6.30900000      6.38200000
H     10.19200000      6.68500000      7.26200000
H     10.55900000      7.00100000      5.82800000
O      0.17500000      5.16200000    -17.15700000
H      0.59000000      5.95600000    -16.82100000
H      0.51500000      5.07200000    -18.04800000
O      0.55100000      4.47500000     -9.65000000
H      1.02000000      5.30000000     -9.77300000
H     -0.15600000      4.50300000    -10.29500000
O     -8.61200000      5.88200000    -12.54600000
H     -8.27100000      6.65900000    -12.10300000
H     -9.36400000      5.61600000    -12.01700000
O      3.83000000     -7.64100000    -11.83600000
H      3.14500000     -7.56400000    -11.17100000
H      3.39000000     -8.03900000    -12.58700000
O     -3.31700000     -0.07400000     -6.67400000
H     -3.34000000     -1.00200000     -6.44100000
H     -2.61600000      0.29100000     -6.13300000
O      8.35400000     -3.47200000    -12.73700000
H      9.22100000     -3.11600000    -12.92900000
H      7.95100000     -2.82400000    -12.16000000
O      2.25900000     -8.08600000     -5.07100000
H      2.64100000     -7.62300000     -5.81700000
H      2.04100000     -7.39400000     -4.44600000
O     -0.53000000     -8.12100000     -3.21500000
H     -1.24600000     -8.75200000     -3.28600000
H     -0.04100000     -8.40000000     -2.44100000
O     -0.23400000    -13.16100000      8.89700000
H     -0.57300000    -12.37700000      9.33000000
H      0.65800000    -12.92700000      8.64200000
O      1.11200000     -1.36800000    -13.22200000
H      0.28700000     -1.20100000    -13.67700000
H      1.69300000     -1.71400000    -13.90000000
O      5.24200000     10.77700000      8.08700000
H      6.03300000     11.31600000      8.10300000
H      4.57600000     11.31600000      8.51200000
O      9.01500000     -1.09300000     -8.20800000
H      9.59300000     -0.34500000     -8.06300000
H      8.32100000     -0.98900000     -7.55800000
O      9.54400000     -5.89100000      0.11900000
H      9.53600000     -5.08100000      0.62900000
H     10.27700000     -6.39200000      0.47600000
O      9.57900000      4.63800000     -2.53700000
H      9.19200000      4.51900000     -1.66900000
H      8.82900000      4.67600000     -3.13100000
O     -6.43900000     -2.64500000    -13.99300000
H     -7.24800000     -2.19100000    -14.23100000
H     -5.80500000     -2.36500000    -14.65300000
O     -1.31600000     12.75900000      0.70300000
H     -1.12800000     12.71800000     -0.23400000
H     -0.72300000     12.11800000      1.09500000
O     -5.14500000      7.80600000    -11.33300000
H     -4.79500000      7.50000000    -10.49600000
H     -4.67200000      7.29700000    -11.99100000
O     12.44700000     -2.36200000     -7.45900000
H     13.02200000     -3.07100000     -7.74700000
H     12.94800000     -1.90900000     -6.78100000
O     12.75800000      3.69500000    -10.90300000
H     12.94800000      4.15700000    -11.72000000
H     12.95700000      2.77800000    -11.09500000
O     -0.64800000    -14.47300000      5.02000000
H      0.16700000    -13.98800000      5.14800000
H     -0.40900000    -15.19200000      4.43400000
O      8.56100000     11.17600000     -1.67300000
H      8.73200000     11.83300000     -2.34800000
H      8.74800000     11.62600000     -0.84800000
O     -4.22100000     -1.94500000      1.46000000
H     -3.60800000     -2.42800000      2.01400000
H     -4.83600000     -2.60900000      1.14800000
O    -12.87200000      3.24300000     12.71400000
H    -13.21400000      2.62200000     13.35800000
H    -12.31100000      2.71400000     12.14600000
O    -17.14100000      2.54000000      6.81800000
H    -17.98500000      2.71100000      6.40000000
H    -16.51100000      2.55200000      6.09800000
O     10.60200000     -4.04300000     -6.57600000
H      9.73800000     -4.06800000     -6.98600000
H     11.05000000     -3.31400000     -7.00500000
O      3.99600000     -1.06000000     11.62300000
H      3.77600000     -1.48300000     10.79300000
H      4.55600000     -1.69100000     12.07400000
O     16.73600000      4.52800000     -4.18200000
H     16.21700000      5.27300000     -3.88100000
H     17.36100000      4.37000000     -3.47400000
O     -3.64500000      6.61200000      4.69100000
H     -3.30300000      5.72900000      4.54900000
H     -3.63800000      6.72100000      5.64100000
O      6.01500000    -11.25300000     -0.15900000
H      6.49100000    -11.65600000      0.56700000
H      6.52000000    -10.46900000     -0.37100000
O      3.02600000     12.70800000     -1.88500000
H      2.33500000     12.98300000     -2.48700000
H      2.70200000     11.89200000     -1.50400000
O    -11.04100000     -9.39900000     -8.25400000
H    -10.21100000     -9.14600000     -8.65800000
H    -11.69700000     -9.22600000     -8.92900000
O     13.95400000      8.19100000      6.36500000
H     14.20500000      7.55000000      5.70000000
H     13.29900000      8.73900000      5.93200000
O     14.73100000     -3.30100000     -4.39800000
H     14.98600000     -3.70400000     -5.22800000
H     14.45700000     -2.41500000     -4.63700000
O    -10.36900000     10.87100000      0.31500000
H     -9.68100000     10.62300000      0.93200000
H    -10.44300000     11.82100000      0.40800000
O      8.79900000     13.28300000     -4.02200000
H      8.26400000     12.67500000     -4.53300000
H      9.42700000     13.63600000     -4.65300000
O     -2.58000000    -16.31300000     -8.91700000
H     -2.49200000    -15.37800000     -8.73200000
H     -2.43000000    -16.74000000     -8.07300000
O     -0.94000000      6.63700000    -12.37700000
H     -1.21300000      6.11700000    -13.13200000
H      0.00500000      6.49800000    -12.31800000
O     -4.63000000     -9.86400000      5.73300000
H     -4.27100000     -9.26300000      5.08000000
H     -4.14200000     -9.66800000      6.53300000
O     -1.06900000     -0.24700000      9.69200000
H     -0.55000000     -0.40800000     10.48000000
H     -0.66500000      0.52400000      9.29300000
O      5.04200000    -11.14100000     -7.09400000
H      5.53500000    -11.26200000     -6.28200000
H      5.15200000    -11.96700000     -7.56500000
O     -5.18100000     10.45400000    -12.06000000
H     -5.15700000      9.55100000    -11.74400000
H     -6.03100000     10.78600000    -11.77300000
O     -7.82400000      5.72900000      4.94100000
H     -7.24900000      5.75400000      4.17600000
H     -8.29500000      6.56200000      4.91300000
O      3.09300000     14.83100000      3.17200000
H      3.47200000     13.95400000      3.21600000
H      2.39500000     14.75900000      2.52100000
O     -5.65200000     13.74400000     -2.81300000
H     -4.85200000     13.54900000     -2.32300000
H     -5.46500000     13.45000000     -3.70400000
O      5.57900000      1.73200000    -14.27000000
H      5.03700000      0.94800000    -14.18500000
H      6.40700000      1.41400000    -14.62900000
O     -3.51800000    -12.55400000    -12.10100000
H     -3.12200000    -11.92100000    -12.70000000
H     -2.78400000    -13.08800000    -11.79700000
O     -2.14500000      9.29500000     10.21500000
H     -1.71600000     10.09000000      9.89900000
H     -3.03800000      9.35300000      9.87700000
O     -5.88200000     -8.57900000      8.70500000
H     -4.98600000     -8.53100000      9.03900000
H     -6.23600000     -9.38300000      9.08400000
O     12.02600000     -2.48600000     13.05300000
H     11.90100000     -2.59100000     12.11000000
H     12.38000000     -3.32700000     13.34400000
O     -7.11900000    -16.76000000     -0.07000000
H     -6.84400000    -16.32000000     -0.87400000
H     -6.87600000    -16.15400000      0.63000000
O     -5.54600000      1.45800000     -7.81100000
H     -5.83900000      0.66200000     -8.25300000
H     -5.08400000      1.14400000     -7.03300000
O     13.75900000     -7.16500000     -6.60000000
H     13.99800000     -7.80600000     -5.93000000
H     14.23500000     -7.44700000     -7.38100000
O     -8.41700000      0.89000000      6.31600000
H     -8.74600000      1.47200000      5.63100000
H     -7.98200000      0.18200000      5.84100000
O      7.98300000     -9.86600000     -1.92400000
H      7.53100000     -9.51000000     -2.68900000
H      8.15400000     -9.10400000     -1.37000000
O    -12.54400000     -6.96100000     -1.84900000
H    -13.00500000     -7.59200000     -2.40200000
H    -11.62300000     -7.06300000     -2.08700000
O     -3.17900000     -0.27200000      5.57600000
H     -2.91900000     -1.17500000      5.76200000
H     -3.62000000     -0.32000000      4.72800000
O     14.44700000     -5.13700000      5.94600000
H     13.93000000     -5.43700000      6.69400000
H     13.82100000     -5.09500000      5.22300000
O     -8.64600000     -5.87600000     13.31400000
H     -8.61800000     -6.68800000     13.81900000
H     -7.81900000     -5.86500000     12.83200000
O     14.77600000     -0.73000000     -2.09700000
H     14.04100000     -0.35300000     -2.58100000
H     15.17500000      0.01500000     -1.64800000
O    -10.82300000      6.50000000     -2.44500000
H    -10.51000000      7.36600000     -2.70800000
H    -10.04300000      6.05200000     -2.11900000
O      7.90100000     -5.73000000     -4.35300000
H      8.18000000     -5.03300000     -4.94700000
H      8.71700000     -6.11700000     -4.03700000
O      3.95800000     14.81200000     -5.17600000
H      4.87700000     14.54500000     -5.19700000
H      3.74800000     14.87600000     -4.24500000
O      5.91800000     -6.20100000    -10.88600000
H      6.56700000     -6.43400000    -11.55000000
H      5.11800000     -6.64400000    -11.16700000
O     -4.82000000     -7.54300000    -14.09600000
H     -5.00000000     -8.32300000    -14.62000000
H     -4.52100000     -6.89100000    -14.73000000
O    -11.83800000      1.17900000     10.89900000
H    -11.53800000      0.38100000     11.33500000
H    -11.39100000      1.17000000     10.05200000
O      4.63400000      3.04700000     -4.90700000
H      4.52600000      2.12500000     -4.67100000
H      4.71200000      3.04300000     -5.86100000
O      3.78800000     16.43000000      5.36500000
H      3.73400000     16.06400000      4.48200000
H      4.61400000     16.09400000      5.71300000
O     12.23400000      4.91900000     -8.28200000
H     12.19100000      4.65000000     -9.20000000
H     12.15200000      4.10300000     -7.78900000
O      8.76600000     -0.52700000     -1.40400000
H      8.44800000     -1.18900000     -2.01700000
H      8.42300000     -0.80200000     -0.55400000
O     -1.10800000      4.49700000     -5.11300000
H     -0.43600000      3.89300000     -4.79600000
H     -0.62400000      5.14500000     -5.62600000
O      7.05400000      4.30800000     -3.51900000
H      6.42400000      3.76700000     -3.99500000
H      6.94000000      5.18600000     -3.88400000
O    -16.07200000     -1.15600000     -5.15100000
H    -15.46400000     -0.42600000     -5.26800000
H    -16.51200000     -0.97100000     -4.32100000
O     -4.98700000    -12.24100000      4.12300000
H     -4.11600000    -12.48500000      3.81000000
H     -4.82500000    -11.56300000      4.77800000
O      3.67500000      3.23500000      8.14600000
H      3.01400000      3.83900000      8.48400000
H      3.82800000      3.52700000      7.24700000
O     -8.53900000    -10.11200000     10.76000000
H     -8.66500000    -10.36100000      9.84500000
H     -8.96000000     -9.25600000     10.83600000
O     -2.69100000     -9.68300000     -4.69600000
H     -1.88200000    -10.09000000     -5.00700000
H     -3.35700000     -9.96500000     -5.32300000
O     -7.91300000    -12.50700000     -3.89600000
H     -8.39100000    -11.77100000     -3.51500000
H     -8.58800000    -13.04100000     -4.31500000
O     -5.33100000     -4.56600000     15.26700000
H     -4.93900000     -4.82900000     14.43400000
H     -4.93200000     -5.14900000     15.91400000
O      3.74600000    -16.61600000      5.38700000
H      2.89600000    -17.05600000      5.40900000
H      4.32900000    -17.24500000      4.96100000
O     -3.27700000     12.25000000      2.62200000
H     -2.75800000     12.12700000      3.41700000
H     -2.63100000     12.42700000      1.93900000
O      8.04200000      1.42200000     -3.73200000
H      7.51700000      2.22000000     -3.78500000
H      8.09300000      1.23100000     -2.79500000
O      0.81500000     -6.33600000      3.74700000
H      0.90600000     -6.84600000      2.94300000
H      1.32700000     -5.54400000      3.58800000
O     -4.77300000     -5.67700000      1.92300000
H     -5.23200000     -5.99800000      2.69800000
H     -4.32500000     -6.44700000      1.57300000
O      9.07900000     -4.05500000     10.23900000
H      8.82900000     -3.20400000      9.87900000
H      8.45300000     -4.20900000     10.94600000
O    -11.97300000     -2.99200000     10.79700000
H    -12.19500000     -3.26000000      9.90500000
H    -12.63000000     -2.33300000     11.02000000
O     -1.04200000     -9.58600000      4.67000000
H     -0.37500000     -9.77000000      4.00900000
H     -1.26300000    -10.44500000      5.03200000
O     16.10800000     -0.94700000      1.77500000
H     15.73300000     -1.54800000      1.13100000
H     16.96800000     -1.31600000      1.97500000
O      8.22900000     -1.34200000      3.75200000
H      7.48100000     -1.43300000      4.34300000
H      8.77700000     -0.67200000      4.16000000
O     13.87900000     -8.73600000      3.39100000
H     13.01700000     -9.15000000      3.36100000
H     14.03700000     -8.57700000      4.32100000
O     16.31300000      6.85900000      0.04400000
H     15.65500000      6.92100000     -0.64800000
H     17.07500000      7.31800000     -0.30800000
O      1.25500000     -5.96300000    -12.10500000
H      1.07800000     -6.51200000    -11.34100000
H      1.52700000     -5.12200000    -11.73700000
O    -13.45700000     -8.95200000     -3.28700000
H    -14.30500000     -8.83000000     -3.71300000
H    -13.65300000     -9.47100000     -2.50700000
O      5.47400000      8.49900000     -6.80600000
H      5.04700000      7.79700000     -7.29600000
H      6.38100000      8.20900000     -6.71200000
O     -4.84000000      8.84900000      9.20700000
H     -5.20400000      9.70100000      8.96700000
H     -5.30100000      8.22400000      8.64700000
O      0.56500000     -1.69900000     17.62400000
H      0.65400000     -1.23000000     16.79400000
H     -0.34400000     -1.99800000     17.63400000
O     -0.32100000    -10.93700000    -13.63000000
H     -0.29500000    -11.69400000    -13.04300000
H     -1.06000000    -10.41700000    -13.31600000
O      1.61100000     -6.79700000     -1.21800000
H      1.74400000     -6.46800000     -2.10700000
H      1.56100000     -6.00900000     -0.67700000
O     14.18700000      0.15400000     -9.13800000
H     15.09700000     -0.02700000     -8.90000000
H     14.22900000      0.43000000    -10.05300000
O      2.32500000     -3.67700000      6.65800000
H      1.45400000     -3.81600000      7.03000000
H      2.76100000     -4.52400000      6.74600000
O      2.66200000    -12.48200000      8.41600000
H      2.64500000    -13.06000000      7.65300000
H      2.80600000    -13.07000000      9.15800000
O     -7.11400000     -7.86300000    -10.72300000
H     -7.45800000     -7.95800000     -9.83400000
H     -7.10400000     -8.75500000    -11.07100000
O      0.31400000      8.47500000      3.14400000
H      0.01200000      7.60700000      3.41200000
H      0.08400000      8.53200000      2.21600000
O      2.27400000      3.98800000     -3.96700000
H      2.06700000      4.26300000     -4.86000000
H      2.88900000      4.64900000     -3.64900000
O     -6.26900000     16.53300000     -5.97300000
H     -6.50500000     16.51100000     -6.90100000
H     -6.38500000     15.63100000     -5.67500000
O    -10.03400000      0.72300000      8.86000000
H     -9.91400000     -0.08300000      8.35800000
H     -9.20400000      1.19100000      8.76200000
O      0.33200000      2.62300000    -12.51100000
H      0.77400000      2.06100000    -11.87500000
H     -0.40800000      2.99300000    -12.03000000
O    -12.19700000     -8.95600000      9.50700000
H    -12.37100000     -9.82800000      9.86100000
H    -11.51100000     -8.60000000     10.07300000
O     11.73700000     12.19000000      0.01100000
H     10.94000000     12.69600000      0.17100000
H     11.63700000     11.40700000      0.55200000
O    -10.13500000     -2.26200000      7.84400000
H    -10.66800000     -2.84900000      7.30800000
H     -9.25000000     -2.35600000      7.49400000
O      3.89100000    -10.35400000      5.59500000
H      4.22300000    -10.57700000      6.46400000
H      3.43100000    -11.14100000      5.30400000
O     -2.76000000     -2.35800000     -1.25200000
H     -1.99200000     -1.88600000     -0.92800000
H     -3.19800000     -2.67300000     -0.46100000
O      8.13200000      7.43500000     13.12500000
H      8.75500000      7.15500000     12.45500000
H      7.33600000      6.93900000     12.93400000
O     -6.94000000     -1.31700000      0.50100000
H     -7.61300000     -1.22100000     -0.17300000
H     -6.27900000     -0.66400000      0.27500000
O     11.99100000      2.72400000      3.68700000
H     12.04200000      1.80400000      3.42700000
H     11.99200000      3.20700000      2.86100000
O     13.88800000     -4.40900000     -8.33200000
H     14.66200000     -4.59400000     -7.80000000
H     13.43200000     -5.24800000     -8.39200000
O    -11.88900000     -0.75500000     -4.02600000
H    -12.61400000     -1.37500000     -4.09800000
H    -11.90600000     -0.47100000     -3.11200000
O      8.62700000    -11.42000000      4.36900000
H      8.44200000    -11.85900000      5.19900000
H      8.23200000    -10.55300000      4.46400000
O      0.02200000    -10.31300000     -5.28200000
H      0.16000000     -9.55200000     -4.71700000
H      0.90300000    -10.63800000     -5.46600000
O     -0.94000000      7.77700000    -15.83900000
H     -1.03000000      8.65900000    -15.48000000
H      0.00300000      7.66000000    -15.95400000
O     -1.61400000    -10.67300000      8.69700000
H     -2.37600000    -10.32500000      9.16100000
H     -0.99600000     -9.94300000      8.66900000
O    -10.33400000     -3.36400000     14.15800000
H     -9.53600000     -3.78700000     13.84000000
H    -10.04800000     -2.84900000     14.91200000
O     -3.14000000     -3.06700000     -5.70000000
H     -2.85200000     -3.77200000     -6.28100000
H     -3.48000000     -3.51800000     -4.92700000
O      3.29100000      9.02400000      7.14900000
H      3.96200000      9.53100000      7.60700000
H      2.83000000      9.66800000      6.61100000
O    -15.02100000     -2.90600000      5.60900000
H    -14.62900000     -2.16800000      5.14300000
H    -15.46600000     -3.41100000      4.92900000
O      2.00400000     -7.17200000     -9.72400000
H      1.83100000     -6.37100000     -9.22900000
H      1.42700000     -7.82600000     -9.33000000
O      6.70200000    -12.48900000      9.24300000
H      6.38600000    -13.17000000      9.83600000
H      6.41100000    -12.77300000      8.37600000
O    -11.26900000      2.26900000     -6.06500000
H    -11.06600000      1.33500000     -6.01800000
H    -11.21100000      2.48100000     -6.99600000
O      0.42900000      4.57500000     14.80000000
H     -0.45100000      4.91200000     14.96800000
H      0.55400000      4.68900000     13.85800000
O     -3.14300000     16.84500000      2.84900000
H     -2.65300000     16.37000000      2.17800000
H     -4.05900000     16.62100000      2.68100000
O     -5.03200000     -4.48300000      9.64300000
H     -5.38000000     -3.65800000      9.98200000
H     -5.33500000     -4.51600000      8.73600000
O     10.77400000    -10.75400000     -3.69300000
H     10.39200000    -10.30800000     -4.44900000
H     10.26400000    -11.56000000     -3.60700000
O     -7.33300000     10.72200000     12.49700000
H     -7.80400000     11.32700000     11.92500000
H     -7.43400000      9.86800000     12.07600000
O     -6.02100000     -7.42200000     14.60600000
H     -6.39400000     -8.30000000     14.53100000
H     -6.68700000     -6.91800000     15.07300000
O     -6.53000000    -10.45700000    -10.98000000
H     -5.76900000    -10.59600000    -10.41700000
H     -6.19700000    -10.58300000    -11.86800000
O    -16.69000000     -4.04200000     -2.61900000
H    -17.49200000     -4.30800000     -3.06900000
H    -16.38400000     -4.83900000     -2.18500000
O      9.42900000    -14.50100000     -5.07600000
H      9.95000000    -14.76400000     -4.31800000
H      8.99700000    -13.69200000     -4.80100000
O    -13.86800000      6.54800000     -2.09300000
H    -13.25000000      6.42600000     -2.81400000
H    -13.35600000      6.97600000     -1.40700000
O      8.46400000      5.67100000    -12.86100000
H      8.89100000      4.87600000    -13.18000000
H      9.03700000      5.98600000    -12.16100000
O     10.67700000     -4.55900000     -4.00700000
H     11.63400000     -4.58900000     -4.02400000
H     10.42400000     -4.49100000     -4.92800000
O    -14.58700000      4.44800000      8.96400000
H    -15.13800000      5.14400000      8.60700000
H    -14.19600000      4.03300000      8.19500000
O      0.16000000      4.42700000     -2.22800000
H     -0.37500000      4.88600000     -2.87400000
H      1.01900000      4.34300000     -2.64400000
O     -0.00400000     -4.93300000     17.46700000
H      0.08700000     -4.57600000     16.58400000
H     -0.68400000     -4.39600000     17.87400000
O     -7.97700000     -5.74700000    -14.16900000
H     -8.18500000     -4.95100000    -14.65700000
H     -8.02500000     -6.44700000    -14.82000000
O      2.53700000    -10.19700000     10.31500000
H      2.56800000    -10.86100000      9.62600000
H      1.87100000     -9.57600000     10.02000000
O     -7.66200000     -6.19400000     -6.65300000
H     -7.57200000     -6.27700000     -5.70400000
H     -7.56300000     -5.25700000     -6.82200000
O      4.16300000      9.77900000     13.15000000
H      5.06500000      9.90400000     12.85500000
H      3.76300000      9.23400000     12.47300000
O    -14.51100000      1.20900000     -4.35300000
H    -14.37400000      0.88500000     -3.46300000
H    -13.82500000      1.86500000     -4.47700000
O      9.10400000     -1.31400000      7.42900000
H      8.21000000     -1.37400000      7.09000000
H      9.55600000     -0.74100000      6.81000000
O     -5.24800000      0.73000000     -0.25300000
H     -6.12400000      0.96000000     -0.56400000
H     -4.65600000      1.13100000     -0.88900000
O    -13.14900000     -7.58000000     -9.44300000
H    -13.52300000     -7.48400000    -10.31900000
H    -12.37200000     -7.02100000     -9.45200000
O      1.27400000    -14.34300000     -8.68100000
H      0.84500000    -13.58300000     -9.07400000
H      0.68400000    -14.61300000     -7.97700000
O      3.38400000    -15.64500000     -9.57200000
H      3.01700000    -16.50800000     -9.37600000
H      2.78800000    -15.02900000     -9.14500000
O     -0.61400000      0.20300000    -11.18700000
H     -1.09800000     -0.47800000    -11.65300000
H     -1.07100000      0.29100000    -10.35000000
O     10.53000000     10.37000000      3.03000000
H     10.83900000     10.05600000      2.18000000
H      9.57600000     10.32800000      2.96800000
O    -15.28700000      4.96400000      0.74700000
H    -15.30100000      4.24400000      1.37700000
H    -15.05400000      4.55000000     -0.08500000
O    -10.90300000      9.47100000      6.67500000
H    -11.34800000     10.10000000      7.24300000
H    -11.24700000      8.62000000      6.94400000
O     -7.25900000      7.11600000      8.40300000
H     -7.07200000      6.26800000      8.80500000
H     -7.60000000      6.90100000      7.53500000
O     10.70500000      8.92700000     11.71900000
H     10.50900000      8.42500000     12.51000000
H     10.42300000      8.36100000     11.00000000
O     -4.60000000     -4.56900000     -0.36200000
H     -3.78500000     -5.00300000     -0.61300000
H     -4.78500000     -4.89700000      0.51900000
O    -11.68600000      0.00700000     -1.04400000
H    -12.53600000      0.32000000     -1.35500000
H    -11.79600000     -0.94000000     -0.95900000
O     -2.09700000     -2.81900000      9.17300000
H     -2.97500000     -2.50400000      9.38900000
H     -1.55400000     -2.03100000      9.17300000
O     14.11900000      3.02100000     -2.21800000
H     14.28200000      3.96400000     -2.25200000
H     14.67900000      2.70600000     -1.50800000
O      4.92300000      8.63500000      3.24200000
H      5.24400000      9.38200000      3.74600000
H      4.96200000      8.92600000      2.33100000
O     11.52300000      2.62100000     12.67900000
H     12.25900000      2.80900000     12.09600000
H     10.76500000      2.56200000     12.09700000
O     -3.20700000      6.18200000      7.54600000
H     -3.65100000      6.07800000      8.38700000
H     -2.41300000      6.67600000      7.75400000
O     -2.54400000     -2.36900000    -17.94300000
H     -2.99200000     -2.92500000    -18.58000000
H     -2.39500000     -2.94100000    -17.19000000
O     -3.94800000      0.86200000    -12.50100000
H     -3.53400000      1.70000000    -12.70500000
H     -3.57700000      0.61100000    -11.65500000
O     -0.33700000     -7.25200000      6.01100000
H      0.26700000     -6.91300000      5.35000000
H     -0.63800000     -8.08700000      5.65500000
O      1.60600000     14.34800000      5.67800000
H      2.37100000     14.77500000      5.29400000
H      0.98900000     14.26200000      4.95100000
O    -14.08700000      5.26500000     -6.75500000
H    -13.22300000      5.24400000     -6.34200000
H    -14.05500000      4.56900000     -7.41100000
O     -3.78900000    -15.09300000     -5.73400000
H     -4.43900000    -15.06500000     -6.43700000
H     -2.98000000    -14.78800000     -6.14400000
O      6.94400000     15.01900000     -6.64000000
H      6.69400000     15.34300000     -7.50600000
H      7.00800000     15.80600000     -6.09900000
O      6.54100000      0.14700000      2.15100000
H      7.27100000     -0.36200000      2.50300000
H      5.79600000     -0.08800000      2.70400000
O      2.58100000      2.66800000     -9.51800000
H      1.73200000      3.06700000     -9.70700000
H      2.60400000      1.88200000    -10.06400000
O     -4.71200000      7.19900000     -4.00900000
H     -4.51600000      6.70400000     -3.21400000
H     -5.25200000      6.60800000     -4.53300000
O     -5.22400000     11.71700000      7.67800000
H     -5.32700000     12.62200000      7.97300000
H     -4.52800000     11.75700000      7.02200000
O    -10.82900000      5.20000000    -11.01400000
H    -10.38100000      5.49500000    -10.22100000
H    -11.49000000      5.87300000    -11.18000000
O      5.45100000     -8.97700000    -15.05000000
H      6.31100000     -8.85600000    -15.45300000
H      5.63800000     -9.10700000    -14.12100000
O      4.62600000      4.14500000     10.49400000
H      4.48900000      3.77900000      9.62000000
H      4.82400000      3.38600000     11.04300000
O      3.33100000    -12.72500000      1.89800000
H      4.08700000    -13.16700000      1.51100000
H      3.03200000    -12.12200000      1.21800000
O     -3.92200000      4.77100000     16.74900000
H     -4.83400000      4.70300000     17.03200000
H     -3.95100000      5.34900000     15.98600000
O     14.88400000      4.20800000      0.49800000
H     15.42400000      4.99700000      0.53800000
H     15.50900000      3.48600000      0.56400000
O     -2.69500000     -6.19000000     -1.92000000
H     -1.98800000     -5.54500000     -1.89900000
H     -2.68200000     -6.53000000     -2.81500000
O    -12.26400000      8.05400000     -6.75400000
H    -13.18500000      8.14300000     -6.50700000
H    -11.83400000      8.80700000     -6.34800000
O     -4.28600000      5.09500000      9.80500000
H     -4.05300000      4.65800000     10.62400000
H     -5.22900000      5.24500000      9.87200000
O      3.54600000     12.68500000     -6.55600000
H      3.94000000     13.31200000     -7.16200000
H      3.02100000     13.22200000     -5.96200000
O      6.84300000      1.29300000      9.22100000
H      7.15900000      1.72300000      8.42600000
H      5.89100000      1.38200000      9.17800000
O      9.41000000    -11.61100000     -0.61600000
H      8.95400000    -10.93100000     -1.11200000
H      9.71300000    -11.16800000      0.17600000
O     15.49900000     -8.97800000     -4.49400000
H     16.13900000     -9.66400000     -4.30400000
H     14.66600000     -9.44300000     -4.57600000
O      6.16400000      5.28600000     15.58000000
H      7.04900000      5.34900000     15.93900000
H      6.16200000      5.89200000     14.83900000
O     -1.19000000    -13.96200000     -3.20100000
H     -0.44100000    -14.28300000     -2.70000000
H     -1.09300000    -13.01000000     -3.19500000
O     11.14700000      6.52300000     -4.53700000
H     11.96600000      6.86300000     -4.89900000
H     11.42300000      5.92900000     -3.83800000
O      4.44700000     -3.32400000     -0.39400000
H      4.86700000     -2.57100000     -0.80900000
H      5.15900000     -3.77900000      0.05600000
O    -16.92600000      4.91000000      4.13500000
H    -16.45100000      5.65800000      3.77200000
H    -17.12400000      5.16700000      5.03600000
O    -12.99500000      3.89500000    -12.23200000
H    -12.18300000      4.33800000    -11.98600000
H    -13.61100000      4.60600000    -12.40900000
O     -5.61500000    -13.03500000     -2.06100000
H     -6.43800000    -12.84800000     -2.51200000
H     -5.60400000    -13.98800000     -1.96900000
O     -9.35500000      1.55800000     12.53100000
H     -9.98300000      0.83500000     12.51600000
H     -8.55000000      1.16800000     12.87200000
O      7.84400000      9.94300000      2.15800000
H      7.23500000      9.74900000      2.87000000
H      7.35400000     10.52300000      1.57500000
O      3.18900000     -1.25500000      6.39800000
H      2.31900000     -1.00200000      6.08800000
H      3.09400000     -2.17200000      6.65600000
O     -5.62200000     -5.02100000    -12.52900000
H     -6.25900000     -4.54100000    -13.05800000
H     -5.47500000     -5.83500000    -13.01000000
O     -0.49100000     -6.64200000    -15.70600000
H     -0.99900000     -7.31000000    -16.16500000
H      0.27700000     -6.50200000    -16.26000000
O    -12.04000000     -1.93800000     -7.86700000
H    -12.58000000     -2.55900000     -8.35400000
H    -12.51500000     -1.79800000     -7.04800000
O      4.65100000     -2.44400000     -7.91200000
H      5.36900000     -2.97800000     -8.25100000
H      3.94500000     -2.55900000     -8.54800000
O     -0.45500000      2.93300000     11.65400000
H      0.44000000      3.20400000     11.44900000
H     -0.99200000      3.35300000     10.98200000
O      8.63600000     -9.73000000     -8.63500000
H      8.52100000     -8.78000000     -8.65500000
H      7.83600000    -10.07700000     -9.02900000
O     -7.89300000      2.96800000     -8.21400000
H     -8.81600000      2.77300000     -8.37700000
H     -7.47600000      2.11000000     -8.14300000
O     -3.16300000      3.42800000     -6.43000000
H     -4.05100000      3.68300000     -6.18000000
H     -2.62000000      3.69400000     -5.68800000
O     10.63200000      6.73400000      1.12900000
H      9.91800000      6.10200000      1.21600000
H     11.32800000      6.24900000      0.68700000
O      0.85000000     13.08900000     -5.37800000
H      1.04000000     14.02500000     -5.44900000
H      0.07000000     12.96200000     -5.91700000
O    -10.89300000     -0.37500000     13.62200000
H    -10.31700000     -0.80000000     14.25800000
H    -11.71700000     -0.85800000     13.68600000
O      1.90900000     10.30600000     -1.16900000
H      2.56400000      9.61200000     -1.10100000
H      1.50900000     10.17500000     -2.02900000
O    -14.60100000     -9.20100000      5.13100000
H    -14.80700000     -8.92500000      6.02400000
H    -14.80800000    -10.13600000      5.11600000
O     -0.11500000     14.29600000      3.73900000
H      0.19000000     14.48500000      2.85100000
H     -0.25600000     13.34900000      3.74700000
O     -2.17200000     15.56100000      5.48200000
H     -2.65300000     16.10600000      4.85800000
H     -1.40700000     15.25700000      4.99400000
O     -9.09600000      2.41500000      3.95200000
H     -8.99500000      3.35000000      3.77400000
H    -10.03700000      2.25600000      3.87600000
O      9.64600000     -7.18300000     -2.40400000
H     10.58800000     -7.30900000     -2.51700000
H      9.57400000     -6.50100000     -1.73700000
O      3.45200000    -10.27600000    -10.22000000
H      3.74000000    -11.16300000    -10.43600000
H      3.43300000     -9.82000000    -11.06100000
O     12.64400000      3.45800000      8.13600000
H     12.54000000      3.82700000      7.25900000
H     13.44800000      2.94000000      8.08500000
O     -3.45900000     -6.71700000     -4.43900000
H     -3.91000000     -7.55600000     -4.34800000
H     -2.91500000     -6.82100000     -5.22000000
O     -8.23700000     10.28100000      2.55200000
H     -8.02500000     11.12100000      2.14600000
H     -7.88400000     10.34800000      3.43900000
O    -11.54700000      4.41300000      9.42900000
H    -11.53300000      4.07800000      8.53300000
H    -12.46100000      4.65100000      9.58200000
O      5.34700000     -1.63200000     16.16100000
H      4.46200000     -1.28300000     16.06100000
H      5.92100000     -0.88800000     15.97700000
O     -6.64100000      2.36100000    -14.79700000
H     -5.90100000      2.92700000    -15.01500000
H     -6.64200000      1.69300000    -15.48300000
O      0.10300000     -4.10300000     14.78700000
H      0.87300000     -4.34300000     14.27100000
H     -0.48700000     -3.68700000     14.15900000
O     17.07600000     -3.97000000      4.49900000
H     16.95800000     -4.52000000      3.72500000
H     16.27700000     -4.10000000      5.01000000
O    -12.39800000      3.53200000     -1.04900000
H    -12.05500000      3.71300000     -1.92400000
H    -13.34400000      3.45400000     -1.17300000
O     -8.65500000     -1.39900000    -14.35900000
H     -8.30600000     -0.72600000    -14.94400000
H     -9.13200000     -0.91000000    -13.68900000
O      4.45000000     -1.17000000    -11.99700000
H      5.14900000     -1.02100000    -11.36000000
H      4.88800000     -1.58700000    -12.73900000
O    -13.25500000     10.80300000      4.70200000
H    -12.61200000     10.97400000      5.39000000
H    -14.08500000     10.70700000      5.16900000
O     12.44800000     10.14300000      4.82000000
H     13.12800000     10.67700000      4.40900000
H     11.79500000     10.01500000      4.13200000
O      2.38100000      9.85800000      4.22200000
H      1.59000000      9.51500000      3.80600000
H      3.08400000      9.29200000      3.90400000
O      0.50400000     -0.84100000     12.01300000
H      1.14500000     -1.21100000     12.62000000
H      0.86800000      0.01000000     11.76900000
O      1.62600000      7.44300000    -16.44500000
H      2.29200000      7.07300000    -17.02500000
H      2.10600000      8.05700000    -15.89000000
O    -12.49500000      7.15600000      7.04300000
H    -12.45400000      6.69600000      6.20500000
H    -13.43000000      7.20300000      7.24500000
O      2.32500000     -3.03000000    -15.06800000
H      2.68500000     -3.80900000    -14.64400000
H      2.31000000     -3.25000000    -15.99900000
O     13.27100000      9.64700000     -8.79200000
H     12.82400000      8.80500000     -8.70000000
H     13.12900000      9.89400000     -9.70600000
O      6.98500000     -4.93400000    -14.89300000
H      7.52900000     -4.96600000    -14.10700000
H      6.96900000     -5.83700000    -15.21000000
O      0.43400000     -8.86300000     -8.31100000
H     -0.50400000     -8.70400000     -8.21200000
H      0.58500000     -9.69300000     -7.85800000
O     -4.17400000     -0.25900000      9.09200000
H     -4.59700000      0.38100000      8.51900000
H     -3.34200000      0.14900000      9.33300000
O     -9.03800000     11.39400000     -4.53700000
H     -9.12700000     12.26800000     -4.15700000
H     -8.37000000     10.96700000     -4.00000000
O      4.09500000      1.62200000     12.04200000
H      3.28400000      1.54300000     11.54000000
H      4.35200000      0.71800000     12.22400000
O     -4.19200000     -9.15500000     12.12500000
H     -4.09200000     -8.37700000     12.67400000
H     -5.06500000     -9.48700000     12.33800000
O      0.38000000     -2.87100000    -17.79400000
H      0.12900000     -2.05500000    -17.36100000
H     -0.20100000     -3.53200000    -17.41800000
O     -1.19100000      8.16900000      0.67000000
H     -1.05600000      7.25800000      0.41100000
H     -2.06900000      8.18200000      1.05200000
O      8.64600000     -7.18600000      9.10000000
H      8.68400000     -8.10900000      9.35000000
H      8.73400000     -6.71000000      9.92600000
O     -3.62200000     -0.49700000     13.35000000
H     -3.02500000      0.21400000     13.58400000
H     -3.95000000     -0.82000000     14.18900000
O      5.06000000     10.47700000    -11.65000000
H      4.61400000     10.37000000    -10.81000000
H      5.04800000      9.60300000    -12.04000000
O     -5.93300000      8.32600000     11.60800000
H     -5.49700000      8.51700000     10.77800000
H     -5.23100000      8.02000000     12.18200000
O     -3.08900000     15.62000000     -5.89000000
H     -3.15500000     15.91100000     -4.98000000
H     -3.87200000     15.08800000     -6.02800000
O     12.14400000     -3.29500000    -11.12500000
H     12.68200000     -2.50800000    -11.03400000
H     11.58800000     -3.11800000    -11.88400000
O      4.38500000     10.32900000     -8.58900000
H      4.79700000      9.61100000     -8.10800000
H      3.44500000     10.17100000     -8.49600000
O     12.41300000     -7.02500000     -2.03100000
H     12.45200000     -6.55500000     -1.19800000
H     12.73600000     -6.39600000     -2.67700000
O     -0.92400000     -0.51100000     -8.54600000
H     -0.19200000     -0.01500000     -8.18000000
H     -1.69700000      0.01500000     -8.33900000
O      1.87300000     13.49900000    -10.77000000
H      1.87700000     12.86800000    -11.48900000
H      2.75900000     13.45600000    -10.40900000
O      7.56700000     11.72400000     -6.88500000
H      7.98200000     10.96500000     -7.29600000
H      7.75500000     12.45000000     -7.48000000
O     -1.50900000    -12.96800000      1.91700000
H     -1.78800000    -12.05800000      1.81500000
H     -1.14100000    -13.00800000      2.80000000
O      6.45400000    -10.50600000    -10.17700000
H      5.52300000    -10.64500000    -10.00600000
H      6.49500000    -10.27800000    -11.10600000
O      5.18200000    -16.78700000      2.13700000
H      5.60700000    -16.97600000      1.30000000
H      4.25600000    -16.97400000      1.98300000
O    -10.40300000      8.73100000     -8.96600000
H     -9.50700000      8.89000000     -9.26300000
H    -10.30300000      8.37500000     -8.08300000
O      7.09800000      7.23500000      7.82500000
H      7.89800000      7.75400000      7.90300000
H      6.39000000      7.86100000      7.97800000
O     -8.81400000    -13.38600000      6.35900000
H     -8.16800000    -12.68100000      6.30800000
H     -9.16500000    -13.32600000      7.24800000
O     11.38000000      0.19500000     -9.05200000
H     12.28400000      0.37500000     -9.31100000
H     11.42100000     -0.65600000     -8.61500000
O      6.29600000     12.03800000      0.95900000
H      5.74800000     12.40700000      1.65200000
H      5.92100000     12.38200000      0.14900000
O      3.78300000      7.77600000    -12.28400000
H      4.67600000      7.93600000    -12.58900000
H      3.50000000      6.99900000    -12.76600000
O     -8.66800000     -5.50900000     -0.00700000
H     -8.24800000     -4.86400000     -0.57600000
H     -8.18300000     -5.45300000      0.81600000
O      7.26700000      5.43200000      1.69300000
H      6.51400000      4.91900000      1.98600000
H      6.95100000      5.90500000      0.92400000
O     10.09500000      3.44500000    -13.81000000
H      9.60900000      2.77100000    -14.28600000
H     10.06100000      4.21300000    -14.38000000
O     -7.72400000     13.12600000      1.94200000
H     -7.48900000     13.85600000      2.51500000
H     -8.42800000     13.47000000      1.39300000
O     -0.96000000      7.22000000      9.10200000
H     -1.46000000      7.98500000      9.38700000
H     -0.31400000      7.57000000      8.48900000
O     12.37000000     -9.73100000     -1.99000000
H     12.50000000     -8.80100000     -2.17900000
H     11.59800000     -9.97300000     -2.50100000
O      6.82400000     13.96200000     -9.27800000
H      7.65800000     14.43200000     -9.27200000
H      7.03600000     13.10300000     -9.64200000
O      1.86100000      9.96200000    -11.59600000
H      1.87200000      9.15900000    -12.11600000
H      1.79400000     10.66500000    -12.24300000
O     17.19500000     -2.03800000     -1.91800000
H     17.75000000     -1.86800000     -2.67900000
H     16.37400000     -1.58800000     -2.11500000
O     -8.03800000      8.29600000     -0.78000000
H     -7.61700000      7.48600000     -0.49100000
H     -7.42300000      8.98600000     -0.53400000
O      1.06300000      4.93400000      2.77100000
H      0.74500000      5.33700000      1.96300000
H      1.95200000      4.64600000      2.56100000
O      4.63000000      1.98800000     -1.76600000
H      4.62500000      1.28400000     -2.41500000
H      4.83800000      2.77500000     -2.27000000
O      2.85300000    -14.20400000      6.25400000
H      3.14000000    -15.01900000      5.84200000
H      2.64100000    -13.62700000      5.52100000
O     -1.08800000      4.79900000    -14.55600000
H     -0.58800000      4.81100000    -15.37100000
H     -1.41300000      3.90100000    -14.48800000
O      2.43500000     -8.87200000      2.61600000
H      2.81600000     -8.28700000      3.27100000
H      2.91700000     -8.67900000      1.81200000
O     -7.92300000     11.09700000    -11.18800000
H     -8.30500000     11.40900000    -10.36700000
H     -8.61400000     11.22500000    -11.83700000
O     -6.52800000      2.04100000      1.83100000
H     -6.23500000      1.70200000      0.98500000
H     -7.45700000      2.23400000      1.70300000
O      2.93500000     -8.23500000     13.76700000
H      3.47000000     -7.55200000     14.17200000
H      2.07300000     -8.13300000     14.16900000
O     15.10300000     -7.09300000      0.15500000
H     15.71000000     -6.40600000     -0.12000000
H     15.34900000     -7.85400000     -0.37100000
O      2.16100000     -1.59700000     -8.91900000
H      2.04500000     -0.77400000     -9.39300000
H      1.83800000     -2.26800000     -9.52100000
O     15.77800000     -5.88000000      2.65300000
H     15.58400000     -6.23700000      1.78600000
H     14.95100000     -5.94900000      3.13000000
O    -17.17100000      1.63000000     -4.88100000
H    -16.32000000      1.19300000     -4.88500000
H    -16.99500000      2.50200000     -5.23300000
O     -4.91300000     -1.05100000    -16.23900000
H     -4.28700000     -1.54800000    -16.76700000
H     -4.39500000     -0.34300000    -15.85700000
O      3.54600000     -0.87200000    -15.99500000
H      2.83500000     -0.28500000    -16.25100000
H      3.12100000     -1.54800000    -15.46800000
O    -11.67300000     -2.73000000     -1.50900000
H    -11.46500000     -3.22700000     -2.30100000
H    -11.57200000     -3.36200000     -0.79700000
O      3.80100000      0.44100000      8.32000000
H      3.71000000     -0.02700000      7.48900000
H      3.48300000      1.32400000      8.13300000
O      2.71900000     -9.18300000     -1.53100000
H      2.13000000     -8.53100000     -1.15300000
H      3.59200000     -8.80200000     -1.43400000
O     -2.39900000     11.91500000      6.43400000
H     -2.30800000     12.64100000      7.05200000
H     -2.89400000     12.28400000      5.70200000
O     -7.63100000      1.22800000     -1.18000000
H     -7.75800000      1.68700000     -2.01000000
H     -8.22500000      0.47800000     -1.22700000
O     -7.66900000      8.28300000    -10.85300000
H     -7.69400000      9.23500000    -10.94600000
H     -6.74000000      8.07500000    -10.75400000
O      5.74800000      4.82400000    -16.39700000
H      6.36700000      5.00300000    -15.69000000
H      6.07900000      4.02600000    -16.80900000
O      1.63300000      1.21500000     10.41700000
H      1.33700000      1.70400000      9.64900000
H      2.19000000      0.52300000     10.06100000
O     -1.61800000     -6.86500000    -13.17000000
H     -1.25200000     -7.48600000    -12.54100000
H     -1.06500000     -6.95500000    -13.94600000
O    -10.11200000     -7.83300000     10.80600000
H     -9.56000000     -7.20700000     10.33800000
H    -10.53900000     -7.31300000     11.48800000
O     -0.78700000     12.40300000     -1.97100000
H     -0.64000000     13.23800000     -2.41600000
H     -0.08300000     11.83600000     -2.28600000
O      0.98500000    -16.84200000     -5.24400000
H      0.36500000    -16.76600000     -4.51900000
H      1.62300000    -16.14600000     -5.08600000
O      7.72400000    -14.29300000      5.50700000
H      8.65200000    -14.26700000      5.73900000
H      7.70500000    -14.69900000      4.64000000
O      4.32600000      8.71400000     -2.58300000
H      4.23700000      9.59200000     -2.95400000
H      5.27000000      8.55900000     -2.55900000
O      1.59200000    -13.58200000     -4.66500000
H      1.80700000    -12.65500000     -4.76300000
H      1.50300000    -13.70900000     -3.72000000
O     -9.15500000    -10.31400000      8.10900000
H     -8.46200000    -10.59100000      7.51000000
H     -9.52300000     -9.52900000      7.70400000
O     14.37900000      5.81600000     -2.87500000
H     13.49900000      5.68900000     -2.52000000
H     14.51600000      6.76300000     -2.84300000
O     -0.69000000     11.65400000      3.88600000
H     -0.48400000     11.23000000      4.72000000
H     -0.20200000     11.15000000      3.23500000
O     14.02800000     10.90100000     -5.71600000
H     13.96700000     11.12900000     -6.64300000
H     13.15300000     10.58400000     -5.48900000
O      3.37300000     10.22600000     -5.09700000
H      3.74000000      9.47400000     -5.56200000
H      3.49200000     10.96100000     -5.69900000
O     -8.38700000     -9.84200000     -1.35300000
H     -8.19900000    -10.55000000     -0.73700000
H     -9.21200000    -10.09700000     -1.76600000
O     -3.53500000     12.60300000    -11.87100000
H     -4.19400000     11.95600000    -11.61900000
H     -3.28400000     13.02200000    -11.04800000
O      2.08600000     -5.13900000     11.96100000
H      1.41500000     -5.80500000     12.10600000
H      2.57300000     -5.45100000     11.19800000
O      3.67400000      3.73000000    -14.76100000
H      4.42200000      3.16700000    -14.56200000
H      3.97000000      4.27300000    -15.49200000
O     -0.37600000     11.85000000     -9.98700000
H     -0.80800000     11.24000000    -10.58500000
H      0.41700000     12.11900000    -10.45100000
O      1.01700000    -17.92000000     -0.07400000
H      0.42900000    -18.66700000     -0.18300000
H      0.43500000    -17.18000000      0.09800000
O     -7.36900000     15.59600000     -1.95000000
H     -6.74500000     14.95900000     -2.29600000
H     -6.84900000     16.14700000     -1.36500000
O      7.14900000      4.30100000     -8.11100000
H      7.32300000      3.45800000     -7.69200000
H      7.82000000      4.88600000     -7.76100000
O     -4.82400000     -2.03000000     11.32500000
H     -4.41600000     -1.50900000     12.01500000
H     -5.02600000     -1.39800000     10.63500000
O     -3.59600000     12.80500000     10.72400000
H     -3.63000000     13.67400000     11.12600000
H     -3.76700000     12.20100000     11.44600000
O     -1.77100000    -11.90500000      6.18000000
H     -1.87300000    -12.84100000      6.35700000
H     -1.71300000    -11.50300000      7.04700000
O     -6.48800000      2.43300000     -5.29500000
H     -6.28200000      2.16900000     -6.19200000
H     -7.08000000      1.75200000     -4.97500000
O      2.58800000     15.29400000      8.10700000
H      1.94400000     15.92600000      8.42800000
H      2.29000000     15.07500000      7.22400000
O      9.06000000    -10.85200000      7.82500000
H      8.30200000    -11.25300000      8.25100000
H      9.80800000    -11.35900000      8.14100000
O      8.69600000     -5.68000000      3.67400000
H      8.93100000     -4.90400000      3.16700000
H      8.26100000     -5.33400000      4.45400000
O     -0.56000000     -4.63900000     -1.35400000
H      0.23600000     -4.50200000     -1.86800000
H     -0.29000000     -4.48800000     -0.44800000
O     14.14600000     -0.04600000     -6.36300000
H     14.16000000      0.87000000     -6.08800000
H     13.97300000     -0.01100000     -7.30400000
O     -7.51500000     10.92100000     -1.98300000
H     -7.75400000     11.71900000     -1.51200000
H     -6.55900000     10.89300000     -1.93600000
O      1.01900000      1.30800000     -7.39900000
H      0.74900000      1.81500000     -6.63300000
H      1.65100000      1.87000000     -7.84700000
O      6.85700000     -6.72800000      6.88500000
H      7.61700000     -6.85800000      7.45300000
H      6.65000000     -5.79800000      6.97100000
O     10.87700000     -7.00100000     -6.55900000
H     11.80900000     -6.79500000     -6.49500000
H     10.43500000     -6.18200000     -6.33700000
O     14.87800000      5.63200000      7.26600000
H     14.08600000      5.42000000      6.77200000
H     15.52200000      5.86700000      6.59700000
O     -5.88000000      3.55000000     12.01300000
H     -6.39700000      3.16200000     11.30700000
H     -6.52600000      3.81000000     12.66900000
O     12.00400000      5.46200000     -1.66000000
H     12.31000000      4.96000000     -0.90400000
H     11.11900000      5.13600000     -1.82200000
O     -5.00100000      4.20400000    -15.98800000
H     -4.67800000      3.44300000    -16.47100000
H     -4.31400000      4.86200000    -16.09100000
O     17.51800000      0.93300000     -5.27700000
H     16.89100000      0.66000000     -4.60700000
H     18.24800000      0.32100000     -5.18500000
O     -9.00700000     14.20200000     -3.41500000
H     -8.49600000     14.82000000     -2.89200000
H     -9.88300000     14.22800000     -3.02900000
O    -12.00000000     -7.17100000      1.74300000
H    -12.44600000     -7.99000000      1.95800000
H    -11.22400000     -7.44300000      1.25300000
O     11.47900000     -9.92600000      2.71500000
H     11.91500000    -10.46900000      2.05800000
H     11.23600000    -10.53800000      3.40900000
O     -8.34600000      8.17800000      5.71300000
H     -7.60300000      8.74900000      5.52000000
H     -9.07400000      8.77800000      5.87700000
O      6.15400000     15.61100000      6.44700000
H      6.21400000     14.77100000      6.90200000
H      6.97400000     16.05800000      6.65900000
O     -0.27400000      1.47500000    -14.77200000
H     -0.01700000      1.89300000    -13.95000000
H      0.40200000      1.74000000    -15.39700000
O     14.48900000     -2.47100000      4.25200000
H     14.12400000     -2.17100000      5.08500000
H     15.42900000     -2.31200000      4.33000000
O     -2.08200000     -7.31800000     15.98400000
H     -2.82600000     -6.87800000     16.39400000
H     -1.79000000     -7.95500000     16.63700000
O    -12.18400000     10.94500000     -8.15000000
H    -11.67700000     10.18200000     -8.42600000
H    -12.09600000     11.56600000     -8.87400000
O     -5.02600000     -0.28500000     15.92300000
H     -5.57200000      0.44800000     15.64000000
H     -4.24500000      0.12600000     16.29400000
O     -5.71100000     -8.74000000     -1.06800000
H     -6.60300000     -8.44800000     -1.25500000
H     -5.82100000     -9.59500000     -0.65300000
O      2.45600000     -3.25200000    -11.16700000
H      3.26400000     -2.93000000    -11.56700000
H      1.76100000     -2.75900000    -11.60400000
O      0.95900000     17.18600000      1.92400000
H      0.57400000     17.86200000      2.48100000
H      1.76600000     17.57900000      1.59200000
O    -16.70600000     -3.26500000      7.63700000
H    -16.08400000     -3.25700000      6.91000000
H    -16.16600000     -3.41400000      8.41300000
O    -13.12900000      9.80200000     -3.20000000
H    -12.30700000      9.49800000     -2.81600000
H    -13.02800000      9.64400000     -4.13900000
O     -7.94500000     -5.08300000      2.63500000
H     -8.56400000     -4.52600000      3.10800000
H     -7.23300000     -5.23000000      3.25700000
O      5.92900000     12.11100000     -4.85300000
H      5.24900000     11.45700000     -5.01400000
H      6.57200000     11.96400000     -5.54600000
O     -5.41500000     -2.29400000    -11.42800000
H     -5.44700000     -2.28100000    -12.38500000
H     -5.24900000     -3.21100000    -11.20700000
O     11.46000000      2.84000000     -3.37800000
H     12.26300000      2.95000000     -2.87000000
H     10.77300000      3.21400000     -2.82600000
O     -4.54100000      2.14300000      5.70800000
H     -4.22100000      1.26600000      5.91800000
H     -5.22200000      2.31200000      6.35900000
O      5.89800000    -15.92400000     -4.76800000
H      5.32200000    -16.68000000     -4.88600000
H      6.78300000    -16.28800000     -4.81400000
O     10.27000000      0.11800000      5.44900000
H     11.09500000      0.10500000      4.96300000
H     10.37200000      0.83600000      6.07300000
O     -9.12800000     11.79600000     10.58600000
H     -9.51800000     12.18700000      9.80500000
H     -8.91600000     10.90000000     10.32600000
O      3.72900000      2.25000000      4.34600000
H      4.33300000      2.83500000      4.80300000
H      3.04500000      2.06100000      4.98900000
O      4.46100000     12.97500000    -10.01500000
H      5.17300000     13.58100000     -9.80800000
H      4.57200000     12.25500000     -9.39400000
O     -3.31100000      2.94200000     -9.07600000
H     -4.07100000      3.49700000     -9.25100000
H     -3.18500000      3.00100000     -8.12900000
O     16.98800000      5.41800000      2.63200000
H     17.12700000      5.84800000      1.78800000
H     16.92300000      4.48700000      2.41800000
O      1.96500000      5.07900000     -6.45300000
H      1.90700000      6.03400000     -6.46900000
H      2.15500000      4.83600000     -7.35900000
O     -6.29000000      9.34600000     -4.85300000
H     -5.64000000      8.68400000     -4.61500000
H     -7.12300000      8.87500000     -4.84900000
O      6.22300000      8.00300000    -13.18600000
H      6.76700000      8.16500000    -13.95700000
H      6.67500000      7.30200000    -12.71700000
O      5.51700000     -9.68000000      3.07300000
H      4.80900000     -9.75300000      3.71400000
H      5.08800000     -9.36800000      2.27700000
O     11.55700000     -0.00500000      9.48700000
H     11.49700000     -0.87500000      9.88300000
H     12.36300000      0.36600000      9.84600000
O     12.74700000      0.02000000      3.97900000
H     13.16700000     -0.75400000      3.60500000
H     13.35300000      0.73600000      3.79100000
O     -5.80300000    -14.93700000     -7.58800000
H     -6.01400000    -14.44400000     -8.38100000
H     -6.38300000    -15.69800000     -7.61800000
O    -10.16100000     -0.24300000     -7.07700000
H     -9.41100000     -0.18400000     -7.66900000
H    -10.64500000     -1.01100000     -7.37900000
O      3.35300000      6.10700000     -2.64600000
H      2.66000000      6.24300000     -1.99900000
H      3.83200000      6.93500000     -2.66200000
O     -8.02200000      6.74800000     -7.99300000
H     -7.20300000      7.20600000     -7.80800000
H     -7.99000000      6.56900000     -8.93300000
O      6.01500000      6.36500000     11.32500000
H      5.40500000      5.64100000     11.18600000
H      6.40800000      6.51500000     10.46500000
O     -9.83100000      0.95600000      0.92300000
H     -9.45800000      1.74500000      0.53000000
H    -10.39300000      0.59100000      0.24000000
O      8.01900000     -4.68400000     -7.27500000
H      7.89900000     -5.60700000     -7.49700000
H      7.50400000     -4.21100000     -7.92900000
O     -6.23300000    -15.49500000     -2.46800000
H     -5.39800000    -15.95400000     -2.56000000
H     -6.68300000    -15.64900000     -3.29900000
O      0.13200000     -8.02700000      1.24700000
H      0.57300000     -7.66000000      0.48000000
H      0.75700000     -8.65800000      1.60300000
O     -6.82500000     -9.61500000     12.88400000
H     -6.85700000    -10.32800000     13.52300000
H     -7.60400000     -9.74400000     12.34300000
O      6.02300000     14.59200000     -0.40700000
H      6.70000000     15.17200000     -0.75500000
H      6.10400000     13.79100000     -0.92400000
O     -2.36800000      5.95000000     14.52900000
H     -1.76600000      6.47400000     14.00100000
H     -2.63100000      5.23300000     13.95200000
O      0.63700000      7.12700000     -3.47900000
H      1.30600000      7.08500000     -2.79600000
H      0.94900000      7.80400000     -4.07900000
O     -1.16600000     12.32800000     -7.36900000
H     -1.64400000     11.49900000     -7.33600000
H     -0.80900000     12.36300000     -8.25600000
O     -4.92700000      0.10000000      3.15200000
H     -5.25200000      0.79500000      2.58000000
H     -4.63400000     -0.58600000      2.55300000
O     -1.36400000     -1.72400000    -14.66900000
H     -1.47300000     -1.96700000    -13.75000000
H     -2.16900000     -1.25600000    -14.89100000
O     -3.18100000     -4.23800000     12.93500000
H     -3.95200000     -3.82200000     12.54800000
H     -2.43900000     -3.78000000     12.54000000
O      6.68500000     -6.53400000      2.13800000
H      6.93700000     -6.05600000      1.34800000
H      7.23200000     -6.16000000      2.82900000
O     -2.20000000    -11.11500000     11.81400000
H     -2.75500000    -11.81400000     11.46700000
H     -2.80600000    -10.40000000     12.00500000
O     12.91700000     -5.32900000      3.60700000
H     12.24100000     -5.85700000      3.18200000
H     12.77700000     -4.44500000      3.27000000
O    -11.81100000    -11.97600000     -7.27000000
H    -11.54700000    -11.08800000     -7.50800000
H    -12.66400000    -11.86800000     -6.84800000
O     -2.62900000      1.01800000     16.84600000
H     -2.44800000      1.87700000     17.22600000
H     -1.77200000      0.69000000     16.57400000
O      1.77600000      6.82900000     -9.89400000
H      2.29200000      7.42400000     -9.35000000
H      2.24500000      6.79800000    -10.72700000
O     -6.96300000     -3.69400000     -6.33300000
H     -7.51500000     -3.10500000     -6.84700000
H     -6.80200000     -3.22000000     -5.51700000
O     -6.38300000    -11.33400000      9.41600000
H     -6.23000000    -12.13900000      8.92100000
H     -6.72800000    -11.63200000     10.25800000
O     -7.52600000     -0.41800000     11.65900000
H     -7.07800000     -0.88500000     12.36400000
H     -7.99200000     -1.10100000     11.17700000
O     -0.78700000    -15.79600000      0.50700000
H      0.00800000    -15.27900000      0.63900000
H     -1.49700000    -15.22100000      0.79100000
O     -7.92700000      6.56500000     12.78200000
H     -7.36800000      7.27400000     12.46300000
H     -7.33900000      6.00900000     13.29400000
O      7.00200000     -8.76900000     12.43200000
H      6.12200000     -8.99900000     12.13400000
H      6.88300000     -7.96000000     12.93100000
O      7.45200000     -1.34600000    -11.00200000
H      8.03100000     -1.38400000    -10.24000000
H      7.50500000     -0.43700000    -11.29900000
O    -15.49400000     -6.13000000     -1.36100000
H    -15.22900000     -6.60500000     -0.57300000
H    -14.84300000     -6.37600000     -2.01900000
O     -9.74200000      9.28300000     -5.96400000
H     -9.53200000      8.66800000     -5.26200000
H     -9.73600000     10.14100000     -5.54100000
O     16.45800000     -4.72700000     -0.28400000
H     17.01500000     -4.01200000      0.02700000
H     15.68200000     -4.29000000     -0.63400000
O     -1.52400000      5.33500000     -8.02700000
H     -1.99500000      4.54800000     -7.75000000
H     -0.94200000      5.03400000     -8.72400000
O     -7.07200000      4.75900000      9.38000000
H     -7.62500000      4.30400000     10.01500000
H     -7.36700000      4.43400000      8.52900000
O     -1.00900000     15.08500000     -7.26700000
H     -1.02200000     14.12800000     -7.29600000
H     -1.86300000     15.32500000     -6.90900000
O     -9.73100000    -13.13200000      8.79700000
H     -9.46000000    -12.21400000      8.77700000
H    -10.32000000    -13.19200000      9.54900000
O      9.53100000    -14.60300000     -0.62800000
H      9.62400000    -14.80700000      0.30300000
H      9.66300000    -13.65600000     -0.68000000
O      2.12400000    -11.62300000     -0.15100000
H      2.65200000    -10.95100000     -0.58200000
H      1.22000000    -11.34300000     -0.28900000
O      5.85100000     -2.45000000    -14.06500000
H      6.63200000     -2.97700000    -13.89900000
H      5.53300000     -2.75300000    -14.91500000
O     12.08300000      3.97400000      0.50600000
H     13.01300000      3.74800000      0.53900000
H     11.62900000      3.13900000      0.62100000
O     -3.06600000     -6.26100000      6.02000000
H     -3.10700000     -6.65600000      5.15000000
H     -2.16200000     -6.39900000      6.30400000
O      2.58100000     12.78100000      9.16500000
H      1.79300000     12.45500000      9.59900000
H      2.35300000     13.66900000      8.88800000
O     -4.25700000      3.65700000     -1.01300000
H     -5.04400000      4.11000000     -1.31400000
H     -3.84700000      3.33100000     -1.81400000
O      6.45000000     -4.05000000     -9.29500000
H      6.02800000     -4.75500000     -9.78700000
H      6.92500000     -3.54700000     -9.95700000
O     -0.61200000     -2.10000000     -3.91200000
H     -0.80600000     -2.26500000     -2.99000000
H     -1.44300000     -2.25000000     -4.36300000
O      0.12300000     14.75900000     -2.68500000
H      0.00100000     15.57400000     -2.19900000
H      0.45800000     15.03700000     -3.53800000
O     -7.96200000     15.22000000      3.91900000
H     -8.70400000     15.63800000      4.35800000
H     -7.19100000     15.62600000      4.31400000
O     -7.15800000    -15.75300000     -4.95400000
H     -7.83100000    -15.82000000     -5.63100000
H     -6.60600000    -15.02400000     -5.23700000
O    -11.52200000      5.61200000     -5.80100000
H    -10.61100000      5.46500000     -5.54600000
H    -11.48400000      6.35400000     -6.40600000
O      5.52100000    -12.98100000      6.77100000
H      4.76500000    -13.50400000      6.50300000
H      6.24100000    -13.30600000      6.23100000
O      0.41200000    -10.17400000     12.41800000
H     -0.43000000    -10.36600000     12.00500000
H      1.04800000    -10.23000000     11.70500000
O     -3.51300000      8.03400000      2.26600000
H     -3.67000000      8.67100000      2.96300000
H     -3.57200000      7.18400000      2.70100000
O     -4.04100000    -15.67100000      5.26500000
H     -4.26100000    -14.89200000      4.75500000
H     -3.44800000    -15.35200000      5.94500000
O    -11.67000000      1.44000000      3.27700000
H    -10.95900000      1.21000000      2.67800000
H    -12.21400000      2.05100000      2.78000000
O      5.88700000     15.83100000      2.00900000
H      4.94000000     15.79600000      2.14200000
H      6.01700000     15.49900000      1.12000000
O    -11.68200000     -5.59600000     12.10900000
H    -10.91800000     -5.32700000     12.61900000
H    -12.05300000     -4.77600000     11.78300000
O     -4.44300000    -12.39800000     -4.48200000
H     -4.92000000    -12.35300000     -3.65300000
H     -4.19700000    -13.31900000     -4.56700000
O     10.14400000      0.17800000     -5.25500000
H      9.47600000      0.44400000     -4.62200000
H     10.29000000      0.95700000     -5.79000000
O      4.84300000      6.25300000     -8.35500000
H      4.70600000      5.98500000     -9.26300000
H      5.50200000      5.64400000     -8.02100000
O      3.89400000     -5.27500000    -14.13700000
H      3.61800000     -6.10400000    -13.74600000
H      4.71900000     -5.06600000    -13.69800000
O      1.37500000     11.33700000     11.45100000
H      1.10800000     11.01100000     10.59200000
H      1.12600000     10.64100000     12.06000000
O    -10.50500000     -4.37900000     -6.07700000
H    -11.04600000     -4.14900000     -6.83200000
H    -10.08300000     -5.20100000     -6.32700000
O     13.67000000     -1.37500000      6.64900000
H     13.49000000     -0.45700000      6.85500000
H     12.81200000     -1.79800000      6.67500000
O     -4.93400000     -2.49600000      7.69200000
H     -4.65000000     -1.64000000      8.01200000
H     -4.47800000     -2.60300000      6.85700000
O     -1.01300000      8.95200000     -2.21300000
H     -0.92400000      8.74100000     -1.28300000
H     -0.33800000      8.42800000     -2.64300000
O    -17.11400000     -0.95200000     -2.53600000
H    -16.92500000     -1.88900000     -2.49500000
H    -17.91600000     -0.84600000     -2.02500000
O      8.67900000     -8.82700000      0.64400000
H      8.68600000     -9.37400000      1.42900000
H      8.64900000     -7.93000000      0.97700000
O      3.59500000     -7.01000000     -7.38400000
H      3.30300000     -7.18900000     -8.27800000
H      4.54100000     -7.15700000     -7.40800000
O      7.03200000     -4.36400000      5.27700000
H      6.20900000     -4.68500000      4.90700000
H      6.82000000     -3.49300000      5.61200000
O      2.06300000     -6.26400000      7.05700000
H      2.06600000     -6.24600000      8.01400000
H      1.13800000     -6.34300000      6.82200000
O      1.69500000     13.81900000      0.73300000
H      1.30800000     14.68700000      0.62000000
H      1.97800000     13.56600000     -0.14600000
O    -16.54000000      7.59300000     -2.69900000
H    -16.95200000      8.30400000     -2.20800000
H    -15.66900000      7.50800000     -2.31000000
O     -3.20300000      3.95000000     12.76000000
H     -4.11600000      3.79800000     12.51700000
H     -2.79700000      3.08400000     12.72000000
O     10.06300000     -3.46600000     -9.28200000
H     10.01900000     -2.67400000     -8.74700000
H     10.89900000     -3.39900000     -9.74200000
O     -7.46700000      0.18800000    -16.37900000
H     -7.91600000     -0.04300000    -17.19200000
H     -6.69100000     -0.37300000    -16.36600000
O     -2.38400000     -8.92300000     -7.76600000
H     -3.17100000     -8.38900000     -7.87400000
H     -2.71400000     -9.80500000     -7.59600000
O      5.06900000      3.75500000      2.14000000
H      4.79400000      2.93500000      1.73100000
H      4.77200000      3.68300000      3.04700000
O    -10.36400000     -7.16000000     -3.35400000
H    -10.95000000     -7.66000000     -3.92200000
H     -9.48500000     -7.38500000     -3.65900000
O     -0.19100000     -0.31100000     15.45400000
H      0.56000000      0.28200000     15.45500000
H     -0.54100000     -0.25200000     14.56500000
O      9.12400000     -3.50700000      2.18900000
H      8.50400000     -3.03300000      2.74300000
H      9.72500000     -2.83400000      1.87200000
O      9.65500000     13.52900000      6.07400000
H     10.10400000     13.71400000      6.89900000
H      9.83900000     12.60600000      5.90300000
O      3.43400000    -15.22000000     -5.93500000
H      4.13800000    -15.29900000     -5.29100000
H      2.92000000    -14.46900000     -5.63700000
O      2.38700000     -1.63000000     14.06700000
H      3.04900000     -2.31600000     13.98400000
H      2.79300000     -0.97100000     14.63100000
O      3.01000000    -16.14400000     -1.55600000
H      2.47300000    -16.75900000     -1.05700000
H      3.74900000    -16.66800000     -1.86600000
O    -12.79400000      3.35400000      1.69600000
H    -12.71300000      3.29100000      0.74400000
H    -12.91000000      4.28900000      1.86500000
O    -11.17000000     -5.79300000     -9.91800000
H    -10.24900000     -5.53300000     -9.93300000
H    -11.36300000     -6.04400000    -10.82200000
O     -5.71300000     15.90400000      1.96700000
H     -5.30700000     15.41200000      1.25300000
H     -6.58900000     15.52700000      2.04800000
O     -4.54600000     13.94500000      0.44200000
H     -4.27400000     13.38400000      1.16800000
H     -3.98400000     13.68300000     -0.28700000
O     -9.93100000    -14.35000000      2.82800000
H     -9.23500000    -13.94300000      2.31300000
H    -10.57700000    -13.65500000      2.95100000
O     -7.37000000     -8.44300000     -3.69600000
H     -7.87000000     -8.93700000     -3.04600000
H     -7.22400000     -7.59000000     -3.28800000
O     14.18800000     -2.92800000     -0.76300000
H     14.37100000     -2.26600000     -1.42900000
H     13.63500000     -3.57000000     -1.20800000
O     -1.89500000     15.38900000      0.72500000
H     -1.48700000     14.52300000      0.75400000
H     -2.43300000     15.37400000     -0.06600000
O     -9.26900000      2.80700000     -3.29300000
H    -10.13700000      2.87600000     -2.89500000
H     -9.39100000      2.20700000     -4.02900000
O     14.64900000     -2.24200000      9.24100000
H     13.79000000     -2.29500000      8.82300000
H     15.18100000     -2.89000000      8.77800000
O    -15.30300000      7.95800000      1.14000000
H    -15.29800000      7.02900000      0.91300000
H    -14.54300000      8.32000000      0.68300000
O     -5.06600000     13.36600000      5.09400000
H     -5.19300000     14.30900000      5.20100000
H     -5.15700000     13.21800000      4.15300000
O     -6.88500000     10.72700000      5.29400000
H     -7.01300000     11.65200000      5.08600000
H     -6.53500000     10.72700000      6.18500000
O     -6.27400000      8.22700000    -15.20200000
H     -6.09300000      7.67600000    -14.44000000
H     -6.62500000      7.62400000    -15.85700000
O    -13.30600000     -3.24800000      8.31800000
H    -13.22100000     -4.19000000      8.17000000
H    -14.01800000     -3.16800000      8.95200000
O      5.08200000     -7.45800000     -1.37800000
H      5.20600000     -6.50900000     -1.33900000
H      5.42800000     -7.71000000     -2.23400000
O      7.15400000     15.37700000     -2.91000000
H      7.56000000     16.05000000     -3.45600000
H      7.78300000     14.65600000     -2.90900000
O     -7.29900000    -15.68900000      2.92300000
H     -7.83600000    -16.47900000      2.86000000
H     -7.31100000    -15.46600000      3.85400000
O      4.48700000     -8.00200000      1.12700000
H      5.08000000     -7.40500000      1.58500000
H      4.69000000     -7.87400000      0.20000000
O      7.88000000     11.59200000    -10.14400000
H      8.65300000     11.33000000    -10.64500000
H      7.15800000     11.52800000    -10.76900000
O      9.92500000      5.58200000    -10.80700000
H      9.65600000      4.78500000    -10.34900000
H     10.73300000      5.33800000    -11.25800000
O    -13.97800000     -1.00700000      3.71300000
H    -14.31600000     -1.42900000      2.92300000
H    -13.03200000     -1.14900000      3.67400000
O      3.30700000     -7.88300000      5.07500000
H      2.57800000     -7.55200000      5.59900000
H      3.51100000     -8.73600000      5.46000000
O      6.21000000     -1.63300000     -2.91300000
H      5.76200000     -2.10800000     -3.61300000
H      7.14100000     -1.75700000     -3.09700000
O     15.62200000      1.65800000      1.94800000
H     16.38500000      2.11300000      2.30400000
H     15.88300000      0.73700000      1.92300000
O      4.13200000     16.44900000     -7.70900000
H      3.44900000     17.08700000     -7.50000000
H      4.24000000     15.94200000     -6.90400000
O      2.12900000     -5.62700000     -3.45900000
H      1.88400000     -4.89200000     -4.02200000
H      3.08600000     -5.64600000     -3.49500000
O      7.93600000      5.07400000      9.56100000
H      7.50600000      4.33700000      9.12800000
H      7.82600000      5.80600000      8.95500000
O      1.02500000     15.84900000     -9.40500000
H      0.51500000     15.55100000     -8.65200000
H      1.28100000     15.04400000     -9.85500000
O      2.51100000      7.24400000      9.03100000
H      2.15200000      6.50000000      8.54800000
H      2.64100000      7.92000000      8.36600000
O     10.93800000      0.22600000    -12.55500000
H     10.84100000     -0.57500000    -13.06900000
H     10.09500000      0.33200000    -12.11400000
O     14.65900000      2.58900000     -4.84800000
H     14.61200000      2.66100000     -3.89500000
H     15.37600000      3.17300000     -5.09700000
O     -8.90100000     -1.13500000      2.21500000
H     -9.14700000     -0.28300000      1.85500000
H     -8.06100000     -1.33600000      1.80100000
O      1.31600000      2.00700000     15.67200000
H      1.18100000      2.91400000     15.39800000
H      1.55800000      2.07000000     16.59700000
O      7.65600000     -8.56400000      4.51200000
H      7.49300000     -7.94500000      5.22400000
H      6.84500000     -8.56300000      4.00400000
O     -8.50300000      5.08200000     -2.06700000
H     -8.73000000      4.45900000     -2.75800000
H     -7.60300000      4.85800000     -1.82900000
O      4.71100000      4.37900000      5.47000000
H      4.23700000      5.18200000      5.25300000
H      5.60600000      4.66900000      5.64300000
O      1.79500000      2.20000000    -16.33100000
H      2.14500000      2.24400000    -17.22100000
H      2.46100000      2.62400000    -15.79000000
O     -4.70400000      7.72000000     -0.20300000
H     -4.29500000      7.88800000      0.64600000
H     -5.30200000      6.99000000     -0.04000000
O      5.70500000      1.30900000      6.10600000
H      5.67900000      2.09900000      6.64600000
H      6.10900000      1.59300000      5.28600000
O      9.99100000     -9.51100000     -6.24600000
H     10.16500000     -8.57600000     -6.14600000
H      9.73500000     -9.61000000     -7.16400000
O    -12.77500000     -4.63500000    -12.27100000
H    -12.23500000     -3.85100000    -12.37700000
H    -13.61900000     -4.39800000    -12.65600000
O     10.15200000     -8.82800000      6.07100000
H      9.87900000     -9.44400000      6.75100000
H      9.47700000     -8.90200000      5.39600000
O     -3.53400000    -11.22200000     -7.03500000
H     -3.96300000    -11.59100000     -6.26300000
H     -3.92900000    -11.68600000     -7.77300000
O      6.79600000    -14.59500000      2.88900000
H      6.99200000    -13.88900000      2.27400000
H      6.06400000    -15.06500000      2.49000000
O     -0.96100000      8.01700000     -8.85700000
H     -1.43900000      7.19600000     -8.73800000
H     -0.05400000      7.74700000     -8.99900000
O     -2.94700000      4.60800000      1.12600000
H     -3.55800000      4.37300000      0.42800000
H     -3.34000000      4.24700000      1.92100000
O      0.32500000     -8.78500000      8.58400000
H      0.79500000     -8.73000000      7.75200000
H      0.12000000     -7.87600000      8.80300000
O     -2.82300000     -9.98500000    -13.08800000
H     -3.69400000     -9.83300000    -12.72300000
H     -2.84700000     -9.56500000    -13.94800000
O    -12.08000000      0.38600000      5.95600000
H    -11.17200000      0.08800000      5.89600000
H    -12.26300000      0.77100000      5.09900000
O     -7.62100000      0.91600000     15.84100000
H     -8.05200000      1.73900000     15.61000000
H     -8.33600000      0.28300000     15.90800000
O      4.75100000    -11.43300000     -2.56600000
H      4.51000000    -10.51700000     -2.43300000
H      5.41700000    -11.60500000     -1.90000000
O     -0.21200000     -6.41400000     -5.52300000
H     -0.08100000     -6.41500000     -4.57500000
H      0.04400000     -7.29300000     -5.80200000
O    -12.78700000      8.72100000     -0.00200000
H    -12.25300000      8.94200000      0.76100000
H    -12.69000000      9.47200000     -0.58800000
O     -7.91400000     -8.43100000     -8.06100000
H     -7.73900000     -7.63400000     -7.56100000
H     -8.05100000     -9.10500000     -7.39500000
O    -11.42400000      0.06900000    -10.01600000
H    -12.16700000     -0.15000000    -10.57800000
H    -11.32500000     -0.69300000     -9.44400000
O     14.21200000    -11.73000000     -1.90600000
H     13.47300000    -11.13900000     -2.04700000
H     14.03700000    -12.47400000     -2.48400000
O     -8.27100000     -0.36600000     -9.10200000
H     -8.56300000     -1.08700000     -9.66000000
H     -7.31600000     -0.42200000     -9.11800000
O      0.57000000    -10.97900000    -10.78200000
H      0.07600000    -11.51000000    -10.15700000
H      1.47200000    -11.01300000    -10.46400000
O     -0.23200000     -6.40100000      9.51500000
H      0.10100000     -6.89700000     10.26300000
H     -1.02000000     -5.96900000      9.84500000
O     -8.88300000     13.27500000      6.18400000
H     -9.44000000     12.51800000      6.00200000
H     -9.03000000     13.86300000      5.44400000
O    -13.90700000     -1.12200000    -11.45400000
H    -14.15300000     -0.68000000    -12.26600000
H    -14.72400000     -1.50200000    -11.13100000
O     -6.88100000     -5.71200000     -3.68100000
H     -7.11300000     -5.02700000     -3.05400000
H     -5.94900000     -5.57300000     -3.85400000
O      7.00100000      1.84200000      0.09100000
H      6.81900000      1.22400000      0.80000000
H      6.20400000      1.83800000     -0.43900000
O     -3.11300000     -8.35200000      9.57200000
H     -3.54700000     -8.57000000     10.39700000
H     -2.89900000     -7.42300000      9.65200000
O     -4.78900000     11.92100000     12.96100000
H     -5.42700000     12.58000000     13.23300000
H     -5.30900000     11.13200000     12.81100000
O      3.89900000      4.04500000    -11.74300000
H      4.17200000      3.62100000    -12.55700000
H      3.72000000      3.32100000    -11.14400000
O     -9.15000000      4.05200000     10.85300000
H    -10.03600000      4.15300000     10.50500000
H     -9.26700000      3.56600000     11.66900000
O     -8.25400000     11.04100000     -8.14300000
H     -8.82900000     10.67700000     -7.47000000
H     -7.43800000     10.54800000     -8.05200000
O     -9.86400000    -13.63000000     -5.62400000
H     -9.43600000    -14.13400000     -6.31600000
H    -10.51100000    -13.09500000     -6.08300000
O      2.25800000    -10.06600000    -13.31900000
H      1.43600000    -10.55600000    -13.34200000
H      2.06200000     -9.24800000    -13.77500000
O    -13.54200000      7.37700000     -9.15200000
H    -12.90600000      7.71600000     -8.52200000
H    -13.13300000      7.51900000    -10.00600000
O    -11.04100000     -8.50300000     -5.59400000
H    -11.41800000     -8.35400000     -6.46100000
H    -10.28100000     -9.06200000     -5.75600000
O      2.38300000      0.23400000    -10.95800000
H      1.78700000      0.21900000    -11.70700000
H      3.19100000     -0.16000000    -11.28700000
O     -4.66200000      3.47200000      3.36800000
H     -5.33900000      2.99300000      2.89000000
H     -4.62600000      3.04600000      4.22400000
O    -11.33200000     -4.47600000     -3.47300000
H    -11.30000000     -5.38200000     -3.16600000
H    -11.08600000     -4.52800000     -4.39700000
O      7.72700000      2.01300000     -6.61700000
H      7.22400000      1.21900000     -6.79800000
H      8.11400000      1.86100000     -5.75500000
O     -3.63500000      1.88600000     -3.25100000
H     -2.91700000      1.63500000     -3.83300000
H     -4.08700000      1.06400000     -3.06100000
O     -6.43700000      0.57000000    -11.24800000
H     -5.71200000      0.81800000    -11.82300000
H     -6.37400000     -0.38300000    -11.18300000
O     -5.81500000      6.20400000      3.20300000
H     -5.21700000      6.68400000      3.77600000
H     -5.56500000      5.28600000      3.30900000
O    -13.04600000     -5.39400000     -7.29600000
H    -12.74200000     -5.31600000     -8.20100000
H    -13.90600000     -5.80800000     -7.36800000
O     -3.59700000     -7.72000000      0.56900000
H     -4.33000000     -8.08700000      0.07500000
H     -3.07700000     -7.25300000     -0.08500000
O      8.27400000      1.99500000    -15.22800000
H      8.95600000      1.39500000    -15.53100000
H      7.85200000      2.30300000    -16.03000000
O      7.93600000     -7.08000000     -8.91300000
H      7.43300000     -6.65100000     -9.60600000
H      8.84200000     -6.81900000     -9.07800000
O     -7.34700000    -10.89900000      6.18000000
H     -7.96200000    -10.41600000      5.62800000
H     -6.50000000    -10.48600000      6.01200000
O      6.55900000     -9.84400000      9.59500000
H      6.57500000    -10.79000000      9.45300000
H      7.41300000     -9.64500000      9.97900000
O     12.32700000     -0.05000000     -3.09000000
H     12.38800000      0.83600000     -3.44600000
H     11.76900000     -0.51900000     -3.70900000
O      6.69600000     -8.25800000     -3.72600000
H      6.48800000     -8.51200000     -4.62500000
H      7.48000000     -7.71500000     -3.80500000
O    -13.50100000     -2.95500000     -5.06300000
H    -13.02400000     -3.78500000     -5.06700000
H    -14.42100000     -3.20800000     -5.15000000
O     -5.53100000     -5.64100000     -9.94900000
H     -5.49800000     -5.64800000    -10.90500000
H     -5.35900000     -6.54800000     -9.69600000
O     14.78300000      1.73700000      8.14300000
H     15.73000000      1.87000000      8.10900000
H     14.64600000      1.18900000      8.91600000
O    -11.90900000     -5.71100000      4.01800000
H    -11.04900000     -5.87800000      4.40200000
H    -11.92700000     -6.24900000      3.22600000
O     11.21600000    -10.36600000    -10.06600000
H     10.40600000    -10.21800000     -9.57800000
H     10.92700000    -10.58600000    -10.95100000
O      9.58800000      9.70100000     -7.29000000
H      9.94300000     10.57400000     -7.45900000
H      9.61100000      9.26400000     -8.14100000
O    -14.83500000      1.58200000      4.85800000
H    -14.30100000      0.81600000      5.06700000
H    -15.48000000      1.26100000      4.22900000
O      5.21500000      9.24200000      0.55100000
H      5.67800000      8.47500000      0.21500000
H      5.64700000      9.98600000      0.13000000
O      1.88400000     -7.61200000    -14.31300000
H      1.46400000     -7.06300000    -13.65000000
H      1.68100000     -7.18000000    -15.14300000
O    -16.13600000      0.60100000      8.59200000
H    -16.13100000      1.45800000      8.16700000
H    -15.34600000      0.16800000      8.26900000
O      8.93000000     -6.04600000    -12.10200000
H      8.63600000     -5.15000000    -12.26400000
H      9.47700000     -5.98100000    -11.31900000
O     -2.45800000     10.43800000     -3.88500000
H     -1.97800000     11.25000000     -3.72400000
H     -2.14600000      9.83700000     -3.20800000
O      4.89100000     -5.42700000     -4.05100000
H      5.60300000     -5.96400000     -4.39800000
H      5.23400000     -4.53400000     -4.06900000
O      6.97500000      8.73500000     -1.85200000
H      7.51900000      8.32100000     -2.52200000
H      7.41900000      9.56200000     -1.66100000
O     -9.94300000     -7.86400000     -0.04100000
H     -9.20900000     -8.31500000     -0.45800000
H     -9.67500000     -6.94500000     -0.01300000
O     -0.54800000     -4.38300000      7.52100000
H     -1.06700000     -3.91400000      8.17400000
H     -0.33300000     -5.21700000      7.93900000
O      0.24600000     -7.36200000     12.12600000
H      0.41100000     -8.30000000     12.22200000
H     -0.47100000     -7.18100000     12.73300000
O      6.46400000     -0.52900000     -6.62000000
H      5.79100000     -0.52700000     -7.30100000
H      6.01200000     -0.84700000     -5.83900000
O      8.98100000     12.87500000      0.56900000
H      8.04300000     12.71200000      0.66600000
H      9.03900000     13.79200000      0.30200000
O     -3.20900000     -8.07600000      3.85700000
H     -3.25700000     -8.09200000      2.90100000
H     -2.34800000     -8.44300000      4.06000000
O     -6.07400000      8.56400000     -7.55800000
H     -5.49500000      9.06500000     -8.13300000
H     -5.97900000      8.98100000     -6.70200000
O     -7.04700000     -1.01500000      4.51900000
H     -7.53500000     -1.24600000      3.72900000
H     -6.32800000     -0.46700000      4.20500000
O      3.77500000      6.75900000      5.21100000
H      4.04500000      7.25500000      4.43800000
H      3.47500000      7.42400000      5.83000000
O    -11.29500000     -1.86700000      2.85700000
H    -10.37200000     -1.68900000      2.67500000
H    -11.42400000     -2.77300000      2.57500000
O      1.52500000    -13.91300000     -2.03800000
H      2.26900000    -13.42700000     -1.68200000
H      1.76100000    -14.83300000     -1.92000000
O     -2.18700000      9.20000000      6.50000000
H     -2.27300000      9.92100000      7.12400000
H     -2.69600000      9.48100000      5.73900000
O    -15.43100000      7.95900000      3.91100000
H    -15.37300000      8.91400000      3.92300000
H    -15.44600000      7.73100000      2.98100000
O     -2.85800000     -4.43400000    -12.94600000
H     -3.80700000     -4.54200000    -12.88400000
H     -2.50800000     -5.31700000    -12.82600000
O      2.18900000    -10.89500000     -7.84900000
H      2.75300000    -10.56200000     -8.54700000
H      2.78100000    -11.04000000     -7.11100000
O    -11.54400000    -12.01500000      3.41100000
H    -11.59100000    -11.53300000      4.23700000
H    -11.08500000    -11.42300000      2.81500000
O     -4.16100000     10.75500000     -8.78800000
H     -3.96400000     11.68500000     -8.89900000
H     -3.50000000     10.44200000     -8.17100000
O      2.84100000    -10.92500000     -4.85800000
H      3.08300000    -11.21200000     -3.97700000
H      2.80100000     -9.97100000     -4.79700000
O     -2.67100000      4.03600000      6.08300000
H     -2.76500000      4.75800000      6.70400000
H     -3.53400000      3.62200000      6.06500000
O     -9.02400000     -6.23000000    -11.66800000
H     -8.65400000     -6.23300000    -12.55000000
H     -8.34600000     -6.62800000    -11.12200000
O     -2.15600000      9.78200000     -7.27100000
H     -1.76000000      9.10500000     -7.82000000
H     -2.25700000      9.36800000     -6.41400000
O     -5.55200000    -11.29400000     -0.00500000
H     -5.38700000    -11.93500000     -0.69700000
H     -5.98800000    -11.79400000      0.68500000
O     11.70900000      9.25600000      1.01100000
H     12.47200000      8.85600000      1.42900000
H     11.11400000      8.52400000      0.84700000
O     11.65100000     -1.99600000     -1.40400000
H     10.77000000     -1.84000000     -1.06200000
H     11.91400000     -1.15700000     -1.78200000
O     -9.49800000      2.13000000    -14.28100000
H     -8.56800000      1.99300000    -14.46300000
H     -9.63400000      1.73500000    -13.42000000
O      0.78200000     -7.52100000     15.44000000
H      0.41700000     -6.63700000     15.41000000
H      0.01800000     -8.09400000     15.50800000
O      1.33600000    -17.61900000      5.35400000
H      0.96100000    -17.20700000      4.57600000
H      0.57900000    -17.93600000      5.84700000
O     16.26900000      1.27100000     -0.96800000
H     17.14300000      1.18200000     -1.34800000
H     16.41500000      1.25100000     -0.02300000
O      1.59200000      9.81800000     -8.92800000
H      1.00400000     10.56900000     -9.01800000
H      1.73700000      9.51800000     -9.82500000
O      8.04100000      7.70300000     -6.52300000
H      8.52400000      7.01100000     -6.97500000
H      8.53300000      8.50200000     -6.71300000
O     -2.07800000     -5.42000000     -7.28000000
H     -1.76300000     -4.65700000     -7.76400000
H     -1.33400000     -5.68500000     -6.73900000
O     -3.27400000      6.34400000    -16.40300000
H     -3.17100000      6.87400000    -17.19400000
H     -2.41300000      6.36900000    -15.98600000
O     13.69200000      7.88600000      9.04500000
H     13.72000000      6.98600000      9.37000000
H     13.65900000      7.79500000      8.09200000
O      5.71300000     13.01900000      9.82600000
H      5.76800000     12.82700000     10.76200000
H      4.77600000     13.12000000      9.65700000
O      6.07900000     12.34600000     -1.86100000
H      5.80100000     12.24400000     -2.77100000
H      6.84200000     11.77400000     -1.77700000
O     -5.09000000      2.28600000      8.57600000
H     -4.82300000      3.18800000      8.75400000
H     -6.00400000      2.24600000      8.85800000
O      3.82300000     -6.21100000      9.86100000
H      4.59300000     -5.64300000      9.83400000
H      4.08600000     -6.99400000      9.37900000
O      5.07400000     -1.83900000      9.22800000
H      5.90200000     -1.66100000      9.67500000
H      4.77500000     -0.98100000      8.92800000
O     -2.87100000    -10.44300000      1.03600000
H     -2.94400000     -9.49400000      0.92800000
H     -3.62800000    -10.79500000      0.56700000
O      2.23800000     -4.58300000      1.11100000
H      2.91200000     -4.12300000      0.61100000
H      2.37000000     -4.29300000      2.01400000
O    -11.88900000      3.55600000     -3.80600000
H    -11.56300000      2.94300000     -4.46500000
H    -11.61400000      4.41700000     -4.12200000
O      9.79300000      4.27900000      4.43800000
H     10.58900000      3.84100000      4.13900000
H     10.08000000      4.82400000      5.17100000
O      3.33500000      4.72300000     16.65800000
H      3.30600000      3.96800000     17.24600000
H      3.73200000      4.38700000     15.85500000
O      5.22900000      2.68900000     14.78300000
H      5.76000000      3.47600000     14.90300000
H      5.12300000      2.61300000     13.83500000
O     12.64200000      9.91800000     -1.51300000
H     12.22000000      9.76100000     -0.66900000
H     12.23500000     10.72200000     -1.83800000
O     -0.07100000     11.38500000      9.04800000
H     -0.60000000     12.16600000      8.88600000
H      0.00800000     10.96600000      8.19000000
O     -2.06300000    -14.99000000      7.24300000
H     -1.62100000    -14.54100000      7.96400000
H     -1.38000000    -15.11100000      6.58300000
O      0.40500000      9.16900000      7.38300000
H      0.95000000      8.61400000      6.82600000
H     -0.46100000      9.13800000      6.97700000
O     -4.92000000     13.84200000     -6.67600000
H     -4.64800000     12.95200000     -6.45100000
H     -5.87000000     13.78400000     -6.77700000
O     -9.12500000     -9.60300000      4.65600000
H    -10.05500000     -9.79800000      4.54600000
H     -9.08500000     -8.64800000      4.71400000
O      6.70200000     -0.92500000     12.50000000
H      6.99400000     -0.11200000     12.08700000
H      6.89500000     -0.80300000     13.43000000
O     -8.54300000     -9.87100000     -5.78600000
H     -8.21500000     -9.21700000     -5.16900000
H     -7.99600000    -10.64100000     -5.63100000
O      4.68000000     -0.38700000      4.10700000
H      4.03900000     -0.74300000      4.72200000
H      4.57900000      0.56300000      4.17800000
O      1.09100000     15.82700000     -4.83400000
H      2.00300000     16.01000000     -4.60500000
H      0.80300000     16.60700000     -5.30900000
O     -6.76800000     -2.29600000     16.52400000
H     -6.30400000     -1.57300000     16.10200000
H     -6.30800000     -3.08100000     16.22600000
O     -9.30500000      0.82700000    -11.90300000
H     -9.85200000      0.63200000    -11.14200000
H     -8.42500000      0.55600000    -11.64100000
O     -1.40900000    -14.13100000     -6.88200000
H     -1.01400000    -14.14100000     -6.01000000
H     -0.98000000    -13.40300000     -7.33100000
O    -15.31500000     -3.76800000     -8.12800000
H    -15.49500000     -3.98600000     -7.21400000
H    -14.36000000     -3.76500000     -8.19000000
O      1.66100000    -14.93700000      1.14200000
H      1.33200000    -14.06700000      1.36900000
H      2.60900000    -14.82400000      1.07500000
O     -6.98600000      4.67600000     14.39100000
H     -7.35200000      4.17900000     15.12200000
H     -6.22200000      5.11900000     14.76200000
O    -13.07700000     -3.61200000     -9.67200000
H    -12.30700000     -4.09300000     -9.97500000
H    -13.76500000     -3.84600000    -10.29500000
O      0.91400000      5.50500000     11.55900000
H      0.19900000      6.09000000     11.80900000
H      1.63400000      6.09200000     11.32700000
O      4.34400000      0.10200000     -4.04900000
H      4.83100000     -0.55500000     -3.55200000
H      4.08300000     -0.34900000     -4.85100000
O     12.68400000     -6.31300000      0.61800000
H     12.20500000     -6.86600000      1.23500000
H     13.58100000     -6.64500000      0.64600000
O    -16.53100000      3.95900000     -6.12600000
H    -16.70400000      3.97900000     -7.06700000
H    -15.75400000      4.50600000     -6.01400000
O     10.28600000     14.18900000      2.99500000
H     10.02300000     13.85900000      3.85400000
H      9.64600000     13.81700000      2.38800000
O      7.41100000    -12.96600000     -9.13600000
H      6.57100000    -13.23600000     -8.76600000
H      7.18200000    -12.32200000     -9.80600000
O      6.15100000    -13.96600000     -2.92900000
H      6.08600000    -14.81000000     -3.37500000
H      5.27000000    -13.59600000     -2.98800000
O      5.36600000    -14.60300000      0.00100000
H      5.19100000    -15.54000000     -0.08900000
H      5.90800000    -14.38700000     -0.75700000
O      0.05200000      5.17400000      5.08600000
H      0.48600000      4.92900000      4.27000000
H     -0.84600000      4.85800000      4.98500000
O      8.21800000      4.44700000     12.35000000
H      8.78800000      4.98800000     12.89700000
H      8.13200000      4.93900000     11.53400000
O      8.37200000      6.99400000     -3.89300000
H      8.15900000      7.32000000     -4.76800000
H      9.30200000      6.77400000     -3.93900000
O     10.84600000     -7.20400000      2.46900000
H     10.25800000     -6.84400000      3.13200000
H     10.90000000     -8.13700000      2.67600000
O    -15.61100000     -1.77700000      1.59800000
H    -15.29400000     -1.94600000      0.71100000
H    -16.29400000     -2.43300000      1.73700000
O     -9.25400000    -11.98100000      0.84400000
H     -8.53400000    -12.14700000      1.45200000
H     -9.38700000    -12.81600000      0.39600000
O    -13.88900000     -0.69400000      7.83500000
H    -13.22600000     -0.45400000      7.18700000
H    -13.95100000     -1.64700000      7.77200000
O     -8.25000000      7.72100000     -4.33200000
H     -8.18900000      7.53700000     -3.39500000
H     -8.30900000      6.85700000     -4.74200000
O     -5.07100000      6.67900000     14.97000000
H     -4.44900000      6.55100000     14.25400000
H     -5.09600000      7.62800000     15.09900000
O     12.65100000    -11.19400000      0.67900000
H     12.40800000    -10.69700000     -0.10200000
H     11.87500000    -11.71700000      0.88200000
O     13.18500000     -9.95400000     -5.43100000
H     12.38200000    -10.21600000     -4.98000000
H     13.03600000    -10.19600000     -6.34500000
O    -10.65500000     -8.11000000      7.44600000
H    -11.19800000     -8.29400000      8.21300000
H     -9.94700000     -7.55900000      7.78100000
O     -1.25000000      1.67400000      6.03400000
H     -1.91000000      2.29700000      5.73000000
H     -1.71000000      0.83500000      6.06900000
O    -13.24900000     -9.57500000      2.39400000
H    -13.82200000    -10.23100000      1.99900000
H    -13.36100000     -9.69500000      3.33700000
O     -4.21700000     -6.79400000     -7.71200000
H     -4.78100000     -6.51800000     -6.99000000
H     -3.40100000     -6.31100000     -7.57600000
O     15.81400000      6.80800000      4.84900000
H     15.96700000      6.23600000      4.09700000
H     16.10400000      7.67200000      4.55600000
O     -9.60200000     -2.04100000     -3.81800000
H    -10.33000000     -1.44200000     -3.98500000
H    -10.00400000     -2.91000000     -3.80900000
O      5.57500000     10.98000000      4.53900000
H      6.23500000     11.26600000      5.17100000
H      4.91100000     11.66900000      4.55800000
O     12.19500000      2.98600000     -6.13000000
H     11.68900000      3.02900000     -5.31800000
H     13.04000000      2.62300000     -5.86700000
O     -6.90500000    -12.91300000      2.16500000
H     -6.87900000    -13.85800000      2.31700000
H     -6.45700000    -12.53700000      2.92300000
O      2.65600000     -0.51900000     -6.31700000
H      2.77400000     -1.09100000     -7.07600000
H      1.93800000      0.06300000     -6.56500000
O    -11.36600000      8.16400000      2.59900000
H    -11.81900000      8.46100000      3.38900000
H    -10.47600000      8.50500000      2.69200000
O      3.81500000     12.21500000      2.63600000
H      3.22800000     11.77800000      2.01900000
H      3.92900000     11.58400000      3.34600000
O      0.81700000     11.31300000      1.28500000
H      1.29900000     12.13000000      1.15900000
H      1.16100000     10.72600000      0.61200000
O    -12.18900000     -4.97500000      0.00500000
H    -12.59500000     -5.63400000     -0.55800000
H    -12.24400000     -5.34500000      0.88600000
O     12.91400000      5.71200000     10.86400000
H     12.86700000      4.85700000     10.43800000
H     13.69400000      5.66200000     11.41600000
O      1.72200000      7.10800000     -0.74300000
H      2.35000000      7.10200000     -0.02100000
H      0.90600000      6.79500000     -0.35200000
O     -1.59700000      3.68300000    -11.04400000
H     -2.06400000      3.29400000    -10.30500000
H     -2.27400000      3.82700000    -11.70600000
O     -1.03300000     -3.04600000     11.97000000
H     -0.88400000     -3.34000000     11.07100000
H     -0.49900000     -2.25600000     12.05600000
O     -1.18800000      0.39100000     -4.87900000
H     -0.36200000      0.80600000     -4.63300000
H     -1.09900000     -0.51500000     -4.58100000
O     12.19300000      6.38200000      3.64500000
H     12.58400000      7.01700000      3.04500000
H     11.37200000      6.12700000      3.22400000
O      7.50400000      2.58300000      3.96200000
H      8.11500000      3.32000000      3.95200000
H      7.56400000      2.21000000      3.08200000
O     -9.60200000      4.59800000      2.75700000
H     -9.56000000      4.41700000      1.81800000
H    -10.46900000      4.98100000      2.88800000
O    -10.86800000      5.30800000      5.07500000
H     -9.94300000      5.09500000      4.95600000
H    -11.17200000      4.69100000      5.74200000
O    -13.31600000     -5.93900000      7.50300000
H    -13.82800000     -6.73700000      7.64100000
H    -12.55500000     -6.22700000      7.00000000
O     12.63600000     -8.64900000      7.63000000
H     11.97800000     -8.44700000      6.96500000
H     12.19200000     -8.48700000      8.46200000
O     -3.58200000     12.60600000     -1.72500000
H     -4.05000000     11.77400000     -1.79500000
H     -2.71300000     12.42300000     -2.08200000
O     -7.89900000     -4.11600000     -9.34700000
H     -7.83200000     -3.48400000    -10.06200000
H     -7.36000000     -4.85500000     -9.63000000
O      5.97900000     -8.67000000     -6.39500000
H      5.54900000     -9.45000000     -6.74500000
H      6.61500000     -8.42400000     -7.06700000
O     -4.51600000      1.97900000    -17.40100000
H     -3.61000000      1.94400000    -17.09100000
H     -4.62200000      1.18200000    -17.91900000
O    -11.02200000      6.81900000     12.51900000
H    -11.04500000      6.79800000     11.56200000
H    -10.09000000      6.84000000     12.73600000
O     -9.73600000    -14.39800000     -0.28500000
H     -9.96200000    -14.32800000     -1.21200000
H     -9.74500000    -15.33800000     -0.10600000
O      4.57800000      2.73100000     -7.62900000
H      3.87800000      2.56300000     -8.25900000
H      5.32700000      2.98900000     -8.16600000
O     -5.88500000      4.22400000     -3.11000000
H     -5.17900000      3.60700000     -2.91800000
H     -6.48900000      3.73100000     -3.66600000
O      1.48000000      8.23600000     -6.76400000
H      0.59000000      8.38200000     -6.44300000
H      1.69800000      9.03800000     -7.23800000
O    -12.79100000      6.00100000      1.88200000
H    -13.22100000      6.32200000      1.09000000
H    -12.07500000      6.61800000      2.03300000
O     -1.34400000      9.62000000    -11.06400000
H     -1.10200000      8.85800000    -11.59000000
H     -1.30800000      9.30800000    -10.16000000
O     11.63100000     10.22400000     -5.08000000
H     11.41700000     10.10800000     -4.15400000
H     11.07600000      9.59000000     -5.53500000
O      8.66400000      3.87400000     -0.06000000
H      8.25200000      4.52100000      0.51300000
H      8.04700000      3.14200000     -0.07700000
O      2.08700000     18.04700000     -1.58900000
H      2.64900000     18.76400000     -1.29400000
H      2.69600000     17.36400000     -1.86800000
O      1.19400000     10.98800000     -3.69500000
H      2.00500000     10.80300000     -4.16700000
H      0.81600000     11.73900000     -4.15200000
O     10.72200000     -2.41600000    -13.72500000
H     11.53600000     -2.62600000    -14.18200000
H     10.16000000     -2.03300000    -14.39900000
O    -15.13700000     -7.31100000      1.03800000
H    -14.68500000     -8.15400000      1.01900000
H    -15.25100000     -7.12100000      1.96900000
O     -9.08400000     -3.71500000    -15.90700000
H     -8.97400000     -3.04800000    -15.23000000
H    -10.00600000     -3.65500000    -16.15500000
O     -4.48200000     10.18100000     -1.73900000
H     -4.65300000      9.35000000     -1.29600000
H     -3.95200000      9.94300000     -2.50000000
O     -9.52000000      4.72700000    -14.96600000
H     -8.90500000      4.01200000    -15.13100000
H     -9.19800000      5.14000000    -14.16500000
O     -7.43600000     13.75000000     -6.55500000
H     -7.96700000     13.85800000     -5.76600000
H     -8.02200000     13.32400000     -7.18100000
O      3.63300000      0.55900000     15.49900000
H      2.81400000      0.93800000     15.81800000
H      4.15200000      1.31300000     15.21700000
O      8.18300000      1.51000000    -11.87400000
H      8.66100000      2.09100000    -11.28300000
H      8.16700000      1.97800000    -12.70900000
O     13.19400000      4.60100000      5.27500000
H     12.77100000      3.84100000      4.87400000
H     12.97600000      5.33000000      4.69600000
O      3.02200000      9.32300000    -14.82000000
H      3.49900000      9.35900000    -13.99100000
H      3.70600000      9.28700000    -15.48900000
O      6.82200000    -11.87000000      2.33100000
H      7.33600000    -11.92300000      3.13600000
H      6.10700000    -11.27100000      2.54200000
O    -13.56700000    -10.74800000     -1.16300000
H    -13.45300000    -11.59600000     -1.59100000
H    -12.75200000    -10.61300000     -0.67900000
O     -3.42500000     -3.08800000      5.46600000
H     -3.34200000     -3.93200000      5.90900000
H     -3.37500000     -3.30100000      4.53400000
